# Supplementary material for: Crystalline hydrogen bonding of water molecules confined in a metal-organic framework
Source: Commun Chem. 2022 Apr 8;5:51. doi: 10.1038/s42004-022-00666-8 (PMC9814150; doi:10.1038/s42004-022-00666-8)
Supplement: Supplementary file 3 — Supplementary Data 1 [file 42004_2022_666_MOESM3_ESM.zip]

Archive with 39 entries (39 files):
- 220_Act-HK.rtf
- 220_H2O[c]-HK.cif
- 220_H2O[c]-HK.pdf
- 220_H2O[c]-HK.rtf
- 220_H2O[F]-HK.cif
- 220_H2O[F]-HK.pdf
- 220_H2O[F]-HK.rtf
- 298_Act-HK.cif
- 298_Act-HK.pdf
- 298_Act-HK.rtf
- 298_H2O-HK(1st).cif
- 298_H2O-HK(1st).pdf
- 298_H2O-HK(1st).rtf
- 298_H2O-HK(2nd).cif
- 298_H2O-HK(2nd).pdf
- 298_H2O-HK(2nd).rtf
- 298_H2O-HK(3rd).cif
- 298_H2O-HK(3rd).pdf
- 298_H2O-HK(3rd).rtf
- 298_H2O-HK(4th).cif
- 298_H2O-HK(4th).pdf
- 298_H2O-HK(4th).rtf
- 298_H2O-HK(5th).cif
- 298_H2O-HK(5th).pdf
- 298_H2O-HK(5th).rtf
- 298_H2O-HK(6th).cif
- 298_H2O-HK(6th).pdf
- 298_H2O-HK(6th).rtf
- 298_H2O-HK(7th).cif
- 298_H2O-HK(7th).pdf
- 298_H2O-HK(7th).rtf
- 298_H2O-HK(8th).cif
- 298_H2O-HK(8th).pdf
- 298_H2O-HK(8th).rtf
- 298_H2O-HK(9th).cif
- 298_H2O-HK(9th).pdf
- 298_H2O-HK(9th).rtf
- 220_Act-HK.cif
- 220_Act-HK.pdf
