# Supplementary material for: Crystalline hydrogen bonding of water molecules confined in a metal-organic framework
Source: Commun Chem. 2022 Apr 8;5:51. doi: 10.1038/s42004-022-00666-8 (PMC9814150; doi:10.1038/s42004-022-00666-8)
Supplement: Supplementary file 3 — Supplementary Data 1 [file 42004_2022_666_MOESM3_ESM.zip › 220_H2O[c]-HK.cif]

 
data_H2O[c]-HK
 
_audit_creation_method            'SHELXL-2018/3'
_shelx_SHELXL_version_number      '2018/3'
_chemical_name_systematic         ?
_chemical_name_common             ?
_chemical_melting_point           ?
_chemical_formula_moiety        
 'C18 H6 Cu3 O12 3(H2 O), 2.4(H2 O)'
_chemical_formula_sum
 'C18 H16.80 Cu3 O17.40' 
_chemical_formula_weight          702.13

loop_
 _atom_type_symbol
 _atom_type_description
 _atom_type_scat_dispersion_real
 _atom_type_scat_dispersion_imag
 _atom_type_scat_source
 'C'  'C'   0.0019   0.0011
 'International Tables Vol C Tables 4.2.6.8 and 6.1.1.4'
 'H'  'H'   0.0000   0.0000
 'International Tables Vol C Tables 4.2.6.8 and 6.1.1.4'
 'O'  'O'   0.0074   0.0043
 'International Tables Vol C Tables 4.2.6.8 and 6.1.1.4'
 'Cu'  'Cu'   0.3373   0.9674
 'International Tables Vol C Tables 4.2.6.8 and 6.1.1.4'
 
_space_group_crystal_system       cubic
_space_group_IT_number            225
_space_group_name_H-M_alt         'F m -3 m'
_space_group_name_Hall            '-F 4 2 3'
 
_shelx_space_group_comment
;
The symmetry employed for this shelxl refinement is uniquely defined
by the following loop, which should always be used as a source of
symmetry information in preference to the above space-group names.
They are only intended as comments.
;
 
loop_
 _space_group_symop_operation_xyz
 'x, y, z'
 '-x, -y, z'
 '-x, y, -z'
 'x, -y, -z'
 'z, x, y'
 'z, -x, -y'
 '-z, -x, y'
 '-z, x, -y'
 'y, z, x'
 '-y, z, -x'
 'y, -z, -x'
 '-y, -z, x'
 'y, x, -z'
 '-y, -x, -z'
 'y, -x, z'
 '-y, x, z'
 'x, z, -y'
 '-x, z, y'
 '-x, -z, -y'
 'x, -z, y'
 'z, y, -x'
 'z, -y, x'
 '-z, y, x'
 '-z, -y, -x'
 'x, y+1/2, z+1/2'
 '-x, -y+1/2, z+1/2'
 '-x, y+1/2, -z+1/2'
 'x, -y+1/2, -z+1/2'
 'z, x+1/2, y+1/2'
 'z, -x+1/2, -y+1/2'
 '-z, -x+1/2, y+1/2'
 '-z, x+1/2, -y+1/2'
 'y, z+1/2, x+1/2'
 '-y, z+1/2, -x+1/2'
 'y, -z+1/2, -x+1/2'
 '-y, -z+1/2, x+1/2'
 'y, x+1/2, -z+1/2'
 '-y, -x+1/2, -z+1/2'
 'y, -x+1/2, z+1/2'
 '-y, x+1/2, z+1/2'
 'x, z+1/2, -y+1/2'
 '-x, z+1/2, y+1/2'
 '-x, -z+1/2, -y+1/2'
 'x, -z+1/2, y+1/2'
 'z, y+1/2, -x+1/2'
 'z, -y+1/2, x+1/2'
 '-z, y+1/2, x+1/2'
 '-z, -y+1/2, -x+1/2'
 'x+1/2, y, z+1/2'
 '-x+1/2, -y, z+1/2'
 '-x+1/2, y, -z+1/2'
 'x+1/2, -y, -z+1/2'
 'z+1/2, x, y+1/2'
 'z+1/2, -x, -y+1/2'
 '-z+1/2, -x, y+1/2'
 '-z+1/2, x, -y+1/2'
 'y+1/2, z, x+1/2'
 '-y+1/2, z, -x+1/2'
 'y+1/2, -z, -x+1/2'
 '-y+1/2, -z, x+1/2'
 'y+1/2, x, -z+1/2'
 '-y+1/2, -x, -z+1/2'
 'y+1/2, -x, z+1/2'
 '-y+1/2, x, z+1/2'
 'x+1/2, z, -y+1/2'
 '-x+1/2, z, y+1/2'
 '-x+1/2, -z, -y+1/2'
 'x+1/2, -z, y+1/2'
 'z+1/2, y, -x+1/2'
 'z+1/2, -y, x+1/2'
 '-z+1/2, y, x+1/2'
 '-z+1/2, -y, -x+1/2'
 'x+1/2, y+1/2, z'
 '-x+1/2, -y+1/2, z'
 '-x+1/2, y+1/2, -z'
 'x+1/2, -y+1/2, -z'
 'z+1/2, x+1/2, y'
 'z+1/2, -x+1/2, -y'
 '-z+1/2, -x+1/2, y'
 '-z+1/2, x+1/2, -y'
 'y+1/2, z+1/2, x'
 '-y+1/2, z+1/2, -x'
 'y+1/2, -z+1/2, -x'
 '-y+1/2, -z+1/2, x'
 'y+1/2, x+1/2, -z'
 '-y+1/2, -x+1/2, -z'
 'y+1/2, -x+1/2, z'
 '-y+1/2, x+1/2, z'
 'x+1/2, z+1/2, -y'
 '-x+1/2, z+1/2, y'
 '-x+1/2, -z+1/2, -y'
 'x+1/2, -z+1/2, y'
 'z+1/2, y+1/2, -x'
 'z+1/2, -y+1/2, x'
 '-z+1/2, y+1/2, x'
 '-z+1/2, -y+1/2, -x'
 '-x, -y, -z'
 'x, y, -z'
 'x, -y, z'
 '-x, y, z'
 '-z, -x, -y'
 '-z, x, y'
 'z, x, -y'
 'z, -x, y'
 '-y, -z, -x'
 'y, -z, x'
 '-y, z, x'
 'y, z, -x'
 '-y, -x, z'
 'y, x, z'
 '-y, x, -z'
 'y, -x, -z'
 '-x, -z, y'
 'x, -z, -y'
 'x, z, y'
 '-x, z, -y'
 '-z, -y, x'
 '-z, y, -x'
 'z, -y, -x'
 'z, y, x'
 '-x, -y+1/2, -z+1/2'
 'x, y+1/2, -z+1/2'
 'x, -y+1/2, z+1/2'
 '-x, y+1/2, z+1/2'
 '-z, -x+1/2, -y+1/2'
 '-z, x+1/2, y+1/2'
 'z, x+1/2, -y+1/2'
 'z, -x+1/2, y+1/2'
 '-y, -z+1/2, -x+1/2'
 'y, -z+1/2, x+1/2'
 '-y, z+1/2, x+1/2'
 'y, z+1/2, -x+1/2'
 '-y, -x+1/2, z+1/2'
 'y, x+1/2, z+1/2'
 '-y, x+1/2, -z+1/2'
 'y, -x+1/2, -z+1/2'
 '-x, -z+1/2, y+1/2'
 'x, -z+1/2, -y+1/2'
 'x, z+1/2, y+1/2'
 '-x, z+1/2, -y+1/2'
 '-z, -y+1/2, x+1/2'
 '-z, y+1/2, -x+1/2'
 'z, -y+1/2, -x+1/2'
 'z, y+1/2, x+1/2'
 '-x+1/2, -y, -z+1/2'
 'x+1/2, y, -z+1/2'
 'x+1/2, -y, z+1/2'
 '-x+1/2, y, z+1/2'
 '-z+1/2, -x, -y+1/2'
 '-z+1/2, x, y+1/2'
 'z+1/2, x, -y+1/2'
 'z+1/2, -x, y+1/2'
 '-y+1/2, -z, -x+1/2'
 'y+1/2, -z, x+1/2'
 '-y+1/2, z, x+1/2'
 'y+1/2, z, -x+1/2'
 '-y+1/2, -x, z+1/2'
 'y+1/2, x, z+1/2'
 '-y+1/2, x, -z+1/2'
 'y+1/2, -x, -z+1/2'
 '-x+1/2, -z, y+1/2'
 'x+1/2, -z, -y+1/2'
 'x+1/2, z, y+1/2'
 '-x+1/2, z, -y+1/2'
 '-z+1/2, -y, x+1/2'
 '-z+1/2, y, -x+1/2'
 'z+1/2, -y, -x+1/2'
 'z+1/2, y, x+1/2'
 '-x+1/2, -y+1/2, -z'
 'x+1/2, y+1/2, -z'
 'x+1/2, -y+1/2, z'
 '-x+1/2, y+1/2, z'
 '-z+1/2, -x+1/2, -y'
 '-z+1/2, x+1/2, y'
 'z+1/2, x+1/2, -y'
 'z+1/2, -x+1/2, y'
 '-y+1/2, -z+1/2, -x'
 'y+1/2, -z+1/2, x'
 '-y+1/2, z+1/2, x'
 'y+1/2, z+1/2, -x'
 '-y+1/2, -x+1/2, z'
 'y+1/2, x+1/2, z'
 '-y+1/2, x+1/2, -z'
 'y+1/2, -x+1/2, -z'
 '-x+1/2, -z+1/2, y'
 'x+1/2, -z+1/2, -y'
 'x+1/2, z+1/2, y'
 '-x+1/2, z+1/2, -y'
 '-z+1/2, -y+1/2, x'
 '-z+1/2, y+1/2, -x'
 'z+1/2, -y+1/2, -x'
 'z+1/2, y+1/2, x'
 
_cell_length_a                    26.210(3)
_cell_length_b                    26.210(3)
_cell_length_c                    26.210(3)
_cell_angle_alpha                 90
_cell_angle_beta                  90
_cell_angle_gamma                 90
_cell_volume                      18006(6)
_cell_formula_units_Z             16
_cell_measurement_temperature     220(2)
_cell_measurement_reflns_used     102211
_cell_measurement_theta_min       0.350
_cell_measurement_theta_max       30.000
 
_exptl_crystal_description        'octahedron'
_exptl_crystal_colour             'blue'
_exptl_crystal_density_meas       ?
_exptl_crystal_density_method     ?
_exptl_crystal_density_diffrn     1.036          
_exptl_crystal_F_000              5616
_exptl_transmission_factor_min    ?
_exptl_transmission_factor_max    ?
_exptl_crystal_size_max           0.125
_exptl_crystal_size_mid           0.115
_exptl_crystal_size_min           0.103
_exptl_absorpt_coefficient_mu     0.956
_shelx_estimated_absorpt_T_min    0.890
_shelx_estimated_absorpt_T_max    0.908
_exptl_absorpt_correction_type    'empirical'
_exptl_absorpt_correction_T_min   0.834
_exptl_absorpt_correction_T_max   1.000
_exptl_absorpt_process_details    '<i>HKL3000sm Scalepack</i>(Otwinowski et.al,2003)'
_exptl_absorpt_special_details    ?
_diffrn_ambient_temperature       220(2)
_diffrn_radiation_wavelength      0.610
_diffrn_radiation_type            synchrotron
_diffrn_source                    'PLSII 2D bending magnet'
_diffrn_measurement_device_type   'Rayonix MX225HS CCD area detector'
_diffrn_measurement_method        'omega scan'
_diffrn_detector_area_resol_mean  ?
_diffrn_reflns_number             43354
_diffrn_reflns_av_unetI/netI      0.0334
_diffrn_reflns_av_R_equivalents   0.1422
_diffrn_reflns_limit_h_min        -36
_diffrn_reflns_limit_h_max        36
_diffrn_reflns_limit_k_min        -36
_diffrn_reflns_limit_k_max        36
_diffrn_reflns_limit_l_min        -36
_diffrn_reflns_limit_l_max        36
_diffrn_reflns_theta_min          2.212
_diffrn_reflns_theta_max          24.970
_diffrn_reflns_theta_full         21.469
_diffrn_measured_fraction_theta_max   0.989
_diffrn_measured_fraction_theta_full  0.983
_diffrn_reflns_Laue_measured_fraction_max    0.989
_diffrn_reflns_Laue_measured_fraction_full   0.983
_diffrn_reflns_point_group_measured_fraction_max   0.989
_diffrn_reflns_point_group_measured_fraction_full  0.983
_reflns_number_total              1296
_reflns_number_gt                 974
_reflns_threshold_expression      'I > 2\s(I)'
_reflns_Friedel_coverage          0.000
_reflns_Friedel_fraction_max      .
_reflns_Friedel_fraction_full     .
 
_reflns_special_details
;
 Reflections were merged by SHELXL according to the crystal
 class for the calculation of statistics and refinement.
 
 _reflns_Friedel_fraction is defined as the number of unique
 Friedel pairs measured divided by the number that would be
 possible theoretically, ignoring centric projections and
 systematic absences.
;
 
_computing_data_collection        '<i>PAL BL2D-SMDC Program</i>(Shin et.al, 2016)'
_computing_cell_refinement        '<i>HKL3000sm</i>(Otwinowski & Minor, 1997)'
_computing_data_reduction         '<i>HKL3000sm</i>(Otwinowski & Minor, 1997)'
_computing_structure_solution     '<i>SHELXT-2018</i>(Sheldrick, 2018)'
_computing_structure_refinement   '<i>SHELXL-2018</i>(Sheldrick, 2018)'
_computing_molecular_graphics     '<i>DIAMOND 4</i>(Putx&Brandenburg, 2014)'
_computing_publication_material   '<i>publCIF</i>(Westrip, 2010)'
_refine_special_details           ?
_refine_ls_structure_factor_coef  Fsqd
_refine_ls_matrix_type            full
_refine_ls_weighting_scheme       calc
_refine_ls_weighting_details
'w=1/[\s^2^(Fo^2^)+(0.2000P)^2^] where P=(Fo^2^+2Fc^2^)/3'
_atom_sites_solution_primary      ?
_atom_sites_solution_secondary    ?
_atom_sites_solution_hydrogens    mixed
_refine_ls_hydrogen_treatment     mixed
_refine_ls_extinction_method      none
_refine_ls_extinction_coef        .
_refine_ls_number_reflns          1296
_refine_ls_number_parameters      53
_refine_ls_number_restraints      18
_refine_ls_R_factor_all           0.1340
_refine_ls_R_factor_gt            0.1220
_refine_ls_wR_factor_ref          0.3532
_refine_ls_wR_factor_gt           0.3286
_refine_ls_goodness_of_fit_ref    1.479
_refine_ls_restrained_S_all       1.477
_refine_ls_shift/su_max           0.000
_refine_ls_shift/su_mean          0.000
 
loop_
 _atom_site_label
 _atom_site_type_symbol
 _atom_site_fract_x
 _atom_site_fract_y
 _atom_site_fract_z
 _atom_site_U_iso_or_equiv
 _atom_site_adp_type
 _atom_site_occupancy
 _atom_site_site_symmetry_order  
 _atom_site_calc_flag
 _atom_site_refinement_flags_posn
 _atom_site_refinement_flags_adp
 _atom_site_refinement_flags_occupancy
 _atom_site_disorder_assembly
 _atom_site_disorder_group
Cu1 Cu 0.21460(3) 0.28540(3) 0.500000 0.0592(6) Uani 1 4 d S T P . .
O1 O 0.25682(15) 0.31673(17) 0.55247(15) 0.0796(12) Uani 1 1 d . . . . .
C1 C 0.2962(2) 0.2962(2) 0.5691(3) 0.0660(14) Uani 1 2 d S T P . .
C2 C 0.3222(2) 0.3222(2) 0.6126(3) 0.0672(16) Uani 1 2 d S T P . .
C3 C 0.3648(2) 0.3006(3) 0.6352(2) 0.0667(15) Uani 1 2 d S T P . .
H3 H 0.378701 0.270657 0.621300 0.080 Uiso 1 2 calc R U P . .
O1W O 0.1566(2) 0.3434(2) 0.500000 0.118(4) Uani 1 4 d DS TU P . .
H1O1 H 0.1222(4) 0.3368(8) 0.500000 0.177 Uiso 1 2 d DS U P . .
O2W O 0.0719(8) 0.2612(7) 0.5148(8) 0.107(8) Uani 0.2 1 d D U P A -1
H1O2 H 0.0896(19) 0.2388(11) 0.4944(18) 0.160 Uiso 0.2 1 d D U P B -1
H2O2 H 0.068(3) 0.2923(9) 0.4990(18) 0.160 Uiso 0.2 1 d D U P C -1
 
loop_
 _atom_site_aniso_label
 _atom_site_aniso_U_11
 _atom_site_aniso_U_22
 _atom_site_aniso_U_33
 _atom_site_aniso_U_23
 _atom_site_aniso_U_13
 _atom_site_aniso_U_12
Cu1 0.0631(7) 0.0631(7) 0.0513(7) 0.000 0.000 0.0142(4)
O1 0.081(2) 0.082(2) 0.075(2) -0.0118(18) -0.0173(18) 0.0198(19)
C1 0.075(2) 0.075(2) 0.048(3) -0.0008(19) -0.0008(19) -0.003(3)
C2 0.069(2) 0.069(2) 0.064(3) 0.002(2) 0.002(2) 0.005(3)
C3 0.065(2) 0.070(3) 0.065(2) -0.004(2) 0.000(3) 0.004(2)
O1W 0.111(5) 0.111(5) 0.132(8) 0.000 0.000 0.056(6)
O2W 0.068(9) 0.136(14) 0.116(18) 0.006(11) 0.000(9) -0.018(10)
 
_geom_special_details
;
 All esds (except the esd in the dihedral angle between two l.s. planes)
 are estimated using the full covariance matrix.  The cell esds are taken
 into account individually in the estimation of esds in distances, angles
 and torsion angles; correlations between esds in cell parameters are only
 used when they are defined by crystal symmetry.  An approximate (isotropic)
 treatment of cell esds is used for estimating esds involving l.s. planes.
;
 
loop_
 _geom_bond_atom_site_label_1
 _geom_bond_atom_site_label_2
 _geom_bond_distance
 _geom_bond_site_symmetry_2
 _geom_bond_publ_flag
Cu1 O1 1.947(4) 86_556 ?
Cu1 O1 1.947(4) 181 ?
Cu1 O1 1.947(4) 98_556 ?
Cu1 O1 1.947(4) . ?
Cu1 O1W 2.150(9) . ?
Cu1 Cu1 2.624(2) 169_556 ?
O1 C1 1.243(5) . ?
C1 C2 1.492(10) . ?
C2 C3 1.384(5) . ?
C2 C3 1.384(5) 11_566 ?
C3 H3 0.9400 . ?
O1W H1O1 0.919(7) . ?
O1W H1O1 0.919(7) 86_556 ?
O2W H1O2 0.9200(10) . ?
O2W H2O2 0.9200(11) . ?
 
loop_
 _geom_angle_atom_site_label_1
 _geom_angle_atom_site_label_2
 _geom_angle_atom_site_label_3
 _geom_angle
 _geom_angle_site_symmetry_1
 _geom_angle_site_symmetry_3
 _geom_angle_publ_flag
O1 Cu1 O1 89.9(3) 86_556 181 ?
O1 Cu1 O1 88.9(3) 86_556 98_556 ?
O1 Cu1 O1 168.1(2) 181 98_556 ?
O1 Cu1 O1 168.1(2) 86_556 . ?
O1 Cu1 O1 88.9(3) 181 . ?
O1 Cu1 O1 89.9(3) 98_556 . ?
O1 Cu1 O1W 95.95(11) 86_556 . ?
O1 Cu1 O1W 95.95(11) 181 . ?
O1 Cu1 O1W 95.95(11) 98_556 . ?
O1 Cu1 O1W 95.95(11) . . ?
O1 Cu1 Cu1 84.05(11) 86_556 169_556 ?
O1 Cu1 Cu1 84.05(11) 181 169_556 ?
O1 Cu1 Cu1 84.05(11) 98_556 169_556 ?
O1 Cu1 Cu1 84.05(11) . 169_556 ?
O1W Cu1 Cu1 180.00(5) . 169_556 ?
C1 O1 Cu1 122.5(4) . . ?
O1 C1 O1 126.5(7) . 110 ?
O1 C1 C2 116.7(3) . . ?
O1 C1 C2 116.7(3) 110 . ?
C3 C2 C3 118.4(7) . 11_566 ?
C3 C2 C1 120.6(4) . . ?
C3 C2 C1 120.6(4) 11_566 . ?
C2 C3 C2 121.6(7) 8_656 . ?
C2 C3 H3 119.2 8_656 . ?
C2 C3 H3 119.2 . . ?
Cu1 O1W H1O1 124.1(13) . . ?
Cu1 O1W H1O1 124.1(13) . 86_556 ?
H1O1 O1W H1O1 112(3) . 86_556 ?
H1O2 O2W H2O2 111.40(17) . . ?
 
loop_
 _geom_torsion_atom_site_label_1
 _geom_torsion_atom_site_label_2
 _geom_torsion_atom_site_label_3
 _geom_torsion_atom_site_label_4
 _geom_torsion
 _geom_torsion_site_symmetry_1
 _geom_torsion_site_symmetry_2
 _geom_torsion_site_symmetry_3
 _geom_torsion_site_symmetry_4
 _geom_torsion_publ_flag
Cu1 O1 C1 O1 6.9(12) . . . 110 ?
Cu1 O1 C1 C2 -174.4(4) . . . . ?
O1 C1 C2 C3 176.6(7) . . . . ?
O1 C1 C2 C3 -4.6(11) 110 . . . ?
O1 C1 C2 C3 4.6(11) . . . 11_566 ?
O1 C1 C2 C3 -176.6(7) 110 . . 11_566 ?
C3 C2 C3 C2 -3.3(16) 11_566 . . 8_656 ?
C1 C2 C3 C2 -175.5(5) . . . 8_656 ?
 
loop_
 _geom_hbond_atom_site_label_D 
 _geom_hbond_atom_site_label_H 
 _geom_hbond_atom_site_label_A 
 _geom_hbond_distance_DH 
 _geom_hbond_distance_HA 
 _geom_hbond_distance_DA 
 _geom_hbond_angle_DHA 
 _geom_hbond_site_symmetry_A 
 _geom_hbond_publ_flag
O1W H1O1 O2W^a  0.919(7) 2.41(2) 3.117(19) 133.8(17) . yes
O1W H1O1 O2W^a  0.919(7) 2.41(2) 3.117(19) 133.8(17) 98_556 yes
 
_refine_diff_density_max    1.456
_refine_diff_density_min   -1.162
_refine_diff_density_rms    0.219

_shelx_res_file
;
TITL H2O[c]-HK in Fm-3m
    H2O[c]-HK.res
    created by SHELXL-2018/3 at 20:53:13 on 14-Apr-2021
CELL  0.61000  26.2104  26.2104  26.2104   90.000   90.000   90.000
ZERR   16.000   0.0030   0.0030   0.0030    0.000    0.000    0.000
LATT  4
SYMM -X, -Y, Z
SYMM -X, Y, -Z
SYMM X, -Y, -Z
SYMM Z, X, Y
SYMM Z, -X, -Y
SYMM -Z, -X, Y
SYMM -Z, X, -Y
SYMM Y, Z, X
SYMM -Y, Z, -X
SYMM Y, -Z, -X
SYMM -Y, -Z, X
SYMM Y, X, -Z
SYMM -Y, -X, -Z
SYMM Y, -X, Z
SYMM -Y, X, Z
SYMM X, Z, -Y
SYMM -X, Z, Y
SYMM -X, -Z, -Y
SYMM X, -Z, Y
SYMM Z, Y, -X
SYMM Z, -Y, X
SYMM -Z, Y, X
SYMM -Z, -Y, -X
SFAC C H O CU
DISP C          0.0019         0.0011           8.51
DISP H          0.0000         0.0000           0.66
DISP O          0.0074         0.0043          22.01
DISP Cu         0.3373         0.9674        3402.11
UNIT 288 268.8 278.4 48
ACTA
OMIT -3 50
OMIT 3 3 5
OMIT 1 13 15
OMIT 8 12 22
OMIT 0 10 20
OMIT 1 3 15
OMIT 5 15 17
OMIT 1 11 15
OMIT 0 4 4
OMIT 4 6 6
TEMP -53.15
SIZE 0.125 0.115 0.103
L.S. 10
BOND $H
LIST 4
FMAP -2
PLAN -10
EQIV $2 x, y, -z+1
HTAB O1W O2W
HTAB O1W O2W_$2
CONF
WPDB
MERG 2
WGHT    0.200000
FVAR       0.05506
CU1   4    0.214605    0.285395    0.500000    10.25000    0.06310    0.06310 =
         0.05134    0.00000    0.00000    0.01423
O1    3    0.256821    0.316729    0.552469    11.00000    0.08143    0.08196 =
         0.07542   -0.01175   -0.01728    0.01985
C1    1    0.296245    0.296245    0.569071    10.50000    0.07495    0.07495 =
         0.04816   -0.00084   -0.00084   -0.00329
C2    1    0.322166    0.322166    0.612632    10.50000    0.06908    0.06908 =
         0.06353    0.00181    0.00181    0.00502
C3    1    0.364774    0.300629    0.635226    10.50000    0.06515    0.06967 =
         0.06515   -0.00442   -0.00004    0.00442
AFIX  43
H3    2    0.378701    0.270657    0.621300    10.50000   -1.20000

AFIX   0
SIMU 0.01 O1W
DELU 0.01 O1W
ISOR 0.01 O1W
EQIV $1 0.5-y, 0.5-x, 1-z
DFIX 0.92 0.01 O1W H1O1 O1W H1O1_$1
DANG 1.52 0.02 H1O1 H1O1_$1
REM  coordinated H2O 10.25 site
O1W   3    0.156603    0.343397    0.500000    10.25000    0.11087    0.11087 =
         0.13229    0.00000    0.00000    0.05588
H1O1  2    0.122161    0.336767    0.500000    10.50000   -1.50000

REM Free H2O #1 10.5 site
PART -1
ISOR 0.01 O2W
DFIX 0.92 0.001 O2W H1O2 O2W H2O2
DANG 1.52 0.001 H1O2 H2O2
O2W   3    0.071887    0.261233    0.514771    10.20000    0.06833    0.13633 =
         0.11554    0.00576   -0.00022   -0.01765
H1O2  2    0.089599    0.238817    0.494379    10.20000   -1.50000
H2O2  2    0.067637    0.292292    0.498981    10.20000   -1.50000
PART 0
HKLF 4


REM  H2O[c]-HK in Fm-3m
REM wR2 = 0.3532, GooF = S = 1.479, Restrained GooF = 1.477 for all data
REM R1 = 0.1220 for 974 Fo > 4sig(Fo) and 0.1340 for all 1296 data
REM 53 parameters refined using 18 restraints

END

WGHT      0.2000      0.0000

REM Highest difference peak  1.456,  deepest hole -1.162,  1-sigma level  0.219
Q1    1   0.2017  0.2983  0.4823  10.50000  0.05    1.46
Q2    1   0.1985  0.3015  0.5000  10.25000  0.05    1.45
Q3    1   0.2500  0.2500  0.5000  10.12500  0.05    1.18
Q4    1   0.2500  0.2500  0.4668  10.25000  0.05   -1.16
Q5    1   0.2931  0.2378  0.4793  11.00000  0.05    1.14
Q6    1   0.3422  0.0800  0.0000  10.50000  0.05    1.12
Q7    1   0.2363  0.3059  0.5000  10.50000  0.05    1.11
Q8    1   0.2597  0.2403  0.5000  10.25000  0.05    1.05
Q9    1   0.1465  0.0771  0.0771  10.50000  0.05    1.00
Q10   1   0.2900  0.2422  0.4738  11.00000  0.05    0.94
;
_shelx_res_checksum   14891

_shelx_hkl_file
;
   0  -6   0  746.58   23.05
   0   6   0  790.72   24.79
   0  -8   0  189.49    7.75
   0   8   0  190.93    8.31
   0 -10   0  932.48   31.62
   0  10   0  997.05   32.85
   0 -12   0    0.51    1.49
   0  12   0    2.21    0.98
   0 -14   0 1142.91   50.56
   0 -16   0  360.77   15.14
   0  16   0  402.39   15.50
   0 -18   0  238.61   12.88
   0  18   0  254.98   10.73
   0 -20   0   47.78    3.90
   0 -22   0   13.96    3.44
   0  22   0   11.14    2.05
   0 -24   0   66.62    5.54
   0  24   0   92.64    5.85
   0 -26   0    9.91    2.26
   0 -28   0   76.78    7.44
   0  28   0   86.89    6.42
   0 -30   0    1.39    1.59
   0  30   0    2.05    1.59
   0 -32   0    5.49    2.16
   0  32   0    7.19    2.05
   0 -34   0    4.00    2.98
   0  34   0    0.56    2.67
   0 -36   0    0.00    2.82
   0  36   0    1.69    2.05
   0 -38   0    0.92    2.98
   0  38   0    4.36    2.10
   0 -40   0   -1.18    3.03
   0  40   0   -0.05    2.00
   0 -42   0    0.46    1.85
   0  42   0    0.31    1.90
   1  41   1    0.00    2.62
   1  39   1   -0.21    3.23
  -1 -39  -1    0.98    3.03
   1  37   1    0.62    2.10
  -1 -37  -1   -0.92    2.67
   1  35   1    0.46    1.54
  -1 -35  -1   -0.98    2.62
   1  33   1    4.52    3.28
  -1 -33  -1    0.62    1.95
   1  31   1   -1.03    1.54
  -1 -31  -1   -0.46    1.64
   1  29   1    0.62    1.64
  -1 -29  -1   -0.62    2.67
   1  27   1    1.28    1.69
  -1 -27  -1    0.56    1.64
   1  25   1    0.87    1.44
  -1 -25  -1    0.98    2.36
   1  23   1    5.08    1.39
  -1 -23  -1    4.72    2.00
   1  21   1    6.67    2.82
  -1 -21  -1    4.88    1.80
   1  19   1   31.41    2.62
  -1 -19  -1   24.43    2.77
   1  17   1   11.60    1.64
  -1 -17  -1    8.52    2.31
   1  15   1   -1.39    1.03
  -1 -15  -1   -2.21    1.64
   1  13   1   75.04    4.72
  -1 -13  -1   77.60    6.21
   1  11   1   42.96    2.93
  -1 -11  -1   38.96    2.93
   1   9   1   22.58    2.05
  -1  -9  -1   19.86    1.95
   1   7   1    3.85    0.77
  -1  -7  -1    4.31    0.82
   1   5   1    6.06    0.72
  -1  -5  -1    4.36    0.77
   1   3   1   49.84    3.49
  -1  -3  -1   51.68    3.64
   1  -3   1   59.90    2.82
  -1   3  -1   63.44    4.52
   1  -5   1    5.03    0.72
  -1   5  -1    5.90    0.62
   1  -7   1    3.85    1.13
   1  -9   1   20.99    2.00
  -1   9  -1   22.33    2.00
   1 -11   1   35.98    3.03
  -1  11  -1   37.83    3.03
   1 -13   1   71.86    5.08
  -1  13  -1   81.61    5.49
   1 -15   1   -0.51    0.98
  -1  15  -1    2.05    1.64
   1 -17   1    9.08    1.39
  -1  17  -1    9.50    1.44
   1 -19   1   24.89    3.59
  -1  19  -1   30.08    2.67
   1 -21   1    4.52    2.93
  -1  21  -1    5.65    1.54
   1 -23   1    2.36    2.41
  -1  23  -1    5.13    1.64
   1 -25   1    0.67    1.33
  -1  25  -1    0.77    1.28
   1 -27   1    1.28    1.49
  -1  27  -1    1.64    1.39
   1 -29   1   -0.82    1.39
  -1  29  -1   -1.08    1.59
   1 -31   1    0.26    1.80
  -1  31  -1    1.13    1.59
   1 -33   1   -1.59    2.51
  -1  33  -1    0.77    2.41
   1 -35   1    0.56    1.95
  -1  35  -1    0.41    2.67
   1 -37   1   -2.36    3.08
  -1  37  -1    0.36    2.05
   1 -39   1   -0.67    2.57
   1 -41   1    0.82    2.98
   2  42   2   -0.72    2.16
   2  40   2   -0.77    1.69
  -2 -40  -2    1.75    3.18
   2  38   2    0.05    2.00
  -2 -38  -2    0.46    2.36
   2  36   2    2.36    1.75
  -2 -36  -2    3.28    2.05
   2  34   2    0.00    2.10
  -2 -34  -2    3.28    3.13
   2  32   2    0.00    1.39
  -2 -32  -2   -1.08    1.64
   2  30   2   34.64    3.34
  -2 -30  -2   27.25    3.85
   2  28   2    9.50    2.51
  -2 -28  -2   11.34    1.90
   2  26   2   52.81    7.54
  -2 -26  -2   47.84    4.21
   2  24   2    1.80    1.44
  -2 -24  -2    0.77    1.54
   2  22   2   60.41    4.00
   2  20   2   77.19    4.77
  -2 -20  -2   79.25    8.78
   2  18   2   55.23    3.95
  -2 -18  -2   41.06    3.39
   2  16   2  435.75   15.55
  -2 -16  -2  375.44   14.83
   2  14   2   19.04    2.57
  -2 -14  -2   19.71    1.75
   2  12   2  427.95   15.14
  -2 -12  -2  399.47   14.88
   2  10   2  456.03   16.73
  -2 -10  -2  428.21   16.12
   2   8   2  843.79   28.74
  -2  -8  -2  751.25   34.90
   2   6   2  190.16   12.32
  -2  -6  -2  184.87   11.80
   2   4   2  489.75   25.77
  -2  -4  -2  455.77   24.94
   2  -4   2  487.03   24.07
  -2   4  -2  543.18   19.25
   2  -6   2  208.95    8.06
  -2   6  -2  185.95   10.98
   2  -8   2  876.23   24.43
  -2   8  -2  841.94   40.29
   2 -10   2  450.43   15.71
  -2  10  -2  440.73   21.56
   2 -12   2  354.04   13.29
  -2  12  -2  394.74   15.91
   2 -14   2   17.76    1.69
  -2  14  -2   22.89    1.90
   2 -16   2  381.24   14.22
  -2  16  -2  399.77   14.58
   2 -18   2   37.36    3.08
  -2  18  -2   43.22    3.44
   2 -20   2   77.55    5.54
  -2  20  -2   78.07    4.93
   2 -22   2   44.09    4.00
  -2  22  -2   38.60    5.75
   2 -24   2    1.28    2.41
  -2  24  -2    1.69    1.28
   2 -26   2   47.94    3.70
  -2  26  -2   48.61    4.11
   2 -28   2    9.65    1.85
  -2  28  -2    9.44    2.62
   2 -30   2   23.30    3.59
  -2  30  -2   21.20    4.36
   2 -32   2   -0.92    1.69
  -2  32  -2    0.15    2.46
   2 -34   2    0.36    2.67
  -2  34  -2    2.31    1.64
   2 -36   2    1.08    1.85
  -2  36  -2    4.72    1.90
  -2  38  -2    2.87    2.46
  -2  40  -2    2.51    2.57
  -2  42  -2    0.77    3.23
   3  41   3   -0.82    1.80
   3  39   3    0.72    2.00
  -3 -39  -3    0.26    2.51
   3  37   3   -0.10    2.21
  -3 -37  -3    2.10    3.13
   3  35   3    3.70    1.95
  -3 -35  -3    4.52    2.26
   3  33   3   -0.31    1.90
   3  31   3    5.03    2.77
  -3 -31  -3    2.82    2.05
   3  29   3    0.00    1.69
  -3 -29  -3   -0.82    1.75
   3  27   3    1.59    1.33
  -3 -27  -3    1.44    1.54
   3  25   3   31.57    3.28
  -3 -25  -3   27.10    3.49
   3  23   3   10.01    1.59
  -3 -23  -3   12.93    3.03
   3  21   3  121.28    6.77
  -3 -21  -3  106.45    8.57
   3  19   3   21.56    2.16
   3  17   3  101.93    6.01
  -3 -17  -3   96.34    5.54
   3  15   3   14.78    2.21
  -3 -15  -3    9.29    1.80
   3  13   3   34.34    2.62
  -3 -13  -3   34.59    2.72
   3  11   3  677.44   32.13
  -3 -11  -3  668.56   23.20
   3   9   3    3.44    0.77
  -3  -9  -3    3.13    0.72
   3   7   3  431.29   18.27
  -3  -7  -3  449.46   18.48
   3   5   3   60.46    5.29
  -3  -5  -3   70.16    6.16
   3   1   3  489.80   18.02
  -3  -1  -3  503.14   27.97
   3  -1   3  525.98   26.89
  -3   1  -3  542.71   18.32
   3  -5   3   63.80    5.39
  -3   5  -3   65.65    3.59
   3  -7   3  486.05   17.35
  -3   7  -3  488.57   17.19
   3  -9   3    3.18    0.82
  -3   9  -3    3.08    0.72
   3 -11   3  571.30   31.72
  -3  11  -3  661.07   34.70
   3 -13   3   28.02    2.21
  -3  13  -3   31.92    3.44
   3 -15   3   11.24    2.31
  -3  15  -3    9.34    1.69
   3 -17   3   94.08    5.13
  -3  17  -3   94.64    5.34
   3 -19   3   19.40    2.31
  -3  19  -3   23.92    2.21
   3 -21   3  102.70    6.98
  -3  21  -3   96.90    5.85
   3 -23   3   10.42    3.28
  -3  23  -3    9.24    2.82
   3 -25   3   26.33    3.85
  -3  25  -3   22.89    2.41
   3 -27   3   -1.64    2.57
  -3  27  -3   -0.15    1.28
   3 -29   3   -0.62    2.00
  -3  29  -3   -0.98    1.54
   3 -31   3    2.87    1.95
  -3  31  -3    1.08    2.93
   3 -33   3    1.95    1.85
  -3  33  -3    0.10    1.59
   3 -35   3    2.31    2.72
  -3  35  -3    1.85    1.69
  -3  37  -3    0.62    1.75
   3 -39   3    0.77    2.77
   4  42   4    0.87    1.59
   4  40   4   -0.26    1.49
  -4 -40  -4   -0.10    2.98
   4  38   4    0.92    1.54
  -4 -38  -4    1.08    2.16
   4  36   4   -1.80    2.26
   4  34   4    0.62    2.62
  -4 -34  -4    0.26    1.75
   4  32   4    2.00    1.75
  -4 -32  -4    3.34    2.10
   4  30   4    1.23    2.62
  -4 -30  -4    0.46    2.62
   4  28   4   19.35    5.03
   4  26   4    2.10    2.05
  -4 -26  -4    0.56    1.69
   4  24   4   17.30    2.41
  -4 -24  -4   16.68    2.41
   4  22   4   -0.31    1.44
  -4 -22  -4    0.67    1.39
   4  20   4   -0.21    1.64
  -4 -20  -4   -1.03    1.33
  -4 -18  -4   55.48    3.95
   4  16   4    3.49    1.33
  -4 -16  -4    3.13    1.18
   4  14   4  333.26   14.06
  -4 -14  -4  279.88   11.03
   4  12   4   60.31    3.95
  -4 -12  -4   53.07    3.34
   4  10   4 1173.76   39.42
  -4 -10  -4 1158.82   38.24
   4   8   4  251.19   15.14
  -4  -8  -4  254.01   10.52
   4   6   4    2.05    1.28
  -4  -6  -4   -1.44    1.69
   4   4   4 1345.55   46.09
  -4  -4  -4 1244.23   61.49
   4   2   4  455.46   17.71
  -4  -2  -4  420.05   16.27
   4   0   4 3208.19   89.25
  -4   0  -4 3549.46  129.03
   4  -2   4  537.89   18.37
  -4   2  -4  531.22   19.14
   4  -4   4 1382.60   43.99
  -4   4  -4 1485.72   47.17
   4  -6   4    3.90    0.92
  -4   6  -4    3.90    1.23
   4  -8   4  227.22   10.01
  -4   8  -4  256.73   15.40
   4 -10   4 1108.17   50.61
  -4  10  -4 1200.55   38.19
   4 -12   4   42.75    3.28
  -4  12  -4   48.71    3.49
   4 -14   4  278.13   11.86
  -4  14  -4  286.81   18.58
   4 -16   4    3.70    1.18
  -4  16  -4    3.95    1.13
   4 -18   4   51.22    3.85
  -4  18  -4   51.33    5.08
   4 -20   4   -0.51    1.28
  -4  20  -4    0.10    1.23
   4 -22   4   -0.62    1.33
  -4  22  -4   -1.13    1.23
   4 -24   4   16.99    3.28
  -4  24  -4   18.73    2.41
   4 -26   4    2.26    1.44
  -4  26  -4    2.05    1.33
   4 -28   4   14.94    2.41
  -4  28  -4   18.99    4.62
   4 -30   4    0.26    1.90
  -4  30  -4    0.72    1.59
   4 -32   4    2.26    2.51
  -4  32  -4   -0.98    2.93
   4 -34   4    1.23    2.82
  -4  34  -4   -0.62    1.54
   4 -36   4    0.46    1.69
  -4  36  -4   -1.23    2.57
  -4  38  -4    0.98    2.10
  -4  40  -4    0.62    1.69
   5  41   5    0.00    1.80
   5  39   5    0.87    1.64
  -5 -39  -5   -1.13    2.05
   5  37   5    2.00    2.26
  -5 -37  -5    6.36    4.57
   5  35   5    1.28    3.44
  -5 -35  -5   -3.08    3.23
   5  33   5   11.55    3.75
  -5 -33  -5   11.19    2.46
   5  31   5   -1.54    2.00
  -5 -31  -5   -1.39    1.95
   5  29   5    9.03    3.13
  -5 -29  -5    6.16    2.05
   5  27   5    6.42    2.10
  -5 -27  -5    9.44    3.13
   5  25   5    2.41    1.59
  -5 -25  -5    3.95    2.46
   5  23   5  138.63    8.62
  -5 -23  -5  153.57    9.39
   5  21   5    7.44    1.69
  -5 -21  -5    7.70    1.85
   5  19   5  202.89   10.16
  -5 -19  -5  183.49    7.70
   5  17   5   26.02    2.62
  -5 -17  -5   18.37    2.41
   5  15   5  217.72   13.09
  -5 -15  -5  182.41   12.83
   5  13   5  181.13    8.73
  -5 -13  -5  161.98    9.24
   5  11   5    9.80    2.00
  -5 -11  -5    6.01    1.13
   5   9   5 1599.81   78.22
  -5  -9  -5 1634.35   53.33
  -5  -7  -5   60.20    6.57
   5   5   5 5225.02  148.33
  -5  -5  -5 5079.93  210.38
   5   3   5 2222.95   65.49
  -5  -3  -5 2202.94   64.00
   5   1   5  991.04   31.87
  -5  -1  -5 1019.17   33.52
   5  -1   5 1047.81   33.26
  -5   1  -5 1030.10   31.05
   5  -3   5 2463.10   75.60
  -5   3  -5 2514.63   68.72
   5  -5   5 5946.04  168.35
  -5   5  -5 5513.42  224.91
   5  -7   5   63.08    3.59
  -5   7  -5   65.44    4.31
   5  -9   5 1801.88   72.27
  -5   9  -5 1633.94   50.14
   5 -11   5    8.06    1.33
  -5  11  -5    8.31    1.69
   5 -13   5  163.42    6.83
  -5  13  -5  173.79    7.80
   5 -15   5  158.49    8.31
  -5  15  -5  166.14    9.19
   5 -17   5   20.48    2.00
  -5  17  -5   18.53    2.10
   5 -19   5  178.25    8.52
  -5  19  -5  167.63    7.80
   5 -21   5   10.16    1.64
  -5  21  -5    6.88    1.44
   5 -23   5  131.85    7.60
  -5  23  -5  133.96   11.86
   5 -25   5    2.67    1.49
  -5  25  -5    1.44    1.28
  -5  27  -5    3.64    2.87
   5 -29   5    4.88    1.69
  -5  29  -5    8.47    2.67
   5 -31   5   -1.08    1.59
  -5  31  -5   -1.28    1.64
  -5  33  -5    7.85    2.21
   5 -35   5    0.77    2.00
  -5  35  -5   -2.05    2.87
   5 -37   5    4.41    4.00
  -5  37  -5    2.05    1.69
   5 -39   5    1.39    1.69
  -5  39  -5   -0.46    2.26
  -5  41  -5    0.05    2.10
   6  40   6   -1.13    2.26
  -6 -40  -6   -0.51    2.00
   6  38   6    1.08    2.36
  -6 -38  -6    1.03    2.16
   6  36   6    2.10    2.26
  -6 -36  -6    0.92    3.59
   6  34   6   -1.64    2.10
  -6 -34  -6   -0.56    2.67
   6  32   6   -2.36    2.10
  -6 -32  -6    0.56    2.82
   6  30   6    2.51    2.72
  -6 -30  -6    1.49    1.85
   6  28   6    1.49    1.80
  -6 -28  -6    0.15    1.75
   6  26   6    8.73    4.00
  -6 -26  -6   11.19    2.77
   6  24   6    6.42    1.64
  -6 -24  -6    7.44    1.69
   6  22   6    0.67    1.49
  -6 -22  -6   -0.72    1.44
   6  20   6    1.85    1.33
  -6 -20  -6    1.49    1.64
   6  18   6    7.60    1.59
  -6 -18  -6    6.77    1.59
  -6 -16  -6   -0.67    2.00
   6  14   6    4.88    1.23
  -6 -14  -6    6.11    1.64
   6  12   6   70.68    4.31
  -6 -12  -6   73.34    4.36
   6  10   6   98.90    6.42
  -6 -10  -6   88.23    8.83
   6   8   6  376.63   25.20
   6   6   6  977.49   39.16
  -6  -6  -6  989.55   53.02
   6   4   6  790.05   29.10
  -6  -4  -6  781.69   28.43
   6   2   6   60.77    4.52
  -6  -2  -6   52.25    5.49
   6   0   6  383.20   16.01
  -6   0  -6  367.08   14.78
   6  -2   6   56.10    4.26
  -6   2  -6   54.71    6.01
   6  -4   6  839.99   31.92
  -6   4  -6  884.03   31.41
   6  -6   6 1038.06   38.55
  -6   6  -6 1108.99   55.38
   6  -8   6  312.67   14.68
  -6   8  -6  336.18   13.45
   6 -10   6  112.20    5.29
  -6  10  -6  104.70    5.75
   6 -12   6   66.00    4.11
  -6  12  -6   66.93    6.16
   6 -14   6    6.06    1.39
  -6  14  -6    7.08    1.13
   6 -16   6   -1.23    1.13
  -6  16  -6   -0.87    1.23
   6 -18   6    8.31    2.21
  -6  18  -6    6.67    1.39
   6 -20   6    0.67    1.39
  -6  20  -6    3.59    1.75
   6 -22   6    0.05    1.39
  -6  22  -6    0.98    2.10
   6 -24   6    3.64    1.44
  -6  24  -6    5.75    1.59
   6 -26   6   11.45    1.95
  -6  26  -6    9.80    2.57
   6 -28   6   -3.23    3.08
  -6  28  -6    1.59    1.39
   6 -30   6    0.87    1.69
  -6  30  -6    1.18    1.28
   6 -32   6    1.44    2.87
  -6  32  -6    0.72    2.77
   6 -34   6    0.05    1.54
  -6  34  -6   -0.67    2.57
   6 -36   6   -0.31    2.05
  -6  36  -6   -0.36    1.39
  -6  38  -6    1.08    1.64
   6 -40   6    0.62    2.98
  -6  40  -6    2.16    2.41
   7  41   7    2.36    2.87
  -7 -41  -7    1.49    2.72
   7  39   7    1.08    4.98
  -7 -39  -7    0.21    2.51
   7  37   7    0.21    2.26
  -7 -37  -7   -1.54    2.31
   7  35   7    4.72    2.36
  -7 -35  -7    9.60    2.51
   7  33   7    0.67    2.16
  -7 -33  -7    2.16    2.10
   7  31   7   15.91    3.08
  -7 -31  -7   15.86    2.93
   7  29   7    0.72    1.69
  -7 -29  -7    1.54    2.36
   7  27   7    3.08    1.64
  -7 -27  -7    2.31    1.59
   7  25   7   34.80    3.85
  -7 -25  -7   32.39    5.34
   7  23   7   -2.10    1.44
  -7 -23  -7   -1.13    1.49
   7  21   7  285.42   14.01
  -7 -21  -7  275.00   13.76
   7  19   7   25.92    2.62
  -7 -19  -7   19.66    3.23
   7  17   7  389.35   16.78
  -7 -17  -7  335.98   14.37
   7  15   7    3.49    1.18
  -7 -15  -7    0.82    1.18
   7  13   7  165.22    8.21
  -7 -13  -7  159.83    8.67
   7  11   7  601.89   22.43
  -7 -11  -7  599.27   33.98
   7   9   7  197.09   16.01
  -7  -9  -7  196.94   16.01
  -7  -7  -7 9999.00  382.68
   7   5   7  565.81   22.28
  -7  -5  -7  549.13   21.25
   7   3   7 1552.28   69.60
  -7  -3  -7 1725.92   52.15
   7   1   7  174.25    7.54
  -7  -1  -7  168.50    7.29
   7  -1   7  187.59    7.60
  -7   1  -7  195.86   11.39
   7  -3   7 1961.09   58.97
  -7   3  -7 1823.28   55.48
   7  -5   7  658.04   24.23
  -7   5  -7  568.48   21.51
   7  -7   7 9515.62  378.11
   7  -9   7  196.17    9.08
  -7   9  -7  198.48    9.39
   7 -11   7  582.23   20.32
  -7  11  -7  628.99   22.12
   7 -13   7  130.06    7.75
  -7  13  -7  144.74    8.83
   7 -15   7    1.54    1.33
  -7  15  -7    1.69    1.59
   7 -17   7  307.70   18.63
  -7  17  -7  261.40   17.66
   7 -19   7   19.97    2.62
  -7  19  -7   17.04    2.00
   7 -21   7  220.24    9.91
  -7  21  -7  195.70   12.73
   7 -23   7   -0.62    1.54
  -7  23  -7   -1.18    2.00
   7 -25   7   26.84    2.31
  -7  25  -7   26.23    2.31
   7 -27   7    2.77    2.26
  -7  27  -7    4.88    1.44
   7 -29   7    0.05    1.39
  -7  29  -7    0.15    1.39
   7 -31   7   12.06    2.26
  -7  31  -7   12.99    1.90
   7 -33   7    1.23    1.59
  -7  33  -7    1.28    1.80
   7 -35   7    4.47    2.26
  -7  35  -7    4.47    1.80
  -7  37  -7   -0.56    1.59
  -7  39  -7    0.51    2.72
   8  40   8   -0.36    2.87
  -8 -40  -8   -2.10    3.23
   8  38   8    1.64    2.41
  -8 -38  -8    2.36    3.54
   8  36   8    0.31    2.21
  -8 -36  -8   -0.41    2.31
   8  34   8   -1.08    2.16
  -8 -34  -8    1.44    2.26
   8  32   8   -0.46    2.26
  -8 -32  -8    0.10    2.98
   8  30   8    5.18    2.16
  -8 -30  -8    3.70    2.05
   8  28   8   -0.21    1.90
  -8 -28  -8   -0.92    1.85
   8  26   8    1.23    2.62
  -8 -26  -8    6.06    2.21
   8  24   8    9.44    2.16
  -8 -24  -8    7.24    1.95
   8  22   8   96.24    6.93
  -8 -22  -8  100.29    6.88
   8  20   8   21.71    2.51
  -8 -20  -8   19.50    2.67
   8  18   8   36.95    4.11
  -8 -18  -8   42.09    4.26
   8  16   8    0.41    1.23
  -8 -16  -8   -0.92    1.49
   8  14   8    2.41    1.23
  -8 -14  -8    2.05    1.28
   8  12   8   61.23    4.11
  -8 -12  -8   65.90    4.21
   8  10   8   22.69    2.82
   8   8   8  614.83   34.75
  -8  -8  -8  561.04   32.75
   8   6   8  514.13   21.25
  -8  -6  -8  545.18   22.79
   8   4   8   77.66    7.75
  -8  -4  -8   80.68    7.39
   8   2   8  106.81    5.59
  -8  -2  -8   97.72    5.29
   8   0   8  445.71   22.99
  -8   0  -8  380.63   21.45
   8  -2   8  105.73    5.95
  -8   2  -8   92.59    7.03
   8  -4   8   86.33    5.34
  -8   4  -8   87.05    8.21
   8  -6   8  573.10   22.43
  -8   6  -8  550.57   21.09
   8  -8   8  685.35   38.90
  -8   8  -8  596.20   33.00
   8 -10   8   22.28    2.00
  -8  10  -8   26.54    2.36
   8 -12   8   63.64    3.80
  -8  12  -8   67.13    3.95
   8 -14   8    0.92    1.23
  -8  14  -8    2.72    1.28
   8 -16   8    0.00    1.28
  -8  16  -8    0.15    1.69
   8 -18   8   31.36    2.72
  -8  18  -8   29.92    3.34
   8 -20   8   21.40    2.16
  -8  20  -8   19.35    1.85
   8 -22   8   86.53    7.29
  -8  22  -8   74.73    6.21
   8 -24   8    8.57    1.90
  -8  24  -8    2.87    1.23
   8 -26   8    6.52    2.05
  -8  26  -8    4.47    2.72
   8 -28   8   -0.05    1.23
  -8  28  -8    0.26    1.28
   8 -30   8    1.44    1.59
  -8  30  -8    2.26    2.77
   8 -32   8    1.59    1.90
  -8  32  -8    0.31    1.75
   8 -34   8    0.15    1.49
  -8  34  -8   -1.03    1.54
  -8  36  -8    0.21    1.75
   9  39   9    1.90    2.21
  -9 -39  -9    2.31    2.72
   9  37   9    2.82    2.51
  -9 -37  -9    1.54    3.28
   9  35   9   -2.93    4.57
   9  33   9    4.82    2.51
  -9 -33  -9    9.19    3.23
   9  31   9    0.21    2.00
  -9 -31  -9    0.51    2.10
   9  29   9    7.39    2.51
  -9 -29  -9    6.06    3.23
   9  27   9    9.50    2.21
  -9 -27  -9    8.98    2.21
   9  25   9    4.62    2.10
  -9 -25  -9    5.39    3.39
   9  23   9  129.90   15.86
  -9 -23  -9  169.84   10.32
   9  21   9   12.06    4.77
  -9 -21  -9   12.68    2.51
   9  19   9  206.12   15.40
  -9 -19  -9  195.55    9.39
   9  17   9   -0.36    1.28
  -9 -17  -9   -0.56    1.28
   9  15   9  178.92   13.24
  -9 -15  -9  200.78   11.09
   9  13   9   46.40    3.64
  -9 -13  -9   49.84    5.59
  -9 -11  -9   77.24    8.01
   9   9   9  513.30   30.18
  -9  -9  -9  500.83   22.53
   9   7   9  378.32   16.63
  -9  -7  -9  380.53   17.55
   9   5   9 2893.88   92.85
  -9  -5  -9 2826.69   85.71
   9   3   9   52.71    3.59
  -9  -3  -9   54.30    3.39
   9   1   9  556.62   19.86
  -9  -1  -9  512.53   20.12
   9  -1   9  547.80   19.30
  -9   1  -9  551.70   30.08
   9  -3   9   60.31    3.39
  -9   3  -9   53.63    3.13
   9  -5   9 2914.87   93.77
  -9   5  -9 3109.03  123.13
   9  -7   9  419.43   21.66
  -9   7  -9  406.03   15.76
   9  -9   9  525.78   20.43
  -9   9  -9  527.88   22.28
   9 -11   9   57.84    4.72
  -9  11  -9   62.87    5.90
   9 -13   9   51.99    3.23
  -9  13  -9   51.02    3.34
   9 -15   9  130.11    7.34
  -9  15  -9  174.10   10.37
   9 -17   9   -1.80    1.85
  -9  17  -9    0.15    1.08
   9 -19   9  156.54    9.75
  -9  19  -9  169.63    8.78
   9 -21   9    9.70    1.75
  -9  21  -9   13.96    1.95
   9 -23   9  135.24   10.01
  -9  23  -9  132.73    6.62
   9 -25   9    4.16    2.00
  -9  25  -9    4.82    1.49
   9 -27   9    8.88    1.75
  -9  27  -9    5.90    1.49
  -9  29  -9    5.34    1.69
   9 -31   9   -1.18    1.64
  -9  31  -9    0.10    2.41
   9 -33   9    3.80    2.26
  -9  33  -9    8.16    3.08
   9 -35   9    0.10    1.54
  -9  35  -9    0.46    1.54
   9 -37   9    1.54    1.90
  -9  37  -9    1.59    1.69
  -9  39  -9    0.36    2.72
  10  38  10    1.08    2.10
  10  36  10    1.90    2.16
  10  34  10   -0.82    2.05
 -10 -34 -10   -1.39    2.31
  10  32  10    3.54    2.31
 -10 -32 -10    4.41    2.10
  10  30  10    3.13    1.95
 -10 -30 -10    3.34    2.00
  10  28  10   14.47    3.13
 -10 -28 -10   18.32    2.72
  10  26  10    0.41    2.05
 -10 -26 -10    0.21    1.80
  10  24  10   -1.03    2.67
 -10 -24 -10    0.00    1.85
  10  22  10    6.21    4.05
 -10 -22 -10    2.98    2.98
  10  20  10   18.68    4.41
 -10 -20 -10   24.38    2.87
  10  18  10   63.18    4.77
 -10 -18 -10   64.88    4.36
  10  16  10   17.14    1.90
 -10 -16 -10   18.32    2.10
  10  14  10  126.82    6.88
 -10 -14 -10  131.85    8.78
  10  12  10   10.37    2.21
 -10 -12 -10   13.40    2.57
  10  10  10  754.53   42.65
 -10 -10 -10  766.13   31.41
  10   8  10  125.29   10.83
 -10  -8 -10  118.36    9.70
  10   6  10  106.19    6.11
 -10  -6 -10  105.78    5.29
 -10  -4 -10  250.62   11.50
  10   2  10  112.30    6.06
 -10  -2 -10  107.63    6.62
  10   0  10  353.38   23.87
 -10   0 -10  334.59   21.04
  10  -2  10  115.69    6.06
 -10   2 -10  119.13    8.88
  10  -4  10  269.15   11.19
 -10   4 -10  263.61   15.50
  10  -6  10  112.76    6.47
 -10   6 -10  110.35    6.31
  10  -8  10  129.08    7.39
 -10   8 -10  128.88    8.67
  10 -10  10  797.49   29.82
 -10  10 -10  783.07   30.49
  10 -12  10   13.60    1.90
 -10  12 -10   12.01    1.59
  10 -14  10  112.66    5.95
 -10  14 -10  126.77    6.06
  10 -16  10   17.71    2.36
 -10  16 -10   17.91    2.00
  10 -18  10   50.14    3.49
 -10  18 -10   53.94    4.16
  10 -20  10   23.10    3.23
 -10  20 -10   16.01    2.62
  10 -22  10    5.08    2.31
 -10  22 -10    5.90    1.54
  10 -24  10   -0.51    1.59
 -10  24 -10   -0.36    2.46
  10 -26  10    1.03    1.85
 -10  26 -10   -0.31    1.39
  10 -28  10   12.37    1.95
 -10  28 -10   13.19    2.26
  10 -30  10    0.41    1.95
 -10  30 -10    3.03    3.08
  10 -32  10    4.72    1.95
 -10  32 -10    1.44    2.62
  10 -34  10   -0.41    1.80
 -10  34 -10   -0.72    2.62
  10 -36  10    0.67    1.69
 -10  36 -10   -0.41    1.44
  10 -38  10   -0.15    1.49
  11  37  11   -1.13    2.41
 -11 -37 -11    0.00    4.62
  11  35  11    0.05    2.10
 -11 -35 -11    1.64    2.26
  11  33  11   -0.26    2.10
 -11 -33 -11    1.18    2.41
  11  31  11    3.85    2.16
 -11 -31 -11    2.82    2.36
  11  29  11   -1.03    1.90
 -11 -29 -11   -0.10    2.00
  11  27  11    0.31    1.90
 -11 -27 -11    1.90    1.90
 -11 -25 -11   12.83    2.31
  11  23  11    2.26    1.95
 -11 -23 -11    3.13    2.62
  11  21  11   99.11    6.26
 -11 -21 -11   98.90    6.42
  11  19  11   29.46    4.52
 -11 -19 -11   35.36    3.39
  11  17  11   77.55    5.39
 -11 -17 -11   83.40    5.03
  11  15  11    6.47    1.64
 -11 -15 -11    3.08    2.16
  11  13  11   58.00    6.11
 -11 -13 -11   58.77    4.16
  11  11  11    5.65    1.49
 -11 -11 -11    2.10    1.39
  11   9  11   78.78    5.13
 -11  -9 -11   85.82    5.85
  11   7  11  319.45   13.55
 -11  -7 -11  332.43   14.17
  11   5  11  178.36   10.16
 -11  -5 -11  179.23    9.80
  11   3  11  422.72   18.17
 -11  -3 -11  376.42   18.02
  11   1  11    1.23    1.33
 -11  -1 -11   -1.59    1.28
  11  -1  11   -1.95    1.85
 -11   1 -11   -0.56    1.03
  11  -3  11  437.65   19.61
 -11   3 -11  369.54   15.71
  11  -5  11  181.44   10.27
  11  -7  11  363.90   15.45
 -11   7 -11  307.54   13.81
  11  -9  11   81.30    7.24
 -11   9 -11   83.66    5.54
  11 -11  11    4.05    2.21
 -11  11 -11    3.64    1.39
  11 -13  11   57.18    6.42
 -11  13 -11   54.05    4.31
 -11  15 -11    4.62    1.33
  11 -17  11   70.01    6.98
 -11  17 -11   67.44    5.24
  11 -19  11   21.35    2.82
 -11  19 -11   23.25    2.62
 -11  21 -11   71.03    6.93
  11 -23  11    0.92    1.64
 -11  23 -11    2.77    1.44
  11 -25  11    5.70    2.26
 -11  25 -11    6.77    2.51
  11 -27  11   -3.49    2.36
 -11  27 -11    1.28    1.39
  11 -29  11   -0.92    2.05
 -11  29 -11   -0.10    1.33
  11 -31  11    2.77    2.16
 -11  31 -11   -0.98    2.82
  11 -33  11    0.77    1.69
 -11  33 -11   -3.85    3.08
  11 -35  11    1.85    1.85
 -11  35 -11    0.15    1.44
  12  38  12   -0.21    1.95
  12  36  12    2.00    2.26
 -12 -36 -12   -0.10    2.36
  12  34  12    0.92    2.21
 -12 -34 -12   -0.26    1.95
  12  32  12    0.36    1.85
 -12 -32 -12   -0.10    2.10
  12  30  12   13.91    3.08
 -12 -30 -12   14.53    4.16
  12  28  12    0.98    4.52
 -12 -28 -12    3.59    2.36
  12  26  12   35.41    3.80
 -12 -26 -12   32.59    4.00
  12  24  12   -0.62    1.80
 -12 -24 -12    0.56    1.95
  12  22  12    5.24    1.80
 -12 -22 -12    4.47    1.80
  12  20  12   53.43    4.47
 -12 -20 -12   51.38    4.41
  12  18  12    4.47    1.75
 -12 -18 -12    9.65    2.00
  12  16  12  235.48   17.76
 -12 -16 -12  282.91   17.25
  12  14  12    4.36    1.85
 -12 -14 -12    2.31    1.49
  12  12  12  342.29   16.83
 -12 -12 -12  349.12   18.37
  12  10  12   68.37    4.47
 -12 -10 -12   71.75    5.13
  12   8  12  262.43   11.86
 -12  -8 -12  270.59   11.34
  12   6  12  104.70    6.06
 -12  -6 -12   94.44    8.31
  12   4  12   86.89    5.75
 -12  -4 -12   83.15    5.59
  12   2  12  978.21   38.65
 -12  -2 -12  839.84   33.05
  12   0  12   78.84    5.75
 -12   0 -12   86.38    9.80
  12  -2  12  999.72   38.19
 -12   2 -12  981.03   52.61
  12  -4  12   90.18    5.75
 -12   4 -12   84.94    6.52
  12  -6  12  104.81    6.77
 -12   6 -12   92.28    5.34
  12  -8  12  307.80   19.81
 -12   8 -12  250.11   11.24
  12 -10  12   76.17    5.24
 -12  10 -12   70.57    4.57
  12 -12  12  364.26   16.63
 -12  12 -12  355.79   16.17
  12 -14  12    3.23    1.18
 -12  14 -12    3.13    1.23
  12 -16  12  194.16    9.19
 -12  16 -12  225.32   10.42
  12 -18  12    5.29    1.64
 -12  18 -12    6.16    1.23
  12 -20  12   41.21    3.54
 -12  20 -12   38.70    3.23
  12 -22  12    2.72    1.64
 -12  22 -12    3.03    1.23
  12 -24  12    0.62    1.90
 -12  24 -12    0.56    1.39
  12 -26  12   19.20    3.13
 -12  26 -12   16.27    3.34
  12 -28  12    3.85    2.21
 -12  28 -12    3.03    1.49
  12 -30  12   12.78    2.67
 -12  30 -12    8.62    2.21
  12 -32  12    0.00    1.44
 -12  32 -12    1.90    1.33
  12 -34  12   -0.10    1.64
 -12  34 -12    0.15    2.77
  13  37  13    1.33    4.93
 -13 -37 -13   -0.21    3.90
  13  35  13   -4.11    4.82
  13  33  13    0.26    2.05
 -13 -33 -13   -0.46    2.36
  13  31  13    1.08    2.21
 -13 -31 -13    0.10    2.93
  13  29  13   -2.21    2.41
 -13 -29 -13    0.10    3.13
  13  27  13    0.62    1.90
 -13 -27 -13    1.75    2.46
  13  25  13   -1.39    2.00
 -13 -25 -13   -0.15    2.67
  13  23  13    2.16    2.93
 -13 -23 -13    2.72    2.00
  13  21  13    0.77    3.39
 -13 -21 -13    2.72    1.95
  13  19  13   25.56    5.59
 -13 -19 -13   27.10    3.95
  13  17  13   26.84    2.93
 -13 -17 -13   28.95    4.26
  13  15  13   19.09    3.44
 -13 -15 -13   11.29    2.16
  13  13  13   11.91    3.34
 -13 -13 -13   12.32    2.16
  13  11  13    2.16    1.49
 -13 -11 -13    1.13    1.69
  13   9  13    0.21    1.28
 -13  -9 -13    1.49    1.54
  13   7  13   15.09    2.36
 -13  -7 -13   17.14    2.57
  13   5  13   57.38    7.39
 -13  -5 -13   46.76    4.31
  13   3  13   20.32    2.93
 -13  -3 -13   12.37    2.41
  13   1  13    9.75    2.31
 -13  -1 -13    1.75    2.77
  13  -1  13   12.52    3.59
 -13   1 -13    3.54    1.90
  13  -3  13   21.66    2.98
 -13   3 -13   16.63    3.80
  13  -5  13   48.35    4.67
 -13   5 -13   41.21    5.08
  13  -7  13   15.35    2.82
 -13   7 -13    5.39    1.80
  13  -9  13    0.31    1.23
 -13   9 -13    0.92    1.18
  13 -11  13    3.64    2.62
 -13  11 -13    3.23    1.23
  13 -13  13   12.16    2.51
 -13  13 -13    8.73    1.54
  13 -15  13    7.13    2.46
 -13  15 -13   13.60    1.85
  13 -17  13   19.20    3.59
 -13  17 -13   21.97    2.67
 -13  19 -13   17.04    2.31
  13 -21  13    1.75    1.28
 -13  21 -13    2.51    1.28
  13 -23  13    0.00    1.44
 -13  23 -13   -0.98    1.39
  13 -25  13   -1.39    1.59
 -13  25 -13    0.00    1.49
  13 -27  13   -0.72    1.69
 -13  27 -13    1.44    1.49
  13 -29  13    0.41    1.64
 -13  29 -13    0.05    1.54
  13 -31  13    0.82    2.05
 -13  31 -13    0.72    2.98
  13 -33  13   -0.46    1.49
 -13  33 -13   -0.41    3.08
 -13  35 -13   -0.05    3.03
  14  36  14    2.10    5.24
 -14 -36 -14   -0.46    2.10
  14  34  14    0.21    1.75
 -14 -34 -14    0.21    2.10
  14  32  14    0.67    1.75
 -14 -32 -14   -1.95    3.08
  14  30  14    0.72    2.05
 -14 -30 -14   -0.41    1.90
  14  28  14   26.84    6.62
 -14 -28 -14   19.86    3.44
  14  26  14    4.82    1.90
 -14 -26 -14    7.44    2.82
  14  24  14   29.20    4.05
 -14 -24 -14   32.64    4.31
  14  22  14    5.34    2.26
 -14 -22 -14    5.85    2.26
  14  20  14    4.47    2.10
 -14 -20 -14    3.95    2.46
  14  18  14  199.04   10.98
 -14 -18 -14  249.08   18.63
  14  16  14    6.98    2.41
 -14 -16 -14    6.26    2.31
  14  14  14  369.34   19.91
 -14 -14 -14  395.51   22.79
  14  12  14   62.67    4.47
 -14 -12 -14   63.44    5.24
  14  10  14  252.62   14.06
 -14 -10 -14  189.96   12.16
  14   8  14    3.03    1.33
 -14  -8 -14    3.90    1.49
  14   6  14   11.50    1.80
 -14  -6 -14   12.42    2.05
  14   4  14  232.91   12.93
 -14  -4 -14  198.22   13.45
  14   2  14   78.78    6.06
 -14  -2 -14   70.37    7.85
  14   0  14 1210.61   50.20
 -14   0 -14 1325.58   52.45
  14  -2  14   69.39    7.29
 -14   2 -14  111.58   10.37
  14  -4  14  236.40   13.24
 -14   4 -14  216.80   14.63
  14  -6  14   17.19    3.18
 -14   6 -14   12.93    1.90
  14  -8  14    4.52    1.69
 -14   8 -14    4.26    1.44
  14 -10  14  283.52   13.24
 -14  10 -14  256.68   16.06
  14 -12  14   63.18    4.57
 -14  12 -14   63.69    4.31
  14 -14  14  345.52   15.04
 -14  14 -14  344.96   16.12
  14 -16  14    6.77    1.59
 -14  16 -14    5.03    1.49
  14 -18  14  131.03   11.39
 -14  18 -14  156.70   11.34
 -14  20 -14    4.11    1.44
  14 -22  14    5.08    1.75
 -14  22 -14    3.75    1.80
 -14  24 -14   17.96    2.31
 -14  26 -14    3.39    1.54
  14 -28  14   12.88    3.18
 -14  28 -14   12.06    3.64
  14 -30  14    1.69    1.90
 -14  30 -14   -0.51    1.49
  14 -32  14    2.16    1.69
 -14  32 -14    1.08    1.64
  14 -34  14    1.85    1.80
 -14  34 -14   -1.69    2.77
 -15 -37 -15    1.23    2.26
  15  35  15    0.21    1.95
 -15 -35 -15    6.36    4.00
  15  33  15    0.46    1.90
 -15 -33 -15   -1.13    2.31
  15  31  15   -5.39    4.57
 -15 -31 -15    0.21    2.26
  15  29  15    3.54    1.80
 -15 -29 -15    5.80    2.46
  15  27  15    2.72    2.31
 -15 -27 -15    1.64    2.36
  15  25  15    5.39    2.21
 -15 -25 -15    6.98    2.26
  15  23  15    1.13    2.00
 -15 -23 -15    2.72    1.95
  15  21  15    4.47    1.90
 -15 -21 -15    5.49    3.03
  15  19  15   -2.41    2.41
 -15 -19 -15    0.41    1.95
  15  17  15    0.15    3.08
 -15 -17 -15    0.10    2.77
  15  15  15   76.32    6.67
 -15 -15 -15   77.55    7.44
  15  13  15   12.06    2.67
 -15 -13 -15   14.11    4.11
  15  11  15    0.72    1.64
 -15 -11 -15    1.85    1.59
  15   9  15   -0.10    1.54
 -15  -9 -15    0.05    1.64
  15   7  15    4.31    1.64
 -15  -7 -15    2.46    1.44
  15   5  15    1.95    1.69
 -15  -5 -15    2.26    1.44
  15   3  15    7.80    2.26
 -15  -3 -15    2.93    2.41
  15   1  15   27.31    4.93
 -15  -1 -15   19.66    4.47
  15  -1  15   20.58    3.08
 -15   1 -15   22.33    4.77
  15  -3  15    7.75    2.41
 -15   3 -15    3.80    2.67
  15  -5  15   -0.92    2.16
 -15   5 -15    0.41    1.90
  15  -7  15    4.72    1.54
 -15   7 -15    5.03    2.31
  15  -9  15    2.10    1.75
 -15   9 -15    2.67    1.23
  15 -11  15    1.49    2.16
 -15  11 -15    2.16    1.23
  15 -13  15   11.91    1.75
 -15  13 -15   11.34    1.69
  15 -15  15   70.98    4.93
 -15  15 -15   63.54    4.57
 -15  17 -15    3.54    1.54
 -15  19 -15    0.15    2.10
  15 -21  15    3.28    2.10
 -15  21 -15    3.44    1.33
  15 -23  15    2.51    1.69
 -15  23 -15    0.46    2.16
  15 -25  15    2.82    2.26
 -15  25 -15    3.03    1.54
  15 -27  15    0.62    1.80
 -15  27 -15    2.00    2.36
  15 -29  15    3.34    2.51
 -15  29 -15    1.13    1.59
 -15  31 -15   -1.13    2.16
  15 -33  15    2.36    2.00
 -15  33 -15   -0.77    2.67
  16  36  16    2.05    4.72
  16  34  16    1.49    4.47
 -16 -34 -16   -1.18    4.11
  16  32  16    0.46    1.69
 -16 -32 -16   -0.31    2.31
  16  30  16    2.26    6.36
 -16 -30 -16    4.21    2.46
  16  28  16   -1.69    2.00
 -16 -28 -16    0.51    2.36
  16  26  16    7.54    2.57
 -16 -26 -16   11.55    2.93
  16  24  16    0.51    1.49
 -16 -24 -16    0.62    1.95
  16  22  16   15.35    2.72
 -16 -22 -16   20.58    4.11
  16  20  16   28.59    4.57
 -16 -20 -16   35.72    3.54
  16  18  16    4.41    1.80
 -16 -18 -16   -1.80    2.21
  16  16  16  295.69   18.84
 -16 -16 -16  291.17   21.76
  16  14  16   67.49    5.49
 -16 -14 -16   74.73    7.03
  16  12  16  191.80   10.62
 -16 -12 -16  226.24   11.65
  16  10  16   10.73    3.23
 -16 -10 -16   11.75    2.21
  16   8  16   26.38    3.49
 -16  -8 -16   34.80    4.31
  16   6  16   41.16    4.52
 -16  -6 -16   32.64    3.39
  16   4  16    0.36    1.64
 -16  -4 -16   -1.08    1.64
  16   2  16  132.16   13.09
 -16  -2 -16   99.16    6.42
  16   0  16    1.23    1.49
 -16   0 -16    0.77    1.54
  16  -2  16  113.17    7.44
 -16   2 -16  118.00   11.91
  16  -4  16   -1.13    1.44
 -16   4 -16    0.72    1.69
 -16   6 -16   28.64    3.08
  16  -8  16   36.65    6.42
 -16   8 -16   26.12    3.44
  16 -10  16   10.57    1.80
 -16  10 -16   12.22    1.95
  16 -12  16  185.95    9.65
 -16  12 -16  155.88    8.73
  16 -14  16   62.46    5.34
 -16  14 -16   56.97    3.95
  16 -16  16  259.40   21.15
 -16  16 -16  252.88   19.25
  16 -18  16    1.23    1.49
 -16  18 -16    2.51    1.49
  16 -20  16   15.81    2.26
 -16  20 -16   22.53    2.57
  16 -22  16    7.13    1.69
 -16  22 -16   13.96    2.05
  16 -24  16    0.56    1.69
 -16  24 -16    1.33    2.21
  16 -26  16    6.83    2.67
 -16  26 -16    3.90    2.62
  16 -28  16    3.64    2.16
 -16  28 -16    0.00    2.31
  16 -30  16    3.85    2.00
 -16  30 -16    3.54    1.64
 -16  32 -16    1.13    1.85
  17  33  17   -0.05    4.77
 -17 -33 -17    0.46    2.05
  17  31  17   -0.26    1.90
 -17 -31 -17    3.39    2.31
  17  29  17    0.56    2.16
 -17 -29 -17   -1.54    2.41
  17  27  17    1.23    2.21
 -17 -27 -17    1.59    2.26
  17  25  17    2.57    4.98
 -17 -25 -17    9.24    2.98
  17  23  17    5.49    2.21
 -17 -23 -17    8.06    2.36
  17  21  17    6.47    3.13
 -17 -21 -17    9.39    2.67
  17  19  17    2.16    1.95
 -17 -19 -17   -2.67    2.41
  17  17  17    3.64    4.00
 -17 -17 -17    3.39    3.13
  17  15  17    8.01    4.05
 -17 -15 -17    5.49    2.77
  17  13  17    0.21    1.95
 -17 -13 -17   -0.72    2.41
  17  11  17   25.56    2.87
 -17 -11 -17   27.00    3.44
  17   9  17    0.56    2.31
 -17  -9 -17    2.51    2.21
 -17  -7 -17   57.33    4.31
  17   5  17   17.76    2.41
 -17  -5 -17   14.17    2.87
  17   3  17   41.16    5.49
 -17  -3 -17   28.79    5.08
  17   1  17   17.19    2.51
 -17  -1 -17   12.73    2.57
  17  -1  17   16.06    3.85
 -17   1 -17   17.14    4.52
  17  -3  17   29.77    3.64
 -17   3 -17   39.42    4.05
  17  -5  17   12.42    2.36
 -17   5 -17   13.45    3.13
  17  -7  17   44.76    4.11
 -17   7 -17   49.27    5.85
  17  -9  17    2.77    1.59
 -17   9 -17    3.54    2.26
  17 -11  17   26.64    2.57
 -17  11 -17   20.53    2.26
  17 -13  17    0.87    2.21
 -17  13 -17    0.92    1.39
  17 -15  17    7.13    1.80
 -17  15 -17   10.11    1.85
  17 -17  17    6.88    3.13
 -17  17 -17    6.16    1.69
  17 -19  17    1.59    1.44
 -17  19 -17    1.95    2.36
  17 -21  17    7.65    2.21
 -17  21 -17   10.27    1.85
  17 -23  17    3.75    2.62
 -17  23 -17    6.57    1.75
  17 -25  17    3.64    1.85
 -17  25 -17    4.52    1.69
 -17  27 -17    1.69    1.64
  17 -29  17    1.13    1.69
 -17  29 -17    0.98    1.95
  17 -31  17    1.54    2.05
 -17  31 -17    1.69    2.31
 -18 -32 -18    0.51    2.46
 -18 -30 -18    2.93    2.93
  18  28  18    1.64    2.05
 -18 -28 -18    3.70    2.21
  18  26  18    8.26    5.75
 -18 -26 -18    3.85    2.51
  18  24  18    6.52    2.31
 -18 -24 -18    4.82    2.93
  18  22  18    0.05    2.16
 -18 -22 -18    0.15    1.75
  18  20  18    4.57    3.28
 -18 -20 -18   -1.33    2.10
  18  18  18   11.39    2.72
 -18 -18 -18   11.55    2.57
  18  16  18    8.98    2.41
 -18 -16 -18   11.65    3.03
  18  14  18   96.44    6.83
 -18 -14 -18   96.75    6.93
  18  12  18   43.06    4.57
 -18 -12 -18   46.35    4.41
  18  10  18   15.50    2.98
 -18 -10 -18   11.60    2.57
  18   8  18   -0.36    2.93
 -18  -8 -18   -0.26    1.90
  18   6  18   -1.23    1.80
 -18  -6 -18   -2.51    2.57
  18   4  18    4.16    1.75
 -18  -4 -18    2.51    1.90
  18   2  18    4.16    1.90
 -18  -2 -18    0.62    1.75
  18   0  18   46.55    5.24
 -18   0 -18   22.22    4.36
  18  -2  18    1.69    2.10
 -18   2 -18    2.41    1.75
  18  -4  18    1.44    2.21
 -18   4 -18   -1.23    1.64
  18  -6  18   -1.13    1.59
 -18   6 -18   -0.26    2.16
  18  -8  18   -0.82    1.85
 -18   8 -18   -0.05    1.59
  18 -10  18   11.29    2.51
 -18  10 -18    8.31    1.80
  18 -12  18   34.18    3.08
 -18  12 -18   26.02    2.77
  18 -14  18   63.80    4.26
 -18  14 -18   54.25    4.21
  18 -16  18    9.34    1.95
 -18  16 -18   10.27    3.08
  18 -18  18    9.14    2.62
 -18  18 -18   10.27    2.00
  18 -20  18    0.51    1.69
 -18  20 -18    0.72    1.90
  18 -22  18   -0.15    1.69
 -18  22 -18    1.33    1.49
  18 -24  18    2.46    2.36
 -18  24 -18    4.31    1.64
  18 -26  18    0.77    1.85
 -18  26 -18    1.69    1.75
  18 -28  18    0.26    2.10
 -18  28 -18    0.67    1.75
  18 -30  18    1.39    2.05
 -18  30 -18   -0.36    2.62
  18 -32  18   -0.87    1.75
 -18  32 -18   -0.10    1.44
 -19 -33 -19    3.54    3.59
  19  31  19    2.16    2.05
 -19 -31 -19    0.21    2.00
  19  29  19    2.87    2.16
 -19 -29 -19    3.13    2.21
  19  27  19    1.90    2.31
 -19 -27 -19    3.18    3.13
  19  25  19   -0.10    1.80
 -19 -25 -19    1.18    2.31
  19  23  19   10.78    3.70
 -19 -23 -19   16.63    3.85
  19  21  19    6.93    4.16
 -19 -21 -19    2.26    2.51
  19  19  19   12.93    2.77
 -19 -19 -19   11.39    3.08
  19  17  19   -0.05    2.10
 -19 -17 -19   -0.21    2.21
  19  15  19    2.31    2.05
 -19 -15 -19   -0.67    2.36
  19  13  19   37.72    4.00
 -19 -13 -19   39.16    4.47
 -19 -11 -19    2.72    2.41
  19   9  19   93.46   10.98
 -19  -9 -19   87.97    8.37
  19   7  19    6.67    3.95
 -19  -7 -19    6.57    3.08
  19   5  19  121.13    7.13
 -19  -5 -19  106.96    6.62
  19   3  19   16.27    2.26
 -19  -3 -19    7.70    3.23
  19   1  19   15.96    2.87
 -19  -1 -19    4.98    3.18
  19  -1  19   10.98    2.16
 -19   1 -19   11.03    3.28
  19  -3  19   11.34    2.62
 -19   3 -19   14.99    4.36
  19  -5  19   89.10    6.83
 -19   5 -19   73.55    9.50
  19  -7  19    4.05    2.05
 -19   7 -19    9.55    2.41
  19  -9  19   67.70    5.24
 -19   9 -19   28.54    3.03
  19 -11  19    1.75    1.64
 -19  11 -19    1.64    1.90
  19 -13  19   31.46    3.18
 -19  13 -19   25.15    2.93
  19 -15  19    2.00    1.75
 -19  15 -19    1.03    2.31
  19 -17  19    0.87    1.49
 -19  17 -19   -0.31    1.59
 -19  19 -19    9.80    2.26
  19 -21  19    1.18    1.80
 -19  21 -19    4.36    1.54
  19 -23  19   18.94    3.59
 -19  23 -19   17.60    2.72
  19 -25  19    0.77    1.64
 -19  25 -19    2.41    1.75
  19 -27  19    1.03    2.67
 -19  27 -19    0.82    1.59
  19 -29  19    1.23    1.85
 -19  29 -19    2.57    1.80
  19 -31  19   -1.03    2.26
 -19  31 -19    1.44    1.49
  20  32  20    0.15    1.85
 -20 -32 -20    1.28    2.31
  20  30  20   -0.15    1.64
 -20 -30 -20    0.05    2.10
  20  28  20    1.13    2.36
 -20 -28 -20    0.26    2.62
  20  26  20    1.33    2.26
 -20 -26 -20    4.82    2.26
  20  24  20    2.31    2.82
 -20 -24 -20    0.82    2.87
  20  22  20    1.08    1.90
 -20 -22 -20   -2.21    2.36
  20  20  20    1.75    2.10
 -20 -20 -20    5.44    2.51
  20  18  20   -1.75    4.57
 -20 -18 -20    1.03    3.08
  20  16  20    2.98    1.80
 -20 -16 -20   -0.26    1.90
  20  14  20    8.31    2.51
 -20 -14 -20   12.57    2.67
  20  12  20    4.05    2.00
 -20 -12 -20    4.62    2.46
  20  10  20    2.62    2.41
 -20 -10 -20    1.08    2.46
  20   8  20   -0.10    2.00
 -20  -8 -20    0.00    2.36
  20   6  20   -0.92    2.57
 -20  -6 -20   -1.23    2.05
  20   4  20   10.78    3.64
 -20  -4 -20    3.23    2.05
  20   2  20    2.46    2.82
 -20  -2 -20    0.62    2.98
  20   0  20    6.31    2.98
 -20   0 -20   -0.51    3.13
  20  -2  20    1.18    1.95
 -20   2 -20   -0.26    1.85
  20  -4  20    7.24    2.26
 -20   4 -20    5.08    3.49
  20  -6  20   -0.77    2.00
 -20   6 -20    0.87    2.51
  20  -8  20    0.10    1.80
 -20   8 -20   -0.72    1.80
  20 -10  20    1.23    1.95
 -20  10 -20    0.51    1.85
  20 -12  20    2.21    1.69
 -20  12 -20    3.44    1.85
  20 -14  20    9.24    2.21
 -20  14 -20    8.52    2.26
  20 -16  20    1.90    1.64
 -20  16 -20    0.41    1.95
  20 -18  20   -0.05    1.75
 -20  18 -20   -0.51    1.54
 -20  20 -20    6.77    2.05
  20 -22  20    0.67    1.69
 -20  22 -20    2.00    1.54
  20 -24  20    1.75    2.21
 -20  24 -20    3.49    1.75
  20 -26  20    0.05    2.46
 -20  26 -20    0.26    1.80
 -20  28 -20    0.92    1.59
 -20  30 -20    1.44    2.82
  21  29  21    0.10    1.90
 -21 -29 -21    0.56    2.26
  21  27  21    0.00    2.05
 -21 -27 -21   -0.56    2.31
  21  25  21    4.62    2.72
 -21 -25 -21    6.98    2.77
  21  23  21    0.36    2.16
 -21 -23 -21    1.23    1.95
  21  21  21   36.34    6.72
 -21 -21 -21   22.12    4.05
  21  19  21    1.18    2.10
 -21 -19 -21    3.18    2.00
  21  17  21    9.03    3.95
 -21 -17 -21   14.83    3.23
  21  15  21    0.77    2.16
 -21 -15 -21   -0.82    2.31
  21  13  21    2.72    2.21
 -21 -13 -21    2.00    3.08
  21  11  21   33.72    3.59
 -21 -11 -21   39.37    4.52
  21   9  21    5.03    1.90
 -21  -9 -21    5.70    2.77
  21   7  21   79.50   10.57
 -21  -7 -21   73.55    6.62
  21   5  21   13.14    2.46
 -21  -5 -21    9.39    2.46
  21   3  21   49.02    4.21
 -21  -3 -21   20.53    4.36
  21   1  21    0.72    1.59
 -21  -1 -21    0.21    1.85
  21  -1  21   -0.98    2.36
 -21   1 -21    0.77    1.95
  21  -3  21   10.16    3.44
 -21   3 -21   20.63    5.13
  21  -5  21   11.75    2.41
 -21   5 -21   13.19    2.82
  21  -7  21   61.80    5.90
 -21   7 -21   55.94    7.90
  21  -9  21    4.72    2.21
 -21   9 -21    3.64    2.57
  21 -11  21   27.31    3.08
  21 -13  21    1.03    2.05
 -21  13 -21    1.95    1.95
  21 -15  21    2.16    2.00
 -21  15 -21    0.00    1.69
  21 -17  21   15.45    2.72
 -21  17 -21   23.56    4.52
  21 -19  21    0.87    1.85
 -21  19 -21   -0.21    2.31
  21 -21  21   25.71    4.77
 -21  21 -21    8.11    3.64
  21 -23  21    0.21    1.64
 -21  23 -21    0.62    1.75
  21 -25  21    8.16    2.77
 -21  25 -21    5.44    1.90
  21 -27  21   -0.87    2.26
  22  28  22   -1.69    1.85
 -22 -28 -22    0.15    1.80
 -22 -26 -22    2.72    2.82
  22  24  22    0.05    2.05
 -22 -24 -22    0.10    2.31
  22  22  22   14.01    2.98
 -22 -22 -22   15.09    3.44
  22  20  22    0.31    2.31
 -22 -20 -22    3.34    2.67
  22  18  22    2.41    2.62
 -22 -18 -22    7.85    4.72
  22  16  22   -0.21    2.26
 -22 -16 -22    0.72    3.03
  22  14  22    1.69    3.85
 -22 -14 -22    2.46    2.46
  22  12  22    2.00    2.16
 -22 -12 -22    0.05    2.26
  22  10  22    1.49    2.51
 -22 -10 -22    1.64    2.67
  22   8  22   -1.13    1.80
 -22  -8 -22   -0.41    3.08
  22   6  22    2.51    2.31
 -22  -6 -22    1.03    2.26
  22   4  22   -1.54    1.95
 -22  -4 -22    0.56    1.95
 -22  -2 -22   -0.72    2.98
  22   0  22    0.21    1.95
 -22   0 -22   -0.51    2.72
  22  -2  22   -0.31    1.90
 -22   2 -22    0.67    1.95
  22  -4  22   -0.87    3.08
 -22   4 -22    1.08    3.03
  22  -6  22    2.46    2.21
 -22   6 -22    1.28    2.00
  22  -8  22   -0.31    3.54
  22 -10  22   -0.31    3.64
 -22  10 -22    3.80    2.93
  22 -12  22    0.87    2.10
 -22  12 -22    2.51    2.82
  22 -14  22    0.87    1.95
 -22  14 -22   -0.82    2.77
  22 -16  22    0.41    1.95
 -22  16 -22    1.03    1.80
  22 -18  22    0.92    2.16
 -22  18 -22    4.05    1.80
  22 -20  22    3.03    2.57
 -22  20 -22    1.18    2.31
  22 -22  22    8.26    2.46
 -22  22 -22    5.80    1.80
  22 -24  22   -0.21    1.69
 -22  24 -22    0.10    1.90
  22 -26  22    0.15    1.69
 -22  26 -22   -0.31    1.59
  22 -28  22    1.59    2.57
 -22  28 -22    0.15    2.46
  23  27  23   -0.62    1.80
 -23 -27 -23    1.69    1.95
  23  25  23   -0.15    2.16
 -23 -25 -23    0.41    2.36
  23  23  23   -0.21    2.46
 -23 -23 -23    5.24    3.49
 -23 -21 -23    1.54    2.41
  23  19  23    3.03    2.46
 -23 -19 -23    8.26    2.93
  23  17  23   -0.87    2.00
 -23 -17 -23   -2.21    2.93
  23  15  23    6.21    2.82
 -23 -15 -23    3.49    2.16
  23  13  23    2.31    2.00
 -23 -13 -23    3.95    3.34
  23  11  23    1.08    2.16
 -23 -11 -23    0.10    2.26
  23   9  23    9.50    3.54
 -23  -9 -23   16.99    4.67
  23   7  23   -0.05    2.26
 -23  -7 -23    0.31    2.10
  23   5  23   34.23    5.59
 -23  -5 -23   18.02    3.59
  23   3  23    2.16    2.16
 -23  -3 -23    1.75    2.00
  23  -1  23    8.88    2.46
 -23   1 -23    3.54    2.98
  23  -3  23    0.10    3.70
 -23   3 -23    0.46    2.16
  23  -5  23    8.11    4.00
 -23   5 -23   17.25    4.77
  23  -7  23   -0.77    2.21
 -23   7 -23    0.21    2.36
  23  -9  23   13.04    4.52
 -23   9 -23    3.03    3.85
  23 -11  23    0.46    2.10
 -23  11 -23    0.41    2.46
  23 -13  23    2.31    2.00
 -23  13 -23    0.72    2.41
  23 -15  23    2.41    2.16
 -23  15 -23    3.44    3.34
  23 -17  23   -0.62    2.93
 -23  17 -23    0.98    2.77
  23 -19  23    9.19    3.23
 -23  19 -23    6.72    2.16
  23 -21  23    1.13    2.62
 -23  21 -23   -1.54    2.93
  23 -23  23    8.21    2.62
 -23  23 -23    4.77    2.16
  23 -25  23    0.41    2.00
 -23  25 -23    0.51    2.36
  23 -27  23   -0.41    2.10
 -23  27 -23   -0.10    2.05
  24  24  24   -0.51    1.90
 -24 -24 -24   -0.41    2.16
  24  22  24    0.72    2.21
 -24 -22 -24   -0.82    2.36
  24  20  24    0.36    4.67
 -24 -20 -24    0.98    2.46
  24  18  24   -0.31    1.80
 -24 -18 -24    0.87    2.72
  24  16  24    1.75    2.26
 -24 -16 -24    4.26    2.36
  24  14  24    2.00    2.05
 -24 -14 -24    1.85    2.36
  24  12  24    1.13    1.85
 -24 -12 -24    0.36    2.21
  24  10  24    1.59    4.05
 -24 -10 -24    0.31    2.36
  24   8  24   -0.21    2.16
 -24  -8 -24    0.00    2.57
  24   6  24   -2.21    2.98
 -24  -6 -24    3.49    2.41
  24   4  24   -1.03    2.10
 -24  -4 -24    1.18    2.21
  24   2  24    1.08    2.26
 -24  -2 -24    4.26    2.51
  24   0  24   -0.26    2.26
 -24   0 -24    1.95    2.82
  24  -2  24    4.11    2.31
 -24   2 -24    2.62    3.70
  24  -4  24    1.59    2.26
 -24   4 -24    4.05    3.64
  24  -6  24    2.93    3.85
 -24   6 -24    3.28    3.44
  24  -8  24    1.69    2.46
 -24   8 -24   -1.28    2.31
  24 -10  24   -0.05    2.51
 -24  10 -24    0.41    3.13
  24 -12  24    1.49    2.51
 -24  12 -24   -1.54    2.57
 -24  14 -24    2.87    2.31
  24 -16  24   -0.92    3.18
 -24  16 -24    2.16    2.10
  24 -18  24   -1.44    2.16
 -24  18 -24    0.62    1.95
  24 -20  24    1.44    2.00
 -24  20 -24    0.67    2.93
  24 -22  24   -1.90    2.05
 -24  22 -24    1.23    3.18
  24 -24  24   -0.31    1.75
 -24  24 -24    0.77    1.54
 -24  26 -24    1.13    2.51
  25  23  25    0.82    2.46
 -25 -23 -25   -1.80    2.67
  25  21  25    0.41    2.36
 -25 -21 -25    1.18    2.77
  25  19  25    2.62    2.05
 -25 -19 -25    1.18    2.26
  25  17  25    1.08    1.90
 -25 -17 -25    0.46    2.46
  25  15  25   -2.26    2.10
 -25 -15 -25   -1.44    2.67
  25  13  25   -0.31    2.57
  25  11  25    1.44    2.67
 -25 -11 -25    1.28    3.64
  25   9  25    2.72    2.31
 -25  -9 -25    6.42    3.75
  25   7  25    4.57    2.41
 -25  -7 -25    6.52    3.95
  25   5  25    1.49    2.05
 -25  -5 -25   -0.26    2.46
  25   3  25    2.77    2.10
 -25  -3 -25    5.29    2.82
  25   1  25    2.57    2.16
 -25  -1 -25    1.13    2.26
 -25   1 -25   -0.10    2.87
  25  -3  25    1.13    2.21
 -25   3 -25   -0.62    2.72
  25  -5  25   -1.75    2.36
 -25   5 -25    1.33    2.41
  25  -7  25    2.10    3.54
 -25   7 -25    0.67    3.54
  25  -9  25    3.64    2.51
 -25   9 -25   -1.13    2.00
  25 -11  25    1.59    2.82
 -25  11 -25    0.21    2.36
  25 -13  25   -0.77    2.10
 -25  13 -25    0.77    3.08
  25 -15  25    1.18    3.08
 -25  15 -25   -1.39    2.05
  25 -17  25    1.90    2.82
 -25  17 -25    2.77    2.00
  25 -19  25   -0.92    2.87
 -25  19 -25    0.56    1.90
  25 -21  25   -0.77    2.67
 -25  21 -25    1.28    2.05
 -25  23 -25    1.23    2.31
  26  20  26   -0.51    2.36
 -26 -20 -26    0.92    2.82
  26  18  26    0.26    1.85
 -26 -18 -26    0.67    2.72
  26  16  26    1.08    2.31
 -26 -16 -26    1.90    3.28
  26  14  26    1.59    2.10
 -26 -14 -26    0.67    2.98
  26  12  26    4.16    2.31
 -26 -12 -26    2.62    2.16
  26  10  26    0.41    2.16
 -26 -10 -26    2.62    2.67
 -26  -8 -26   -2.87    3.18
  26   6  26    0.67    2.00
 -26  -6 -26    2.41    2.51
  26   4  26   -0.87    2.51
 -26  -4 -26    2.31    2.77
  26   2  26    8.88    2.67
 -26  -2 -26    7.60    3.70
  26   0  26    2.26    2.62
 -26   0 -26    3.23    2.72
 -26   2 -26   -0.82    3.90
  26  -4  26   -1.69    3.34
 -26   4 -26   -3.28    3.95
  26  -6  26    2.57    3.95
 -26   6 -26   -0.51    2.31
 -26   8 -26    1.28    2.41
  26 -10  26    2.46    4.52
 -26  10 -26    0.51    2.62
  26 -12  26    3.59    2.31
 -26  12 -26    0.92    3.90
  26 -14  26    0.62    2.16
 -26  14 -26    2.57    2.16
  26 -16  26    2.57    2.77
 -26  16 -26    1.33    3.39
  26 -18  26    1.90    2.62
 -26  18 -26   -1.18    2.51
  26 -20  26    3.75    3.49
  27  17  27    1.18    1.85
  27  15  27   -3.28    4.52
 -27 -15 -27   -0.92    2.82
  27  13  27    0.72    1.95
 -27 -13 -27   -0.05    2.05
  27  11  27    2.62    2.21
  27   9  27    0.36    4.00
 -27  -9 -27    0.36    2.16
  27   7  27    1.28    2.41
 -27  -7 -27    2.93    3.64
  27   5  27    2.00    1.90
 -27  -5 -27   -2.51    3.28
  27   3  27    1.08    2.36
 -27  -3 -27    0.92    3.28
  27   1  27    1.64    3.03
 -27  -1 -27    2.41    3.18
  27  -1  27   -1.23    2.21
 -27   1 -27   -0.72    2.36
  27  -3  27    0.87    2.87
  27  -5  27    0.51    2.57
 -27   5 -27    2.82    3.80
  27  -7  27    0.77    2.26
 -27   7 -27   -0.77    3.03
  27  -9  27    1.59    3.34
 -27   9 -27    0.10    1.95
  27 -11  27   -0.41    3.80
 -27  11 -27    3.70    3.95
  27 -13  27   -0.56    2.72
 -27  13 -27    0.46    3.49
  27 -15  27   -0.92    3.03
 -27  17 -27    1.39    3.85
  28  16  28   -0.05    3.64
  28  12  28    2.10    3.95
 -28 -12 -28   -0.15    2.67
  28  10  28    1.85    4.31
 -28 -10 -28    2.36    3.18
  28   8  28    0.62    2.82
 -28  -8 -28   -0.77    3.39
  28   6  28    0.26    1.80
 -28  -6 -28   -2.41    3.64
  28   4  28    2.10    2.67
 -28  -4 -28   -1.90    3.28
  28   2  28    1.28    2.46
 -28  -2 -28   -0.46    3.28
  28   0  28    5.80    3.44
 -28   0 -28   10.16    3.59
  28  -2  28    1.23    2.51
 -28   2 -28   -1.64    2.46
 -28   4 -28    2.77    3.54
  28  -6  28    1.44    4.00
 -28   6 -28    1.23    2.87
  28  -8  28   -1.64    2.51
 -28   8 -28    0.62    2.72
  28 -10  28    5.65    3.75
 -28  12 -28    3.80    4.31
 -29 -11 -29   -2.62    3.08
  29   9  29   -0.26    1.90
 -29  -9 -29    2.16    3.28
  29   7  29    0.56    2.21
 -29  -7 -29    0.36    2.82
  29   5  29    0.00    2.21
  29   3  29    0.98    1.95
 -29  -3 -29    3.08    3.54
 -29  -1 -29    0.26    3.75
 -29   1 -29   -0.72    3.49
  29  -3  29    0.56    2.26
 -29   3 -29   -1.59    3.13
  29  -9  29   -0.10    3.23
 -29   9 -29    0.72    3.18
  29 -11  29    0.62    2.51
  30   0  30    0.05    2.26
 -30   0 -30    1.90    3.59
  30  -2  30    0.10    1.90
 -30   2 -30    0.51    2.93
 -29   1 -31    0.72    3.03
  29  -1  31   -1.39    2.31
  28 -12  30   -1.03    2.62
  28 -10  30    1.64    3.08
 -28   8 -30    0.51    2.93
 -28   6 -30    1.64    2.62
  28  -6  30    1.23    2.72
  28  -4  30    2.67    3.03
 -28   2 -30    4.36    2.72
  28  -2  30    2.26    2.72
 -28   0 -30    4.62    3.70
  28   4  30   -0.98    4.11
 -28  -6 -30   -1.75    3.34
  28   6  30    2.16    3.85
 -28  -8 -30   -0.56    3.85
 -28 -10 -30    3.03    3.03
  28  10  30    1.33    3.64
 -27  13 -29    0.31    3.28
  27 -13  29   -0.31    2.51
 -27  11 -29   -0.46    4.26
  27 -11  29    2.00    3.64
 -27   7 -29    0.31    2.87
 -27   5 -29    2.10    3.39
  27  -5  29    3.64    4.62
 -27   3 -29    0.98    3.49
  27  -3  29   -3.18    3.85
 -27   1 -29   -0.62    2.41
  27  -1  29    2.10    2.21
 -27  -1 -29    1.44    2.77
  27   1  29   -0.51    2.36
  27   3  29   -0.72    2.26
 -27  -5 -29   -5.39    4.31
  27   5  29    0.92    2.16
 -27  -7 -29    0.51    2.67
  27   7  29   -0.31    3.23
 -27  -9 -29    2.72    3.44
  27   9  29   -1.18    2.67
 -27 -11 -29   -0.56    2.87
  27  11  29    0.82    2.05
 -27 -15 -29    3.49    3.44
  27  15  29   -1.75    4.98
 -26  18 -28   -0.72    3.49
 -26  16 -28   -1.69    2.98
  26 -16  28   -0.62    3.59
 -26  12 -28    1.03    3.49
  26 -12  28    1.18    2.98
 -26  10 -28    3.70    3.64
  26 -10  28    1.85    3.95
 -26   8 -28    2.67    3.59
  26  -8  28    4.77    4.47
 -26   6 -28    1.54    2.62
  26  -6  28    1.54    2.67
 -26   4 -28   -0.26    2.46
  26  -4  28   -0.15    2.41
 -26   2 -28   -1.33    2.93
  26  -2  28    1.39    3.23
 -26   0 -28   -0.87    3.23
  26   0  28    3.75    2.26
 -26  -2 -28    3.90    2.98
  26   2  28    1.18    2.46
 -26  -4 -28    4.11    3.13
  26   4  28   -0.36    2.41
 -26  -6 -28   -3.18    4.11
  26   6  28    2.98    2.62
  26   8  28    0.56    2.26
 -26 -10 -28   -1.90    2.41
  26  10  28    0.82    2.46
 -26 -12 -28   -0.10    2.05
  26  12  28   -1.13    2.00
  26  14  28    0.21    4.52
 -25  19 -27   -0.31    2.72
  25 -19  27    1.59    3.18
 -25  17 -27   -1.13    3.03
  25 -17  27    0.26    2.98
 -25  15 -27    0.00    2.26
  25 -15  27    2.36    2.93
 -25  13 -27   -3.39    3.54
  25 -13  27    1.18    1.90
 -25  11 -27    1.03    2.26
  25 -11  27   -0.51    2.21
 -25   9 -27    0.82    2.16
  25  -9  27    0.72    3.80
 -25   7 -27    0.87    2.26
  25  -7  27    2.41    4.21
 -25   5 -27   -0.15    2.26
  25  -5  27    2.00    4.62
 -25   3 -27    0.05    4.11
  25  -3  27    2.67    3.75
 -25   1 -27   -4.00    3.85
  25  -1  27    2.51    3.54
 -25  -1 -27    1.39    3.44
  25   1  27    2.00    2.62
 -25  -3 -27   -2.41    3.85
  25   3  27   -0.98    2.10
 -25  -5 -27   -0.67    3.39
  25   5  27    1.23    2.46
 -25  -7 -27    1.13    2.67
  25   7  27    4.00    4.47
 -25  -9 -27   -1.80    2.98
  25   9  27   -0.31    2.51
 -25 -11 -27   -0.31    2.93
  25  11  27    2.10    2.51
 -25 -13 -27   -1.69    3.23
 -25 -15 -27   -0.21    2.41
  25  15  27    1.49    2.16
 -25 -17 -27    0.62    2.62
  25  17  27    0.56    1.85
 -25 -19 -27   -1.28    3.49
 -25 -21 -27   -1.13    2.41
  25  21  27    0.41    2.10
 -24  24 -26    0.62    2.82
  24 -24  26    0.00    2.16
  24 -22  26    0.05    2.16
 -24  20 -26   -0.67    2.21
  24 -20  26    0.82    2.10
 -24  18 -26   -0.98    2.05
  24 -18  26    0.46    1.64
 -24  16 -26    0.72    2.16
 -24  14 -26   -0.15    2.46
  24 -14  26    1.39    3.75
 -24  12 -26    1.64    2.00
  24 -12  26   -0.82    2.41
 -24  10 -26   -0.10    3.59
  24 -10  26    0.05    2.46
 -24   8 -26   -1.39    2.46
  24  -8  26    1.44    2.26
 -24   6 -26    1.49    2.21
  24  -6  26   -0.87    2.67
 -24   4 -26    2.16    2.10
  24  -4  26    0.10    2.36
 -24   2 -26    0.21    2.72
  24  -2  26    0.82    2.36
 -24   0 -26   -0.56    2.57
  24   0  26   -3.34    3.90
 -24  -2 -26    2.46    2.87
  24   2  26   -0.36    4.52
 -24  -4 -26    2.00    2.62
  24   4  26    0.72    2.98
 -24  -6 -26    0.31    2.46
  24   6  26    1.23    3.95
 -24  -8 -26   -1.33    3.13
  24   8  26    1.33    2.36
 -24 -10 -26    1.64    2.21
  24  10  26    0.77    2.51
 -24 -12 -26    0.21    2.10
  24  12  26   -0.56    1.85
 -24 -14 -26    2.31    2.16
  24  14  26    1.95    2.16
 -24 -16 -26    3.03    2.82
  24  16  26    0.46    5.18
 -24 -18 -26   -1.44    2.87
  24  18  26    0.77    2.21
 -24 -20 -26    0.36    2.98
  24  20  26    2.16    2.31
 -24 -22 -26    0.77    2.31
  24  22  26    0.98    1.95
 -24 -24 -26   -1.69    2.57
 -23  25 -25    0.51    2.46
 -23  23 -25    0.46    1.90
  23 -23  25    0.31    2.93
 -23  21 -25    0.72    3.34
  23 -21  25    3.08    3.70
 -23  19 -25   -0.87    2.10
  23 -19  25   -0.15    2.10
 -23  17 -25    2.87    2.10
  23 -17  25    2.10    2.31
 -23  15 -25    0.10    2.82
  23 -15  25    1.69    2.41
 -23  13 -25    1.18    3.39
  23 -13  25    3.44    3.39
 -23  11 -25   -0.10    2.36
  23 -11  25    1.33    2.67
 -23   9 -25    0.15    2.10
  23  -9  25    1.80    2.21
 -23   7 -25    2.57    3.28
  23  -7  25    4.16    3.64
 -23   5 -25   -1.59    4.26
  23  -5  25    0.51    2.26
 -23   3 -25    2.05    3.44
  23  -3  25    2.62    3.49
 -23   1 -25    2.05    3.64
  23  -1  25    3.44    2.98
 -23  -1 -25    1.13    3.39
  23   1  25    3.03    3.23
 -23  -3 -25   -4.98    3.49
  23   3  25    0.31    2.16
 -23  -5 -25    2.26    2.82
  23   5  25    0.98    1.95
 -23  -7 -25    5.03    2.16
  23   7  25    2.46    2.36
 -23  -9 -25    6.21    3.54
  23   9  25    0.15    2.31
 -23 -11 -25    2.62    2.67
  23  11  25    1.23    2.05
 -23 -13 -25    1.23    3.54
  23  13  25    0.00    2.10
 -23 -15 -25   -0.98    3.13
  23  15  25    1.80    2.36
 -23 -17 -25    1.28    2.26
  23  17  25    1.28    1.90
 -23 -19 -25   -0.87    2.26
  23  19  25   -0.56    2.05
 -23 -21 -25    1.80    2.46
  23  21  25    0.62    2.26
 -23 -23 -25    3.49    3.23
  23  23  25   -0.10    1.95
 -23 -25 -25    0.72    1.90
  23  25  25    1.18    1.90
  22 -28  24   -0.05    2.00
 -22  26 -24    1.13    1.59
  22 -26  24    0.56    2.05
 -22  24 -24    0.51    1.80
  22 -24  24    0.98    1.95
 -22  22 -24    0.10    2.72
  22 -22  24    1.13    2.82
 -22  20 -24   -0.51    2.67
  22 -18  24    1.18    1.95
 -22  16 -24    1.18    2.36
  22 -16  24   -1.49    1.95
 -22  14 -24   -1.90    2.77
  22 -14  24    2.82    2.41
 -22  12 -24    3.23    3.75
  22 -12  24   -1.69    3.18
 -22  10 -24    1.80    2.67
  22 -10  24    1.03    2.16
 -22   8 -24    2.00    2.21
  22  -8  24   -0.41    2.31
 -22   6 -24   -3.90    3.23
  22  -6  24    2.51    4.16
 -22   4 -24    4.57    3.54
  22  -4  24    1.59    2.36
 -22   2 -24    0.77    3.13
  22  -2  24    3.23    3.23
 -22   0 -24    2.10    3.64
  22   0  24    0.72    3.54
 -22  -2 -24   -0.15    2.21
  22   2  24   -0.72    3.18
 -22  -4 -24    1.39    1.95
  22   4  24    1.18    2.31
 -22  -6 -24   -0.10    2.62
  22   6  24    0.56    2.00
 -22  -8 -24    1.54    3.39
  22   8  24   -0.62    2.26
 -22 -10 -24    1.39    2.36
  22  10  24   -0.87    2.31
 -22 -12 -24   -0.92    3.54
  22  12  24    1.39    4.88
 -22 -14 -24    3.39    3.39
  22  14  24   -0.10    2.16
 -22 -16 -24    2.67    3.59
  22  16  24    1.33    2.16
 -22 -18 -24   -0.26    2.00
  22  18  24    1.23    2.21
 -22 -20 -24    0.31    2.41
  22  20  24    0.77    2.21
 -22 -22 -24   -0.87    2.41
  22  22  24   -0.62    1.95
 -22 -24 -24   -0.51    2.26
  22  24  24   -0.92    1.95
 -22 -26 -24    0.77    2.51
  22  26  24   -0.15    1.80
 -21  29 -23   -0.56    2.67
  21 -27  23    0.77    1.69
 -21  25 -23   -0.31    2.41
  21 -25  23    1.75    2.05
 -21  23 -23   -1.49    2.41
  21 -23  23   -0.46    2.00
 -21  21 -23    2.67    1.85
  21 -21  23    1.59    2.00
 -21  19 -23    2.00    1.75
  21 -19  23    4.57    2.00
 -21  17 -23    2.10    1.69
  21 -17  23    1.49    3.18
 -21  15 -23    1.39    2.05
  21 -15  23    2.41    2.26
 -21  13 -23    3.80    2.21
  21 -13  23    2.77    2.26
 -21  11 -23    0.56    2.46
  21 -11  23    1.49    2.36
 -21   9 -23    2.72    2.00
  21  -9  23    2.98    2.21
 -21   7 -23   -0.36    3.28
  21  -7  23    3.39    3.08
 -21   5 -23    3.18    3.54
  21  -5  23    3.39    2.46
 -21   3 -23    1.18    2.98
  21  -3  23    1.18    2.93
 -21   1 -23   -0.10    2.82
  21  -1  23    1.85    2.67
 -21  -1 -23   -0.77    3.13
  21   1  23    2.00    2.00
 -21  -3 -23   -0.82    3.49
  21   3  23    0.26    3.13
 -21  -5 -23    5.75    2.57
  21   5  23    7.19    4.00
 -21  -7 -23    3.23    2.31
  21   7  23    2.31    2.10
 -21  -9 -23    9.50    3.85
  21   9  23   11.60    3.54
 -21 -11 -23   -1.44    2.36
  21  11  23   -0.77    2.10
 -21 -13 -23    5.80    2.57
  21  13  23    5.39    2.21
 -21 -15 -23    5.08    2.36
  21  15  23    0.31    2.36
 -21 -17 -23    4.31    2.21
  21  17  23    0.00    1.95
 -21 -19 -23    1.03    2.62
  21  19  23    2.21    2.46
 -21 -21 -23    2.72    2.26
  21  21  23    3.64    2.21
 -21 -23 -23    1.28    2.67
 -21 -25 -23    3.08    2.21
  21  25  23    1.13    1.95
 -21 -27 -23   -0.05    2.26
  21  27  23    2.36    1.90
 -21 -29 -23   -0.10    2.10
  21  29  23   -1.49    1.85
 -20  28 -22    0.00    1.59
  20 -28  22   -1.03    1.64
 -20  26 -22   -0.21    1.75
  20 -26  22    0.46    1.49
 -20  24 -22    2.93    1.95
  20 -24  22    0.10    2.21
 -20  22 -22    2.16    1.85
  20 -22  22    2.31    2.57
 -20  20 -22    1.39    1.64
  20 -20  22    0.46    1.75
 -20  18 -22    0.62    1.64
  20 -18  22   -0.15    1.95
 -20  16 -22    5.39    1.90
  20 -16  22    3.03    2.16
 -20  14 -22   -0.46    1.64
  20 -14  22    1.44    2.36
 -20  12 -22    6.52    2.87
  20 -12  22    1.80    2.16
 -20  10 -22   -5.13    3.49
  20 -10  22   -1.90    2.26
 -20   8 -22    2.67    2.21
  20  -8  22    0.51    2.26
 -20   6 -22    6.01    3.28
  20  -6  22   -0.67    3.34
 -20   4 -22   -1.54    2.21
  20  -4  22    1.23    2.16
 -20   2 -22    2.62    3.23
  20  -2  22   -0.15    2.87
 -20   0 -22    0.10    2.93
 -20  -2 -22    0.15    2.62
  20   2  22    1.33    2.21
 -20  -4 -22   -1.85    2.05
  20   4  22   -1.80    2.05
 -20  -6 -22    3.75    2.31
  20   6  22   -0.46    2.21
 -20  -8 -22    0.31    2.41
  20   8  22    2.93    2.26
 -20 -10 -22    7.44    3.13
  20  10  22    0.82    2.10
 -20 -12 -22    3.39    3.95
  20  12  22    4.52    2.72
 -20 -14 -22   -0.56    2.26
  20  14  22   -1.85    2.10
 -20 -16 -22    2.87    2.10
  20  16  22    0.77    2.05
 -20 -18 -22   -0.67    2.26
  20  18  22    1.90    2.26
 -20 -20 -22    0.05    2.26
  20  20  22    2.16    3.85
 -20 -22 -22    3.54    2.31
  20  22  22    1.90    1.90
 -20 -24 -22    4.57    4.67
 -20 -26 -22    0.00    2.16
  20  26  22   -1.28    2.10
 -20 -28 -22   -0.26    1.80
  20  28  22    0.67    1.69
 -20 -30 -22   -0.15    2.05
  20  30  22   -0.36    1.49
  19 -31  21   -0.92    2.10
 -19  29 -21    1.90    2.87
  19 -29  21    3.08    2.36
 -19  27 -21    1.39    2.10
  19 -27  21   -0.10    2.10
 -19  25 -21    2.31    1.75
  19 -25  21    1.75    1.95
 -19  23 -21    2.62    2.00
 -19  21 -21    1.59    2.26
  19 -21  21    2.82    2.46
 -19  19 -21    2.87    1.69
  19 -19  21    2.82    1.69
 -19  17 -21    3.44    1.69
  19 -17  21    2.41    1.75
 -19  15 -21    4.16    1.64
 -19  13 -21    4.00    1.85
  19 -13  21    7.85    2.10
 -19  11 -21    5.95    3.13
  19 -11  21    6.47    2.31
 -19   9 -21    0.15    1.90
  19  -9  21    2.82    2.36
 -19   7 -21    5.54    2.16
  19  -7  21    7.49    2.16
 -19   5 -21    3.80    2.77
  19  -5  21    3.03    2.72
 -19   3 -21    1.49    3.39
  19  -3  21    5.13    2.31
 -19   1 -21    1.64    3.08
  19  -1  21    2.36    3.08
 -19  -1 -21    0.67    2.87
  19   1  21    3.08    2.00
 -19  -3 -21    0.31    3.44
  19   3  21    7.34    2.36
 -19  -5 -21   -0.10    1.90
  19   5  21    5.85    2.21
 -19  -7 -21   11.03    2.26
  19   7  21   10.83    2.31
 -19  -9 -21    7.13    2.46
  19   9  21   11.03    2.41
 -19 -11 -21   10.42    4.47
  19  11  21   13.55    2.82
 -19 -13 -21    3.75    3.90
  19  13  21    4.88    2.36
 -19 -15 -21    2.26    3.85
  19  15  21    5.54    2.93
 -19 -17 -21    1.85    2.31
  19  17  21    1.08    1.95
 -19 -19 -21    5.08    1.85
  19  19  21    0.82    2.26
 -19 -21 -21    2.05    2.26
  19  21  21    1.64    2.16
 -19 -23 -21    0.67    2.93
 -19 -25 -21    1.69    2.51
  19  25  21   -1.33    1.90
 -19 -27 -21    3.80    2.62
  19  27  21   -1.85    5.34
 -19 -29 -21   -0.82    2.21
  19  29  21    1.13    2.10
 -19 -31 -21    3.80    2.00
  19  31  21   -0.56    1.69
 -18  32 -20   -0.31    2.05
 -18  30 -20    0.31    1.33
  18 -30  20    0.92    1.39
 -18  28 -20   -0.10    1.54
  18 -28  20    0.56    1.69
 -18  26 -20    1.80    2.51
  18 -26  20    0.62    1.80
 -18  24 -20    1.13    1.44
  18 -24  20    0.92    2.98
 -18  22 -20    1.64    1.64
  18 -22  20   -1.03    1.69
 -18  20 -20    2.41    1.80
  18 -20  20    1.44    2.16
 -18  18 -20    0.92    1.44
  18 -18  20    1.75    1.54
 -18  16 -20    2.31    1.85
  18 -16  20    4.72    2.77
 -18  14 -20    4.16    1.49
  18 -14  20    5.65    1.90
 -18  12 -20    2.67    1.80
  18 -12  20    3.49    1.90
 -18  10 -20    5.29    1.80
  18 -10  20    4.36    2.05
 -18   8 -20   -2.82    2.87
  18  -8  20   -2.36    2.21
 -18   6 -20   -1.08    2.93
  18  -6  20    3.13    2.05
 -18   4 -20    0.82    3.34
  18  -4  20    1.18    2.77
 -18   2 -20   -1.80    2.98
  18  -2  20   -0.82    2.05
 -18   0 -20    1.39    2.62
  18   0  20    0.62    1.85
 -18  -2 -20   -1.90    1.64
  18   2  20    0.00    2.00
 -18  -4 -20    3.90    2.31
  18   4  20    4.47    2.21
 -18  -6 -20   -1.69    2.26
  18   6  20   -2.41    2.72
 -18  -8 -20   -0.36    2.31
  18   8  20    0.10    1.69
 -18 -10 -20    5.39    2.21
  18  10  20    2.57    2.21
 -18 -12 -20    0.92    2.21
  18  12  20    4.88    2.05
 -18 -14 -20    4.67    2.10
  18  14  20    6.16    1.95
 -18 -16 -20    5.29    2.36
  18  16  20    7.49    2.16
 -18 -18 -20    2.16    2.41
  18  18  20   -0.05    2.00
 -18 -20 -20   -1.64    2.31
 -18 -22 -20    0.36    2.21
  18  22  20   -0.05    2.05
 -18 -24 -20    1.64    2.51
  18  24  20   -0.10    2.10
 -18 -26 -20    0.87    2.31
 -18 -28 -20   -1.08    2.21
  18  28  20   -1.03    1.85
 -18 -30 -20    0.92    1.90
  18  30  20   -0.21    1.80
 -18 -32 -20    0.10    2.10
  18  32  20    0.21    1.85
  17 -33  19   -0.15    1.49
 -17  31 -19    1.13    1.49
  17 -31  19    1.08    2.16
 -17  29 -19    2.41    2.67
  17 -29  19    0.10    1.49
 -17  27 -19   -0.05    1.64
  17 -27  19   -0.31    2.77
 -17  25 -19    2.93    1.64
 -17  23 -19    0.87    1.69
  17 -23  19    0.77    1.95
 -17  21 -19    4.36    1.69
  17 -21  19    2.62    1.54
 -17  19 -19   -2.10    1.69
  17 -19  19    0.00    1.64
 -17  17 -19    1.49    1.28
  17 -17  19    2.51    1.44
 -17  15 -19    1.69    1.64
  17 -15  19    0.92    1.80
 -17  13 -19    0.67    1.75
  17 -13  19    2.31    1.64
 -17  11 -19    7.65    1.95
  17 -11  19   10.47    1.85
 -17   9 -19    1.13    2.72
  17  -9  19    2.31    1.80
 -17   7 -19   12.27    2.57
  17  -7  19   10.57    2.21
 -17   5 -19    4.16    2.31
  17  -5  19    3.70    2.87
 -17   3 -19    1.18    1.85
  17  -3  19   -0.36    1.75
 -17   1 -19   -3.08    2.93
  17  -1  19    1.33    1.90
 -17  -1 -19   -3.64    2.00
  17   1  19   -2.57    1.75
 -17  -3 -19   -0.05    1.90
  17   3  19    1.18    2.62
 -17  -5 -19    4.47    2.00
  17   5  19    8.42    2.00
 -17  -7 -19   12.06    2.41
  17   7  19   12.63    3.13
 -17  -9 -19    4.16    2.05
  17   9  19    6.01    1.64
 -17 -11 -19   12.22    2.36
  17  11  19   13.14    2.26
 -17 -13 -19    3.39    2.51
  17  13  19    2.36    2.77
 -17 -15 -19    1.18    2.46
  17  15  19    3.85    2.31
 -17 -17 -19    1.80    2.26
  17  17  19    2.41    2.10
 -17 -19 -19   -0.77    2.16
  17  19  19   -2.00    2.31
 -17 -21 -19    3.85    2.26
  17  21  19    1.95    2.62
 -17 -23 -19    2.00    2.46
  17  23  19    0.46    2.00
 -17 -25 -19    0.36    2.31
  17  25  19    0.21    4.26
 -17 -27 -19    1.49    1.85
  17  27  19   -0.36    2.00
 -17 -29 -19    2.41    2.10
  17  29  19    1.23    1.85
 -17 -31 -19    2.26    2.26
  17  31  19   -0.67    2.05
 -17 -33 -19   -0.98    2.16
 -16  32 -18   -0.05    1.64
  16 -32  18    0.62    1.85
 -16  30 -18    0.82    1.80
  16 -30  18    2.16    2.05
 -16  28 -18   -1.95    2.72
  16 -28  18    0.36    1.75
 -16  26 -18   -1.13    1.59
  16 -26  18    3.70    2.72
 -16  24 -18   -0.46    1.59
  16 -24  18    1.54    1.85
 -16  22 -18   -0.26    2.05
  16 -22  18    0.82    2.77
 -16  20 -18    2.05    2.05
 -16  18 -18   11.65    1.75
  16 -18  18    8.21    1.75
 -16  16 -18    1.28    1.44
  16 -16  18    1.03    2.21
 -16  14 -18   28.69    2.77
  16 -14  18   28.02    3.03
 -16  12 -18    1.44    1.69
  16 -12  18    1.64    1.54
 -16  10 -18    4.05    1.85
  16 -10  18    5.13    1.64
 -16   8 -18   -0.92    1.44
  16  -8  18    1.44    1.80
 -16   6 -18    0.05    1.64
  16  -6  18    3.44    1.85
 -16   4 -18    3.85    1.80
  16  -4  18    7.54    1.69
 -16   2 -18    3.59    1.54
  16  -2  18    2.67    1.90
 -16   0 -18   17.60    2.82
  16   0  18   36.75    4.77
 -16  -2 -18    1.75    2.67
  16   2  18    5.59    2.00
 -16  -4 -18   -0.10    2.82
  16   4  18    8.26    2.16
 -16  -6 -18    2.46    1.85
  16   6  18    4.16    2.00
 -16  -8 -18    2.00    2.67
  16   8  18    1.64    1.85
 -16 -10 -18    7.96    2.26
  16  10  18    6.57    1.69
 -16 -12 -18    0.67    2.21
  16  12  18    2.16    2.51
 -16 -14 -18   36.75    4.31
  16  14  18   35.36    3.95
 -16 -16 -18    1.08    1.95
  16  16  18    2.67    2.10
 -16 -18 -18   11.45    2.36
  16  18  18   13.24    2.98
 -16 -20 -18    5.44    2.36
  16  20  18    8.57    2.31
 -16 -22 -18    1.59    2.82
  16  22  18   -0.56    1.85
 -16 -24 -18    1.90    2.46
  16  24  18   -1.49    3.95
 -16 -26 -18   -0.46    2.26
  16  26  18   -0.10    2.26
 -16 -28 -18    0.15    2.05
  16  28  18   -0.56    1.69
 -16 -30 -18   -0.92    3.59
  16  30  18    0.05    4.72
 -16 -32 -18   -0.31    2.05
  16  32  18   -0.92    2.21
 -16 -34 -18   -0.26    2.72
  15 -35  17   -0.26    2.00
 -15  33 -17    0.15    1.95
 -15  31 -17    0.00    1.59
  15 -31  17   -0.26    1.90
 -15  29 -17   -0.31    1.75
  15 -29  17    0.92    1.95
 -15  27 -17    2.87    1.64
  15 -27  17   -1.03    1.90
 -15  25 -17   -0.67    2.05
  15 -25  17   -1.80    2.57
 -15  23 -17   -0.05    1.59
  15 -23  17    0.10    1.75
 -15  21 -17    2.10    1.54
  15 -21  17    3.13    1.64
 -15  19 -17    2.26    1.54
  15 -19  17    2.72    1.64
 -15  17 -17    2.16    2.46
  15 -17  17    5.59    1.80
 -15  15 -17    5.13    2.10
  15 -15  17    3.59    2.36
 -15  13 -17    2.00    1.59
  15 -13  17    0.82    1.75
 -15  11 -17    1.69    1.39
  15 -11  17    3.13    1.39
 -15   9 -17    5.39    1.69
  15  -9  17    6.06    1.80
 -15   7 -17    2.16    2.00
  15  -7  17    2.05    1.80
 -15   5 -17   -0.21    2.31
  15  -5  17   -1.49    1.75
 -15   3 -17    0.21    1.64
  15  -3  17    0.56    1.69
 -15   1 -17    9.50    4.00
  15  -1  17   11.29    2.51
 -15  -1 -17   14.47    2.67
  15   1  17   13.60    2.41
 -15  -3 -17   -4.62    3.08
  15   3  17   -2.26    1.59
 -15  -5 -17   -1.44    1.69
  15   5  17    0.72    1.85
 -15  -7 -17   -0.15    2.82
  15   7  17    1.44    2.46
 -15  -9 -17    6.98    1.90
  15   9  17    5.95    1.95
 -15 -11 -17    1.90    1.80
  15  11  17    1.13    1.90
 -15 -13 -17   -1.69    2.36
  15  13  17    1.08    1.90
 -15 -15 -17    4.11    3.03
  15  15  17    0.36    4.31
 -15 -17 -17    2.77    2.26
  15  17  17    5.49    3.44
 -15 -19 -17    0.26    2.77
  15  19  17    3.95    1.90
  15  21  17    0.87    1.90
 -15 -23 -17    0.15    2.31
  15  23  17    0.05    4.31
 -15 -25 -17    1.08    2.00
  15  25  17   -3.18    3.75
 -15 -27 -17   -0.56    1.90
  15  27  17   -0.31    2.21
 -15 -29 -17   -0.67    2.31
  15  29  17   -0.41    1.80
 -15 -31 -17    0.10    2.46
  15  31  17   -0.62    5.29
 -15 -33 -17    0.56    2.36
  15  33  17    1.18    2.00
  14 -34  16    1.03    1.69
 -14  32 -16    0.92    2.77
 -14  30 -16    1.44    2.67
  14 -30  16   -0.31    1.80
 -14  28 -16    1.33    1.80
  14 -28  16    2.26    2.21
 -14  26 -16   -0.31    2.62
  14 -26  16    3.59    1.75
 -14  24 -16    0.15    2.41
  14 -24  16    4.11    3.03
 -14  22 -16    6.26    1.69
  14 -22  16    7.75    2.72
 -14  20 -16   14.06    1.95
 -14  18 -16   33.41    2.62
  14 -18  16   22.69    2.62
 -14  16 -16   60.26    4.72
  14 -16  16   57.90    4.72
 -14  14 -16    4.62    1.39
  14 -14  16    6.47    1.75
 -14  12 -16   56.15    4.11
  14 -12  16   57.64    3.95
 -14  10 -16    5.65    1.90
  14 -10  16    7.03    1.80
 -14   8 -16    9.29    1.69
  14  -8  16   12.32    2.05
 -14   6 -16   30.59    4.52
  14  -6  16   33.46    3.23
 -14   4 -16   25.10    4.16
  14  -4  16   25.35    3.18
 -14   2 -16   47.94    7.08
  14  -2  16   50.09    4.93
 -14   0 -16   75.14    6.57
  14   0  16   76.17    6.98
 -14  -2 -16   44.45    4.26
  14   2  16   40.85    4.82
 -14  -4 -16   18.94    2.72
  14   4  16   27.66    3.39
 -14  -6 -16   30.33    4.62
  14   6  16   31.46    3.49
 -14  -8 -16   14.94    2.16
  14   8  16   14.06    2.16
 -14 -10 -16    6.31    1.80
  14  10  16    8.73    2.00
 -14 -12 -16   48.45    6.62
 -14 -14 -16    4.16    1.95
  14  14  16    3.80    1.80
 -14 -16 -16   69.96    7.19
  14  16  16   68.93    7.96
 -14 -18 -16   30.95    5.54
  14  18  16   29.41    6.01
 -14 -20 -16   23.87    4.67
  14  20  16   12.99    2.51
  14  22  16    8.26    2.10
 -14 -24 -16   -0.05    2.16
  14  24  16    4.11    4.16
 -14 -26 -16    2.21    2.10
  14  26  16    1.18    4.00
 -14 -28 -16    0.82    2.16
  14  28  16    1.23    2.41
 -14 -30 -16    0.87    2.16
  14  30  16   -1.49    2.00
 -14 -32 -16    2.67    2.41
  14  32  16   -4.47    5.80
 -14 -34 -16   -1.59    5.08
  14  34  16    0.10    2.10
  14  36  16   -0.67    5.24
 -13  33 -15    0.10    1.39
  13 -33  15    0.62    1.80
 -13  31 -15    0.05    1.54
  13 -31  15    0.92    1.64
 -13  29 -15    0.46    2.72
  13 -29  15   -0.10    2.51
 -13  27 -15    0.10    1.80
  13 -27  15    0.98    2.26
 -13  25 -15    0.62    1.59
  13 -25  15    0.41    1.75
 -13  23 -15    0.56    1.44
  13 -23  15    3.18    1.85
 -13  21 -15   -0.31    2.00
  13 -21  15    1.80    2.46
 -13  19 -15    3.13    1.18
  13 -19  15    0.62    1.64
 -13  17 -15    1.13    1.44
  13 -17  15    2.10    2.41
 -13  15 -15    9.24    1.85
  13 -15  15    7.85    1.80
 -13  13 -15   17.81    2.36
  13 -13  15   16.94    2.10
 -13  11 -15    8.73    1.69
  13 -11  15   10.11    1.64
 -13   9 -15   22.17    2.57
  13  -9  15   22.84    2.16
 -13   7 -15    3.28    1.39
  13  -7  15    2.46    1.44
 -13   5 -15    4.31    1.80
  13  -5  15    3.13    1.69
 -13   3 -15   -2.98    1.64
  13  -3  15   -1.75    1.44
 -13   1 -15    7.08    2.72
  13  -1  15    8.11    2.67
 -13  -1 -15    0.15    3.34
  13   1  15    1.80    1.85
 -13  -3 -15   -1.18    2.00
  13   3  15   -1.39    1.39
 -13  -5 -15    1.08    1.54
  13   5  15    1.49    1.80
 -13  -7 -15    3.85    1.54
  13   7  15    4.05    1.59
 -13  -9 -15   18.22    2.36
  13   9  15   17.50    2.21
 -13 -11 -15    8.78    2.21
  13  11  15   10.68    1.85
 -13 -13 -15   14.88    2.87
  13  13  15   15.45    3.49
 -13 -15 -15    7.29    2.16
  13  15  15    6.93    3.03
 -13 -17 -15    0.41    2.67
  13  17  15    0.92    2.77
 -13 -19 -15    6.26    3.59
  13  19  15   -1.33    2.05
 -13 -21 -15    1.08    1.95
  13  21  15    3.08    1.75
 -13 -23 -15    0.56    1.59
  13  23  15    1.08    1.59
 -13 -25 -15   -0.67    2.00
  13  25  15    1.33    1.95
 -13 -27 -15   -1.95    2.16
  13  27  15   -3.13    4.26
 -13 -29 -15   -0.15    2.00
  13  29  15    1.23    2.10
 -13 -31 -15    0.05    1.85
  13  31  15   -1.13    2.05
 -13 -33 -15   -0.72    2.46
  13  33  15    0.77    2.16
 -13 -35 -15   -2.51    5.34
  13  35  15   -1.18    2.10
 -13 -37 -15    0.31    2.00
  13  37  15   -3.59    4.93
 -12  34 -14    1.03    3.34
  12 -34  14    1.80    1.64
 -12  32 -14   -0.46    1.75
  12 -32  14   -0.51    1.44
 -12  30 -14    0.87    2.31
  12 -30  14    3.80    2.31
 -12  28 -14    0.31    1.64
  12 -28  14    2.26    2.51
 -12  26 -14    4.11    1.80
  12 -26  14    1.69    2.05
 -12  24 -14    3.85    1.64
 -12  22 -14    5.39    1.59
  12 -22  14    5.95    2.00
 -12  20 -14   14.68    2.10
  12 -20  14   19.40    2.72
 -12  18 -14   21.92    3.39
  12 -18  14   16.32    2.10
 -12  16 -14   54.66    3.75
  12 -16  14   50.30    3.80
 -12  14 -14   67.70    4.57
  12 -14  14   69.39    4.62
 -12  12 -14    1.03    1.28
  12 -12  14   -0.51    2.57
 -12  10 -14   54.92    4.93
  12 -10  14   57.74    4.47
 -12   8 -14   25.00    3.49
 -12   6 -14   24.12    2.26
  12  -6  14   24.02    2.31
 -12   4 -14   10.06    1.64
  12  -4  14   11.80    1.85
 -12   2 -14  142.33   13.81
  12  -2  14  118.97   11.24
  12   0  14   85.82    9.34
 -12  -2 -14  112.40    6.98
  12   2  14  118.87    7.75
 -12  -4 -14   10.01    2.77
  12   4  14   12.32    2.05
 -12  -6 -14   23.97    2.57
  12   6  14   30.59    4.16
 -12  -8 -14   28.13    2.41
  12   8  14   28.74    2.62
 -12 -10 -14   53.84    4.21
  12  10  14   50.91    3.85
 -12 -12 -14    1.49    1.59
  12  12  14    3.85    1.59
 -12 -14 -14   73.86    5.59
  12  14  14   72.63    7.08
 -12 -16 -14   55.07    6.11
  12  16  14   55.33    6.98
 -12 -18 -14   28.64    3.49
  12  18  14   28.95    2.93
 -12 -20 -14   24.69    3.28
  12  20  14   18.02    2.62
 -12 -22 -14    9.60    3.13
  12  22  14   10.37    2.16
 -12 -24 -14    4.72    2.21
  12  24  14    7.24    2.36
 -12 -26 -14    2.36    2.46
  12  26  14    4.31    1.90
 -12 -28 -14    2.05    1.80
  12  28  14    1.64    2.00
 -12 -30 -14    4.82    4.26
  12  30  14    4.47    4.52
 -12 -32 -14   -0.72    2.16
  12  32  14   -1.95    2.21
 -12 -34 -14   -0.05    4.88
  12  34  14    1.39    1.95
  12  36  14   -2.82    5.24
 -11  35 -13    0.10    2.00
  11 -35  13   -0.82    1.54
 -11  33 -13   -0.56    2.77
  11 -33  13   -0.92    1.85
 -11  31 -13   -0.77    1.54
  11 -31  13   -1.03    2.10
 -11  29 -13    0.62    1.39
  11 -29  13   -0.05    1.85
 -11  27 -13   -0.77    1.59
  11 -27  13    0.41    2.26
 -11  25 -13    0.62    2.46
  11 -25  13   -0.62    1.80
 -11  23 -13    2.77    1.33
  11 -23  13    5.39    2.36
 -11  21 -13   -1.49    2.26
  11 -21  13   -0.62    1.49
 -11  19 -13    8.62    1.69
  11 -19  13    6.52    1.95
 -11  17 -13    1.13    1.69
  11 -17  13    1.28    1.54
 -11  15 -13    9.03    1.59
  11 -15  13    9.29    1.90
 -11  13 -13    4.36    1.44
  11 -13  13    2.93    1.44
 -11  11 -13   67.13    4.67
  11 -11  13   65.18    3.90
 -11   9 -13   28.64    2.41
  11  -9  13   24.58    2.77
 -11   7 -13   21.61    3.18
  11  -7  13   22.48    2.10
 -11   5 -13    6.26    1.44
  11  -5  13    5.24    1.33
 -11   3 -13    4.31    2.10
  11  -3  13    5.80    1.59
 -11   1 -13    6.47    1.69
  11  -1  13   10.16    1.90
 -11  -1 -13   11.45    2.46
  11   1  13   15.45    2.41
 -11  -3 -13    0.51    2.41
  11   3  13    2.93    1.80
 -11  -5 -13    5.29    2.36
  11   5  13    5.13    1.18
 -11  -7 -13   16.22    1.95
  11   7  13   15.86    2.00
 -11  -9 -13   25.05    2.62
  11   9  13   21.35    2.62
 -11 -11 -13   63.44    5.49
 -11 -13 -13    2.72    2.36
 -11 -15 -13    7.34    2.41
  11  15  13   11.39    2.00
 -11 -17 -13    0.05    1.64
  11  17  13    0.46    1.64
 -11 -19 -13    8.31    2.16
  11  19  13    6.52    2.10
 -11 -21 -13    0.05    1.90
  11  21  13    0.41    3.03
 -11 -23 -13    2.31    2.10
  11  23  13   -0.62    3.49
 -11 -25 -13   -0.82    2.77
  11  25  13   -3.59    3.75
 -11 -27 -13   -1.03    2.67
  11  27  13   -0.67    3.90
 -11 -29 -13   -3.03    2.46
  11  29  13   -3.13    1.95
 -11 -31 -13    0.67    2.82
  11  31  13    0.87    1.80
 -11 -33 -13   -0.72    1.95
  11  33  13   -1.03    2.31
 -11 -35 -13   -0.87    2.72
  11  35  13    0.51    2.16
 -11 -37 -13   -0.72    2.05
  11  37  13   -1.85    2.26
 -10  34 -12    0.36    1.39
  10 -34  12    0.46    1.39
 -10  32 -12   -0.05    1.59
  10 -32  12    0.51    1.69
 -10  30 -12    1.03    1.49
  10 -30  12   -0.56    1.75
 -10  28 -12    3.85    1.75
  10 -28  12    1.95    2.36
 -10  26 -12    0.67    1.33
  10 -26  12    0.62    1.59
 -10  24 -12    2.98    1.44
  10 -24  12    2.82    1.95
 -10  22 -12    0.00    2.00
  10 -22  12    0.46    1.64
 -10  20 -12   -0.21    1.54
  10 -20  12   -0.41    2.05
 -10  18 -12   10.01    2.51
  10 -18  12   11.60    2.82
 -10  16 -12   15.60    3.03
  10 -16  12   17.40    3.03
 -10  14 -12   52.25    3.49
  10 -14  12   44.96    3.18
 -10  12 -12   76.27    6.52
  10 -12  12   87.20    6.67
 -10  10 -12   15.04    1.75
  10 -10  12   15.29    2.05
 -10   8 -12   74.88    5.24
  10  -8  12   87.36    6.11
 -10   6 -12    5.70    1.23
  10  -6  12    7.34    2.05
 -10   4 -12   96.54    8.88
  10  -4  12  100.91    8.98
 -10   2 -12   27.20    2.72
  10  -2  12   31.72    2.98
 -10   0 -12  130.32   10.06
  10   0  12  130.52    7.60
 -10  -2 -12   23.05    2.57
  10   2  12   29.51    4.77
 -10  -4 -12   88.59    5.75
  10   4  12   94.08    5.85
 -10  -6 -12    4.57    1.33
  10   6  12    4.00    1.49
 -10  -8 -12   73.65    4.77
  10   8  12   76.42    4.77
 -10 -10 -12   11.91    2.10
  10  10  12   13.91    2.51
 -10 -12 -12   71.70    7.19
  10  12  12   72.93    6.72
 -10 -14 -12   53.43    3.95
  10  14  12   55.33    3.80
 -10 -16 -12   17.71    3.13
  10  16  12   15.91    2.10
 -10 -18 -12   10.47    1.90
  10  18  12   10.68    3.39
 -10 -20 -12   -0.77    1.54
  10  20  12   -0.62    1.54
 -10 -22 -12    0.92    1.90
  10  22  12    4.21    1.64
 -10 -24 -12    3.34    2.00
  10  24  12    4.11    2.10
 -10 -26 -12   -0.10    2.21
  10  26  12   -0.41    1.95
 -10 -28 -12    4.00    2.16
  10  28  12    4.05    1.85
 -10 -30 -12   -0.56    2.21
  10  30  12   -0.62    1.90
 -10 -32 -12    0.21    2.26
  10  32  12    6.36    3.59
 -10 -34 -12   -0.51    2.62
  10  34  12    0.10    2.16
 -10 -36 -12    0.15    2.21
  10  36  12    0.15    2.26
  10  38  12    2.51    2.05
  -9  37 -11    3.34    3.44
  -9  35 -11    1.54    1.59
   9 -35  11    0.26    1.59
  -9  33 -11    0.51    1.33
   9 -33  11    0.67    1.95
  -9  31 -11    0.92    1.64
   9 -31  11    0.56    1.75
  -9  29 -11    0.51    2.16
   9 -29  11   -1.33    1.80
  -9  27 -11   -0.41    1.39
   9 -27  11   -0.67    2.21
  -9  25 -11    1.80    1.54
   9 -25  11    2.46    2.16
  -9  23 -11    4.36    1.44
   9 -23  11    5.44    2.26
  -9  21 -11   16.12    3.23
   9 -21  11   20.07    3.13
  -9  19 -11    5.29    1.39
   9 -19  11    4.88    1.80
  -9  17 -11   24.94    2.67
   9 -17  11   13.86    2.93
  -9  15 -11    8.78    1.69
   9 -15  11   11.50    2.21
  -9  13 -11   24.12    2.51
   9 -13  11   18.89    2.36
  -9  11 -11   87.77    5.70
  -9   9 -11   90.13    5.44
   9  -9  11   82.33    5.18
  -9   7 -11  100.08    5.34
   9  -7  11   97.42    6.01
  -9   5 -11   63.23    5.80
   9  -5  11   69.44    4.47
  -9   3 -11   50.66    3.64
   9  -3  11   55.17    4.00
  -9   1 -11   52.97    3.64
   9  -1  11   63.18    4.21
  -9  -1 -11   56.05    3.95
   9   1  11   56.92    6.21
  -9  -3 -11   49.63    4.67
   9   3  11   55.89    4.00
  -9  -5 -11   74.32    4.82
   9   5  11   77.09    4.82
  -9  -7 -11   89.20    5.75
   9   7  11   84.48    5.54
  -9  -9 -11   68.57    5.03
   9   9  11   76.47    8.31
  -9 -11 -11   84.89    8.16
   9  11  11   79.76    8.21
  -9 -13 -11   19.97    2.10
   9  13  11   21.45    3.44
  -9 -15 -11   10.83    1.69
   9  15  11    9.91    1.69
  -9 -17 -11   26.38    2.21
   9  17  11   30.69    3.08
  -9 -19 -11    5.03    1.85
   9  19  11    5.70    2.16
  -9 -21 -11   18.99    2.62
   9  21  11   20.53    2.46
  -9 -23 -11    7.34    1.95
   9  23  11    7.13    1.95
  -9 -25 -11    3.28    1.69
   9  25  11    2.72    1.64
  -9 -27 -11   -0.56    2.05
   9  27  11   -0.26    1.95
  -9 -29 -11   -0.82    2.10
   9  29  11    1.08    1.90
  -9 -31 -11    0.62    2.36
   9  31  11   -0.10    3.95
  -9 -33 -11    1.23    2.57
   9  33  11   -0.77    2.10
  -9 -35 -11    1.28    2.31
   9  35  11    0.21    2.26
  -9 -37 -11   -0.05    2.57
   9  37  11    2.72    2.72
  -9 -39 -11    0.46    2.87
   9  39  11    2.77    2.67
  -8  38 -10    1.03    3.70
   8 -38  10    1.13    1.59
  -8  36 -10    1.23    2.98
   8 -36  10    0.00    1.59
  -8  34 -10   -0.46    1.59
   8 -34  10   -0.41    1.69
  -8  32 -10    0.21    1.39
   8 -32  10    1.33    1.59
  -8  30 -10    0.82    1.54
   8 -30  10    1.13    1.59
  -8  28 -10   -0.46    1.28
   8 -28  10   -1.13    1.44
  -8  26 -10    2.57    1.69
   8 -26  10    4.72    1.85
  -8  24 -10   -0.82    1.39
   8 -24  10   -1.13    1.90
  -8  22 -10    4.72    2.57
   8 -22  10    2.41    1.59
  -8  20 -10    1.59    1.95
   8 -20  10   -0.87    1.85
  -8  18 -10    2.87    1.59
   8 -18  10    4.88    2.21
  -8  16 -10    1.03    1.28
   8 -16  10    0.46    2.21
  -8  14 -10   10.01    1.54
   8 -14  10   10.93    2.57
  -8  12 -10   81.76    4.67
   8 -12  10   81.61    4.26
  -8  10 -10  129.75    7.03
   8 -10  10  127.65    7.19
  -8   8 -10   25.46    2.51
   8  -8  10   27.87    2.51
  -8   6 -10   66.00    4.47
   8  -6  10   78.68    4.77
  -8   4 -10   35.26    3.23
   8  -4  10   39.01    4.26
  -8   2 -10   13.76    1.80
   8  -2  10   16.06    1.85
  -8   0 -10  119.07    6.31
   8   0  10  118.41    6.01
  -8  -2 -10    9.14    2.00
   8   2  10   14.17    1.80
  -8  -4 -10   31.87    2.77
   8   4  10   29.97    4.05
  -8  -6 -10   66.36    4.31
   8   6  10   68.62    4.47
  -8  -8 -10   22.63    2.62
   8   8  10   24.53    3.39
  -8 -10 -10  129.49    9.29
   8  10  10  127.34    9.65
  -8 -12 -10   83.35    6.21
   8  12  10   76.01    4.16
  -8 -14 -10   11.91    1.95
   8  14  10    8.67    2.21
  -8 -16 -10   -2.05    1.95
   8  16  10   -1.33    2.26
  -8 -18 -10    4.41    1.39
   8  18  10    1.95    1.59
  -8 -20 -10    0.72    1.95
   8  20  10   -0.56    2.72
  -8 -22 -10    3.59    1.64
   8  22  10    4.62    1.80
  -8 -24 -10   -0.26    2.10
   8  24  10   -1.39    1.64
  -8 -26 -10    4.05    2.51
   8  26  10    6.83    2.05
  -8 -28 -10    0.77    1.95
   8  28  10    0.51    1.80
  -8 -30 -10    0.46    2.00
   8  30  10    0.92    2.93
  -8 -32 -10    0.87    2.57
   8  32  10   -2.10    2.31
  -8 -34 -10    0.31    2.16
   8  34  10    0.87    2.00
  -8 -36 -10    0.05    2.10
   8  36  10    1.18    4.52
  -8 -38 -10    1.03    2.82
   8  38  10   -1.08    2.26
  -8 -40 -10    0.10    2.57
  -7  39  -9   -0.41    2.31
  -7  37  -9   -0.10    2.87
   7 -37   9    0.92    1.75
  -7  35  -9    0.92    2.72
   7 -35   9    1.03    1.80
  -7  33  -9   -0.21    1.64
   7 -33   9    2.67    1.90
  -7  31  -9    0.92    1.39
   7 -31   9    2.41    1.69
  -7  29  -9    4.52    2.51
   7 -29   9    3.80    1.69
  -7  27  -9    2.72    1.54
   7 -27   9    4.57    2.10
  -7  25  -9    8.26    2.57
   7 -25   9   10.11    1.85
  -7  23  -9   13.04    3.18
   7 -23   9   14.37    2.51
  -7  21  -9   32.23    2.72
   7 -21   9   29.72    2.67
  -7  19  -9   33.82    2.57
   7 -19   9   31.15    4.11
  -7  17  -9   43.78    3.49
   7 -17   9   47.01    3.28
  -7  15  -9   64.21    7.29
   7 -15   9   59.02    3.85
  -7  13  -9  124.77    6.93
   7 -13   9  129.39    6.98
  -7  11  -9   92.03    4.98
   7 -11   9   84.69    5.08
  -7   9  -9  411.48   17.25
   7  -9   9  430.77   18.68
  -7   7  -9  221.52   11.03
   7  -7   9  217.31   15.81
  -7   5  -9  652.91   21.09
   7  -5   9  620.57   24.58
  -7   3  -9  353.02   13.40
   7  -3   9  357.17   13.50
  -7   1  -9  360.92   20.22
   7  -1   9  367.03   12.99
  -7  -1  -9  333.51   12.93
   7   1   9  331.46   13.29
  -7  -3  -9  337.41   14.32
   7   3   9  334.28   14.53
  -7  -5  -9  518.23   20.89
   7   5   9  542.36   28.59
  -7  -7  -9  187.70   14.83
   7   7   9  169.58   14.17
  -7  -9  -9  395.98   25.35
   7   9   9  398.95   26.18
  -7 -11  -9   84.64    7.44
   7  11   9   82.22    5.90
  -7 -13  -9  126.06    9.50
   7  13   9  131.03    6.62
  -7 -15  -9   72.01    6.67
   7  15   9   68.47    4.62
  -7 -17  -9   48.35    3.70
   7  17   9   49.12    3.95
  -7 -19  -9   37.62    4.62
   7  19   9   29.67    4.31
  -7 -21  -9   31.67    3.95
   7  21   9   34.90    3.49
  -7 -23  -9   12.47    2.36
   7  23   9   13.65    2.46
  -7 -25  -9   11.03    2.21
   7  25   9   10.21    2.46
  -7 -27  -9    4.16    2.10
   7  27   9    4.72    2.05
  -7 -29  -9    1.80    1.90
   7  29   9    1.28    1.64
  -7 -31  -9    2.21    2.26
   7  31   9   -1.33    3.75
  -7 -33  -9   -0.51    2.10
   7  33   9   -0.92    1.85
  -7 -35  -9    1.39    2.16
   7  35   9    0.72    2.26
  -7 -37  -9    0.87    2.62
   7  37   9    0.05    2.05
  -7 -39  -9    0.82    3.18
   7  39   9    0.00    2.31
  -7 -41  -9    0.87    2.62
  -6  40  -8   -3.44    2.72
   6 -40   8    1.18    3.75
  -6  38  -8    1.13    2.31
   6 -38   8    2.41    3.23
  -6  36  -8    3.70    2.87
   6 -36   8    0.67    1.75
  -6  34  -8    3.70    2.16
   6 -34   8    0.72    2.16
  -6  32  -8    0.10    3.34
   6 -32   8    0.62    1.54
  -6  30  -8    1.54    2.26
   6 -30   8   -1.28    1.90
  -6  28  -8    0.67    1.33
   6 -28   8    1.03    1.49
  -6  26  -8   -3.03    1.54
   6 -26   8    0.82    1.64
  -6  24  -8    0.36    1.44
   6 -24   8    0.46    1.85
  -6  22  -8    8.42    1.85
   6 -22   8    9.91    2.10
  -6  20  -8    5.85    1.69
   6 -20   8    6.16    2.21
  -6  18  -8    1.44    1.33
   6 -18   8   -0.72    1.33
  -6  16  -8   47.42    3.59
   6 -16   8   47.37    5.44
  -6  14  -8   30.44    2.41
   6 -14   8   29.61    2.36
  -6  12  -8    6.77    1.49
   6 -12   8    5.90    1.33
  -6  10  -8   69.65    4.05
   6 -10   8   72.93    4.67
  -6   8  -8  606.41   26.74
   6  -8   8  632.17   37.36
  -6   6  -8  422.87   18.12
   6  -6   8  467.01   18.32
  -6   4  -8   32.33    2.62
   6  -4   8   33.46    2.93
  -6   2  -8  305.95   12.52
   6  -2   8  289.17   12.88
  -6   0  -8  170.45   12.06
   6   0   8  188.00   11.86
  -6  -2  -8  280.44   16.27
   6   2   8  279.42   11.70
  -6  -4  -8   30.38    3.70
   6   4   8   35.00    3.80
  -6  -6  -8  384.07   27.15
  -6  -8  -8  565.50   29.31
   6   8   8  576.54   32.08
  -6 -10  -8   74.52    4.00
   6  10   8   62.82    5.70
  -6 -12  -8    5.90    1.39
   6  12   8    5.75    1.59
  -6 -14  -8   29.77    3.34
   6  14   8   33.72    3.13
  -6 -16  -8   43.63    2.82
   6  16   8   45.73    3.64
  -6 -18  -8    0.00    1.23
   6  18   8    1.28    1.18
  -6 -20  -8    7.29    2.51
   6  20   8    9.24    2.57
  -6 -22  -8    6.16    1.69
   6  22   8    8.67    2.98
  -6 -24  -8   -1.54    2.51
   6  24   8   -0.51    2.67
  -6 -26  -8    0.15    1.90
   6  26   8   -1.44    2.31
  -6 -28  -8   -2.05    2.36
   6  28   8   -1.08    1.90
  -6 -30  -8   -3.28    1.95
   6  30   8    0.26    1.75
  -6 -32  -8    0.21    2.46
   6  32   8    2.21    2.98
  -6 -34  -8    0.36    2.57
   6  34   8   -2.05    2.10
  -6 -36  -8   -1.44    2.82
   6  36   8   -0.56    2.31
  -6 -38  -8   -1.03    3.08
   6  38   8   -0.21    2.36
   6  40   8   -0.15    2.93
  -5  37  -7    2.16    2.41
   5 -37   7    1.64    1.95
  -5  35  -7    2.05    2.98
   5 -35   7   -0.77    2.31
  -5  33  -7    0.00    2.77
  -5  31  -7    0.72    1.49
   5 -31   7    1.28    1.54
  -5  29  -7    3.44    1.49
   5 -29   7    6.11    2.10
  -5  27  -7    2.82    1.33
   5 -27   7    5.18    1.54
  -5  25  -7    0.92    1.85
   5 -25   7    1.69    1.39
  -5  23  -7   37.47    3.34
   5 -23   7   44.45    4.72
  -5  21  -7   19.20    2.36
   5 -21   7   22.84    2.87
  -5  19  -7   15.76    1.80
   5 -19   7   15.09    1.90
  -5  17  -7   34.23    3.03
   5 -17   7   33.21    2.77
  -5  15  -7   82.43    7.03
   5 -15   7   86.12    5.08
  -5  13  -7   62.92    4.72
   5 -13   7   60.20    5.95
  -5  11  -7   98.75    6.77
   5 -11   7   92.64    5.03
  -5   9  -7  570.43   22.28
   5  -9   7  551.13   21.86
  -5   7  -7  713.99   26.64
   5  -7   7  689.71   27.41
  -5   5  -7   56.05    3.90
  -5   3  -7  507.97   17.71
   5  -3   7  489.85   19.61
  -5   1  -7  207.71    7.90
   5  -1   7  201.76    8.52
  -5  -1  -7  191.55    8.83
   5   1   7  199.35    8.93
  -5  -3  -7  433.85   17.30
   5   3   7  446.94   17.86
  -5  -5  -7   62.36    6.21
   5   5   7   64.41    6.47
  -5  -7  -7  509.15   21.61
   5   7   7  612.36   33.98
  -5  -9  -7  527.16   19.97
   5   9   7  540.30   20.17
  -5 -11  -7   92.44    5.24
   5  11   7  104.65    8.73
  -5 -13  -7   51.27    5.54
   5  13   7   59.28    5.08
  -5 -15  -7   86.59    3.95
   5  15   7   84.74    6.42
  -5 -17  -7   42.24    4.00
   5  17   7   38.55    2.51
  -5 -19  -7   17.96    2.05
   5  19   7   21.25    2.31
  -5 -21  -7   22.63    3.64
   5  21   7   24.12    2.36
  -5 -23  -7   44.86    5.08
   5  23   7   47.94    3.85
  -5 -25  -7    1.85    1.59
   5  25   7    2.72    1.54
  -5 -27  -7    5.80    1.90
   5  27   7    8.06    2.10
  -5 -29  -7    2.62    1.85
   5  29   7    3.70    1.90
  -5 -31  -7    4.16    2.82
   5  31   7    0.31    2.10
  -5 -33  -7    0.31    2.72
   5  33   7    1.18    2.10
  -5 -35  -7    3.80    2.93
   5  35   7    0.21    2.31
  -5 -37  -7    2.00    3.44
   5  37   7   -1.90    2.21
  -5 -39  -7   -1.64    3.23
   5  39   7   -0.92    2.26
  -5 -41  -7   -1.80    2.41
   5  41   7   -1.13    4.52
  -4  40  -6    0.41    2.26
   4 -40   6   -0.21    3.03
  -4  38  -6    0.82    2.82
   4 -38   6    0.62    3.44
  -4  36  -6   -0.51    2.98
   4 -36   6    0.21    2.36
  -4  34  -6   -0.15    1.64
  -4  32  -6    0.26    3.28
   4 -32   6   -0.46    1.54
  -4  30  -6    1.69    2.57
   4 -30   6    2.62    1.49
  -4  28  -6   -2.62    2.36
   4 -28   6   -0.77    2.67
  -4  26  -6   -0.26    1.28
   4 -26   6    0.41    2.31
  -4  24  -6   -0.77    1.80
   4 -24   6    0.46    1.49
  -4  22  -6    1.59    1.54
   4 -22   6   -0.05    1.49
  -4  20  -6   -0.10    1.75
   4 -20   6    0.31    1.64
  -4  18  -6    4.16    2.31
   4 -18   6    4.11    1.39
  -4  16  -6   48.09    3.13
   4 -16   6   42.75    2.93
  -4  14  -6   25.97    2.51
   4 -14   6   23.56    2.31
  -4  12  -6   95.67    5.65
   4 -12   6   93.93    7.75
  -4  10  -6  315.80   19.86
   4 -10   6  291.68   17.86
  -4   8  -6   34.95    2.87
   4  -8   6   36.08    2.87
  -4   6  -6  855.85   31.51
   4  -6   6  897.32   31.26
  -4   4  -6    3.70    0.92
   4  -4   6    4.31    1.54
  -4   2  -6  107.48    5.59
   4  -2   6   91.36    8.31
  -4   0  -6  167.73    8.42
   4   0   6  207.51    9.70
  -4  -2  -6   91.72    4.52
   4   2   6   91.72    6.72
  -4  -4  -6    3.08    1.13
   4   4   6    2.62    1.08
  -4  -6  -6  730.92   28.18
   4   6   6  801.80   42.19
  -4  -8  -6   35.52    4.00
   4   8   6   36.18    2.82
  -4 -10  -6  314.78   18.84
   4  10   6  276.54   15.40
  -4 -12  -6  101.52    5.29
   4  12   6   93.72    7.19
  -4 -14  -6   26.48    2.36
   4  14   6   29.10    2.67
  -4 -16  -6   48.45    3.28
   4  16   6   51.89    3.34
  -4 -18  -6    5.13    1.54
   4  18   6    2.77    1.23
  -4 -20  -6   -1.23    1.33
   4  20   6    0.26    1.28
  -4 -22  -6    0.15    1.44
   4  22   6    1.13    1.39
  -4 -24  -6    0.67    1.64
   4  24   6    0.98    1.64
  -4 -26  -6    1.85    1.54
   4  26   6    0.31    1.59
  -4 -28  -6   -1.49    2.57
   4  28   6    0.31    3.23
  -4 -30  -6    1.44    1.90
   4  30   6   -0.36    1.85
  -4 -32  -6    0.72    2.62
   4  32   6    0.67    1.85
  -4 -34  -6   -0.36    2.00
   4  34   6    0.10    1.80
  -4 -36  -6    1.59    2.10
   4  36   6   -0.36    3.28
  -4 -38  -6   -1.59    2.67
   4  38   6    0.36    2.00
  -4 -40  -6    0.36    4.00
   4  40   6    0.82    2.00
   4  42   6    0.31    2.10
  -3  41  -5   -0.05    2.62
   3 -41   5    1.80    3.44
  -3  39  -5    0.51    2.41
  -3  37  -5    2.05    2.93
   3 -37   5   -1.85    1.80
  -3  35  -5    0.15    1.44
   3 -35   5    1.13    3.34
  -3  33  -5    1.54    2.72
   3 -33   5    0.31    1.80
  -3  31  -5    1.28    1.49
   3 -31   5    0.15    2.98
  -3  29  -5    2.77    2.21
   3 -29   5    1.75    1.44
  -3  27  -5   -0.72    2.16
   3 -27   5    1.80    2.36
  -3  25  -5    8.93    1.80
   3 -25   5   10.62    2.46
  -3  23  -5    2.31    1.39
   3 -23   5    1.33    1.33
  -3  21  -5   31.15    2.93
   3 -21   5   35.41    3.28
  -3  19  -5    0.46    1.39
   3 -19   5    2.26    1.69
  -3  17  -5   19.71    1.85
   3 -17   5   17.35    2.16
  -3  15  -5    9.91    2.05
   3 -15   5    9.44    1.49
  -3  13  -5   48.96    3.39
   3 -13   5   45.17    3.18
  -3  11  -5  312.52   12.73
   3 -11   5  297.79   11.75
  -3   9  -5   59.28    3.54
   3  -9   5   53.17    3.34
  -3   7  -5  451.00   17.50
   3  -7   5  444.94   16.53
  -3   5  -5 2540.14   78.17
   3  -5   5 2442.52   75.24
  -3   3  -5   78.17    4.16
   3  -3   5   77.66    4.52
  -3   1  -5    4.93    0.98
   3  -1   5    4.93    0.87
  -3  -1  -5    4.00    0.98
   3   1   5    4.82    1.13
  -3  -3  -5   62.92    5.49
   3   3   5   65.29    5.80
  -3  -5  -5 2161.16   96.54
   3   5   5 2254.21   98.96
  -3  -7  -5  406.75   14.68
   3   7   5  413.07   16.63
  -3  -9  -5   51.58    3.44
   3   9   5   58.05    3.85
  -3 -11  -5  306.82   11.91
   3  11   5  321.35   18.84
  -3 -13  -5   49.43    3.39
   3  13   5   52.81    3.49
  -3 -15  -5   10.52    1.49
   3  15   5   11.34    1.59
  -3 -17  -5   21.51    2.10
   3  17   5   24.02    2.26
  -3 -19  -5    0.62    1.44
   3  19   5    2.41    1.39
  -3 -21  -5   37.06    3.13
   3  21   5   41.27    5.24
   3  23   5    1.13    1.64
  -3 -25  -5   13.19    2.05
   3  25   5   10.57    1.85
  -3 -27  -5   -0.26    1.64
   3  27   5   -2.41    1.69
  -3 -29  -5    0.21    2.93
   3  29   5    2.72    2.98
  -3 -31  -5    0.67    2.26
   3  31   5    2.98    2.31
  -3 -33  -5    1.95    1.85
   3  33   5    2.62    1.85
  -3 -35  -5    0.82    2.05
   3  35   5    1.80    1.90
  -3 -37  -5    1.08    2.72
   3  37   5   -1.44    2.05
  -3 -39  -5   -1.75    2.62
   3  39   5    0.62    1.64
  -3 -41  -5   -1.03    3.23
   3  41   5   -1.18    1.59
   2 -40   4    0.31    2.51
  -2  38  -4   -0.67    1.85
   2 -38   4   -2.26    3.39
  -2  36  -4    1.33    2.16
  -2  34  -4    0.77    2.57
   2 -34   4   -0.51    1.80
  -2  32  -4    0.10    2.87
   2 -32   4    0.36    1.80
  -2  30  -4    0.62    1.49
   2 -30   4    1.13    2.77
  -2  28  -4    1.49    2.67
   2 -28   4    0.98    1.90
  -2  26  -4    2.51    1.44
  -2  24  -4    4.98    1.49
   2 -24   4    7.13    1.59
  -2  22  -4    0.36    2.36
   2 -22   4   -0.21    1.44
  -2  20  -4   21.76    3.34
   2 -20   4   23.20    2.21
  -2  18  -4   65.65    3.95
   2 -18   4   71.34    4.82
  -2  16  -4    0.05    1.08
   2 -16   4   -0.72    1.13
  -2  14  -4  161.11    7.44
   2 -14   4  158.75   10.78
  -2  12  -4   87.66    4.62
   2 -12   4   89.67    4.67
  -2  10  -4   13.65    1.95
   2 -10   4   14.37    1.54
  -2   8  -4   39.57    2.98
   2  -8   4   34.80    3.90
  -2   6  -4   92.28    4.82
   2  -6   4   96.44    4.93
  -2   4  -4  544.66   21.71
   2  -4   4  571.20   21.30
  -2   2  -4  545.74   20.12
   2  -2   4  604.15   30.28
  -2   0  -4  293.74   15.45
   2   0   4  294.40   14.83
  -2  -2  -4  476.30   22.74
   2   2   4  478.35   23.35
  -2  -4  -4  450.17   28.38
   2   4   4  499.19   30.80
  -2  -6  -4   76.89    5.08
   2   6   4   85.10    4.36
  -2  -8  -4   36.54    2.31
   2   8   4   38.44    2.87
  -2 -10  -4   11.75    1.33
   2  10   4   12.11    1.33
  -2 -12  -4   82.22    4.16
   2  12   4   98.24    5.29
  -2 -14  -4  170.35    7.44
   2  14   4  180.15    7.49
  -2 -16  -4   -0.21    0.92
   2  16   4    0.46    0.92
  -2 -18  -4   61.03    4.21
   2  18   4   83.40    4.47
  -2 -20  -4   22.84    2.77
   2  20   4   33.00    2.87
  -2 -22  -4    1.13    2.21
   2  22   4    2.82    1.23
  -2 -24  -4    6.26    1.80
   2  24   4    7.13    1.80
  -2 -26  -4    2.72    1.64
   2  26   4    2.57    1.59
  -2 -28  -4    1.95    1.80
   2  28   4   -0.10    1.75
  -2 -30  -4   -0.46    1.75
   2  30   4    0.77    1.59
  -2 -32  -4    2.67    1.69
   2  32   4    0.82    2.10
   2  34   4    1.28    3.03
  -2 -36  -4   -0.10    2.05
   2  36   4    1.08    1.80
  -2 -38  -4    2.82    2.57
   2  38   4    0.92    1.64
  -2 -40  -4    0.46    3.34
   2  40   4    0.26    1.69
   2  42   4    1.59    3.34
  -1  39  -3   -0.10    1.90
   1 -39   3    0.56    1.95
  -1  37  -3   -0.98    1.69
   1 -37   3    0.36    1.64
  -1  35  -3    1.44    2.72
   1 -35   3    1.13    1.90
  -1  33  -3    1.95    2.31
   1 -33   3    0.36    2.46
  -1  31  -3    1.69    1.33
   1 -31   3    0.67    2.87
  -1  29  -3    0.21    1.44
   1 -29   3   -2.62    2.87
  -1  27  -3    0.31    1.49
   1 -27   3    0.62    1.85
  -1  25  -3    0.21    1.80
   1 -25   3    1.03    1.69
  -1  23  -3    4.36    1.49
   1 -23   3    3.70    3.03
  -1  21  -3    3.54    2.00
   1 -21   3    4.93    1.64
  -1  19  -3   40.85    3.39
   1 -19   3   37.47    3.08
  -1  17  -3    8.78    1.69
   1 -17   3    8.88    1.54
  -1  15  -3    0.82    0.92
   1 -15   3    0.77    1.28
  -1  13  -3   76.78    4.47
   1 -13   3   62.36    4.88
  -1  11  -3    1.18    0.87
   1 -11   3    1.08    1.08
  -1   9  -3   36.95    2.36
   1  -9   3   36.34    2.51
  -1   7  -3   33.52    2.67
   1  -7   3   31.51    2.51
  -1   5  -3    4.62    0.92
   1  -5   3    5.13    1.13
  -1   3  -3  514.38   21.04
   1  -3   3  527.32   22.02
  -1   1  -3   58.46    4.21
   1  -1   3   61.49    4.77
  -1  -1  -3   55.74    3.85
  -1  -3  -3  409.73   24.43
   1   3   3  458.34   26.48
  -1  -5  -3    3.70    0.67
   1   5   3    2.87    0.82
  -1  -7  -3   23.81    2.62
   1   7   3   29.36    2.31
  -1  -9  -3   39.16    2.57
  -1 -11  -3   -0.05    0.82
   1  11   3    1.13    0.98
  -1 -13  -3   67.80    3.59
   1  13   3   79.96    3.95
  -1 -15  -3   -0.21    0.82
   1  15   3   -0.26    0.98
  -1 -17  -3    6.62    2.00
   1  17   3    8.88    1.69
  -1 -19  -3   37.36    2.93
   1  19   3   50.40    3.90
  -1 -21  -3    3.13    2.00
   1  21   3    2.00    1.28
  -1 -23  -3    2.93    2.26
   1  23   3    5.13    2.16
  -1 -25  -3    0.10    1.44
   1  25   3   -0.31    1.59
  -1 -27  -3    3.08    1.59
   1  27   3    1.03    1.59
  -1 -29  -3   -0.21    2.87
   1  29   3   -0.77    1.64
  -1 -31  -3   -1.80    2.62
   1  31   3   -0.82    2.62
  -1 -33  -3   -0.26    1.80
   1  33   3    0.67    1.75
  -1 -35  -3   -0.77    2.87
   1  35   3   -1.23    1.80
  -1 -37  -3    0.67    1.80
   1  37   3    1.18    1.80
   1  39   3    1.54    1.80
   1  41   3    1.75    1.59
   0 -40   2   -0.77    2.62
   0  38  -2    2.72    2.72
   0  36  -2    1.39    1.85
   0 -36   2    2.21    2.46
   0  34  -2    1.85    1.75
   0 -34   2    2.62    3.03
   0  32  -2    1.64    1.64
   0 -32   2    0.72    2.87
   0  30  -2    1.90    2.51
   0 -30   2    1.33    1.90
   0  28  -2    6.88    1.90
   0 -28   2    5.18    1.95
   0  26  -2    3.64    1.75
   0 -26   2    5.39    2.67
   0  24  -2   11.60    1.75
   0 -24   2    9.70    1.90
   0  22  -2   36.34    3.54
   0 -22   2   30.03    3.64
   0  20  -2   61.49    4.67
   0 -20   2   53.79    4.26
   0  18  -2  101.11   10.83
   0 -18   2  102.80    5.95
   0  16  -2  419.58   16.58
   0 -16   2  366.31   15.29
   0  14  -2  111.27    6.11
   0 -14   2  101.47    5.44
   0  12  -2    7.96    1.54
   0 -12   2    7.08    1.54
   0  10  -2  131.39   10.06
   0 -10   2  115.48    5.49
   0   8  -2   17.04    1.85
   0  -8   2   15.71    1.75
   0   6  -2  467.57   16.68
   0  -6   2  457.92   16.32
   0   4  -2  291.12   11.75
   0  -4   2  287.42   10.98
   0  -4  -2  231.53    8.83
   0   4   2  232.30    8.83
   0  -6  -2  433.80   13.81
   0   6   2  443.66   15.40
   0  -8  -2   17.25    1.59
   0   8   2   19.30    1.75
   0 -10  -2  112.81    6.88
   0  10   2  118.56    5.95
   0 -12  -2    8.98    1.49
   0  12   2    9.75    1.75
   0 -14  -2  107.58    5.59
   0  14   2  117.33    5.49
   0 -16  -2  397.87   16.06
   0  16   2  431.70   16.73
   0 -18  -2  115.33    8.98
   0  18   2  108.91    8.26
   0 -20  -2   50.76    4.00
   0  20   2   63.85    4.62
   0 -22  -2   28.28    3.18
   0  22   2   40.91    3.23
   0 -24  -2    9.44    1.90
   0  24   2   13.60    1.90
   0 -26  -2    5.34    1.64
   0  26   2    4.77    2.10
   0  28   2   11.86    2.87
   0 -30  -2    1.33    2.36
   0  30   2    6.36    1.64
   0  32   2    0.56    1.69
   0 -34  -2    2.62    2.26
   0  34   2    2.00    1.69
   0 -36  -2    0.92    2.67
   0  36   2    3.70    2.00
   0 -38  -2   -0.21    2.00
   0  38   2    2.26    2.00
   0 -40  -2    1.28    2.77
   0  40   2   -0.21    1.69
   1  41  -1    4.62    3.23
  -1 -41   1   -1.08    2.05
   1  39  -1    1.80    1.90
  -1 -39   1    0.36    2.46
   1  37  -1    0.56    1.85
  -1 -37   1    3.08    2.93
   1  35  -1    1.59    2.00
  -1 -35   1   -2.36    2.98
   1  33  -1    0.67    1.85
   1  31  -1    0.62    2.67
  -1 -31   1   -0.15    1.69
   1  29  -1   -0.21    2.26
  -1 -29   1   -1.03    1.64
   1  27  -1    0.77    1.54
  -1 -27   1    2.16    1.59
   1  25  -1   -0.72    1.49
  -1 -25   1    0.46    1.49
   1  23  -1    3.54    1.49
  -1 -23   1    2.00    2.21
   1  21  -1    6.31    1.75
  -1 -21   1    4.11    1.75
   1  19  -1   26.33    2.41
  -1 -19   1   25.71    2.62
   1  17  -1   11.03    1.69
  -1 -17   1   12.16    2.57
   1  15  -1   -0.05    1.54
  -1 -15   1   -0.87    1.23
   1  13  -1   77.66    4.36
  -1 -13   1   72.68    4.11
   1  11  -1   39.88    3.34
  -1 -11   1   37.83    3.23
   1   9  -1   21.25    2.10
  -1  -9   1   21.86    2.26
   1   7  -1    6.21    1.03
  -1  -7   1    5.70    0.98
   1   5  -1    6.16    0.77
  -1  -5   1    5.59    1.08
   1   3  -1   56.41    4.88
  -1  -3   1   62.72    5.18
   1  -3  -1   53.02    2.46
  -1   3   1   55.02    2.46
   1  -5  -1    5.29    0.56
  -1   5   1    4.98    0.56
   1  -7  -1    3.80    0.72
  -1   7   1    3.64    0.98
   1  -9  -1   22.69    1.90
  -1   9   1   20.99    1.69
   1 -11  -1   43.47    3.03
  -1  11   1   40.75    2.62
   1 -13  -1   76.99    6.47
  -1  13   1   80.89    4.16
   1 -15  -1   -0.36    1.23
  -1  15   1    0.31    0.82
   1 -17  -1    7.24    2.46
  -1  17   1   11.24    1.64
   1 -19  -1   26.12    2.46
  -1  19   1   29.41    2.36
   1 -21  -1    6.31    1.69
  -1  21   1    6.47    1.44
   1 -23  -1    4.62    2.51
  -1  23   1    2.36    1.44
   1 -25  -1    1.23    1.59
  -1  25   1    0.77    1.95
   1 -27  -1    0.98    2.46
  -1  27   1    1.75    1.49
   1 -29  -1   -0.15    1.54
  -1  29   1   -0.98    1.59
   1 -31  -1   -1.75    2.72
  -1  31   1    0.56    1.59
  -1  33   1    0.67    2.46
   1 -35  -1    0.31    2.72
  -1  35   1    0.05    1.64
   1 -37  -1    1.33    1.90
  -1  37   1    1.23    2.51
  -1  39   1   -0.41    1.90
  -1  41   1    0.62    1.85
   2  42   0    0.26    2.41
   2  40   0   -0.87    2.21
   2  38   0    1.85    1.85
  -2 -38   0   -0.98    1.95
   2  36   0    1.75    2.10
  -2 -36   0    2.98    2.26
   2  34   0    2.82    1.95
  -2 -34   0    1.85    2.67
   2  32   0    0.51    1.69
  -2 -32   0   -1.54    1.95
   2  30   0    6.06    2.10
  -2 -30   0    4.41    1.75
   2  28   0    6.06    2.46
  -2 -28   0    5.08    3.75
   2  26   0    5.90    2.72
  -2 -26   0    4.72    1.85
   2  24   0    9.55    2.00
  -2 -24   0    7.80    1.85
   2  22   0   40.09    3.34
  -2 -22   0   37.42    6.26
   2  20   0   62.16    4.93
  -2 -20   0   43.06    4.11
   2  18   0  133.29    6.62
  -2 -18   0  114.71    6.52
   2  16   0  423.28   16.68
  -2 -16   0  415.02   16.48
   2  14   0  106.81    5.59
  -2 -14   0  100.03    5.18
   2  12   0   14.27    1.85
   2  10   0  113.33    5.75
  -2 -10   0  107.99    5.24
   2   8   0   16.32    1.75
  -2  -8   0   13.29    1.80
   2   6   0  468.09   16.63
  -2  -6   0  422.31   15.60
   2   4   0  271.05   15.65
  -2  -4   0  254.83   10.57
   2  -4   0  256.83    8.67
  -2   4   0  272.49    9.19
   2  -6   0  427.49   14.32
  -2   6   0  420.35   13.65
   2  -8   0   16.22    1.59
  -2   8   0   15.45    1.44
   2 -10   0  104.65    4.26
  -2  10   0  102.70    4.67
   2 -12   0   12.22    1.80
  -2  12   0   13.09    1.54
   2 -14   0   97.72    4.82
  -2  14   0  102.86    4.88
   2 -16   0  350.55   19.14
  -2  16   0  418.76   15.40
   2 -18   0  112.45    8.83
   2 -20   0   45.47    3.85
  -2  20   0   45.53    6.21
   2 -22   0   31.98    3.75
  -2  22   0   50.97    4.72
   2 -24   0    5.39    2.67
  -2  24   0    7.75    1.75
   2 -26   0    3.75    1.59
  -2  26   0    6.42    1.44
   2 -28   0    3.23    1.75
  -2  28   0    2.26    2.26
   2 -30   0    2.26    1.64
  -2  30   0    4.93    1.69
   2 -32   0   -2.41    2.51
  -2  32   0    1.75    1.69
  -2  34   0    2.36    1.90
   2 -36   0    0.62    1.85
  -2  36   0    2.77    1.85
   2 -38   0   -0.31    2.36
  -2  38   0   -0.26    1.95
   2 -40   0    0.72    1.80
  -2  40   0    2.26    1.85
   2 -42   0   -1.18    2.57
  -2  42   0    0.36    2.82
   3  41   1   -0.56    2.05
   3  39   1   -0.36    2.05
   3  37   1   -0.26    2.62
  -3 -37  -1   -1.69    2.72
   3  35   1    0.77    1.80
  -3 -35  -1    1.59    1.95
   3  33   1    0.62    1.90
  -3 -33  -1   -1.44    2.72
   3  31   1   -1.03    1.90
  -3 -31  -1   -0.26    1.80
   3  29   1    2.31    2.46
  -3 -29  -1   -0.67    3.13
   3  27   1    1.90    1.44
  -3 -27  -1    0.00    1.95
   3  25   1   -0.92    1.69
  -3 -25  -1    2.26    2.57
   3  23   1    5.95    1.59
  -3 -23  -1    3.08    1.64
   3  21   1    3.95    1.49
  -3 -21  -1    4.05    1.69
   3  19   1   42.09    3.28
  -3 -19  -1   36.18    3.18
  -3 -17  -1    7.29    1.80
   3  15   1    0.36    0.92
  -3 -15  -1    0.21    1.03
   3  13   1   77.40    4.16
  -3 -13  -1   74.88    4.16
   3  11   1    2.00    1.23
  -3 -11  -1    0.72    0.87
   3   9   1   33.36    3.64
  -3  -9  -1   30.23    2.51
   3   7   1   31.46    2.36
  -3  -7  -1   30.64    2.31
  -3  -5  -1    0.67    0.87
   3   3   1  489.39   26.07
  -3  -3  -1  470.86   24.58
   3   1   1   54.82    2.67
  -3  -1  -1   51.17    2.67
   3  -1   1   50.09    3.03
  -3   1  -1   49.99    3.44
   3  -3   1  436.42   14.42
  -3   3  -1  438.83   20.53
   3  -5   1    3.90    0.82
  -3   5  -1    3.49    0.77
   3  -7   1   32.64    2.00
  -3   7  -1   30.74    2.16
   3  -9   1   30.23    1.90
  -3   9  -1   34.44    2.10
   3 -11   1    1.08    1.44
  -3  11  -1    1.75    1.33
   3 -13   1   64.05    3.13
  -3  13  -1   71.34    3.75
   3 -15   1    1.54    1.18
  -3  15  -1    0.51    0.92
   3 -17   1    6.21    1.18
  -3  17  -1    8.88    1.28
   3 -19   1   35.77    4.72
   3 -21   1    3.75    1.64
  -3  21  -1    4.82    1.44
   3 -23   1    3.90    2.46
  -3  23  -1    6.31    1.39
   3 -25   1    1.75    1.28
  -3  25  -1   -0.98    1.28
   3 -27   1    0.82    1.49
  -3  27  -1    1.08    1.33
   3 -29   1    0.31    2.87
  -3  29  -1    0.62    1.33
   3 -31   1    0.56    2.72
  -3  31  -1    0.92    1.54
   3 -33   1    0.77    2.62
  -3  33  -1    1.44    1.64
  -3  35  -1    0.31    2.31
   3 -37   1   -0.15    2.72
  -3  37  -1    0.15    1.64
   3 -39   1    0.21    2.51
  -3  39  -1    0.56    1.85
  -3  41  -1   -1.54    2.62
   4  42   2   -0.77    2.67
   4  40   2    0.72    1.85
   4  38   2    0.72    1.85
  -4 -38  -2    1.03    1.69
   4  36   2    2.16    2.82
  -4 -36  -2   -0.92    3.23
   4  34   2    0.82    1.95
  -4 -34  -2   -0.46    1.90
   4  32   2    1.18    2.77
  -4 -32  -2    1.13    2.16
   4  30   2   -1.33    1.69
  -4 -30  -2    0.46    1.64
   4  28   2    4.82    1.90
  -4 -28  -2    2.46    1.85
   4  26   2    3.18    2.57
  -4 -26  -2    1.23    1.85
   4  24   2   12.47    2.05
   4  22   2    0.10    1.80
  -4 -22  -2   -0.82    2.26
   4  20   2   26.07    2.46
  -4 -20  -2   21.66    2.82
   4  18   2   78.12    4.36
  -4 -18  -2   70.78    5.03
   4  16   2   -2.93    1.39
  -4 -16  -2   -1.03    1.13
   4  14   2  174.97    7.75
  -4 -14  -2  175.64    7.70
   4  12   2   88.74    4.93
  -4 -12  -2   82.38    4.05
   4  10   2   14.11    1.49
  -4 -10  -2   12.37    1.69
   4   8   2   35.52    2.62
  -4  -8  -2   35.77    3.18
  -4  -6  -2   89.97    6.57
   4   4   2  534.25   31.31
  -4  -4  -2  458.08   26.79
   4   2   2  506.07   17.50
  -4  -2  -2  499.09   18.63
   4   0   2  246.67    8.83
  -4   0  -2  250.52   12.22
   4  -2   2  503.50   16.22
   4  -4   2  510.48   16.48
  -4   4  -2  508.53   23.56
   4  -6   2   86.95    5.08
  -4   6  -2   90.08    5.29
   4  -8   2   36.65    2.26
  -4   8  -2   35.57    3.70
   4 -10   2   12.01    1.44
  -4  10  -2   15.96    1.90
   4 -12   2   83.87    4.31
  -4  12  -2   83.97    4.47
   4 -14   2  160.34    6.77
  -4  14  -2  166.86    9.85
   4 -16   2    0.00    1.39
  -4  16  -2   -1.18    0.98
   4 -18   2   65.49    3.85
  -4  18  -2   67.34    4.00
   4 -20   2   29.31    3.95
  -4  20  -2   24.38    2.31
   4 -22   2    0.46    2.10
  -4  22  -2   -0.51    1.80
   4 -24   2    6.06    1.64
  -4  24  -2    7.70    1.54
   4 -26   2    0.72    1.49
  -4  26  -2    1.23    2.05
   4 -28   2    2.93    1.85
  -4  28  -2    2.05    1.49
  -4  30  -2    0.36    1.39
  -4  32  -2    1.33    1.69
   4 -34   2   -0.26    1.85
  -4  34  -2   -0.41    1.64
   4 -36   2   -0.36    2.46
  -4  36  -2   -0.62    2.31
   4 -38   2    0.36    1.64
  -4  40  -2   -1.08    2.51
   5  41   3    0.56    1.75
   5  39   3    1.49    2.05
   5  37   3    1.33    1.90
  -5 -37  -3   -0.05    2.21
   5  35   3    1.69    2.82
   5  33   3    0.98    2.16
  -5 -33  -3    2.21    2.36
   5  31   3    1.39    2.67
  -5 -31  -3    2.00    1.80
   5  29   3    2.77    1.90
  -5 -29  -3    0.31    2.10
   5  27   3    2.72    1.54
  -5 -27  -3    0.00    1.54
   5  25   3    9.44    2.26
  -5 -25  -3   13.29    2.46
   5  23   3    5.29    1.59
  -5 -23  -3    2.93    1.44
   5  21   3   41.42    3.23
  -5 -21  -3   34.18    3.85
   5  19   3    4.41    1.39
  -5 -19  -3    4.77    2.26
   5  17   3   16.73    2.05
  -5 -17  -3   18.32    1.75
   5  15   3   15.65    1.75
  -5 -15  -3   15.55    2.10
   5  13   3   49.43    2.98
  -5 -13  -3   47.22    4.36
   5  11   3  261.50   18.12
  -5 -11  -3  306.36   12.37
   5   9   3   45.68    5.65
  -5  -9  -3   46.24    3.90
   5   7   3  455.67   22.69
  -5  -7  -3  426.67   22.12
  -5  -5  -3 2224.80   99.78
   5   3   3   63.34    3.70
  -5  -3  -3   65.80    3.85
   5   1   3    4.26    0.92
  -5  -1  -3    4.47    0.87
   5  -1   3    3.85    0.62
  -5   1  -3    3.64    0.92
   5  -3   3   68.52    3.59
  -5   3  -3   65.03    3.23
   5  -5   3 2483.07   68.83
  -5   5  -3 2157.77   83.04
   5  -7   3  392.43   18.79
  -5   7  -3  439.24   16.48
  -5   9  -3   50.81    2.67
   5 -11   3  294.86   10.83
  -5  11  -3  298.46   16.63
  -5  13  -3   45.17    2.77
   5 -15   3   10.93    1.49
  -5  15  -3   10.37    1.54
   5 -17   3   17.19    2.21
  -5  17  -3   16.22    2.16
   5 -19   3    5.70    1.59
  -5  19  -3    1.95    1.90
   5 -21   3   34.03    4.11
  -5  21  -3   36.34    2.62
   5 -23   3    2.46    1.90
  -5  23  -3    0.05    2.16
   5 -25   3    6.93    1.59
  -5  25  -3    5.39    2.46
   5 -27   3    0.10    1.64
  -5  27  -3    0.21    1.54
   5 -29   3    0.87    2.00
  -5  29  -3    2.36    2.36
  -5  31  -3    0.26    1.23
   5 -33   3    0.21    2.41
  -5  33  -3    2.10    1.64
   5 -35   3    0.15    2.98
  -5  35  -3   -0.51    2.05
  -5  37  -3    0.00    1.64
   5 -39   3    0.82    2.16
   5 -41   3    0.21    2.72
   6  42   4    1.39    1.75
   6  40   4    0.51    2.26
  -6 -40  -4   -0.21    2.98
   6  38   4    1.90    2.46
  -6 -38  -4    0.51    3.59
   6  36   4    1.69    1.95
  -6 -36  -4   -0.21    2.16
   6  34   4    1.23    2.21
  -6 -34  -4    1.08    2.00
  -6 -32  -4   -1.90    3.13
   6  30   4    0.00    2.72
  -6 -30  -4    2.67    2.57
   6  28   4    1.08    2.05
  -6 -28  -4   -0.67    2.57
   6  24   4    0.77    1.54
  -6 -24  -4   -1.13    1.80
   6  22   4   -0.26    1.64
  -6 -22  -4   -0.10    1.64
   6  20   4   -1.23    1.23
  -6 -20  -4    0.00    1.33
   6  18   4    6.26    1.54
  -6 -18  -4    5.39    2.00
   6  16   4   54.76    3.70
  -6 -16  -4   49.79    3.08
   6  14   4   31.26    2.51
  -6 -14  -4   30.13    2.62
   6  12   4  100.96    5.95
  -6 -12  -4  104.14    4.67
   6  10   4  278.34   12.27
  -6 -10  -4  266.38   14.06
   6   8   4   32.44    3.70
  -6  -8  -4   30.18    3.49
  -6  -6  -4  833.42   31.62
   6   4   4    2.46    0.72
  -6  -4  -4    2.98    0.77
   6   2   4   88.54    4.26
  -6  -2  -4   87.66    4.57
  -6   0  -4  179.13    7.70
   6  -2   4   92.59    4.05
  -6   2  -4   96.29    4.62
   6  -4   4    2.72    0.62
  -6   4  -4    2.93    0.67
   6  -6   4  820.08   36.70
  -6   6  -4  831.68   30.03
   6  -8   4   33.05    3.03
  -6   8  -4   30.44    2.00
   6 -10   4  270.54   14.88
  -6  10  -4  287.63   10.93
  -6  12  -4   94.18    5.18
   6 -14   4   25.46    1.69
  -6  14  -4   26.23    3.23
   6 -16   4   50.81    4.47
  -6  16  -4   44.96    2.87
   6 -18   4    5.85    1.39
  -6  18  -4    4.00    1.85
   6 -20   4   -0.46    1.39
  -6  20  -4    0.10    1.64
   6 -22   4    0.46    1.64
  -6  22  -4   -0.62    1.39
   6 -24   4   -0.51    1.54
  -6  24  -4   -0.77    1.28
   6 -26   4    1.85    1.39
  -6  26  -4    0.92    1.18
   6 -28   4    1.54    1.49
  -6  28  -4   -0.87    1.28
   6 -30   4    0.72    2.87
  -6  30  -4    1.28    2.51
   6 -32   4    0.00    1.44
  -6  32  -4    0.67    1.49
   6 -34   4    2.00    2.93
  -6  34  -4   -0.87    2.51
   6 -36   4   -0.87    1.90
  -6  36  -4    0.41    1.64
  -6  38  -4   -0.15    2.21
   6 -40   4   -1.23    2.98
  -6  40  -4   -0.46    2.72
  -6  42  -4   -0.72    2.05
   7  41   5    0.98    1.90
  -7 -41  -5   -0.67    3.34
   7  39   5   -0.87    2.21
  -7 -39  -5    2.21    3.03
   7  37   5    1.23    2.26
  -7 -37  -5    3.70    3.75
   7  35   5    0.98    1.90
  -7 -35  -5    0.87    2.10
   7  33   5    1.23    2.67
  -7 -33  -5   -0.36    2.05
   7  31   5    2.62    2.00
  -7 -31  -5    1.69    2.26
   7  29   5    6.36    2.05
  -7 -29  -5    3.95    1.95
   7  27   5    8.06    2.87
  -7 -27  -5    7.13    2.72
   7  25   5    2.93    1.80
  -7 -25  -5    1.95    2.46
   7  23   5   42.04    4.93
  -7 -23  -5   40.19    3.54
   7  21   5   29.77    2.87
  -7 -21  -5   23.46    2.87
   7  19   5   14.42    2.16
  -7 -19  -5   14.42    2.16
   7  17   5   50.45    3.44
  -7 -17  -5   42.86    3.13
   7  15   5   81.25    4.57
  -7 -15  -5   79.81    6.26
   7  13   5   74.01    5.95
  -7 -13  -5   69.75    5.65
   7  11   5   86.84    5.54
  -7 -11  -5   92.80    4.93
   7   9   5  522.65   30.28
  -7  -9  -5  501.50   27.46
   7   7   5  568.68   33.46
  -7  -7  -5  571.71   23.66
   7   5   5   50.76    3.75
  -7  -5  -5   50.25    3.75
   7   3   5  424.56   15.04
  -7  -3  -5  477.07   24.89
   7   1   5  187.13    6.98
  -7  -1  -5  183.33    6.83
   7  -1   5  178.05   10.47
  -7   1  -5  194.52    7.85
   7  -3   5  467.21   24.33
  -7   3  -5  453.46   14.88
   7  -5   5   56.30    3.75
  -7   5  -5   56.92    3.44
   7  -7   5  670.57   22.28
  -7   7  -5  649.06   29.72
   7  -9   5  506.63   17.55
  -7   9  -5  539.58   18.17
   7 -11   5   99.52    6.67
  -7  11  -5   93.00    4.47
   7 -13   5   60.77    4.47
  -7  13  -5   58.05    3.64
   7 -15   5   80.27    3.85
  -7  15  -5   79.61    4.26
  -7  17  -5   41.21    3.80
   7 -19   5   14.37    2.57
  -7  19  -5   14.22    2.36
   7 -21   5   21.20    2.10
  -7  21  -5   19.97    2.10
   7 -23   5   35.77    3.13
  -7  23  -5   32.80    4.72
   7 -25   5    1.90    1.80
  -7  25  -5    1.75    1.18
   7 -27   5    4.62    1.80
  -7  27  -5    2.98    1.44
   7 -29   5    2.51    1.44
  -7  29  -5    3.34    1.59
  -7  31  -5    2.67    1.54
   7 -33   5   -1.49    3.54
  -7  33  -5   -0.21    1.95
   7 -35   5    0.67    1.75
  -7  35  -5    0.26    2.00
   7 -37   5    0.72    2.98
  -7  37  -5    0.92    1.44
   7 -39   5    0.98    1.75
  -7  39  -5    1.08    1.95
  -7  41  -5    0.56    2.26
   8  40   6   -0.87    2.57
   8  38   6   -1.49    2.26
  -8 -38  -6   -0.41    2.82
   8  36   6    1.44    2.10
  -8 -36  -6    2.57    3.34
   8  34   6   -0.10    2.31
  -8 -34  -6    0.51    3.13
   8  32   6    0.92    3.64
  -8 -32  -6   -0.72    2.98
   8  30   6   -0.51    1.85
  -8 -30  -6    1.03    2.10
   8  28   6    1.69    1.75
  -8 -28  -6    0.05    1.90
   8  26   6    0.56    1.75
  -8 -26  -6   -0.36    1.75
   8  24   6    1.85    1.49
  -8 -24  -6   -0.62    1.80
   8  22   6   11.65    2.51
  -8 -22  -6   11.34    2.87
   8  20   6   13.55    1.95
  -8 -20  -6    8.57    2.82
   8  18   6    1.75    1.33
  -8 -18  -6   -0.36    1.59
   8  16   6   66.98    3.95
  -8 -16  -6   46.40    4.41
   8  14   6   29.36    3.34
  -8 -14  -6   23.30    3.54
   8  12   6    8.98    1.44
  -8 -12  -6    5.59    1.85
   8  10   6   67.54    5.70
  -8 -10  -6   62.77    5.54
   8   8   6  543.07   30.64
  -8  -8  -6  545.64   23.51
   8   6   6  400.65   18.68
   8   4   6   26.64    2.57
  -8  -4  -6   27.56    2.46
   8   2   6  305.03   10.83
  -8  -2  -6  284.55   11.09
   8   0   6  171.38    6.72
  -8   0  -6  161.26    6.98
   8  -2   6  276.13   10.88
  -8   2  -6  255.24   13.29
   8  -4   6   29.51    2.62
  -8   4  -6   27.00    2.41
   8  -6   6  382.48   22.38
  -8   6  -6  362.36   20.02
   8  -8   6  592.19   21.09
  -8   8  -6  592.86   30.03
   8 -10   6   69.60    3.95
  -8  10  -6   67.44    5.18
   8 -12   6    5.13    1.08
  -8  12  -6    5.95    1.03
   8 -14   6   29.31    2.93
  -8  14  -6   30.49    2.93
   8 -16   6   53.79    4.88
  -8  16  -6   42.09    4.82
   8 -18   6    1.59    1.80
  -8  18  -6   -0.10    1.23
   8 -20   6    9.75    1.80
  -8  20  -6    7.08    1.54
   8 -22   6    9.24    2.21
  -8  22  -6    6.98    2.41
   8 -24   6   -1.23    1.44
  -8  24  -6    0.72    1.39
   8 -26   6   -0.92    2.62
  -8  26  -6   -0.10    1.23
   8 -28   6    1.28    1.39
  -8  28  -6    0.92    1.39
   8 -30   6    0.41    1.39
  -8  30  -6   -0.82    2.16
   8 -32   6   -0.05    1.90
  -8  32  -6    1.39    2.62
   8 -34   6   -0.72    1.59
  -8  34  -6    0.87    1.44
   8 -36   6   -0.05    1.64
  -8  36  -6   -0.36    1.54
   8 -38   6    0.67    3.28
  -8  38  -6   -0.36    2.67
  -8  40  -6    1.44    2.72
   9  41   7   -0.62    2.93
  -9 -41  -7    0.62    2.67
   9  39   7   -0.87    2.41
  -9 -39  -7   -0.41    2.51
   9  37   7    1.23    2.62
  -9 -37  -7   -0.36    2.36
   9  35   7   -0.15    2.21
  -9 -35  -7    2.16    2.16
   9  33   7    1.75    2.10
  -9 -33  -7    3.18    2.41
   9  31   7    1.49    3.54
  -9 -31  -7    4.00    3.18
   9  29   7    3.03    2.00
  -9 -29  -7    2.05    3.03
   9  27   7    4.11    1.95
  -9 -27  -7    6.01    2.00
   9  25   7   13.04    2.46
  -9 -25  -7   12.73    3.13
   9  23   7   17.19    2.67
  -9 -23  -7   12.99    3.95
   9  21   7   34.90    5.08
  -9 -21  -7   30.90    3.13
   9  19   7   37.01    3.28
  -9 -19  -7   34.39    4.26
   9  17   7   54.40    6.52
  -9 -17  -7   48.76    3.39
   9  15   7   75.40    4.88
  -9 -15  -7   79.96    4.67
   9  13   7  130.11    8.37
  -9 -13  -7  132.27    7.96
   9  11   7   88.38    7.96
  -9 -11  -7   90.44    7.80
   9   9   7  383.09   24.79
  -9  -9  -7  407.11   18.43
   9   7   7  163.52   14.01
  -9  -7  -7  195.65   10.27
   9   5   7  577.46   21.15
  -9  -5  -7  600.10   31.92
  -9  -3  -7  320.42   17.25
   9   1   7  310.62   11.29
  -9  -1  -7  303.90   10.83
   9  -1   7  326.38   11.14
  -9   1  -7  310.98   12.42
   9  -3   7  355.43   13.50
  -9   3  -7  311.80   11.96
   9  -5   7  546.82   30.95
  -9   5  -7  568.07   26.07
   9  -7   7  207.15    9.75
  -9   7  -7  199.40   12.52
   9  -9   7  403.06   16.32
  -9   9  -7  377.70   16.17
   9 -11   7   81.86    6.42
  -9  11  -7   86.53    6.47
   9 -13   7  120.77    8.11
  -9  13  -7  132.88    8.67
   9 -15   7   64.26    5.03
  -9  15  -7   66.21    4.05
   9 -17   7   39.93    3.85
  -9  17  -7   44.65    3.54
   9 -19   7   33.26    3.59
  -9  19  -7   29.26    2.10
   9 -21   7   28.54    3.18
  -9  21  -7   25.66    2.10
   9 -23   7   13.86    2.05
  -9  23  -7   12.83    2.51
   9 -25   7    7.24    1.69
  -9  25  -7    6.21    2.31
   9 -27   7    2.21    1.69
  -9  27  -7    4.21    1.39
   9 -29   7    0.26    1.75
   9 -31   7    0.56    2.05
  -9  31  -7    0.67    1.39
   9 -33   7   -0.05    1.54
  -9  33  -7    1.44    1.44
   9 -35   7    0.10    1.44
  -9  35  -7    2.46    1.90
   9 -37   7   -0.31    2.05
  -9  37  -7   -0.51    1.49
   9 -39   7   -2.05    3.64
  -9  39  -7    0.10    2.62
  10  40   8   -0.26    2.21
 -10 -40  -8    0.31    2.31
  10  38   8   -0.10    2.31
 -10 -38  -8   -0.31    2.46
  10  36   8    0.77    2.26
 -10 -36  -8   -2.31    3.44
  10  34   8    0.26    2.36
 -10 -34  -8   -0.72    2.36
  10  32   8    0.31    2.82
 -10 -32  -8   -0.10    2.93
  10  30   8    1.39    2.10
 -10 -30  -8    2.41    2.26
  10  28   8   -0.31    1.80
 -10 -28  -8   -0.15    1.90
  10  26   8    5.90    2.05
 -10 -26  -8    9.24    2.16
  10  24   8   -0.92    1.64
 -10 -24  -8   -1.03    2.00
  10  22   8    5.90    1.85
 -10 -22  -8    6.42    1.59
  10  20   8   -0.67    1.64
 -10 -20  -8   -0.72    1.59
  10  18   8    4.36    1.49
 -10 -18  -8    4.26    2.46
  10  16   8   -0.51    1.23
 -10 -16  -8   -0.56    1.49
  10  14   8   11.70    1.64
 -10 -14  -8   10.11    2.10
  10  12   8   81.30    6.67
 -10 -12  -8   80.17    5.13
  10  10   8  115.94    7.08
 -10 -10  -8  121.18    7.19
  10   8   8   22.63    3.44
 -10  -8  -8   26.18    3.23
  10   6   8   65.44    4.36
 -10  -6  -8   69.65    4.41
  10   4   8   39.06    2.87
 -10  -4  -8   33.16    2.67
  10   2   8   13.14    2.36
 -10  -2  -8   14.73    1.64
  10   0   8  108.19    5.49
 -10   0  -8  107.32    6.01
  10  -2   8   14.32    1.54
 -10   2  -8   11.91    2.26
  10  -4   8   35.06    2.57
 -10   4  -8   26.23    2.57
  10  -6   8   68.16    3.75
  10  -8   8   25.82    2.31
 -10   8  -8   27.31    2.05
  10 -10   8  129.49    6.06
 -10  10  -8  121.85    5.80
  10 -12   8   76.58    6.47
 -10  12  -8   78.01    4.36
  10 -14   8   11.24    1.33
 -10  14  -8    9.65    1.44
 -10  16  -8    0.26    1.18
  10 -18   8    3.64    1.18
 -10  18  -8    1.59    1.95
  10 -20   8   -0.92    1.39
 -10  20  -8   -1.33    1.33
  10 -22   8    3.64    1.39
 -10  22  -8    2.41    1.33
  10 -24   8   -1.95    2.00
 -10  24  -8   -0.26    2.05
  10 -26   8    5.13    1.75
 -10  26  -8    4.67    1.39
  10 -28   8    1.08    1.44
 -10  28  -8    0.87    2.21
  10 -30   8    1.59    1.33
 -10  30  -8    2.05    1.54
  10 -32   8   -0.77    1.59
 -10  32  -8   -3.34    3.03
  10 -34   8   -0.51    1.69
 -10  34  -8   -3.85    3.34
  10 -36   8   -0.77    2.16
 -10  36  -8    0.67    1.49
 -11 -39  -9   -0.05    3.75
  11  37   9   -0.51    2.26
 -11 -37  -9   -1.18    4.52
  11  35   9   -1.13    2.51
 -11 -35  -9   -0.21    3.95
  11  33   9   -0.82    2.41
 -11 -33  -9   -0.82    2.87
  11  31   9   -0.10    3.64
 -11 -31  -9    0.67    2.05
  11  29   9   -1.69    2.21
 -11 -29  -9   -1.64    2.51
  11  27   9    1.03    1.90
 -11 -27  -9    1.18    1.80
  11  25   9    1.64    1.54
 -11 -25  -9    1.64    1.95
  11  23   9    4.93    1.85
 -11 -23  -9    7.29    2.05
  11  21   9   21.71    2.82
 -11 -21  -9   21.86    2.77
  11  19   9    7.96    1.80
 -11 -19  -9    5.08    1.80
  11  17   9   26.54    2.46
 -11 -17  -9   35.31    2.67
  11  15   9   11.50    1.64
 -11 -15  -9    9.44    2.21
  11  13   9   17.71    2.46
 -11 -13  -9   22.58    3.39
  11  11   9   73.86    8.37
 -11 -11  -9   85.76    6.52
  11   9   9   72.78    4.36
 -11  -9  -9   79.96    5.39
  11   7   9   83.97    5.34
 -11  -7  -9   82.58    4.88
  11   5   9   65.29    3.85
 -11  -5  -9   70.32    5.65
  11   3   9   51.84    3.39
 -11  -3  -9   46.86    5.18
  11   1   9   58.92    5.13
 -11  -1  -9   56.15    5.39
  11  -1   9   60.10    3.80
 -11   1  -9   45.63    4.62
  11  -3   9   56.46    3.95
 -11   3  -9   46.91    3.13
  11  -5   9   76.78    6.42
 -11   5  -9   60.67    3.70
  11  -7   9   95.72    5.08
 -11   7  -9   88.84    5.08
  11  -9   9   84.58    7.24
 -11   9  -9   71.80    5.59
  11 -11   9   90.18    4.57
 -11  11  -9   88.64    6.88
  11 -13   9   21.71    3.23
 -11  13  -9   20.12    1.85
  11 -15   9    9.24    2.00
 -11  15  -9   10.16    1.54
  11 -17   9   24.12    3.49
 -11  17  -9   22.84    4.00
  11 -19   9    4.52    1.44
 -11  19  -9    6.98    1.59
  11 -21   9   14.83    2.67
 -11  21  -9   15.55    1.90
  11 -23   9    5.13    2.21
 -11  23  -9    3.18    1.44
  11 -25   9    0.92    1.28
 -11  25  -9    1.44    1.23
  11 -27   9   -0.98    1.33
 -11  27  -9    0.87    2.00
  11 -29   9    0.00    1.59
 -11  29  -9   -0.26    1.39
  11 -31   9   -1.13    1.39
 -11  31  -9    1.08    1.54
  11 -33   9   -0.72    1.59
 -11  33  -9    3.75    2.57
  11 -35   9    1.13    1.64
 -11  35  -9    1.23    3.03
  11 -37   9   -0.21    1.69
  12  38  10    0.10    3.03
 -12 -38 -10    0.87    4.11
  12  36  10    0.31    2.05
  12  34  10   -1.03    2.36
 -12 -34 -10   -1.85    2.46
  12  32  10   -0.21    2.31
 -12 -32 -10    1.23    2.21
  12  30  10   -1.13    2.10
 -12 -30 -10    0.41    2.57
  12  28  10    2.82    2.36
 -12 -28 -10    3.18    2.00
  12  26  10    3.90    1.64
 -12 -26 -10    0.92    1.85
  12  24  10    2.36    1.90
 -12 -24 -10    2.36    2.00
  12  22  10    3.03    2.16
 -12 -22 -10    4.31    2.77
  12  20  10    0.98    2.62
 -12 -20 -10    1.69    1.64
  12  18  10   12.47    2.10
 -12 -18 -10   13.91    2.10
  12  16  10   19.09    2.87
 -12 -16 -10   15.71    2.82
  12  14  10   56.41    4.05
 -12 -14 -10   57.69    4.16
  12  12  10   73.96    5.80
 -12 -12 -10   75.35    6.62
  12  10  10   12.93    1.90
 -12 -10 -10   13.19    1.85
  12   8  10   72.63    4.11
 -12  -8 -10   71.91    4.77
  12   6  10    4.67    1.23
 -12  -6 -10    4.57    1.49
  12   4  10   96.18    5.59
 -12  -4 -10   96.34    6.36
  12   2  10   24.58    3.13
 -12  -2 -10   26.07    2.41
  12   0  10  124.52    6.98
 -12   0 -10  116.92    7.19
  12  -2  10   29.05    2.57
 -12   2 -10   26.28    2.46
  12  -4  10   98.96    5.75
 -12   4 -10   96.85    8.26
 -12   6 -10    5.54    1.18
  12  -8  10   80.68    4.57
 -12   8 -10   72.93    7.08
  12 -10  10   12.68    1.69
 -12  10 -10   13.96    1.90
  12 -12  10   74.06    4.21
 -12  12 -10   74.32    4.21
  12 -14  10   46.55    3.03
 -12  14 -10   51.89    3.54
 -12  16 -10   13.29    1.54
  12 -18  10   11.50    1.49
 -12  18 -10    8.73    1.44
  12 -20  10    0.67    1.28
 -12  20 -10    2.62    1.39
  12 -22  10    2.26    1.75
 -12  22 -10    2.41    1.75
  12 -24  10    2.67    2.00
 -12  24 -10    2.26    2.46
  12 -26  10    0.82    1.44
 -12  26 -10    0.10    1.54
  12 -28  10    2.77    1.59
 -12  28 -10    1.39    2.77
  12 -30  10    0.36    1.69
 -12  30 -10   -0.15    1.39
  12 -32  10    2.00    1.49
 -12  32 -10   -0.77    1.44
  12 -34  10   -1.64    1.69
 -12  34 -10    1.64    2.87
  12 -36  10    0.82    1.59
 -12  36 -10    0.46    1.69
  13  37  11    1.08    2.31
  13  35  11    0.36    2.05
 -13 -35 -11    1.64    2.41
  13  33  11   -0.05    2.21
 -13 -33 -11   -1.85    2.31
  13  31  11   -0.98    1.80
 -13 -31 -11   -2.72    2.41
  13  29  11   -0.62    4.36
 -13 -29 -11   -2.72    2.46
  13  27  11   -1.13    2.31
 -13 -27 -11    1.54    2.00
  13  25  11    1.28    2.62
 -13 -25 -11   -1.18    2.67
  13  23  11    6.31    3.64
 -13 -23 -11    4.16    2.82
  13  21  11   -0.41    1.59
 -13 -21 -11   -0.36    1.69
  13  19  11    8.01    1.64
 -13 -19 -11    9.39    3.03
  13  17  11    2.51    1.59
 -13 -17 -11    1.69    2.26
 -13 -15 -11    9.14    2.21
  13  13  11    3.13    1.54
 -13 -13 -11    3.34    1.59
  13  11  11   68.26    7.24
 -13 -11 -11   66.83    4.67
  13   9  11   25.25    2.05
 -13  -9 -11   23.76    3.13
  13   7  11   20.53    1.85
 -13  -7 -11   22.63    2.41
  13   5  11    5.03    1.28
 -13  -5 -11    4.72    1.28
  13   3  11    5.13    1.49
 -13  -3 -11    4.67    1.44
  13   1  11    7.90    1.64
 -13  -1 -11    5.80    1.59
  13  -1  11    8.47    2.26
 -13   1 -11    8.37    1.44
  13  -3  11    6.47    1.54
 -13   3 -11    4.21    2.72
  13  -5  11    6.83    1.28
 -13   5 -11    8.01    2.00
  13  -7  11   19.66    1.95
 -13   7 -11   17.30    2.31
  13  -9  11   27.66    3.80
 -13   9 -11   21.86    2.00
  13 -11  11   66.21    3.95
 -13  11 -11   56.97    3.70
  13 -13  11    5.39    1.33
 -13  13 -11    2.98    1.49
  13 -15  11   10.11    2.72
 -13  15 -11    9.55    1.28
  13 -17  11    1.69    1.44
 -13  17 -11    1.18    1.44
  13 -19  11    5.39    1.95
 -13  19 -11    5.95    1.33
  13 -21  11   -0.41    1.95
 -13  21 -11    0.62    1.23
  13 -23  11    2.87    1.39
 -13  23 -11    2.05    2.05
  13 -25  11    1.33    2.26
 -13  25 -11   -1.18    1.90
  13 -27  11   -0.36    1.54
 -13  27 -11    0.00    1.49
  13 -29  11   -0.31    1.59
 -13  29 -11    1.54    2.41
  13 -31  11   -0.92    1.90
 -13  31 -11   -0.10    2.67
  13 -33  11    0.36    1.49
 -13  33 -11   -2.10    2.62
 -13  35 -11   -0.36    1.33
  14  38  12   -0.05    2.16
  14  36  12    0.21    2.31
 -14 -36 -12    1.95    5.24
  14  34  12    0.98    2.05
 -14 -34 -12    3.85    2.77
  14  32  12   -1.23    2.26
 -14 -32 -12    0.98    2.05
  14  30  12    2.51    2.10
 -14 -30 -12    3.34    3.18
  14  28  12    2.16    2.16
 -14 -28 -12    0.72    2.46
  14  26  12    5.65    4.00
 -14 -26 -12    4.11    3.44
  14  24  12    7.13    2.16
 -14 -24 -12    6.16    2.26
  14  22  12    7.54    1.95
 -14 -22 -12    8.78    2.00
  14  20  12   21.15    3.13
 -14 -20 -12   20.84    4.31
  14  18  12   26.64    4.57
 -14 -18 -12   38.39    3.49
  14  16  12   58.77    4.16
 -14 -16 -12   62.21    5.18
  14  14  12   62.67    5.39
 -14 -14 -12   71.75    5.65
  14  12  12    0.67    2.62
 -14 -12 -12    1.49    1.64
  14  10  12   50.56    4.41
 -14 -10 -12   53.28    3.85
  14   8  12   25.66    2.46
 -14  -8 -12   27.97    2.67
  14   6  12   25.05    2.36
 -14  -6 -12   28.02    2.87
  14   4  12   14.63    2.77
 -14  -4 -12    9.80    2.82
  14   2  12  131.24    8.42
 -14  -2 -12  119.13    7.85
  14   0  12   76.32    8.21
 -14   0 -12   54.56    4.57
  14  -2  12  121.28    7.39
 -14   2 -12  113.58   10.32
  14  -4  12   14.27    1.90
 -14   4 -12    9.60    1.59
  14  -6  12   26.23    2.57
 -14   6 -12   20.48    2.26
  14  -8  12   29.97    3.03
 -14   8 -12   28.90    2.16
  14 -10  12   56.77    3.54
 -14  10 -12   49.94    3.54
  14 -12  12    0.36    1.28
 -14  12 -12    1.90    1.18
  14 -14  12   62.57    4.57
 -14  14 -12   65.75    4.00
  14 -16  12   46.71    3.39
 -14  16 -12   55.43    3.39
  14 -18  12   22.99    3.18
 -14  18 -12   20.99    2.16
  14 -20  12   16.32    2.36
 -14  20 -12   18.79    2.00
  14 -22  12    5.13    1.28
 -14  22 -12    2.67    1.90
  14 -24  12    3.39    1.54
 -14  24 -12    3.18    1.49
  14 -26  12    3.23    1.54
 -14  26 -12    3.44    1.39
  14 -28  12    0.36    2.05
 -14  28 -12    2.36    2.10
  14 -30  12    2.77    1.95
 -14  30 -12    1.64    1.54
  14 -32  12   -1.44    1.75
 -14  32 -12   -0.26    2.46
  14 -34  12    1.28    1.54
 -14  34 -12    1.49    2.82
  14 -36  12    0.26    1.44
  15  37  13    0.82    4.41
  15  35  13    1.49    2.57
 -15 -35 -13    0.00    2.87
  15  33  13    1.08    2.26
 -15 -33 -13    0.72    1.85
  15  31  13    0.82    2.05
 -15 -31 -13    3.03    2.62
  15  29  13    0.62    2.26
  15  27  13   -0.56    1.85
 -15 -27 -13   -2.00    2.26
  15  25  13   -0.41    1.90
 -15 -25 -13   -2.72    2.93
  15  23  13    0.56    3.08
 -15 -23 -13    3.23    2.16
  15  21  13    1.13    1.69
 -15 -21 -13    1.64    2.57
  15  19  13    2.10    2.10
 -15 -19 -13    4.72    1.69
  15  17  13    1.18    2.26
 -15 -17 -13   -0.15    2.21
  15  15  13    9.60    2.10
 -15 -15 -13    9.29    1.95
  15  13  13   13.70    2.51
  15  11  13    8.26    2.21
 -15 -11 -13   10.57    1.90
  15   9  13   19.61    2.36
 -15  -9 -13   18.27    2.67
  15   7  13    2.57    1.95
 -15  -7 -13    3.39    1.44
  15   5  13    3.03    1.28
 -15  -5 -13    3.39    1.49
  15   3  13   -1.69    1.54
 -15  -3 -13   -3.49    1.75
  15   1  13    6.72    2.36
 -15  -1 -13    4.62    2.67
  15  -1  13    0.77    1.95
 -15   1 -13    0.82    2.77
  15  -3  13   -0.15    1.44
 -15   3 -13    0.31    1.69
  15  -5  13    3.75    1.28
 -15   5 -13    0.15    1.33
  15  -7  13    2.16    1.33
 -15   7 -13    2.46    1.08
  15  -9  13   22.07    2.98
 -15   9 -13   15.86    2.21
  15 -11  13   10.32    1.59
 -15  11 -13    9.39    1.69
  15 -13  13   13.65    2.00
 -15  13 -13   12.78    1.95
  15 -15  13    7.39    1.49
 -15  15 -13    8.73    2.41
  15 -17  13    0.51    1.54
 -15  17 -13    2.36    1.28
  15 -19  13    1.39    1.23
 -15  19 -13    3.70    1.39
  15 -21  13    0.62    1.85
 -15  21 -13    1.95    1.28
  15 -23  13    1.64    1.49
 -15  23 -13    0.77    1.23
  15 -25  13    0.82    2.05
 -15  25 -13    0.82    1.95
  15 -27  13    0.87    2.00
 -15  27 -13   -2.41    2.31
  15 -29  13    1.13    2.16
 -15  29 -13    0.98    1.39
  15 -31  13    0.15    1.80
 -15  31 -13    0.15    1.49
  15 -33  13   -0.46    1.54
 -15  33 -13   -2.31    2.21
  15 -35  13    0.41    1.64
  16  36  14   -0.51    5.24
 -16 -36 -14    0.46    2.26
  16  34  14    0.87    2.10
 -16 -34 -14    4.05    2.31
  16  32  14    2.21    2.41
 -16 -32 -14    0.51    2.21
  16  30  14    0.72    1.85
 -16 -30 -14    0.72    2.05
  16  28  14    2.51    2.41
 -16 -28 -14    1.39    2.00
  16  26  14    1.80    2.10
 -16 -26 -14    0.72    2.57
  16  24  14    2.16    1.95
 -16 -24 -14    1.59    2.05
  16  22  14    6.93    4.11
 -16 -22 -14    9.39    3.54
  16  20  14   18.02    3.03
 -16 -20 -14   18.37    4.36
  16  18  14   37.88    4.11
 -16 -18 -14   35.31    3.64
  16  16  14   62.98    6.21
 -16 -16 -14   68.52    7.19
  16  14  14    2.41    1.85
 -16 -14 -14    3.28    1.59
  16  12  14   58.46    7.75
 -16 -12 -14   56.92    5.03
  16  10  14    5.75    1.80
 -16 -10 -14    9.55    1.80
  16   8  14   14.94    2.16
 -16  -8 -14   14.78    2.21
  16   6  14   31.77    3.08
 -16  -6 -14   32.03    3.03
  16   4  14   25.97    3.03
 -16  -4 -14   27.20    3.23
  16   2  14   60.46    4.72
 -16  -2 -14   39.67    3.95
  16   0  14   84.84    6.72
 -16   0 -14   62.62    8.37
  16  -2  14   44.09    3.90
 -16   2 -14   43.22    6.36
  16  -4  14   23.40    2.77
 -16   4 -14   21.25    3.59
  16  -6  14   30.38    3.13
 -16   6 -14   25.15    4.11
  16  -8  14   14.01    1.90
 -16   8 -14    9.50    2.31
  16 -10  14    8.11    1.75
 -16  10 -14    6.47    1.64
  16 -12  14   59.85    3.85
 -16  12 -14   55.89    3.54
  16 -14  14    4.31    1.49
 -16  14 -14    4.11    1.59
  16 -16  14   56.25    4.21
 -16  16 -14   62.46    5.70
  16 -18  14   25.30    3.39
 -16  18 -14   30.49    3.90
  16 -20  14    9.44    1.59
 -16  20 -14   13.96    2.77
  16 -22  14    8.16    2.46
 -16  22 -14    7.39    1.49
  16 -24  14    1.85    2.26
 -16  24 -14    2.05    1.33
  16 -26  14    2.00    1.95
 -16  26 -14    1.13    1.39
  16 -28  14    2.87    1.90
 -16  28 -14    1.90    1.49
  16 -30  14   -0.56    1.85
 -16  30 -14    1.23    2.05
  16 -32  14    0.46    2.00
 -16  32 -14    1.85    1.33
  16 -34  14    2.72    1.75
  17  35  15   -0.05    5.44
  17  33  15    0.46    2.41
 -17 -33 -15   -0.15    2.46
  17  31  15    1.03    2.10
 -17 -31 -15   -1.85    2.46
  17  29  15    1.39    1.90
 -17 -29 -15   -1.90    2.36
  17  27  15   -0.26    2.05
 -17 -27 -15   -0.31    2.62
  17  25  15   -0.62    1.80
 -17 -25 -15   -1.08    2.10
  17  23  15    0.41    1.59
 -17 -23 -15   -0.77    2.21
 -17 -21 -15    4.05    2.16
  17  19  15    2.31    2.10
 -17 -19 -15    1.69    1.90
  17  17  15    6.52    2.00
 -17 -17 -15    6.36    2.31
  17  15  15    2.82    2.21
 -17 -15 -15    1.18    2.41
  17  13  15    2.16    1.90
 -17 -13 -15    1.59    1.95
  17  11  15    1.33    1.64
 -17 -11 -15    0.15    2.98
  17   9  15    8.42    1.85
 -17  -9 -15    7.80    2.31
  17   7  15    1.49    1.80
 -17  -7 -15    1.23    1.54
  17   5  15   -0.56    2.26
 -17  -5 -15   -1.23    2.46
  17   3  15    0.05    1.23
 -17  -3 -15   -2.00    1.90
  17   1  15   14.11    2.10
 -17  -1 -15    5.80    2.41
  17  -1  15   11.86    2.05
 -17   1 -15   10.68    2.87
  17  -3  15   -2.26    2.10
 -17   3 -15   -4.57    2.82
  17  -5  15    0.21    1.64
 -17   5 -15    2.10    2.36
  17  -7  15    0.92    1.44
 -17   7 -15    2.72    1.44
  17  -9  15    4.62    1.59
 -17   9 -15    5.24    1.44
  17 -11  15    0.98    1.39
 -17  11 -15    3.44    2.62
  17 -13  15    4.31    2.05
 -17  13 -15   -0.26    1.85
  17 -15  15    4.21    1.54
 -17  15 -15    3.64    1.49
  17 -17  15    5.24    1.49
 -17  17 -15    4.88    1.59
  17 -19  15    0.77    1.49
 -17  19 -15    0.05    1.80
 -17  21 -15    2.16    1.18
  17 -23  15    0.77    1.39
 -17  23 -15    0.10    1.90
  17 -25  15    1.39    2.05
 -17  25 -15   -0.46    1.49
  17 -27  15    0.98    1.49
 -17  27 -15   -0.36    1.49
  17 -29  15    1.28    1.95
 -17  29 -15    0.10    1.44
  17 -31  15   -0.62    1.90
 -17  31 -15    0.51    2.51
 -17  33 -15   -1.08    2.31
  18  34  16    0.31    4.72
  18  32  16    0.10    2.21
 -18 -32 -16    1.08    2.10
  18  30  16    1.13    5.18
 -18 -30 -16    4.57    3.80
  18  28  16   -1.03    1.85
 -18 -28 -16   -1.08    2.26
 -18 -26 -16    1.90    2.82
  18  24  16    2.10    2.00
 -18 -24 -16    2.51    2.67
  18  22  16    0.92    2.21
 -18 -22 -16   -0.26    2.05
  18  20  16    4.41    2.16
 -18 -20 -16   10.93    4.21
  18  18  16    8.78    2.26
 -18 -18 -16   12.11    3.08
  18  16  16    2.31    1.85
 -18 -16 -16    0.67    1.85
  18  14  16   38.13    3.59
 -18 -14 -16   37.93    4.47
  18  12  16    1.64    1.54
 -18 -12 -16    2.51    2.00
  18  10  16    7.65    2.26
 -18 -10 -16    8.01    3.18
  18   8  16    2.41    1.64
 -18  -8 -16    0.67    1.54
  18   6  16    2.62    2.16
 -18  -6 -16    3.03    3.03
  18   4  16    3.90    1.75
 -18  -4 -16    6.52    1.80
  18   2  16    9.60    2.00
 -18  -2 -16    6.67    2.67
  18   0  16   25.05    3.23
 -18   0 -16   12.78    3.23
  18  -2  16    3.85    1.85
 -18   2 -16    3.70    2.41
  18  -4  16    3.23    1.69
 -18   4 -16    2.98    1.44
  18  -6  16    3.95    1.64
 -18   6 -16    2.21    1.49
  18  -8  16    0.51    1.69
 -18   8 -16    0.67    2.00
  18 -10  16    7.19    1.59
 -18  10 -16    2.57    1.49
  18 -12  16    0.51    1.44
 -18  12 -16    1.33    1.75
  18 -14  16   26.84    2.41
 -18  14 -16   26.69    2.67
  18 -16  16    1.59    1.33
 -18  16 -16    0.87    1.28
  18 -18  16    7.65    1.75
 -18  18 -16    8.16    1.69
  18 -20  16    1.64    1.54
 -18  20 -16    6.52    1.44
  18 -22  16    0.15    1.54
 -18  22 -16    0.67    1.54
  18 -24  16    0.05    1.90
 -18  24 -16   -0.15    1.54
  18 -26  16   -0.21    2.05
 -18  26 -16   -1.03    1.59
  18 -28  16    1.08    1.44
 -18  28 -16    0.67    1.39
  18 -30  16    0.46    1.59
 -18  30 -16    0.41    1.44
  18 -32  16    0.31    1.59
 -18  32 -16    0.05    2.00
 -19 -33 -17    0.15    4.52
  19  31  17    1.28    1.95
 -19 -31 -17    0.82    2.21
  19  29  17   -1.39    1.80
 -19 -29 -17    0.21    2.36
  19  27  17    1.69    1.64
 -19 -27 -17    0.10    3.18
  19  25  17    0.15    1.90
 -19 -25 -17    0.51    2.26
  19  23  17   -1.54    2.10
 -19 -23 -17   -0.98    2.26
  19  21  17    2.05    5.08
 -19 -21 -17    7.70    4.21
  19  19  17   -1.39    1.95
 -19 -19 -17   -0.72    2.00
  19  17  17    0.82    1.85
 -19 -17 -17   -0.05    2.16
  19  15  17    4.98    4.00
 -19 -15 -17    2.51    2.41
  19  13  17    5.59    3.70
 -19 -13 -17    3.13    2.36
  19  11  17   11.75    2.36
 -19 -11 -17   14.11    3.95
  19   9  17    5.70    1.75
 -19  -9 -17    6.06    2.82
  19   7  17    9.65    3.49
 -19  -7 -17   13.81    2.51
  19   5  17    6.47    1.90
 -19  -5 -17    5.54    2.00
  19   3  17    3.23    1.54
 -19  -3 -17   -1.13    1.49
  19   1  17   -0.05    2.10
 -19  -1 -17    0.21    2.41
  19  -1  17   -0.51    2.05
 -19   1 -17   -2.36    1.59
  19  -3  17    0.72    1.39
 -19   3 -17   -1.18    1.49
  19  -5  17    4.67    1.64
 -19   5 -17    3.03    2.26
  19  -7  17    9.75    2.26
 -19   7 -17    8.06    3.08
  19  -9  17    2.98    2.93
 -19   9 -17    0.82    2.26
  19 -11  17    7.29    1.85
  19 -13  17    2.98    1.64
 -19  13 -17    1.39    1.49
  19 -15  17    2.87    1.49
 -19  15 -17    2.16    1.95
  19 -17  17    0.82    2.16
 -19  17 -17    0.36    2.46
  19 -19  17    0.72    1.69
 -19  19 -17    0.36    1.39
  19 -21  17    4.47    1.90
 -19  21 -17    3.28    1.49
  19 -23  17   -0.41    2.31
 -19  23 -17    0.41    1.95
  19 -25  17    1.85    1.49
 -19  25 -17    3.08    1.49
  19 -27  17    0.87    1.95
 -19  27 -17   -0.05    1.54
  19 -29  17    1.33    2.10
 -19  29 -17    0.92    1.49
  19 -31  17    0.72    1.75
 -19  31 -17    0.51    1.23
  20  32  18   -1.44    1.75
 -20 -32 -18    0.36    2.21
  20  30  18    0.15    6.77
 -20 -30 -18   -1.39    2.51
  20  28  18   -0.05    1.64
 -20 -28 -18   -0.77    2.57
  20  26  18    0.72    1.80
 -20 -26 -18    0.05    2.21
  20  24  18    0.10    1.95
 -20 -24 -18   -0.56    2.21
  20  22  18    2.98    4.77
 -20 -22 -18   -2.05    5.08
  20  20  18    0.36    2.10
 -20 -20 -18   -1.33    2.21
  20  18  18    0.62    2.16
 -20 -18 -18   -1.13    2.51
  20  16  18    5.75    2.10
 -20 -16 -18    3.54    2.57
  20  14  18    8.01    2.16
 -20 -14 -18    3.18    1.90
  20  12  18    2.00    2.00
 -20 -12 -18    1.44    2.21
  20  10  18    4.88    1.85
 -20 -10 -18    5.29    2.21
  20   8  18   -1.49    1.95
 -20  -8 -18   -1.03    2.10
  20   6  18   -1.28    1.95
 -20  -6 -18    1.59    2.21
  20   4  18    1.69    1.95
 -20  -4 -18    0.92    2.16
  20   2  18    2.21    1.80
 -20  -2 -18    0.15    2.77
  20   0  18    1.18    1.54
 -20   0 -18    0.77    1.39
  20  -2  18   -0.67    1.80
 -20   2 -18   -1.33    2.67
  20  -4  18    3.39    2.05
 -20   4 -18    2.87    2.21
  20  -6  18   -1.69    1.69
 -20   6 -18   -3.03    1.90
  20  -8  18   -0.51    1.80
  20 -10  18    1.49    1.90
 -20  10 -18    3.80    2.26
  20 -12  18    2.77    1.75
 -20  12 -18    0.77    2.51
  20 -14  18    4.11    1.69
 -20  14 -18    4.26    2.46
  20 -16  18    3.75    2.26
 -20  16 -18    3.49    1.59
  20 -18  18    0.62    1.85
 -20  18 -18    1.54    1.59
  20 -20  18   -0.51    1.95
 -20  20 -18    0.00    1.69
  20 -22  18   -0.98    1.44
 -20  22 -18   -0.15    2.10
  20 -24  18    0.31    1.39
 -20  24 -18   -2.10    1.75
 -20  26 -18    0.05    2.10
  20 -28  18   -0.21    2.16
 -20  28 -18   -1.69    2.26
  20 -30  18    0.62    1.75
 -20  30 -18    0.15    2.57
  20 -32  18    0.72    1.85
  21  31  19   -0.56    4.05
 -21 -31 -19   -1.44    2.36
  21  29  19   -0.15    1.49
 -21 -29 -19    0.31    2.46
  21  27  19    4.36    5.80
 -21 -27 -19    2.72    2.26
  21  25  19   -0.26    1.69
 -21 -25 -19    1.08    2.05
  21  23  19    0.72    1.85
 -21 -23 -19    3.95    2.36
  21  21  19   -0.10    2.00
 -21 -21 -19    2.05    2.62
  21  19  19    2.41    2.21
 -21 -19 -19    2.00    4.52
  21  17  19    4.93    2.31
 -21 -17 -19    2.36    2.77
  21  15  19    4.41    2.36
 -21 -15 -19    3.75    2.51
  21  13  19    5.90    3.03
 -21 -13 -19    5.29    2.51
  21  11  19   11.29    2.93
 -21 -11 -19    9.65    2.41
  21   9  19    4.88    1.80
 -21  -9 -19   10.52    3.34
  21   7  19   11.03    2.10
 -21  -7 -19   13.40    4.05
  21   5  19    5.90    3.18
 -21  -5 -19    7.08    3.64
  21   3  19    4.82    1.90
 -21  -3 -19    3.34    2.16
  21   1  19    3.75    1.90
 -21  -1 -19    0.26    1.80
  21  -1  19    3.90    2.67
 -21   1 -19    0.26    2.62
  21  -3  19    3.80    1.90
 -21   3 -19    1.13    1.95
  21  -5  19    4.62    1.90
 -21   5 -19    3.08    1.85
  21  -7  19    7.08    2.10
 -21   7 -19    2.93    1.85
  21  -9  19    7.49    2.77
 -21   9 -19   -0.56    1.80
  21 -11  19    7.24    2.10
 -21  11 -19    3.59    2.51
  21 -13  19    6.31    1.90
 -21  13 -19    3.23    2.00
  21 -15  19    3.03    1.95
 -21  15 -19    2.62    1.69
  21 -17  19    4.57    1.64
 -21  17 -19    4.31    1.80
  21 -19  19    3.23    2.16
 -21  19 -19    1.23    1.49
  21 -21  19    1.28    1.95
 -21  21 -19    0.56    1.33
  21 -23  19    0.51    2.10
 -21  23 -19    1.39    1.59
  21 -25  19    0.15    1.69
 -21  25 -19    0.36    1.54
  21 -27  19    1.80    1.39
 -21  27 -19    0.82    2.05
 -21  29 -19   -0.31    2.82
  22  30  20    0.56    1.64
 -22 -30 -20   -0.92    2.26
 -22 -28 -20    0.51    2.46
  22  26  20    1.44    1.95
 -22 -26 -20   -0.67    2.10
  22  24  20   -0.21    2.00
 -22 -24 -20    0.87    1.95
  22  22  20    2.31    2.41
 -22 -22 -20   -1.18    2.67
  22  20  20   -1.64    2.05
 -22 -20 -20   -0.67    2.72
  22  18  20    0.87    2.21
 -22 -18 -20   -0.82    2.62
  22  16  20    4.41    2.16
 -22 -16 -20    2.77    2.00
  22  14  20   -0.62    1.80
 -22 -14 -20   -1.23    2.57
  22  12  20    2.36    2.05
 -22 -12 -20    5.44    3.44
  22  10  20   -1.44    2.51
 -22 -10 -20   -0.36    2.31
  22   8  20    1.49    2.00
 -22  -8 -20    1.90    2.21
  22   6  20    2.98    3.70
 -22  -6 -20    3.13    3.95
  22   4  20    1.69    1.85
 -22  -4 -20    0.21    1.75
  22   2  20   -0.36    1.90
 -22  -2 -20    3.75    2.62
  22   0  20    0.67    1.69
 -22   0 -20   -0.72    2.62
  22  -2  20    0.36    2.62
 -22   2 -20    1.39    2.87
  22  -4  20   -2.67    2.67
 -22   4 -20   -1.59    2.82
  22  -6  20    2.46    2.67
 -22   6 -20    2.72    2.00
  22  -8  20    0.82    2.67
 -22   8 -20    0.15    2.57
  22 -10  20    2.51    1.80
 -22  10 -20    0.87    2.00
  22 -12  20    3.75    2.16
 -22  12 -20    1.95    1.90
  22 -14  20   -0.31    2.57
 -22  14 -20    3.80    2.93
  22 -16  20    3.80    2.10
 -22  16 -20    1.13    2.62
  22 -18  20   -1.13    1.85
 -22  18 -20    0.98    2.05
  22 -20  20    1.33    1.75
 -22  20 -20   -0.87    1.54
 -22  22 -20    1.54    1.75
  22 -24  20   -0.98    1.69
 -22  24 -20   -1.69    2.16
  22 -26  20   -0.26    2.46
 -22  26 -20    0.26    1.59
 -22  28 -20    1.49    2.26
  23  27  21    0.31    1.49
 -23 -27 -21    2.46    2.05
  23  25  21    0.56    2.05
 -23 -25 -21    1.03    2.41
 -23 -23 -21   -0.41    2.46
  23  21  21    1.23    1.85
 -23 -21 -21    2.00    2.36
  23  19  21    2.82    2.26
 -23 -19 -21    3.54    2.57
  23  17  21    1.75    2.00
 -23 -17 -21    1.08    2.10
  23  15  21    5.03    2.05
 -23 -15 -21    4.88    2.26
  23  13  21    1.18    2.05
 -23 -13 -21    3.54    2.46
  23  11  21    0.98    2.00
 -23 -11 -21    0.00    3.49
  23   9  21    7.60    2.67
 -23  -9 -21    3.44    2.41
  23   7  21    1.59    3.03
 -23  -7 -21   -0.41    2.16
  23   5  21    4.72    1.85
 -23  -5 -21    2.51    2.10
  23   3  21    1.39    1.75
 -23  -3 -21    2.87    2.57
  23   1  21    3.85    2.05
 -23  -1 -21    1.80    1.95
  23  -1  21    3.64    1.59
 -23   1 -21    0.36    2.57
  23  -3  21    2.77    2.82
 -23   3 -21    1.23    2.00
  23  -5  21    2.16    2.05
 -23   5 -21    1.64    2.46
  23  -7  21    4.00    3.44
 -23   7 -21    2.87    2.51
  23  -9  21    3.28    2.16
 -23   9 -21   -0.41    2.82
  23 -11  21    0.05    2.10
 -23  11 -21    0.36    1.80
  23 -13  21    3.54    2.26
 -23  13 -21    2.77    2.00
  23 -15  21    1.49    1.90
 -23  15 -21    2.77    2.87
  23 -17  21    2.31    1.90
 -23  17 -21    3.08    2.82
  23 -19  21    6.11    2.98
 -23  19 -21    5.18    2.62
  23 -21  21    0.98    2.00
 -23  21 -21    1.85    2.41
  23 -23  21    1.13    1.69
 -23  23 -21    1.69    1.64
  23 -25  21   -0.26    2.51
 -23  25 -21    0.41    1.54
 -23  27 -21    0.82    2.41
  24  26  22   -0.10    1.80
 -24 -26 -22    0.36    2.05
  24  24  22   -0.31    1.75
 -24 -24 -22    0.98    2.05
  24  22  22    0.77    2.21
 -24 -22 -22   -2.00    2.57
  24  20  22   -1.59    2.05
 -24 -20 -22   -1.59    2.51
  24  18  22    0.92    2.16
 -24 -18 -22    2.10    2.62
  24  16  22    0.26    1.69
 -24 -16 -22   -1.23    2.41
  24  14  22   -1.13    1.80
 -24 -14 -22    1.80    2.67
  24  12  22    0.41    1.85
 -24 -12 -22    0.36    3.28
  24  10  22   -1.44    1.90
 -24 -10 -22   -0.77    2.05
  24   8  22    0.21    3.80
 -24  -8 -22    0.00    2.98
  24   6  22    0.62    1.75
 -24  -6 -22    0.21    2.16
  24   4  22    1.03    2.98
 -24  -4 -22    1.08    2.00
  24   2  22    0.92    2.36
 -24  -2 -22    2.36    2.26
  24   0  22    3.90    2.82
 -24   0 -22    0.26    2.16
  24  -2  22    1.28    1.85
 -24   2 -22    1.33    1.95
  24  -4  22   -2.21    3.23
 -24   4 -22   -2.26    3.34
  24  -6  22    0.98    2.26
 -24   6 -22    3.54    3.39
  24  -8  22   -0.15    2.05
 -24   8 -22   -0.92    2.87
  24 -10  22    0.77    2.05
  24 -12  22   -0.56    2.16
 -24  12 -22    0.77    2.00
  24 -14  22   -1.59    2.93
 -24  14 -22    1.03    2.10
  24 -16  22    0.67    2.10
 -24  16 -22    0.56    2.00
  24 -18  22    0.41    2.72
 -24  18 -22    1.13    2.00
  24 -20  22    0.36    2.00
 -24  20 -22    0.92    2.00
  24 -22  22   -0.15    2.77
 -24  22 -22    1.75    1.85
  24 -24  22    0.00    1.95
 -24  24 -22    0.21    2.31
  24 -26  22    1.80    2.10
 -24  26 -22    0.67    1.44
  25  25  23    0.36    1.75
 -25 -25 -23    3.23    3.85
  25  23  23    0.15    4.72
  25  21  23   -1.59    2.41
 -25 -21 -23    0.77    2.67
  25  19  23   -1.13    2.10
 -25 -19 -23   -0.10    2.67
  25  17  23    0.67    1.95
 -25 -17 -23    1.18    2.05
  25  15  23    0.41    2.05
 -25 -15 -23    2.00    3.23
  25  13  23    0.00    2.41
 -25 -13 -23   -0.41    2.10
  25  11  23    1.59    2.41
 -25 -11 -23    2.10    3.18
  25   9  23    0.87    2.26
 -25  -9 -23   -2.67    3.23
  25   7  23    3.95    2.05
 -25  -7 -23    2.26    3.18
  25   5  23    1.59    3.39
 -25  -5 -23   -0.41    2.16
  25   3  23    2.93    1.95
 -25  -3 -23   -0.46    2.57
  25   1  23    0.51    2.41
 -25  -1 -23   -2.41    3.49
  25  -1  23    0.05    2.67
 -25   1 -23   -0.67    2.93
  25  -3  23    1.59    1.95
 -25   3 -23   -0.36    2.57
  25  -5  23    0.46    2.98
 -25   5 -23    0.00    3.03
  25  -7  23    5.03    2.21
 -25   7 -23   -0.21    2.21
  25  -9  23    1.39    2.46
  25 -11  23    1.08    2.26
 -25  11 -23   -1.08    2.26
  25 -13  23    0.31    2.36
 -25  13 -23   -0.15    2.77
  25 -15  23    1.13    2.10
 -25  15 -23    0.05    2.10
 -25  17 -23    1.23    3.23
  25 -19  23    2.82    3.39
 -25  19 -23   -0.56    1.95
 -25  21 -23   -1.69    2.82
  25 -23  23    0.21    1.80
 -25  23 -23    2.93    1.75
  25 -25  23    0.31    2.21
  26  22  24    0.36    2.00
 -26 -22 -24    2.67    2.31
  26  20  24    4.67    4.11
 -26 -20 -24   -0.92    2.51
  26  18  24   -0.82    1.85
 -26 -18 -24   -0.41    2.26
  26  16  24    0.21    2.05
 -26 -16 -24   -0.98    2.46
  26  14  24   -0.77    2.00
 -26 -14 -24    1.59    2.21
  26  12  24   -0.77    1.85
 -26 -12 -24    0.87    2.46
  26  10  24    0.92    2.10
 -26 -10 -24   -1.85    3.28
  26   8  24    2.10    2.16
 -26  -8 -24    0.77    2.72
  26   6  24    1.44    4.05
 -26  -6 -24   -3.18    3.64
  26   4  24   -0.10    2.16
 -26  -4 -24    0.51    2.00
  26   2  24   -0.46    1.90
 -26  -2 -24   -0.77    2.67
  26   0  24   -2.10    2.41
 -26   0 -24   -1.69    3.28
 -26   2 -24   -0.87    3.18
 -26   4 -24   -1.85    3.28
  26  -6  24   -0.36    4.21
 -26   6 -24    2.98    3.34
  26  -8  24   -1.03    3.54
 -26   8 -24   -1.64    2.41
  26 -10  24    0.56    3.85
 -26  10 -24   -0.77    3.13
  26 -12  24    1.18    3.44
 -26  12 -24    0.82    4.05
  26 -14  24    1.44    2.26
 -26  14 -24   -0.87    2.31
  26 -16  24   -0.26    2.87
 -26  16 -24   -0.21    2.26
  26 -18  24    0.41    2.36
 -26  18 -24   -0.10    2.10
 -26  20 -24   -0.26    2.77
  26 -22  24    1.33    2.41
 -26  22 -24    1.03    1.64
  26 -24  24   -0.15    1.95
  27  21  25    1.03    1.75
 -27 -21 -25    1.18    2.41
  27  19  25   -1.08    1.90
  27  17  25    3.08    2.10
 -27 -17 -25    2.16    2.87
  27  15  25   -0.41    1.90
 -27 -15 -25    1.08    2.26
  27  13  25    2.10    1.80
 -27 -13 -25    1.59    1.95
  27  11  25    1.90    2.16
 -27 -11 -25   -1.13    1.90
  27   9  25   -0.21    2.51
 -27  -9 -25    0.31    2.31
 -27  -7 -25    0.10    3.34
  27   5  25    0.82    2.00
 -27  -5 -25    2.77    2.93
  27   3  25    0.21    2.10
 -27  -3 -25    1.49    2.67
  27   1  25   -1.69    2.05
 -27  -1 -25    2.00    3.18
  27  -1  25   -0.05    2.46
 -27   1 -25    0.51    3.18
  27  -3  25   -0.21    2.87
 -27   3 -25    2.82    3.49
  27  -5  25    1.18    2.26
 -27   5 -25   -3.13    3.80
  27  -7  25    0.36    2.26
 -27   7 -25    2.82    3.23
  27  -9  25   -1.18    2.10
 -27   9 -25   -0.21    2.36
  27 -11  25    0.51    4.11
 -27  11 -25    0.10    3.03
  27 -13  25    0.31    3.13
 -27  13 -25    0.82    3.75
  27 -15  25    2.57    2.77
 -27  15 -25    3.64    3.34
  27 -17  25   -1.44    2.57
 -27  17 -25    1.18    2.31
  27 -19  25    3.34    2.98
 -27  19 -25    1.80    3.03
  28  18  26   -1.18    2.05
  28  16  26    1.08    1.85
  28  14  26    0.77    1.44
 -28 -14 -26    0.36    2.87
 -28 -12 -26    1.59    3.13
 -28 -10 -26    1.28    2.72
  28   8  26    2.57    2.10
 -28  -8 -26    1.59    2.21
  28   6  26    0.21    2.16
 -28  -6 -26    3.34    3.34
  28   4  26    1.64    2.16
 -28  -4 -26   -0.05    3.23
  28   2  26   -0.46    2.16
 -28  -2 -26    1.75    3.03
  28   0  26    0.51    1.80
 -28   0 -26    1.18    2.72
  28  -2  26    0.77    2.10
 -28   2 -26    1.23    2.51
  28  -4  26    3.44    2.36
 -28   4 -26   -0.67    2.98
 -28   6 -26   -0.10    2.87
  28  -8  26    1.75    3.59
 -28   8 -26    1.59    3.08
  28 -10  26   -0.21    3.23
  28 -12  26    0.67    2.98
 -28  12 -26    0.41    3.49
 -28  16 -26   -1.54    2.82
  29  13  27   -0.77    3.80
 -29 -13 -27   -0.31    2.62
  29  11  27    1.85    4.00
 -29 -11 -27    1.90    2.62
  29   9  27   -1.85    3.85
 -29  -9 -27    0.36    2.93
  29   7  27   -0.21    2.62
 -29  -7 -27   -0.15    2.62
  29   5  27    0.67    2.10
 -29  -5 -27    1.49    2.67
  29   3  27   -1.39    2.16
 -29  -3 -27   -0.67    2.67
  29   1  27    1.69    2.21
 -29  -1 -27   -1.39    3.64
  29  -1  27   -0.05    3.18
 -29   1 -27   -3.39    3.90
  29  -3  27   -2.36    4.52
 -29   3 -27   -0.31    3.44
  29  -5  27    1.18    3.18
 -29   5 -27   -0.36    3.39
  29  -7  27    1.64    3.34
 -29   7 -27    0.77    3.08
  29  -9  27   -1.03    3.90
 -29   9 -27    1.90    2.93
  29 -11  27   -1.64    3.28
 -29  11 -27    1.54    2.62
  29 -13  27   -0.77    1.95
 -29  13 -27    3.23    4.11
 -30 -10 -28   -1.03    1.75
  30   8  28    0.05    2.98
 -30  -8 -28    0.10    2.72
  30   6  28    0.31    2.05
  30   4  28    0.15    2.36
  30   2  28   -2.93    2.16
 -30  -2 -28    2.00    3.03
 -30   0 -28   -1.03    2.41
  30  -2  28   -0.92    2.26
 -30   2 -28    3.39    3.13
  30  -4  28    1.69    1.90
 -30   4 -28    0.41    2.98
  30 -10  28    1.95    3.44
 -30  10 -28    2.51    3.49
 -30  12 -28    0.56    3.18
  31   1  29    1.03    2.26
 -31  -1 -29    1.39    3.39
  31  -1  29   -1.08    1.69
 -31   1 -29   -0.72    2.67
  31  -3  29    1.39    1.64
 -31   3 -29    2.16    3.54
 -28   2 -32    0.62    4.00
 -28   0 -32    0.41    2.62
  28   0  32    0.00    2.36
 -28  -2 -32    0.51    3.90
  28   2  32    0.77    2.05
 -27  11 -31    2.05    3.23
  27 -11  31    0.41    3.13
  27  -9  31    0.46    4.21
  27  -7  31    0.15    3.75
 -27   5 -31    0.41    2.87
  27  -5  31    0.00    2.98
 -27   3 -31    1.85    3.80
  27  -3  31    0.00    2.21
 -27   1 -31   -0.51    3.44
  27  -1  31    2.00    2.51
 -27  -1 -31   -1.69    3.54
  27   1  31   -0.21    2.82
 -27  -3 -31    2.82    3.08
  27   3  31    1.23    2.57
  27   5  31    1.18    1.95
  27   7  31   -0.31    2.05
 -27  -9 -31    1.69    3.03
  27   9  31    1.13    2.00
 -27 -11 -31    0.56    2.36
  27  11  31    1.33    1.69
  26 -16  30    3.13    3.03
  26 -14  30   -0.41    2.10
 -26  12 -30    6.21    4.36
  26 -12  30    3.34    3.54
 -26  10 -30   -1.18    2.98
  26 -10  30   -0.26    3.49
  26  -8  30    2.51    3.85
 -26   6 -30    0.31    3.08
  26  -6  30    3.70    4.72
 -26   4 -30    1.33    2.10
  26  -4  30   -0.51    4.41
 -26   2 -30    8.06    3.70
  26  -2  30   -0.10    4.93
 -26   0 -30   -2.51    4.05
  26   0  30   -1.64    3.75
 -26  -2 -30    6.21    4.77
 -26  -4 -30   -0.05    4.11
  26   4  30    0.31    4.62
 -26  -6 -30    1.44    3.18
  26   6  30    1.23    2.41
 -26  -8 -30    2.26    2.21
  26   8  30    2.87    2.41
 -26 -10 -30    0.41    2.77
  26  10  30    0.46    2.00
 -26 -12 -30    1.85    3.08
  26  12  30    3.03    2.21
 -26 -14 -30    2.87    3.59
 -25  17 -29    0.56    3.13
  25 -15  29    1.44    2.67
 -25  13 -29    0.21    3.70
  25 -13  29    0.00    2.21
  25 -11  29   -1.39    2.05
 -25   9 -29    0.41    3.54
  25  -9  29    1.13    2.67
 -25   7 -29   -0.15    3.64
 -25   5 -29    0.92    3.49
  25  -5  29   -0.62    2.46
 -25   3 -29   -0.31    3.03
  25  -3  29    0.56    2.46
 -25   1 -29   -1.13    2.36
  25  -1  29    0.56    2.67
 -25  -1 -29   -0.51    3.49
  25   1  29    2.93    2.57
 -25  -3 -29    0.10    3.23
  25   3  29    4.05    2.57
 -25  -5 -29    0.05    3.95
  25   5  29   -1.80    4.57
 -25  -7 -29    0.21    3.03
  25   7  29   -0.10    2.98
 -25  -9 -29    0.41    3.08
  25   9  29    1.69    2.26
 -25 -11 -29   -3.23    3.59
  25  11  29    1.49    2.00
 -25 -13 -29   -0.10    3.54
  25  13  29   -0.67    2.05
  25  15  29    3.39    5.80
  25  17  29    1.08    3.85
 -24  18 -28    0.98    2.10
 -24  16 -28    1.18    2.31
  24 -16  28   -2.10    3.23
 -24  14 -28    7.13    3.75
  24 -14  28    3.90    3.39
 -24  12 -28    0.00    2.51
  24 -12  28   -0.67    2.05
 -24  10 -28    2.93    3.23
  24 -10  28   -0.26    2.46
 -24   8 -28   -0.77    3.70
  24  -8  28    1.28    2.62
 -24   6 -28   -1.64    3.59
  24  -6  28    2.05    5.18
 -24   4 -28    1.33    2.77
  24  -4  28    7.70    4.77
 -24   2 -28    1.03    4.26
  24  -2  28    3.39    3.28
 -24   0 -28   -0.26    3.70
  24   0  28    9.03    3.03
 -24  -2 -28    0.56    2.21
  24   2  28    4.93    2.87
 -24  -4 -28    9.14    4.36
  24   4  28    8.16    2.62
 -24  -6 -28    1.13    3.80
  24   6  28   -0.62    2.26
 -24  -8 -28    1.39    2.16
  24   8  28    2.77    2.31
 -24 -10 -28    0.77    3.39
  24  10  28    3.13    2.26
 -24 -12 -28    2.31    3.18
  24  12  28    1.59    2.36
 -24 -14 -28    1.28    2.57
  24  14  28    0.98    2.46
 -24 -16 -28    0.77    3.23
  24  16  28    1.64    5.13
 -24 -18 -28    0.36    3.18
  24  18  28   -1.13    1.90
 -24 -20 -28    0.82    2.67
 -23  23 -27    0.77    1.44
  23 -23  27   -1.54    3.23
 -23  21 -27    1.95    2.05
  23 -21  27    1.75    2.16
 -23  19 -27    3.59    3.23
  23 -19  27    2.98    2.16
 -23  17 -27    0.05    2.21
  23 -17  27    1.80    2.21
 -23  15 -27    0.87    2.16
  23 -15  27   -0.10    2.16
 -23  13 -27    1.90    3.08
  23 -13  27    1.03    2.46
 -23  11 -27   -0.56    2.31
  23 -11  27    2.36    2.26
 -23   9 -27    0.82    2.41
  23  -9  27    1.44    2.41
 -23   7 -27    1.33    2.46
  23  -7  27    2.21    2.62
 -23   5 -27   -1.39    2.51
  23  -5  27    1.75    2.57
 -23   3 -27    4.21    3.90
  23  -3  27   -0.51    2.36
 -23   1 -27   -1.80    3.95
  23  -1  27   -1.18    2.36
 -23  -1 -27    0.67    3.85
  23   1  27   -1.08    2.51
 -23  -3 -27   -1.28    2.98
  23   3  27    1.13    1.95
 -23  -5 -27    5.80    5.24
  23   5  27    2.00    4.36
 -23  -7 -27    2.26    2.46
  23   7  27    3.59    2.46
 -23  -9 -27    3.80    4.11
  23   9  27    5.13    2.57
 -23 -11 -27    3.18    3.54
  23  11  27   -0.26    2.46
 -23 -13 -27    1.90    3.03
  23  13  27   -0.77    2.46
 -23 -15 -27   -1.13    3.03
  23  15  27   -0.67    2.62
 -23 -17 -27    0.92    2.05
  23  17  27   -0.51    2.00
 -23 -19 -27    2.10    3.44
  23  19  27   -0.77    2.41
 -23 -21 -27    0.51    2.57
  23  21  27    0.26    1.90
 -23 -23 -27   -0.87    3.18
  22 -26  26    0.87    2.98
 -22  24 -26    0.92    1.85
  22 -24  26    1.64    2.62
 -22  22 -26    1.49    2.57
  22 -22  26    2.05    2.77
 -22  20 -26    0.41    2.10
  22 -20  26   -0.51    2.51
 -22  18 -26    2.51    2.05
  22 -18  26    0.05    2.26
 -22  16 -26   -0.31    3.28
  22 -16  26    1.18    2.41
 -22  14 -26    3.70    3.90
  22 -14  26   -0.21    2.67
 -22  12 -26    2.98    3.23
  22 -12  26    1.95    2.41
 -22  10 -26   -0.26    3.03
  22 -10  26    0.72    2.57
 -22   8 -26    3.85    3.64
  22  -8  26   -0.82    2.62
 -22   6 -26    1.23    2.31
  22  -6  26    2.57    2.51
 -22   4 -26    1.13    4.05
  22  -4  26    4.36    2.51
 -22   2 -26   -1.39    3.85
  22  -2  26    4.98    3.70
 -22   0 -26    2.21    2.21
  22   0  26    4.52    2.46
 -22  -2 -26   -3.13    3.64
  22   2  26    0.87    2.72
 -22  -4 -26    3.90    3.13
  22   4  26    8.11    3.59
 -22  -6 -26    3.18    2.57
  22   6  26    0.51    2.51
 -22  -8 -26    1.69    3.80
  22   8  26   -0.21    2.36
 -22 -10 -26    0.31    2.57
  22  10  26    1.03    2.26
  22  12  26    0.67    2.57
 -22 -14 -26    1.95    2.36
  22  14  26    3.28    2.41
 -22 -16 -26   -0.72    2.57
  22  16  26    3.08    4.11
 -22 -18 -26    2.62    2.26
  22  18  26    1.23    2.05
 -22 -20 -26    1.75    3.80
 -22 -22 -26    0.51    1.95
  22  22  26    0.26    2.00
 -22 -24 -26   -1.39    2.87
 -21  27 -25   -2.21    2.62
  21 -27  25    0.15    2.77
  21 -25  25    3.13    2.21
 -21  23 -25    2.31    2.10
  21 -23  25    2.98    2.82
 -21  21 -25    7.70    2.00
  21 -21  25    6.31    2.41
 -21  19 -25    0.62    2.00
  21 -19  25   -0.72    2.72
 -21  17 -25    6.06    2.26
  21 -17  25    4.88    2.46
 -21  15 -25    1.80    1.95
  21 -15  25    0.10    2.16
 -21  13 -25   -0.46    2.00
  21 -13  25    0.26    2.46
 -21  11 -25    4.11    4.11
  21 -11  25    6.83    2.98
 -21   9 -25   -0.56    1.95
  21  -9  25   -0.62    2.05
 -21   7 -25   12.06    3.75
  21  -7  25   11.45    2.98
 -21   5 -25    1.85    2.98
  21  -5  25   -0.87    2.41
 -21   3 -25   13.34    5.18
  21  -3  25    6.72    4.41
 -21   1 -25   -1.69    3.13
  21  -1  25   -1.08    2.57
 -21  -1 -25    1.13    3.23
  21   1  25   -0.26    2.00
 -21  -3 -25    4.52    2.77
  21   3  25   21.04    3.13
 -21  -5 -25    1.03    2.41
  21   5  25    2.87    3.90
 -21  -7 -25   13.96    3.13
  21   7  25   22.69    2.98
 -21  -9 -25    1.39    3.18
  21   9  25    2.00    2.41
 -21 -11 -25   -0.31    4.26
  21  11  25    3.80    2.57
 -21 -13 -25    0.87    2.05
  21  13  25   -0.15    2.36
 -21 -15 -25   -0.15    2.46
  21  15  25    0.05    2.51
 -21 -17 -25    3.34    2.31
  21  17  25    4.82    2.51
 -21 -19 -25   -0.98    2.36
  21  19  25    1.44    2.31
 -21 -21 -25    2.82    2.67
 -21 -23 -25    0.26    2.62
  21  23  25    0.46    2.46
 -21 -25 -25    1.44    2.62
  21  25  25   11.75    5.95
 -21 -27 -25    2.00    2.46
  21  27  25    0.98    1.95
 -20  28 -24    0.92    3.03
  20 -28  24   -1.49    2.51
 -20  26 -24    0.00    2.00
  20 -26  24    1.13    2.57
 -20  24 -24    1.39    1.90
  20 -24  24    0.98    2.05
 -20  22 -24   -0.82    2.51
  20 -22  24    1.28    2.00
 -20  20 -24    6.57    2.10
  20 -20  24    5.34    2.16
 -20  18 -24   -1.44    1.85
  20 -18  24    1.90    1.90
 -20  16 -24    1.75    1.85
  20 -16  24    2.98    2.72
 -20  14 -24    0.62    1.95
  20 -14  24    2.05    3.13
 -20  12 -24    1.33    2.10
  20 -12  24   -1.49    2.46
 -20  10 -24   -2.21    2.98
  20 -10  24    1.85    2.21
 -20   8 -24    3.95    2.51
  20  -8  24   -0.31    3.23
 -20   6 -24    0.56    2.10
  20  -6  24   -1.08    2.26
 -20   4 -24    0.36    3.54
  20  -4  24    0.72    2.16
 -20   2 -24    3.49    3.34
  20  -2  24   -2.36    2.46
 -20   0 -24    0.82    2.26
  20   0  24    0.67    2.21
 -20  -2 -24   -1.13    3.59
  20   2  24   -0.56    2.00
 -20  -4 -24   -0.10    2.21
  20   4  24    2.31    2.21
 -20  -6 -24    1.33    2.05
  20   6  24    2.62    2.21
 -20  -8 -24    1.39    3.34
  20   8  24    1.08    2.10
 -20 -10 -24   -0.36    2.57
  20  10  24    1.80    1.85
 -20 -12 -24    0.77    3.75
  20  12  24   -0.77    2.36
 -20 -14 -24    1.13    3.34
  20  14  24   -0.26    2.16
 -20 -16 -24    1.44    4.16
  20  16  24    2.77    2.21
 -20 -18 -24    1.69    2.72
  20  18  24   -1.39    2.00
 -20 -20 -24    2.51    2.46
  20  20  24    1.23    2.31
 -20 -22 -24    1.85    2.51
 -20 -24 -24   -0.87    2.16
  20  24  24   -0.56    2.21
 -20 -26 -24   -1.23    2.62
  20  26  24    0.98    2.16
 -20 -28 -24    0.92    2.46
  20  28  24   -0.31    1.69
 -19  29 -23   -2.00    2.67
 -19  27 -23    0.41    1.95
  19 -27  23    2.36    2.21
 -19  25 -23    0.56    1.85
  19 -25  23    2.51    2.00
 -19  23 -23    7.65    2.00
  19 -23  23    4.41    2.05
 -19  21 -23    1.80    1.75
  19 -21  23    3.44    1.85
 -19  19 -23   24.33    4.82
  19 -19  23   21.20    3.03
 -19  17 -23    1.49    1.85
  19 -17  23    1.39    1.85
 -19  15 -23    8.62    3.75
  19 -15  23    3.64    1.95
 -19  13 -23    5.80    1.75
  19 -13  23    6.06    2.10
 -19  11 -23    2.67    2.57
  19 -11  23   -0.98    2.10
 -19   9 -23   40.65    5.29
  19  -9  23   37.36    5.49
  19  -7  23   14.63    3.28
 -19   5 -23   47.12    4.88
  19  -5  23   40.91    4.77
 -19   3 -23    1.28    2.21
  19  -3  23    2.62    2.41
 -19   1 -23    5.70    3.64
  19  -1  23    7.44    2.51
 -19  -1 -23    6.67    2.41
  19   1  23    7.80    2.46
 -19  -3 -23    2.10    3.75
  19   3  23    5.24    3.34
 -19  -5 -23   50.35    6.42
  19   5  23   70.93    9.50
 -19  -7 -23   17.30    4.77
  19   7  23   19.86    3.34
 -19  -9 -23   60.15   10.16
  19   9  23   57.43    6.16
 -19 -11 -23   -0.98    2.36
  19  11  23    1.33    2.16
 -19 -13 -23    7.75    2.36
  19  13  23    5.18    2.21
 -19 -15 -23    9.14    2.51
  19  15  23    7.49    2.46
 -19 -17 -23   -0.62    2.62
  19  17  23    0.98    2.05
 -19 -19 -23   15.35    3.75
  19  19  23   27.61    4.98
 -19 -21 -23    2.00    2.41
  19  21  23    1.64    2.51
 -19 -23 -23   10.32    2.93
  19  23  23    7.19    2.57
 -19 -25 -23    2.10    2.72
  19  25  23    2.10    5.18
 -19 -27 -23   -0.31    2.31
  19  27  23    0.87    2.10
 -19 -29 -23    0.15    2.67
  19  29  23    0.00    5.13
  18 -32  22   -0.10    2.31
  18 -30  22    1.59    2.57
 -18  28 -22   -0.31    1.75
 -18  26 -22    2.87    3.03
  18 -26  22    0.87    3.18
 -18  24 -22   -0.62    1.64
  18 -24  22    0.41    1.90
 -18  22 -22    5.54    1.75
  18 -22  22    3.44    1.80
 -18  20 -22    0.87    1.54
  18 -20  22   -0.87    1.80
 -18  18 -22    2.16    1.59
  18 -18  22    1.39    1.64
 -18  16 -22    4.36    1.90
  18 -16  22    2.98    1.75
 -18  14 -22    1.18    1.59
  18 -14  22    1.69    2.57
 -18  12 -22    1.33    1.90
  18 -12  22    1.85    2.00
 -18  10 -22   -1.95    1.85
  18 -10  22   -0.26    2.05
 -18   8 -22   -0.51    1.90
  18  -8  22   -0.62    1.90
 -18   6 -22    0.62    2.00
  18  -6  22    4.62    2.05
 -18   4 -22   -2.05    2.98
  18  -4  22   -0.98    2.05
 -18   2 -22    2.77    1.95
  18  -2  22    2.31    1.95
 -18   0 -22   -0.51    2.05
  18   0  22    0.31    2.10
 -18  -2 -22   -0.41    2.31
  18   2  22    3.13    2.05
 -18  -4 -22   -3.54    3.28
  18   4  22    0.77    1.95
 -18  -6 -22    0.87    3.85
  18   6  22    5.03    2.16
 -18  -8 -22    0.77    3.03
  18   8  22   -0.10    2.51
 -18 -10 -22   -2.26    2.41
  18  10  22   -0.92    2.00
 -18 -12 -22    1.64    3.18
  18  12  22    4.11    2.62
 -18 -14 -22   -0.92    2.21
  18  14  22    0.00    2.26
 -18 -16 -22    0.21    2.77
  18  16  22    0.87    2.31
 -18 -18 -22    0.67    2.05
  18  18  22   -0.21    1.90
 -18 -20 -22   -1.64    2.10
  18  20  22   -1.18    2.21
 -18 -22 -22    6.93    2.93
  18  22  22    6.16    3.90
 -18 -24 -22   -1.80    2.72
  18  24  22    0.31    1.90
 -18 -26 -22   -0.72    2.26
  18  26  22   -0.87    1.90
 -18 -28 -22   -0.82    2.21
  18  28  22    3.08    3.80
 -18 -30 -22   -0.92    1.80
  18  30  22    1.18    3.64
 -18 -32 -22   -0.77    2.05
 -17  33 -21    0.00    2.00
 -17  31 -21    2.46    3.03
 -17  29 -21    1.23    1.85
  17 -29  21    0.10    2.46
 -17  27 -21    0.26    1.85
  17 -27  21   -0.56    1.95
 -17  25 -21    3.70    1.80
  17 -25  21    5.59    1.80
 -17  23 -21    2.31    1.80
 -17  21 -21   12.99    3.70
  17 -21  21   14.68    3.64
 -17  19 -21    0.92    2.36
  17 -19  21    3.39    2.00
 -17  17 -21    9.91    2.00
  17 -17  21   10.52    1.80
 -17  15 -21    2.62    1.75
  17 -15  21    2.82    2.46
 -17  13 -21    0.31    2.26
  17 -13  21    1.28    1.54
 -17  11 -21   32.33    3.80
  17 -11  21   34.70    3.49
 -17   9 -21    3.39    2.67
  17  -9  21   10.21    2.46
 -17   7 -21   60.10    7.90
  17  -7  21   81.09    6.47
 -17   5 -21   18.12    3.03
  17  -5  21   13.50    2.57
 -17   3 -21   29.82    5.49
  17  -3  21   23.66    4.72
 -17   1 -21    0.56    2.00
  17  -1  21   -0.05    1.69
 -17  -1 -21   -0.41    1.95
  17   1  21   -1.03    1.69
 -17  -3 -21   23.51    3.28
  17   3  21   41.78    6.47
 -17  -5 -21    6.36    3.54
  17   5  21   18.99    3.13
 -17  -7 -21   84.38   11.19
  17   7  21  108.40   11.29
 -17  -9 -21    7.70    3.23
  17   9  21    6.31    2.10
 -17 -11 -21   34.49    4.47
  17  11  21   48.61    4.77
 -17 -13 -21    0.62    2.00
  17  13  21   -3.54    3.03
 -17 -15 -21    4.47    2.26
  17  15  21    3.80    2.10
 -17 -17 -21   12.93    3.28
 -17 -19 -21    2.82    2.16
  17  19  21    0.92    2.51
 -17 -21 -21   17.50    3.49
  17  21  21   12.11    3.44
 -17 -23 -21    1.54    2.67
  17  23  21    2.93    2.36
 -17 -25 -21    5.95    2.21
  17  25  21    7.39    2.05
 -17 -27 -21   -0.62    2.36
  17  27  21    2.05    5.24
 -17 -29 -21    1.44    2.26
  17  29  21    0.77    2.05
 -17 -31 -21    1.95    2.46
  17  31  21   -0.87    1.64
 -17 -33 -21   -0.51    1.90
 -16  30 -20   -0.72    1.75
  16 -30  20    2.26    1.69
 -16  28 -20   -0.51    1.90
  16 -28  20    0.72    1.69
 -16  26 -20    2.41    1.80
  16 -26  20    0.56    1.85
 -16  24 -20    2.21    1.85
  16 -24  20    1.13    2.93
 -16  22 -20    3.80    1.80
  16 -22  20    3.39    1.85
 -16  20 -20   -0.46    1.80
  16 -20  20   -0.10    1.64
 -16  18 -20    4.98    1.90
  16 -18  20    4.05    2.31
 -16  16 -20   24.89    2.57
  16 -16  20   24.43    2.62
 -16  14 -20   16.12    2.46
  16 -14  20   17.86    2.36
 -16  12 -20   20.94    2.93
  16 -12  20   23.10    2.93
 -16  10 -20    8.26    1.85
  16 -10  20   14.47    2.31
 -16   8 -20   -0.56    2.36
  16  -8  20   -1.75    2.41
 -16   6 -20    0.36    1.69
  16  -6  20    2.00    1.75
 -16   4 -20    2.67    2.77
  16  -4  20    0.41    1.85
 -16   2 -20    2.05    3.03
  16  -2  20    5.90    2.05
 -16   0 -20    2.72    1.90
  16   0  20    4.16    1.85
 -16  -2 -20    2.82    1.95
  16   2  20    5.24    2.46
 -16  -4 -20    1.23    1.69
  16   4  20    3.23    1.85
 -16  -6 -20   -0.56    2.82
  16   6  20    1.49    3.08
 -16  -8 -20   -3.13    3.44
  16   8  20    0.05    1.85
 -16 -10 -20   14.47    4.21
  16  10  20   15.04    2.62
 -16 -12 -20   23.92    3.49
 -16 -14 -20   17.66    3.13
  16  14  20   15.29    2.57
 -16 -16 -20   31.77    3.75
  16  16  20   29.77    2.67
 -16 -18 -20    4.72    2.57
  16  18  20    5.65    2.46
 -16 -20 -20    2.10    2.93
  16  20  20    0.41    2.16
 -16 -22 -20    4.16    2.16
  16  22  20    4.31    2.41
 -16 -24 -20    2.62    2.46
  16  24  20   -2.26    4.21
 -16 -26 -20    2.67    3.03
  16  26  20    0.36    2.41
 -16 -28 -20    1.28    1.90
  16  28  20    0.87    2.05
 -16 -30 -20    1.90    2.00
  16  30  20    0.56    1.90
 -16 -32 -20   -1.44    2.57
  16  32  20    0.87    2.05
 -16 -34 -20   -1.13    2.10
  15 -35  19   -0.77    1.75
  15 -33  19    2.31    2.36
 -15  31 -19   -0.87    2.72
  15 -31  19    0.62    2.16
 -15  29 -19   -0.87    1.90
  15 -29  19    0.67    1.95
 -15  27 -19    0.31    1.75
  15 -27  19    0.77    2.05
 -15  25 -19    1.54    2.16
  15 -25  19    2.82    2.62
 -15  23 -19    5.24    2.00
  15 -23  19    3.64    2.82
 -15  21 -19    4.93    1.69
  15 -21  19    4.88    2.62
 -15  19 -19    1.08    1.75
  15 -19  19    0.46    1.69
 -15  17 -19    2.87    1.64
  15 -17  19    2.36    1.69
 -15  15 -19   -0.67    1.59
  15 -15  19   -1.69    1.64
 -15  13 -19    5.39    2.51
  15 -13  19    2.51    2.00
 -15  11 -19    7.13    1.85
  15 -11  19   10.11    1.95
 -15   9 -19   27.61    3.18
  15  -9  19   33.57    4.31
 -15   7 -19   17.81    2.62
  15  -7  19   19.25    2.62
 -15   5 -19   37.67    5.65
  15  -5  19   40.50    5.29
 -15   3 -19   26.48    3.03
  15  -3  19   27.77    3.59
 -15   1 -19   -0.72    2.57
  15  -1  19   -0.05    1.80
 -15  -1 -19   -0.92    1.80
  15   1  19   -1.49    1.69
  15   3  19   27.87    5.34
 -15  -5 -19   27.20    3.34
  15   5  19   45.47    4.16
 -15  -7 -19   16.12    3.64
  15   7  19   15.14    2.36
 -15  -9 -19   32.85    3.34
  15   9  19   35.11    3.44
 -15 -11 -19    7.65    2.46
  15  11  19    6.47    2.21
 -15 -13 -19    0.46    2.26
  15  13  19    2.93    1.85
 -15 -15 -19   -1.23    2.00
  15  15  19    1.28    1.80
 -15 -17 -19    0.41    2.46
 -15 -19 -19   -1.23    3.23
  15  19  19    4.05    3.70
 -15 -21 -19    6.67    2.67
  15  21  19   -0.92    4.11
 -15 -23 -19    8.21    2.72
  15  23  19    2.51    4.05
 -15 -25 -19    3.44    2.36
  15  25  19    2.67    2.00
 -15 -27 -19    0.67    1.90
  15  27  19    0.62    2.21
 -15 -29 -19   -0.21    2.00
  15  29  19    2.00    1.95
 -15 -31 -19   -1.13    2.51
  15  31  19   -1.95    5.34
 -15 -33 -19    0.31    2.05
  15  33  19   -0.15    1.85
 -15 -35 -19    0.26    2.72
  14 -36  18   -0.51    1.54
 -14  32 -18   -0.15    2.57
  14 -32  18    0.21    2.26
 -14  30 -18    1.80    3.08
  14 -30  18    1.95    2.51
 -14  28 -18    4.16    2.26
  14 -28  18    7.60    2.93
 -14  26 -18   -0.41    1.85
  14 -26  18   -1.08    2.57
 -14  24 -18   11.70    2.10
  14 -24  18   10.52    2.67
 -14  22 -18    1.80    1.54
  14 -22  18    0.72    2.31
 -14  20 -18    1.90    2.31
  14 -20  18    0.72    1.49
 -14  18 -18   81.71    5.18
  14 -18  18   82.84    8.78
 -14  16 -18   31.15    2.87
  14 -16  18   33.05    3.18
 -14  14 -18  189.65   10.37
  14 -14  18  192.68    8.67
 -14  12 -18   24.64    3.75
  14 -12  18   28.43    2.82
 -14  10 -18   50.50    5.85
  14 -10  18   62.51    4.62
 -14   8 -18    2.93    1.39
  14  -8  18    4.05    1.85
 -14   6 -18    0.67    1.44
  14  -6  18    0.26    1.54
 -14   4 -18   79.66    9.19
  14  -4  18   86.07    6.26
 -14   2 -18   -0.72    1.64
  14  -2  18   -0.10    1.49
 -14   0 -18   40.85    5.95
  14   0  18   38.80    4.31
 -14  -2 -18   -0.62    2.82
  14   2  18   -2.00    2.21
 -14  -4 -18   75.40    9.65
  14   4  18   90.02    7.80
 -14  -6 -18   -1.28    1.64
  14   6  18   -1.54    1.54
 -14  -8 -18    2.31    1.90
  14   8  18    3.13    1.54
 -14 -10 -18   66.31    5.13
  14  10  18   63.95    4.31
 -14 -12 -18   28.64    3.64
  14  12  18   27.25    3.23
 -14 -14 -18  243.90   18.79
  14  14  18  219.93   11.50
 -14 -16 -18   41.93    4.52
  14  16  18   40.60    5.18
 -14 -18 -18   79.45   11.60
  14  18  18   88.43    7.85
 -14 -20 -18    4.05    2.31
  14  20  18    2.82    2.10
 -14 -22 -18   -1.54    2.36
  14  22  18    0.15    4.05
 -14 -24 -18   10.68    2.62
  14  24  18   11.70    3.03
 -14 -26 -18   -1.08    2.10
  14  26  18   -1.49    2.05
 -14 -28 -18    5.39    2.62
  14  28  18    4.05    2.05
 -14 -30 -18    1.23    2.36
  14  30  18    0.15    1.90
 -14 -32 -18    1.64    3.23
  14  32  18    0.72    5.54
 -14 -34 -18   -0.98    2.16
  14  34  18    1.28    1.59
  13 -35  17    0.46    1.49
 -13  33 -17   -0.10    1.54
  13 -33  17   -1.08    1.85
 -13  31 -17    0.82    1.85
  13 -31  17    0.87    2.51
 -13  29 -17   -0.15    1.69
  13 -29  17    0.87    2.46
 -13  27 -17    1.69    1.80
  13 -27  17    2.10    2.41
 -13  25 -17   -0.56    1.54
  13 -25  17   -1.59    2.57
 -13  23 -17    2.57    1.59
  13 -23  17    2.46    1.69
 -13  21 -17    1.33    1.64
  13 -21  17   -0.21    1.59
 -13  19 -17    3.34    2.21
  13 -19  17    3.90    1.75
 -13  17 -17    1.18    1.23
  13 -17  17   -0.51    2.21
 -13  15 -17    2.10    1.49
  13 -15  17    1.13    2.05
 -13  13 -17   31.67    2.77
 -13  11 -17    3.28    1.54
  13 -11  17    2.26    1.90
 -13   9 -17   11.19    2.26
  13  -9  17   11.70    2.00
 -13   7 -17    0.10    1.33
  13  -7  17    0.51    1.80
 -13   5 -17   -1.59    1.54
  13  -5  17   -1.80    1.44
 -13   3 -17   26.02    4.67
  13  -3  17   21.20    2.93
 -13   1 -17    4.36    1.75
  13  -1  17    3.49    1.64
 -13  -1 -17    1.95    1.69
  13   1  17    0.98    1.44
 -13  -3 -17   16.58    4.26
  13   3  17   20.32    4.26
 -13  -5 -17   -0.77    1.80
  13   5  17    1.28    2.36
 -13  -7 -17    0.98    1.69
  13   7  17   -0.36    2.77
 -13  -9 -17    9.50    2.31
  13   9  17   10.16    2.51
 -13 -11 -17    2.41    1.90
  13  11  17    1.28    1.64
 -13 -13 -17   25.51    3.23
  13  13  17   30.64    3.18
 -13 -15 -17    1.03    3.03
 -13 -17 -17   -2.05    2.72
  13  17  17   -2.21    2.00
 -13 -19 -17    3.85    2.00
  13  19  17    5.44    2.46
 -13 -21 -17   -0.62    2.36
  13  21  17    0.31    1.80
 -13 -23 -17    4.88    2.10
  13  23  17    3.28    3.44
 -13 -25 -17    0.36    2.51
  13  25  17   -0.87    2.21
 -13 -27 -17    1.18    2.31
  13  27  17    2.36    2.46
 -13 -29 -17   -2.00    2.00
  13  29  17   -2.77    2.00
 -13 -31 -17    3.64    2.21
  13  31  17    0.72    1.85
 -13 -33 -17    1.23    2.62
  13  33  17    0.21    4.72
 -13 -35 -17    0.56    5.24
 -12  34 -16   -0.36    1.80
  12 -34  16    0.10    1.75
 -12  32 -16    2.10    1.69
  12 -32  16    1.13    1.85
 -12  30 -16    4.98    1.80
  12 -30  16    5.49    2.98
 -12  28 -16    0.98    1.80
  12 -28  16    1.44    1.49
 -12  26 -16   12.06    3.64
  12 -26  16   16.32    2.62
 -12  24 -16    0.51    1.33
  12 -24  16    1.59    2.26
 -12  22 -16   13.34    2.00
  12 -22  16    8.88    1.64
 -12  20 -16   21.40    1.95
  12 -20  16   22.22    2.21
 -12  18 -16    0.05    1.33
 -12  16 -16  188.42    9.39
  12 -16  16  192.52   10.06
 -12  14 -16   54.51    3.64
  12 -14  16   59.02    4.00
 -12  12 -16  247.39   16.22
  12 -12  16  255.29   11.39
 -12  10 -16   17.76    2.72
  12 -10  16   17.91    2.05
 -12   8 -16   39.11    3.39
  12  -8  16   38.24    3.44
 -12   6 -16   51.99    3.90
  12  -6  16   61.49    4.41
 -12   4 -16   20.48    2.46
  12  -4  16   17.76    2.46
 -12   2 -16  475.58   21.40
  12  -2  16  474.71   22.58
 -12   0 -16  103.73   10.88
  12   0  16   97.88    6.88
 -12  -2 -16  440.63   32.23
  12   2  16  469.63   21.61
 -12  -4 -16   18.12    2.46
  12   4  16   16.27    2.62
 -12  -6 -16   59.49    6.83
  12   6  16   56.97    4.05
 -12  -8 -16   39.78    3.54
  12   8  16   39.88    3.03
 -12 -10 -16   13.50    2.26
  12  10  16   15.50    2.26
 -12 -12 -16  251.60   12.78
  12  12  16  251.19   12.42
 -12 -14 -16   64.21    5.49
  12  14  16   54.30    5.59
 -12 -16 -16  224.29   19.45
  12  16  16  198.48   19.55
 -12 -18 -16    0.82    1.95
  12  18  16    0.15    1.69
 -12 -20 -16   31.57    4.05
  12  20  16   26.79    3.13
 -12 -22 -16   12.42    2.72
  12  22  16    5.08    3.95
 -12 -24 -16    1.23    1.85
  12  24  16    4.26    3.49
 -12 -26 -16   25.10    4.77
  12  26  16    6.26    5.18
 -12 -28 -16    1.59    2.10
  12  28  16    2.36    1.95
 -12 -30 -16    6.11    2.10
  12  30  16    4.31    2.36
 -12 -32 -16    0.51    2.16
  12  32  16   -0.36    1.80
  12  34  16    1.90    1.80
  12  36  16   -2.93    5.49
 -12 -38 -16    1.95    2.41
  12  38  16    0.98    3.49
  11 -35  15    0.46    1.69
 -11  33 -15    0.46    2.87
  11 -33  15    0.82    1.95
 -11  31 -15    1.23    2.98
  11 -31  15   -0.31    2.26
 -11  29 -15    0.21    3.23
  11 -29  15    0.36    1.90
 -11  27 -15   -1.49    2.82
  11 -27  15    0.51    1.95
 -11  25 -15   -0.56    1.64
  11 -25  15    0.62    1.64
 -11  23 -15    1.39    1.54
 -11  21 -15    2.51    1.54
  11 -21  15   -1.49    2.26
 -11  19 -15    3.44    1.54
  11 -19  15    4.77    2.36
 -11  17 -15    2.10    1.69
  11 -17  15   -0.05    1.90
 -11  15 -15    0.82    1.33
  11 -15  15   -1.28    1.90
 -11  13 -15   12.93    1.95
  11 -13  15   12.83    3.03
 -11  11 -15    8.52    1.64
  11 -11  15    5.54    1.75
 -11   9 -15   10.01    1.80
  11  -9  15    9.55    1.80
 -11   7 -15    1.39    1.49
  11  -7  15    4.31    1.49
 -11   5 -15   38.29    4.47
  11  -5  15   33.72    2.98
 -11   3 -15   -0.72    1.39
  11  -3  15   -0.72    1.54
 -11   1 -15   -3.70    1.69
  11  -1  15   -4.67    1.69
 -11  -1 -15   -2.46    1.59
  11   1  15   -2.00    1.59
 -11  -3 -15   -3.90    1.69
  11   3  15   -2.36    1.85
 -11  -5 -15   33.41    3.18
  11   5  15   34.44    2.93
 -11  -7 -15    4.00    1.44
  11   7  15    4.11    1.49
 -11  -9 -15    9.44    2.67
  11   9  15    8.62    1.64
 -11 -11 -15    4.88    2.57
 -11 -13 -15    9.34    3.59
 -11 -15 -15    2.77    1.75
  11  15  15    0.41    1.59
 -11 -17 -15    1.23    2.10
  11  17  15   -2.10    1.90
 -11 -19 -15    6.06    1.90
  11  19  15    4.57    2.10
 -11 -21 -15    2.41    1.90
  11  21  15    1.33    3.80
 -11 -23 -15    2.77    2.26
  11  23  15    2.16    1.80
 -11 -25 -15    0.10    1.80
  11  25  15   -0.26    1.75
 -11 -27 -15   -0.46    2.10
  11  27  15    0.77    1.85
 -11 -29 -15   -0.77    2.16
  11  29  15   -0.10    1.90
 -11 -31 -15   -1.59    2.62
  11  31  15    4.16    5.13
 -11 -33 -15    2.87    2.05
  11  33  15    1.44    2.21
 -11 -35 -15   -0.46    5.13
  11  35  15    0.10    1.80
  11  37  15    4.16    5.49
  10 -36  14    0.77    1.69
 -10  34 -14   -0.56    3.70
  10 -34  14   -0.36    2.16
 -10  32 -14    4.05    1.85
  10 -32  14    1.69    1.95
 -10  30 -14    0.72    1.75
  10 -30  14    1.23    1.85
 -10  28 -14   15.86    2.67
  10 -28  14   16.42    3.03
 -10  26 -14    1.85    2.00
  10 -26  14    1.95    2.26
 -10  24 -14    9.85    3.64
  10 -24  14   12.68    2.98
 -10  22 -14    1.64    1.39
  10 -22  14    1.33    1.64
 -10  20 -14   -0.26    1.39
  10 -20  14    1.54    1.44
 -10  18 -14   56.71    3.70
  10 -18  14   58.31    5.34
 -10  16 -14    9.80    1.80
 -10  14 -14  290.14   12.83
  10 -14  14  299.18   14.11
 -10  12 -14   59.64    3.44
  10 -12  14   61.33    4.16
 -10  10 -14  134.52    7.19
  10 -10  14  142.22    7.65
 -10   8 -14   14.42    1.69
  10  -8  14   14.47    1.80
 -10   6 -14   15.50    3.13
  10  -6  14   13.81    2.00
 -10   4 -14  429.03   23.81
  10  -4  14  413.32   15.81
 -10   2 -14  178.05   13.70
  10  -2  14  190.06    9.44
 -10   0 -14  901.94   50.71
  10   0  14  983.91   36.65
 -10  -2 -14  193.80   15.45
  10   2  14  181.23    9.34
 -10  -4 -14  395.46   17.45
  10   4  14  382.53   16.83
 -10  -6 -14   13.09    2.41
  10   6  14    9.65    1.80
 -10  -8 -14   10.52    2.77
  10   8  14   11.86    2.00
 -10 -10 -14  127.75    7.75
 -10 -12 -14   56.36    5.59
  10  12  14   58.25    5.34
 -10 -14 -14  307.13   14.06
  10  14  14  296.87   14.32
 -10 -16 -14   10.52    2.31
  10  16  14    5.24    1.80
 -10 -18 -14   75.19    5.34
  10  18  14   52.56    6.72
 -10 -20 -14    2.21    1.90
  10  20  14    0.87    1.64
 -10 -22 -14    1.80    2.00
  10  22  14    2.82    1.69
 -10 -24 -14   19.25    2.98
  10  24  14   14.94    2.67
 -10 -26 -14    2.67    2.21
  10  26  14    4.52    2.10
 -10 -28 -14   16.17    3.23
  10  28  14    8.88    2.46
 -10 -30 -14    0.98    1.95
  10  30  14    0.26    1.64
 -10 -32 -14    5.34    2.31
  10  32  14    3.54    1.90
 -10 -34 -14    0.77    1.95
  10  34  14   -0.36    1.85
 -10 -36 -14    1.13    4.57
  10  36  14   -0.51    2.41
  -9  37 -13   -0.21    1.75
  -9  35 -13    0.92    3.08
   9 -35  13    0.46    1.85
  -9  33 -13    1.44    1.49
   9 -33  13    0.36    1.90
  -9  31 -13    2.00    1.75
   9 -31  13    0.56    2.21
  -9  29 -13    2.31    2.05
   9 -29  13   -0.10    2.05
  -9  27 -13    0.62    1.54
   9 -27  13    0.77    1.75
  -9  25 -13    3.13    1.59
   9 -25  13    3.59    1.69
  -9  23 -13   17.81    2.46
  -9  21 -13   11.03    1.85
   9 -21  13    7.13    1.95
  -9  19 -13   43.42    3.75
   9 -19  13   31.77    3.18
  -9  17 -13    6.88    1.69
   9 -17  13    5.90    1.69
  -9  15 -13   18.22    2.05
   9 -15  13   15.96    2.36
  -9  13 -13    1.08    1.39
   9 -13  13    0.36    2.41
  -9  11 -13   28.95    2.62
   9 -11  13   27.41    2.51
  -9   9 -13   39.83    3.59
   9  -9  13   46.40    6.26
  -9   7 -13  156.29    7.70
   9  -7  13  155.00    8.11
  -9   5 -13  129.34    8.42
   9  -5  13  133.65    7.90
  -9   3 -13   18.32    3.54
   9  -3  13   28.95    2.77
  -9   1 -13   33.67    3.28
   9  -1  13   38.13    3.34
  -9  -1 -13   29.97    3.80
   9   1  13   39.21    3.23
  -9  -3 -13   24.23    3.80
   9   3  13   24.64    2.62
  -9  -5 -13  116.56    6.72
   9   5  13  124.93    7.44
  -9  -7 -13  131.39   10.21
   9   7  13  124.10   10.06
  -9  -9 -13   45.58    2.98
  -9 -11 -13   24.28    4.21
   9  11  13   25.10    4.16
  -9 -13 -13    5.54    1.49
   9  13  13   -0.98    2.10
  -9 -15 -13   21.15    2.36
   9  15  13   17.45    3.80
  -9 -17 -13    5.65    1.69
   9  17  13    6.16    2.77
  -9 -19 -13   48.14    3.85
   9  19  13   39.47    3.59
  -9 -21 -13   16.01    2.57
   9  21  13    8.78    3.39
  -9 -23 -13   22.89    3.03
   9  23  13   26.79    3.13
  -9 -25 -13    2.41    2.00
   9  25  13    5.18    1.90
  -9 -27 -13    0.56    2.00
   9  27  13   -1.95    1.75
  -9 -29 -13    1.39    1.95
   9  29  13   -0.41    1.85
  -9 -31 -13    0.62    2.21
   9  31  13   -1.69    3.70
  -9 -33 -13    3.54    2.31
   9  33  13    5.54    5.08
  -9 -35 -13    1.13    2.31
   9  35  13    2.26    2.21
  -9 -37 -13    0.98    2.72
   9  37  13    0.15    2.05
  -8  36 -12    3.18    2.82
   8 -36  12   -2.41    3.23
  -8  34 -12    1.44    3.70
   8 -34  12    1.03    1.80
  -8  32 -12    1.33    1.54
   8 -32  12    0.31    2.00
  -8  30 -12    6.26    3.49
   8 -30  12    4.82    2.31
  -8  28 -12    0.98    1.69
   8 -28  12    0.92    1.75
  -8  26 -12    2.62    1.69
   8 -26  12    3.34    2.10
  -8  24 -12    0.46    1.54
   8 -24  12   -0.41    1.80
  -8  22 -12    0.10    1.59
   8 -22  12   -0.51    1.59
  -8  20 -12    3.80    1.64
   8 -20  12    3.75    2.82
  -8  18 -12   16.68    1.95
   8 -18  12   15.29    2.10
  -8  16 -12   38.80    3.95
   8 -16  12   42.60    2.87
  -8  14 -12   28.23    2.41
   8 -14  12   27.92    2.62
  -8  12 -12  297.17   13.04
   8 -12  12  286.45   12.73
  -8  10 -12   86.89    5.24
   8 -10  12   90.02    5.08
  -8   8 -12   65.65    4.62
   8  -8  12   72.63    4.77
  -8   6 -12    8.83    1.44
   8  -6  12    9.85    1.54
  -8   4 -12   25.46    1.90
   8  -4  12   30.64    2.46
  -8   2 -12  294.35   12.11
   8  -2  12  292.35   11.39
  -8   0 -12  265.45   17.40
   8   0  12  245.59   11.03
  -8  -2 -12  242.36   15.81
   8   2  12  245.18   16.94
  -8  -4 -12   23.61    2.36
   8   4  12   22.53    2.46
  -8  -6 -12    7.03    1.44
   8   6  12    6.42    1.54
  -8  -8 -12   65.59    6.98
   8   8  12   62.77    5.24
  -8 -10 -12   82.48    7.39
   8  10  12   82.02    6.26
  -8 -12 -12  261.45   11.50
   8  12  12  255.24   12.93
  -8 -14 -12   29.92    2.51
   8  14  12   29.00    4.31
  -8 -16 -12   41.52    3.23
   8  16  12   42.91    5.75
  -8 -18 -12   17.86    2.46
   8  18  12   15.60    3.64
  -8 -20 -12    5.65    2.05
   8  20  12    2.82    1.44
  -8 -22 -12   -1.28    1.85
   8  22  12   -2.72    3.75
  -8 -24 -12   -1.90    1.95
   8  24  12   -0.10    2.82
  -8 -26 -12    1.90    1.85
   8  26  12    4.11    1.75
  -8 -28 -12   -0.62    1.75
   8  28  12    4.26    1.80
  -8 -30 -12    7.39    4.26
   8  30  12   10.37    4.36
  -8 -32 -12   -0.72    2.00
   8  32  12    1.33    2.10
  -8 -34 -12    0.51    2.16
   8  34  12    1.18    2.31
  -8 -36 -12    1.54    2.62
   8  36  12   -3.28    5.08
  -8 -38 -12    0.51    2.93
   8  38  12    2.72    5.24
  -7  39 -11    0.72    2.77
  -7  37 -11    5.75    3.18
  -7  35 -11    4.72    4.26
  -7  33 -11    1.54    2.36
   7 -33  11    0.21    1.59
  -7  31 -11    8.06    1.75
   7 -31  11    8.37    2.21
  -7  29 -11   -0.56    1.44
   7 -29  11   -0.56    1.69
  -7  27 -11    0.05    1.49
   7 -27  11   -0.51    1.75
  -7  25 -11   37.88    3.18
   7 -25  11   41.16    3.95
  -7  23 -11   16.89    2.21
   7 -23  11   17.04    2.31
  -7  21 -11   94.39    8.21
   7 -21  11  114.35    7.70
  -7  19 -11    2.26    1.28
   7 -19  11    0.72    1.95
  -7  17 -11   95.62    5.75
   7 -17  11   93.21    8.06
  -7  15 -11    5.49    2.10
   7 -15  11    6.21    2.31
  -7  13 -11   18.07    2.05
   7 -13  11   10.78    2.82
  -7  11 -11  407.73   16.89
   7 -11  11  414.09   17.09
  -7   9 -11  113.74    9.34
   7  -9  11  104.34    5.70
  -7   7 -11  667.23   24.79
   7  -7  11  681.19   27.87
  -7   5 -11  101.93    4.98
   7  -5  11   97.11    6.36
  -7   3 -11 1059.25   48.25
   7  -3  11  953.98   31.05
  -7   1 -11   17.76    1.69
   7  -1  11   18.37    1.64
  -7  -1 -11   17.71    1.64
   7   1  11   17.04    1.75
  -7  -3 -11  860.98   31.21
   7   3  11  880.59   33.00
  -7  -5 -11   86.48    5.18
  -7  -7 -11  632.38   35.41
   7   7  11  621.29   35.77
  -7  -9 -11   95.26    8.42
  -7 -11 -11  375.91   15.71
   7  11  11  380.12   15.45
  -7 -13 -11   21.20    2.46
   7  13  11   15.14    3.13
  -7 -15 -11    5.44    1.59
   7  15  11    6.52    1.75
  -7 -17 -11   99.11    5.08
   7  17  11   99.83    6.11
  -7 -19 -11    0.82    1.69
   7  19  11    3.70    2.46
  -7 -21 -11  125.49    6.88
   7  21  11  123.49    6.98
  -7 -23 -11   24.12    2.93
   7  23  11   26.48    4.52
  -7 -25 -11   46.04    4.52
   7  25  11   50.61    7.34
  -7 -27 -11    0.77    1.54
   7  27  11    3.23    3.54
  -7 -29 -11   -0.92    3.90
   7  29  11   -0.41    3.13
  -7 -31 -11    5.70    3.13
   7  31  11   11.50    4.21
  -7 -33 -11   -0.77    2.16
   7  33  11    0.72    2.05
  -7 -35 -11    4.57    2.51
   7  35  11    3.28    2.16
  -7 -37 -11    3.44    4.16
   7  37  11   -0.46    2.16
  -7 -39 -11    0.87    2.87
   7  39  11   -1.18    2.41
   6 -40  10   -0.67    1.90
  -6  38 -10   -1.75    3.23
   6 -38  10    0.87    3.28
  -6  34 -10    2.00    3.03
   6 -34  10   -1.64    3.23
   6 -32  10    0.62    1.90
  -6  30 -10    2.98    1.59
   6 -30  10    0.82    1.49
  -6  28 -10    1.33    1.44
   6 -28  10    3.13    1.33
  -6  26 -10    1.39    1.64
   6 -26  10   -2.10    2.31
  -6  24 -10    4.11    2.51
   6 -24  10    4.31    1.64
  -6  22 -10    5.70    1.49
   6 -22  10    6.88    1.75
  -6  20 -10   53.43    3.54
   6 -20  10   46.65    4.47
  -6  18 -10   -0.26    1.18
   6 -18  10    0.46    1.75
  -6  16 -10   21.04    2.21
   6 -16  10   22.38    2.51
  -6  14 -10    6.83    2.31
   6 -14  10    3.59    1.39
  -6  12 -10    6.26    1.33
   6 -12  10    5.29    1.54
  -6  10 -10  117.59    8.73
   6 -10  10  126.67    6.31
  -6   8 -10   83.97    4.82
   6  -8  10   84.79    5.44
  -6   6 -10   92.80    6.31
   6  -6  10   89.67    6.83
  -6   4 -10  351.68   13.70
   6  -4  10  359.69   15.09
  -6   2 -10  131.55    6.21
   6  -2  10  132.93    8.47
  -6   0 -10   34.70    3.13
   6   0  10   40.55    3.28
  -6  -2 -10  127.65    9.34
   6   2  10  112.81    5.85
  -6  -4 -10  290.66   12.78
   6   4  10  299.48   17.81
  -6  -6 -10   93.93    8.37
   6   6  10  100.24    8.37
  -6  -8 -10   66.36    4.62
  -6 -10 -10  112.86    5.85
   6  10  10  107.94    5.95
  -6 -12 -10    3.80    1.39
   6  12  10    3.64    1.90
  -6 -14 -10    6.72    1.49
   6  14  10    3.28    1.18
  -6 -16 -10   23.05    2.31
   6  16  10   21.09    2.72
  -6 -18 -10   -0.92    1.49
   6  18  10   -3.18    2.05
  -6 -20 -10   46.04    3.34
   6  20  10   46.81    3.75
  -6 -22 -10    4.88    1.90
   6  22  10    5.65    2.31
  -6 -24 -10    5.54    1.80
   6  24  10    3.13    1.85
  -6 -26 -10   -0.31    1.64
   6  26  10   -0.62    1.69
  -6 -28 -10    2.57    1.85
   6  28  10    2.87    1.80
  -6 -30 -10   -0.21    2.10
   6  30  10    2.67    1.90
  -6 -32 -10   -1.13    2.51
   6  32  10    1.23    3.90
  -6 -34 -10   -1.54    2.41
   6  34  10    0.36    1.90
  -6 -36 -10   -2.51    2.36
   6  36  10    0.41    2.82
  -6 -38 -10    1.59    2.31
   6  38  10   -0.62    2.36
  -6 -40 -10    2.00    2.82
   6  40  10    0.21    1.85
  -5  39  -9    1.13    3.49
   5 -39   9    0.05    1.69
  -5  37  -9    2.05    3.59
   5 -37   9    3.34    2.00
  -5  35  -9   -0.62    1.59
   5 -35   9    0.92    3.90
  -5  33  -9    5.95    1.80
   5 -33   9    9.03    3.34
  -5  31  -9    0.67    1.33
   5 -31   9    0.21    1.59
   5 -27   9    8.26    2.10
  -5  25  -9    1.75    1.49
   5 -25   9    0.46    1.54
  -5  23  -9   57.90    4.11
   5 -23   9   57.54    4.36
  -5  21  -9   11.55    1.75
   5 -21   9   12.32    1.85
  -5  19  -9  206.69   14.94
   5 -19   9  261.71   16.12
  -5  17  -9   12.11    1.80
  -5  15  -9  137.04    7.90
   5 -15   9  123.13    7.49
  -5  13  -9  172.86   13.04
  -5  11  -9  100.65    5.95
   5 -11   9   87.77    5.18
  -5   9  -9 3473.03  106.40
   5  -9   9 3406.05  101.57
  -5   7  -9  697.82   26.54
   5  -7   9  730.31   43.93
  -5   5  -9 1916.75   60.51
   5  -5   9 1958.32   62.26
  -5   3  -9   62.10    3.44
   5  -3   9   60.72    3.95
  -5   1  -9  446.89   16.27
   5  -1   9  430.57   16.06
  -5  -1  -9  417.28   17.30
   5   1   9  441.81   18.02
  -5  -3  -9   53.69    5.13
   5   3   9   51.58    5.18
  -5  -5  -9 1750.14   87.61
   5   5   9 1777.04   88.59
  -5  -7  -9  602.51   22.84
   5   7   9  582.39   29.92
  -5  -9  -9 3221.03   92.80
   5   9   9 3215.74   98.96
  -5 -11  -9   81.76    7.39
   5  11   9   92.90    7.70
  -5 -13  -9  151.00   10.01
   5  13   9  184.31   12.93
  -5 -15  -9  131.60   10.37
   5  15   9  138.48    7.60
  -5 -17  -9   11.24    1.75
   5  17   9   13.04    1.69
  -5 -19  -9  279.57   12.16
   5  19   9  261.50   11.80
  -5 -21  -9   14.68    2.26
   5  21   9   12.88    2.41
  -5 -23  -9   59.95    4.47
   5  23   9   60.20    4.88
  -5 -25  -9    1.13    1.54
   5  25   9    1.54    1.49
  -5 -27  -9    6.26    2.21
   5  27   9    5.54    2.00
  -5 -29  -9    8.88    2.26
   5  29   9    5.08    1.90
  -5 -31  -9   -0.31    1.85
   5  31   9   -0.26    1.90
   5  33   9    4.41    3.90
  -5 -35  -9   -0.56    2.21
   5  35   9    0.15    2.00
  -5 -37  -9    6.26    2.67
   5  37   9    2.26    2.46
  -5 -39  -9   -1.13    2.36
   5  39   9    1.75    3.59
  -4  40  -8   -1.13    2.41
   4 -40   8    2.10    4.00
  -4  38  -8   -0.21    2.62
   4 -38   8    0.62    1.59
  -4  36  -8   -0.26    1.49
   4 -36   8   -0.10    3.34
  -4  34  -8   -0.98    1.69
   4 -34   8   -0.21    1.75
  -4  32  -8    0.72    1.69
   4 -32   8    2.36    1.85
  -4  30  -8    0.41    2.51
   4 -30   8    0.62    1.49
  -4  28  -8    2.87    1.44
   4 -28   8    4.00    1.64
  -4  26  -8    2.98    1.49
   4 -26   8    4.82    1.85
  -4  24  -8    1.13    1.95
   4 -24   8    2.31    1.49
  -4  22  -8   -0.10    1.44
   4 -22   8   -0.21    1.39
  -4  20  -8   23.81    2.57
   4 -20   8   24.74    2.62
  -4  18  -8    1.75    2.16
   4 -18   8    0.77    2.10
  -4  16  -8   25.92    4.16
   4 -16   8   25.10    3.54
  -4  14  -8   25.92    2.26
   4 -14   8   24.12    2.36
  -4  12  -8   19.40    2.00
   4 -12   8   17.91    2.87
  -4  10  -8   37.57    2.93
   4 -10   8   37.88    2.72
  -4   8  -8  111.74    6.26
   4  -8   8  114.51    6.52
  -4   6  -8   37.93    3.39
   4  -6   8   39.83    5.34
  -4   4  -8  332.54   13.96
   4  -4   8  334.69   18.48
  -4   2  -8   55.79    3.75
   4  -2   8   48.35    3.49
  -4   0  -8  431.34   21.45
   4   0   8  419.94   15.24
  -4  -2  -8   48.71    5.08
   4   2   8   42.50    4.31
  -4  -4  -8  286.75   19.76
   4   4   8  296.25   19.97
   4   6   8   34.39    2.51
  -4  -8  -8  103.78    5.95
   4   8   8  104.60    6.52
  -4 -10  -8   34.18    2.62
   4  10   8   35.31    3.59
  -4 -12  -8   15.76    1.69
   4  12   8   18.12    2.00
  -4 -14  -8   22.43    2.51
   4  14   8   33.16    2.98
  -4 -16  -8   21.86    2.16
   4  16   8   21.35    3.39
  -4 -18  -8    1.69    1.28
   4  18   8    0.15    1.75
  -4 -20  -8   19.55    2.21
   4  20   8   21.25    2.16
  -4 -22  -8    0.10    1.85
   4  22   8   -3.03    2.67
  -4 -24  -8    1.85    2.00
   4  24   8    1.39    3.23
  -4 -26  -8    2.31    2.00
   4  26   8    5.18    1.80
  -4 -28  -8    3.08    1.69
   4  28   8    3.49    1.69
   4  30   8   -0.67    2.93
  -4 -32  -8    0.05    1.69
   4  32   8   -1.69    1.90
  -4 -34  -8    1.28    2.10
   4  34   8   -1.64    2.10
  -4 -36  -8   -0.26    2.16
   4  36   8    1.13    2.10
  -4 -38  -8   -0.41    2.51
   4  38   8   -0.26    2.26
  -4 -40  -8    0.92    2.72
   4  40   8    0.15    2.72
   4  42   8    1.49    2.05
  -3  41  -7   -0.26    1.69
  -3  39  -7    3.03    3.64
   3 -39   7    2.05    3.39
  -3  37  -7    1.08    1.54
  -3  35  -7    7.34    3.39
  -3  33  -7    2.05    3.23
   3 -33   7    3.18    2.41
  -3  31  -7    6.21    1.85
   3 -31   7    6.26    4.26
  -3  29  -7   -0.51    1.28
   3 -29   7    0.67    1.49
  -3  27  -7    0.46    1.44
   3 -27   7   -0.05    1.59
  -3  25  -7   25.66    2.77
   3 -25   7   25.20    3.90
  -3  23  -7    2.51    1.59
   3 -23   7    2.82    1.95
  -3  21  -7  117.79    7.08
   3 -21   7  121.95    7.54
  -3  19  -7   28.07    2.51
   3 -19   7   30.74    3.70
  -3  17  -7   96.18    5.24
   3 -17   7   98.19    5.80
  -3  15  -7    5.13    1.18
   3 -15   7    4.67    1.28
  -3  13  -7    4.77    1.59
   3 -13   7    2.41    1.39
  -3  11  -7  877.82   42.39
   3 -11   7  877.25   43.52
  -3   9  -7  343.32   13.19
   3  -9   7  338.13   13.65
  -3   7  -7 2045.98   64.62
   3  -7   7 1959.45   59.43
  -3   5  -7  504.68   20.12
   3  -5   7  509.87   21.66
  -3   3  -7  498.32   18.43
   3  -3   7  501.71   20.84
  -3   1  -7   39.88    2.51
   3  -1   7   37.52    2.77
  -3  -1  -7   35.11    3.54
   3   1   7   40.91    4.11
  -3  -3  -7  438.73   24.53
   3   3   7  440.32   24.84
  -3  -5  -7  418.30   24.33
   3   5   7  403.78   17.25
  -3  -7  -7 1712.88   54.56
   3   7   7 1775.65   57.43
  -3  -9  -7  317.24   12.32
   3   9   7  304.10   16.94
  -3 -11  -7  790.10   27.46
   3  11   7  845.64   28.18
  -3 -13  -7    2.72    1.85
   3  13   7    6.11    1.54
  -3 -15  -7    3.28    1.80
   3  15   7    4.16    1.13
  -3 -17  -7  125.23   10.01
   3  17   7  118.82    6.11
  -3 -19  -7   29.15    3.80
   3  19   7   30.80    2.46
  -3 -21  -7  121.85    6.77
   3  21   7  129.44    7.49
  -3 -23  -7    4.31    1.75
   3  23   7    4.05    2.72
  -3 -25  -7   22.02    3.95
   3  25   7   17.91    3.95
  -3 -27  -7   -0.46    1.75
   3  27   7   -1.54    2.51
  -3 -29  -7    2.26    2.10
   3  29   7    1.49    1.85
  -3 -31  -7    6.83    2.10
   3  31   7    3.34    2.10
  -3 -33  -7    1.80    3.13
   3  33   7   -0.10    2.93
  -3 -35  -7    6.62    2.46
   3  35   7    1.28    2.16
  -3 -37  -7    1.03    3.44
   3  37   7    0.51    2.05
  -3 -39  -7    1.03    2.26
   3  39   7    1.18    2.46
  -2  40  -6    0.87    3.03
  -2  38  -6    1.75    2.77
   2 -38   6    0.51    1.90
  -2  36  -6   -1.75    2.93
   2 -36   6    0.82    3.08
  -2  34  -6    3.34    2.46
   2 -34   6    1.33    1.44
  -2  32  -6    0.26    1.28
   2 -32   6   -0.05    1.69
  -2  30  -6    7.49    2.67
   2 -30   6    4.11    1.80
  -2  28  -6    3.90    1.64
   2 -28   6    3.64    1.64
  -2  26  -6    7.70    1.69
   2 -26   6    8.06    2.00
  -2  24  -6    0.00    1.44
   2 -24   6    0.26    1.49
  -2  22  -6    1.28    1.44
   2 -22   6    1.64    1.39
  -2  20  -6   24.48    3.75
   2 -20   6   28.23    3.80
  -2  18  -6   27.31    2.57
   2 -18   6   26.74    2.62
  -2  16  -6  103.73    6.21
   2 -16   6  101.57    5.75
  -2  14  -6  154.39    7.39
   2 -14   6  152.85    7.39
  -2  12  -6  457.15   18.37
   2 -12   6  427.18   17.25
  -2  10  -6  107.68    5.65
   2 -10   6  102.34    5.70
  -2   8  -6  289.22   11.60
   2  -8   6  292.66   17.30
  -2   6  -6   80.89    5.29
   2  -6   6   84.69    5.49
  -2   4  -6  106.91    7.90
   2  -4   6  116.92    6.11
  -2   2  -6  189.80    8.37
   2  -2   6  190.47    8.78
  -2   0  -6  494.11   26.33
  -2  -2  -6  167.17   10.73
   2   2   6  160.03   10.98
  -2  -4  -6   91.05    7.08
   2   4   6   87.92    4.82
  -2  -6  -6   65.13    4.41
   2   6   6   68.83    4.93
  -2  -8  -6  235.07   13.29
   2   8   6  265.10   11.24
  -2 -10  -6   88.64    6.72
   2  10   6  103.52    5.29
  -2 -12  -6  467.06   17.19
   2  12   6  459.26   27.20
  -2 -14  -6  152.59    6.31
   2  14   6  148.54    7.13
  -2 -16  -6  110.30    4.88
   2  16   6  107.83    5.49
  -2 -18  -6   26.89    2.36
   2  18   6   33.31    2.77
  -2 -20  -6   30.54    4.00
  -2 -22  -6    2.16    1.95
   2  22   6    1.08    2.36
  -2 -24  -6    1.08    1.39
   2  24   6    0.56    1.13
  -2 -26  -6    9.50    3.18
   2  26   6    2.31    2.46
  -2 -28  -6   10.78    2.98
   2  28   6    4.82    1.69
  -2 -30  -6    6.47    1.90
   2  30   6    7.19    2.93
   2  32   6    0.15    3.03
  -2 -34  -6    0.05    2.51
   2  34   6   -0.21    2.05
  -2 -36  -6   -0.46    2.21
   2  36   6    0.26    2.67
  -2 -38  -6   -0.31    1.95
   2  38   6    1.90    2.31
  -2 -40  -6    1.95    2.41
   2  40   6    0.46    1.80
  -2 -42  -6    0.82    3.80
   2  42   6    0.15    1.39
  -1  39  -5    2.62    3.39
   1 -39   5   -1.59    3.18
  -1  37  -5    0.92    1.80
   1 -37   5    1.39    3.34
  -1  35  -5    0.51    2.05
   1 -35   5    0.82    1.95
  -1  33  -5    1.90    2.77
   1 -33   5    2.31    2.00
  -1  31  -5    0.00    1.49
   1 -31   5    2.41    3.03
  -1  29  -5    0.67    2.41
   1 -29   5    0.21    1.44
  -1  27  -5    1.03    1.59
  -1  25  -5    0.77    1.33
   1 -25   5    0.46    2.05
  -1  23  -5   24.79    4.98
   1 -23   5   27.41    3.70
  -1  21  -5   24.43    4.77
   1 -21   5   26.02    3.95
  -1  19  -5   91.56    5.49
   1 -19   5  111.48    8.21
  -1  17  -5   28.43    2.72
   1 -17   5   28.23    3.95
  -1  15  -5   12.32    1.69
   1 -15   5    8.11    1.90
  -1  13  -5   58.36    3.44
   1 -13   5   55.28    4.72
  -1  11  -5   34.64    2.98
   1 -11   5   33.36    3.18
  -1   9  -5  425.03   16.22
   1  -9   5  414.09   22.07
  -1   7  -5  219.01   12.06
   1  -7   5  204.74    9.14
  -1   5  -5 1101.39   39.01
   1  -5   5 1060.64   57.23
  -1   3  -5    6.72    0.98
   1  -3   5    5.54    0.92
  -1   1  -5    6.98    1.23
   1  -1   5    6.67    1.28
  -1  -1  -5    5.18    0.87
   1   1   5    5.39    1.08
   1   3   5    5.95    0.92
  -1  -5  -5  879.05   30.08
   1   5   5  960.35   33.72
  -1  -7  -5  179.74    7.49
   1   7   5  177.07    7.60
  -1  -9  -5  369.18   13.50
   1   9   5  437.55   23.15
  -1 -11  -5   34.64    2.57
   1  11   5   30.49    2.62
  -1 -13  -5   54.15    4.52
   1  13   5   61.59    3.64
  -1 -15  -5   10.21    1.49
   1  15   5   10.42    1.75
  -1 -17  -5   30.59    2.46
   1  17   5   27.92    3.75
  -1 -19  -5   86.07    4.98
   1  19   5  102.65    5.90
  -1 -21  -5   24.79    3.49
   1  21   5   22.94    2.62
  -1 -23  -5   25.30    2.82
   1  23   5   25.41    2.87
  -1 -25  -5    1.80    1.54
   1  25   5    3.54    1.95
  -1 -27  -5    3.08    2.10
   1  27   5    2.98    1.80
  -1 -29  -5   -0.05    2.31
   1  29   5    0.36    1.85
  -1 -31  -5    0.87    2.77
   1  31   5    1.49    1.80
  -1 -33  -5    1.90    2.31
   1  33   5    0.92    1.69
   1  35   5    0.46    1.90
  -1 -37  -5    1.03    1.95
   1  37   5    0.56    1.95
  -1 -39  -5    1.08    2.62
   1  39   5   -1.28    1.80
  -1 -41  -5    2.72    3.34
   1  41   5    1.95    3.90
   0  40  -4    1.54    1.69
   0  38  -4    1.85    1.85
   0 -38   4    0.15    2.00
   0  36  -4   -1.64    2.67
   0 -36   4    0.21    2.00
   0  34  -4   -2.93    2.77
   0 -34   4   -1.03    1.85
   0  32  -4    6.57    1.90
   0  30  -4    1.49    1.69
   0 -30   4    4.00    1.85
   0  28  -4   34.75    5.54
   0 -28   4   26.38    3.08
   0  26  -4    2.26    1.49
   0 -26   4    3.08    1.75
   0  24  -4   30.03    2.87
   0 -24   4   22.12    3.54
   0  22  -4    1.03    1.23
   0 -22   4    0.87    1.59
   0  20  -4    2.46    2.00
   0 -20   4    2.46    1.54
   0  18  -4  190.47   16.12
   0 -18   4  189.65    9.29
   0  16  -4   13.96    1.85
   0 -16   4   17.04    2.10
   0  14  -4  690.48   24.28
   0 -14   4  698.54   33.31
   0  12  -4   81.40    7.08
   0 -12   4   75.91    4.57
   0  10  -4  231.02   12.83
   0 -10   4  208.89    8.78
   0   8  -4  373.60   14.73
   0  -8   4  360.51   14.88
   0   6  -4  281.93   13.34
   0  -6   4  278.18   13.14
   0   4  -4 3918.49  112.61
   0  -4   4 3812.04  113.28
   0   2  -4  271.61   16.78
   0  -2   4  276.18   11.65
   0  -2  -4  248.11    9.75
   0   2   4  251.49   15.60
   0  -4  -4 2902.29   83.20
   0  -6  -4  252.73    9.70
   0   6   4  216.44    8.73
   0  -8  -4  335.72   12.47
   0   8   4  288.19   16.06
   0 -10  -4  198.94   10.16
   0  10   4  227.01   12.32
   0 -12  -4   72.27    3.90
   0  12   4   78.07    3.95
   0 -14  -4  649.47   28.64
   0  14   4  765.57   23.61
   0 -16  -4   15.09    1.80
   0 -18  -4  186.00    8.88
   0  18   4  211.31    8.93
   0 -20  -4    2.77    1.59
   0  20   4    4.62    2.21
   0 -22  -4    1.64    1.33
   0  22   4    1.23    1.39
   0 -24  -4   23.35    2.82
   0  24   4   25.35    3.90
   0 -26  -4    1.13    2.41
   0  26   4    1.59    2.05
   0 -28  -4   30.38    4.67
   0  28   4   23.10    2.41
   0 -30  -4    3.70    1.85
   0  30   4    4.05    2.82
   0 -32  -4    9.03    2.10
   0  32   4    7.60    1.85
   0 -34  -4   -0.05    2.57
   0  34   4   -0.77    1.90
   0 -36  -4    1.59    2.62
   0  36   4   -1.33    1.85
   0 -38  -4    2.87    3.39
   0  38   4    0.05    1.95
   0  40   4   -0.26    1.69
   1  41  -3   -0.77    2.31
  -1 -41   3    0.41    2.57
   1  39  -3   -1.18    3.34
  -1 -39   3   -0.62    2.00
   1  37  -3    0.72    2.72
  -1 -37   3    1.28    3.08
   1  35  -3    0.98    1.64
   1  33  -3   -0.26    3.03
  -1 -33   3    0.62    2.93
   1  31  -3   -0.31    1.69
  -1 -31   3   -2.57    2.67
   1  29  -3   -1.03    1.69
  -1 -29   3    0.87    2.67
   1  27  -3    1.28    1.69
  -1 -27   3    1.95    1.54
   1  25  -3   -1.33    1.39
  -1 -25   3    0.46    1.49
   1  23  -3    5.65    2.62
  -1 -23   3    3.95    1.69
   1  21  -3    2.67    1.33
  -1 -21   3    1.39    1.54
   1  19  -3   42.75    3.75
  -1 -19   3   44.86    5.29
   1  17  -3   10.37    1.64
  -1 -17   3    8.67    1.75
   1  15  -3   -0.92    1.08
  -1 -15   3   -3.28    1.75
   1  13  -3   69.80    4.47
  -1 -13   3   63.44    3.75
   1  11  -3    1.69    1.64
  -1 -11   3    0.26    1.08
   1   9  -3   37.47    2.62
  -1  -9   3   37.26    2.51
   1   7  -3   30.33    2.46
  -1  -7   3   31.51    2.46
   1   5  -3    4.93    1.03
  -1  -5   3    4.52    0.77
   1   3  -3  539.89   29.87
   1   1  -3   58.25    4.77
  -1  -1   3   58.82    4.47
   1  -1  -3   59.85    4.31
  -1   1   3   59.08    2.98
   1  -3  -3  357.79   18.84
  -1   3   3  378.42   19.76
   1  -5  -3    4.00    0.62
  -1   5   3    3.59    0.56
   1  -7  -3   26.84    2.87
  -1   7   3   29.51    1.95
   1  -9  -3   38.34    3.18
  -1   9   3   38.80    2.31
   1 -11  -3    0.46    0.72
   1 -13  -3   68.26    3.75
  -1  13   3   74.32    3.75
   1 -15  -3   -0.82    0.98
  -1  15   3   -0.82    0.82
   1 -17  -3    7.75    1.44
  -1  17   3    8.57    1.28
   1 -19  -3   37.98    4.82
  -1  19   3   43.52    3.03
   1 -21  -3    3.28    1.64
  -1  21   3    1.90    1.44
   1 -23  -3    4.57    1.69
  -1  23   3    3.64    2.10
   1 -25  -3    0.05    1.69
  -1  25   3    1.80    1.95
   1 -27  -3    0.72    1.49
  -1  27   3    2.21    2.31
   1 -29  -3    0.41    1.69
  -1  29   3   -1.08    1.49
  -1  31   3   -1.90    2.57
   1 -33  -3   -1.75    3.03
   1 -35  -3    0.15    3.18
  -1  35   3    0.77    1.80
   1 -37  -3   -1.08    1.85
  -1  37   3    0.51    1.85
  -1  39   3    0.82    1.95
   2  42  -2    3.03    3.54
   2  40  -2    3.23    1.95
   2  38  -2    0.72    1.90
   2  36  -2    2.31    2.05
  -2 -36   2    2.87    3.28
   2  34  -2    1.03    1.85
  -2 -34   2    3.39    2.57
   2  32  -2   -1.08    1.75
  -2 -32   2   -1.69    3.18
   2  30  -2   25.00    5.24
  -2 -30   2   23.61    3.34
   2  28  -2    8.21    3.44
  -2 -28   2   11.24    2.16
   2  26  -2   45.83    6.36
  -2 -26   2   45.01    4.21
   2  24  -2   -0.15    2.21
  -2 -24   2    2.05    1.44
   2  22  -2   45.06    7.70
  -2 -22   2   42.39    3.95
   2  20  -2   90.02   10.57
  -2 -20   2   84.12    5.90
   2  18  -2   44.14    3.59
  -2 -18   2   46.71    4.67
   2  16  -2  430.47   18.07
  -2 -16   2  408.09   23.20
   2  14  -2   20.38    2.10
  -2 -14   2   19.86    2.16
   2  12  -2  361.33   15.14
  -2 -12   2  373.34   16.12
   2  10  -2  489.18   19.09
  -2 -10   2  467.21   18.37
   2   8  -2  895.06   30.80
  -2  -8   2  859.55   28.84
   2   6  -2  183.18    9.29
  -2  -6   2  171.73    8.31
   2   4  -2  496.37   30.80
  -2  -4   2  604.66   31.31
  -2   4   2  441.45   14.27
   2  -6  -2  178.77    9.39
   2  -8  -2  734.41   24.07
  -2   8   2  739.29   34.54
   2 -10  -2  417.94   18.22
  -2  10   2  404.85   14.99
   2 -12  -2  381.91   18.79
  -2  12   2  375.39   13.24
   2 -14  -2   20.94    2.36
  -2  14   2   17.55    1.64
   2 -16  -2  387.30   14.63
  -2  16   2  432.06   15.65
   2 -18  -2   39.62    4.98
  -2  18   2   60.97    5.18
   2 -20  -2   82.38    8.16
  -2  20   2   78.37    4.52
   2 -22  -2   42.14    5.39
  -2  22   2   58.61    3.85
   2 -24  -2    0.46    1.28
  -2  24   2    0.77    1.28
   2 -26  -2   43.06    5.13
  -2  26   2   63.64    5.75
  -2  28   2    8.31    2.51
   2 -30  -2   21.56    4.77
  -2  30   2   28.90    4.62
   2 -32  -2    2.21    2.31
  -2  32   2    3.03    2.51
   2 -34  -2    2.67    2.16
  -2  36   2   -2.77    2.87
   2 -38  -2    0.21    1.95
  -2  38   2    1.69    1.59
  -2  40   2    0.36    2.21
   3  41  -1    0.46    1.80
   3  39  -1   -0.72    1.59
  -3 -39   1   -0.26    1.85
   3  37  -1    1.54    1.95
  -3 -37   1   -0.21    1.90
   3  35  -1   -0.26    1.85
  -3 -35   1    0.21    1.80
   3  33  -1   -0.82    1.85
  -3 -33   1    0.15    3.34
   3  31  -1    1.80    2.72
  -3 -31   1    0.00    1.95
   3  29  -1    1.08    1.49
  -3 -29   1    0.56    1.54
   3  27  -1    1.44    1.85
  -3 -27   1    2.00    1.64
   3  25  -1   -2.10    1.75
  -3 -25   1   -0.41    2.05
   3  23  -1    9.55    3.08
  -3 -23   1    5.39    1.75
   3  21  -1    2.10    1.64
  -3 -21   1    3.80    1.75
   3  19  -1   43.78    3.80
  -3 -19   1   40.44    3.90
   3  17  -1    8.26    1.49
  -3 -17   1    9.85    2.31
   3  15  -1   -0.98    1.08
  -3 -15   1    0.00    1.90
   3  13  -1   77.30    4.31
  -3 -13   1   74.06    4.47
   3  11  -1    3.18    0.87
  -3 -11   1    1.95    0.77
   3   9  -1   35.57    2.72
  -3  -9   1   33.57    2.46
   3   7  -1   34.44    2.57
  -3  -7   1   38.34    4.31
   3   5  -1    3.49    1.18
  -3  -5   1    3.39    1.33
   3   3  -1  523.47   32.13
  -3  -3   1  516.13   32.44
   3   1  -1   58.05    3.08
  -3  -1   1   57.23    3.13
   3  -1  -1   58.25    2.98
  -3   1   1   55.79    2.87
   3  -3  -1  465.78   16.22
  -3   3   1  415.12   15.09
   3  -5  -1    3.54    0.62
  -3   5   1    3.54    0.56
   3  -7  -1   27.66    2.31
   3  -9  -1   27.92    2.41
  -3   9   1   28.59    2.93
   3 -11  -1    1.18    0.92
  -3  11   1    1.75    0.62
   3 -13  -1   74.94    3.75
  -3  13   1   70.47    3.64
   3 -15  -1    0.51    1.13
  -3  15   1   -1.18    1.08
   3 -17  -1    8.93    1.54
  -3  17   1   10.27    2.21
   3 -19  -1   38.34    4.52
  -3  19   1   42.24    3.03
   3 -21  -1    3.54    1.39
  -3  21   1    3.90    1.23
   3 -23  -1    3.80    1.59
   3 -25  -1    0.62    1.80
  -3  25   1   -0.92    1.23
   3 -27  -1    1.08    2.36
  -3  27   1    1.08    1.44
   3 -29  -1   -0.21    1.75
  -3  29   1   -1.13    1.49
   3 -31  -1    0.51    2.26
  -3  31   1   -0.36    1.80
   3 -33  -1   -0.92    1.64
  -3  33   1   -0.36    1.59
   3 -35  -1   -1.33    1.80
  -3  35   1   -0.10    2.72
  -3  37   1    0.62    2.00
  -3  39   1   -1.85    2.72
   4  42   0   -0.77    4.00
  -4 -42   0    0.87    3.03
   4  40   0   -1.03    2.26
   4  38   0    3.59    2.98
  -4 -38   0    2.77    3.59
   4  36   0   -0.82    1.85
  -4 -36   0    0.41    1.69
   4  34   0    1.49    2.10
  -4 -34   0   -0.15    1.69
   4  32   0   11.60    2.16
   4  30   0    5.03    1.80
  -4 -30   0    5.39    1.90
   4  28   0   41.78    4.26
  -4 -28   0   40.96    5.24
   4  26   0    4.82    1.80
  -4 -26   0    3.59    1.75
   4  24   0   30.95    3.23
  -4 -24   0   24.33    4.98
   4  22   0    1.33    1.28
  -4 -22   0   -0.67    1.39
   4  20   0    6.06    1.64
  -4 -20   0   -1.08    2.57
   4  18   0  195.75    9.44
  -4 -18   0  182.56   10.27
   4  16   0   11.09    2.36
  -4 -16   0   12.52    2.72
   4  14   0  756.13   33.77
  -4 -14   0  720.15   24.43
   4  12   0   99.42    5.03
  -4 -12   0   88.48    5.08
   4  10   0  224.45   10.98
  -4 -10   0  222.75   10.47
   4   8   0  345.62   22.99
  -4  -8   0  338.75   20.94
   4   6   0  227.83   16.12
  -4  -6   0  208.59   16.01
   4   4   0 3420.01  142.27
  -4  -4   0 3279.33  136.27
   4   2   0  271.77   10.98
  -4  -2   0  251.44   10.37
  -4   2   0  212.13    7.70
  -4   4   0 3171.39  105.47
  -4   6   0  175.22    9.19
   4  -8   0  332.23   10.98
  -4   8   0  314.57   11.96
   4 -10   0  197.50   10.68
  -4  10   0  205.97    8.21
   4 -12   0   84.64    4.21
   4 -14   0  675.29   28.54
  -4  14   0  693.41   20.74
   4 -16   0   14.06    1.39
  -4  16   0   13.86    1.69
   4 -18   0  171.22    8.67
  -4  18   0  192.11    8.73
  -4  20   0    4.31    1.33
   4 -22   0    1.64    2.05
   4 -24   0   20.02    2.46
  -4  24   0   19.76    3.34
   4 -26   0    2.87    1.54
  -4  26   0    1.13    1.49
   4 -28   0   24.79    2.67
  -4  28   0   25.92    2.62
  -4  30   0    3.18    1.69
   4 -32   0    5.70    2.51
  -4  32   0    9.70    1.95
   4 -34   0    1.33    2.57
  -4  34   0    1.03    1.49
   4 -36   0    1.13    2.62
  -4  36   0    0.10    1.75
   4 -38   0    1.75    2.87
  -4  38   0    2.57    2.00
  -4  40   0   -0.15    2.36
   5  41   1   -0.51    2.00
   5  39   1    0.82    1.95
  -5 -39  -1    0.82    2.41
   5  37   1    0.77    1.95
  -5 -37  -1    1.59    2.98
   5  35   1    0.77    1.90
  -5 -35  -1    2.36    2.05
   5  33   1    0.36    2.16
  -5 -33  -1    2.82    2.77
   5  31   1   -1.23    1.69
  -5 -31  -1   -0.36    1.80
   5  29   1   -0.77    1.80
  -5 -29  -1   -0.21    2.93
   5  27   1    3.44    2.67
  -5 -27  -1    3.85    1.80
   5  25   1    2.77    1.44
  -5 -25  -1    2.72    1.64
   5  23   1   27.25    2.77
   5  21   1   24.89    2.36
  -5 -21  -1   21.56    2.93
   5  19   1  103.06    6.01
  -5 -19  -1   89.15    6.06
   5  17   1   36.29    2.77
  -5 -17  -1   34.08    3.90
   5  15   1   16.63    1.69
  -5 -15  -1   14.17    2.67
   5  13   1   66.77    4.47
  -5 -13  -1   61.90    3.49
   5  11   1   37.01    2.77
  -5 -11  -1   37.47    2.41
   5   9   1  421.43   24.69
  -5  -9  -1  376.98   15.76
   5   7   1  188.47   12.68
  -5  -7  -1  177.28   12.11
   5   5   1  986.01   42.86
  -5  -5  -1  941.10   34.18
   5   3   1    4.67    0.77
  -5  -3  -1    4.36    0.77
   5   1   1    5.75    0.67
  -5  -1  -1    5.34    0.56
   5  -1   1    5.08    0.62
  -5   1  -1    5.39    0.46
   5  -3   1    4.72    0.41
  -5   3  -1    4.82    0.46
   5  -5   1  895.17   35.31
  -5   5  -1  867.14   33.67
   5  -7   1  190.98    8.83
  -5   7  -1  181.95    6.83
   5  -9   1  354.04   15.96
  -5   9  -1  368.21   12.88
   5 -11   1   31.62    2.10
  -5  11  -1   33.93    2.05
  -5  13  -1   60.67    2.98
   5 -15   1   12.73    1.28
  -5  15  -1   14.01    1.49
  -5  17  -1   30.90    2.26
   5 -19   1   81.35    4.62
  -5  19  -1   92.44    5.95
   5 -21   1   18.07    2.77
  -5  21  -1   21.40    2.16
   5 -23   1   21.20    2.41
  -5  23  -1   23.71    3.44
  -5  25  -1    3.13    2.31
  -5  27  -1    1.23    1.44
   5 -29   1    0.56    2.62
  -5  29  -1    0.36    1.75
  -5  31  -1    0.67    1.39
  -5  33  -1    1.18    1.64
   5 -35   1    1.18    2.16
  -5  35  -1    0.41    1.64
   5 -37   1   -0.87    2.57
  -5  37  -1    0.67    1.64
   5 -39   1   -1.49    2.77
  -5  39  -1    0.21    2.77
   5 -41   1   -1.18    2.57
   6  42   2    0.62    1.69
   6  40   2    2.77    2.62
   6  38   2    1.18    2.21
  -6 -38  -2    2.57    2.00
   6  36   2    0.56    2.05
  -6 -36  -2   -0.46    2.46
   6  34   2   -0.15    1.90
  -6 -34  -2    0.62    2.05
   6  32   2   -0.92    2.72
  -6 -32  -2   -3.03    3.08
   6  30   2    8.37    2.10
  -6 -30  -2    9.39    2.21
   6  28   2    7.34    2.21
  -6 -28  -2    8.21    2.36
   6  26   2   11.19    2.21
  -6 -26  -2    9.19    2.10
   6  24   2    1.54    1.54
  -6 -24  -2   -0.51    1.54
   6  22   2    2.87    1.03
  -6 -22  -2    1.13    1.28
   6  20   2   21.76    3.59
  -6 -20  -2   25.05    4.05
   6  18   2   27.25    2.51
  -6 -18  -2   25.71    2.77
   6  16   2  112.04    6.42
  -6 -16  -2  112.35    5.29
   6  14   2  154.18    7.29
  -6 -14  -2  141.91    9.91
   6  12   2  491.54   29.61
  -6 -12  -2  483.33   17.76
   6  10   2  103.06    8.31
  -6 -10  -2  110.45    5.90
   6   8   2  255.70   16.48
  -6  -8  -2  268.17   17.96
   6   6   2   59.90    4.67
  -6  -6  -2   59.02    5.13
   6   4   2   95.82    4.88
  -6  -4  -2   94.39    5.18
   6   2   2  167.47    7.24
  -6  -2  -2  174.20    7.19
   6   0   2  436.83   18.79
  -6   0  -2  434.06   18.63
   6  -2   2  168.86    8.52
  -6   2  -2  171.27    6.31
   6  -4   2   96.13    3.80
  -6   6  -2   68.83    4.41
   6  -8   2  276.75    8.98
  -6   8  -2  263.15   12.73
  -6  10  -2  102.91    6.42
   6 -12   2  452.64   14.73
  -6  12  -2  461.31   15.71
   6 -14   2  141.40    6.06
  -6  14  -2  138.17    9.39
   6 -16   2   91.62    5.95
  -6  16  -2   96.80    7.44
   6 -18   2   24.43    3.03
  -6  18  -2   26.69    2.26
   6 -20   2   18.58    2.77
  -6  20  -2   18.53    1.85
   6 -22   2    0.67    1.75
  -6  22  -2    1.39    1.08
  -6  24  -2   -0.26    1.85
   6 -26   2    4.31    1.90
  -6  26  -2    7.08    1.54
   6 -28   2    5.85    1.95
  -6  28  -2    2.16    2.10
  -6  30  -2    3.44    2.67
  -6  32  -2   -0.82    1.59
   6 -34   2    0.56    1.75
  -6  34  -2    2.87    1.49
   6 -36   2    0.92    2.05
  -6  36  -2   -0.56    2.31
   6 -38   2    1.03    2.51
  -6  40  -2   -1.44    2.10
   7  41   3    0.77    1.49
   7  39   3    1.28    1.85
  -7 -39  -3    2.05    3.23
   7  37   3    1.69    1.95
  -7 -37  -3    1.03    2.21
   7  35   3    7.70    3.03
  -7 -35  -3    8.21    3.95
   7  33   3    1.03    2.05
  -7 -33  -3    0.51    2.16
   7  31   3   12.73    2.57
  -7 -31  -3    8.67    2.41
   7  29   3   -1.13    1.95
  -7 -29  -3   -0.05    2.51
   7  27   3    2.36    1.69
  -7 -27  -3    0.82    1.33
   7  25   3   30.90    3.23
  -7 -25  -3   28.33    2.93
   7  23   3    5.18    1.75
  -7 -23  -3    6.31    1.95
   7  21   3  132.01    7.75
  -7 -21  -3  120.97   11.34
   7  19   3   34.75    2.98
  -7 -19  -3   26.38    2.72
   7  17   3  131.34    6.42
  -7 -17  -3  115.58    8.88
   7  15   3    2.87    1.18
  -7 -15  -3    1.59    1.49
   7  13   3    2.51    1.23
  -7 -13  -3    2.93    1.44
   7  11   3  794.88   40.34
  -7 -11  -3  767.16   38.19
  -7  -9  -3  303.85   19.55
   7   7   3 1743.98   60.51
  -7  -7  -3 1656.63   85.20
   7   5   3  424.72   16.32
  -7  -5  -3  430.41   23.76
   7   3   3  424.05   15.14
   7   1   3   35.31    2.31
  -7  -1  -3   33.31    2.00
   7  -1   3   31.67    2.41
  -7   1  -3   31.36    2.05
   7  -3   3  453.77   21.97
  -7   3  -3  469.17   20.17
  -7   5  -3  404.70   17.55
   7  -7   3 1792.44   48.19
  -7   7  -3 1795.57   49.17
   7  -9   3  311.44    9.91
  -7   9  -3  318.88   14.53
   7 -11   3  797.60   32.18
  -7  11  -3  802.52   35.11
   7 -13   3    4.05    1.08
  -7  13  -3    2.77    1.03
   7 -15   3    1.03    1.18
  -7  15  -3    4.26    1.28
   7 -17   3  101.98    4.77
  -7  17  -3   97.52    6.36
   7 -19   3   25.41    2.05
  -7  19  -3   25.87    3.28
   7 -21   3  107.12    5.85
  -7  21  -3  106.76    5.39
   7 -23   3    2.46    1.28
  -7  23  -3    2.36    1.23
   7 -25   3   17.91    2.26
  -7  25  -3   20.58    1.95
  -7  27  -3    0.15    2.00
   7 -29   3   -0.21    1.44
  -7  29  -3    1.08    1.75
   7 -31   3    4.21    2.98
  -7  31  -3    4.77    1.64
   7 -33   3    0.67    1.49
  -7  33  -3    1.13    1.54
   7 -35   3    9.55    3.13
  -7  35  -3    5.34    2.62
   7 -37   3    0.31    2.26
  -7  37  -3    0.98    1.80
   7 -39   3    1.95    1.85
  -7  39  -3    0.36    2.36
   8  40   4    0.05    1.95
   8  38   4   -0.31    2.16
  -8 -38  -4    1.90    2.21
   8  36   4    1.54    2.21
  -8 -36  -4    1.54    2.05
   8  34   4   -0.98    2.31
  -8 -34  -4   -0.31    2.31
   8  32   4    0.15    1.75
  -8 -32  -4    0.56    2.67
   8  30   4   -0.05    2.82
   8  28   4    1.39    2.36
  -8 -28  -4    1.39    2.82
   8  26   4    6.77    1.95
  -8 -26  -4    8.47    2.16
   8  24   4    3.90    1.75
  -8 -24  -4    3.23    1.64
  -8 -22  -4   -0.56    2.67
   8  20   4   25.61    2.51
  -8 -20  -4   25.46    2.82
   8  18   4    2.16    1.33
  -8 -18  -4   -1.23    2.10
   8  16   4   30.44    2.36
  -8 -16  -4   25.71    2.46
   8  14   4   21.56    2.57
  -8 -14  -4   23.10    3.13
  -8 -12  -4   18.32    2.16
   8  10   4   34.23    4.77
  -8 -10  -4   32.28    4.26
   8   8   4   96.90    6.52
  -8  -8  -4   96.95    7.24
   8   6   4   29.92    2.57
  -8  -6  -4   33.87    3.08
   8   4   4  265.35   10.83
  -8  -4  -4  280.90   11.24
   8   2   4   41.32    2.67
  -8  -2  -4   40.24    2.31
   8   0   4  364.72   13.24
  -8   0  -4  366.51   13.81
   8  -2   4   40.09    2.26
  -8   2  -4   36.34    2.72
   8  -4   4  287.37   10.27
   8  -6   4   33.98    3.34
  -8   6  -4   34.44    2.46
   8  -8   4   98.60    4.47
  -8   8  -4   99.67    4.72
   8 -10   4   31.62    2.31
  -8  10  -4   34.08    3.23
   8 -12   4   17.19    2.05
  -8  12  -4   17.45    1.54
   8 -14   4   22.07    1.80
  -8  14  -4   25.05    2.00
   8 -16   4   26.64    2.10
  -8  16  -4   25.77    1.85
   8 -18   4   -0.36    1.23
  -8  18  -4    2.36    1.64
   8 -20   4   24.12    2.05
  -8  20  -4   23.30    3.08
   8 -22   4   -1.69    2.41
  -8  22  -4    1.28    1.18
   8 -24   4    1.08    1.33
  -8  24  -4    2.05    1.69
   8 -26   4    2.93    1.54
  -8  26  -4    3.34    2.10
   8 -28   4    1.75    1.54
  -8  28  -4    0.92    1.85
   8 -30   4   -0.51    2.46
  -8  30  -4   -1.13    2.21
   8 -32   4   -0.56    1.95
  -8  32  -4    0.15    1.49
  -8  34  -4   -0.77    2.67
   8 -36   4    0.00    2.26
  -8  36  -4   -0.21    1.75
   8 -38   4    0.62    3.08
  -8  38  -4    0.41    1.49
   8 -40   4   -0.46    1.69
  -8  40  -4    0.36    1.85
   9  41   5   -1.39    2.57
   9  39   5    0.05    2.36
   9  37   5   -2.05    3.80
  -9 -37  -5    6.47    3.80
   9  35   5    1.18    2.16
  -9 -35  -5   -0.26    2.26
   9  33   5    8.67    2.46
  -9 -33  -5    8.37    2.72
   9  31   5    1.44    2.00
  -9 -31  -5   -0.92    2.00
   9  29   5    6.42    2.16
  -9 -29  -5    6.26    2.00
   9  27   5    8.73    3.49
  -9 -27  -5   11.50    3.34
   9  25   5    0.46    1.59
  -9 -25  -5   -1.90    1.69
   9  23   5   60.72    6.21
  -9 -23  -5   66.83    4.98
   9  21   5   13.96    2.05
  -9 -21  -5   12.06    2.21
   9  19   5  288.81   12.11
  -9 -19  -5  277.67   16.68
   9  17   5   17.19    2.87
  -9 -17  -5   10.52    2.26
   9  15   5  148.79    7.19
  -9 -15  -5  148.84    9.96
  -9 -13  -5  119.49    9.65
   9  11   5   67.60    5.13
  -9 -11  -5   69.91    7.85
   9   9   5 2915.23   99.26
  -9  -9  -5 3150.20  105.99
   9   7   5  600.15   22.28
  -9  -7  -5  605.43   34.03
   9   5   5 1514.71   74.06
  -9  -5  -5 1637.59   50.45
   9   3   5   51.12    2.93
  -9  -3  -5   57.59    3.13
   9   1   5  407.78   14.88
  -9  -1  -5  404.80   14.27
   9  -1   5  404.50   18.48
  -9   1  -5  384.68   13.50
   9  -3   5   51.89    2.82
  -9   3  -5   47.37    3.59
   9  -5   5 1755.28   52.10
  -9   5  -5 1681.21   47.17
   9  -7   5  594.71   21.04
  -9   7  -5  587.06   19.86
   9  -9   5 2873.40  112.40
  -9   9  -5 3117.14   86.12
   9 -11   5   70.32    5.18
  -9  11  -5   75.19    5.49
   9 -13   5  136.22    5.95
  -9  13  -5  126.26    5.44
  -9  15  -5  115.64    9.19
   9 -17   5   11.03    1.44
  -9  17  -5   10.32    1.44
   9 -19   5  214.95    9.44
  -9  19  -5  233.53    9.85
   9 -21   5   13.81    2.36
  -9  21  -5   11.91    1.85
   9 -23   5   50.81    3.23
  -9  23  -5   42.09    3.95
   9 -25   5    0.98    1.75
   9 -27   5    4.11    1.59
  -9  27  -5    6.06    2.67
   9 -29   5    3.08    1.33
  -9  29  -5    5.59    1.90
   9 -31   5    1.13    1.75
  -9  31  -5   -1.64    2.62
   9 -33   5    3.75    3.03
  -9  33  -5    4.16    2.72
   9 -35   5    1.64    3.23
  -9  35  -5    2.36    2.46
   9 -37   5    5.29    1.80
  -9  37  -5    1.59    2.00
   9 -39   5    3.64    3.18
  -9  39  -5    1.39    2.41
  -9  41  -5    0.62    2.26
  10  40   6   -1.49    3.03
 -10 -40  -6    0.00    2.36
  10  38   6   -0.05    2.31
 -10 -38  -6   -1.39    3.13
  10  36   6   -1.39    2.41
 -10 -36  -6    0.62    3.18
  10  34   6    1.28    3.70
 -10 -34  -6    0.56    2.98
  10  32   6   -0.31    2.10
 -10 -32  -6    1.59    3.18
  10  30   6    5.70    2.21
 -10 -30  -6    1.03    2.10
  10  28   6   -0.46    1.85
 -10 -28  -6    2.36    2.26
  10  26   6    0.51    2.46
 -10 -26  -6   -0.36    2.57
  10  24   6    5.75    2.00
 -10 -24  -6    5.39    2.21
  10  22   6    7.08    1.64
 -10 -22  -6    4.47    1.64
  10  20   6   56.10    6.21
 -10 -20  -6   59.28    3.95
  10  18   6    0.00    1.28
 -10 -18  -6   -0.46    1.44
  10  16   6   25.51    2.31
 -10 -16  -6   25.35    3.39
  10  14   6    9.44    1.80
 -10 -14  -6   11.09    1.90
  10  12   6   11.75    1.69
 -10 -12  -6    7.24    1.44
  10  10   6  104.70    6.62
 -10 -10  -6  111.68    6.98
  10   8   6   64.67    6.77
 -10  -8  -6   71.24    4.72
  10   6   6   84.53    5.39
 -10  -6  -6   86.18    5.90
  10   4   6  311.08   16.58
 -10  -4  -6  351.63   17.40
  10   2   6  106.35    5.08
 -10  -2  -6  108.30    4.77
  10   0   6   37.93    2.41
 -10   0  -6   37.88    2.62
  10  -2   6  111.48    4.82
 -10   2  -6  104.34    5.13
 -10   4  -6  274.03   16.17
  10  -6   6   94.90    5.08
 -10   6  -6   85.15    4.67
  10  -8   6   74.94    5.54
 -10   8  -6   74.22    3.85
  10 -10   6  105.37    6.72
 -10  10  -6  106.29    5.08
  10 -12   6    4.52    1.59
 -10  12  -6    5.65    1.33
  10 -14   6    2.41    1.64
 -10  14  -6    6.42    1.18
  10 -16   6   20.07    1.95
 -10  16  -6   21.09    1.95
  10 -18   6    1.33    1.03
 -10  18  -6   -0.51    1.49
  10 -20   6   44.19    4.57
 -10  20  -6   40.50    3.75
  10 -22   6    4.62    1.75
 -10  22  -6    3.54    2.05
  10 -24   6    5.70    1.44
 -10  24  -6    5.03    1.90
  10 -26   6   -0.26    1.49
 -10  26  -6    0.26    2.10
  10 -28   6    0.72    1.33
 -10  28  -6    1.85    1.18
 -10  30  -6   -0.21    1.18
  10 -32   6    3.13    2.93
 -10  32  -6   -0.46    2.36
 -10  34  -6   -0.98    2.98
 -10  36  -6    0.51    1.59
  10 -38   6   -1.75    1.80
 -10  38  -6    0.98    1.44
 -10  40  -6    0.51    2.51
  11  39   7    1.95    2.31
 -11 -39  -7   -0.51    2.16
  11  37   7   -0.82    3.44
 -11 -37  -7   -0.26    2.46
  11  35   7    4.52    2.77
 -11 -35  -7    8.62    4.05
  11  33   7    0.41    2.21
 -11 -33  -7    0.98    2.16
  11  31   7   11.03    4.41
 -11 -31  -7    3.95    2.31
  11  29   7   -1.33    2.31
 -11 -29  -7    0.21    3.03
  11  27   7    1.33    1.75
 -11 -27  -7    0.87    2.21
  11  25   7   44.76    3.70
 -11 -25  -7   47.99    5.65
  11  23   7   20.27    2.98
 -11 -23  -7   21.20    3.85
  11  21   7  110.66    6.42
 -11 -21  -7  118.05    8.67
  11  19   7    1.69    1.69
 -11 -19  -7    3.54    1.90
  11  17   7  101.32    9.70
 -11 -17  -7  110.66    5.85
  11  15   7    3.95    2.00
 -11 -15  -7    2.31    2.21
  11  13   7   18.07    2.05
 -11 -13  -7   14.73    2.72
  11  11   7  333.41   17.30
 -11 -11  -7  367.23   25.00
  11   9   7   90.79    5.39
 -11  -9  -7   93.72    5.70
  11   7   7  625.96   35.47
 -11  -7  -7  669.95   29.36
  11   5   7   88.33    4.67
  11   3   7  831.78   28.13
 -11  -3  -7  818.43   26.64
  11   1   7   14.88    1.59
 -11  -1  -7   13.65    1.44
  11  -1   7   16.42    1.49
 -11   1  -7   14.53    1.54
  11  -3   7  854.26   36.03
 -11   3  -7  817.15   25.77
  11  -5   7   95.67    4.47
 -11   5  -7   82.43    4.67
  11  -7   7  668.46   29.20
 -11   7  -7  588.14   20.12
  11  -9   7   99.01    6.31
 -11   9  -7  104.81    6.16
  11 -11   7  369.90   13.24
 -11  11  -7  359.28   12.57
  11 -13   7   13.91    1.80
 -11  13  -7   17.50    2.10
  11 -15   7    7.49    1.80
 -11  15  -7    5.59    1.08
  11 -17   7   95.62    5.95
 -11  17  -7   90.90    5.08
  11 -19   7    1.03    1.23
 -11  19  -7    2.26    1.49
  11 -21   7  101.32    7.19
 -11  21  -7   84.69    6.47
  11 -23   7   18.07    2.77
 -11  23  -7   20.22    2.77
  11 -25   7   32.85    2.67
 -11  25  -7   33.77    2.82
  11 -27   7   -0.05    1.23
 -11  27  -7   -1.23    2.10
  11 -29   7    0.15    1.64
 -11  29  -7    0.62    2.10
  11 -31   7    3.18    1.90
 -11  31  -7    5.85    3.03
  11 -33   7    0.15    1.59
 -11  33  -7   -0.15    1.39
  11 -35   7    3.80    3.13
 -11  35  -7    6.01    2.77
 -11  37  -7    0.41    1.54
  12  40   8   -3.64    4.05
 -12 -40  -8    0.26    3.95
  12  38   8    0.21    2.36
 -12 -38  -8   -2.16    2.77
  12  36   8    0.92    2.10
 -12 -36  -8   -0.82    4.47
  12  34   8    0.41    2.31
 -12 -34  -8   -0.36    2.05
  12  32   8    1.80    2.26
 -12 -32  -8    2.51    2.46
  12  30   8    7.08    2.36
 -12 -30  -8    5.34    2.41
 -12 -28  -8    1.08    2.82
  12  26   8    3.39    1.95
 -12 -26  -8    4.47    2.00
  12  24   8   -0.92    2.87
 -12 -24  -8   -0.41    2.16
  12  22   8   -1.64    1.59
 -12 -22  -8    0.77    1.64
  12  20   8    2.57    1.64
 -12 -20  -8    4.98    1.95
  12  18   8   15.76    2.36
 -12 -18  -8   22.74    3.23
  12  16   8   46.35    4.62
 -12 -16  -8   42.29    4.00
  12  14   8   28.54    2.72
 -12 -14  -8   29.67    3.08
  12  12   8  258.27   13.50
 -12 -12  -8  241.33   13.60
  12  10   8   76.27    5.13
 -12 -10  -8   77.81    5.18
  12   8   8   62.26    3.70
 -12  -8  -8   68.88    4.16
  12   6   8    6.16    1.18
 -12  -6  -8    7.96    2.05
  12   4   8   20.58    1.95
 -12  -4  -8   19.25    1.90
  12   2   8  243.49   14.32
 -12  -2  -8  256.93   10.98
 -12   0  -8  224.14   10.16
  12  -2   8  254.06    9.24
 -12   2  -8  244.82   13.40
  12  -4   8   21.20    2.05
  12  -6   8    8.16    1.23
 -12   6  -8    6.67    1.08
  12  -8   8   76.37    4.05
 -12   8  -8   66.67    3.59
  12 -10   8   80.58    4.47
 -12  10  -8   78.78    3.80
  12 -12   8  254.47   10.37
 -12  12  -8  255.70    9.50
  12 -14   8   22.58    2.10
 -12  14  -8   29.26    2.67
  12 -16   8   36.85    2.57
 -12  16  -8   38.19    3.39
  12 -18   8   14.27    2.10
 -12  18  -8   14.11    2.57
  12 -20   8    2.36    1.54
 -12  20  -8    1.90    1.18
  12 -22   8    0.36    1.33
 -12  22  -8    1.08    1.13
  12 -24   8   -1.23    1.49
 -12  24  -8   -1.54    1.28
  12 -26   8    3.03    1.54
 -12  26  -8    1.49    1.18
  12 -28   8   -0.56    1.59
  12 -30   8    3.95    2.98
 -12  30  -8    4.47    1.44
  12 -32   8    0.15    1.80
 -12  32  -8    0.31    2.62
 -12  34  -8   -0.21    1.59
  13  39   9    2.00    2.41
 -13 -39  -9   -0.87    3.80
  13  37   9    0.62    2.46
 -13 -37  -9    0.87    3.90
  13  35   9    1.39    2.46
  13  33   9    0.26    2.05
 -13 -33  -9   -0.77    2.57
  13  31   9    1.03    2.57
 -13 -31  -9    0.36    2.10
  13  29   9    0.10    2.00
 -13 -29  -9   -0.72    3.08
  13  27   9    1.85    2.21
 -13 -27  -9    1.28    2.21
  13  25   9    2.62    1.95
 -13 -25  -9    2.98    1.90
  13  23   9   18.79    2.62
 -13 -23  -9   26.12    2.98
  13  21   9   12.01    2.16
 -13 -21  -9   13.86    2.72
  13  19   9   46.35    4.11
 -13 -19  -9   52.87    5.80
  13  17   9    9.91    2.36
 -13 -17  -9   12.37    2.00
  13  15   9   19.30    2.36
 -13 -15  -9   24.64    2.82
  13  13   9    0.00    1.28
 -13 -13  -9   -0.21    1.49
  13  11   9   25.46    2.67
 -13 -11  -9   22.48    3.85
  13   9   9   39.52    3.39
 -13  -9  -9   44.04    3.90
  13   7   9  142.63    6.62
 -13  -7  -9  138.12    6.77
 -13  -5  -9  131.34    8.57
  13   3   9   28.54    2.41
 -13  -3  -9   22.53    3.49
  13   1   9   36.49    4.21
 -13  -1  -9   38.80    3.08
  13  -1   9   38.85    2.67
 -13   1  -9   27.92    3.18
  13  -3   9   23.35    2.10
 -13   3  -9   17.71    2.16
  13  -5   9  122.21    6.11
 -13   5  -9  117.38    9.91
  13  -7   9  141.71    6.06
 -13   7  -9  121.38    6.16
  13 -11   9   23.92    2.57
 -13  11  -9   23.46    2.00
  13 -13   9    1.08    1.03
 -13  13  -9    1.28    0.98
  13 -15   9   13.09    1.85
 -13  15  -9   18.37    2.05
 -13  17  -9    5.70    1.49
  13 -19   9   37.57    3.80
 -13  19  -9   31.92    4.05
  13 -21   9    9.55    2.21
 -13  21  -9   11.19    2.41
  13 -23   9   11.24    1.69
 -13  23  -9   19.55    2.00
  13 -25   9    2.41    1.85
 -13  25  -9    4.11    2.10
  13 -27   9   -0.41    1.69
 -13  27  -9    1.23    1.28
  13 -29   9   -0.77    1.75
 -13  29  -9    0.15    1.39
 -13  31  -9    0.67    1.28
  13 -33   9    2.16    1.54
 -13  33  -9   -0.51    2.57
  14  38  10    1.03    2.46
  14  36  10   -0.46    2.36
  14  34  10    1.08    2.31
 -14 -34 -10    0.26    2.16
  14  32  10    2.51    2.26
 -14 -32 -10    4.72    2.57
  14  30  10    1.28    2.10
 -14 -30 -10   -0.67    2.26
  14  28  10   18.89    3.13
 -14 -28 -10   16.17    4.36
  14  26  10    3.90    2.26
 -14 -26 -10    2.57    2.31
  14  24  10   18.84    2.77
 -14 -24 -10   17.96    3.49
  14  22  10    0.21    1.90
 -14 -22 -10    4.41    1.95
  14  20  10    2.93    2.67
 -14 -20 -10    2.16    2.62
  14  18  10   54.05    5.80
 -14 -18 -10   62.26    5.54
  14  16  10    8.47    1.69
 -14 -16 -10    8.78    2.00
  14  14  10  261.35   13.76
 -14 -14 -10  270.38   14.22
  14  12  10   51.63    3.85
 -14 -12 -10   55.28    5.13
  14  10  10  127.75    6.72
 -14 -10 -10  122.56    6.72
  14   8  10   10.62    1.44
 -14  -8 -10   10.68    2.26
  14   6  10    9.70    1.69
 -14  -6 -10    7.54    1.64
  14   4  10  362.77   19.14
 -14  -4 -10  334.18   18.84
  14   2  10  172.45    8.78
 -14  -2 -10  166.50    8.11
  14   0  10  867.14   29.77
 -14   0 -10  767.31   27.56
  14  -2  10  184.00   12.32
 -14   2 -10  155.11    8.06
  14  -4  10  343.73   17.45
 -14   4 -10  348.40   14.01
  14  -6  10   11.29    1.64
 -14   6 -10   11.75    1.59
  14  -8  10   15.24    1.80
 -14   8 -10   12.68    1.44
  14 -10  10  133.29    5.85
 -14  10 -10  123.64    7.80
  14 -12  10   52.45    2.98
 -14  12 -10   53.22    3.23
  14 -14  10  256.01   10.68
 -14  14 -10  265.51   13.70
 -14  16 -10    6.42    1.44
  14 -18  10   46.60    4.26
 -14  18 -10   53.17    3.18
  14 -20  10    0.67    1.23
 -14  20 -10   -1.03    1.44
 -14  22 -10    0.77    1.75
  14 -24  10    8.42    1.64
 -14  24 -10   13.34    1.85
  14 -26  10    2.10    2.16
 -14  26 -10    0.21    2.16
  14 -28  10    6.31    1.54
 -14  28 -10    8.57    1.69
  14 -30  10    0.67    1.54
 -14  30 -10   -0.51    1.33
  14 -32  10    0.00    1.59
 -14  32 -10    2.26    2.51
 -14  34 -10    0.10    1.28
  14 -36  10    0.00    1.64
  15  37  11    0.82    1.69
 -15 -37 -11    1.39    4.11
  15  35  11   -1.80    2.10
 -15 -35 -11    0.00    4.62
  15  33  11    1.80    2.26
 -15 -33 -11   -0.51    3.08
  15  31  11   -0.36    2.51
 -15 -31 -11   -1.49    2.41
  15  29  11   -0.51    2.16
 -15 -29 -11    2.16    2.36
  15  27  11    2.57    4.67
  15  25  11    0.00    1.85
 -15 -25 -11    0.98    2.21
  15  23  11   -0.05    2.00
 -15 -23 -11    2.51    2.26
  15  21  11    2.98    1.69
 -15 -21 -11    1.69    2.46
  15  19  11    8.88    2.26
 -15 -19 -11    6.83    1.85
  15  17  11    3.75    1.80
 -15 -17 -11    0.82    1.85
  15  15  11   -0.98    2.16
 -15 -15 -11    0.98    2.21
  15  13  11   11.55    2.05
 -15 -13 -11   11.80    2.00
  15  11  11    4.72    1.44
 -15 -11 -11    5.34    1.39
  15   9  11   12.73    1.49
 -15  -9 -11   10.93    3.13
  15   7  11    2.41    1.90
 -15  -7 -11    3.95    2.26
 -15  -5 -11   33.36    3.18
  15   3  11   -0.72    1.54
 -15  -3 -11   -0.77    1.23
  15   1  11   -0.98    1.08
 -15  -1 -11   -4.21    1.54
  15  -1  11   -1.85    1.33
 -15   1 -11   -3.13    2.26
  15  -3  11    0.56    1.54
 -15   3 -11    0.46    1.90
  15  -5  11   32.54    4.00
 -15   5 -11   30.59    3.44
  15  -7  11    3.13    1.54
 -15   7 -11    2.21    1.44
  15  -9  11   10.88    1.49
 -15   9 -11    7.80    1.44
  15 -11  11    6.47    1.23
 -15  11 -11    4.11    1.23
  15 -13  11   10.83    1.59
 -15  13 -11   11.19    1.49
  15 -15  11    1.39    1.08
 -15  15 -11    0.46    1.85
  15 -17  11   -0.87    1.64
 -15  17 -11    3.70    1.54
 -15  19 -11    5.18    1.33
  15 -21  11    0.00    1.59
 -15  21 -11    1.90    1.08
  15 -23  11    2.41    1.54
 -15  23 -11    1.03    1.28
  15 -25  11   -1.13    1.39
 -15  25 -11   -0.67    1.33
  15 -27  11   -0.46    2.00
 -15  27 -11   -0.92    1.39
  15 -29  11    0.62    1.28
 -15  29 -11   -0.56    1.33
  15 -31  11   -0.36    1.64
 -15  31 -11   -0.72    2.05
  15 -33  11    2.62    1.44
 -15  33 -11    1.23    2.51
  15 -35  11    0.82    1.39
  16  36  12    0.67    2.00
 -16 -36 -12    0.26    4.05
  16  34  12    2.62    2.62
 -16 -34 -12    2.00    3.28
  16  32  12   -0.92    2.05
 -16 -32 -12   -2.46    2.57
  16  30  12    7.90    2.46
 -16 -30 -12    3.59    2.98
  16  28  12    3.18    2.10
 -16 -28 -12    1.59    2.26
  16  26  12   25.82    3.49
 -16 -26 -12   34.08    4.77
  16  24  12    0.56    1.95
 -16 -24 -12    3.70    1.90
  16  22  12   18.22    2.87
 -16 -22 -12   18.53    3.85
 -16 -20 -12   20.63    3.49
  16  18  12    2.72    1.69
 -16 -18 -12   -0.41    1.75
  16  16  12  165.47   11.14
 -16 -16 -12  174.51   12.16
  16  14  12   57.13    4.77
 -16 -14 -12   58.10    4.93
  16  12  12  224.75   11.14
 -16 -12 -12  248.16   12.01
  16  10  12   12.88    2.67
 -16 -10 -12   16.99    2.21
  16   8  12   37.62    3.23
 -16  -8 -12   44.70    5.03
  16   6  12   56.61    4.21
 -16  -6 -12   58.20    4.31
  16   4  12   21.09    4.11
 -16  -4 -12   16.99    2.57
  16   2  12  430.62   27.56
 -16  -2 -12  436.47   20.02
  16   0  12   89.87    5.24
 -16   0 -12   94.08    6.36
  16  -2  12  444.48   19.76
 -16   2 -12  391.10   17.66
  16  -4  12   14.53    3.13
 -16   4 -12   18.12    1.95
  16  -6  12   58.66    5.34
 -16   6 -12   49.22    3.54
  16  -8  12   39.67    2.51
 -16   8 -12   33.67    3.08
  16 -10  12   18.27    2.98
 -16  10 -12   14.27    2.57
  16 -12  12  233.33   12.83
 -16  12 -12  209.66    8.73
  16 -14  12   49.48    4.67
 -16  14 -12   45.99    3.70
  16 -16  12  159.57    8.11
 -16  16 -12  170.81   11.03
  16 -18  12    0.46    1.54
 -16  18 -12    0.21    1.28
  16 -20  12   22.48    2.77
 -16  20 -12   21.40    2.26
  16 -22  12    4.00    2.26
 -16  22 -12    8.93    2.51
  16 -24  12   -0.21    1.75
 -16  24 -12   -0.31    1.33
  16 -26  12   20.38    2.87
 -16  26 -12    7.44    2.46
  16 -28  12    0.36    1.85
 -16  28 -12    0.72    1.28
  16 -30  12    2.41    1.85
 -16  30 -12    2.10    1.44
  16 -32  12    0.41    1.59
 -16  32 -12   -0.41    1.44
  16 -34  12    0.51    1.44
  17  35  13    0.98    1.95
 -17 -35 -13   -1.23    2.82
  17  33  13   -0.62    2.26
 -17 -33 -13    1.54    2.31
  17  31  13    2.26    2.26
 -17 -31 -13    2.10    2.36
  17  29  13    0.21    1.95
 -17 -29 -13    0.82    2.31
  17  27  13    3.03    1.64
 -17 -27 -13    3.54    2.31
  17  25  13   -0.31    1.90
 -17 -25 -13    0.05    2.16
  17  23  13    7.75    1.95
 -17 -23 -13    3.80    2.41
  17  21  13    1.33    2.05
 -17 -21 -13    0.26    1.85
  17  19  13    0.00    2.46
 -17 -19 -13    1.85    2.36
  17  17  13    1.69    1.85
  17  15  13    4.57    1.44
 -17 -15 -13    3.95    1.80
  17  13  13   28.79    2.82
 -17 -13 -13   28.64    3.03
  17  11  13    3.13    1.69
 -17 -11 -13    3.08    2.46
  17   9  13    9.34    2.93
 -17  -9 -13    6.88    2.00
  17   7  13    1.39    1.28
 -17  -7 -13    0.46    1.90
  17   5  13   -1.39    2.10
 -17  -5 -13   -0.82    1.59
  17   3  13   21.71    3.85
 -17  -3 -13   27.00    4.82
  17   1  13    2.98    1.59
 -17  -1 -13    0.87    2.16
  17  -1  13    1.90    1.54
 -17   1 -13    3.18    1.49
  17  -3  13   20.38    2.67
 -17   3 -13   14.58    3.54
  17  -5  13    0.92    1.28
 -17   5 -13    4.21    2.16
  17  -7  13    0.56    1.75
 -17   7 -13   -0.26    1.33
  17  -9  13    8.57    1.59
 -17   9 -13   11.45    2.31
  17 -11  13    2.16    1.44
 -17  11 -13    2.31    1.28
  17 -13  13   24.89    2.46
 -17  13 -13   24.84    2.31
  17 -15  13    2.82    1.75
 -17  15 -13    2.05    1.23
  17 -17  13   -0.62    1.90
 -17  17 -13    1.18    1.23
  17 -19  13    2.16    1.44
 -17  19 -13    2.77    1.23
  17 -21  13   -0.36    1.80
 -17  21 -13    2.21    1.13
  17 -23  13    1.85    1.44
 -17  23 -13    3.08    1.69
  17 -25  13    0.31    1.23
 -17  25 -13    2.26    1.33
  17 -27  13    3.44    1.39
 -17  27 -13    1.90    1.49
 -17  29 -13    0.77    1.18
  17 -31  13    1.28    1.59
 -17  31 -13    0.98    2.31
  17 -33  13    0.82    1.69
  17 -35  13    0.15    1.39
  18  34  14    1.28    2.46
 -18 -34 -14    1.03    1.80
  18  32  14    1.75    2.21
 -18 -32 -14    0.21    2.41
  18  30  14    2.87    2.26
 -18 -30 -14    2.87    2.62
  18  28  14    2.67    2.16
 -18 -28 -14    5.75    2.41
  18  26  14   -0.15    1.95
 -18 -26 -14    2.46    2.46
  18  24  14   14.58    2.57
 -18 -24 -14    9.96    2.51
  18  22  14    0.62    2.26
 -18 -22 -14    1.54    2.21
  18  20  14    4.57    2.16
 -18 -20 -14    5.85    2.82
  18  18  14   81.50   11.03
 -18 -18 -14   85.76    7.65
  18  16  14   33.57    3.95
 -18 -16 -14   38.80    4.88
  18  14  14  190.37    9.80
 -18 -14 -14  205.71   10.62
  18  12  14   30.18    2.93
 -18 -12 -14   33.10    3.28
  18  10  14   58.82    4.41
 -18 -10 -14   56.71    4.11
  18   8  14    1.90    1.80
 -18  -8 -14    3.75    2.41
  18   6  14   -0.92    1.54
 -18  -6 -14   -2.46    1.69
  18   4  14   84.48    5.65
 -18  -4 -14   83.30    6.21
  18   2  14    1.18    1.23
 -18  -2 -14   -1.13    1.39
  18   0  14   55.07    4.36
 -18   0 -14   31.26    3.28
  18  -2  14    2.00    1.33
 -18   2 -14   -0.15    1.80
  18  -4  14   67.44    5.70
 -18   4 -14   53.89    6.67
  18  -6  14    1.28    1.39
 -18   6 -14   -0.82    1.49
  18  -8  14    3.85    2.05
 -18   8 -14    3.80    2.26
  18 -10  14   55.89    3.80
 -18  10 -14   45.58    4.72
  18 -12  14   28.07    2.31
 -18  12 -14   23.05    2.05
  18 -14  14  178.20    7.85
 -18  14 -14  161.47   10.42
  18 -16  14   29.67    3.64
 -18  16 -14   31.31    2.57
  18 -18  14   67.49    7.44
  18 -20  14    3.18    1.95
 -18  20 -14    3.23    1.44
  18 -22  14   -0.72    1.54
 -18  22 -14    1.28    1.95
  18 -24  14    6.21    1.49
 -18  24 -14    4.05    2.26
  18 -26  14    0.82    1.44
 -18  26 -14    0.31    1.28
  18 -28  14    4.31    2.21
 -18  28 -14    3.85    1.49
  18 -30  14    0.51    1.69
 -18  30 -14    0.31    1.64
  18 -32  14    1.59    1.44
 -18  32 -14    1.59    1.08
  19  33  15   -0.46    2.00
 -19 -33 -15    2.72    2.10
  19  31  15    1.33    1.85
 -19 -31 -15   -0.67    2.41
  19  29  15    2.10    1.85
 -19 -29 -15    0.21    2.36
  19  27  15    1.85    2.31
 -19 -27 -15    1.90    2.62
  19  25  15    3.39    2.21
 -19 -25 -15    3.23    2.36
 -19 -23 -15    6.21    3.03
  19  21  15    3.03    1.95
 -19 -21 -15    5.70    2.00
  19  19  15    1.18    1.80
 -19 -19 -15   -0.10    2.36
  19  17  15    1.39    1.85
 -19 -17 -15    1.28    3.28
  19  15  15   -0.36    1.59
 -19 -15 -15   -1.90    2.05
  19  13  15    6.42    2.26
 -19 -13 -15    4.57    2.46
  19  11  15    7.39    2.05
 -19 -11 -15    8.73    2.31
  19   9  15   26.33    3.54
 -19  -9 -15   29.31    2.93
  19   7  15   12.73    2.57
 -19  -7 -15   14.94    2.21
  19   5  15   35.47    3.49
 -19  -5 -15   34.03    3.85
  19   3  15   26.43    4.52
 -19  -3 -15   25.92    2.72
  19   1  15   -0.31    1.23
 -19  -1 -15   -1.08    1.39
  19  -1  15   -1.08    1.39
 -19   1 -15   -0.62    1.44
  19  -3  15   24.33    2.87
 -19   3 -15   18.27    3.18
  19  -5  15   30.38    3.54
 -19   5 -15   27.61    4.41
  19  -7  15   15.55    2.41
 -19   7 -15   15.71    2.26
  19  -9  15   25.15    2.57
 -19   9 -15   25.51    2.72
  19 -11  15    7.85    2.10
 -19  11 -15    5.08    1.59
  19 -13  15    3.90    2.05
 -19  13 -15    1.90    1.44
  19 -15  15    0.21    1.54
 -19  15 -15    0.15    2.36
 -19  17 -15    3.23    1.49
  19 -19  15    0.31    1.23
 -19  19 -15    1.39    1.64
  19 -21  15    2.51    1.33
 -19  21 -15    3.39    1.33
  19 -23  15    4.52    1.59
 -19  23 -15    3.64    1.44
  19 -25  15    0.10    1.80
 -19  25 -15    0.62    1.90
  19 -27  15   -0.36    1.64
 -19  27 -15   -0.05    1.54
  19 -29  15    0.26    1.28
 -19  29 -15    0.26    1.33
  19 -31  15   -0.87    1.75
 -19  31 -15   -0.67    1.28
  20  34  16   -1.13    5.24
  20  32  16    0.00    1.90
 -20 -32 -16   -0.41    2.46
  20  30  16    1.33    2.36
 -20 -30 -16   -0.41    4.67
  20  28  16    1.54    1.69
 -20 -28 -16    1.75    2.72
  20  26  16    4.11    2.00
 -20 -26 -16    1.54    2.26
  20  24  16    0.10    2.67
 -20 -24 -16    1.85    2.31
  20  22  16    1.69    1.80
 -20 -22 -16    1.54    1.90
  20  20  16    1.80    1.85
 -20 -20 -16    2.77    2.16
  20  18  16    5.75    2.26
 -20 -18 -16    3.70    4.36
  20  16  16   25.41    2.77
 -20 -16 -16   27.82    3.18
  20  14  16   17.76    2.67
 -20 -14 -16   20.22    3.34
  20  12  16   25.41    4.57
 -20 -12 -16   25.56    3.23
  20  10  16   14.37    2.31
  20   8  16    0.98    1.75
 -20  -8 -16    2.82    1.90
  20   6  16    0.41    1.64
  20   4  16   -0.67    1.59
 -20  -4 -16    1.33    1.64
  20   2  16    8.47    2.67
 -20  -2 -16    7.65    1.75
  20   0  16    5.65    1.59
 -20   0 -16    3.03    1.54
  20  -2  16   11.19    2.05
 -20   2 -16    2.87    1.28
  20  -4  16    2.51    1.59
 -20   4 -16    0.41    2.16
  20  -6  16   -0.15    1.90
 -20   6 -16    0.21    1.44
  20  -8  16   -0.87    1.44
 -20   8 -16   -1.03    2.10
  20 -10  16    8.67    1.90
 -20  10 -16    5.80    1.69
  20 -12  16   19.30    2.36
 -20  12 -16   17.19    2.16
  20 -14  16   16.53    2.10
 -20  14 -16   14.94    2.67
  20 -16  16   23.97    2.41
 -20  16 -16   19.97    2.16
 -20  18 -16    4.05    1.49
  20 -20  16    1.90    1.33
 -20  20 -16    1.18    1.28
  20 -22  16    0.77    1.54
 -20  22 -16    3.28    1.39
  20 -24  16    1.44    1.44
 -20  24 -16    0.36    1.54
  20 -26  16    3.03    1.49
 -20  26 -16    0.92    1.49
  20 -28  16    0.15    1.95
 -20  28 -16    1.03    1.44
  20 -30  16   -0.36    1.69
 -20  30 -16    0.10    1.39
  20 -32  16    1.03    1.39
 -20  32 -16    0.05    1.13
  21  31  17    2.82    1.90
 -21 -31 -17    0.67    2.26
  21  29  17    1.90    2.10
 -21 -29 -17    3.28    2.82
  21  27  17    0.51    2.46
 -21 -27 -17   -2.87    3.03
  21  25  17    5.24    2.31
 -21 -25 -17    3.34    2.36
  21  23  17    2.67    2.10
  21  21  17   18.27    3.23
 -21 -21 -17   13.34    3.34
  21  19  17    0.87    1.90
 -21 -19 -17    3.08    2.00
  21  17  17   10.93    2.67
 -21 -17 -17   11.24    2.87
  21  15  17    0.67    4.26
 -21 -15 -17    0.46    2.16
  21  13  17   -0.10    1.75
 -21 -13 -17   -0.15    2.10
  21  11  17   40.19    3.70
 -21 -11 -17   40.29    4.21
  21   9  17    4.00    2.05
 -21  -9 -17    5.03    2.21
  21   7  17   76.68    6.26
 -21  -7 -17   76.99    5.44
 -21  -5 -17   12.57    2.51
  21   3  17   31.21    3.39
 -21  -3 -17   28.64    3.44
  21   1  17    1.08    1.49
 -21  -1 -17    0.41    1.64
  21  -1  17    2.31    2.10
 -21   1 -17   -1.18    2.10
  21  -3  17   27.10    4.31
 -21   3 -17   19.20    5.03
 -21   5 -17   14.63    2.98
  21  -7  17   63.54    5.44
 -21   7 -17   55.23    4.62
  21  -9  17    5.03    1.80
 -21   9 -17    4.57    1.75
  21 -11  17   31.15    3.08
 -21  11 -17   25.05    2.72
  21 -13  17   -0.72    1.69
 -21  13 -17    0.67    2.10
  21 -15  17    3.39    1.54
 -21  15 -17    1.08    1.49
  21 -17  17    8.62    1.90
 -21  17 -17    9.44    1.69
  21 -19  17    1.90    1.49
 -21  19 -17    3.64    1.54
  21 -21  17    7.39    2.05
 -21  21 -17   12.27    1.75
  21 -23  17    2.41    1.39
 -21  23 -17    0.67    1.33
  21 -25  17    2.36    2.77
 -21  25 -17    4.62    1.59
  21 -27  17   -0.21    1.33
 -21  27 -17   -0.15    2.05
  21 -29  17   -0.46    1.28
 -21  29 -17    1.13    2.36
  22  30  18    1.33    1.54
 -22 -30 -18    0.36    1.95
  22  28  18   -0.21    1.95
 -22 -28 -18   -1.33    2.26
  22  26  18    3.13    2.00
 -22 -26 -18    2.46    2.41
  22  24  18   -3.23    5.34
 -22 -24 -18    1.69    2.26
  22  22  18    4.21    2.51
 -22 -22 -18    1.85    2.82
  22  20  18    0.56    1.90
 -22 -20 -18    0.82    2.31
  22  18  18   -1.44    1.95
 -22 -18 -18   -0.92    2.26
  22  16  18    1.59    1.85
 -22 -16 -18    3.75    2.16
  22  14  18    0.77    1.69
 -22 -14 -18   -0.72    2.36
  22  12  18    3.49    2.10
 -22 -12 -18    0.92    3.08
  22  10  18   -1.54    1.80
 -22 -10 -18   -0.56    2.57
  22   8  18    0.46    1.69
 -22  -8 -18   -1.08    1.90
  22   6  18    6.42    3.59
 -22  -6 -18    4.21    2.00
  22   4  18   -1.39    2.72
  22   2  18    7.90    2.26
 -22  -2 -18    4.67    2.62
  22   0  18    0.15    1.49
 -22   0 -18   -0.67    2.16
  22  -2  18    4.72    2.16
 -22   2 -18    0.10    1.90
 -22   4 -18   -0.10    1.69
  22  -6  18    3.18    2.72
 -22   6 -18    1.44    2.82
  22  -8  18   -0.72    1.85
 -22   8 -18   -0.72    1.75
  22 -10  18   -0.56    2.46
 -22  10 -18   -0.41    2.31
  22 -12  18    0.72    1.85
 -22  12 -18    1.90    1.80
  22 -14  18    0.77    1.85
 -22  14 -18   -0.21    1.64
  22 -16  18    2.10    2.46
 -22  16 -18    0.87    1.75
 -22  18 -18    0.21    1.54
  22 -20  18    0.46    1.59
 -22  20 -18   -0.05    2.10
  22 -22  18    2.62    2.26
 -22  22 -18    3.44    1.59
  22 -24  18   -1.03    1.44
 -22  24 -18    1.13    1.44
 -22  26 -18    1.23    2.05
  23  29  19    0.10    1.80
 -23 -29 -19   -0.41    1.90
  23  27  19    2.72    2.00
 -23 -27 -19    1.49    2.16
  23  25  19    0.46    5.65
 -23 -25 -19    0.46    2.77
  23  23  19    5.39    2.16
 -23 -23 -19    6.11    2.72
  23  21  19   -0.21    2.10
 -23 -21 -19    1.80    2.67
 -23 -19 -19   24.48    3.75
  23  17  19    1.49    2.10
 -23 -17 -19    2.62    2.21
  23  15  19    6.26    4.41
 -23 -15 -19    8.62    2.51
  23  13  19    5.90    2.31
 -23 -13 -19    4.47    2.26
  23  11  19   -2.72    3.08
 -23 -11 -19    0.62    2.16
  23   9  19   42.70    4.36
 -23  -9 -19   35.77    4.00
  23   7  19   13.24    2.41
 -23  -7 -19   10.98    3.90
  23   5  19   44.76    4.67
  23   3  19    2.87    1.95
 -23  -3 -19    0.92    1.90
  23   1  19    9.44    3.23
 -23  -1 -19    8.73    2.10
  23  -1  19    9.39    3.08
 -23   1 -19    4.26    2.87
  23  -3  19    1.13    1.85
 -23   3 -19   -0.77    2.62
  23  -5  19   44.09    4.93
 -23   5 -19   22.12    4.72
  23  -7  19   10.27    2.46
 -23   7 -19    8.26    2.10
  23  -9  19   41.47    5.03
 -23   9 -19   14.53    4.52
  23 -11  19    0.51    1.85
 -23  11 -19   -0.05    1.75
  23 -13  19    2.41    2.98
 -23  13 -19    3.13    1.90
  23 -15  19    3.75    2.05
 -23  15 -19    2.16    1.95
  23 -17  19    1.03    1.95
 -23  17 -19    1.23    1.75
  23 -19  19   16.48    2.62
 -23  19 -19   15.65    2.41
  23 -21  19    1.85    2.26
 -23  21 -19    4.47    1.59
  23 -23  19    5.65    1.85
 -23  23 -19    4.31    1.85
  23 -25  19    1.28    2.31
 -23  25 -19   -0.36    1.44
  23 -27  19    1.64    2.41
 -23  27 -19    3.08    2.46
  24  28  20    0.10    1.80
 -24 -28 -20   -1.59    2.31
  24  26  20   -1.80    5.44
 -24 -26 -20   -3.90    5.03
  24  24  20   -0.05    2.26
 -24 -24 -20    1.44    2.77
  24  22  20    0.62    2.00
 -24 -22 -20    0.82    2.05
  24  20  20    2.87    2.51
 -24 -20 -20   -1.44    5.70
  24  18  20   -0.56    2.10
 -24 -18 -20    0.36    2.51
  24  16  20    1.54    1.95
 -24 -16 -20    4.00    2.62
  24  14  20   -0.46    3.54
 -24 -14 -20   -1.08    2.16
  24  12  20    0.62    1.85
 -24 -12 -20   -1.59    2.21
  24  10  20   -4.11    3.75
 -24 -10 -20   -1.49    2.05
  24   8  20   -0.41    1.95
 -24  -8 -20   -1.03    1.95
  24   6  20   -1.28    2.00
 -24  -6 -20   -1.69    2.10
  24   4  20    0.41    1.80
 -24  -4 -20    0.00    1.75
  24   2  20    2.41    3.23
 -24  -2 -20   -0.51    3.03
  24   0  20    3.44    1.64
 -24   0 -20   -0.72    2.26
  24  -2  20   -0.87    2.51
 -24   2 -20    3.08    2.57
  24  -4  20    2.21    2.41
 -24   4 -20    0.51    2.21
 -24   6 -20   -0.36    1.85
  24  -8  20   -0.77    2.10
 -24   8 -20    1.03    1.80
  24 -10  20   -1.08    2.16
 -24  10 -20   -2.00    3.03
  24 -12  20   -1.18    2.62
 -24  12 -20    0.56    2.00
 -24  14 -20   -0.62    1.95
  24 -16  20    1.59    2.67
 -24  16 -20    4.31    2.77
  24 -18  20   -1.85    2.72
 -24  18 -20   -1.64    2.00
  24 -20  20    3.95    3.28
  24 -22  20    1.54    3.03
 -24  22 -20    1.23    1.59
  24 -24  20    1.44    1.75
 -24  24 -20    0.51    1.54
  24 -26  20    1.33    2.21
 -24  26 -20   -0.36    1.28
 -24  28 -20   -0.10    2.05
  25  27  21   -1.08    1.64
 -25 -27 -21   -1.28    2.21
  25  25  21    3.13    2.16
 -25 -25 -21    3.49    2.21
  25  23  21    0.56    1.75
 -25 -23 -21    0.05    2.10
  25  21  21    5.70    2.36
 -25 -21 -21    7.90    3.08
  25  19  21   -1.85    4.41
 -25 -19 -21    1.13    2.57
  25  17  21    2.98    2.10
 -25 -17 -21    5.90    2.41
  25  15  21    1.18    2.05
 -25 -15 -21   -0.72    2.21
 -25 -13 -21   -1.08    3.34
  25  11  21    4.41    2.57
 -25 -11 -21    3.18    2.16
  25   9  21   -1.33    2.16
 -25  -9 -21    2.21    3.08
  25   7  21   16.27    5.03
 -25  -7 -21    9.70    2.67
  25   5  21    2.31    1.64
 -25  -5 -21    1.85    1.69
 -25  -3 -21   12.99    3.39
  25   1  21    0.62    1.75
 -25  -1 -21    0.21    1.90
  25  -1  21   -0.26    1.80
 -25   1 -21   -2.10    2.87
  25  -3  21   11.39    3.39
 -25   3 -21    9.03    2.10
  25  -5  21    0.72    2.05
 -25   5 -21   -0.72    2.87
  25  -7  21    6.11    2.57
 -25   7 -21    7.65    3.44
  25  -9  21    0.00    2.05
 -25   9 -21   -2.72    2.98
  25 -11  21    4.67    3.59
 -25  11 -21   -0.82    3.08
  25 -13  21   -0.10    3.18
 -25  13 -21    0.10    2.21
  25 -15  21   -1.44    2.57
 -25  15 -21    1.75    2.05
  25 -17  21    2.05    2.00
 -25  17 -21   -0.56    3.08
  25 -19  21    1.95    2.62
 -25  19 -21   -0.92    1.95
  25 -21  21    6.98    3.08
 -25  21 -21    2.16    2.98
  25 -23  21    1.18    1.95
 -25  23 -21    0.82    1.80
  25 -25  21    2.93    3.28
 -25  25 -21    2.00    2.31
  26  24  22    0.67    2.26
 -26 -24 -22    1.44    2.16
  26  22  22   -0.72    1.90
 -26 -22 -22    2.46    1.69
  26  20  22   -0.05    2.00
 -26 -20 -22    1.80    2.10
  26  18  22    1.90    1.85
 -26 -18 -22   -1.49    4.31
  26  16  22   -2.57    4.36
 -26 -16 -22   -0.26    2.26
  26  14  22    3.18    1.90
 -26 -14 -22    3.39    2.10
  26  12  22    2.82    2.00
 -26 -12 -22    3.44    1.90
  26  10  22   -1.44    2.00
 -26 -10 -22    2.16    2.00
  26   8  22    0.26    2.00
 -26  -8 -22    0.92    2.98
  26   6  22    3.49    2.46
 -26  -6 -22   -0.10    2.31
  26   4  22    6.42    2.77
 -26  -4 -22    6.01    3.28
  26   2  22    3.34    2.05
 -26  -2 -22    2.26    2.98
  26   0  22    1.23    2.05
 -26   0 -22    2.72    3.28
  26  -2  22    4.11    1.95
 -26   2 -22    2.57    2.16
 -26   4 -22    1.13    3.34
  26  -6  22    4.11    3.13
 -26   6 -22   -0.72    2.05
  26  -8  22   -3.95    3.90
 -26   8 -22   -0.21    3.08
  26 -10  22   -1.28    3.44
 -26  10 -22   -0.10    3.34
  26 -12  22    2.51    2.82
 -26  12 -22    1.49    2.41
  26 -14  22    0.82    2.16
 -26  14 -22    0.77    2.16
  26 -16  22   -0.51    1.95
 -26  16 -22    1.28    3.03
  26 -18  22   -1.08    1.90
 -26  18 -22   -0.41    3.08
  26 -20  22    1.23    2.77
 -26  20 -22    1.39    1.80
 -26  22 -22    1.39    1.85
  26 -24  22   -0.05    1.85
 -26  24 -22   -0.67    1.69
  26 -26  22    0.72    2.16
 -26  26 -22   -0.46    1.49
  27  23  23   -0.41    2.05
 -27 -23 -23    1.39    2.41
  27  21  23    0.56    1.90
 -27 -21 -23    0.77    2.36
  27  19  23    1.75    1.90
 -27 -19 -23    1.44    2.05
  27  17  23   -0.31    1.90
 -27 -17 -23    0.36    2.21
  27  15  23    1.03    3.49
 -27 -15 -23    0.26    2.21
  27  13  23   -1.75    3.90
 -27 -13 -23    1.03    3.13
  27  11  23    2.46    1.90
 -27 -11 -23   -0.41    1.95
  27   9  23    3.18    1.95
 -27  -9 -23    1.49    2.05
  27   7  23    1.18    2.10
 -27  -5 -23    2.36    2.98
 -27  -3 -23   -0.72    2.98
  27   1  23    2.46    1.90
 -27  -1 -23   -0.72    2.51
  27  -1  23    2.67    2.36
 -27   1 -23    0.46    2.46
  27  -3  23   -1.13    2.98
 -27   3 -23   -1.23    2.93
  27  -5  23    2.21    2.26
 -27   5 -23    1.18    2.57
  27  -7  23    1.49    2.98
 -27   7 -23    0.51    2.05
  27  -9  23    1.39    2.05
 -27   9 -23    0.36    3.18
  27 -11  23    1.90    2.26
 -27  11 -23    2.10    2.26
  27 -13  23    1.03    2.62
 -27  13 -23    2.36    3.44
  27 -15  23   -1.54    2.21
 -27  15 -23    0.77    3.34
  27 -17  23    1.90    2.05
 -27  17 -23    0.26    2.00
  27 -19  23    2.16    2.41
 -27  19 -23    3.08    2.16
 -27  21 -23    2.41    2.67
  27 -23  23   -0.92    1.95
  28  20  24   -0.26    1.95
 -28 -20 -24   -0.36    2.67
  28  18  24   -0.51    2.05
 -28 -18 -24    0.62    2.62
  28  16  24    0.62    1.80
 -28 -16 -24   -0.41    2.21
  28  14  24    1.54    1.90
 -28 -14 -24    0.77    2.41
  28  12  24    0.98    1.95
 -28 -12 -24   -0.82    2.77
  28  10  24    0.82    2.00
  28   8  24    2.05    2.05
 -28  -8 -24   -1.44    2.05
  28   6  24    0.41    3.80
 -28  -6 -24    0.77    3.44
 -28  -4 -24    4.05    3.34
  28   2  24    1.18    2.36
 -28  -2 -24    0.21    3.49
  28   0  24    7.19    2.36
 -28   0 -24    6.98    3.90
  28  -2  24    2.10    1.90
 -28   2 -24    6.16    2.67
  28  -4  24    5.13    2.10
 -28   4 -24    5.18    3.28
  28  -6  24    0.41    3.28
 -28   6 -24    2.05    2.98
 -28   8 -24    1.28    2.16
  28 -10  24    1.75    2.00
 -28  10 -24   -0.56    2.82
  28 -12  24    1.69    2.21
 -28  12 -24    0.67    2.41
  28 -14  24    1.03    2.77
  28 -16  24    1.44    2.62
 -28  16 -24   -0.46    2.72
  28 -18  24    1.18    2.72
 -28  18 -24    0.46    2.77
  29  15  25    0.46    2.31
  29  13  25    0.31    2.31
 -29 -13 -25    1.08    2.87
  29  11  25    2.31    3.64
 -29 -11 -25   -2.26    2.82
  29   9  25    0.62    2.05
 -29  -9 -25   -0.26    3.08
  29   7  25    0.36    1.90
 -29  -7 -25    0.00    2.10
  29   5  25    1.39    2.16
 -29  -5 -25   -1.23    3.13
 -29  -3 -25    0.41    3.18
  29   1  25   -0.10    1.85
 -29  -1 -25   -1.18    3.28
  29  -1  25   -1.85    3.90
 -29   1 -25   -0.10    2.62
  29  -3  25   -0.21    4.00
 -29   3 -25   -0.46    3.18
  29  -5  25    1.80    2.16
 -29   5 -25   -1.23    2.87
  29  -7  25   -0.41    2.05
 -29   7 -25    0.46    2.72
  29  -9  25    2.21    3.44
 -29  11 -25    2.10    1.85
  29 -13  25    1.39    2.05
  30  14  26   -1.95    3.54
 -30 -14 -26    2.36    2.57
  30  12  26    3.18    4.41
 -30 -12 -26    1.90    1.90
  30  10  26    1.13    4.21
 -30 -10 -26    0.00    2.46
  30   8  26    2.46    3.70
 -30  -8 -26   -0.87    2.51
  30   6  26    1.39    1.85
 -30  -6 -26   -1.39    2.05
  30   4  26   -1.54    2.31
 -30  -4 -26    1.59    2.67
  30   2  26    0.21    4.47
 -30  -2 -26    4.26    3.49
  30   0  26   -1.23    4.41
 -30   0 -26    1.80    3.08
  30  -2  26    0.15    2.10
 -30   2 -26    3.70    3.49
  30  -4  26    0.72    2.00
 -30   4 -26    1.18    1.95
  30  -6  26    0.72    3.13
 -30   6 -26    0.31    1.85
  30  -8  26    0.46    3.08
 -30   8 -26    2.87    2.72
  30 -10  26   -1.18    2.00
 -30  10 -26   -0.82    2.77
 -30  12 -26    2.46    2.31
 -31 -11 -27    0.62    1.80
  31   9  27    1.49    2.62
 -31  -9 -27   -0.15    1.59
  31   7  27    2.26    4.36
 -31  -7 -27    1.28    1.85
  31   5  27   -0.46    2.10
 -31  -1 -27   -0.56    3.03
  31  -1  27   -0.77    2.51
 -31   1 -27   -0.15    1.95
  31  -3  27   -0.46    2.57
 -31   5 -27    1.64    3.08
 -31   9 -27    0.87    2.46
  31 -11  27   -1.08    2.98
 -31  11 -27   -0.72    3.03
  32   0  28    1.64    1.95
 -32   2 -28    0.51    3.28
 -27   1 -33    0.56    4.05
 -26  10 -32   -0.77    3.95
  26  -6  32    2.67    4.00
 -26   4 -32    4.11    3.80
  26  -4  32   -0.21    4.57
 -26   2 -32    2.00    3.49
  26  -2  32    2.31    3.18
 -26   0 -32    0.36    4.16
  26   0  32   -0.98    3.39
 -26  -2 -32    0.98    2.67
  26   2  32   -0.87    2.82
 -26  -4 -32    3.28    3.54
  26   4  32    0.87    2.21
  26   6  32   -0.67    2.77
  26   8  32    1.08    2.87
 -25  13 -31   -2.10    3.64
  25 -13  31   -0.36    2.26
 -25  11 -31    2.36    3.80
  25 -11  31    0.31    3.95
  25  -9  31    1.95    2.77
 -25   7 -31    1.08    3.95
  25  -7  31    3.03    4.52
 -25   5 -31    1.59    3.64
  25  -5  31    1.85    3.75
 -25   3 -31    0.87    2.31
  25  -3  31   -0.41    3.54
 -25   1 -31    3.34    2.41
  25  -1  31    1.95    2.67
 -25  -1 -31    1.69    2.46
  25   1  31    1.23    2.46
 -25  -3 -31    3.64    4.05
  25   3  31    1.33    2.77
 -25  -5 -31   -0.41    3.08
  25   5  31   -2.67    3.18
 -25  -7 -31    0.92    4.31
  25   7  31    1.59    2.26
 -25  -9 -31   -1.80    3.85
  25   9  31    2.16    2.26
 -25 -11 -31    1.64    3.54
  25  11  31    0.46    2.26
 -25 -13 -31    0.41    2.87
  25  13  31    0.77    2.62
 -24  18 -30    1.85    3.13
 -24  16 -30    0.15    2.00
  24 -16  30   -0.15    3.03
  24 -14  30    1.03    3.34
 -24  12 -30    1.28    3.44
  24 -12  30    0.31    2.10
 -24  10 -30    1.59    2.51
  24 -10  30    0.46    2.67
 -24   8 -30   -0.67    2.46
  24  -8  30    0.82    2.62
 -24   6 -30   -3.44    4.31
  24  -6  30    0.10    2.62
 -24   4 -30   -1.33    2.67
  24  -4  30    3.08    2.98
 -24   2 -30    1.49    3.59
  24  -2  30    0.77    3.44
 -24   0 -30    0.36    3.44
  24   0  30    0.41    5.34
 -24  -2 -30   -0.21    4.82
  24   2  30    3.59    4.57
 -24  -4 -30    0.51    3.23
  24   4  30    2.05    2.93
 -24  -6 -30    2.82    3.44
  24   6  30   -1.28    2.36
 -24  -8 -30    0.15    3.39
  24   8  30    1.59    2.62
 -24 -10 -30    0.15    3.54
  24  10  30    2.36    2.93
 -24 -12 -30   -1.49    3.23
  24  12  30   -1.39    2.41
 -24 -14 -30    2.62    2.57
  24  14  30    1.28    2.21
  24  16  30   -2.10    5.65
 -23  21 -29    4.11    4.05
 -23  19 -29    0.05    2.82
  23 -19  29    0.41    2.00
 -23  17 -29    1.80    2.10
 -23  15 -29    0.15    2.36
 -23  13 -29   -0.87    2.87
  23 -13  29    1.39    2.26
 -23  11 -29    0.92    2.46
  23 -11  29    1.90    2.31
 -23   9 -29    2.16    2.36
  23  -9  29    6.42    2.57
 -23   7 -29   -1.59    3.90
  23  -7  29    2.31    2.51
 -23   5 -29   -2.16    4.31
  23  -5  29   -0.05    3.39
 -23   3 -29    4.52    4.31
  23  -3  29    1.64    2.77
 -23   1 -29    0.00    3.18
  23  -1  29   -0.87    2.36
 -23  -1 -29    0.41    3.28
  23   1  29   -0.56    2.72
 -23  -3 -29    2.05    4.21
  23   3  29   -2.82    4.00
 -23  -5 -29    3.23    3.80
  23   5  29    4.62    2.77
 -23  -7 -29    0.15    3.80
  23   7  29    0.92    2.87
 -23  -9 -29   -0.62    4.36
  23   9  29    6.21    4.00
 -23 -11 -29    3.44    3.75
  23  11  29   -2.26    2.82
 -23 -13 -29   -0.21    4.21
  23  13  29   -1.59    2.36
 -23 -15 -29   -1.39    3.59
  23  15  29    1.44    2.21
 -23 -17 -29    0.62    2.31
  23  17  29    2.98    2.41
 -23 -19 -29    2.05    3.28
 -23 -21 -29    1.59    2.72
 -22  22 -28    1.75    2.46
  22 -22  28   -0.87    3.13
 -22  20 -28   -0.51    3.08
  22 -20  28    1.54    2.93
 -22  18 -28    0.67    2.31
  22 -18  28    0.00    2.16
 -22  16 -28   -0.72    2.16
  22 -16  28   -0.26    3.08
 -22  14 -28    2.26    2.36
  22 -14  28    0.21    2.31
 -22  12 -28    0.67    2.36
  22 -12  28    0.92    2.46
 -22  10 -28    1.18    2.46
  22 -10  28   -2.10    2.57
 -22   8 -28   -0.10    3.64
  22  -8  28   -0.56    2.36
 -22   6 -28   -0.41    2.46
  22  -6  28   -0.98    2.77
 -22   4 -28   -0.72    2.62
  22  -4  28    1.13    2.62
 -22   2 -28   -0.87    4.36
 -22   0 -28   -1.44    3.95
  22   0  28    1.59    2.72
 -22  -2 -28   -1.90    3.39
  22   2  28   -0.87    2.67
 -22  -4 -28   -1.49    4.11
  22   4  28   -1.23    4.00
 -22  -6 -28    3.23    3.90
  22   6  28    2.87    2.51
 -22  -8 -28    0.72    2.72
  22   8  28   -2.21    4.41
 -22 -10 -28   -0.15    2.51
  22  10  28    1.59    2.10
 -22 -12 -28   -0.98    3.49
  22  12  28   -1.23    4.31
 -22 -14 -28    1.64    2.57
  22  14  28   -0.46    2.46
 -22 -16 -28   -1.08    3.54
  22  16  28    2.05    5.08
 -22 -18 -28   -3.85    3.23
  22  18  28    0.62    2.26
 -22 -20 -28   -0.87    2.87
 -22 -22 -28   -0.87    2.98
  22  22  28   -0.56    1.95
 -21  25 -27    1.28    2.21
  21 -25  27    0.36    1.95
 -21  23 -27    0.87    1.85
  21 -23  27    1.23    1.90
 -21  21 -27   -1.85    2.41
 -21  19 -27    3.34    3.39
  21 -19  27    1.08    2.26
 -21  17 -27    0.05    2.31
  21 -17  27    0.92    2.26
 -21  15 -27    0.72    2.10
  21 -15  27   -1.54    2.21
 -21  13 -27    0.62    2.05
  21 -13  27    2.16    2.41
 -21  11 -27    1.49    2.05
  21 -11  27    0.72    2.51
 -21   9 -27    2.51    2.51
  21  -9  27    2.98    2.46
 -21   7 -27    4.67    2.41
  21  -7  27    3.23    2.57
 -21   5 -27    2.46    2.57
  21  -5  27    5.54    3.70
 -21   3 -27    1.90    3.59
  21  -3  27    1.33    2.67
 -21   1 -27   -0.62    2.41
  21  -1  27   -0.26    2.31
 -21  -1 -27    2.46    4.00
  21   1  27   -0.41    3.75
 -21  -3 -27   -1.28    3.70
  21   3  27    0.82    2.16
 -21  -5 -27    0.41    3.85
 -21  -7 -27   -0.36    2.72
  21   7  27    2.16    2.31
 -21  -9 -27    6.06    3.95
  21   9  27    4.57    2.57
 -21 -11 -27    0.82    3.64
  21  11  27    1.08    2.21
 -21 -13 -27    2.93    2.93
  21  13  27    1.33    2.46
 -21 -15 -27   -3.13    4.05
  21  15  27   -0.72    2.57
 -21 -17 -27    2.41    2.51
  21  17  27   -2.62    2.41
 -21 -19 -27    3.75    3.59
  21  19  27    0.10    2.00
 -21 -21 -27   -2.26    3.49
  21  21  27    0.62    2.26
 -21 -23 -27    0.41    2.62
  21  23  27   -0.10    2.82
 -21 -25 -27    0.00    3.54
  21  25  27    0.87    5.13
  20 -26  26    1.23    1.75
 -20  24 -26    0.62    2.77
  20 -24  26    0.41    2.10
 -20  22 -26    1.08    2.51
  20 -22  26    0.87    2.05
 -20  20 -26    3.23    2.31
  20 -20  26    4.93    2.93
 -20  18 -26    0.67    1.75
  20 -18  26   -0.41    2.10
 -20  16 -26    0.31    3.80
  20 -16  26    4.62    2.16
 -20  14 -26    1.13    3.23
  20 -14  26    3.23    2.05
  20 -12  26    6.31    2.57
 -20  10 -26   -1.18    1.95
  20 -10  26   -0.10    2.26
 -20   8 -26    0.21    3.49
  20  -8  26    0.87    2.51
 -20   6 -26   -2.21    3.44
  20  -6  26   -1.08    3.23
 -20   4 -26   -3.03    4.11
  20  -4  26    1.39    2.57
 -20   2 -26    7.65    3.08
  20  -2  26   11.03    4.67
 -20   0 -26    6.77    3.80
  20   0  26    0.92    2.57
 -20  -2 -26    5.90    3.28
  20   2  26   10.06    2.98
 -20  -4 -26    1.64    2.41
  20   4  26   -2.57    2.36
 -20  -6 -26    0.36    2.51
  20   6  26    3.54    2.31
 -20  -8 -26    4.52    3.49
  20   8  26    4.26    2.57
 -20 -10 -26    0.26    2.21
  20  10  26    0.10    2.21
 -20 -12 -26    3.75    2.77
  20  12  26    9.24    2.77
 -20 -14 -26    2.93    2.36
  20  14  26    4.00    2.31
 -20 -16 -26    2.98    2.67
  20  16  26    1.28    2.31
 -20 -18 -26   -1.44    3.34
  20  18  26   -2.26    2.36
 -20 -20 -26    2.87    2.87
  20  20  26   -1.08    2.77
 -20 -22 -26   -2.05    2.72
  20  22  26    0.46    2.31
 -20 -24 -26   -0.62    2.26
  20  24  26    0.21    2.16
 -20 -26 -26   -0.15    2.67
  20  26  26   -3.90    5.39
 -19  27 -25    0.98    2.82
  19 -27  25    0.92    2.46
 -19  25 -25    1.49    3.34
 -19  23 -25    1.44    2.93
  19 -23  25   -0.87    2.00
 -19  21 -25    0.67    2.00
  19 -21  25   -0.05    1.95
 -19  19 -25    3.08    3.44
  19 -19  25    1.23    2.62
 -19  17 -25    0.05    2.05
  19 -17  25    3.54    2.26
 -19  15 -25    2.67    1.90
  19 -15  25    3.59    3.03
 -19  13 -25    0.36    2.26
 -19  11 -25    6.01    2.10
  19 -11  25    9.91    2.93
 -19   9 -25    0.21    2.77
  19  -9  25    1.54    3.13
 -19   7 -25   -2.21    3.44
  19  -7  25    2.05    2.46
 -19   5 -25    0.67    2.26
  19  -5  25   -0.10    2.16
 -19   3 -25    4.47    2.57
  19  -3  25    5.54    2.41
 -19   1 -25   -0.92    2.41
  19  -1  25    0.72    2.16
 -19  -1 -25    0.15    3.54
  19   1  25    0.56    2.10
 -19  -3 -25   -0.15    3.49
  19   3  25    5.39    4.00
 -19  -5 -25   -0.87    2.31
  19   5  25    0.92    3.34
 -19  -7 -25    4.52    3.08
  19   7  25    0.51    2.26
 -19  -9 -25    1.13    2.82
  19   9  25    0.98    2.05
 -19 -11 -25    6.47    3.90
  19  11  25    5.85    2.98
 -19 -13 -25   -1.13    3.28
  19  13  25   -1.75    2.21
  19  15  25    0.77    2.21
 -19 -17 -25   -1.59    2.67
  19  17  25   -1.08    3.49
 -19 -19 -25    2.36    2.21
  19  19  25    0.62    2.05
 -19 -21 -25    0.41    2.31
  19  21  25    2.00    2.93
 -19 -23 -25    1.59    2.57
 -19 -25 -25    6.57    3.13
  19  25  25   -0.67    2.16
 -19 -27 -25    1.69    1.85
  19  27  25   -0.21    1.85
 -19 -29 -25   -0.41    2.26
 -18  28 -24   -0.31    1.90
  18 -28  24    0.10    1.90
 -18  26 -24    0.62    1.69
  18 -26  24   -0.21    1.85
 -18  24 -24   -0.10    2.05
  18 -24  24    0.21    1.75
 -18  22 -24    0.77    3.03
  18 -22  24   -0.21    1.64
 -18  20 -24   -2.10    2.16
  18 -20  24    1.33    1.80
 -18  18 -24    7.08    2.36
  18 -18  24    8.11    2.87
 -18  16 -24    1.23    1.80
  18 -16  24    1.80    1.90
 -18  14 -24   15.14    2.62
  18 -14  24   14.63    2.72
 -18  12 -24    2.46    1.80
  18 -12  24    1.80    1.95
 -18  10 -24   13.76    3.49
  18 -10  24   20.48    4.47
 -18   8 -24   -0.72    2.10
  18  -8  24   -0.92    2.21
 -18   6 -24    3.13    3.08
  18  -6  24   -1.80    3.28
 -18   4 -24   12.16    3.03
  18  -4  24   12.88    3.13
 -18   2 -24    4.62    2.46
  18  -2  24    3.39    2.93
 -18   0 -24   24.33    5.54
  18   0  24   18.48    3.44
 -18  -2 -24    3.80    2.41
  18   2  24    2.82    2.00
 -18  -4 -24    4.88    3.34
  18   4  24   20.99    4.88
 -18  -6 -24   -2.21    3.95
  18   6  24   -0.41    2.36
 -18  -8 -24    0.41    3.80
  18   8  24    0.31    2.57
 -18 -10 -24   11.60    2.98
  18  10  24   15.19    3.28
 -18 -12 -24    4.77    2.72
  18  12  24    5.08    2.57
 -18 -14 -24   12.57    3.03
  18  14  24   18.32    2.93
 -18 -16 -24    1.44    4.16
  18  16  24    1.90    2.31
 -18 -18 -24    3.80    3.18
  18  18  24    4.00    4.57
 -18 -20 -24    1.54    2.51
  18  20  24    0.10    2.36
 -18 -22 -24    1.33    2.21
  18  22  24   -2.16    2.00
 -18 -24 -24    0.36    2.72
  18  24  24   -1.90    2.62
 -18 -26 -24   -0.10    2.51
  18  26  24   -3.75    4.88
 -18 -28 -24    1.08    2.31
  18  28  24   -0.05    1.59
 -18 -30 -24   -0.05    1.95
 -17  31 -23    1.90    2.87
  17 -31  23   -0.46    2.77
 -17  29 -23   -0.26    2.62
 -17  27 -23    1.44    1.95
  17 -27  23    0.82    2.72
 -17  25 -23    1.33    2.21
 -17  23 -23   -0.10    1.75
  17 -23  23    0.98    1.90
 -17  21 -23    1.64    2.16
  17 -21  23    2.77    2.77
 -17  19 -23    3.03    2.98
  17 -19  23    0.56    1.75
 -17  17 -23    5.29    2.26
  17 -17  23    8.21    3.03
 -17  15 -23   -1.44    2.26
  17 -15  23   -0.67    1.90
 -17  13 -23    2.87    2.00
  17 -13  23    2.87    1.95
 -17  11 -23    2.82    1.80
  17 -11  23    3.64    2.00
 -17   9 -23    3.13    1.85
  17  -9  23    4.82    2.05
 -17   7 -23   -3.18    3.64
  17  -7  23    4.16    2.36
 -17   5 -23   -0.62    2.67
  17  -5  23   -0.77    2.51
 -17   3 -23    1.64    2.77
 -17   1 -23    8.16    3.49
  17  -1  23    7.24    3.18
 -17  -1 -23   -0.10    3.75
  17   1  23    2.72    3.54
 -17  -3 -23   -0.36    2.31
  17   3  23    3.03    3.44
 -17  -5 -23   -0.56    3.49
  17   5  23   -0.56    2.41
 -17  -7 -23    2.67    3.80
  17   7  23    4.26    2.16
 -17  -9 -23    5.70    2.21
  17   9  23    1.28    2.46
 -17 -11 -23    7.24    4.31
  17  11  23    6.67    2.26
 -17 -13 -23    0.31    2.57
  17  13  23    4.11    2.21
 -17 -15 -23   -0.62    2.41
  17  15  23   -0.98    2.10
 -17 -17 -23    4.88    3.59
  17  17  23    8.83    2.16
 -17 -19 -23    1.28    2.57
  17  19  23    0.46    2.57
 -17 -21 -23    2.62    3.39
  17  21  23    1.80    2.05
 -17 -23 -23   -0.21    2.41
  17  23  23    1.49    2.51
 -17 -25 -23    1.28    2.26
  17  25  23   -0.15    2.21
 -17 -27 -23   -0.26    2.00
  17  27  23    0.87    1.85
 -17 -29 -23    1.44    2.05
  17  29  23    1.23    3.90
 -17 -31 -23   -0.05    1.95
 -16  32 -22    0.51    1.75
 -16  30 -22    0.62    1.90
 -16  28 -22   -0.10    2.16
  16 -28  22    1.23    1.80
 -16  26 -22    2.26    2.21
  16 -26  22    0.36    2.16
 -16  24 -22   -0.26    1.85
  16 -24  22   -0.51    1.54
 -16  22 -22   -0.46    1.69
  16 -22  22   -1.33    1.80
 -16  20 -22    5.13    2.00
  16 -20  22    2.00    2.05
 -16  18 -22   -0.98    2.05
  16 -18  22    1.23    2.10
 -16  16 -22   21.51    4.21
 -16  14 -22   10.68    2.16
  16 -14  22   12.27    2.93
 -16  12 -22   18.07    2.77
 -16  10 -22    3.18    2.31
  16 -10  22    1.49    2.21
 -16   8 -22    9.34    2.82
  16  -8  22    9.39    2.57
 -16   6 -22    0.62    1.95
  16  -6  22    0.05    2.00
 -16   4 -22    3.28    2.00
  16  -4  22    0.87    2.10
 -16   2 -22   37.47    6.36
  16  -2  22   21.35    3.64
 -16   0 -22    7.96    3.90
  16   0  22    9.65    2.72
 -16  -2 -22   22.12    3.70
  16   2  22   23.87    4.05
 -16  -4 -22   -0.51    3.28
  16   4  22    0.72    2.16
 -16  -6 -22    0.36    2.41
  16   6  22    2.57    1.80
 -16  -8 -22    9.34    2.82
  16   8  22    7.85    4.77
 -16 -10 -22   -0.21    2.41
  16  10  22    4.31    2.10
 -16 -12 -22   18.17    3.34
  16  12  22   19.71    3.28
 -16 -14 -22    8.57    3.85
  16  14  22   12.52    3.03
 -16 -16 -22   16.78    3.28
  16  16  22   26.43    3.75
 -16 -18 -22    2.26    2.36
  16  18  22    1.59    2.82
 -16 -20 -22    1.23    2.67
  16  20  22    0.92    2.16
 -16 -22 -22    0.72    2.31
  16  22  22    2.62    1.95
 -16 -24 -22    0.92    2.00
  16  24  22   -1.49    2.46
 -16 -26 -22    1.28    4.52
  16  26  22    3.18    4.62
 -16 -28 -22    1.13    2.16
  16  28  22   -3.23    4.77
 -16 -30 -22   -0.67    2.26
  16  30  22    0.92    1.85
 -16 -32 -22    0.92    2.31
 -15  33 -21    0.10    1.85
 -15  31 -21    0.36    1.80
 -15  29 -21   -0.05    1.59
  15 -29  21   -1.03    1.95
 -15  27 -21    0.87    3.34
  15 -27  21    0.31    1.69
 -15  25 -21    0.31    2.00
  15 -25  21    0.15    1.90
 -15  23 -21    2.21    1.95
  15 -23  21    1.33    2.10
 -15  21 -21    1.59    2.67
  15 -21  21    2.46    2.87
 -15  19 -21    5.29    3.03
  15 -19  21    4.41    1.75
 -15  17 -21    2.57    1.54
  15 -17  21    1.13    3.18
 -15  15 -21    4.77    1.80
  15 -15  21    2.26    1.80
 -15  13 -21    1.69    1.59
  15 -13  21   -0.21    2.21
 -15  11 -21    2.16    1.80
  15 -11  21    0.15    1.75
 -15   9 -21   10.32    2.21
  15  -9  21   16.37    2.46
 -15   7 -21    0.87    1.75
  15  -7  21   -1.49    2.98
 -15   5 -21    4.98    2.00
  15  -5  21    5.80    2.05
 -15   3 -21    5.39    2.77
  15  -3  21    1.33    2.05
 -15   1 -21    1.54    2.67
  15  -1  21   -0.82    2.72
 -15  -1 -21    3.49    3.13
  15   1  21   -0.87    1.90
 -15  -3 -21    0.15    2.00
  15   3  21    1.33    1.95
 -15  -5 -21    2.31    3.39
  15   5  21    7.34    3.70
 -15  -7 -21    1.44    1.75
  15   7  21    0.92    1.95
 -15  -9 -21   13.04    2.57
  15   9  21   22.48    5.54
 -15 -11 -21    2.21    3.08
  15  11  21    2.00    2.31
 -15 -13 -21   -1.23    2.00
  15  13  21    2.77    2.05
 -15 -15 -21    3.13    2.72
 -15 -17 -21    1.85    2.46
  15  19  21    5.85    2.10
 -15 -21 -21    3.34    3.03
  15  21  21    3.08    1.90
 -15 -23 -21    2.00    2.31
  15  23  21    5.54    4.47
 -15 -25 -21   -0.62    2.51
  15  25  21   -2.16    5.39
 -15 -27 -21    1.80    2.67
  15  27  21    0.36    1.95
 -15 -29 -21   -0.46    2.10
  15  29  21   -1.28    2.10
 -15 -31 -21    0.77    2.51
  15  31  21   -0.72    1.95
 -15 -33 -21    1.23    2.51
  14 -34  20   -0.77    1.90
 -14  32 -20    0.05    1.59
  14 -32  20   -0.21    1.90
 -14  30 -20    1.49    2.67
 -14  28 -20    0.36    1.54
  14 -28  20    1.49    2.36
 -14  26 -20    0.15    1.80
 -14  24 -20    0.98    1.69
  14 -24  20    0.67    1.90
 -14  22 -20    0.67    1.64
  14 -22  20   -0.15    1.75
 -14  20 -20   14.17    2.46
  14 -20  20    8.88    2.10
 -14  18 -20    3.75    2.98
  14 -18  20    3.90    2.05
 -14  16 -20   20.79    2.72
  14 -16  20   19.45    2.21
 -14  14 -20    7.19    1.90
  14 -14  20    8.16    1.85
 -14  12 -20   19.55    2.51
  14 -12  20   22.69    2.67
 -14  10 -20    1.69    1.80
  14 -10  20    3.39    1.80
 -14   8 -20    0.26    1.64
  14  -8  20    0.41    1.69
 -14   6 -20    3.08    2.26
  14  -6  20    2.16    1.69
 -14   4 -20    1.54    2.16
  14  -4  20    1.39    1.80
 -14   2 -20   22.33    4.31
  14  -2  20   19.35    3.03
 -14   0 -20   22.12    3.23
  14   0  20   18.73    2.82
 -14  -2 -20   19.25    2.98
  14   2  20   16.78    2.87
 -14  -4 -20    0.51    1.90
  14   4  20   -0.26    1.90
 -14  -6 -20    0.67    3.03
  14   6  20    3.75    2.77
 -14  -8 -20    1.54    1.75
  14   8  20    3.44    1.95
 -14 -10 -20    1.13    1.90
  14  10  20    2.36    1.80
 -14 -12 -20   19.81    4.93
  14  12  20   20.32    2.93
 -14 -14 -20    4.93    2.36
  14  14  20    3.13    2.21
 -14 -16 -20   15.65    3.28
  14  16  20   16.89    3.90
 -14 -18 -20    0.92    3.03
  14  18  20    5.29    2.46
 -14 -20 -20    7.90    2.98
  14  20  20    7.65    3.03
 -14 -22 -20    1.33    2.46
 -14 -24 -20   -0.62    2.41
  14  24  20   -2.00    4.05
 -14 -26 -20    3.08    2.57
  14  26  20    3.08    2.10
 -14 -28 -20    1.03    1.90
  14  28  20   -0.92    1.95
 -14 -30 -20    0.26    2.00
  14  30  20    0.62    2.00
 -14 -32 -20    2.57    3.90
 -14 -34 -20    1.44    5.59
  13 -35  19    1.44    1.28
 -13  33 -19    1.23    1.64
  13 -33  19    0.46    1.90
 -13  31 -19   -0.10    1.85
  13 -31  19    0.21    1.85
 -13  29 -19    0.67    1.80
 -13  27 -19    0.77    1.69
  13 -27  19    2.41    2.72
 -13  25 -19    0.77    2.05
 -13  23 -19    4.52    2.10
  13 -23  19    4.05    2.21
 -13  21 -19    5.59    1.85
  13 -21  19    4.93    1.69
 -13  19 -19   30.90    2.51
  13 -19  19   31.10    3.70
 -13  17 -19    2.00    1.75
  13 -17  19    3.85    2.10
 -13  15 -19    2.72    2.00
  13 -15  19    0.10    1.80
 -13  13 -19   30.64    3.23
  13 -13  19   31.72    2.93
 -13  11 -19    9.80    1.69
  13 -11  19   10.27    1.95
 -13   9 -19   53.38    3.80
  13  -9  19   57.79    3.75
 -13   7 -19   19.45    2.67
  13  -7  19   20.79    2.51
 -13   5 -19   30.90    3.34
  13  -5  19   40.29    3.59
 -13   3 -19   -0.87    2.62
  13  -3  19    0.00    1.90
 -13   1 -19    4.98    2.51
  13  -1  19    5.59    1.85
 -13  -1 -19    3.85    1.80
  13   1  19    1.95    1.85
 -13  -3 -19   -0.62    1.75
  13   3  19    1.69    1.69
 -13  -5 -19   30.74    3.90
  13   5  19   34.75    3.80
 -13  -7 -19   19.55    3.85
  13   7  19   16.83    2.46
 -13  -9 -19   63.39    5.34
  13   9  19   53.94    6.42
 -13 -11 -19    8.57    2.16
  13  11  19    7.54    2.16
 -13 -13 -19   31.77    3.64
  13  13  19   25.35    3.64
 -13 -15 -19    4.26    2.93
  13  15  19    3.95    2.62
 -13 -17 -19    6.67    2.98
  13  17  19    2.16    2.31
 -13 -19 -19   30.23    3.90
  13  19  19   37.88    5.54
 -13 -21 -19    4.36    2.41
  13  21  19    2.98    2.21
 -13 -23 -19    3.75    2.41
  13  23  19    2.93    2.16
 -13 -25 -19   -0.26    2.26
  13  25  19   -0.10    1.85
 -13 -27 -19   -1.33    2.36
  13  27  19   -0.82    2.10
 -13 -29 -19   -0.05    2.05
  13  29  19    2.31    1.90
 -13 -31 -19   -0.31    1.90
  13  31  19    0.10    1.59
 -13 -33 -19   -1.18    4.00
  13  33  19    1.03    3.08
 -13 -35 -19   -0.41    2.36
  13  35  19   -0.92    1.59
  12 -36  18    0.31    1.80
 -12  34 -18   -0.05    1.64
  12 -34  18    1.23    1.44
 -12  32 -18    0.26    1.80
  12 -32  18    2.36    2.31
 -12  30 -18    0.00    2.10
  12 -30  18   -0.31    1.90
 -12  28 -18    1.54    2.00
  12 -28  18    3.80    2.72
 -12  26 -18    0.51    1.75
  12 -26  18    1.90    1.95
 -12  24 -18    1.28    1.90
  12 -24  18    0.82    2.72
 -12  22 -18    2.62    2.41
  12 -22  18    3.64    3.08
 -12  20 -18    2.36    1.44
  12 -20  18   -0.21    2.98
 -12  18 -18   38.75    3.59
  12 -18  18   42.45    4.98
 -12  16 -18    2.98    1.28
  12 -16  18    2.77    1.54
 -12  14 -18   31.46    2.82
  12 -14  18   35.16    3.08
 -12  12 -18    4.93    1.49
  12 -12  18    3.59    1.54
 -12  10 -18   12.32    2.10
  12 -10  18   12.83    2.00
 -12   8 -18   21.86    2.62
  12  -8  18   20.43    2.46
  12  -6  18    1.08    1.59
 -12   4 -18   51.38    5.34
  12  -4  18   56.36    5.03
 -12   2 -18   27.77    4.47
  12  -2  18   28.02    3.64
 -12   0 -18    0.10    2.31
  12   0  18   -0.51    1.64
 -12  -2 -18   18.17    2.51
  12   2  18   25.25    3.23
 -12  -4 -18   50.76    6.31
  12   4  18   50.50    4.16
 -12  -6 -18    0.87    1.54
  12   6  18   -1.23    1.59
 -12  -8 -18   18.53    2.51
  12   8  18   20.48    2.67
 -12 -10 -18    9.80    2.05
  12  10  18   13.09    2.26
 -12 -12 -18    5.80    1.69
  12  12  18    7.54    2.57
  12  14  18   33.41    3.75
 -12 -16 -18    5.13    2.00
  12  16  18    1.69    1.69
 -12 -18 -18   36.18    4.57
  12  18  18   41.68    6.11
 -12 -20 -18    2.36    2.26
  12  20  18    2.67    2.10
 -12 -22 -18    1.44    2.21
  12  22  18    3.80    1.90
 -12 -24 -18    2.62    2.46
  12  24  18    5.59    2.31
 -12 -26 -18    2.10    2.10
  12  26  18    1.33    1.90
 -12 -28 -18   -0.21    2.31
  12  28  18   -0.51    2.00
 -12 -30 -18   -0.41    2.05
  12  30  18    1.54    2.05
 -12 -32 -18    1.28    1.90
  12  32  18    3.08    1.69
 -12 -34 -18    0.72    2.10
  12  34  18    1.33    4.72
 -11  35 -17   -0.31    1.80
  11 -35  17   -0.36    1.85
 -11  33 -17   -1.90    3.44
  11 -33  17   -0.51    1.69
 -11  31 -17    1.54    3.08
  11 -31  17    0.36    2.41
 -11  29 -17   -0.21    1.75
  11 -29  17    1.69    1.95
 -11  27 -17    1.75    3.54
  11 -27  17   -1.80    2.77
 -11  25 -17    5.29    2.21
  11 -25  17    4.93    1.90
 -11  23 -17    4.52    1.80
  11 -23  17    2.93    1.90
 -11  21 -17   30.28    2.93
  11 -21  17   27.10    2.67
 -11  19 -17    8.42    2.82
  11 -19  17    8.01    2.26
 -11  17 -17   21.66    2.00
  11 -17  17   25.46    3.75
 -11  15 -17    4.11    1.80
  11 -15  17    5.80    1.59
 -11  13 -17    2.21    1.39
  11 -13  17    0.21    1.69
 -11  11 -17  102.65    6.62
  11 -11  17  103.63    5.49
 -11   9 -17   42.34    2.98
  11  -9  17   40.14    3.39
 -11   7 -17  134.22    7.70
  11  -7  17  130.37    6.67
 -11   5 -17   16.63    2.51
  11  -5  17   16.06    2.10
 -11   3 -17  138.32    8.31
  11  -3  17  127.39    7.70
 -11   1 -17   -1.23    2.77
  11  -1  17   -0.62    1.64
  11   1  17    2.36    2.87
 -11  -3 -17  129.24    8.11
  11   3  17  119.74    7.96
 -11  -5 -17   16.78    2.98
  11   5  17   15.04    2.26
 -11  -7 -17  116.77    8.62
  11   7  17  135.45   10.88
 -11  -9 -17   35.16    3.85
  11   9  17   30.08    2.93
 -11 -11 -17   88.69    6.62
  11  11  17   87.00    9.19
 -11 -13 -17   -0.56    2.72
  11  13  17    4.21    1.69
 -11 -15 -17   11.03    3.34
  11  15  17    1.95    2.00
 -11 -17 -17   20.68    3.13
  11  17  17   24.17    3.03
 -11 -19 -17    9.24    2.26
  11  19  17    8.78    2.26
 -11 -21 -17   31.51    4.16
  11  21  17   34.23    3.80
 -11 -23 -17    4.77    2.36
  11  23  17    3.80    2.26
 -11 -25 -17    7.08    2.57
  11  25  17    0.87    4.62
 -11 -27 -17   -1.28    2.72
  11  27  17   -2.77    4.41
 -11 -29 -17    0.46    2.26
  11  29  17   -0.98    1.90
 -11 -31 -17   -0.82    1.95
  11  31  17    0.67    2.21
 -11 -33 -17    0.10    1.95
  11  33  17   -0.10    1.59
  11  35  17   -0.15    1.69
  10 -36  16   -0.21    1.64
 -10  34 -16    2.72    3.08
  10 -34  16   -0.21    2.05
 -10  32 -16    2.98    1.80
  10 -32  16   -1.23    1.95
 -10  30 -16    1.33    1.80
  10 -30  16    1.59    1.95
 -10  28 -16    1.13    2.05
  10 -28  16    0.05    2.16
 -10  26 -16    0.98    1.85
  10 -26  16    2.00    2.57
 -10  24 -16    2.00    3.03
  10 -24  16    4.11    1.95
 -10  22 -16    1.80    1.49
  10 -22  16    1.44    1.85
 -10  20 -16   11.14    1.90
  10 -20  16    7.54    2.10
 -10  18 -16    8.21    2.21
  10 -18  16   11.91    3.39
 -10  16 -16   12.88    1.95
  10 -16  16   12.06    2.00
 -10  14 -16    6.62    2.26
  10 -14  16    6.67    1.69
 -10  12 -16   20.68    2.87
  10 -12  16   23.30    2.46
 -10  10 -16   21.61    2.26
  10 -10  16   20.17    2.31
 -10   8 -16   -0.87    1.44
  10  -8  16    0.10    1.33
  10  -6  16   37.06    3.03
 -10   4 -16   30.28    2.72
  10  -4  16   34.03    3.18
 -10   2 -16   -2.10    1.49
  10  -2  16   -2.00    1.49
 -10   0 -16  133.39   11.55
  10   0  16  131.03    8.31
 -10  -2 -16   -2.46    2.21
  10   2  16   -2.31    2.16
 -10  -4 -16   27.25    4.05
  10   4  16   34.44    3.44
 -10  -6 -16   31.05    2.93
  10   6  16   32.33    3.18
 -10  -8 -16   -1.54    1.54
  10   8  16    0.56    1.39
 -10 -10 -16   22.99    2.67
  10  10  16   18.17    3.75
 -10 -12 -16   14.63    3.90
  10  12  16   21.66    2.62
 -10 -14 -16    8.16    2.57
  10  14  16    9.34    3.18
 -10 -16 -16    9.85    2.82
  10  16  16   14.78    3.03
 -10 -18 -16    9.19    2.51
  10  18  16    7.19    3.54
 -10 -20 -16   12.88    2.87
  10  20  16   10.42    2.41
 -10 -22 -16    1.85    2.16
  10  22  16    2.77    2.51
 -10 -24 -16    5.49    2.62
  10  24  16    4.41    4.21
 -10 -26 -16    1.08    1.75
  10  26  16    0.72    1.69
 -10 -28 -16    1.75    2.05
  10  28  16    1.75    1.69
 -10 -30 -16   -0.51    1.90
  10  30  16   -0.36    1.80
  10  32  16   -0.26    4.36
 -10 -34 -16    1.23    2.00
  10  34  16   -1.28    2.05
  10  36  16   -1.23    2.05
 -10 -38 -16    1.18    2.41
   9 -37  15    0.82    1.23
  -9  35 -15    0.87    2.67
   9 -35  15   -0.15    2.21
  -9  33 -15    2.41    1.64
   9 -33  15    1.23    2.10
  -9  31 -15   -1.80    3.13
   9 -31  15   -0.92    2.72
  -9  29 -15    3.70    3.28
  -9  27 -15    0.67    1.49
   9 -27  15    0.62    2.62
  -9  25 -15    0.51    2.77
   9 -25  15    1.18    2.77
  -9  23 -15   16.01    2.36
   9 -23  15   11.75    2.16
  -9  21 -15   11.96    2.16
   9 -21  15    8.88    2.82
  -9  19 -15   24.69    2.82
   9 -19  15   20.22    3.34
  -9  17 -15    6.93    1.75
   9 -17  15    2.05    1.69
  -9  15 -15    0.05    1.39
   9 -15  15    0.31    1.59
  -9  13 -15   29.20    2.72
   9 -13  15   29.46    2.62
  -9  11 -15   15.29    2.05
   9 -11  15   16.17    2.16
  -9   9 -15  293.53   12.83
   9  -9  15  276.90   12.37
  -9   7 -15  105.06    7.49
   9  -7  15   99.06    6.06
  -9   5 -15  203.45    8.88
   9  -5  15  199.25    8.62
  -9   3 -15   -1.23    1.44
   9  -3  15   -1.39    1.39
  -9   1 -15    2.10    1.49
   9  -1  15    0.10    1.44
  -9  -1 -15   -2.41    1.64
   9   1  15   -0.51    1.44
  -9  -3 -15    0.51    1.39
   9   3  15    0.36    1.59
  -9  -5 -15  171.84    8.78
   9   5  15  170.61    9.96
  -9  -7 -15   88.33    8.88
   9   7  15   83.20    4.98
  -9  -9 -15  211.67   16.68
  -9 -11 -15    9.44    3.03
   9  11  15   10.52    2.77
  -9 -13 -15   31.00    3.23
   9  13  15   26.07    4.72
  -9 -15 -15    0.82    1.85
   9  15  15   -0.21    2.21
  -9 -17 -15    5.65    2.00
   9  17  15    4.36    3.13
  -9 -19 -15   27.31    3.08
   9  19  15   24.28    2.72
  -9 -21 -15   11.55    2.16
   9  21  15    1.49    3.34
  -9 -23 -15   18.02    2.51
   9  23  15   17.35    2.77
  -9 -25 -15    2.21    1.95
   9  25  15    1.95    1.75
  -9 -27 -15    1.85    2.26
   9  27  15    0.56    2.00
  -9 -29 -15    0.36    1.80
   9  29  15   -0.82    1.95
  -9 -31 -15    0.26    1.80
   9  31  15    0.46    1.59
  -9 -33 -15    0.51    2.10
   9  33  15    0.10    1.85
   9  35  15    0.31    2.05
   9  37  15   -0.10    1.69
   8 -36  14    0.15    2.00
  -8  34 -14    0.05    3.59
   8 -34  14   -0.98    1.59
  -8  32 -14   -0.21    1.80
   8 -32  14    0.36    1.69
  -8  30 -14    1.85    1.69
   8 -30  14    3.54    2.16
  -8  28 -14   -2.31    3.08
   8 -28  14   -2.36    2.57
  -8  26 -14    0.72    3.08
   8 -26  14    3.08    1.90
  -8  24 -14   -0.21    1.59
   8 -24  14   -0.05    1.64
  -8  22 -14    5.03    1.75
   8 -22  14    3.59    2.46
  -8  20 -14    2.72    1.59
   8 -20  14    2.05    2.21
  -8  18 -14    2.57    1.59
   8 -18  14    5.39    2.62
  -8  16 -14   14.88    1.85
   8 -16  14   17.09    1.95
  -8  14 -14    4.05    1.49
   8 -14  14    4.36    1.49
  -8  12 -14   33.72    2.62
   8 -12  14   33.72    2.98
  -8  10 -14   13.19    1.75
   8 -10  14   13.40    1.90
  -8   8 -14    4.05    1.54
   8  -8  14    5.08    1.49
  -8   6 -14   32.85    2.46
   8  -6  14   33.16    2.46
  -8   4 -14   30.33    3.03
   8  -4  14   35.16    4.31
  -8   2 -14  242.87   10.83
   8  -2  14  254.42   10.88
  -8   0 -14  171.89    8.73
   8   0  14  161.42    7.54
  -8  -2 -14  248.93   18.73
   8   2  14  228.60    9.91
  -8  -4 -14   23.51    3.90
   8   4  14   24.23    3.34
  -8  -6 -14   26.59    2.82
   8   6  14   32.33    4.67
  -8  -8 -14    1.90    1.90
   8   8  14    4.11    2.05
  -8 -10 -14    8.26    2.36
   8  10  14   11.14    1.59
  -8 -12 -14   30.69    3.08
   8  12  14   30.59    2.77
  -8 -14 -14    4.31    1.54
   8  14  14    4.67    1.54
  -8 -16 -14   18.22    2.21
   8  16  14   16.78    2.31
  -8 -18 -14    1.75    1.80
   8  18  14    1.44    1.64
  -8 -20 -14    2.46    1.64
   8  20  14    0.72    1.75
  -8 -22 -14    5.70    2.26
   8  22  14    5.54    2.21
  -8 -24 -14   -0.41    1.75
   8  24  14   -2.21    3.34
  -8 -26 -14    2.41    2.10
   8  26  14    1.75    1.80
  -8 -28 -14    0.15    1.75
   8  28  14   -0.56    1.75
  -8 -30 -14    4.93    2.16
   8  30  14    4.11    1.75
  -8 -32 -14   -1.64    2.21
   8  32  14   -0.56    1.95
  -8 -34 -14    0.62    2.21
   8  34  14   -2.82    5.18
  -8 -36 -14   -0.82    5.44
   8  36  14   -0.10    2.16
  -8 -38 -14   -0.36    2.21
   8  38  14   -0.72    2.05
  -7  35 -13    1.39    2.98
   7 -35  13    0.46    1.49
  -7  33 -13    2.57    1.85
   7 -33  13    2.82    2.31
  -7  31 -13    0.62    1.64
   7 -31  13    0.10    2.05
  -7  29 -13   -0.72    1.69
   7 -29  13    2.77    2.21
  -7  27 -13    0.92    1.75
   7 -27  13    2.26    2.00
  -7  25 -13    0.67    1.69
   7 -25  13   -2.05    1.95
  -7  23 -13    7.24    1.49
   7 -23  13    6.57    1.80
  -7  21 -13    3.70    2.26
   7 -21  13    5.08    2.41
  -7  19 -13   14.22    2.10
   7 -19  13   14.53    2.00
  -7  17 -13    0.51    1.54
   7 -17  13    2.72    2.26
  -7  15 -13    4.72    1.39
   7 -15  13    6.52    2.62
  -7  13 -13   25.97    4.36
   7 -13  13   29.92    3.03
  -7  11 -13   28.49    2.93
   7 -11  13   27.25    2.67
  -7   9 -13  173.38    8.16
   7  -9  13  178.71    8.73
  -7   7 -13  249.65   10.68
   7  -7  13  249.39   11.70
  -7   5 -13   94.13    5.24
   7  -5  13  101.11    9.29
  -7   3 -13    0.00    1.39
   7  -3  13    0.31    1.49
  -7   1 -13    6.26    1.64
   7  -1  13   10.98    1.80
  -7  -1 -13    9.85    2.51
   7   1  13   10.11    2.46
  -7  -3 -13    0.05    1.28
   7   3  13    1.49    1.28
  -7  -5 -13   84.02    5.54
   7   5  13   73.24    7.29
  -7  -7 -13  201.50   15.29
   7   7  13  181.02   15.09
  -7  -9 -13  152.03    8.67
   7   9  13  142.84    7.85
  -7 -11 -13   25.82    2.41
   7  11  13   20.63    2.41
  -7 -13 -13   34.23    3.03
   7  13  13   27.72    2.93
  -7 -15 -13    1.90    1.49
   7  15  13    4.11    1.44
  -7 -17 -13    1.85    2.05
   7  17  13    1.59    1.59
  -7 -19 -13   14.78    2.67
   7  19  13   15.55    2.16
  -7 -21 -13    3.39    1.80
   7  21  13    4.05    1.64
  -7 -23 -13   10.93    1.95
   7  23  13    8.78    1.85
  -7 -25 -13   -0.56    1.75
   7  25  13    0.36    2.87
  -7 -27 -13    4.52    2.26
   7  27  13    2.36    3.28
  -7 -29 -13   -0.31    1.85
   7  29  13    1.28    3.49
   7  31  13    1.13    4.00
  -7 -33 -13   -0.36    2.26
   7  33  13    1.08    5.03
  -7 -35 -13   -2.36    2.26
   7  35  13    0.72    2.36
  -7 -37 -13    0.46    2.31
   7  37  13   -0.67    1.95
  -7 -39 -13    0.67    2.51
   7  39  13   -0.15    2.05
  -6  40 -12    0.10    2.51
  -6  38 -12   -0.98    2.31
  -6  36 -12    1.28    3.85
   6 -36  12   -0.51    1.64
  -6  34 -12    0.67    1.59
   6 -34  12    1.03    1.75
  -6  32 -12    0.82    1.69
   6 -32  12   -2.41    1.95
  -6  30 -12    0.41    1.69
   6 -30  12    1.03    1.75
  -6  28 -12    3.70    1.69
   6 -28  12    4.31    1.95
  -6  26 -12   14.78    3.95
   6 -26  12   10.93    3.23
  -6  24 -12    0.26    2.21
   6 -24  12    1.33    2.36
  -6  22 -12    0.62    1.54
   6 -22  12   -0.92    2.05
  -6  20 -12   18.22    2.93
   6 -20  12   19.30    2.26
  -6  18 -12   -0.67    1.49
   6 -18  12    0.87    1.64
  -6  16 -12   56.05    3.90
   6 -16  12   56.92    5.95
  -6  14 -12   34.18    2.87
   6 -14  12   43.27    5.08
  -6  12 -12  113.94    6.26
   6 -12  12  120.92    6.62
  -6  10 -12    5.70    1.59
   6 -10  12    3.85    1.49
  -6   8 -12    6.57    1.33
   6  -8  12    7.44    1.49
  -6   6 -12   92.33    5.13
   6  -6  12   92.39    5.54
  -6   4 -12  133.09    6.77
   6  -4  12  126.57    5.80
  -6   2 -12  699.77   22.33
   6  -2  12  609.54   20.17
  -6   0 -12  105.63    8.06
   6   0  12  101.62    5.39
  -6  -2 -12  518.69   29.41
   6   2  12  619.80   23.66
  -6  -4 -12  116.15    6.67
   6   4  12  108.45    9.65
  -6  -6 -12   80.38    7.49
   6   6  12   69.19    6.72
  -6  -8 -12    3.70    1.85
   6   8  12    5.29    1.90
  -6 -10 -12    2.87    1.54
   6  10  12    3.28    1.80
  -6 -12 -12  106.19    5.24
   6  12  12  113.69    6.21
  -6 -14 -12   26.74    2.51
   6  14  12   25.20    2.36
  -6 -16 -12   56.87    4.41
   6  16  12   59.49    4.16
  -6 -18 -12   -1.69    2.10
   6  18  12   -0.87    2.51
  -6 -20 -12   18.84    2.36
   6  20  12   20.53    2.36
  -6 -22 -12   -1.85    2.16
   6  22  12    0.00    1.44
  -6 -24 -12    0.67    1.90
   6  24  12    0.21    1.90
  -6 -26 -12   10.93    3.13
   6  26  12   16.01    4.52
  -6 -28 -12    8.26    2.51
   6  28  12    1.03    3.80
  -6 -30 -12   -1.28    2.77
   6  30  12    4.00    4.11
  -6 -32 -12   -0.46    2.21
   6  32  12    6.21    3.95
  -6 -34 -12    0.62    2.51
   6  34  12   -0.21    2.16
  -6 -36 -12   -1.80    2.41
   6  36  12    1.39    1.80
  -6 -38 -12    1.08    2.16
   6  38  12    0.00    2.36
  -5  39 -11    0.31    3.13
  -5  37 -11    2.46    3.23
   5 -37  11    2.46    4.05
  -5  35 -11   -1.33    3.13
   5 -35  11    0.21    1.69
  -5  33 -11   -0.21    2.87
   5 -33  11    1.39    1.64
  -5  31 -11    2.21    2.05
   5 -31  11   -0.46    2.36
  -5  29 -11    1.33    1.49
   5 -29  11    1.85    1.95
  -5  27 -11    3.18    2.57
   5 -27  11    3.34    2.36
  -5  25 -11   15.19    2.16
   5 -25  11   13.76    2.05
  -5  23 -11   -0.15    1.54
   5 -23  11   -0.05    1.54
  -5  21 -11    1.90    1.80
   5 -21  11    3.03    1.75
  -5  19 -11   38.03    3.23
   5 -19  11   43.47    4.21
  -5  17 -11   10.11    1.85
   5 -17  11   10.62    2.87
  -5  15 -11   34.85    2.57
   5 -15  11   36.54    2.98
  -5  13 -11    5.03    1.33
   5 -13  11    6.47    2.00
  -5  11 -11  260.84   12.93
   5 -11  11  272.13   13.55
  -5   9 -11   71.70    5.08
   5  -9  11   71.86    4.93
  -5   7 -11  118.61    6.72
   5  -7  11  124.05    7.39
  -5   5 -11    9.55    1.64
   5  -5  11    8.67    1.64
  -5   3 -11  382.78   16.48
   5  -3  11  396.39   16.94
  -5   1 -11   51.22    3.44
   5  -1  11   53.94    3.59
  -5  -1 -11   45.37    3.18
   5   1  11   47.42    3.34
  -5  -3 -11  329.77   15.86
   5   3  11  324.74   17.35
  -5  -5 -11    7.13    2.31
   5   5  11    5.49    1.95
   5   7  11  105.52    5.95
  -5  -9 -11   73.04    4.47
   5   9  11   78.58    6.52
  -5 -11 -11  241.74   10.73
   5  11  11  239.89   17.60
  -5 -13 -11    5.29    1.13
   5  13  11    4.77    1.39
  -5 -15 -11   42.34    3.44
   5  15  11   47.94    5.90
  -5 -17 -11   10.21    1.75
   5  17  11   10.88    1.69
  -5 -19 -11   42.39    3.95
   5  19  11   39.37    2.93
  -5 -21 -11    1.59    2.36
   5  21  11    1.03    1.90
  -5 -23 -11   -0.36    1.44
   5  23  11    0.51    1.44
  -5 -25 -11   18.63    3.08
   5  25  11   16.68    3.85
  -5 -27 -11    3.44    2.26
   5  27  11    3.59    3.59
  -5 -29 -11    0.10    2.05
   5  29  11    1.03    3.59
  -5 -31 -11    2.41    1.75
   5  31  11    0.72    1.75
  -5 -33 -11    1.59    2.93
   5  33  11    2.67    3.80
  -5 -35 -11   -0.51    2.05
   5  35  11    2.21    2.05
  -5 -37 -11   -0.41    2.05
   5  37  11    0.72    2.00
  -5 -39 -11    1.28    2.41
   5  39  11   -0.56    1.90
  -4  38 -10   -1.03    3.13
  -4  36 -10    1.59    3.64
   4 -36  10    0.41    2.10
  -4  34 -10   -0.41    2.67
   4 -34  10    0.62    1.69
  -4  32 -10    2.57    2.72
   4 -32  10    3.80    1.85
  -4  30 -10    0.51    2.82
   4 -30  10    0.98    1.64
  -4  28 -10    5.75    1.80
   4 -28  10    6.01    1.95
  -4  26 -10    1.69    1.54
   4 -26  10    1.80    1.39
  -4  24 -10   13.65    2.00
   4 -24  10   14.58    2.16
  -4  22 -10    1.23    1.49
   4 -22  10    2.05    1.59
  -4  20 -10    3.85    1.69
   4 -20  10    4.88    1.49
  -4  18 -10   82.58    8.62
   4 -18  10   93.67    5.65
  -4  16 -10   31.62    2.46
   4 -16  10   34.29    2.72
  -4  14 -10  361.18   15.19
   4 -14  10  351.99   19.50
  -4  12 -10  114.97    6.31
   4 -12  10  109.53    6.01
  -4  10 -10  302.87   12.22
   4 -10  10  304.31   13.45
  -4   8 -10   56.00    4.31
   4  -8  10   55.48    4.36
  -4   6 -10  415.02   16.17
   4  -6  10  400.49   14.88
  -4   4 -10 1535.09   51.07
   4  -4  10 1662.79   53.17
  -4   2 -10   16.48    1.75
   4  -2  10   17.30    1.85
  -4   0 -10  291.43   14.63
   4   0  10  281.21   17.09
  -4  -2 -10   16.78    2.26
   4   2  10   18.07    1.59
   4   4  10 1363.71   71.09
  -4  -6 -10  354.86   21.40
   4   6  10  344.29   15.29
  -4  -8 -10   49.12    3.90
   4   8  10   45.37    5.85
  -4 -10 -10  254.52   10.16
   4  10  10  256.22   10.88
  -4 -12 -10  110.20    5.49
   4  12  10  104.29    8.98
  -4 -14 -10  352.50   19.91
   4  14  10  380.78   15.76
  -4 -16 -10   28.54    3.49
   4  16  10   34.13    4.31
  -4 -18 -10   96.08    4.88
   4  18  10   89.92    8.42
  -4 -20 -10    3.90    1.49
   4  20  10    8.37    2.10
  -4 -22 -10    0.31    1.44
   4  22  10    0.31    1.28
  -4 -24 -10   15.35    2.51
   4  24  10   14.32    3.54
  -4 -26 -10    1.03    2.05
   4  26  10    1.23    1.54
  -4 -28 -10    8.31    2.31
   4  28  10    9.44    2.36
  -4 -30 -10    1.64    1.64
   4  30  10    0.56    1.59
  -4 -32 -10    1.64    2.67
   4  32  10    3.54    2.10
  -4 -34 -10    1.03    2.31
   4  34  10    0.05    1.95
  -4 -36 -10   -0.82    2.36
   4  36  10    0.67    2.21
  -4 -38 -10    2.77    2.21
   4  38  10    0.10    1.90
  -4 -40 -10   -2.05    2.51
  -3  39  -9    0.98    1.54
   3 -39   9    1.13    2.98
  -3  37  -9   -0.26    3.08
   3 -37   9   -0.41    1.64
  -3  35  -9   -0.41    3.13
   3 -35   9    1.90    1.85
  -3  33  -9    0.56    1.49
   3 -33   9    0.56    3.23
  -3  31  -9    1.23    1.39
   3 -31   9    3.34    1.64
  -3  29  -9    0.10    1.54
   3 -29   9    1.33    1.75
  -3  27  -9    2.87    1.49
   3 -27   9    4.41    1.69
  -3  25  -9   13.91    3.18
   3 -25   9   14.68    2.10
  -3  23  -9    0.21    1.44
   3 -23   9   -2.72    2.05
  -3  21  -9   15.35    1.85
   3 -21   9   17.30    2.05
  -3  19  -9    9.50    1.44
   3 -19   9   10.42    2.00
  -3  17  -9   28.90    2.72
   3 -17   9   31.51    2.72
  -3  15  -9    0.51    1.23
   3 -15   9    0.41    1.54
  -3  13  -9   28.23    2.31
   3 -13   9   27.46    2.46
  -3  11  -9   68.72    4.52
   3 -11   9   76.94    6.93
  -3   9  -9   61.74    3.59
   3  -9   9   65.23    4.16
  -3   7  -9  365.13   14.27
   3  -7   9  344.03   13.50
  -3   5  -9   78.99    4.82
   3  -5   9   77.19    5.29
  -3   3  -9    2.16    1.03
   3  -3   9    3.64    1.03
  -3   1  -9   42.70    4.00
   3  -1   9   40.75    3.18
  -3  -1  -9   39.93    4.05
   3   1   9   35.26    2.62
   3   3   9    3.44    1.39
  -3  -5  -9   63.03    6.01
   3   5   9   66.57    4.26
  -3  -7  -9  319.09   13.91
   3   7   9  307.70   13.24
  -3  -9  -9   49.37    3.28
   3   9   9   52.25    3.34
  -3 -11  -9   67.65    5.80
   3  11   9   73.55    6.98
  -3 -13  -9   25.05    2.51
   3  13   9   26.69    2.26
  -3 -15  -9   -0.92    1.23
   3  15   9    0.21    1.08
  -3 -17  -9   27.66    2.10
   3  17   9   30.74    4.21
  -3 -19  -9    8.78    1.75
   3  19   9   10.78    1.69
  -3 -21  -9   16.73    1.75
   3  21   9   16.89    2.67
  -3 -23  -9   -0.87    1.33
   3  23   9   -1.33    1.49
  -3 -25  -9    7.85    2.36
   3  25   9   12.22    2.16
  -3 -27  -9    3.13    2.16
   3  27   9    3.23    3.03
  -3 -29  -9    0.56    1.69
   3  29   9   -1.85    2.93
   3  31   9   -0.82    1.80
  -3 -33  -9   -0.36    1.90
   3  33   9    0.26    1.95
  -3 -35  -9    0.26    2.10
   3  35   9    0.41    1.80
  -3 -37  -9    4.62    4.77
   3  37   9    1.03    4.41
  -3 -39  -9    0.56    2.46
   3  39   9   -1.75    2.26
   3  41   9    0.21    2.21
  -2  42  -8    2.16    2.36
  -2  40  -8   -1.75    2.31
   2 -40   8    0.56    3.39
  -2  38  -8    0.51    3.59
   2 -38   8   -0.05    1.90
  -2  36  -8   -2.16    3.28
   2 -36   8    0.56    2.00
  -2  34  -8    1.08    1.64
  -2  32  -8    0.15    2.62
   2 -32   8    0.31    1.80
  -2  30  -8    4.47    2.62
   2 -30   8    2.51    1.75
  -2  28  -8    3.70    2.72
   2 -28   8    1.23    1.90
  -2  26  -8   13.04    1.95
   2 -26   8   12.06    2.16
  -2  24  -8    4.67    1.80
   2 -24   8    4.26    1.69
  -2  22  -8   -0.46    1.28
   2 -22   8    0.56    1.59
  -2  20  -8    5.65    1.54
   2 -20   8    4.93    1.59
  -2  18  -8    8.42    1.59
   2 -18   8    8.26    1.90
  -2  16  -8  206.69    9.55
   2 -16   8  209.56    8.31
  -2  14  -8  184.41    9.03
   2 -14   8  180.46    9.03
  -2  12  -8  230.09    9.75
   2 -12   8  228.60   13.60
  -2  10  -8   17.30    1.90
   2 -10   8   20.43    2.36
  -2   8  -8  131.70    7.24
   2  -8   8  125.49    7.39
  -2   6  -8  384.32   16.06
   2  -6   8  375.55   16.83
  -2   4  -8   59.74    3.80
   2  -4   8   60.20    5.90
  -2   2  -8 1028.35   36.13
   2  -2   8 1010.49   33.77
  -2   0  -8   23.87    3.59
   2   0   8   18.27    2.10
  -2  -2  -8  886.03   42.75
   2   2   8  942.18   46.55
  -2  -4  -8   48.96    4.57
   2   4   8   44.70    3.23
  -2  -6  -8  321.71   18.48
   2   6   8  305.95   19.55
  -2  -8  -8  103.83    5.18
   2   8   8  108.86    5.75
  -2 -10  -8   16.06    1.59
   2  10   8   17.91    2.62
  -2 -12  -8  225.63    9.39
   2  12   8  221.98   14.68
  -2 -14  -8  175.99    8.16
   2  14   8  181.02    8.52
  -2 -16  -8  193.91    8.16
   2  16   8  192.11    9.03
  -2 -18  -8    4.67    1.44
   2  18   8    7.70    1.49
  -2 -20  -8    6.72    1.54
   2  20   8    4.47    1.44
  -2 -22  -8   -1.03    1.75
   2  22   8    0.87    2.46
  -2 -24  -8    4.82    2.05
   2  24   8    6.31    1.59
   2  26   8   14.63    2.46
  -2 -28  -8    3.23    1.54
   2  28   8    1.75    1.75
  -2 -30  -8    1.59    2.10
   2  30   8    2.77    1.75
  -2 -32  -8    0.98    1.90
   2  32   8    0.46    1.75
  -2 -34  -8    0.36    1.95
   2  34   8    1.08    1.64
  -2 -36  -8    0.77    2.00
   2  36   8    0.98    2.16
  -2 -38  -8    1.08    2.46
   2  38   8    1.03    2.21
  -2 -40  -8    3.85    2.67
   2  40   8   -0.51    3.03
   2  42   8    0.26    2.10
  -1  39  -7    0.36    3.03
  -1  37  -7    4.21    3.08
   1 -37   7    0.51    1.80
  -1  35  -7    0.10    1.69
   1 -35   7   -1.13    3.18
  -1  33  -7    0.21    2.87
   1 -33   7    0.62    1.80
  -1  31  -7    0.21    1.54
   1 -31   7    1.18    2.98
  -1  29  -7   -0.10    1.95
   1 -29   7    1.39    1.75
  -1  27  -7    1.90    3.08
   1 -27   7    1.95    1.80
  -1  25  -7    2.98    2.67
   1 -25   7    2.00    2.10
  -1  23  -7   14.78    3.23
   1 -23   7   19.20    2.31
  -1  21  -7    7.39    1.69
   1 -21   7    9.75    2.62
  -1  19  -7   26.64    4.21
   1 -19   7   27.77    4.77
  -1  17  -7    3.59    1.39
   1 -17   7    4.77    1.75
  -1  15  -7   11.24    1.54
   1 -15   7   10.88    1.69
  -1  13  -7    9.70    1.54
   1 -13   7    9.75    1.64
  -1  11  -7   15.50    1.95
   1 -11   7   15.55    1.69
  -1   9  -7  335.41   19.71
   1  -9   7  371.03   14.58
  -1   7  -7  198.99    8.78
   1  -7   7  185.49    8.62
  -1   5  -7  228.04   10.32
   1  -5   7  224.91   10.37
  -1   3  -7   45.17    3.23
   1  -3   7   46.86    3.28
  -1   1  -7    4.77    1.13
   1  -1   7    3.39    1.28
  -1  -1  -7    5.65    1.28
   1   1   7    6.52    1.49
  -1  -3  -7   43.47    4.00
   1   3   7   37.67    2.57
   1   5   7  198.01   13.09
  -1  -7  -7  159.26    7.75
   1   7   7  156.59   10.52
  -1  -9  -7  321.86   12.78
   1   9   7  300.87   18.27
  -1 -11  -7   12.78    2.00
   1  11   7   19.20    2.31
  -1 -13  -7    8.93    1.85
   1  13   7   12.32    2.67
  -1 -15  -7   12.99    1.69
   1  15   7   11.96    2.36
  -1 -17  -7    6.01    1.90
   1  17   7    5.90    1.18
  -1 -19  -7   25.46    2.31
   1  19   7   27.36    2.67
  -1 -21  -7    4.93    1.59
   1  21   7    4.88    2.16
  -1 -23  -7   16.78    2.00
   1  23   7   15.50    2.16
  -1 -25  -7    1.08    1.28
   1  25   7    0.46    1.18
  -1 -27  -7    1.64    1.75
   1  27   7    2.10    1.64
  -1 -29  -7   -0.36    1.59
   1  29   7   -0.82    1.64
  -1 -31  -7   -0.67    1.90
   1  31   7    0.36    1.75
  -1 -33  -7    0.67    2.00
   1  33   7   -1.59    3.49
  -1 -35  -7   -0.15    2.00
   1  35   7   -0.21    1.90
  -1 -37  -7    2.62    2.10
   1  37   7   -1.39    2.10
  -1 -39  -7    0.31    2.26
   1  39   7   -0.21    2.10
   1  41   7    2.16    2.00
   0  40  -6    0.31    2.57
   0  38  -6    0.72    2.16
   0 -38   6   -0.51    3.13
   0  36  -6    0.31    1.80
   0 -36   6    0.21    3.49
   0  34  -6    0.67    1.69
   0 -34   6    2.36    1.95
   0  32  -6    0.56    1.59
   0 -32   6   -1.03    2.21
   0  30  -6    3.18    1.49
   0 -30   6    1.95    1.95
   0  28  -6    1.39    1.59
   0 -28   6    3.75    1.59
   0  26  -6    1.08    2.67
   0 -26   6    4.41    1.54
   0  24  -6    0.00    1.44
   0 -24   6    0.72    1.75
   0  22  -6   11.65    2.10
   0 -22   6    9.85    2.46
   0  20  -6    4.98    1.49
   0 -20   6    5.44    2.16
   0  18  -6   15.50    3.34
   0 -18   6   15.65    3.28
   0  16  -6  114.92    6.11
   0 -16   6  110.86    5.65
   0  14  -6   62.98    5.49
   0 -14   6   71.44    4.26
   0  12  -6   85.30    8.01
   0 -12   6   82.38    4.98
   0  10  -6   48.91    3.44
   0 -10   6   49.89    4.93
   0   8  -6  175.94   10.21
   0  -8   6  161.16    7.24
   0   6  -6  542.25   22.89
   0  -6   6  559.65   24.64
   0   4  -6  241.79   10.73
   0  -4   6  210.02   13.09
   0   2  -6  521.72   29.51
   0  -2   6  488.36   29.92
   0   0  -6  962.15   52.92
   0   0   6  986.01   50.04
   0  -2  -6  460.70   24.53
   0   2   6  505.40   17.71
   0  -4  -6  194.73    8.06
   0   4   6  193.50   11.96
   0  -6  -6  426.21   15.91
   0   6   6  407.83   15.04
   0  -8  -6  144.07    6.06
   0   8   6  157.06    7.19
   0 -10  -6   42.19    2.67
   0  10   6   38.90    4.11
   0 -12  -6   75.29    5.49
   0  12   6   88.23    4.77
   0 -14  -6   71.34    3.80
   0  14   6   70.01    5.80
   0 -16  -6  100.19    4.72
   0  16   6  107.27    7.24
   0 -18  -6   10.01    2.41
   0  18   6   13.55    3.28
   0 -20  -6    6.57    1.49
   0  20   6    3.70    1.28
   0 -22  -6   10.83    1.80
   0  22   6   11.24    2.67
   0 -24  -6    1.23    1.33
   0  24   6    0.10    1.08
   0 -26  -6    4.77    2.21
   0  26   6    4.62    1.95
   0 -28  -6    1.59    1.59
   0  28   6    0.77    2.41
   0 -30  -6    1.33    2.21
   0  30   6    2.93    1.69
   0 -32  -6   -1.08    2.41
   0  32   6   -2.00    1.90
   0 -34  -6   -0.21    2.16
   0  34   6    1.23    1.85
   0 -36  -6    0.82    2.05
   0  36   6    0.51    2.05
   0 -38  -6    0.98    1.90
   0  38   6    0.92    1.90
   0  40   6   -1.08    1.95
   0  42   6   -0.41    1.69
   1  39  -5    0.51    1.59
  -1 -39   5    2.21    3.64
   1  37  -5    0.87    1.54
  -1 -37   5    0.82    1.69
   1  35  -5    0.41    1.59
  -1 -35   5   -1.54    1.85
   1  33  -5   -1.28    2.82
  -1 -33   5    1.75    1.80
   1  31  -5   -0.67    1.69
   1  29  -5   -1.13    1.64
  -1 -29   5   -2.36    2.00
   1  27  -5    8.93    3.75
  -1 -27   5    3.08    1.75
   1  25  -5    2.77    1.39
  -1 -25   5    1.95    1.69
   1  23  -5   26.18    3.08
  -1 -23   5   31.46    4.11
   1  21  -5   25.41    5.49
  -1 -21   5   22.79    2.82
   1  19  -5   85.76    5.75
  -1 -19   5   94.23    6.11
   1  17  -5   30.54    4.52
  -1 -17   5   29.20    2.82
   1  15  -5   11.55    1.69
  -1 -15   5   10.21    1.80
   1  13  -5   62.10    3.85
  -1 -13   5   59.85    3.70
   1  11  -5   33.10    4.21
  -1 -11   5   31.31    4.52
   1   9  -5  423.18   16.06
  -1  -9   5  421.59   15.60
   1   7  -5  214.18    9.19
  -1  -7   5  202.99    8.67
   1   5  -5 1090.10   51.38
  -1  -5   5 1045.14   46.91
   1   3  -5    5.95    1.59
  -1  -3   5    6.01    1.64
   1   1  -5    5.65    1.13
  -1  -1   5    6.77    1.03
   1  -1  -5    7.39    0.87
  -1   1   5    6.42    0.87
   1  -3  -5    6.06    0.72
  -1   3   5    6.42    1.03
   1  -5  -5  835.58   28.02
   1  -7  -5  173.02    6.62
  -1   7   5  183.18    8.11
   1  -9  -5  388.07   13.76
  -1   9   5  417.74   14.32
   1 -11  -5   28.02    1.95
   1 -13  -5   51.17    3.75
  -1  13   5   52.97    3.13
   1 -15  -5   12.47    2.00
  -1  15   5    9.91    1.33
   1 -17  -5   25.66    2.87
  -1  17   5   29.97    3.18
   1 -19  -5   85.92    4.57
  -1  19   5   91.26    5.80
   1 -21  -5   22.12    2.67
  -1  21   5   20.63    4.21
   1 -23  -5   27.41    2.62
  -1  23   5   20.63    4.05
   1 -25  -5    3.54    1.59
  -1  25   5    3.28    1.54
   1 -27  -5    2.77    2.05
  -1  27   5    1.13    1.64
   1 -29  -5   -1.44    2.10
  -1  29   5   -0.62    1.64
   1 -31  -5    0.46    1.90
  -1  31   5   -1.03    1.80
   1 -33  -5    1.64    2.36
  -1  33   5    1.44    1.69
   1 -35  -5   -1.03    2.41
  -1  35   5    0.92    1.69
   1 -37  -5    1.03    3.64
  -1  37   5   -2.21    3.44
  -1  39   5    2.05    1.80
   1 -41  -5    3.54    3.44
  -1  41   5    5.13    3.95
   2  40  -4   -0.46    2.00
  -2 -40   4   -0.62    2.51
   2  38  -4    1.64    1.75
  -2 -38   4   -1.33    1.95
  -2 -36   4   -0.82    2.46
   2  34  -4   -1.28    3.03
  -2 -34   4    2.41    2.10
   2  32  -4    0.87    2.67
  -2 -32   4    1.59    2.98
   2  30  -4    0.98    1.54
   2  28  -4    1.08    1.64
  -2 -28   4    1.13    1.59
   2  26  -4    3.18    1.64
  -2 -26   4    2.51    1.64
   2  24  -4    9.55    2.72
  -2 -24   4    5.80    1.90
   2  22  -4    1.03    1.90
  -2 -22   4    1.85    1.59
   2  20  -4   26.18    5.08
  -2 -20   4   26.28    2.77
   2  18  -4   67.90    4.67
  -2 -18   4   71.03    5.49
   2  16  -4   -0.10    1.23
  -2 -16   4    0.67    1.28
   2  14  -4  164.19    8.67
  -2 -14   4  158.13    8.37
   2  12  -4  103.32    5.65
  -2 -12   4   91.31    5.54
   2  10  -4   14.73    1.80
  -2 -10   4   12.68    1.44
   2   8  -4   37.67    2.82
  -2  -8   4   38.39    2.82
   2   6  -4   89.20    6.88
   2   4  -4  582.13   35.62
  -2  -4   4  594.71   36.18
   2   2  -4  517.51   28.59
  -2  -2   4  514.54   27.56
   2   0  -4  285.01   11.86
  -2   0   4  298.41   11.34
   2  -2  -4  501.19   18.94
  -2   2   4  524.24   17.86
   2  -4  -4  471.42   22.69
  -2   4   4  456.49   16.01
   2  -6  -4   79.96    3.39
  -2   6   4   74.11    5.49
   2  -8  -4   31.98    2.10
  -2   8   4   35.26    3.18
   2 -10  -4   10.52    1.59
  -2  10   4   13.60    1.23
   2 -12  -4   82.69    3.64
  -2  12   4   83.51    3.90
   2 -14  -4  161.16    8.83
  -2  14   4  158.49    6.67
   2 -16  -4    0.10    1.33
  -2  16   4   -0.10    0.92
   2 -18  -4   65.29    4.36
  -2  18   4   74.73    6.11
   2 -20  -4   22.17    2.31
  -2  20   4   26.43    3.54
   2 -22  -4    1.28    1.54
  -2  22   4    0.10    1.18
   2 -24  -4    8.06    1.85
  -2  24   4    8.01    1.90
   2 -26  -4    2.87    1.54
  -2  26   4    2.16    1.28
   2 -28  -4    0.41    1.54
  -2  28   4    1.39    1.49
   2 -30  -4   -1.64    1.69
  -2  30   4    0.05    1.54
   2 -32  -4    3.44    2.62
   2 -34  -4    1.90    2.93
  -2  34   4    0.00    1.64
   2 -36  -4    2.05    2.05
  -2  36   4    0.62    1.69
  -2  38   4    2.21    2.16
  -2  40   4   -1.28    2.00
   3  41  -3   -1.03    2.82
   3  39  -3   -0.46    2.10
   3  37  -3   -0.62    1.95
   3  35  -3    1.49    2.16
  -3 -35   3    2.10    3.34
   3  33  -3    0.82    2.82
  -3 -33   3   -1.54    2.98
   3  31  -3    2.98    2.67
  -3 -31   3   -0.31    2.87
   3  29  -3   -0.21    3.08
  -3 -29   3   -0.05    1.75
   3  27  -3   -0.05    1.75
  -3 -27   3   -1.03    2.21
   3  25  -3   26.95    3.64
  -3 -25   3   29.61    3.39
   3  23  -3   10.21    1.95
  -3 -23   3   10.16    2.31
   3  21  -3  111.38    7.19
  -3 -21   3  115.48    7.13
   3  19  -3   22.84    2.57
  -3 -19   3   22.12    2.93
   3  17  -3   97.57    7.39
  -3 -17   3  108.76    8.37
   3  15  -3    8.67    2.00
  -3 -15   3    5.59    1.59
   3  13  -3   40.09    3.23
  -3 -13   3   33.98    3.13
   3  11  -3  707.73   26.95
  -3 -11   3  600.20   24.64
   3   9  -3    3.03    0.87
  -3  -9   3    3.70    1.03
   3   7  -3  512.38   33.41
  -3  -7   3  477.17   26.69
  -3  -5   3   59.69    6.21
   3   1  -3  541.12   21.15
  -3  -1   3  525.98   19.55
   3  -1  -3  548.36   17.45
  -3   1   3  551.64   17.66
   3  -5  -3   48.25    3.44
  -3   5   3   55.84    3.85
   3  -7  -3  351.42   15.45
  -3   7   3  434.42   18.73
   3  -9  -3    3.23    0.67
  -3   9   3    3.59    0.67
   3 -11  -3  620.99   25.15
   3 -13  -3   29.92    3.08
  -3  13   3   32.33    2.05
   3 -15  -3   10.47    2.05
  -3  15   3   11.29    1.23
   3 -17  -3   91.21    6.52
  -3  17   3  103.52    5.44
   3 -19  -3   18.79    2.31
  -3  19   3   22.79    2.41
   3 -21  -3   91.82    9.60
  -3  21   3  113.28    9.50
   3 -23  -3   10.37    1.90
  -3  23   3   13.04    3.34
   3 -25  -3   21.45    2.67
  -3  25   3   25.15    3.95
   3 -27  -3   -0.36    1.54
  -3  27   3    0.31    1.44
   3 -29  -3    0.21    2.21
  -3  29   3    0.10    1.49
  -3  31   3    0.26    2.36
   3 -33  -3    1.28    1.95
   3 -35  -3    0.98    2.82
  -3  35   3    0.41    1.64
   3 -37  -3   -0.21    1.75
  -3  37   3   -0.77    1.80
  -3  39   3   -1.33    1.64
   3 -41  -3    0.21    1.54
  -3  41   3    0.77    1.95
   4  42  -2    1.39    3.18
   4  40  -2   -1.33    2.05
  -4 -40   2    0.67    2.51
   4  38  -2    1.13    2.26
  -4 -38   2   -1.75    1.85
   4  36  -2   -0.31    1.95
   4  34  -2    0.98    2.05
  -4 -34   2    1.44    3.34
   4  32  -2    0.82    3.23
  -4 -32   2    3.23    3.08
   4  30  -2   -3.23    3.18
  -4 -30   2   -0.26    1.80
   4  28  -2    1.75    1.95
  -4 -28   2    2.57    1.80
   4  26  -2    2.36    1.85
  -4 -26   2    2.62    1.64
   4  24  -2    8.01    1.90
   4  22  -2   -0.10    1.59
  -4 -22   2    1.69    2.46
   4  20  -2   27.72    2.72
  -4 -20   2   20.53    2.77
   4  18  -2   64.57    7.49
  -4 -18   2   77.19    5.08
   4  16  -2   -1.33    2.10
  -4 -16   2   -0.92    1.33
   4  14  -2  178.61   11.34
  -4 -14   2  171.07    7.90
   4  12  -2   98.65    7.54
  -4 -12   2   93.16    4.88
   4  10  -2   12.93    2.16
  -4 -10   2   15.60    1.80
   4   8  -2   41.62    4.77
  -4  -8   2   38.60    2.98
   4   6  -2   92.44    8.11
  -4  -6   2   92.18    7.65
   4   4  -2  580.64   23.20
  -4  -4   2  537.68   21.45
   4   2  -2  532.65   31.46
  -4  -2   2  539.17   19.76
   4   0  -2  284.96    9.60
  -4   0   2  280.49   13.50
   4  -2  -2  526.65   21.09
  -4   2   2  481.38   13.91
   4  -4  -2  427.69   11.29
   4  -6  -2   72.27    4.00
  -4   6   2   79.30    4.26
   4  -8  -2   35.26    2.51
  -4   8   2   33.00    1.85
   4 -10  -2   14.99    1.75
  -4  10   2   11.70    1.64
  -4  12   2   76.99    5.70
   4 -14  -2  161.83    6.88
  -4  14   2  181.02    9.96
   4 -16  -2   -2.41    1.59
  -4  16   2   -1.90    1.03
   4 -18  -2   58.56    3.90
  -4  18   2   72.42    4.98
   4 -20  -2   19.76    2.98
  -4  20   2   27.56    2.10
   4 -22  -2    0.51    1.85
  -4  22   2    0.92    1.18
   4 -24  -2    5.95    1.49
  -4  24   2    9.03    1.64
   4 -26  -2    1.49    1.49
  -4  26   2    1.13    1.69
   4 -28  -2    2.41    1.95
  -4  28   2    2.57    1.33
   4 -30  -2   -1.08    1.44
  -4  30   2    0.05    1.39
   4 -32  -2    3.44    2.67
  -4  32   2    1.59    1.69
   4 -34  -2    0.10    1.80
  -4  34   2    0.31    2.05
   4 -36  -2   -1.13    2.36
  -4  36   2   -0.10    1.49
   4 -38  -2   -0.51    2.51
  -4  38   2    0.98    1.59
  -4  40   2   -0.26    1.90
   5  41  -1   -1.85    3.28
  -5 -41   1   -1.64    2.72
   5  39  -1    0.87    1.95
  -5 -39   1    0.15    2.05
   5  37  -1    0.26    2.16
  -5 -37   1    3.70    2.10
   5  35  -1    1.44    1.85
  -5 -35   1    1.80    2.00
   5  33  -1    4.31    2.10
  -5 -33   1    2.62    3.03
   5  31  -1   -0.05    1.75
  -5 -31   1   -0.10    1.90
   5  29  -1   -0.92    2.16
  -5 -29   1   -0.05    1.80
   5  27  -1    4.26    2.93
  -5 -27   1   -0.56    3.18
   5  25  -1    1.90    1.59
  -5 -25   1    5.90    1.90
   5  23  -1   27.92    2.93
  -5 -23   1   28.59    3.49
   5  21  -1   24.28    4.52
  -5 -21   1   22.58    2.98
   5  19  -1  102.19    5.95
  -5 -19   1   85.87    9.24
   5  17  -1   28.07    3.39
  -5 -17   1   32.80    2.36
   5  15  -1   15.04    1.75
  -5 -15   1   15.40    2.05
   5  13  -1   63.59    4.77
  -5 -13   1   60.20    2.98
   5  11  -1   39.52    2.67
  -5 -11   1   35.11    2.31
   5   9  -1  378.68   27.36
  -5  -9   1  325.61   16.32
   5   7  -1  185.75   14.22
  -5  -7   1  186.93   14.17
   5   5  -1 1016.29   34.64
  -5  -5   1  975.18   34.18
   5   3  -1    4.41    0.87
  -5  -3   1    3.80    0.92
   5   1  -1    6.31    0.67
  -5  -1   1    5.49    0.67
   5  -1  -1    6.06    0.62
  -5   5   1  889.98   31.15
  -5   7   1  157.88    8.52
  -5   9   1  335.41   11.75
   5 -11  -1   33.26    2.05
  -5  11   1   33.10    2.16
   5 -13  -1   64.93    4.57
  -5  13   1   59.79    3.08
   5 -15  -1   12.32    2.16
  -5  15   1   15.96    1.80
  -5  17   1   30.85    2.21
   5 -19  -1   84.99    7.60
   5 -21  -1   17.40    3.64
  -5  21   1   21.86    2.16
   5 -23  -1   24.89    4.11
  -5  23   1   22.12    4.21
   5 -25  -1    2.36    1.33
  -5  25   1    2.10    1.39
   5 -27  -1    0.62    2.10
  -5  27   1    2.21    1.39
   5 -29  -1    0.41    1.39
  -5  29   1   -1.18    2.10
   5 -31  -1    1.13    1.44
  -5  31   1   -1.13    1.49
  -5  33   1    0.51    1.69
   5 -35  -1   -0.36    1.64
  -5  35   1   -0.82    2.05
   5 -37  -1    0.62    2.51
  -5  37   1   -0.26    2.26
   5 -39  -1    0.31    1.95
  -5  39   1    0.56    1.59
   6  42   0    5.80    3.13
   6  40   0    0.67    2.16
   6  38   0   -0.10    2.82
  -6 -38   0    0.05    2.67
   6  36   0   -1.23    2.00
  -6 -36   0    2.10    1.80
   6  34   0   -1.80    2.00
  -6 -34   0    1.85    1.85
   6  32   0   -0.67    2.67
  -6 -32   0   -1.39    1.59
   6  30   0    5.29    2.00
  -6 -30   0    0.46    2.21
   6  28   0   -1.64    2.82
  -6 -28   0   -0.10    2.00
   6  26   0    3.95    1.80
  -6 -26   0    2.62    1.80
   6  24   0    1.13    1.39
  -6 -24   0    2.05    1.28
   6  22   0   12.52    1.90
  -6 -22   0    7.65    3.03
   6  20   0    3.44    1.64
  -6 -20   0    4.26    1.69
   6  18   0    9.75    1.85
  -6 -18   0   12.01    2.41
   6  16   0  119.59    6.77
  -6 -16   0  121.64    9.75
   6  14   0   92.54    5.24
  -6 -14   0   89.36    5.29
   6  12   0   87.20    5.65
  -6 -12   0   88.23    5.29
   6  10   0   36.03    5.39
  -6 -10   0   38.13    4.88
   6   8   0  149.10    8.31
  -6  -8   0  166.45   12.16
   6   6   0  393.31   20.32
  -6  -6   0  424.00   22.22
   6   4   0  191.08    9.96
  -6  -4   0  192.11   14.22
   6   2   0  461.88   15.50
  -6  -2   0  421.95   21.51
   6   0   0  794.00   22.89
  -6   0   0  753.15   22.69
  -6   6   0  428.62   15.96
   6  -8   0  124.31    6.31
  -6   8   0  153.87    7.90
   6 -10   0   47.63    3.75
  -6  10   0   41.47    3.28
   6 -12   0   79.14    3.70
  -6  12   0   80.17    5.18
   6 -14   0   81.61    4.16
  -6  14   0   84.28    3.75
   6 -16   0  101.83    5.03
  -6  16   0  113.02    7.39
   6 -18   0   11.03    1.69
   6 -20   0    3.49    2.46
  -6  20   0    5.70    1.90
   6 -22   0    7.60    2.41
  -6  22   0    8.62    2.21
   6 -24   0    0.72    2.10
  -6  24   0    0.31    1.49
   6 -26   0    2.51    1.33
  -6  26   0    2.72    1.18
   6 -28   0   -0.56    2.00
  -6  28   0    0.98    1.44
   6 -30   0    2.41    1.54
  -6  30   0    2.77    1.54
   6 -32   0    0.15    2.26
  -6  32   0   -0.72    1.54
  -6  34   0    1.13    1.44
  -6  36   0   -0.36    1.64
  -6  38   0    0.26    1.44
   7  41   1    0.51    1.90
   7  39   1    0.05    2.05
  -7 -39  -1    0.92    1.59
   7  37   1    0.77    3.03
  -7 -37  -1    0.15    3.54
   7  35   1   -0.26    1.90
  -7 -35  -1    0.51    2.10
   7  33   1    5.03    3.23
  -7 -33  -1    1.28    3.03
   7  31   1   -3.13    2.67
  -7 -31  -1    0.82    2.05
   7  29   1    1.23    2.82
  -7 -29  -1    1.90    1.69
   7  27   1    0.51    1.85
   7  25   1    2.82    1.59
  -7 -25  -1    2.10    1.69
   7  23   1   17.76    2.31
  -7 -23  -1   16.63    2.77
   7  21   1    6.16    1.54
  -7 -21  -1    6.26    1.49
   7  19   1   23.76    2.31
  -7 -19  -1   21.97    2.46
   7  17   1    3.95    1.39
  -7 -17  -1    5.90    1.54
   7  15   1   11.19    1.49
  -7 -15  -1   12.37    2.21
   7  13   1    8.83    1.49
  -7 -13  -1    8.98    2.26
   7  11   1   17.55    2.26
  -7 -11  -1   14.63    1.95
   7   9   1  276.28   14.53
  -7  -9  -1  288.86   19.61
   7   7   1  155.05    8.16
  -7  -7  -1  159.31    8.21
   7   5   1  181.44    8.93
  -7  -5  -1  181.85    9.39
   7   3   1   37.01    2.46
  -7  -3  -1   36.70    2.72
   7   1   1    3.85    0.56
  -7  -1  -1    5.24    0.62
   7  -1   1    4.72    0.51
  -7   1  -1    4.62    0.51
   7  -3   1   38.85    2.31
  -7   3  -1   34.59    1.69
   7  -5   1  190.37    7.75
  -7   5  -1  165.78    6.88
  -7   7  -1  156.75    5.29
   7  -9   1  261.09   12.16
  -7   9  -1  289.37   13.14
   7 -11   1   14.17    1.28
   7 -13   1    8.31    1.64
  -7  13  -1    9.65    1.69
   7 -15   1    8.83    1.80
  -7  15  -1   12.27    1.54
   7 -17   1    3.59    1.49
  -7  17  -1    4.26    1.69
   7 -19   1   20.74    2.36
  -7  19  -1   23.20    2.57
   7 -21   1    4.31    1.80
  -7  21  -1    4.41    1.28
  -7  23  -1   12.32    2.87
  -7  25  -1    0.72    1.90
  -7  27  -1    0.56    1.33
   7 -29   1   -0.15    1.69
  -7  29  -1   -0.72    1.33
   7 -31   1    0.51    1.75
  -7  31  -1    0.15    1.39
   7 -33   1    0.46    1.59
  -7  33  -1    0.46    1.59
   7 -35   1    0.46    2.16
   7 -37   1   -0.67    1.75
  -7  37  -1   -1.49    2.72
   8  42   2    0.05    2.10
   8  40   2   -0.46    2.36
   8  38   2   -0.21    2.16
  -8 -38  -2   -0.15    1.85
   8  36   2    0.82    3.13
  -8 -36  -2    0.62    3.34
   8  34   2    3.28    1.90
  -8 -34  -2    2.26    2.26
   8  32   2    2.41    2.05
  -8 -32  -2    0.31    2.00
   8  30   2    3.54    3.08
  -8 -30  -2    4.52    2.87
   8  28   2    1.44    2.05
  -8 -28  -2    3.54    1.90
   8  26   2   20.32    2.93
  -8 -26  -2   16.63    2.36
   8  24   2    4.36    1.75
  -8 -24  -2    5.08    2.05
   8  22   2   -0.10    1.54
  -8 -22  -2    0.87    1.59
   8  20   2    5.34    2.72
  -8 -20  -2    5.80    3.13
   8  18   2    1.59    1.23
  -8 -18  -2    5.18    1.64
   8  16   2  223.01   10.73
  -8 -16  -2  224.29   15.96
   8  14   2  178.56    7.80
  -8 -14  -2  172.35   10.01
   8  12   2  238.66   16.42
  -8 -12  -2  234.61   15.76
   8  10   2   14.68    1.90
  -8 -10  -2   12.32    2.41
   8   8   2  107.53    6.98
  -8  -8  -2   97.31    6.72
   8   6   2  289.94   13.34
  -8  -6  -2  316.27   14.06
   8   4   2   43.63    3.03
  -8  -4  -2   42.60    4.21
   8   2   2  847.23   26.64
  -8  -2  -2  869.09   28.90
   8   0   2   19.81    2.00
  -8   0  -2   19.30    1.39
   8  -2   2  865.96   35.11
  -8   2  -2  805.86   32.59
   8  -4   2   41.62    3.03
  -8   4  -2   50.86    3.44
   8  -6   2  331.46   10.21
   8  -8   2  107.78    4.00
  -8   8  -2  109.02    6.06
   8 -10   2   14.17    1.64
  -8  10  -2   14.01    1.28
   8 -12   2  210.74   10.83
  -8  12  -2  199.09    7.34
   8 -14   2  182.05    6.93
  -8  14  -2  167.27    6.67
   8 -16   2  202.63   10.37
  -8  16  -2  202.74   10.27
   8 -18   2    4.67    1.23
  -8  18  -2    5.85    1.59
   8 -20   2    5.39    1.28
  -8  20  -2    2.77    2.16
   8 -22   2    0.62    1.33
  -8  22  -2    2.00    1.54
  -8  24  -2    3.64    2.31
   8 -26   2   11.39    1.85
  -8  26  -2   12.78    1.75
  -8  28  -2    1.75    2.10
   8 -30   2    2.31    1.90
  -8  30  -2    3.13    1.33
   8 -32   2    0.56    2.00
  -8  32  -2    1.13    1.90
  -8  34  -2    2.00    2.26
   8 -36   2   -0.72    3.08
  -8  36  -2    0.92    1.59
   8 -38   2    0.77    2.16
  -8  38  -2   -0.51    1.39
   8 -40   2    1.08    2.93
  -8  40  -2   -0.92    2.46
   9  41   3    1.18    2.31
   9  39   3   -1.08    2.41
   9  37   3    2.87    2.41
  -9 -37  -3    0.05    2.41
   9  35   3    2.31    2.10
  -9 -35  -3    0.92    3.18
   9  33   3    0.31    2.26
  -9 -33  -3    2.10    3.49
   9  31   3    0.41    1.90
  -9 -31  -3    0.31    2.21
   9  29   3    0.56    1.80
  -9 -29  -3    0.46    1.80
   9  27   3    3.90    1.90
  -9 -27  -3    4.16    1.95
   9  25   3   13.04    2.21
  -9 -25  -3   13.81    2.57
   9  23   3    1.85    2.10
  -9 -23  -3   -1.75    2.62
   9  21   3   15.09    2.05
  -9 -21  -3   15.81    2.21
   9  19   3   21.25    2.62
  -9 -19  -3   12.42    3.08
   9  17   3   22.33    2.67
  -9 -17  -3   27.41    2.26
   9  15   3    0.46    1.75
  -9 -15  -3    7.49    1.75
   9  13   3   24.23    3.49
  -9 -13  -3   27.41    3.95
   9  11   3   58.00    6.47
  -9 -11  -3   54.61    6.93
   9   9   3   52.92    3.90
  -9  -9  -3   54.82    4.00
   9   7   3  282.70   12.68
  -9  -7  -3  322.73   13.81
   9   5   3   61.13    3.75
  -9  -5  -3   58.51    3.54
   9   3   3    2.72    0.72
  -9  -3  -3    2.62    1.28
   9   1   3   33.72    3.08
  -9  -1  -3   37.83    2.21
   9  -1   3   39.52    3.23
  -9   1  -3   35.41    2.87
   9  -3   3    4.05    0.77
  -9   3  -3    4.05    0.62
   9  -7   3  293.43   12.78
  -9   7  -3  288.50    9.08
   9  -9   3   50.09    3.34
  -9   9  -3   51.74    3.28
   9 -11   3   50.14    3.75
  -9  11  -3   54.76    2.62
   9 -13   3   23.92    2.36
  -9  13  -3   28.18    2.41
   9 -15   3    1.13    1.18
  -9  15  -3    1.13    0.92
   9 -17   3   23.15    1.95
  -9  17  -3   28.38    3.18
   9 -19   3   13.14    1.64
  -9  19  -3   10.68    2.16
   9 -21   3   11.55    2.10
  -9  21  -3   10.52    2.10
  -9  23  -3    0.31    1.54
   9 -25   3   10.11    2.67
  -9  25  -3    7.44    1.28
   9 -27   3    3.39    1.59
  -9  27  -3    1.54    1.90
   9 -29   3    0.10    2.31
  -9  29  -3   -1.28    2.10
   9 -31   3    0.46    1.90
  -9  31  -3    1.44    1.39
   9 -33   3    3.13    2.46
  -9  33  -3    0.31    2.16
   9 -35   3    1.39    1.64
  -9  35  -3    2.31    1.69
  -9  37  -3   -0.36    2.00
   9 -39   3   -0.36    2.46
  -9  39  -3    1.64    1.49
   9 -41   3    0.10    2.98
  -9  41  -3    0.10    1.85
  10  40   4    1.49    2.26
  10  38   4    0.15    2.51
  10  36   4   -0.62    2.31
 -10 -36  -4    1.80    2.16
  10  34   4   -2.10    2.16
 -10 -34  -4   -0.72    2.31
  10  32   4    2.21    3.28
 -10 -32  -4    4.62    2.51
  10  30   4    2.26    1.85
 -10 -30  -4    1.85    1.64
  10  28   4    9.75    2.10
 -10 -28  -4    9.03    2.16
  10  26   4    1.69    1.59
 -10 -26  -4    1.39    1.85
  10  24   4   22.12    3.03
 -10 -24  -4   16.32    4.16
  10  22   4    0.87    1.39
 -10 -22  -4    1.80    1.64
  10  20   4    6.36    1.69
 -10 -20  -4    7.54    2.82
  10  18   4  108.55    6.36
 -10 -18  -4  107.27    8.73
  10  16   4   23.56    2.72
 -10 -16  -4   32.18    2.62
  10  14   4  362.72   22.99
 -10 -14  -4  360.87   21.25
 -10 -12  -4   96.80    7.03
  10  10   4  233.22   11.70
 -10 -10  -4  245.64   18.12
  10   8   4   39.98    3.39
 -10  -8  -4   38.19    3.70
  10   6   4  331.82   14.17
 -10  -6  -4  329.66   12.78
  10   4   4 1273.38   41.73
 -10  -4  -4 1378.70   62.10
  10   2   4   15.35    1.80
 -10  -2  -4   14.47    1.33
  10   0   4  223.93   11.80
 -10   0  -4  241.38    9.19
 -10   2  -4   13.60    1.23
  10  -4   4 1226.73   50.20
 -10   4  -4 1206.35   50.81
  10  -6   4  361.95   11.55
 -10   6  -4  358.92   11.91
  10  -8   4   44.91    2.31
 -10   8  -4   43.37    2.57
  10 -10   4  236.76   11.34
 -10  10  -4  235.17    8.01
  10 -12   4   86.59    5.59
 -10  12  -4   92.69    4.21
  10 -14   4  322.32   16.27
 -10  14  -4  331.46   15.04
  10 -16   4   28.33    2.67
 -10  16  -4   26.43    2.21
  10 -18   4   91.15    6.26
 -10  18  -4   85.51    5.70
  10 -20   4    5.49    2.00
 -10  20  -4    4.00    1.80
  10 -22   4    1.90    1.95
 -10  22  -4    0.62    1.75
  10 -24   4   15.81    1.85
 -10  24  -4   14.32    2.05
  10 -26   4    0.77    1.59
 -10  26  -4    0.62    1.80
  10 -28   4    4.62    2.05
  10 -30   4    0.67    1.85
 -10  30  -4    0.36    2.16
  10 -32   4    2.67    2.36
 -10  32  -4    1.64    2.41
  10 -34   4    1.75    2.93
 -10  34  -4    0.21    1.49
  10 -36   4   -0.51    2.05
 -10  36  -4    2.31    2.41
  10 -38   4    0.15    2.82
 -10  38  -4    0.87    2.62
 -10  40  -4    0.92    2.10
  11  41   5    0.10    2.67
  11  39   5    0.67    2.10
 -11 -39  -5   -1.33    3.18
  11  37   5    0.21    2.21
 -11 -37  -5    0.36    3.34
  11  35   5    1.33    2.05
 -11 -35  -5    0.36    2.67
  11  33   5    1.64    2.21
 -11 -33  -5   -0.21    2.62
  11  31   5    0.56    2.10
 -11 -31  -5    1.33    2.36
  11  27   5    3.95    1.95
 -11 -27  -5    1.85    2.05
  11  25   5   14.68    2.51
 -11 -25  -5   17.30    2.41
  11  23   5   -1.75    1.64
 -11 -23  -5   -0.15    1.64
  11  21   5    3.39    1.64
 -11 -21  -5    0.62    2.41
  11  19   5   36.49    3.34
 -11 -19  -5   40.80    4.77
  11  17   5   16.68    2.16
 -11 -17  -5   15.04    2.51
 -11 -15  -5   33.62    4.67
  11  13   5    6.16    2.16
 -11 -13  -5    5.29    1.49
  11  11   5  152.13   11.24
 -11 -11  -5  201.45   13.19
  11   9   5   59.08    4.36
 -11  -9  -5   61.54    4.88
  11   7   5   95.93    5.65
 -11  -7  -5   98.54    5.39
  11   5   5    8.31    1.18
 -11  -5  -5    7.80    1.64
  11   3   5  322.37   12.16
 -11  -3  -5  326.53   17.81
  11   1   5   38.39    2.41
 -11  -1  -5   38.55    2.57
  11  -1   5   35.11    3.70
 -11   1  -5   38.65    2.46
  11  -3   5  308.36   14.63
 -11   3  -5  308.62   15.71
  11  -5   5    9.19    1.03
 -11   5  -5    8.78    1.03
  11  -7   5  112.61    6.57
 -11   7  -5  105.83    6.06
  11  -9   5   70.32    3.44
 -11   9  -5   60.36    2.87
  11 -11   5  210.38   12.06
 -11  11  -5  217.26    8.31
  11 -13   5    4.52    0.98
 -11  13  -5    4.41    1.18
  11 -15   5   30.28    2.21
 -11  15  -5   35.16    2.93
  11 -17   5   10.37    1.44
 -11  17  -5   10.16    1.95
  11 -19   5   33.72    2.36
 -11  19  -5   31.98    2.21
  11 -21   5    2.46    1.49
 -11  21  -5    1.75    1.13
  11 -23   5   -1.59    1.49
 -11  23  -5    0.00    1.95
  11 -25   5   13.24    2.62
 -11  25  -5   13.60    2.10
  11 -27   5    1.54    1.69
 -11  27  -5    0.77    1.85
 -11  29  -5    0.05    1.80
 -11  31  -5    0.62    1.49
 -11  33  -5    1.18    1.33
  11 -35   5   -0.15    2.10
 -11  35  -5    2.21    1.85
  11 -37   5    0.05    2.26
 -11  37  -5    2.46    2.62
 -11  39  -5    0.46    2.05
  12  40   6   -0.36    3.18
 -12 -40  -6    0.51    2.93
  12  38   6    0.15    2.21
 -12 -38  -6   -1.95    4.00
  12  36   6   -0.56    1.90
 -12 -36  -6   -0.41    2.46
  12  34   6    2.46    2.57
 -12 -34  -6   -1.03    2.21
  12  32   6   -0.41    2.26
 -12 -32  -6   -1.80    2.41
  12  30   6    0.87    1.90
 -12 -30  -6    4.82    2.16
  12  28   6    4.26    2.26
 -12 -28  -6    2.36    2.26
  12  26   6   14.27    3.54
 -12 -26  -6   15.40    2.77
  12  24   6    4.16    2.26
 -12 -24  -6    2.31    2.57
  12  22   6    1.33    1.64
 -12 -22  -6    0.98    1.59
  12  20   6   14.17    2.31
 -12 -20  -6   20.17    2.21
  12  18   6   -0.36    1.23
 -12 -18  -6   -1.28    1.75
  12  16   6   55.89    6.47
 -12 -16  -6   59.74    4.72
  12  14   6   21.81    2.51
 -12 -14  -6   23.30    3.28
  12  12   6   85.56    6.26
 -12 -12  -6  100.19    7.54
  12  10   6    7.03    1.39
 -12 -10  -6    4.16    2.16
  12   8   6    5.13    1.28
 -12  -8  -6    5.80    1.23
  12   6   6   78.07    4.62
 -12  -6  -6   83.15    6.77
  12   4   6  107.48    7.13
 -12  -4  -6  115.74    5.34
  12   2   6  539.84   19.25
 -12  -2  -6  571.82   19.81
  12   0   6   83.56    4.16
 -12   0  -6   89.92    4.31
  12  -2   6  518.39   22.48
 -12   2  -6  523.52   17.35
  12  -4   6  104.40    6.88
 -12   4  -6  105.83    4.93
  12  -6   6   81.56    5.44
 -12   6  -6   80.43    4.88
  12  -8   6    5.39    0.92
 -12   8  -6    4.21    1.28
  12 -10   6    5.24    1.64
 -12  10  -6    3.18    0.92
  12 -12   6  102.91    4.36
 -12  12  -6   97.62    4.26
  12 -14   6   25.15    2.62
 -12  14  -6   28.33    2.67
  12 -16   6   44.91    4.11
 -12  16  -6   48.86    2.87
  12 -18   6    0.00    0.92
 -12  18  -6   -0.05    0.98
  12 -20   6   12.88    2.21
 -12  20  -6   13.45    1.49
 -12  22  -6    0.51    1.18
  12 -24   6    0.36    1.64
 -12  24  -6    0.00    2.05
  12 -26   6   10.52    2.05
 -12  26  -6    8.31    2.51
  12 -28   6    2.26    1.54
 -12  28  -6    2.51    1.13
  12 -30   6    1.90    1.39
 -12  30  -6    3.39    2.87
  12 -32   6    0.21    1.90
 -12  32  -6   -1.33    2.46
  12 -34   6    0.87    2.05
 -12  34  -6    0.00    2.62
  12 -36   6   -0.56    1.64
 -12  36  -6    0.56    1.54
  12 -38   6    0.41    1.95
  13  39   7    0.36    2.10
  13  37   7   -0.15    2.16
 -13 -37  -7    0.36    2.36
  13  35   7   -1.49    2.26
 -13 -35  -7   -3.80    3.39
  13  33   7    0.72    2.21
 -13 -33  -7    1.80    2.57
  13  31   7    0.10    2.51
  13  29   7   -0.56    2.00
 -13 -29  -7    0.15    1.95
  13  27   7    1.90    2.05
 -13 -27  -7    1.08    2.21
  13  25   7   -1.08    1.75
 -13 -25  -7   -0.77    1.80
  13  23   7    2.98    1.69
 -13 -23  -7    7.96    2.26
  13  21   7    4.82    1.90
 -13 -21  -7    6.72    1.90
  13  19   7   17.30    2.31
 -13 -19  -7   16.27    3.28
 -13 -17  -7    2.98    1.59
  13  15   7    2.93    1.28
 -13 -15  -7    4.82    1.49
  13  13   7   12.63    2.62
 -13 -13  -7   16.73    3.13
  13  11   7   16.99    3.64
 -13 -11  -7   22.17    2.62
  13   9   7  137.96    6.83
 -13  -9  -7  150.23    7.34
  13   7   7  189.70    9.39
 -13  -7  -7  205.25    8.62
  13   5   7   78.78    4.47
 -13  -5  -7   79.55    4.47
  13   3   7    0.10    1.59
 -13  -3  -7    1.59    1.08
  13   1   7    8.67    1.69
 -13  -1  -7    8.57    1.18
  13  -1   7   10.42    1.69
 -13   1  -7    7.96    1.18
  13  -3   7    1.03    1.03
 -13   3  -7    2.16    0.87
  13  -5   7   73.50    3.64
 -13   5  -7   78.37    5.85
  13  -7   7  196.37    8.21
 -13   7  -7  194.06    8.01
  13  -9   7  158.80    8.16
 -13   9  -7  145.46    6.11
  13 -11   7   21.35    1.49
 -13  11  -7   25.20    1.85
  13 -13   7   20.63    3.23
 -13  13  -7   22.28    1.95
  13 -15   7    3.13    1.59
 -13  15  -7    3.44    1.03
  13 -17   7    1.23    1.33
 -13  17  -7    0.05    1.23
 -13  19  -7   11.86    1.49
  13 -21   7    3.13    1.13
 -13  21  -7    3.75    1.18
  13 -23   7    6.01    1.69
 -13  23  -7    2.72    1.18
  13 -25   7    0.36    1.54
 -13  25  -7   -1.39    1.85
  13 -27   7   -0.10    1.64
 -13  27  -7    3.08    2.00
  13 -31   7   -0.98    1.39
 -13  31  -7    0.56    1.28
  13 -33   7   -0.05    1.49
 -13  33  -7    0.36    2.46
 -13  35  -7   -0.56    2.57
 -13  37  -7    0.05    1.59
  14  38   8   -0.51    1.95
 -14 -38  -8    0.15    4.41
  14  36   8   -0.15    2.05
 -14 -36  -8   -2.26    4.21
  14  34   8    0.51    2.41
  14  32   8   -0.72    2.05
 -14 -32  -8    0.87    2.87
  14  30   8    4.62    2.36
 -14 -30  -8    4.41    2.21
  14  28   8    0.77    1.69
 -14 -28  -8   -0.77    1.90
 -14 -26  -8    1.44    3.80
  14  24   8    0.05    1.80
 -14 -24  -8    1.80    2.41
  14  22   8    5.80    1.95
 -14 -22  -8    9.14    2.00
  14  20   8    3.70    1.39
 -14 -20  -8    2.62    2.26
  14  18   8    6.67    2.46
 -14 -18  -8    3.70    1.69
  14  16   8   12.22    2.31
 -14 -16  -8    9.85    2.10
  14  14   8    2.72    1.23
 -14 -14  -8    4.52    1.49
  14  12   8   25.00    2.72
 -14 -12  -8   26.74    2.93
  14  10   8   11.75    1.69
 -14 -10  -8   11.29    1.85
  14   8   8    2.36    1.28
 -14  -8  -8    4.00    1.44
  14   6   8   31.36    2.72
 -14  -6  -8   31.92    2.57
  14   4   8   31.57    3.08
 -14  -4  -8   30.44    3.08
  14   2   8  200.94    8.16
 -14  -2  -8  217.62    9.29
  14   0   8  138.73    5.95
 -14   0  -8  132.42    5.95
 -14   2  -8  186.05   11.50
  14  -4   8   23.97    2.57
 -14   4  -8   22.48    2.26
  14  -6   8   29.51    2.87
 -14   6  -8   28.90    3.49
  14  -8   8    4.41    0.98
 -14   8  -8    3.85    1.13
  14 -10   8    8.88    1.18
 -14  10  -8    9.70    1.39
  14 -12   8   25.92    1.95
  14 -14   8    3.70    1.08
 -14  14  -8    4.11    1.13
  14 -16   8   14.22    2.31
 -14  16  -8   15.24    1.49
  14 -18   8    1.08    1.49
 -14  18  -8    1.80    0.98
  14 -20   8    1.28    1.54
 -14  20  -8    1.54    1.49
  14 -22   8    5.44    1.95
 -14  22  -8    2.77    1.54
  14 -24   8    1.59    1.33
 -14  24  -8   -0.41    2.16
  14 -26   8    1.80    1.39
 -14  26  -8    1.13    1.13
  14 -28   8   -0.56    2.10
 -14  28  -8    0.31    2.00
  14 -30   8    2.00    1.33
 -14  30  -8    0.46    2.16
  14 -32   8   -0.05    1.28
 -14  32  -8    0.56    1.39
 -14  34  -8   -2.05    2.62
 -14  36  -8    0.41    1.28
  15  39   9   -0.26    2.31
  15  37   9   -0.56    2.46
  15  35   9   -0.82    2.21
  15  33   9   -0.21    2.51
 -15 -33  -9   -1.08    2.10
  15  31   9    1.39    2.26
 -15 -31  -9   -0.05    3.03
  15  29   9    0.10    1.90
 -15 -29  -9   -1.33    1.80
  15  27   9   -0.21    2.41
 -15 -27  -9   -0.36    2.21
  15  25   9    2.87    2.00
 -15 -25  -9    5.49    2.62
  15  23   9   10.21    3.54
 -15 -23  -9   17.96    3.44
  15  21   9   12.37    2.26
 -15 -21  -9   18.12    3.44
 -15 -19  -9   32.80    5.03
  15  17   9    4.98    1.64
 -15 -17  -9    5.90    1.95
  15  15   9    0.36    1.95
 -15 -15  -9    2.46    1.85
  15  13   9   20.58    2.31
 -15 -13  -9   25.66    3.28
  15  11   9   10.37    1.75
 -15 -11  -9    8.88    1.69
  15   9   9  253.44   15.81
 -15  -9  -9  249.60   10.06
  15   7   9   83.87    4.62
 -15  -7  -9   74.22    4.77
  15   5   9  171.73    7.75
 -15  -5  -9  149.97    7.75
  15   3   9   -1.08    1.13
 -15  -3  -9   -1.54    1.23
  15   1   9   -1.85    1.64
 -15  -1  -9   -0.05    1.08
  15  -1   9    0.15    1.54
 -15   1  -9   -0.51    0.98
  15  -3   9    0.36    1.18
 -15   3  -9    1.08    1.08
  15  -5   9  154.59    6.26
 -15   5  -9  163.37   11.03
  15  -7   9   88.07    6.67
 -15   7  -9   84.28    4.41
  15  -9   9  216.85    9.34
 -15   9  -9  214.28    9.34
  15 -11   9   11.65    1.90
 -15  11  -9   10.57    1.90
  15 -13   9   23.87    2.57
 -15  13  -9   22.89    1.80
  15 -15   9   -0.92    1.33
 -15  15  -9   -0.05    1.33
  15 -17   9    3.80    1.23
 -15  17  -9    6.21    1.08
  15 -19   9   15.40    1.69
 -15  19  -9   22.33    2.00
  15 -21   9   11.60    2.57
 -15  21  -9    8.83    2.16
  15 -23   9   14.27    2.62
 -15  23  -9   12.06    2.21
  15 -25   9   -0.41    1.54
 -15  25  -9    1.13    1.95
  15 -27   9    0.41    1.49
 -15  27  -9    0.41    1.28
  15 -29   9   -1.18    1.44
 -15  29  -9   -1.13    2.21
  15 -33   9    0.26    1.33
 -15  33  -9   -1.49    2.62
 -15  35  -9    0.62    1.39
  16  36  10    0.62    2.62
 -16 -36 -10   -2.67    3.64
  16  34  10    5.29    3.44
 -16 -34 -10    1.18    2.36
  16  32  10    0.36    2.41
 -16 -32 -10   -0.67    3.08
  16  30  10   -0.15    2.10
 -16 -30 -10   -0.36    2.31
  16  28  10    3.03    4.00
 -16 -28 -10    2.87    2.51
  16  26  10    0.67    1.85
 -16 -26 -10   -0.56    2.16
  16  24  10    4.57    1.90
 -16 -24 -10    3.70    2.98
  16  22  10    1.95    1.90
 -16 -22 -10    1.69    1.90
  16  20  10    9.44    3.03
 -16 -20 -10   13.50    3.03
  16  18  10    9.70    2.16
 -16 -18 -10    7.75    2.10
  16  16  10   12.01    2.16
 -16 -16 -10   13.09    3.23
  16  14  10    8.98    3.64
 -16 -14 -10    6.11    1.95
  16  12  10   17.04    2.31
 -16 -12 -10   16.53    3.28
  16  10  10   16.58    1.85
 -16 -10 -10   17.66    2.21
  16   8  10   -0.77    1.18
 -16  -8 -10   -0.56    1.64
  16   6  10   33.26    4.11
 -16  -6 -10   30.23    2.82
  16   4  10   33.00    4.26
 -16  -4 -10   31.10    2.51
  16   2  10   -2.00    1.80
 -16  -2 -10   -2.05    1.39
  16   0  10  115.02    6.16
 -16   0 -10  105.63    6.11
  16  -2  10   -3.28    1.64
 -16   2 -10   -2.21    1.23
  16  -4  10   28.33    2.36
 -16   4 -10   29.77    4.11
  16  -6  10   29.72    2.26
 -16   6 -10   32.64    2.51
  16  -8  10    0.77    1.08
 -16   8 -10   -1.28    1.59
  16 -10  10   17.86    1.80
 -16  10 -10   17.14    1.80
  16 -12  10   17.09    1.69
 -16  12 -10   15.65    2.26
  16 -14  10    7.24    1.23
 -16  14 -10    5.80    1.95
  16 -16  10   10.47    1.54
 -16  16 -10    8.31    1.90
  16 -18  10    5.34    1.80
 -16  18 -10    7.90    1.33
  16 -20  10    4.62    1.39
 -16  20 -10   10.47    1.85
  16 -22  10    0.77    1.18
 -16  22 -10    0.77    1.18
  16 -24  10    2.51    1.59
 -16  24 -10    0.31    1.69
  16 -26  10    1.13    1.49
 -16  26 -10    0.46    1.49
  16 -28  10    1.03    1.18
 -16  28 -10    1.13    1.75
  16 -30  10    0.62    1.54
 -16  30 -10    0.77    1.90
  16 -32  10    1.08    1.39
  17  35  11    0.31    2.21
 -17 -35 -11    0.15    4.57
  17  33  11    0.46    2.31
 -17 -33 -11   -0.62    2.67
  17  31  11    2.26    2.31
 -17 -31 -11    1.44    2.51
  17  29  11   -1.64    2.00
 -17 -29 -11    0.10    2.31
  17  27  11   -1.23    2.00
 -17 -27 -11    0.72    2.10
  17  25  11    5.34    2.26
 -17 -25 -11    9.24    3.13
  17  23  11    4.93    3.18
 -17 -23 -11    5.49    2.05
  17  21  11   43.42    4.72
 -17 -21 -11   34.08    4.05
  17  19  11    7.49    2.31
 -17 -19 -11   11.24    2.67
  17  17  11   22.38    3.13
 -17 -17 -11   25.87    3.44
  17  15  11    2.26    1.80
 -17 -15 -11    4.72    2.41
  17  13  11    2.10    1.54
 -17 -13 -11    4.36    1.85
  17  11  11   86.84    5.80
 -17 -11 -11   88.38    5.54
  17   9  11   35.57    2.93
 -17  -9 -11   30.28    2.77
  17   7  11  123.28   10.47
 -17  -7 -11  117.54    6.31
  17   5  11   13.40    1.95
 -17  -5 -11   11.96    1.90
  17   3  11  118.61   10.78
 -17  -3 -11  117.74    7.08
  17   1  11    2.46    1.64
 -17  -1 -11   -1.18    1.44
  17  -1  11    2.57    1.90
 -17   1 -11    0.82    1.54
  17  -3  11  100.50    4.88
 -17   3 -11  101.32    8.26
  17  -5  11   10.88    2.10
 -17   5 -11   16.58    2.05
  17  -7  11  103.37    5.18
 -17   7 -11  114.35    8.21
  17  -9  11   29.46    3.80
 -17   9 -11   29.20    2.46
  17 -11  11   83.10    4.67
 -17  11 -11   84.64    6.52
  17 -13  11    0.72    1.23
 -17  13 -11    2.41    1.95
  17 -15  11    1.33    1.80
 -17  15 -11    2.77    1.23
  17 -17  11   19.20    2.82
 -17  17 -11   18.94    2.51
  17 -19  11    3.80    1.69
 -17  19 -11    9.03    1.33
  17 -21  11   25.35    3.13
 -17  21 -11   28.28    2.31
  17 -23  11    4.88    1.90
 -17  23 -11    3.08    1.28
  17 -25  11    3.44    2.10
 -17  25 -11    3.18    2.00
  17 -27  11    0.00    1.64
 -17  27 -11    0.00    1.18
  17 -29  11   -0.21    1.64
 -17  29 -11    0.26    1.95
  18  36  12   -0.26    2.31
  18  34  12    3.49    3.95
 -18 -34 -12   -1.64    3.80
  18  32  12    0.62    2.41
 -18 -32 -12    1.44    2.46
  18  30  12    0.92    2.36
 -18 -30 -12    0.36    2.51
  18  28  12   -0.92    2.16
 -18 -28 -12    1.80    2.26
  18  26  12   -0.05    2.16
 -18 -26 -12   -0.10    2.21
  18  24  12    4.00    2.41
 -18 -24 -12    3.23    1.85
  18  22  12    8.31    2.21
 -18 -22 -12    1.28    2.36
  18  20  12    2.87    2.16
 -18 -20 -12    3.70    2.51
  18  18  12   34.95    3.95
 -18 -18 -12   36.44    3.95
  18  16  12    0.51    1.59
 -18 -16 -12    1.18    1.80
  18  14  12   31.82    3.44
 -18 -14 -12   31.51    2.82
  18  12  12    4.41    1.54
 -18 -12 -12    3.70    2.16
  18  10  12   11.03    1.80
 -18 -10 -12   12.63    2.00
  18   8  12   18.79    2.36
 -18  -8 -12   20.12    2.93
  18   6  12    0.00    1.39
 -18  -6 -12   -1.33    1.85
  18   4  12   51.43    3.95
 -18  -4 -12   52.61    3.80
  18   2  12   26.43    2.77
 -18  -2 -12   33.16    4.21
  18   0  12   -1.33    1.33
 -18   0 -12   -0.15    1.13
  18  -2  12   32.59    2.82
 -18   2 -12   16.27    2.26
  18  -4  12   45.78    3.49
 -18   4 -12   42.45    3.23
  18  -6  12   -0.26    1.23
 -18   6 -12   -0.56    1.64
  18  -8  12   20.63    3.18
 -18   8 -12   15.76    2.46
  18 -10  12   10.93    1.64
 -18  10 -12   10.93    1.54
  18 -12  12    4.47    1.18
 -18  12 -12    5.75    1.59
  18 -14  12   27.25    2.46
 -18  14 -12   25.66    2.21
  18 -16  12    1.95    1.33
 -18  16 -12    1.85    1.08
  18 -18  12   32.18    3.80
 -18  18 -12   33.10    2.93
 -18  20 -12    2.82    1.08
  18 -22  12    2.31    2.10
 -18  22 -12    1.64    1.23
  18 -24  12    1.95    1.28
 -18  24 -12    1.39    1.28
  18 -26  12    0.82    1.23
 -18  26 -12    0.46    1.75
 -18  28 -12   -0.26    1.80
  18 -30  12    0.56    1.28
 -18  30 -12   -0.82    1.95
  18 -32  12   -0.51    1.39
  19  35  13   -0.05    2.10
  19  33  13    1.28    2.26
 -19 -33 -13   -1.18    3.13
  19  31  13    3.18    2.57
 -19 -31 -13   -2.62    2.41
  19  29  13    0.05    2.00
 -19 -29 -13    0.51    2.26
  19  27  13   -0.36    1.85
 -19 -27 -13    0.87    2.57
  19  25  13    0.77    2.36
 -19 -25 -13   -1.59    2.41
  19  23  13    5.39    2.05
 -19 -23 -13    3.64    2.26
  19  21  13    3.80    4.31
 -19 -21 -13    3.49    2.16
  19  19  13   32.13    3.59
 -19 -19 -13   28.64    3.54
  19  17  13    1.39    2.05
 -19 -17 -13    4.21    2.26
  19  15  13    1.80    2.21
 -19 -15 -13    3.13    1.85
  19  13  13   31.98    3.39
 -19 -13 -13   30.54    3.39
  19  11  13   10.88    2.16
 -19 -11 -13    9.14    2.05
  19   9  13   48.96    3.64
 -19  -9 -13   53.79    5.59
  19   7  13   18.37    2.36
 -19  -7 -13   17.71    3.03
  19   5  13   36.70    3.23
 -19  -5 -13   35.83    2.82
  19   3  13    0.10    2.16
 -19  -3 -13   -0.26    1.49
  19   1  13    6.57    1.39
 -19  -1 -13    3.64    1.23
  19  -1  13    5.03    2.26
 -19   1 -13    3.03    2.41
  19  -3  13    2.21    1.23
 -19   3 -13   -0.87    1.95
  19  -5  13   28.74    2.82
 -19   5 -13   20.84    3.75
  19  -7  13   15.81    2.62
 -19   7 -13   11.60    2.57
  19  -9  13   49.07    3.28
 -19   9 -13   39.01    3.39
  19 -11  13    7.03    1.80
 -19  11 -13    8.01    2.21
  19 -13  13   25.20    2.41
 -19  13 -13   23.56    2.36
  19 -15  13    1.75    2.05
 -19  15 -13    1.85    1.23
  19 -17  13    1.85    1.85
  19 -19  13   23.61    2.57
 -19  19 -13   24.84    2.41
  19 -21  13    2.26    1.44
 -19  21 -13    1.95    1.69
  19 -23  13    4.41    1.95
 -19  23 -13    3.80    1.23
  19 -25  13   -0.15    1.80
 -19  25 -13   -1.80    1.39
  19 -27  13    0.10    1.80
 -19  27 -13    0.10    1.80
  19 -29  13    0.15    1.13
 -19  29 -13    0.31    1.75
  19 -31  13    0.26    1.08
  19 -33  13   -0.05    1.28
  20  34  14    2.10    2.00
  20  32  14    0.21    1.85
 -20 -32 -14    3.13    2.00
  20  30  14   -0.31    1.95
 -20 -30 -14   -0.15    2.16
  20  28  14    0.15    2.00
 -20 -28 -14    3.03    2.62
  20  26  14    1.18    2.31
 -20 -26 -14    1.75    2.36
  20  24  14    6.01    4.88
 -20 -24 -14    1.44    2.26
  20  22  14    0.41    1.64
 -20 -22 -14   -0.51    2.00
  20  20  14    7.60    2.72
 -20 -20 -14    6.93    3.03
  20  18  14    3.44    1.69
 -20 -18 -14    6.06    2.16
  20  16  14   22.28    4.82
 -20 -16 -14   17.45    4.93
  20  14  14    4.57    1.90
 -20 -14 -14    5.90    1.80
  20  12  14   21.71    2.72
 -20 -12 -14   22.63    2.46
  20  10  14    1.75    2.67
 -20 -10 -14    2.21    2.21
  20   8  14    0.67    1.69
 -20  -8 -14    0.46    1.80
  20   6  14    2.00    1.54
 -20  -6 -14    2.36    1.80
  20   4  14    0.21    2.46
 -20  -4 -14    0.46    1.54
  20   2  14   17.50    2.31
 -20  -2 -14   17.66    3.03
  20   0  14   13.24    1.85
 -20   0 -14   13.70    3.03
 -20   2 -14   11.50    1.90
  20  -4  14    0.98    1.90
 -20   4 -14    0.51    1.33
  20  -6  14    1.39    1.49
 -20   6 -14    2.62    2.10
  20  -8  14    0.05    2.46
 -20   8 -14   -0.46    1.90
  20 -10  14    3.08    1.39
 -20  10 -14    0.51    1.49
  20 -12  14   19.04    2.21
 -20  12 -14   16.27    2.00
  20 -14  14    5.18    1.49
 -20  14 -14    5.08    1.44
  20 -16  14   18.27    2.10
 -20  16 -14   14.47    1.80
  20 -18  14    6.36    1.95
 -20  18 -14    3.54    1.69
  20 -20  14    8.57    2.26
 -20  20 -14   10.78    2.05
  20 -22  14    0.15    1.64
 -20  22 -14    1.23    1.23
 -20  24 -14    0.00    1.23
 -20  26 -14    0.10    1.44
  20 -28  14    0.00    1.23
 -20  28 -14    0.05    1.85
  20 -30  14   -0.67    1.23
 -20  30 -14    1.23    2.31
  20 -32  14   -0.56    1.28
  21  33  15   -0.15    1.44
 -21 -33 -15    1.33    2.72
  21  31  15   -0.31    2.26
 -21 -31 -15   -0.67    2.51
  21  29  15   -0.62    2.21
 -21 -29 -15    3.03    2.00
 -21 -27 -15    1.33    2.31
  21  25  15    1.33    2.31
 -21 -25 -15   -0.36    2.62
  21  23  15    4.21    2.00
 -21 -23 -15    3.23    2.36
  21  21  15    2.05    4.62
 -21 -21 -15    0.46    2.31
  21  19  15    4.16    2.05
 -21 -19 -15    4.72    2.31
  21  17  15   -3.34    4.21
 -21 -17 -15    1.33    2.10
  21  15  15    2.98    1.85
 -21 -15 -15    2.98    2.10
  21  13  15    1.13    3.18
 -21 -13 -15    4.67    2.00
  21  11  15    1.49    1.54
 -21 -11 -15    1.28    2.10
  21   9  15   13.86    2.21
 -21  -9 -15   15.55    2.41
  21   7  15   -0.67    2.05
 -21  -7 -15    0.41    1.54
  21   5  15    7.13    1.69
 -21  -5 -15    5.03    1.80
  21   3  15    4.62    1.69
 -21  -3 -15    1.90    1.49
  21   1  15    1.03    1.49
 -21  -1 -15    0.31    2.36
  21  -1  15    4.05    2.21
  21  -3  15    2.26    2.16
 -21   3 -15    0.72    1.44
  21  -5  15    5.75    2.41
 -21   5 -15    2.57    1.44
  21  -7  15   -0.31    2.05
 -21   7 -15    0.77    1.39
  21  -9  15   10.27    2.87
 -21   9 -15    7.49    1.75
  21 -11  15    2.00    2.36
 -21  11 -15    1.08    1.59
  21 -13  15    0.92    1.54
 -21  13 -15    2.26    1.64
 -21  15 -15    1.95    2.00
  21 -17  15    1.49    2.31
 -21  17 -15    1.44    1.44
  21 -19  15    3.85    2.00
 -21  19 -15    4.67    1.90
  21 -21  15    1.08    1.39
 -21  21 -15    0.00    1.95
  21 -23  15    3.44    2.21
  21 -25  15    0.56    1.95
  21 -27  15   -1.49    1.49
 -21  27 -15   -0.15    1.39
  21 -29  15    0.41    1.54
 -21  29 -15    0.21    2.16
  21 -31  15    0.26    1.28
  22  32  16   -4.52    5.80
  22  30  16    3.54    6.62
 -22 -30 -16    7.49    4.98
  22  28  16    0.46    2.10
 -22 -28 -16   -1.95    2.41
  22  26  16    2.00    1.80
 -22 -26 -16    1.28    2.21
  22  24  16   -1.03    1.80
 -22 -24 -16    0.82    2.16
  22  22  16   -0.46    2.10
 -22 -22 -16   -1.08    2.36
  22  20  16    3.28    1.90
 -22 -20 -16    4.05    2.26
  22  18  16    5.03    4.41
 -22 -18 -16    3.08    2.31
  22  16  16   19.45    2.87
 -22 -16 -16   20.74    3.49
  22  14  16   11.24    4.47
 -22 -14 -16   13.81    2.82
  22  12  16   16.63    2.36
 -22 -12 -16   16.78    3.54
  22  10  16   -0.51    2.00
 -22 -10 -16    1.28    1.95
  22   8  16    9.24    3.18
 -22  -8 -16    7.65    2.16
  22   6  16    0.72    1.64
 -22  -6 -16   -1.69    2.16
  22   4  16    2.21    1.44
 -22  -4 -16    2.05    1.59
  22   2  16   27.10    3.44
 -22  -2 -16   22.07    2.72
  22   0  16   10.68    3.03
 -22   0 -16    8.93    2.36
  22  -2  16   18.17    3.13
 -22   2 -16   15.60    2.57
 -22   4 -16    1.64    1.44
  22  -6  16   -0.41    2.57
 -22   6 -16    1.33    2.10
  22  -8  16    9.44    2.98
 -22   8 -16    3.95    1.54
  22 -10  16    1.23    1.75
 -22  10 -16   -1.28    2.05
  22 -12  16   11.45    2.05
 -22  12 -16   10.27    2.10
  22 -14  16    8.52    1.80
 -22  14 -16    7.44    1.69
  22 -16  16   19.66    2.21
 -22  16 -16   16.89    2.05
  22 -18  16    2.41    1.33
 -22  18 -16    1.28    1.80
  22 -20  16    2.82    1.69
 -22  20 -16    2.72    1.44
  22 -22  16    1.13    1.44
 -22  22 -16    0.41    1.39
  22 -24  16   -0.72    2.36
 -22  24 -16   -0.41    1.39
  22 -26  16    0.26    1.69
 -22  26 -16    1.54    1.33
  22 -28  16    0.10    1.33
 -22  28 -16    0.72    2.05
  22 -30  16    0.15    1.23
  23  31  17    2.57    2.00
 -23 -31 -17    1.54    2.31
  23  29  17   -0.10    2.26
 -23 -29 -17   -0.77    2.46
  23  27  17    1.03    1.90
 -23 -27 -17    0.98    2.31
  23  25  17    2.51    2.10
 -23 -25 -17    1.23    2.46
  23  23  17    1.54    1.95
 -23 -23 -17    1.08    1.95
  23  21  17    1.08    2.05
 -23 -21 -17    3.18    2.16
  23  19  17    0.98    4.05
 -23 -19 -17    1.64    2.46
  23  17  17    8.16    2.31
 -23 -17 -17    7.75    2.41
  23  15  17   -2.57    2.31
 -23 -15 -17   -0.21    2.21
  23  13  17    3.23    2.41
 -23 -13 -17    4.77    2.10
  23  11  17    2.41    1.75
 -23 -11 -17    5.44    3.03
  23   9  17    3.13    1.75
 -23  -9 -17    1.54    2.16
  23   7  17    3.64    2.51
 -23  -7 -17    4.93    2.00
  23   5  17    0.51    1.69
 -23  -5 -17   -0.56    1.69
  23   3  17    4.67    1.80
 -23  -3 -17    1.33    1.80
  23   1  17    3.49    2.26
 -23  -1 -17    2.00    1.75
  23  -1  17    3.49    1.69
 -23   1 -17    2.67    2.46
  23  -3  17    3.08    1.64
 -23   3 -17    2.77    2.05
  23  -5  17    1.03    1.59
 -23   5 -17   -0.56    2.41
  23  -7  17    1.54    3.03
 -23   7 -17   -0.67    2.46
  23  -9  17    0.05    1.80
 -23   9 -17    2.21    2.62
 -23  11 -17    3.54    2.00
  23 -13  17    3.23    1.85
 -23  13 -17    3.23    2.57
  23 -15  17   -0.31    2.36
 -23  15 -17    1.33    1.54
  23 -17  17    4.26    2.41
 -23  17 -17    4.21    2.51
  23 -19  17    0.77    1.64
 -23  19 -17    1.18    1.59
  23 -21  17    1.49    1.64
 -23  21 -17    3.28    2.10
  23 -23  17    0.72    1.59
 -23  23 -17   -0.72    1.54
  23 -25  17    1.28    2.36
 -23  25 -17    0.98    1.85
 -23  27 -17    1.13    2.00
  23 -29  17   -0.92    2.00
 -23  29 -17    0.67    1.90
  24  30  18   -1.23    2.10
 -24 -30 -18    1.69    2.51
  24  28  18    1.54    2.05
 -24 -28 -18    2.05    2.16
  24  26  18   -0.77    2.00
 -24 -26 -18   -0.82    2.36
  24  24  18    0.26    2.00
 -24 -24 -18    0.10    2.00
  24  22  18    1.69    1.69
 -24 -22 -18    0.05    2.00
  24  20  18   -3.95    4.67
 -24 -20 -18    0.82    2.16
  24  18  18    3.08    2.21
 -24 -18 -18    7.54    2.62
  24  16  18    3.44    1.80
 -24 -16 -18    0.15    2.41
  24  14  18   11.75    2.36
 -24 -14 -18   12.52    2.87
  24  12  18    2.16    1.90
 -24 -12 -18    2.98    1.95
 -24 -10 -18   12.01    2.57
  24   8  18   -0.15    1.69
 -24  -8 -18   -0.26    2.98
  24   6  18    0.67    1.95
 -24  -6 -18    1.28    2.41
  24   4  18   13.09    2.21
 -24  -4 -18   10.37    2.26
  24   2  18    0.41    3.08
 -24  -2 -18    6.42    2.72
  24   0  18   24.17    2.93
 -24   0 -18   18.94    3.44
 -24   2 -18    3.54    2.05
  24  -4  18   15.96    3.44
 -24   4 -18    7.60    1.90
  24  -6  18    0.00    1.80
 -24   6 -18   -2.36    2.31
  24  -8  18   -1.75    2.57
 -24   8 -18    0.98    1.75
  24 -10  18    9.39    3.44
 -24  10 -18    2.05    2.00
  24 -12  18    1.85    2.00
 -24  12 -18    0.41    1.80
  24 -14  18    7.54    2.05
 -24  14 -18    6.52    1.85
  24 -16  18   -0.62    2.77
 -24  16 -18    0.41    1.64
  24 -18  18    6.01    2.00
 -24  18 -18    3.80    1.90
  24 -20  18    1.80    2.82
 -24  20 -18   -0.62    2.31
  24 -22  18   -0.56    1.75
 -24  22 -18   -0.10    1.54
  24 -24  18    0.98    1.54
 -24  24 -18    0.31    2.21
 -24  26 -18   -1.59    2.21
 -24  28 -18    1.80    2.05
  25  27  19   -0.62    1.90
 -25 -27 -19    3.03    2.05
  25  25  19   -0.10    1.95
 -25 -25 -19    1.39    2.16
  25  23  19    1.03    2.05
 -25 -23 -19   -0.41    2.21
  25  21  19   -1.33    4.77
 -25 -21 -19   -0.46    2.46
  25  19  19   -0.51    2.26
 -25 -19 -19    0.77    2.46
  25  17  19    1.69    2.05
 -25 -17 -19    1.13    2.16
  25  15  19    3.85    2.00
 -25 -15 -19    4.67    2.10
  25  13  19   -1.08    1.95
 -25 -13 -19    1.80    1.80
  25  11  19    6.52    2.26
 -25 -11 -19    7.96    2.26
  25   9  19    0.92    1.69
 -25  -9 -19   -1.69    2.98
  25   7  19    3.28    2.82
 -25  -7 -19    2.77    2.00
  25   5  19   -0.41    1.64
 -25  -5 -19    0.62    1.64
  25   3  19    5.95    3.75
 -25  -3 -19    4.11    2.67
  25   1  19    2.72    2.10
 -25  -1 -19    0.26    1.64
 -25   1 -19    0.92    2.41
  25  -3  19    5.03    1.69
 -25   3 -19    5.80    2.36
  25  -5  19   -0.15    1.80
 -25   5 -19   -1.39    2.31
  25  -7  19    0.46    2.41
 -25   7 -19    2.98    1.80
  25  -9  19    1.23    1.90
 -25   9 -19    0.98    2.57
  25 -11  19    5.08    2.00
 -25  11 -19    2.93    2.10
  25 -13  19    1.33    1.80
 -25  13 -19   -1.28    1.85
  25 -15  19    1.13    1.80
 -25  15 -19    2.16    1.95
  25 -17  19    2.93    2.57
  25 -19  19    0.46    2.51
 -25  19 -19    2.67    1.75
  25 -21  19    0.15    1.44
 -25  21 -19    0.87    1.64
 -25  23 -19   -0.77    1.69
  25 -25  19   -0.41    2.98
 -25  25 -19    1.69    1.59
  26  26  20   -1.59    1.90
 -26 -26 -20    0.21    2.16
  26  24  20    1.59    2.16
 -26 -24 -20    1.44    2.31
  26  22  20   -0.56    2.00
 -26 -22 -20   -0.46    2.16
  26  20  20    4.31    4.16
 -26 -20 -20    2.87    2.51
  26  18  20    0.36    2.10
 -26 -18 -20    0.31    2.26
  26  16  20    1.18    2.10
 -26 -16 -20    4.47    2.41
  26  14  20    0.87    1.75
 -26 -14 -20    1.39    1.80
  26  12  20    3.90    4.21
 -26 -12 -20    3.80    2.98
  26  10  20    0.05    1.69
 -26 -10 -20   -1.49    2.16
  26   8  20    3.59    2.16
 -26  -8 -20    0.26    1.75
  26   6  20    0.67    2.46
 -26  -6 -20   -0.21    1.85
 -26  -4 -20    0.00    2.36
  26   2  20   12.01    2.31
 -26  -2 -20    7.34    2.16
  26   0  20    1.75    2.05
 -26   0 -20    0.77    2.67
  26  -2  20    7.19    3.70
 -26   2 -20   11.14    3.08
  26  -4  20    1.59    1.80
  26  -6  20    0.51    2.62
 -26   6 -20    0.26    1.75
  26  -8  20    4.41    2.10
 -26   8 -20    0.41    1.95
  26 -10  20    0.15    2.05
  26 -12  20    3.64    2.10
 -26  12 -20    1.80    2.16
  26 -14  20   -0.51    1.95
 -26  14 -20    0.51    1.90
  26 -16  20    1.39    1.90
 -26  16 -20    0.10    2.10
  26 -18  20    1.59    2.10
 -26  18 -20   -1.08    1.85
 -26  20 -20    4.62    2.93
 -26  22 -20   -0.51    1.64
  26 -24  20    0.46    2.10
  27  25  21   -0.10    1.80
 -27 -25 -21    1.64    2.00
  27  23  21    0.15    1.90
 -27 -23 -21    0.72    2.05
  27  21  21   -0.10    2.10
 -27 -21 -21    0.98    1.95
 -27 -19 -21    2.46    2.41
  27  17  21    2.05    4.72
 -27 -17 -21    1.80    2.21
  27  15  21    0.31    1.75
 -27 -15 -21   -0.56    2.16
  27  13  21    3.59    2.05
 -27 -13 -21    0.41    2.72
  27  11  21    1.64    2.16
 -27 -11 -21    1.90    2.46
  27   9  21    7.03    3.34
 -27  -9 -21    2.16    1.95
  27   7  21    0.82    3.75
 -27  -7 -21    0.10    3.08
  27   5  21    3.90    1.69
 -27  -5 -21    1.23    3.03
  27   3  21    1.23    1.95
 -27  -3 -21    3.18    2.31
  27   1  21    0.21    2.31
 -27  -1 -21    0.10    2.98
  27  -1  21    0.31    2.62
 -27   1 -21   -2.16    2.93
 -27   3 -21    0.46    3.13
  27  -5  21    3.08    3.59
 -27   5 -21    4.31    2.93
  27  -7  21   -0.77    3.39
  27  -9  21    3.80    3.59
 -27   9 -21    3.75    3.23
 -27  11 -21   -0.21    2.16
  27 -13  21    0.82    3.03
 -27  13 -21   -2.31    2.67
  27 -15  21    0.36    1.85
 -27  15 -21   -0.31    2.00
  27 -17  21    0.62    3.03
 -27  17 -21   -1.18    2.77
  27 -19  21    1.28    2.05
 -27  19 -21    1.23    1.90
  27 -21  21    0.72    2.10
 -27  21 -21    1.75    1.64
  27 -23  21    2.00    2.26
 -27  23 -21    0.10    1.69
 -27  25 -21    0.15    1.39
  28  22  22   -1.69    1.75
 -28 -22 -22   -0.51    2.00
  28  20  22    0.31    1.54
 -28 -20 -22    1.39    2.05
  28  18  22    0.56    1.85
 -28 -18 -22   -0.26    1.95
  28  16  22    2.05    3.34
 -28 -16 -22   -1.95    3.39
  28  14  22   -0.41    2.10
  28  12  22   -2.00    4.67
  28  10  22    1.39    1.90
 -28 -10 -22    0.77    2.36
  28   8  22   -0.15    1.85
 -28  -8 -22    1.03    1.80
  28   6  22   -0.10    1.85
 -28  -6 -22    2.16    2.16
  28   4  22   -0.92    1.85
  28   2  22    1.13    2.05
 -28  -2 -22    0.92    2.00
  28   0  22    2.26    2.05
 -28   0 -22    1.39    3.39
  28  -2  22   -0.72    3.59
 -28   2 -22   -3.28    3.18
  28  -4  22    1.28    3.23
 -28   4 -22   -0.15    2.57
  28  -6  22   -0.98    2.31
 -28   6 -22    1.39    2.00
  28  -8  22   -1.75    2.16
 -28   8 -22    0.15    2.00
  28 -10  22    0.98    2.82
 -28  10 -22   -1.28    2.05
  28 -12  22    0.62    3.23
 -28  12 -22    0.10    2.41
  28 -14  22    1.28    2.98
 -28  14 -22    1.28    2.98
  28 -16  22   -2.36    2.82
 -28  16 -22    0.31    2.51
  28 -18  22   -0.41    1.85
 -28  18 -22    0.67    2.93
  28 -20  22   -0.72    2.57
  28 -22  22   -0.31    1.90
  29  21  23    0.21    1.95
 -29 -21 -23    0.56    2.26
  29  19  23   -0.46    1.59
 -29 -19 -23   -0.10    2.72
  29  17  23   -0.56    1.80
 -29 -17 -23   -0.62    1.90
  29  15  23    1.54    1.64
 -29 -15 -23   -0.41    2.36
  29  13  23    0.98    2.21
 -29 -13 -23   -0.41    2.46
  29  11  23   -0.77    1.95
 -29 -11 -23   -0.10    2.36
  29   9  23    1.85    2.00
 -29  -9 -23    1.80    2.57
  29   7  23    0.87    3.23
 -29  -7 -23    1.59    2.98
  29   5  23    0.46    2.05
 -29  -5 -23    1.44    2.26
  29   3  23   -0.36    2.05
 -29  -3 -23   -1.33    1.95
  29   1  23   -0.92    2.62
 -29  -1 -23    2.21    2.93
  29  -1  23   -0.21    2.16
 -29   1 -23   -0.51    2.72
  29  -3  23   -0.62    2.26
 -29   3 -23   -0.62    3.28
  29  -5  23    2.21    2.31
 -29   5 -23    1.39    2.05
  29  -7  23    1.03    2.21
 -29   7 -23   -0.36    3.03
  29  -9  23    0.87    3.70
 -29   9 -23   -0.10    1.59
  29 -11  23    0.15    1.95
 -29  11 -23    0.92    1.90
  29 -13  23    1.39    2.72
 -29  13 -23    1.90    2.26
  29 -15  23   -0.05    2.41
 -29  15 -23    1.39    2.51
  29 -17  23   -0.77    2.10
 -29  17 -23    3.85    2.93
  29 -19  23    1.54    1.85
 -30 -18 -24   -1.75    2.93
  30  16  24    0.31    2.16
 -30 -16 -24    1.49    3.39
  30  14  24   -0.26    2.51
  30  12  24   -0.51    3.95
 -30 -12 -24    0.92    2.82
  30  10  24    1.44    3.95
 -30 -10 -24    2.67    2.46
 -30  -8 -24   -1.23    2.72
  30   6  24    6.42    3.85
 -30  -6 -24    1.13    2.87
  30   4  24   -0.41    3.34
 -30  -4 -24    2.98    2.98
  30   2  24   -0.10    1.80
 -30  -2 -24    0.31    2.87
  30   0  24    1.59    2.41
 -30   0 -24    0.77    2.87
  30  -2  24   -1.03    2.21
 -30   2 -24    1.75    2.72
  30  -4  24    0.46    1.80
 -30   4 -24    0.87    1.95
 -30   6 -24    0.87    2.72
  30  -8  24    0.87    2.16
 -30   8 -24    2.16    2.67
  30 -10  24    0.15    2.77
 -30  10 -24    1.23    2.62
  30 -12  24    1.08    2.36
 -30  12 -24    0.31    2.05
 -30  14 -24    0.98    2.77
 -30  16 -24    0.51    2.87
 -31 -15 -25   -1.13    2.21
  31  13  25    1.08    1.85
 -31 -13 -25   -1.28    1.85
  31  11  25    1.54    1.64
 -31 -11 -25    1.90    2.16
  31   9  25   -0.41    3.54
 -31  -9 -25   -0.87    2.98
 -31  -7 -25    4.11    2.26
  31   5  25    0.00    3.08
 -31  -5 -25   -1.08    2.41
  31   3  25    0.82    2.67
 -31  -3 -25    1.39    2.72
  31   1  25   -1.80    2.51
 -31  -1 -25   -1.03    2.77
  31  -1  25   -1.39    1.95
 -31   1 -25   -3.03    2.82
 -31   3 -25    3.70    2.93
  31  -5  25    0.10    3.70
 -31   5 -25   -1.69    2.93
  31  -7  25    0.82    2.77
 -31   7 -25    2.62    2.62
 -31   9 -25   -0.36    2.46
  31 -11  25    0.98    2.98
 -31  11 -25    0.21    3.13
  32  10  26    0.77    1.59
  32   8  26   -0.46    2.82
 -32  -8 -26    0.05    2.16
 -32  -6 -26    3.03    2.51
  32   2  26   -0.62    2.41
  32   0  26    2.41    2.57
  32  -2  26    1.90    3.95
 -32   2 -26   -0.26    2.62
  32  -4  26   -0.46    2.26
 -32   4 -26   -0.05    2.51
 -32   6 -26    0.41    2.93
 -32   8 -26    0.36    3.03
  32 -10  26    1.13    3.18
 -32  10 -26   -1.54    2.36
  33   1  27   -0.82    2.46
 -25   9 -33    0.10    3.59
  25  -9  33   -1.54    3.70
  25  -7  33    2.72    4.31
  25  -5  33   -1.54    4.67
  25  -3  33    1.59    2.62
 -25   1 -33   -0.21    3.44
  25  -1  33    2.31    3.44
 -25  -1 -33   -0.67    3.85
 -25  -3 -33    1.54    4.52
  25   3  33    0.51    2.51
 -25  -5 -33    2.26    3.34
  25   5  33    0.36    2.00
  25   7  33    0.21    1.95
  25   9  33   -0.26    2.62
 -24  12 -32    1.03    2.46
  24 -12  32   -0.72    3.39
 -24  10 -32   -0.10    2.36
  24 -10  32   -0.36    4.00
 -24   8 -32    0.05    3.28
  24  -8  32    1.33    2.82
 -24   6 -32   -0.46    3.80
  24  -6  32   -1.64    4.62
 -24   4 -32    1.49    3.59
  24  -4  32    3.85    3.70
 -24   2 -32    0.00    3.13
  24  -2  32    0.87    2.72
  24   0  32    5.29    3.03
 -24  -2 -32    2.41    3.49
  24   2  32    0.62    3.54
 -24  -4 -32    2.72    4.47
  24   4  32    5.24    4.98
 -24  -6 -32    0.15    3.54
  24   6  32    0.67    2.46
 -24  -8 -32   -1.80    3.54
  24   8  32   -0.05    1.85
  24  10  32    2.26    3.13
  24  12  32    0.72    2.36
 -24 -14 -32    1.80    3.13
  24  14  32   -0.15    2.31
 -23  17 -31    1.13    3.95
 -23  15 -31    0.56    3.08
  23 -15  31   -0.26    3.13
 -23  13 -31   -0.10    3.49
  23 -13  31    2.46    2.57
 -23  11 -31   -1.64    2.67
  23 -11  31    0.67    2.57
 -23   9 -31    0.87    2.57
  23  -9  31   -0.15    3.28
 -23   7 -31    1.69    2.36
  23  -7  31    1.03    2.51
 -23   5 -31   -1.95    3.85
  23  -5  31    0.51    2.98
 -23   3 -31    1.28    2.93
  23  -3  31   -0.77    2.87
 -23   1 -31    2.72    2.72
  23  -1  31    0.05    4.36
 -23  -1 -31   -0.21    2.41
  23   1  31    0.05    2.72
 -23  -3 -31    2.82    3.80
  23   3  31    1.44    2.82
 -23  -5 -31    0.46    3.18
  23   5  31    1.64    3.64
 -23  -7 -31   -0.98    3.54
  23   7  31    0.46    2.26
 -23  -9 -31    0.46    2.41
  23   9  31   -1.90    2.62
 -23 -11 -31    1.13    2.72
  23  11  31    0.72    2.26
 -23 -13 -31    2.21    3.75
  23  13  31    1.28    1.95
 -23 -15 -31   -0.51    3.34
  23  15  31    1.90    2.41
 -23 -17 -31    1.18    3.08
  23  17  31   -1.64    6.16
 -22  20 -30    1.80    3.13
  22 -20  30   -0.26    2.36
 -22  18 -30    1.28    2.87
 -22  16 -30    1.28    2.05
  22 -16  30    2.31    2.00
 -22  14 -30    1.03    3.18
  22 -14  30    1.33    2.31
 -22  12 -30    3.44    2.77
  22 -12  30    0.31    2.67
 -22  10 -30    2.93    2.72
  22 -10  30    1.03    2.36
 -22   8 -30   -0.46    2.67
  22  -8  30    0.00    2.57
 -22   6 -30    0.00    3.90
  22  -6  30    1.23    3.18
 -22   4 -30    1.33    2.57
  22  -4  30    2.05    3.13
 -22   2 -30    1.85    4.47
  22  -2  30   -0.26    3.39
 -22   0 -30    5.24    4.31
  22   0  30   -1.75    4.11
 -22  -2 -30    1.54    4.05
  22   2  30    3.75    2.72
 -22  -4 -30    2.36    4.62
  22   4  30    2.41    3.34
 -22  -6 -30    2.00    4.26
  22   6  30    2.26    5.03
 -22  -8 -30    0.62    3.90
  22   8  30    1.08    2.46
 -22 -10 -30    6.01    4.62
  22  10  30    0.10    3.13
 -22 -12 -30    0.26    3.34
  22  12  30    2.87    2.82
 -22 -14 -30    0.05    3.44
  22  14  30   -0.26    2.10
  22  16  30    1.75    2.36
 -22 -18 -30    1.64    2.51
  22  18  30   -0.31    2.31
 -22 -20 -30   -0.41    2.98
 -21  21 -29   -0.05    2.62
  21 -21  29    1.95    1.95
 -21  19 -29   -1.08    2.21
  21 -19  29    1.49    2.41
 -21  17 -29    1.13    2.16
  21 -17  29   -1.85    2.41
 -21  15 -29   -1.39    2.41
  21 -15  29    0.15    3.54
 -21  13 -29    1.59    3.54
  21 -13  29   -1.54    2.67
 -21  11 -29    3.59    3.64
  21 -11  29    0.98    2.72
 -21   9 -29    0.92    3.75
  21  -9  29    0.46    2.57
 -21   7 -29    3.70    4.26
 -21   5 -29    2.21    2.82
  21  -5  29   -0.82    4.26
 -21   3 -29   -2.05    4.21
  21  -3  29   -1.39    2.72
 -21   1 -29    1.64    3.03
  21  -1  29   -2.46    4.11
 -21  -1 -29   -1.08    2.77
  21   1  29   -0.51    2.72
 -21  -3 -29   -1.33    2.93
  21   3  29   -2.16    3.70
 -21  -5 -29   -0.21    3.49
  21   5  29    2.57    2.93
 -21  -7 -29    0.05    4.57
  21   7  29    0.62    3.03
 -21  -9 -29    2.41    4.05
  21   9  29    2.16    2.57
 -21 -11 -29   -0.26    3.95
  21  11  29    2.00    2.51
 -21 -13 -29    0.21    3.13
  21  13  29    0.31    2.31
 -21 -15 -29    0.15    2.93
  21  15  29    0.26    2.98
 -21 -17 -29    0.82    2.62
  21  17  29   -0.92    2.26
 -21 -19 -29    0.82    2.93
  21  19  29    0.82    2.26
 -21 -21 -29    1.95    3.13
  21  21  29   -1.33    1.75
 -20  24 -28    0.15    1.69
  20 -24  28    0.92    2.00
 -20  22 -28   -1.03    2.62
  20 -22  28    0.36    2.62
 -20  20 -28   -1.54    2.05
  20 -20  28   -2.31    2.31
 -20  18 -28    1.03    2.00
  20 -18  28   -0.31    2.05
 -20  16 -28    2.93    2.36
  20 -16  28    4.77    3.64
 -20  14 -28    2.26    2.51
  20 -14  28    2.57    2.46
 -20  12 -28    2.62    2.31
  20 -12  28    2.31    2.41
 -20  10 -28    0.31    2.46
  20 -10  28   -2.36    2.67
 -20   8 -28    0.00    2.36
  20  -8  28   -1.03    2.72
 -20   6 -28    1.23    2.82
  20  -6  28    1.23    2.77
 -20   4 -28    1.54    4.05
  20  -4  28    1.33    2.67
 -20   2 -28    7.60    2.87
  20  -2  28    2.05    2.51
 -20   0 -28    3.08    4.11
  20   0  28   -0.26    2.62
 -20  -2 -28    6.67    3.49
  20   2  28    4.36    3.08
 -20  -4 -28    2.31    3.70
  20   4  28    0.36    2.41
 -20  -6 -28   -1.23    3.23
  20   6  28    1.95    2.46
 -20  -8 -28    1.18    2.72
  20   8  28    2.10    2.46
 -20 -10 -28    1.59    2.82
  20  10  28    1.95    4.47
 -20 -12 -28    2.26    2.67
  20  12  28    1.75    2.57
 -20 -14 -28   -0.56    2.41
  20  14  28    1.85    2.31
 -20 -16 -28    1.95    3.75
  20  16  28    4.72    4.47
 -20 -18 -28   -0.36    2.62
  20  18  28   -1.85    2.21
 -20 -20 -28   -0.72    2.62
  20  20  28    1.23    2.16
 -20 -22 -28    2.10    2.67
  20  22  28   -0.41    1.75
 -20 -24 -28    0.62    2.93
  20  24  28   -0.41    1.95
 -19  27 -27   -2.82    3.44
 -19  25 -27    0.92    2.98
  19 -25  27    0.67    2.00
 -19  23 -27    2.26    1.85
  19 -23  27    2.41    2.16
 -19  21 -27    0.51    2.21
  19 -21  27    1.39    3.13
 -19  19 -27    3.13    3.64
  19 -19  27    2.62    2.46
 -19  17 -27   -0.82    1.90
  19 -17  27   -0.10    2.05
 -19  15 -27   -0.46    2.46
  19 -15  27    0.36    2.05
 -19  13 -27    1.54    2.16
  19 -13  27    2.57    2.41
 -19  11 -27   -0.82    2.10
  19 -11  27    0.36    2.41
 -19   9 -27    0.56    3.39
  19  -9  27    4.31    2.77
 -19   7 -27    3.08    3.23
  19  -7  27    2.82    3.28
 -19   5 -27    9.60    4.05
  19  -5  27    5.70    2.82
 -19   3 -27    0.62    2.46
  19  -3  27   -2.00    2.67
 -19   1 -27    6.77    4.77
  19  -1  27    2.82    2.77
 -19  -1 -27   -0.72    2.72
  19   1  27    2.05    3.08
 -19  -3 -27    1.69    2.41
  19   3  27   -2.31    2.46
 -19  -5 -27    1.69    2.51
  19   5  27    7.90    2.87
 -19  -7 -27    0.77    3.85
  19   7  27    5.75    2.31
 -19  -9 -27    3.75    3.75
  19   9  27    4.82    2.62
 -19 -11 -27    2.00    3.08
  19  11  27    1.03    2.57
 -19 -13 -27   -2.67    3.39
  19  13  27    2.36    2.46
  19  15  27    1.13    2.41
 -19 -17 -27   -1.59    2.36
  19  17  27    0.21    2.57
 -19 -19 -27    4.52    3.13
  19  19  27    3.70    2.36
 -19 -21 -27   -1.18    2.77
  19  21  27   -0.46    2.21
 -19 -23 -27   -0.46    3.18
  19  23  27    0.31    2.41
 -19 -25 -27    1.28    3.03
  19  25  27   -0.46    1.95
 -19 -27 -27    1.64    2.72
  19  27  27    1.49    4.21
 -18  28 -26   -0.21    1.75
 -18  26 -26    1.49    2.10
  18 -26  26   -0.67    3.13
 -18  24 -26    2.67    2.26
  18 -24  26    3.23    2.98
 -18  22 -26    2.87    2.77
  18 -22  26    2.31    2.05
 -18  20 -26   -0.21    2.00
  18 -20  26   -1.69    2.46
 -18  18 -26    2.93    2.21
  18 -18  26    6.16    2.21
 -18  16 -26    1.08    1.95
  18 -16  26    0.62    2.36
 -18  14 -26   -0.10    2.16
  18 -14  26    1.39    2.05
 -18  12 -26    3.03    2.16
  18 -12  26    1.49    2.21
 -18  10 -26    1.54    2.31
  18 -10  26    1.75    2.36
 -18   8 -26    0.26    2.98
  18  -8  26    4.36    2.57
 -18   6 -26    0.10    2.16
  18  -6  26    0.82    2.51
 -18   4 -26    2.21    2.51
  18  -4  26    2.21    2.51
 -18   2 -26    2.16    3.90
  18  -2  26   -1.85    3.90
 -18   0 -26    2.10    4.36
  18   0  26   -0.10    2.82
 -18  -2 -26    0.56    4.05
  18   2  26    0.21    2.72
 -18  -4 -26    4.57    4.26
  18   4  26    3.18    3.80
 -18  -6 -26    0.62    3.80
  18   6  26    1.33    2.67
 -18  -8 -26    5.75    3.85
[truncated: 1,481,339 more chars]
