# Supplementary material for: Crystalline hydrogen bonding of water molecules confined in a metal-organic framework
Source: Commun Chem. 2022 Apr 8;5:51. doi: 10.1038/s42004-022-00666-8 (PMC9814150; doi:10.1038/s42004-022-00666-8)
Supplement: Supplementary file 3 — Supplementary Data 1 [file 42004_2022_666_MOESM3_ESM.zip › 220_H2O[F]-HK.cif]

 
data_H2O[F]-HK
 
_audit_creation_method            'SHELXL-2018/3'
_shelx_SHELXL_version_number      '2018/3'
_chemical_name_systematic         ?
_chemical_name_common             ?
_chemical_melting_point           ?
_chemical_formula_moiety          
 'C18 H12 Cu3 O15 3(H2 O), 3(H2 O)' 
_chemical_formula_sum
 'C18 H24 Cu3 O21' 
_chemical_formula_weight          766.99

loop_
 _atom_type_symbol
 _atom_type_description
 _atom_type_scat_dispersion_real
 _atom_type_scat_dispersion_imag
 _atom_type_scat_source
 'C'  'C'   0.0019   0.0011
 'International Tables Vol C Tables 4.2.6.8 and 6.1.1.4'
 'H'  'H'   0.0000   0.0000
 'International Tables Vol C Tables 4.2.6.8 and 6.1.1.4'
 'O'  'O'   0.0074   0.0043
 'International Tables Vol C Tables 4.2.6.8 and 6.1.1.4'
 'Cu'  'Cu'   0.3373   0.9674
 'International Tables Vol C Tables 4.2.6.8 and 6.1.1.4'
 
_space_group_crystal_system       cubic
_space_group_IT_number            225
_space_group_name_H-M_alt         'F m -3 m'
_space_group_name_Hall            '-F 4 2 3'
 
_shelx_space_group_comment
;
The symmetry employed for this shelxl refinement is uniquely defined
by the following loop, which should always be used as a source of
symmetry information in preference to the above space-group names.
They are only intended as comments.
;
 
loop_
 _space_group_symop_operation_xyz
 'x, y, z'
 '-x, -y, z'
 '-x, y, -z'
 'x, -y, -z'
 'z, x, y'
 'z, -x, -y'
 '-z, -x, y'
 '-z, x, -y'
 'y, z, x'
 '-y, z, -x'
 'y, -z, -x'
 '-y, -z, x'
 'y, x, -z'
 '-y, -x, -z'
 'y, -x, z'
 '-y, x, z'
 'x, z, -y'
 '-x, z, y'
 '-x, -z, -y'
 'x, -z, y'
 'z, y, -x'
 'z, -y, x'
 '-z, y, x'
 '-z, -y, -x'
 'x, y+1/2, z+1/2'
 '-x, -y+1/2, z+1/2'
 '-x, y+1/2, -z+1/2'
 'x, -y+1/2, -z+1/2'
 'z, x+1/2, y+1/2'
 'z, -x+1/2, -y+1/2'
 '-z, -x+1/2, y+1/2'
 '-z, x+1/2, -y+1/2'
 'y, z+1/2, x+1/2'
 '-y, z+1/2, -x+1/2'
 'y, -z+1/2, -x+1/2'
 '-y, -z+1/2, x+1/2'
 'y, x+1/2, -z+1/2'
 '-y, -x+1/2, -z+1/2'
 'y, -x+1/2, z+1/2'
 '-y, x+1/2, z+1/2'
 'x, z+1/2, -y+1/2'
 '-x, z+1/2, y+1/2'
 '-x, -z+1/2, -y+1/2'
 'x, -z+1/2, y+1/2'
 'z, y+1/2, -x+1/2'
 'z, -y+1/2, x+1/2'
 '-z, y+1/2, x+1/2'
 '-z, -y+1/2, -x+1/2'
 'x+1/2, y, z+1/2'
 '-x+1/2, -y, z+1/2'
 '-x+1/2, y, -z+1/2'
 'x+1/2, -y, -z+1/2'
 'z+1/2, x, y+1/2'
 'z+1/2, -x, -y+1/2'
 '-z+1/2, -x, y+1/2'
 '-z+1/2, x, -y+1/2'
 'y+1/2, z, x+1/2'
 '-y+1/2, z, -x+1/2'
 'y+1/2, -z, -x+1/2'
 '-y+1/2, -z, x+1/2'
 'y+1/2, x, -z+1/2'
 '-y+1/2, -x, -z+1/2'
 'y+1/2, -x, z+1/2'
 '-y+1/2, x, z+1/2'
 'x+1/2, z, -y+1/2'
 '-x+1/2, z, y+1/2'
 '-x+1/2, -z, -y+1/2'
 'x+1/2, -z, y+1/2'
 'z+1/2, y, -x+1/2'
 'z+1/2, -y, x+1/2'
 '-z+1/2, y, x+1/2'
 '-z+1/2, -y, -x+1/2'
 'x+1/2, y+1/2, z'
 '-x+1/2, -y+1/2, z'
 '-x+1/2, y+1/2, -z'
 'x+1/2, -y+1/2, -z'
 'z+1/2, x+1/2, y'
 'z+1/2, -x+1/2, -y'
 '-z+1/2, -x+1/2, y'
 '-z+1/2, x+1/2, -y'
 'y+1/2, z+1/2, x'
 '-y+1/2, z+1/2, -x'
 'y+1/2, -z+1/2, -x'
 '-y+1/2, -z+1/2, x'
 'y+1/2, x+1/2, -z'
 '-y+1/2, -x+1/2, -z'
 'y+1/2, -x+1/2, z'
 '-y+1/2, x+1/2, z'
 'x+1/2, z+1/2, -y'
 '-x+1/2, z+1/2, y'
 '-x+1/2, -z+1/2, -y'
 'x+1/2, -z+1/2, y'
 'z+1/2, y+1/2, -x'
 'z+1/2, -y+1/2, x'
 '-z+1/2, y+1/2, x'
 '-z+1/2, -y+1/2, -x'
 '-x, -y, -z'
 'x, y, -z'
 'x, -y, z'
 '-x, y, z'
 '-z, -x, -y'
 '-z, x, y'
 'z, x, -y'
 'z, -x, y'
 '-y, -z, -x'
 'y, -z, x'
 '-y, z, x'
 'y, z, -x'
 '-y, -x, z'
 'y, x, z'
 '-y, x, -z'
 'y, -x, -z'
 '-x, -z, y'
 'x, -z, -y'
 'x, z, y'
 '-x, z, -y'
 '-z, -y, x'
 '-z, y, -x'
 'z, -y, -x'
 'z, y, x'
 '-x, -y+1/2, -z+1/2'
 'x, y+1/2, -z+1/2'
 'x, -y+1/2, z+1/2'
 '-x, y+1/2, z+1/2'
 '-z, -x+1/2, -y+1/2'
 '-z, x+1/2, y+1/2'
 'z, x+1/2, -y+1/2'
 'z, -x+1/2, y+1/2'
 '-y, -z+1/2, -x+1/2'
 'y, -z+1/2, x+1/2'
 '-y, z+1/2, x+1/2'
 'y, z+1/2, -x+1/2'
 '-y, -x+1/2, z+1/2'
 'y, x+1/2, z+1/2'
 '-y, x+1/2, -z+1/2'
 'y, -x+1/2, -z+1/2'
 '-x, -z+1/2, y+1/2'
 'x, -z+1/2, -y+1/2'
 'x, z+1/2, y+1/2'
 '-x, z+1/2, -y+1/2'
 '-z, -y+1/2, x+1/2'
 '-z, y+1/2, -x+1/2'
 'z, -y+1/2, -x+1/2'
 'z, y+1/2, x+1/2'
 '-x+1/2, -y, -z+1/2'
 'x+1/2, y, -z+1/2'
 'x+1/2, -y, z+1/2'
 '-x+1/2, y, z+1/2'
 '-z+1/2, -x, -y+1/2'
 '-z+1/2, x, y+1/2'
 'z+1/2, x, -y+1/2'
 'z+1/2, -x, y+1/2'
 '-y+1/2, -z, -x+1/2'
 'y+1/2, -z, x+1/2'
 '-y+1/2, z, x+1/2'
 'y+1/2, z, -x+1/2'
 '-y+1/2, -x, z+1/2'
 'y+1/2, x, z+1/2'
 '-y+1/2, x, -z+1/2'
 'y+1/2, -x, -z+1/2'
 '-x+1/2, -z, y+1/2'
 'x+1/2, -z, -y+1/2'
 'x+1/2, z, y+1/2'
 '-x+1/2, z, -y+1/2'
 '-z+1/2, -y, x+1/2'
 '-z+1/2, y, -x+1/2'
 'z+1/2, -y, -x+1/2'
 'z+1/2, y, x+1/2'
 '-x+1/2, -y+1/2, -z'
 'x+1/2, y+1/2, -z'
 'x+1/2, -y+1/2, z'
 '-x+1/2, y+1/2, z'
 '-z+1/2, -x+1/2, -y'
 '-z+1/2, x+1/2, y'
 'z+1/2, x+1/2, -y'
 'z+1/2, -x+1/2, y'
 '-y+1/2, -z+1/2, -x'
 'y+1/2, -z+1/2, x'
 '-y+1/2, z+1/2, x'
 'y+1/2, z+1/2, -x'
 '-y+1/2, -x+1/2, z'
 'y+1/2, x+1/2, z'
 '-y+1/2, x+1/2, -z'
 'y+1/2, -x+1/2, -z'
 '-x+1/2, -z+1/2, y'
 'x+1/2, -z+1/2, -y'
 'x+1/2, z+1/2, y'
 '-x+1/2, z+1/2, -y'
 '-z+1/2, -y+1/2, x'
 '-z+1/2, y+1/2, -x'
 'z+1/2, -y+1/2, -x'
 'z+1/2, y+1/2, x'
 
_cell_length_a                    26.275(3)
_cell_length_b                    26.275(3)
_cell_length_c                    26.275(3)
_cell_angle_alpha                 90
_cell_angle_beta                  90
_cell_angle_gamma                 90
_cell_volume                      18139(6)
_cell_formula_units_Z             16
_cell_measurement_temperature     220(2)
_cell_measurement_reflns_used     123173
_cell_measurement_theta_min       0.350
_cell_measurement_theta_max       33.679
 
_exptl_crystal_description        'octahedron'
_exptl_crystal_colour             'blue'
_exptl_crystal_density_meas       ?
_exptl_crystal_density_method     ?
_exptl_crystal_density_diffrn     1.123          
_exptl_crystal_F_000              6192
_exptl_transmission_factor_min    ?
_exptl_transmission_factor_max    ?
_exptl_crystal_size_max           0.225
_exptl_crystal_size_mid           0.215
_exptl_crystal_size_min           0.205
_exptl_absorpt_coefficient_mu     0.956
_shelx_estimated_absorpt_T_min    0.814
_shelx_estimated_absorpt_T_max    0.828
_exptl_absorpt_correction_type    'empirical'
_exptl_absorpt_correction_T_min   0.868
_exptl_absorpt_correction_T_max   1.000
_exptl_absorpt_process_details    '<i>HKL3000sm Scalepack</i>(Otwinowski et.al,2003)'
_exptl_absorpt_special_details    ?
_diffrn_ambient_temperature       220(2)
_diffrn_radiation_wavelength      0.610
_diffrn_radiation_type            synchrotron
_diffrn_source                    'PLSII 2D bending magnet'
_diffrn_measurement_device_type   'Rayonix MX225HS CCD area detector'
_diffrn_measurement_method        'omega scan'
_diffrn_detector_area_resol_mean  ?
_diffrn_reflns_number             45312
_diffrn_reflns_av_unetI/netI      0.0206
_diffrn_reflns_av_R_equivalents   0.0917
_diffrn_reflns_limit_h_min        -36
_diffrn_reflns_limit_h_max        36
_diffrn_reflns_limit_k_min        -36
_diffrn_reflns_limit_k_max        36
_diffrn_reflns_limit_l_min        -36
_diffrn_reflns_limit_l_max        36
_diffrn_reflns_theta_min          2.206
_diffrn_reflns_theta_max          24.985
_diffrn_reflns_theta_full         21.469
_diffrn_measured_fraction_theta_max   0.995
_diffrn_measured_fraction_theta_full  0.993
_diffrn_reflns_Laue_measured_fraction_max    0.995
_diffrn_reflns_Laue_measured_fraction_full   0.993
_diffrn_reflns_point_group_measured_fraction_max   0.995
_diffrn_reflns_point_group_measured_fraction_full  0.993
_reflns_number_total              1315
_reflns_number_gt                 1121
_reflns_threshold_expression      'I > 2\s(I)'
_reflns_Friedel_coverage          0.000
_reflns_Friedel_fraction_max      .
_reflns_Friedel_fraction_full     .
 
_reflns_special_details
;
 Reflections were merged by SHELXL according to the crystal
 class for the calculation of statistics and refinement.
 
 _reflns_Friedel_fraction is defined as the number of unique
 Friedel pairs measured divided by the number that would be
 possible theoretically, ignoring centric projections and
 systematic absences.
;
 
_computing_data_collection        '<i>PAL BL2D-SMDC Program</i>(Shin et.al, 2016)'
_computing_cell_refinement        '<i>HKL3000sm</i>(Otwinowski & Minor, 1997)'
_computing_data_reduction         '<i>HKL3000sm</i>(Otwinowski & Minor, 1997)'
_computing_structure_solution     '<i>SHELXT-2018</i>(Sheldrick, 2018)'
_computing_structure_refinement   '<i>SHELXL-2018</i>(Sheldrick, 2018)'
_computing_molecular_graphics     '<i>DIAMOND 4</i>(Putx&Brandenburg, 2014)'
_computing_publication_material   '<i>publCIF</i>(Westrip, 2010)'
_refine_special_details           ?
_refine_ls_structure_factor_coef  Fsqd
_refine_ls_matrix_type            full
_refine_ls_weighting_scheme       calc
_refine_ls_weighting_details
'w=1/[\s^2^(Fo^2^)+(0.0861P)^2^+29.6497P] where P=(Fo^2^+2Fc^2^)/3'
_atom_sites_solution_primary      ?
_atom_sites_solution_secondary    ?
_atom_sites_solution_hydrogens    mixed
_refine_ls_hydrogen_treatment     mixed
_refine_ls_extinction_method      none
_refine_ls_extinction_coef        .
_refine_ls_number_reflns          1315
_refine_ls_number_parameters      59
_refine_ls_number_restraints      9
_refine_ls_R_factor_all           0.0580
_refine_ls_R_factor_gt            0.0511
_refine_ls_wR_factor_ref          0.1621
_refine_ls_wR_factor_gt           0.1528
_refine_ls_goodness_of_fit_ref    1.158
_refine_ls_restrained_S_all       1.154
_refine_ls_shift/su_max           0.000
_refine_ls_shift/su_mean          0.000
 
loop_
 _atom_site_label
 _atom_site_type_symbol
 _atom_site_fract_x
 _atom_site_fract_y
 _atom_site_fract_z
 _atom_site_U_iso_or_equiv
 _atom_site_adp_type
 _atom_site_occupancy
 _atom_site_site_symmetry_order  
 _atom_site_calc_flag
 _atom_site_refinement_flags_posn
 _atom_site_refinement_flags_adp
 _atom_site_refinement_flags_occupancy
 _atom_site_disorder_assembly
 _atom_site_disorder_group
Cu1 Cu 0.21484(2) 0.500000 0.28516(2) 0.0517(3) Uani 1 4 d S T P . .
O1 O 0.25660(8) 0.55244(7) 0.31698(8) 0.0683(6) Uani 1 1 d . . . . .
O2 O 0.15566(13) 0.500000 0.34434(13) 0.116(2) Uani 1 4 d DS T P . .
H1O2 H 0.1200(4) 0.500000 0.3385(7) 0.140 Uiso 1 2 d DS U P . .
C1 C 0.29660(11) 0.56872(14) 0.29660(11) 0.0585(8) Uani 1 2 d S T P . .
C2 C 0.32172(11) 0.61344(14) 0.32172(11) 0.0594(8) Uani 1 2 d S T P . .
C3 C 0.36496(10) 0.63504(10) 0.30031(14) 0.0590(8) Uani 1 2 d S T P . .
H3 H 0.379665 0.620336 0.271205 0.071 Uiso 1 2 calc R U P . .
O1W O 0.3963(5) 0.6037(5) 0.1680(5) 0.256(10) Uani 0.5 2 d DS T P . .
H1WA H 0.4181(7) 0.5819(7) 0.1492(16) 0.384 Uiso 0.5 2 d DS U P . .
H1WB H 0.3765(8) 0.6235(8) 0.1451(14) 0.384 Uiso 0.5 2 d DS U P . .
O2W O 0.0746(5) 0.500000 0.2737(6) 0.252(10) Uani 0.5 2 d DS T P A 1
H2WA H 0.065(3) 0.500000 0.2387(7) 0.379 Uiso 0.5 2 d DS U P B 1
H2WB H 0.0483(16) 0.516(3) 0.2930(19) 0.379 Uiso 0.25 1 d D U P C 1
 
loop_
 _atom_site_aniso_label
 _atom_site_aniso_U_11
 _atom_site_aniso_U_22
 _atom_site_aniso_U_33
 _atom_site_aniso_U_23
 _atom_site_aniso_U_13
 _atom_site_aniso_U_12
Cu1 0.0551(3) 0.0451(3) 0.0551(3) 0.000 0.0133(2) 0.000
O1 0.0711(12) 0.0643(11) 0.0694(11) -0.0136(9) 0.0142(9) -0.0131(9)
O2 0.089(2) 0.172(6) 0.089(2) 0.000 0.042(3) 0.000
C1 0.0632(12) 0.0490(16) 0.0632(12) -0.0010(11) 0.0019(16) -0.0010(11)
C2 0.0610(12) 0.0562(17) 0.0610(12) -0.0044(11) 0.0038(15) -0.0044(11)
C3 0.0589(11) 0.0589(11) 0.0594(18) -0.0053(11) 0.0053(11) 0.0005(15)
O1W 0.323(16) 0.323(16) 0.122(10) -0.018(9) 0.018(9) 0.00(2)
O2W 0.111(9) 0.38(3) 0.265(17) 0.000 0.005(12) 0.000
 
_geom_special_details
;
 All esds (except the esd in the dihedral angle between two l.s. planes)
 are estimated using the full covariance matrix.  The cell esds are taken
 into account individually in the estimation of esds in distances, angles
 and torsion angles; correlations between esds in cell parameters are only
 used when they are defined by crystal symmetry.  An approximate (isotropic)
 treatment of cell esds is used for estimating esds involving l.s. planes.
;
 
loop_
 _geom_bond_atom_site_label_1
 _geom_bond_atom_site_label_2
 _geom_bond_distance
 _geom_bond_site_symmetry_2
 _geom_bond_publ_flag
Cu1 O1 1.950(2) . ?
Cu1 O1 1.9499(19) 72_565 ?
Cu1 O1 1.9499(19) 166 ?
Cu1 O1 1.9499(19) 99_565 ?
Cu1 O2 2.199(5) . ?
Cu1 Cu1 2.6131(11) 145_565 ?
O1 C1 1.255(3) . ?
O2 H1O2 0.950(7) . ?
O2 H1O2 0.950(7) 166 ?
C1 C2 1.501(5) . ?
C2 C3 1.389(3) . ?
C2 C3 1.389(3) 6_566 ?
C3 H3 0.9400 . ?
O1W H1WA 0.9500(10) . ?
O1W H1WB 0.9500(10) . ?
O2W H2WA 0.9500(10) . ?
O2W H2WB 0.9500(10) . ?
 
loop_
 _geom_angle_atom_site_label_1
 _geom_angle_atom_site_label_2
 _geom_angle_atom_site_label_3
 _geom_angle
 _geom_angle_site_symmetry_1
 _geom_angle_site_symmetry_3
 _geom_angle_publ_flag
O1 Cu1 O1 169.12(12) . 72_565 ?
O1 Cu1 O1 89.04(13) . 166 ?
O1 Cu1 O1 89.93(13) 72_565 166 ?
O1 Cu1 O1 89.93(13) . 99_565 ?
O1 Cu1 O1 89.04(13) 72_565 99_565 ?
O1 Cu1 O1 169.12(12) 166 99_565 ?
O1 Cu1 O2 95.44(6) . . ?
O1 Cu1 O2 95.44(6) 72_565 . ?
O1 Cu1 O2 95.44(6) 166 . ?
O1 Cu1 O2 95.44(6) 99_565 . ?
O1 Cu1 Cu1 84.56(6) . 145_565 ?
O1 Cu1 Cu1 84.56(6) 72_565 145_565 ?
O1 Cu1 Cu1 84.56(6) 166 145_565 ?
O1 Cu1 Cu1 84.56(6) 99_565 145_565 ?
O2 Cu1 Cu1 180.00(3) . 145_565 ?
C1 O1 Cu1 122.0(2) . . ?
Cu1 O2 H1O2 125.7(12) . . ?
Cu1 O2 H1O2 125.7(12) . 166 ?
H1O2 O2 H1O2 109(2) . 166 ?
O1 C1 O1 126.8(4) 120 . ?
O1 C1 C2 116.59(18) 120 . ?
O1 C1 C2 116.59(18) . . ?
C3 C2 C3 119.7(4) . 6_566 ?
C3 C2 C1 120.11(18) . . ?
C3 C2 C1 120.11(19) 6_566 . ?
C2 C3 C2 120.3(4) 12_665 . ?
C2 C3 H3 119.9 12_665 . ?
C2 C3 H3 119.9 . . ?
H1WA O1W H1WB 109(2) . . ?
H2WA O2W H2WB 109(2) . . ?
 
loop_
 _geom_torsion_atom_site_label_1
 _geom_torsion_atom_site_label_2
 _geom_torsion_atom_site_label_3
 _geom_torsion_atom_site_label_4
 _geom_torsion
 _geom_torsion_site_symmetry_1
 _geom_torsion_site_symmetry_2
 _geom_torsion_site_symmetry_3
 _geom_torsion_site_symmetry_4
 _geom_torsion_publ_flag
Cu1 O1 C1 O1 -5.1(6) . . . 120 ?
Cu1 O1 C1 C2 172.7(2) . . . . ?
O1 C1 C2 C3 0.7(6) 120 . . . ?
O1 C1 C2 C3 -177.3(4) . . . . ?
O1 C1 C2 C3 177.3(4) 120 . . 6_566 ?
O1 C1 C2 C3 -0.7(6) . . . 6_566 ?
C3 C2 C3 C2 -0.5(8) 6_566 . . 12_665 ?
C1 C2 C3 C2 176.1(3) . . . 12_665 ?
 
loop_
 _geom_hbond_atom_site_label_D 
 _geom_hbond_atom_site_label_H 
 _geom_hbond_atom_site_label_A 
 _geom_hbond_distance_DH 
 _geom_hbond_distance_HA 
 _geom_hbond_distance_DA 
 _geom_hbond_angle_DHA 
 _geom_hbond_site_symmetry_A 
 _geom_hbond_publ_flag
O2 H1O2 O2W^a  0.950(7) 2.08(2) 2.825(16) 134.3(16) . yes
O1W H1WB O1W  0.9500(10) 1.68(3) 2.39(3) 128.4(16) 55_564 yes
O1W H1WB O1W  0.9500(10) 1.68(3) 2.39(3) 128.4(16) 34_655 yes
O2W^a H2WB^a O2W^a  0.9500(10) 2.07(6) 2.77(2) 130(6) 182_455 yes
 
_refine_diff_density_max    0.638
_refine_diff_density_min   -0.362
_refine_diff_density_rms    0.073

_shelx_res_file
;
TITL H2O[F]-HK in Fm-3m
    H2O[F]-HK.res
    created by SHELXL-2018/3 at 21:11:08 on 29-Jun-2021
CELL  0.61000  26.2746  26.2746  26.2746   90.000   90.000   90.000
ZERR   16.000   0.0030   0.0030   0.0030    0.000    0.000    0.000
LATT  4
SYMM -X, -Y, Z
SYMM -X, Y, -Z
SYMM X, -Y, -Z
SYMM Z, X, Y
SYMM Z, -X, -Y
SYMM -Z, -X, Y
SYMM -Z, X, -Y
SYMM Y, Z, X
SYMM -Y, Z, -X
SYMM Y, -Z, -X
SYMM -Y, -Z, X
SYMM Y, X, -Z
SYMM -Y, -X, -Z
SYMM Y, -X, Z
SYMM -Y, X, Z
SYMM X, Z, -Y
SYMM -X, Z, Y
SYMM -X, -Z, -Y
SYMM X, -Z, Y
SYMM Z, Y, -X
SYMM Z, -Y, X
SYMM -Z, Y, X
SYMM -Z, -Y, -X
SFAC C H O CU
DISP C          0.0019         0.0011           8.51
DISP H          0.0000         0.0000           0.66
DISP O          0.0074         0.0043          22.01
DISP Cu         0.3373         0.9674        3402.11
UNIT 288 384 336 48
ACTA
OMIT -3 50
TEMP -53.15
SIZE 0.225 0.215 0.205
L.S. 50
BOND $H
LIST 4
FMAP -2
PLAN -10
EQIV $2 -z+1/2, -x+1, y-1/2
EQIV $3 -y+1, z+1/2, -x+1/2
EQIV $4 y-1/2, x+1/2, z
HTAB O2 O2W
HTAB O1W O1W_$2
HTAB O1W O1W_$3
HTAB O2W O2W_$4
CONF
WPDB
WGHT    0.086100   29.649702
FVAR       0.06837
CU1   4    0.214839    0.500000    0.285161    10.25000    0.05506    0.04511 =
         0.05506    0.00000    0.01328    0.00000
O1    3    0.256605    0.552445    0.316979    11.00000    0.07107    0.06434 =
         0.06938   -0.01357    0.01416   -0.01308
EQIV $1   -z+1/2, y, -x+1/2
DFIX 0.95 0.01 O2 H1O2 O2 H1O2_$1
DANG 1.55 0.02 H1O2 H1O2_$1
O2    3    0.155661    0.500000    0.344339    10.25000    0.08865    0.17207 =
         0.08865    0.00000    0.04192    0.00000
H1O2  2    0.119992    0.500000    0.338489    10.50000   -1.20000
C1    1    0.296600    0.568720    0.296600    10.50000    0.06321    0.04899 =
         0.06321   -0.00100    0.00191   -0.00100
C2    1    0.321721    0.613441    0.321721    10.50000    0.06105    0.05622 =
         0.06105   -0.00445    0.00384   -0.00445
C3    1    0.364957    0.635043    0.300313    10.50000    0.05888    0.05888 =
         0.05936   -0.00528    0.00528    0.00045
AFIX  43
H3    2    0.379665    0.620336    0.271205    10.50000   -1.20000
AFIX   0
DFIX 0.95 0.001 O1W H1WA O1W H1WB
DANG 1.55 0.02 H1WA H1WB
O1W   3    0.396267    0.603733    0.168004    10.25000    0.32277    0.32277 =
         0.12184   -0.01751    0.01751    0.00146
H1WA  2    0.418086    0.581914    0.149157    10.25000   -1.50000
H1WB  2    0.376467    0.623533    0.145130    10.25000   -1.50000
part 1
DFIX 0.95 0.001 O2W H2WA O2W H2WB
DANG 1.55 0.02 H2WA H2WB
O2W   3    0.074610    0.500000    0.273692    10.25000    0.11097    0.38107 =
         0.26499    0.00000    0.00470    0.00000
H2WA  2    0.065460    0.500000    0.238712    10.25000   -1.50000
H2WB  2    0.048280    0.515525    0.293007    10.25000   -1.50000
part 0
HKLF 4


REM  H2O[F]-HK in Fm-3m
REM wR2 = 0.1621, GooF = S = 1.158, Restrained GooF = 1.154 for all data
REM R1 = 0.0511 for 1121 Fo > 4sig(Fo) and 0.0580 for all 1315 data
REM 59 parameters refined using 9 restraints

END

WGHT      0.0861     29.6627

REM Highest difference peak  0.638,  deepest hole -0.362,  1-sigma level  0.073
Q1    1   0.0000  0.5000  0.2769  10.12500  0.05    0.64
Q2    1   0.1912  0.5000  0.3088  10.25000  0.05    0.48
Q3    1   0.2404  0.4771  0.2980  11.00000  0.05    0.45
Q4    1   0.1949  0.5180  0.3051  10.50000  0.05    0.44
Q5    1   0.0000  0.0000  0.0000  10.02083  0.05    0.40
Q6    1   0.2672  0.4778  0.2328  10.50000  0.05    0.40
Q7    1   0.2865  0.5000  0.2456  10.50000  0.05   -0.36
Q8    1   0.2185  0.5000  0.3181  10.50000  0.05   -0.35
Q9    1   0.2137  0.4677  0.2863  10.50000  0.05   -0.34
Q10   1   0.2392  0.5000  0.2608  10.25000  0.05    0.32
;
_shelx_res_checksum   34975

_shelx_hkl_file
;
  -4  -4   4 1724.72   82.96
   4   4  -4 1702.24   75.85
  -5  -5   5 6317.37  178.77
   5   5  -5 7084.46  203.09
  -6  -6   6 1293.55   43.33
   6   6  -6 1342.43   59.59
  -7  -7   7 8802.35  234.19
   7   7  -7 9150.89  242.82
  -8  -8   8  732.34   26.45
   8   8  -8  748.27   37.31
  -9  -9   9  605.77   25.08
   9   9  -9  615.34   23.04
 -10 -10  10  866.51   31.62
  10  10 -10  908.13   31.86
 -11 -11  11   -0.95    1.80
  11  11 -11   -1.37    1.85
 -12 -12  12  337.11   13.27
  12  12 -12  348.35   14.08
 -13 -13  13    6.83    2.18
  13  13 -13    3.08    1.94
 -14 -14  14  431.55   18.01
  14  14 -14  433.06   17.11
 -15 -15  15   80.21    6.21
  15  15 -15   76.47    4.98
 -16 -16  16  400.16   18.39
  16  16 -16  373.80   16.78
 -17 -17  17    7.87    2.65
  17  17 -17   10.19    2.47
 -18 -18  18   20.76    4.41
  18  18 -18   15.64    2.89
 -19 -19  19   17.73    4.03
  19  19 -19   16.97    3.13
 -20 -20  20    6.83    3.13
  20  20 -20    6.12    2.99
 -21 -21  21   31.48    5.31
  21  21 -21   27.26    4.50
 -22 -22  22   26.97    3.60
  22  22 -22   24.89    3.13
 -23 -23  23   22.33    4.27
  23  23 -23   16.40    3.79
 -24 -24  24    1.37    2.99
  24  24 -24    1.37    2.47
 -25 -25  25   -0.19    1.80
  25  25 -25    0.66    1.66
  26  24 -26   -0.19    1.99
 -26 -24  26   -1.00    3.75
  25  23 -25    0.24    2.28
 -25 -23  25    0.28    2.42
  24  22 -24    1.00    2.28
 -24 -22  24    0.05    2.89
  23  21 -23    2.42    1.90
 -23 -21  23    1.94    2.51
  22  20 -22    3.03    2.51
 -22 -20  22    5.59    3.22
  21  19 -21    0.33    2.56
 -21 -19  21    1.09    2.75
  20  18 -20    1.00    2.51
 -20 -18  20   -0.09    2.18
  19  17 -19    0.19    2.09
 -19 -17  19    0.62    2.51
  18  16 -18   14.08    2.89
 -18 -16  18   15.50    3.75
  17  15 -17   10.00    2.61
 -17 -15  17    5.69    3.60
  16  14 -16   82.58    5.55
 -16 -14  16   81.02    5.55
  15  13 -15    5.59    2.75
 -15 -13  15    6.68    2.09
  14  12 -14   80.50    5.21
 -14 -12  14   78.60    5.12
  13  11 -13    1.85    2.09
 -13 -11  13    0.76    2.04
  12  10 -12   74.00    4.60
 -12 -10  12   75.09    4.84
  11   9 -11   97.04    5.36
 -11  -9  11   97.85    5.50
  10   8 -10  182.85   12.37
 -10  -8  10  180.81    9.20
   9   7  -9  416.23   15.36
  -9  -7   9  414.01   16.59
   8   6  -8  713.90   25.50
  -8  -6   8  729.64   25.93
   7   5  -7 1146.26   37.88
  -7  -5   7 1039.68   33.85
   6   4  -6  633.41   25.36
  -6  -4   6  600.03   23.99
   5   3  -5 1863.57   55.85
  -5  -3   5 1952.46   63.34
   4   2  -4  816.87   24.70
  -4  -2   4  774.35   24.23
   3   1  -3  729.03   23.61
  -3  -1   3  732.11   24.08
  -1  -3   1    5.36    0.76
   1   3  -1    4.84    0.85
  -2  -4   2  598.66   30.10
   2   4  -2  639.76   30.77
  -4  -6   4   16.26    2.94
  -5  -7   5  101.12    5.69
   5   7  -5  108.28    5.97
  -6  -8   6  335.31   15.12
   6   8  -6  345.79   25.03
  -7  -9   7  289.28   12.85
   7   9  -7  322.60   20.53
  -8 -10   8   16.31    2.61
   8  10  -8   19.06    2.61
  -9 -11   9   47.88    3.60
   9  11  -9   53.66    4.27
 -10 -12  10   11.99    2.09
  10  12 -10    8.06    2.04
 -11 -13  11   63.86    3.98
  11  13 -11   61.39    3.84
 -12 -14  12    2.04    2.18
  12  14 -12   -1.23    1.85
 -13 -15  13   23.13    2.99
  13  15 -13   20.29    3.89
 -14 -16  14    4.74    2.42
  14  16 -14    7.11    4.50
 -15 -17  15    1.09    2.94
  15  17 -15    1.42    2.56
 -16 -18  16    3.75    2.42
  16  18 -16    2.70    2.37
 -17 -19  17    1.28    2.37
  17  19 -17   -0.85    2.28
 -18 -20  18    1.94    2.99
  18  20 -18    0.19    2.28
 -19 -21  19    2.13    3.32
  19  21 -19    4.03    2.94
 -20 -22  20    1.33    3.18
  20  22 -20    1.47    2.18
 -21 -23  21    2.32    2.89
  21  23 -21    3.22    2.28
 -22 -24  22    1.99    2.99
  22  24 -22    1.14    2.28
 -23 -25  23    1.33    3.93
  23  25 -23   -0.85    2.65
 -24 -26  24    0.81    1.99
  24  26 -24   -1.04    2.09
  26  22 -26    0.19    1.99
 -26 -22  26    1.52    2.32
  25  21 -25    7.16    2.56
 -25 -21  25    6.92    2.94
  24  20 -24    2.04    2.13
 -24 -20  24    4.50    2.47
  23  19 -23   12.52    3.13
 -23 -19  23   13.80    3.65
  22  18 -22    8.11    2.18
 -22 -18  22    5.03    2.94
  21  17 -21   20.95    3.51
 -21 -17  21   20.29    4.12
  20  16 -20    0.38    2.28
 -20 -16  20    1.04    2.56
  19  15 -19   -4.79    5.07
 -19 -15  19    0.09    2.42
  18  14 -18  122.03    7.35
 -18 -14  18  122.07   10.38
  17  13 -17   -2.23    4.50
 -17 -13  17    0.33    3.70
  16  12 -16  250.36   11.38
 -16 -12  16  275.01   18.82
  15  11 -15    0.09    2.99
 -15 -11  15    0.52    2.28
  14  10 -14  360.34   14.13
 -14 -10  14  365.56   13.70
  13   9 -13    7.77    1.94
 -13  -9  13    6.21    2.28
  12   8 -12  348.63   12.66
 -12  -8  12  336.73   12.61
  11   7 -11  395.09   14.98
 -11  -7  11  409.69   15.31
  10   6 -10  117.24    5.45
 -10  -6  10  126.81    6.02
   9   5  -9 4194.58  114.87
  -9  -5   9 4070.42  109.89
   8   4  -8  180.19    8.11
  -8  -4   8  169.48    7.68
   7   3  -7 2834.33   82.54
  -7  -3   7 2854.71   81.82
   6   2  -6   48.36    2.84
  -6  -2   6   50.39    3.08
   5   1  -5  712.48   23.18
  -5  -1   5  711.77   23.70
   4   0  -4 5025.53  124.21
  -4   0   4 4859.84  122.07
   3  -1  -3  870.96   24.18
  -3   1   3  869.59   33.09
   1  -3  -1    3.08    0.43
  -1   3   1    3.41    0.43
  -1  -5   1    5.64    1.09
   1   5  -1    6.02    0.85
  -2  -6   2  128.62    8.58
  -3  -7   3  834.74   44.04
   3   7  -3  871.82   44.56
  -4  -8   4  235.47   17.64
   4   8  -4  247.70   17.16
  -5  -9   5 2205.33   98.04
   5   9  -5 2270.99  102.40
  -6 -10   6  120.41    6.49
   6  10  -6  115.44    8.58
  -7 -11   7  865.04   31.48
   7  11  -7  904.53   31.62
  -8 -12   8  104.15    5.36
   8  12  -8  108.09    6.49
  -9 -13   9   56.08    4.36
   9  13  -9   56.79    3.89
 -10 -14  10  145.82    7.35
  10  14 -10  152.65    6.87
 -11 -15  11    7.11    1.99
  11  15 -11    6.45    2.13
 -12 -16  12  356.50   16.69
  12  16 -12  341.71   22.00
 -13 -17  13   31.81    3.56
  13  17 -13   28.59    3.18
 -14 -18  14  311.04   16.50
  14  18 -14  280.55   13.61
 -15 -19  15    0.47    2.51
  15  19 -15    0.76    2.47
 -16 -20  16   47.83    5.17
  16  20 -16   43.00    4.46
 -17 -21  17   20.20    3.37
  17  21 -17   18.63    3.32
 -18 -22  18    0.43    2.56
  18  22 -18    1.37    2.28
 -19 -23  19   36.36    6.45
  19  23 -19   31.86    4.74
 -20 -24  20   13.89    4.79
  20  24 -20   11.33    2.65
 -21 -25  21   16.64    3.37
  21  25 -21   17.11    3.51
 -22 -26  22    0.81    2.80
  22  26 -22    0.00    2.13
 -23 -27  23   -1.23    2.70
  23  27 -23    1.42    2.13
  27  21 -27    0.43    1.94
 -27 -21  27    3.60    4.74
  26  20 -26   -1.47    5.40
 -26 -20  26    3.08    2.99
  25  19 -25    4.46    2.28
 -25 -19  25    5.55    2.51
  24  18 -24    1.28    2.47
 -24 -18  24    1.42    2.56
  23  17 -23   -0.47    1.85
 -23 -17  23   -1.04    2.61
  22  16 -22    1.14    2.04
 -22 -16  22    1.33    2.47
  21  15 -21    2.28    1.90
 -21 -15  21    1.66    2.51
  20  14 -20   14.65    2.61
 -20 -14  20   16.40    2.99
  19  13 -19   42.33    4.79
 -19 -13  19   55.23    4.74
  18  12 -18   56.75    4.60
 -18 -12  18   61.77    5.17
  17  11 -17   36.41    3.75
 -17 -11  17   34.56    3.51
  16  10 -16   16.50    2.47
 -16 -10  16   13.32    3.22
  15   9 -15   -0.33    1.85
 -15  -9  15    1.90    2.94
  14   8 -14    0.09    1.75
 -14  -8  14    5.31    2.75
  13   7 -13   26.07    2.47
 -13  -7  13   32.33    4.17
  12   6 -12  106.95    5.17
  11   5 -11  303.31   10.90
 -11  -5  11  281.55   14.03
  10   4 -10  354.84   13.18
 -10  -4  10  347.54   18.68
   9   3  -9   74.62    4.22
  -9  -3   9   78.89    6.21
   8   2  -8  192.66    8.39
  -8  -2   8  186.74   11.57
   7   1  -7  261.17    9.43
  -7  -1   7  253.53   10.00
   6   0  -6  425.72   20.05
  -6   0   6  424.86   13.61
   5  -1  -5  838.25   34.75
  -5   1   5  889.45   37.07
   4  -2  -4  735.99   19.53
  -4   2   4  755.29   29.06
   2  -4  -2  578.18   17.35
  -2   4   2  608.14   26.03
   1  -5  -1    7.73    1.19
  -1   5   1    6.07    0.71
   0  -6   0 1144.36   35.03
   0   6   0 1210.68   36.65
  -1  -7   1   34.18    2.61
   1   7  -1   31.90    2.65
  -2  -8   2  905.10   33.75
   2   8  -2  969.05   35.27
  -3  -9   3   10.95    2.80
   3   9  -3   10.71    1.52
  -4 -10   4 2049.45   66.28
   4  10  -4 2188.31   97.04
  -5 -11   5    3.03    2.18
   5  11  -5    2.09    2.37
  -6 -12   6  197.73   14.65
   6  12  -6  182.90   12.89
  -7 -13   7  247.84   10.57
   7  13  -7  242.39   14.32
  -8 -14   8    2.09    1.94
   8  14  -8    0.95    2.80
  -9 -15   9  281.50   12.18
   9  15  -9  279.46   11.85
 -10 -16  10   23.56    2.65
  10  16 -10   22.61    2.28
 -11 -17  11  161.80    8.72
  11  17 -11  165.88    7.82
 -12 -18  12    8.87    2.37
  12  18 -12    8.68    2.65
 -13 -19  13   41.81    4.31
  13  19 -13   45.56    4.27
 -14 -20  14   11.00    2.61
  14  20 -14    6.54    2.28
 -15 -21  15    4.60    2.89
  15  21 -15    5.55    2.75
 -16 -22  16   36.41    4.46
  16  22 -16   39.25    3.75
 -17 -23  17   12.37    3.75
  17  23 -17   11.95    3.41
 -18 -24  18   14.51    3.22
  18  24 -18   15.08    3.22
 -19 -25  19    2.75    3.37
  19  25 -19    4.50    2.80
 -20 -26  20    1.99    3.79
  20  26 -20    4.08    2.80
 -21 -27  21    2.28    3.37
  21  27 -21   -0.57    2.61
 -22 -28  22    2.75    2.32
  22  28 -22   -1.90    2.32
  27  19 -27    2.70    2.04
 -27 -19  27    2.94    2.28
  26  18 -26    0.24    2.32
 -26 -18  26    1.85    2.28
  25  17 -25    0.19    2.32
 -25 -17  25    5.64    2.99
  24  16 -24    7.54    2.47
 -24 -16  24    6.12    2.70
  23  15 -23    6.92    3.84
 -23 -15  23    5.50    2.84
  22  14 -22    2.75    1.99
 -22 -14  22    2.80    2.32
  21  13 -21    3.08    2.18
 -21 -13  21    1.37    2.23
  20  12 -20    7.59    2.37
 -20 -12  20    6.68    2.80
  19  11 -19    0.62    1.99
 -19 -11  19   -0.09    2.32
  18  10 -18   28.16    2.80
 -18 -10  18   29.34    2.94
  17   9 -17    4.12    2.04
 -17  -9  17    3.22    1.94
  16   8 -16   51.96    3.60
 -16  -8  16   48.97    3.70
  15   7 -15    3.13    1.94
 -15  -7  15    3.18    1.99
  14   6 -14   29.16    2.51
 -14  -6  14   28.97    2.89
  13   5 -13  120.56    5.36
 -13  -5  13  127.86    8.53
  12   4 -12  145.59    6.45
 -12  -4  12  150.94    7.16
  11   3 -11  659.01   19.96
 -11  -3  11  659.34   21.85
  10   2 -10  171.66    6.68
 -10  -2  10  168.63    7.06
   9   1  -9  683.09   20.91
  -9  -1   9  649.00   20.34
   8   0  -8  500.95   21.67
  -8   0   8  513.70   16.21
   7  -1  -7  280.46   14.03
  -7   1   7  276.43    9.67
   6  -2  -6   38.45    1.99
  -6   2   6   38.87    1.94
   5  -3  -5 1586.76   58.03
  -5   3   5 1732.06   61.39
   4  -4  -4 1784.83   65.04
  -4   4   4 1819.62   63.48
   2  -6  -2  112.12    6.78
  -2   6   2  113.02    6.73
   1  -7  -1   21.38    1.71
  -1   7   1   20.01    2.37
   0  -8   0  362.85   14.08
   0   8   0  347.78   14.46
  -1  -9   1   29.06    2.47
   1   9  -1   31.86    2.75
  -2 -10   2  575.09   22.19
   2  10  -2  614.63   22.42
  -3 -11   3  930.70   33.94
   3  11  -3  958.57   35.65
  -4 -12   4   67.41    4.65
   4  12  -4   65.90    4.46
  -5 -13   5  386.75   24.70
   5  13  -5  386.51   16.21
  -6 -14   6    9.48    2.32
   6  14  -6   10.52    2.42
  -7 -15   7   14.46    3.13
   7  15  -7   12.89    2.89
  -8 -16   8    4.74    2.80
   8  16  -8    4.36    3.03
  -9 -17   9    0.76    2.32
   9  17  -9    1.75    2.04
 -10 -18  10  137.48    7.40
  10  18 -10  146.25   10.71
 -11 -19  11   63.86    4.27
  11  19 -11   53.57    4.12
 -12 -20  12  113.07    7.16
  12  20 -12  109.89    7.92
 -13 -21  13    7.59    2.75
  13  21 -13    7.35    2.04
 -14 -22  14    9.34    2.80
  14  22 -14    7.16    2.80
 -15 -23  15    5.12    2.75
  15  23 -15    4.31    2.37
 -16 -24  16   -0.09    2.42
  16  24 -16   -0.24    2.51
 -17 -25  17   20.39    3.51
  17  25 -17   18.49    3.27
 -18 -26  18   13.80    3.65
  18  26 -18   11.57    3.13
 -19 -27  19   13.61    3.98
  19  27 -19    4.08    2.75
 -20 -28  20   -1.75    3.60
  20  28 -20   -0.66    2.37
 -21 -29  21    3.56    3.13
  21  29 -21   -0.09    2.28
 -22 -30  22    2.09    2.37
  22  30 -22    0.33    2.04
  28  18 -28    4.50    1.94
 -28 -18  28   -0.57    2.84
  27  17 -27   -0.24    2.51
 -27 -17  27    2.89    2.61
  26  16 -26    7.49    2.42
 -26 -16  26    7.87    2.99
  25  15 -25    1.14    2.09
 -25 -15  25    1.80    2.42
  24  14 -24    3.08    2.32
 -24 -14  24    1.56    2.51
  23  13 -23    4.22    1.90
 -23 -13  23    4.74    2.37
  22  12 -22    1.56    1.85
 -22 -12  22    4.12    2.47
  21  11 -21   46.41    4.36
 -21 -11  21   45.75    4.65
  20  10 -20    1.75    1.99
 -20 -10  20    1.52    2.32
  19   9 -19  125.11    7.06
 -19  -9  19  131.51    7.25
  18   8 -18   -2.89    3.46
 -18  -8  18   -0.81    2.13
  17   7 -17   83.29    4.88
 -17  -7  17   84.76    5.26
  16   6 -16   65.71    4.22
 -16  -6  16   64.19    3.98
  15   5 -15    4.79    1.71
 -15  -5  15    4.79    1.66
  14   4 -14  464.54   19.34
 -14  -4  14  489.62   17.11
  13   3 -13   31.57    2.65
 -13  -3  13   30.01    2.28
  12   2 -12 1779.04   66.75
 -12  -2  12 1796.02   49.11
  11   1 -11   -1.52    2.51
 -11  -1  11   -0.33    1.56
  10   0 -10  469.19   22.04
 -10   0  10  448.99   14.89
   9  -1  -9  668.44   18.82
  -9   1   9  684.94   20.20
   8  -2  -8  169.05    6.16
  -8   2   8  176.35    6.31
   7  -3  -7 2671.72   67.60
  -7   3   7 2701.02   66.75
   6  -4  -6  578.41   16.45
  -6   4   6  612.36   23.32
  -5   5   5 7506.67  246.75
  -4   6   4   15.74    1.56
   3  -7  -3  838.87   34.37
   2  -8  -2 1084.34   34.99
  -2   8   2 1087.90   47.88
   1  -9  -1   31.53    2.23
  -1   9   1   33.61    2.42
   0 -10   0 1446.44   43.42
   0  10   0 1520.30   47.41
  -1 -11   1   10.05    1.47
   1  11  -1   11.14    1.56
  -2 -12   2  744.72   26.50
   2  12  -2  750.36   28.44
  -3 -13   3   49.45    3.32
   3  13  -3   45.75    4.93
  -4 -14   4  495.45   20.10
   4  14  -4  496.30   17.26
  -5 -15   5  282.55   11.80
   5  15  -5  284.49   11.09
  -6 -16   6    2.32    2.04
   6  16  -6    1.00    1.71
  -7 -17   7  727.70   26.78
   7  17  -7  687.83   22.71
  -8 -18   8  105.91    8.53
   8  18  -8  100.36    6.35
  -9 -19   9  407.89   20.05
   9  19  -9  393.53   18.92
 -10 -20  10   73.10    5.50
  10  20 -10   73.43    6.45
 -11 -21  11  227.36   11.90
  11  21 -11  234.19   10.86
 -12 -22  12   10.95    2.75
  12  22 -12   10.71    3.13
 -13 -23  13    4.46    2.56
  13  23 -13    3.32    2.56
 -14 -24  14   77.70    6.21
  14  24 -14   71.87    6.02
 -15 -25  15    9.96    3.41
  15  25 -15    5.55    2.70
 -16 -26  16   29.44    5.03
  16  26 -16   22.85    3.65
 -17 -27  17    2.42    3.41
  17  27 -17    0.52    2.75
 -18 -28  18    8.63    3.08
  18  28 -18    6.16    3.03
 -19 -29  19    1.42    3.70
  19  29 -19    3.37    2.32
 -20 -30  20   -1.71    3.65
  20  30 -20    1.47    2.04
 -21 -31  21    8.82    4.12
  21  31 -21    6.97    2.84
  29  17 -29   -0.33    3.46
  28  16 -28    1.33    1.85
 -28 -16  28   -0.33    2.51
  27  15 -27   -1.00    3.75
 -27 -15  27    0.52    2.42
  26  14 -26    1.19    2.32
 -26 -14  26    2.42    2.28
  25  13 -25    1.47    1.80
 -25 -13  25    2.32    2.37
  24  12 -24    0.95    4.31
 -24 -12  24    0.95    2.18
  23  11 -23    1.00    2.61
 -23 -11  23    2.13    2.37
  22  10 -22    1.80    2.42
 -22 -10  22    3.13    2.37
  21   9 -21    7.92    2.18
 -21  -9  21    9.48    2.47
  20   8 -20    2.94    3.03
 -20  -8  20    1.04    2.13
  19   7 -19    9.77    2.28
 -19  -7  19   10.05    2.13
  18   6 -18   -1.37    1.99
 -18  -6  18   -0.52    1.71
  17   5 -17   30.58    2.75
 -17  -5  17   32.66    2.56
  16   4 -16    1.37    2.28
 -16  -4  16   -1.71    1.71
  15   3 -15   19.06    2.13
 -15  -3  15   24.13    2.23
  14   2 -14  137.95    5.88
 -14  -2  14  137.34    5.88
  13   1 -13   46.79    2.99
 -13  -1  13   41.24    2.94
  12   0 -12  174.55    9.34
 -12   0  12  165.17    6.35
  11  -1 -11    0.09    1.28
 -11   1  11   -0.14    1.37
  10  -2 -10  166.92    6.02
 -10   2  10  163.60    5.74
   9  -3  -9   73.34    3.18
  -9   3   9   73.10    3.22
   8  -4  -8  168.34    5.78
  -8   4   8  173.56    8.68
   7  -5  -7 1063.43   27.88
  -7   5   7 1102.74   38.87
  -6   6   6 1113.64   28.82
   5  -7  -5  100.50    5.69
  -5   7   5   89.74    5.07
   4  -8  -4  303.69   14.89
  -4   8   4  299.04    9.96
   3  -9  -3    9.05    1.14
  -3   9   3    9.48    1.04
   2 -10  -2  526.79   23.47
  -2  10   2  586.66   19.20
   1 -11  -1   19.06    1.61
  -1  11   1   18.20    1.66
   0 -12   0   73.39    3.93
   0  12   0   71.96    3.79
  -1 -13   1  168.15   11.61
   1  13  -1  166.30    8.63
  -2 -14   2   11.14    1.80
   2  14  -2    8.25    1.75
  -3 -15   3   12.56    2.42
   3  15  -3   12.04    1.75
  -4 -16   4   16.78    2.23
   4  16  -4   19.15    2.23
  -5 -17   5   27.21    2.99
   5  17  -5   26.69    2.61
  -6 -18   6   15.93    2.37
   6  18  -6   14.84    2.13
  -7 -19   7   51.25    4.03
   7  19  -7   51.77    3.46
  -8 -20   8   68.74    6.54
   8  20  -8   62.34    3.84
  -9 -21   9   48.45    5.55
   9  21  -9   47.50    3.60
 -10 -22  10   25.32    3.22
  10  22 -10   27.21    3.93
 -11 -23  11   14.60    2.89
 -12 -24  12    0.66    2.70
  12  24 -12    2.84    2.84
 -13 -25  13    1.94    2.37
  13  25 -13    6.64    2.47
 -14 -26  14    9.67    2.89
  14  26 -14    8.06    2.61
 -15 -27  15    9.62    3.46
  15  27 -15    8.15    2.51
 -16 -28  16    4.60    3.08
  16  28 -16    0.52    5.74
 -17 -29  17   -1.04    2.84
  17  29 -17   -3.70    6.68
 -18 -30  18    1.52    2.70
  18  30 -18    1.52    6.02
 -19 -31  19    1.71    2.32
 -20 -32  20    1.33    3.03
  20  32 -20    0.85    2.23
  29  15 -29    1.71    1.75
 -29 -15  29    0.95    2.23
  28  14 -28    6.87    2.04
 -28 -14  28    6.02    2.75
  27  13 -27    1.99    1.80
 -27 -13  27   -0.57    2.32
  26  12 -26    6.97    2.28
 -26 -12  26    5.50    2.61
  25  11 -25    0.62    2.23
 -25 -11  25    0.66    2.09
  24  10 -24    0.85    2.28
 -24 -10  24    1.33    2.37
  23   9 -23   21.38    4.98
 -23  -9  23   23.09    3.51
 -22  -8  22    1.19    2.37
  21   7 -21  118.09    7.49
 -21  -7  21  125.49    7.21
  20   6 -20   -1.33    2.04
 -20  -6  20   -1.75    2.13
  19   5 -19  169.20    7.92
 -19  -5  19  168.34    7.96
  18   4 -18    8.30    1.71
 -18  -4  18   11.24    2.09
  17   3 -17   93.53    6.45
 -17  -3  17   88.51    4.84
  16   2 -16  310.66   16.69
 -16  -2  16  327.49   12.56
  15   1 -15   55.66    3.65
 -15  -1  15   58.12    3.51
  14   0 -14 2511.39   67.98
 -14   0  14 2528.22   65.37
  13  -1 -13   41.15    4.08
 -13   1  13   39.92    4.65
  12  -2 -12 1653.56   62.34
 -12   2  12 1719.03   45.27
  11  -3 -11  623.64   17.07
 -11   3  11  587.33   24.13
  10  -4 -10  309.99   13.84
 -10   4  10  304.83    9.43
   9  -5  -9 3836.75  127.10
  -9   5   9 3912.03   91.83
   8  -6  -8  634.40   16.45
   7  -7  -7 8603.43  277.71
  -7   7   7 8252.52  264.96
   6  -8  -6  337.02   10.05
  -6   8   6  352.33   14.36
   5  -9  -5 2068.42   75.61
  -5   9   5 2177.64   58.22
   4 -10  -4 1809.53   74.19
  -4  10   4 1958.39   54.42
   3 -11  -3  905.95   40.39
  -3  11   3  908.84   38.12
   2 -12  -2  799.00   24.60
  -2  12   2  775.11   34.46
   1 -13  -1  157.06    7.49
  -1  13   1  153.84    6.92
   0 -14   0 1329.77   41.48
   0  14   0 1408.75   41.91
  -1 -15   1    5.26    1.71
   1  15  -1    5.88    2.32
  -2 -16   2  987.58   33.75
   2  16  -2  988.96   30.96
  -3 -17   3  226.61   10.57
   3  17  -3  209.07   12.94
  -4 -18   4  147.86    7.82
   4  18  -4  151.09   11.00
  -5 -19   5  373.99   15.36
   5  19  -5  388.55   14.70
  -6 -20   6    8.06    2.09
   6  20  -6   10.90    2.32
  -7 -21   7  704.14   32.43
   7  21  -7  657.11   22.38
  -8 -22   8  292.17   13.23
   8  22  -8  279.32   12.23
  -9 -23   9  429.79   18.73
   9  23  -9  440.32   25.22
 -10 -24  10    3.93    2.28
  10  24 -10   -1.14    2.28
 -11 -25  11   30.29    4.98
  11  25 -11   23.99    8.39
 -12 -26  12   92.97    8.68
  12  26 -12   85.43    6.16
 -13 -27  13    4.55    3.84
  13  27 -13    2.18    2.99
 -14 -28  14   61.91    7.06
  14  28 -14   44.89    6.92
 -15 -29  15    9.10    3.41
  15  29 -15   22.09    5.36
 -16 -30  16   14.13    4.50
  16  30 -16   11.66    3.27
 -17 -31  17    3.18    2.99
  17  31 -17    5.50    2.84
 -18 -32  18    0.09    3.08
  18  32 -18    1.19    2.47
 -19 -33  19    6.02    3.93
  19  33 -19    6.16    2.47
  30  14 -30    1.66    3.22
  29  13 -29    0.14    1.85
 -29 -13  29   -0.19    1.94
  28  12 -28    0.76    1.66
 -28 -12  28    1.00    2.04
  27  11 -27   -3.84    3.51
 -27 -11  27    1.56    2.51
  26  10 -26   -0.24    2.42
 -26 -10  26    0.05    2.47
  25   9 -25    3.60    2.37
 -25  -9  25    4.17    2.51
  24   8 -24    1.47    2.37
 -24  -8  24    2.47    2.13
  23   7 -23    0.47    1.94
 -23  -7  23    2.42    2.09
  22   6 -22    7.49    2.23
 -22  -6  22    4.50    2.18
  21   5 -21   19.01    2.51
 -21  -5  21   16.36    2.37
  20   4 -20   12.80    1.85
 -20  -4  20    9.48    3.08
  19   3 -19   24.27    2.84
 -19  -3  19   23.04    2.28
  18   2 -18   10.10    1.80
 -18  -2  18    9.34    1.80
  17   1 -17   36.55    3.65
 -17  -1  17   43.80    3.08
  16   0 -16    7.02    1.66
 -16   0  16    4.55    1.61
  15  -1 -15   55.94    3.32
 -15   1  15   54.23    3.32
 -14   2  14  134.16    5.21
  13  -3 -13   32.95    2.32
 -13   3  13   33.42    3.27
  12  -4 -12  133.92    5.21
 -12   4  12  132.83    4.69
  11  -5 -11  273.59   12.18
 -11   5  11  273.63   12.09
  10  -6 -10  113.21    4.31
 -10   6  10  112.97    6.35
   9  -7  -9  382.24   14.65
  -9   7   9  385.32   15.27
   8  -8  -8  690.44   18.77
  -8   8   8  696.50   27.07
  -6  10   6  102.11    4.12
   5 -11  -5    3.79    1.33
  -5  11   5    3.22    1.04
   4 -12  -4   66.89    3.46
  -4  12   4   66.99    4.50
   3 -13  -3   39.49    2.47
  -3  13   3   40.91    2.51
   2 -14  -2    8.87    2.37
  -2  14   2    9.53    1.42
   1 -15  -1    4.65    1.47
  -1  15   1    5.03    1.37
   0 -16   0  493.98   16.55
   0  16   0  499.53   17.49
  -1 -17   1   20.29    2.32
   1  17  -1   25.08    2.37
  -2 -18   2  100.41    5.97
   2  18  -2   96.14    5.17
  -3 -19   3   56.51    3.75
   3  19  -3   50.96    4.74
  -4 -20   4   -2.04    2.04
   4  20  -4    0.09    2.18
  -5 -21   5   30.62    3.08
   5  21  -5   26.60    3.51
  -6 -22   6    1.61    2.80
   6  22  -6   -1.52    2.47
  -7 -23   7   -0.95    2.37
   7  23  -7   -0.52    2.32
  -8 -24   8   26.78    3.32
   8  24  -8   27.78    3.65
  -9 -25   9   20.76    3.46
   9  25  -9   19.25    4.27
 -10 -26  10    0.62    2.28
  10  26 -10   -0.47    2.65
 -11 -27  11    2.18    2.51
  11  27 -11    1.61    5.03
 -12 -28  12   12.56    3.56
  12  28 -12    8.58    2.84
 -13 -29  13    0.33    3.70
  13  29 -13   -0.66    3.18
 -14 -30  14    7.77    3.32
  14  30 -14    9.01    5.93
 -15 -31  15    2.32    3.27
  15  31 -15   -0.52    2.80
 -16 -32  16   -0.28    3.03
  16  32 -16   -1.00    2.80
 -17 -33  17    3.51    3.32
  17  33 -17    0.24    2.37
 -18 -34  18    1.09    2.56
  18  34 -18   -0.66    2.23
  30  12 -30    1.52    1.94
 -30 -12  30   -0.57    2.56
  29  11 -29    2.51    1.61
 -29 -11  29    0.24    1.94
  28  10 -28    4.50    2.23
 -28 -10  28    5.40    2.61
  27   9 -27    0.24    3.51
 -27  -9  27    0.57    2.28
  26   8 -26    0.33    2.23
 -26  -8  26    0.19    2.37
  25   7 -25    9.01    2.28
 -25  -7  25    8.20    2.61
  24   6 -24    3.46    1.94
 -24  -6  24    3.56    2.23
  23   5 -23   36.88    4.08
 -23  -5  23   40.96    3.84
  22   4 -22   -0.09    1.75
 -22  -4  22    1.09    2.04
  21   3 -21   72.39    4.69
 -21  -3  21   66.61    4.50
  20   2 -20    7.49    1.80
 -20  -2  20    6.64    1.90
  19   1 -19   19.53    2.99
 -19  -1  19   22.14    2.56
  18   0 -18  119.37    6.07
 -18   0  18  108.61    5.78
  17  -1 -17   42.76    4.36
 -17   1  17   41.34    2.99
  16  -2 -16  286.34   14.03
 -16   2  16  300.75   10.43
  15  -3 -15   17.26    1.90
 -15   3  15   19.01    2.61
  14  -4 -14  421.40   12.89
 -14   4  14  417.47   18.35
  13  -5 -13  101.69    5.50
 -13   5  13  110.08    6.68
  12  -6 -12   96.71    5.36
 -12   6  12   96.66    3.70
  11  -7 -11  369.06   10.48
  10  -8 -10  151.28    6.68
 -10   8  10  155.87    7.25
   9  -9  -9  526.64   13.75
  -9   9   9  531.29   19.29
   8 -10  -8   15.08    1.75
  -8  10   8   16.88    1.99
   7 -11  -7  859.11   33.66
  -7  11   7  825.83   22.47
   6 -12  -6  165.36    8.72
  -6  12   6  184.03    6.92
   5 -13  -5  325.21   11.80
  -5  13   5  332.32   11.47
   4 -14  -4  436.43   14.36
  -4  14   4  448.66   13.65
  -3  15   3   11.80    1.61
   2 -16  -2  945.72   27.40
  -2  16   2  911.16   42.95
   1 -17  -1   19.53    1.80
  -1  17   1   25.36    2.13
   0 -18   0  779.23   22.38
  -1 -19   1   89.46    4.65
   1  19  -1   86.61    4.88
  -2 -20   2  208.40    8.91
   2  20  -2  205.89    8.72
  -3 -21   3  319.43   12.99
   3  21  -3  324.98   16.12
  -4 -22   4    0.05    1.85
   4  22  -4    0.00    2.04
  -5 -23   5  482.65   20.62
   5  23  -5  459.52   16.97
  -6 -24   6   15.17    3.08
   6  24  -6   14.22    2.65
  -7 -25   7  116.15    5.88
   7  25  -7  113.16    6.31
  -8 -26   8   22.52    3.60
   8  26  -8   19.06    3.27
  -9 -27   9   35.22    4.08
   9  27  -9   27.69    3.75
 -10 -28  10   60.30    4.65
  10  28 -10   52.86    4.50
 -11 -29  11   -2.51    2.75
 -12 -30  12   57.60    4.88
  12  30 -12   46.03    4.79
 -13 -31  13    3.18    2.56
  13  31 -13    3.79    2.56
 -14 -32  14    8.06    4.12
  14  32 -14    9.48    6.12
 -15 -33  15    3.89    3.51
  15  33 -15    2.09    2.32
 -16 -34  16    1.56    2.99
  16  34 -16    2.23    2.51
 -17 -35  17    3.37    2.99
  17  35 -17    1.94    2.37
  30  10 -30    1.14    1.61
 -30 -10  30    1.09    2.04
 -29  -9  29    0.43    2.09
 -28  -8  28    0.43    1.99
  27   7 -27    1.61    1.66
 -27  -7  27    1.14    2.13
  26   6 -26    3.98    1.80
 -26  -6  26    5.59    2.42
  25   5 -25    1.04    1.75
 -25  -5  25    2.18    1.99
  24   4 -24    2.61    2.09
 -24  -4  24    2.84    2.23
  23   3 -23    1.00    1.80
 -23  -3  23    1.52    1.99
  22   2 -22    2.37    2.32
 -22  -2  22   -0.24    1.99
  21   1 -21    0.33    2.28
 -21  -1  21   -0.24    2.56
 -20   0  20    7.21    2.09
  19  -1 -19   21.52    2.32
 -19   1  19   20.01    2.13
  18  -2 -18    6.64    2.28
 -18   2  18    9.15    2.04
  17  -3 -17   79.88    6.26
 -17   3  17   74.95    3.84
  16  -4 -16   -3.41    1.47
 -16   4  16   -0.76    1.56
  14  -6 -14   24.41    2.75
 -14   6  14   23.13    2.75
  13  -7 -13   23.99    2.23
  12  -8 -12  282.88    7.92
 -12   8  12  281.74   11.24
  11  -9 -11   84.01    4.46
 -10  10  10  787.81   28.78
   9 -11  -9   47.79    3.08
  -9  11   9   52.86    2.32
   8 -12  -8   92.63    5.26
  -8  12   8   92.02    3.51
   7 -13  -7  216.46   10.76
  -7  13   7  224.71   12.14
   6 -14  -6    8.77    1.14
  -6  14   6    9.53    1.52
   5 -15  -5  294.07   14.55
  -5  15   5  283.97    9.39
   4 -16  -4   16.69    1.56
  -4  16   4   17.45    1.37
   3 -17  -3  198.07    7.87
  -3  17   3  206.55    8.11
   2 -18  -2   87.94    4.60
  -2  18   2   95.24    4.65
   1 -19  -1   91.16    4.65
  -1  19   1   89.36    4.98
   0 -20   0  135.77    5.83
   0  20   0  138.43    6.83
  -1 -21   1   27.97    2.51
   1  21  -1   26.83    4.46
  -2 -22   2  109.70    5.93
   2  22  -2  110.98    7.96
  -3 -23   3   31.34    3.37
   3  23  -3   30.29    4.12
  -4 -24   4   56.75    4.22
   4  24  -4   54.28    4.08
  -5 -25   5    8.68    2.80
   5  25  -5    7.49    2.51
  -6 -26   6   43.33    4.03
   6  26  -6   47.36    4.31
  -7 -27   7    5.83    2.65
   7  27  -7    5.64    2.32
  -8 -28   8    1.09    2.28
   8  28  -8    1.42    2.47
  -9 -29   9   18.73    3.65
   9  29  -9   16.69    3.37
 -10 -30  10   12.37    3.27
  10  30 -10    6.87    3.13
 -11 -31  11    8.91    3.46
  11  31 -11    6.78    5.69
 -12 -32  12    1.61    2.89
  12  32 -12    0.28    2.51
 -13 -33  13    1.94    2.99
  13  33 -13    2.23    2.47
 -14 -34  14    4.84    3.22
  14  34 -14   -0.76    2.80
 -15 -35  15    1.94    2.99
  15  35 -15   -0.14    2.75
 -16 -36  16    4.31    3.65
  16  36 -16    6.54    3.37
  30   8 -30   -0.09    1.47
  29   7 -29    1.23    1.61
 -29  -7  29   -0.71    2.42
  28   6 -28    0.33    1.56
 -28  -6  28    0.85    1.85
  27   5 -27   -0.28    1.85
 -27  -5  27   -0.38    2.13
  26   4 -26    1.04    2.23
 -26  -4  26    0.66    2.09
  25   3 -25    2.47    1.71
 -25  -3  25    1.71    2.04
  24   2 -24    5.55    1.80
 -24  -2  24    5.03    1.90
  23   1 -23   15.88    2.42
 -23  -1  23   13.75    2.37
  22   0 -22    1.42    1.52
 -22   0  22    0.95    2.70
 -21   1  21   -0.05    1.80
  20  -2 -20    5.74    2.23
 -20   2  20    8.63    2.13
  19  -3 -19   19.29    3.22
 -19   3  19   23.80    3.79
  18  -4 -18    8.01    1.61
 -18   4  18   10.05    2.70
  17  -5 -17   21.24    2.99
 -17   5  17   26.41    2.23
  16  -6 -16   50.11    3.03
 -16   6  16   53.00    2.84
  15  -7 -15    1.09    1.99
 -15   7  15    3.18    1.90
  14  -8 -14    0.14    1.09
 -14   8  14    0.71    1.61
  13  -9 -13    7.02    1.61
 -12  10  12   63.29    3.56
  11 -11 -11   -1.09    1.47
 -11  11  11   -0.71    1.33
  10 -12 -10    7.02    1.71
 -10  12  10    8.91    1.09
  -9  13   9   48.12    2.42
   8 -14  -8    4.36    1.28
  -8  14   8    4.50    1.04
   7 -15  -7   10.00    1.28
  -7  15   7   11.24    1.23
   6 -16  -6    0.90    1.71
  -6  16   6    0.95    1.00
  -5  17   5   22.99    1.85
   4 -18  -4  131.32    6.02
  -4  18   4  126.48    7.35
   3 -19  -3   49.35    3.03
  -3  19   3   47.69    3.84
   2 -20  -2  203.52   12.09
  -2  20   2  203.95    8.72
   1 -21  -1   24.27    2.47
   0 -22   0   60.25    3.79
   0  22   0   61.34    4.03
  -1 -23   1   17.07    2.28
   1  23  -1   14.98    2.28
  -2 -24   2    2.18    2.18
   2  24  -2    0.95    1.71
  -3 -25   3   88.32    4.65
   3  25  -3   88.32    4.98
  -4 -26   4    7.40    2.47
   4  26  -4    7.87    2.56
  -5 -27   5   28.73    3.70
   5  27  -5   28.11    3.08
  -6 -28   6   -1.56    2.51
   6  28  -6   -0.57    2.28
  -7 -29   7    4.41    2.75
   7  29  -7    6.78    2.89
  -8 -30   8   15.55    3.22
   8  30  -8   10.15    3.08
  -9 -31   9    0.19    2.13
   9  31  -9    4.50    2.09
 -10 -32  10   17.21    3.56
  10  32 -10   14.84    3.32
 -11 -33  11    1.23    2.84
  11  33 -11    0.95    6.16
 -12 -34  12    2.51    3.03
  12  34 -12   -0.43    2.99
 -13 -35  13   -2.56    2.80
  13  35 -13    1.75    2.37
 -14 -36  14   -0.52    2.99
  14  36 -14   -1.09    2.51
 -15 -37  15    2.32    4.12
  15  37 -15   -1.90    2.89
  29   5 -29    2.42    2.80
  28   4 -28    3.03    2.75
 -28  -4  28    1.28    2.09
  27   3 -27   -0.28    2.65
 -27  -3  27    0.00    2.04
  26   2 -26    7.63    2.65
 -26  -2  26    9.01    2.28
  25   1 -25    3.46    2.70
 -25  -1  25    0.19    1.94
 -24   0  24    1.71    1.80
  23  -1 -23   13.51    2.13
 -23   1  23   12.28    2.04
  22  -2 -22    0.38    2.28
 -22   2  22    1.66    1.85
  21  -3 -21   69.93    5.88
 -21   3  21   66.56    4.69
 -20   4  20    7.35    1.85
  19  -5 -19  158.77    7.49
 -19   5  19  162.89    6.97
 -18   6  18   -1.85    1.47
  17  -7 -17   62.44    5.07
 -17   7  17   66.94    4.69
  16  -8 -16   32.52    2.84
 -16   8  16   41.62    3.56
  15  -9 -15    1.56    1.19
 -15   9  15    1.47    1.52
  14 -10 -14  251.64   11.52
 -14  10  14  264.77   11.47
  13 -11 -13    3.18    1.04
  12 -12 -12  280.55   11.38
 -12  12  12  272.92    8.20
  11 -13 -11   49.35    3.27
 -11  13  11   50.16    2.37
  10 -14 -10  140.66    6.97
 -10  14  10  136.15    4.79
   9 -15  -9  261.45   11.61
  -9  15   9  252.63    8.53
   8 -16  -8    6.78    1.66
  -8  16   8    3.65    1.19
   7 -17  -7  625.96   19.06
  -7  17   7  602.54   17.78
   6 -18  -6   12.94    2.42
  -6  18   6   15.45    1.66
   5 -19  -5  362.38   12.23
  -5  19   5  353.61   10.57
   4 -20  -4    0.85    2.47
  -4  20   4    0.81    1.61
   3 -21  -3  287.76   10.15
  -3  21   3  280.93   10.52
   2 -22  -2   96.66    6.54
  -2  22   2  104.77    5.03
   1 -23  -1   18.44    2.09
  -1  23   1   16.55    2.28
   0 -24   0  211.25   10.19
   0  24   0  214.47    9.53
  -1 -25   1    1.33    2.37
   1  25  -1    1.80    1.80
  -2 -26   2  166.59    8.49
   2  26  -2  163.89    7.96
  -3 -27   3    3.60    2.28
   3  27  -3    3.08    2.13
  -4 -28   4   75.23    4.98
   4  28  -4   70.07    5.03
  -5 -29   5   28.59    3.46
   5  29  -5   26.97    3.79
  -6 -30   6    4.74    2.56
   6  30  -6    3.03    2.51
  -7 -31   7   56.08    5.50
   7  31  -7   51.06    4.03
  -8 -32   8    3.93    2.65
   8  32  -8    4.41    2.51
  -9 -33   9   30.34    4.22
   9  33  -9   20.57    4.03
 -10 -34  10    1.28    2.56
  10  34 -10    1.19    2.42
 -11 -35  11   -2.13    2.99
  11  35 -11    2.65    2.51
 -12 -36  12    2.84    2.99
  12  36 -12    0.76    2.94
 -13 -37  13    1.14    2.75
  13  37 -13    0.57    5.12
  14  38 -14    3.37    2.61
  29   3 -29    0.57    1.19
 -29  -3  29   -0.57    1.90
 -28  -2  28   -0.38    1.94
  27   1 -27   -1.52    2.75
 -27  -1  27    0.81    1.99
  26   0 -26    4.93    2.13
 -26   0  26    2.84    1.80
  25  -1 -25    0.52    2.09
 -25   1  25   -1.28    1.66
  24  -2 -24    5.83    1.75
 -24   2  24    3.60    2.32
  23  -3 -23    2.51    2.65
 -23   3  23    2.18    1.85
  22  -4 -22   -0.09    1.52
 -22   4  22    1.66    1.75
  21  -5 -21   13.61    2.37
 -21   5  21   15.36    2.32
  20  -6 -20   -1.61    2.37
 -20   6  20    0.43    1.94
  19  -7 -19    7.87    1.66
 -19   7  19    8.34    1.90
 -18   8  18    0.47    1.52
  17  -9 -17    2.51    1.14
 -17   9  17    3.46    1.90
  16 -10 -16   10.62    1.33
  15 -11 -15    0.81    1.52
 -15  11  15    0.43    1.52
  14 -12 -14   56.51    2.61
 -14  12  14   58.31    2.61
  13 -13 -13    3.79    1.61
  12 -14 -12   -1.14    1.85
 -12  14  12    1.80    0.95
  11 -15 -11    6.40    1.66
 -11  15  11    6.68    1.00
  10 -16 -10   19.96    2.18
 -10  16  10   18.30    2.42
   9 -17  -9    0.38    1.37
  -9  17   9    0.81    1.04
  -8  18   8   85.76    6.02
   7 -19  -7   42.00    4.36
  -7  19   7   45.46    2.42
   6 -20  -6    8.77    1.56
  -6  20   6    8.34    1.61
   5 -21  -5   29.16    3.27
  -5  21   5   25.22    2.23
   4 -22  -4    0.24    1.71
  -4  22   4    4.88    2.75
   3 -23  -3   29.06    2.32
  -3  23   3   31.95    2.47
   2 -24  -2    0.95    2.42
  -2  24   2   -2.28    3.08
   1 -25  -1    2.99    2.70
  -1  25   1    5.03    3.08
   0 -26   0   46.60    3.51
   0  26   0   46.13    3.37
  -1 -27   1    4.17    2.61
   1  27  -1    5.78    2.09
  -2 -28   2   28.02    3.79
   2  28  -2   25.13    3.84
  -3 -29   3    2.84    2.42
   3  29  -3    3.89    2.42
  -4 -30   4    2.75    2.56
   4  30  -4   10.67    4.93
  -5 -31   5   -1.28    2.37
   5  31  -5    4.50    2.89
  -6 -32   6   -0.47    2.89
   6  32  -6    0.85    2.65
  -7 -33   7   -1.94    2.70
   7  33  -7   -2.04    2.23
  -8 -34   8   -0.19    2.80
   8  34  -8    1.61    2.61
  -9 -35   9   -1.66    3.18
   9  35  -9   -2.23    5.97
 -10 -36  10    2.04    2.99
  10  36 -10   -0.38    2.37
 -11 -37  11    1.56    2.75
  11  37 -11    1.42    2.65
 -12 -38  12   -0.52    2.70
  12  38 -12    0.90    2.99
  29   1 -29   -1.19    2.37
 -29  -1  29   -2.04    3.41
  28   0 -28    2.09    2.65
 -28   0  28    4.27    1.85
 -27   1  27    0.85    1.66
  26  -2 -26    7.73    1.80
 -26   2  26    5.97    2.18
  25  -3 -25    2.09    1.71
 -25   3  25    3.56    1.85
 -24   4  24    1.19    1.61
  23  -5 -23   28.87    3.22
 -23   5  23   29.96    2.84
 -22   6  22    2.28    2.18
 -21   7  21   85.62    4.74
  20  -8 -20   -0.85    1.90
 -20   8  20   -0.62    2.09
  19  -9 -19   79.22    3.98
 -19   9  19   80.40    5.31
  18 -10 -18   17.73    2.28
 -18  10  18   18.96    2.65
  17 -11 -17   26.78    2.80
 -17  11  17   27.02    2.89
  15 -13 -15    4.60    1.71
 -15  13  15    4.55    1.52
  14 -14 -14  306.20   12.71
 -14  14  14  324.79   13.61
 -13  15  13   15.74    2.09
 -12  16  12  263.39    8.58
  11 -17 -11  124.06    6.68
 -11  17  11  120.89    4.69
  10 -18 -10  104.91    4.12
 -10  18  10  101.26    3.84
   9 -19  -9  313.50   13.99
  -9  19   9  314.31   10.81
   8 -20  -8   50.44    2.99
  -8  20   8   58.55    4.27
   7 -21  -7  555.71   26.36
  -7  21   7  552.24   22.99
   6 -22  -6   -0.28    1.75
  -6  22   6    2.09    2.70
   5 -23  -5  379.49   18.44
  -5  23   5  374.09   18.68
   4 -24  -4   33.37    4.08
  -4  24   4   39.16    2.80
   3 -25  -3   71.68    4.50
  -3  25   3   71.11    4.36
   2 -26  -2  131.41    8.01
  -2  26   2  129.14    5.97
   1 -27  -1    5.64    2.32
  -1  27   1    4.69    2.23
   0 -28   0  221.82   10.67
  -1 -29   1   -0.09    2.65
   1  29  -1    0.90    4.41
  -2 -30   2   85.00    5.88
   2  30  -2  107.57   11.76
  -3 -31   3   12.56    2.75
   3  31  -3    8.58    2.51
  -4 -32   4    6.87    2.89
   4  32  -4    5.88    4.93
  -5 -33   5   40.06    4.36
   5  33  -5   33.56    4.31
  -6 -34   6   -1.66    2.51
   6  34  -6   -1.04    2.37
  -7 -35   7   25.69    3.37
   7  35  -7   26.78    3.79
  -8 -36   8   -0.09    3.13
   8  36  -8    0.95    2.56
  -9 -37   9    1.85    2.89
   9  37  -9    8.68    4.69
 -10 -38  10    0.81    3.08
  10  38 -10    5.83    3.03
 -11 -39  11   -0.90    2.61
  11  39 -11    0.66    2.47
 -30   0  30   -1.47    2.89
  29  -1 -29    0.43    2.80
 -29   1  29   -0.71    2.75
  28  -2 -28    0.85    2.80
 -28   2  28    1.99    2.99
 -27   3  27    0.62    1.66
  26  -4 -26    1.66    2.37
 -26   4  26    1.52    1.52
 -25   5  25    2.56    1.56
  24  -6 -24    3.22    2.13
 -24   6  24    2.51    1.66
  23  -7 -23    1.42    2.09
 -23   7  23    0.05    2.13
  22  -8 -22    0.62    1.80
 -22   8  22    0.33    1.37
  21  -9 -21    3.13    1.90
 -21   9  21    5.69    2.13
  20 -10 -20    0.47    1.33
 -20  10  20    0.95    1.42
  19 -11 -19   -0.24    1.61
 -19  11  19    0.24    1.90
  18 -12 -18   33.47    3.03
 -18  12  18   32.81    2.99
  17 -13 -17    0.09    1.61
 -17  13  17    0.09    1.28
 -16  14  16   62.15    3.79
  15 -15 -15   50.49    3.70
 -15  15  15   57.79    3.41
  14 -16 -14    3.03    1.66
 -14  16  14    3.41    1.04
  13 -17 -13   23.37    2.32
 -13  17  13   23.61    1.61
  12 -18 -12    5.69    1.80
 -12  18  12    4.98    1.14
  11 -19 -11   42.24    3.08
 -11  19  11   42.38    2.23
  10 -20 -10   51.44    2.89
 -10  20  10   52.10    2.80
   9 -21  -9   33.52    2.37
  -9  21   9   32.47    2.13
   8 -22  -8  219.40   13.32
  -8  22   8  199.96   10.81
   7 -23  -7   -1.61    1.71
  -7  23   7   -1.19    1.66
   6 -24  -6   13.70    2.04
  -6  24   6    8.82    2.84
   5 -25  -5    5.78    1.80
  -5  25   5    8.15    1.75
   4 -26  -4    6.35    1.99
  -4  26   4    6.73    1.75
   3 -27  -3    3.08    2.13
  -3  27   3    2.04    1.56
   2 -28  -2   23.75    2.32
  -2  28   2   24.65    2.75
   1 -29  -1    2.99    2.37
   0 -30   0   11.14    4.08
   0  30   0    8.49    2.42
  -1 -31   1   -2.32    2.18
   1  31  -1    0.28    2.37
  -2 -32   2   -0.28    2.47
   2  32  -2    3.56    4.50
  -3 -33   3   -1.23    2.65
   3  33  -3   -2.51    2.51
  -4 -34   4    0.76    2.37
  -5 -35   5   -0.66    2.70
   5  35  -5    0.57    2.61
  -6 -36   6   -1.23    2.99
   6  36  -6    1.75    2.70
  -7 -37   7    2.28    2.75
   7  37  -7   -0.33    2.75
  -8 -38   8    0.85    2.80
   8  38  -8   -0.38    2.51
  -9 -39   9    0.05    2.70
   9  39  -9   -3.98    6.02
 -10 -40  10    1.85    2.65
  10  40 -10   -0.28    2.70
  29  -3 -29   -0.28    1.85
 -27   5  27   -0.09    1.71
  26  -6 -26    2.47    2.09
 -26   6  26    2.84    1.71
  25  -7 -25    3.84    2.18
 -25   7  25    3.70    1.52
 -24   8  24    0.52    1.56
  23  -9 -23    7.54    2.18
 -23   9  23   10.76    2.32
  22 -10 -22    0.43    1.71
 -22  10  22    1.23    1.90
 -21  11  21   24.04    2.65
  19 -13 -19   24.41    1.99
 -18  14  18   74.62    4.27
  16 -16 -16  211.25   10.71
  15 -17 -15    3.70    1.85
  14 -18 -14  196.69    9.81
 -14  18  14  180.48    6.73
 -13  19  13   28.49    1.85
 -12  20  12   78.93    3.70
  11 -21 -11  154.74    9.24
 -11  21  11  160.24    6.40
  10 -22 -10   24.98    2.99
 -10  22  10   16.55    2.56
   9 -23  -9  326.92   17.64
  -9  23   9  288.85   13.42
   8 -24  -8   16.64    1.99
  -8  24   8   15.45    2.65
   7 -25  -7   79.74    4.50
  -7  25   7   79.03    5.31
   6 -26  -6   28.25    3.65
  -6  26   6   32.71    3.27
   5 -27  -5   16.45    2.32
   4 -28  -4   46.17    3.60
  -4  28   4   43.52    3.37
   3 -29  -3    2.70    2.04
  -3  29   3   -0.47    3.41
   2 -30  -2   78.22    5.03
  -2  30   2   73.86    4.31
   1 -31  -1    0.57    2.32
  -1  31   1    0.28    2.23
   0 -32   0   23.61    2.99
   0  32   0   22.76    3.46
  -1 -33   1    1.23    2.42
   1  33  -1    1.14    2.09
  -2 -34   2    6.49    2.51
   2  34  -2    7.73    2.56
  -3 -35   3    6.35    3.32
   3  35  -3    4.46    2.65
  -4 -36   4    3.13    2.70
   4  36  -4   -1.04    2.56
  -5 -37   5   14.27    3.41
   5  37  -5    8.96    3.18
  -6 -38   6   -2.28    2.94
   6  38  -6    0.28    2.32
  -7 -39   7    7.16    3.32
   7  39  -7    7.35    2.94
  -8 -40   8    0.43    2.56
   8  40  -8    1.14    2.28
  -9 -41   9    4.31    3.08
  27  -7 -27    0.71    1.80
 -27   7  27    1.14    1.66
 -26   8  26    1.85    1.56
 -25   9  25    1.19    1.23
  24 -10 -24    0.62    1.71
 -24  10  24   -0.09    1.09
 -23  11  23   -0.14    1.09
 -21  13  21   -0.05    1.52
 -19  15  19    2.47    1.19
  16 -18 -16    1.28    1.52
 -16  18  16    0.47    1.28
  15 -19 -15   -0.28    1.52
 -15  19  15    0.52    1.37
 -14  20  14    4.22    1.19
  13 -21 -13    3.60    1.66
 -13  21  13    2.84    1.23
  12 -22 -12    8.15    2.04
 -12  22  12    5.31    1.37
  11 -23 -11    7.49    2.28
 -11  23  11    4.84    1.47
 -10  24  10    0.00    2.47
   9 -25  -9   13.27    1.90
   8 -26  -8    9.81    2.84
  -8  26   8   12.14    2.84
   7 -27  -7    3.37    2.28
  -7  27   7    5.40    1.75
   6 -28  -6    0.33    1.90
  -6  28   6   -0.09    2.84
   5 -29  -5   21.90    2.99
  -5  29   5   25.41    4.31
   4 -30  -4    3.65    2.04
  -4  30   4    4.17    2.89
   3 -31  -3    4.65    2.42
  -3  31   3    6.21    2.28
   2 -32  -2    1.80    2.32
  -2  32   2    2.51    3.03
   1 -33  -1    0.85    2.23
  -1  33   1   -0.38    2.28
   0 -34   0    3.27    2.47
  -1 -35   1   -2.65    2.94
   1  35  -1    1.47    2.42
  -2 -36   2    5.93    2.89
   2  36  -2    3.18    3.89
  -3 -37   3   -1.56    3.08
   3  37  -3   -0.19    4.69
  -4 -38   4    4.27    2.89
   4  38  -4    0.38    2.65
  -5 -39   5   -0.57    2.61
   5  39  -5    0.28    2.32
  -6 -40   6    2.51    4.88
   6  40  -6   -0.66    2.65
  -7 -41   7    1.04    4.27
   7  41  -7   -0.62    2.47
   8  42  -8   -1.28    3.08
 -26  10  26    0.57    0.95
 -25  11  25    0.33    1.33
 -24  12  24    0.95    1.23
 -23  13  23    3.32    1.23
 -22  14  22    0.47    1.14
 -21  15  21    2.04    1.23
 -20  16  20    0.47    0.76
 -19  17  19    0.43    1.00
 -17  19  17   -0.14    1.23
  16 -20 -16   23.85    2.61
 -16  20  16   22.38    1.56
  15 -21 -15    1.90    1.71
 -15  21  15    3.18    1.23
 -14  22  14    6.12    1.19
  13 -23 -13    1.47    1.85
 -13  23  13    1.80    1.19
  12 -24 -12    0.33    1.94
 -12  24  12    0.47    1.33
  11 -25 -11   18.54    2.09
 -11  25  11   16.92    1.94
  10 -26 -10    1.71    1.75
 -10  26  10    1.23    1.61
   9 -27  -9   23.42    2.51
  -9  27   9   21.10    3.22
  -8  28   8    0.90    1.94
   7 -29  -7    1.85    1.75
  -7  29   7    2.23    2.99
   6 -30  -6    2.94    2.42
  -6  30   6    2.56    2.70
   5 -31  -5    1.14    2.28
  -5  31   5   -0.43    3.41
   4 -32  -4    3.75    2.99
  -4  32   4    6.68    3.13
   3 -33  -3   -1.28    2.32
  -3  33   3    1.23    2.37
   2 -34  -2    6.12    2.56
  -2  34   2    8.96    4.46
   1 -35  -1    0.00    2.56
  -1  35   1    1.09    2.28
   0 -36   0    1.56    2.75
   0  36   0    1.37    2.56
  -1 -37   1    3.13    2.84
   1  37  -1   -2.75    4.79
  -2 -38   2   -2.18    2.61
   2  38  -2    1.71    2.42
  -3 -39   3   -0.66    3.08
   3  39  -3    1.28    3.51
  -4 -40   4   -1.00    2.28
   4  40  -4    0.43    2.84
  -5 -41   5    0.66    4.69
   5  41  -5    1.66    2.51
   6  42  -6    1.90    2.84
 -26  12  26    2.23    0.95
 -18  20  18    1.23    1.23
  17 -21 -17    7.73    1.71
 -17  21  17    7.96    1.61
  16 -22 -16   17.16    2.23
 -16  22  16   15.55    1.47
  15 -23 -15    2.61    1.90
 -15  23  15    1.80    1.28
  14 -24 -14   41.86    3.51
 -14  24  14   40.49    3.93
  13 -25 -13    3.70    2.18
 -13  25  13    1.09    2.32
  12 -26 -12   53.24    4.36
 -12  26  12   49.11    3.22
 -11  27  11    3.84    2.28
  10 -28 -10   33.66    5.74
 -10  28  10   30.29    3.98
   9 -29  -9   12.33    2.13
  -9  29   9   12.61    3.22
   8 -30  -8    9.24    2.13
  -8  30   8    9.53    3.46
   7 -31  -7   29.49    3.22
  -7  31   7   27.78    3.13
   6 -32  -6   -0.47    3.93
  -6  32   6    1.47    2.32
   5 -33  -5   23.75    3.22
  -5  33   5   23.37    4.27
   4 -34  -4   -0.47    4.69
   3 -35  -3    1.99    4.36
  -3  35   3    3.27    3.89
   2 -36  -2    4.50    2.75
  -2  36   2    8.91    2.70
   1 -37  -1    2.09    4.08
  -1  37   1   -0.52    2.61
   0 -38   0   10.90    3.41
   0  38   0    8.01    3.32
  -1 -39   1    0.66    2.80
   1  39  -1    0.71    2.65
  -2 -40   2    2.89    2.80
   2  40  -2    5.83    2.99
  -3 -41   3    1.19    4.98
   3  41  -3    1.71    2.47
  -4 -42   4    1.14    4.69
   4  42  -4    2.56    2.51
   5  43  -5   -1.37    2.51
  17 -23 -17    5.45    1.75
 -17  23  17    6.49    1.42
  16 -24 -16    1.94    1.52
  15 -25 -15    5.12    1.94
 -15  25  15    4.41    1.80
  14 -26 -14    5.88    2.42
 -14  26  14    5.21    1.47
  13 -27 -13    1.52    1.71
 -13  27  13    1.28    1.47
  12 -28 -12    3.65    1.61
 -12  28  12    5.26    2.99
  11 -29 -11    4.03    2.75
 -11  29  11   -1.23    2.13
  10 -30 -10    2.37    1.94
 -10  30  10    5.03    1.90
   9 -31  -9    1.28    2.09
  -9  31   9   -1.19    1.99
   8 -32  -8    3.65    2.04
  -8  32   8   -0.24    2.28
   7 -33  -7    0.24    3.70
  -7  33   7    0.33    2.04
   6 -34  -6    0.57    2.18
  -6  34   6   -0.19    2.28
   5 -35  -5   -0.52    3.56
  -5  35   5    2.61    2.65
   4 -36  -4    1.47    2.61
  -4  36   4    1.23    3.18
   3 -37  -3   -1.66    2.61
  -3  37   3    0.09    2.47
   2 -38  -2    0.00    2.80
  -2  38   2   -0.09    2.42
   1 -39  -1    1.99    4.79
  -1  39   1   -1.09    2.99
   0 -40   0    1.66    5.03
   0  40   0    0.05    2.89
  -1 -41   1    1.61    2.61
   1  41  -1   -2.28    2.70
  -2 -42   2   -1.71    2.65
  -3 -43   3   -0.33    3.27
   3  43  -3    0.19    2.32
   4  44  -4    1.14    2.70
 -17  25  17    6.31    1.85
 -16  26  16   10.76    2.47
  15 -27 -15    2.75    1.56
 -15  27  15    4.03    1.52
  14 -28 -14   38.78    4.27
 -14  28  14   27.92    3.46
  13 -29 -13    1.19    1.80
 -13  29  13    2.09    1.94
  12 -30 -12   28.73    3.84
  11 -31 -11    2.37    2.09
 -11  31  11    6.78    2.47
  10 -32 -10    8.63    2.13
 -10  32  10    7.87    1.94
   9 -33  -9   16.31    4.50
  -9  33   9   12.37    2.61
   8 -34  -8   -0.66    3.08
  -8  34   8    2.28    2.37
  -7  35   7   12.14    2.56
   6 -36  -6   -0.33    2.75
  -6  36   6   -0.28    2.28
   5 -37  -5    3.98    4.74
  -5  37   5    4.46    2.89
   4 -38  -4   -1.56    4.27
  -4  38   4   -1.14    3.46
   3 -39  -3    1.09    2.94
  -3  39   3    1.37    2.42
   2 -40  -2    1.85    2.65
  -2  40   2    3.32    4.98
   1 -41  -1   -2.23    2.65
  -1  41   1   -1.66    5.31
   0 -42   0    4.65    2.75
   0  42   0    0.19    5.03
  -1 -43   1   -1.04    3.27
   1  43  -1   -1.56    2.32
  -2 -44   2    1.42    3.18
 -17  27  17    4.12    1.85
  16 -28 -16    2.23    1.37
  15 -29 -15    7.02    2.13
 -15  29  15    3.46    1.56
  14 -30 -14    1.47    1.56
 -14  30  14    3.37    1.75
  13 -31 -13    0.05    1.90
 -13  31  13    0.43    1.66
  12 -32 -12   -0.33    2.32
 -12  32  12   -0.43    1.99
  11 -33 -11    1.19    1.99
 -11  33  11    0.43    1.80
  10 -34 -10    1.28    2.47
 -10  34  10    0.19    3.60
   9 -35  -9   -0.28    2.18
  -9  35   9    2.80    2.32
   8 -36  -8    3.46    2.32
  -8  36   8   -2.70    2.42
   7 -37  -7   -2.51    2.51
  -7  37   7    0.00    2.37
   6 -38  -6   -0.76    2.56
   5 -39  -5   -0.95    2.56
   4 -40  -4   -0.14    2.47
  -4  40   4   -0.66    2.37
   3 -41  -3   -0.14    4.08
  -3  41   3    0.66    4.36
   2 -42  -2    0.05    2.37
  -2  42   2    0.66    2.42
   1  45  -1   -0.19    2.56
  17 -29 -17    1.14    2.04
 -17  29  17    0.90    1.14
  16 -30 -16    3.56    1.47
 -16  30  16    1.94    2.42
 -15  31  15    0.24    1.42
  14 -32 -14    1.37    2.42
 -14  32  14    1.00    1.80
  13 -33 -13   -1.04    2.56
 -13  33  13    0.85    1.56
  12 -34 -12    0.95    2.51
 -12  34  12    1.47    1.80
  11 -35 -11    0.33    1.94
 -11  35  11    0.85    2.04
  10 -36 -10   -0.38    2.13
 -10  36  10    0.19    2.04
   9 -37  -9    2.28    2.18
  -9  37   9    2.80    2.37
   8 -38  -8    3.03    2.61
  -8  38   8    0.43    2.42
   7 -39  -7    0.62    2.18
  -7  39   7    0.90    2.32
   6 -40  -6    2.56    3.75
  -6  40   6    0.05    2.32
   5 -41  -5   -0.38    3.79
  -5  41   5   -1.00    2.42
  -4  42   4    1.99    3.13
  -3  43   3    3.27    2.70
  -2  44   2    0.62    2.61
  -1  45   1   -1.80    2.99
  17 -31 -17    0.33    1.19
 -17  31  17    1.04    1.75
  16 -32 -16    1.33    1.33
 -16  32  16    0.09    1.37
  15 -33 -15    1.37    2.09
 -15  33  15    0.24    1.94
  14 -34 -14   -0.24    2.32
  13 -35 -13    0.24    2.70
 -13  35  13    0.66    1.75
  12 -36 -12    0.62    2.32
 -12  36  12    0.66    1.80
  10 -38 -10   -0.95    3.27
 -10  38  10    1.00    2.42
   9 -39  -9    0.19    1.90
  -9  39   9   -0.05    2.13
   8 -40  -8   -2.61    3.37
  -8  40   8    0.57    2.23
   7 -41  -7    1.85    3.46
  -3  45   3    3.32    3.13
  -2  46   2    3.22    2.80
  16 -34 -16    0.76    1.80
  15 -35 -15    0.57    2.09
 -14  36  14    0.05    1.66
 -16  36  14   -0.09    1.85
  13 -37 -11   -0.09    2.47
 -14  36  12    0.47    2.28
  14 -36 -12    2.23    2.32
 -15  35  13    0.66    2.51
  15 -35 -13    0.66    2.37
 -16  34  14   -0.09    1.66
  16 -34 -14    2.56    2.32
 -17  33  15   -0.14    1.42
  17 -33 -15   -1.56    2.18
 -18  32  16    0.28    1.90
  19 -31 -17   -0.09    1.52
  -3  45   1    1.04    2.80
  -5  43   3    2.23    4.93
  -6  42   4   -1.23    3.75
  -7  41   5    1.80    2.70
   7 -41  -5    0.47    3.46
  -8  40   6   -0.76    2.51
   8 -40  -6   -0.05    3.84
  -9  39   7    2.47    2.51
 -10  38   8    2.51    3.89
 -11  37   9    1.61    2.09
  11 -37  -9    0.66    2.23
 -12  36  10    0.33    1.90
  12 -36 -10   -1.33    2.09
 -13  35  11    0.24    1.80
  13 -35 -11   -0.19    2.04
 -14  34  12    1.14    2.75
  14 -34 -12    0.62    1.90
 -15  33  13    2.18    1.56
  15 -33 -13    0.71    2.51
 -16  32  14    1.33    2.13
 -17  31  15    1.28    1.52
  17 -31 -15   -2.09    2.18
 -18  30  16    0.90    1.75
  18 -30 -16   -1.42    1.94
  19 -29 -17    0.66    1.56
  -1  45  -1    0.52    2.80
  -2  44   0    1.94    2.99
  -3  43   1   -0.28    2.13
   3 -43  -1   -4.08    4.84
  -4  42   2   -0.05    2.13
   4 -42  -2    5.03    4.84
  -5  41   3   -0.05    2.37
   5 -41  -3    1.90    3.51
  -6  40   4    0.90    2.18
   6 -40  -4   -0.28    2.13
  -7  39   5   -0.28    2.70
   7 -39  -5   -0.95    3.93
  -8  38   6    1.61    2.37
   8 -38  -6   -0.19    2.37
  -9  37   7    2.75    2.28
   9 -37  -7   -2.13    3.79
 -10  36   8    0.05    2.23
  10 -36  -8    0.43    2.28
 -11  35   9   -0.76    2.09
  11 -35  -9   -0.47    3.32
 -12  34  10   -0.09    1.94
  12 -34 -10    1.71    2.04
 -13  33  11    0.28    1.80
  13 -33 -11    0.14    1.90
 -14  32  12   -2.70    2.37
  14 -32 -12    0.85    2.13
 -15  31  13    0.95    2.13
 -16  30  14   -0.71    1.52
  16 -30 -14    2.28    2.28
 -17  29  15    1.28    2.09
  17 -29 -15   -0.38    2.28
 -18  28  16    0.81    1.28
  18 -28 -16    1.66    1.85
 -19  27  17    0.52    1.14
   1  45  -3   -0.71    2.70
  -1  43  -1   -1.14    5.12
   1 -43   1   -2.47    4.36
  -2  42   0    0.05    2.18
   2 -42   0    0.14    2.37
  -3  41   1   -0.52    2.18
   3 -41  -1    1.75    2.47
  -4  40   2   -1.33    2.75
   4 -40  -2    1.99    2.47
  -5  39   3   -0.28    2.75
   5 -39  -3    1.42    2.84
  -6  38   4   -0.81    4.84
   6 -38  -4    0.85    2.42
  -7  37   5    0.14    4.31
   7 -37  -5    3.84    3.60
  -8  36   6   -1.66    2.37
   8 -36  -6   -0.95    2.13
  -9  35   7    2.47    2.23
   9 -35  -7    2.32    2.32
 -10  34   8    1.09    2.80
  10 -34  -8    0.71    2.09
 -11  33   9    2.51    1.99
  11 -33  -9    0.66    2.13
 -12  32  10    1.04    1.66
  12 -32 -10    1.14    2.23
 -13  31  11    2.70    2.18
  13 -31 -11    1.66    2.51
 -14  30  12    3.98    1.80
  14 -30 -12    5.64    2.37
 -15  29  13    1.23    1.47
  15 -29 -13    1.85    2.65
 -16  28  14    2.32    2.09
  16 -28 -14    0.71    2.28
 -17  27  15    0.62    1.33
  17 -27 -15   -0.52    1.94
 -18  26  16    0.38    1.85
  18 -26 -16    0.00    1.66
 -19  25  17    1.19    1.56
  19 -25 -17    0.47    1.61
 -20  24  18    1.75    1.37
   2  44  -4    1.94    2.75
  -2 -44   4    2.99    3.32
   1  43  -3    1.42    2.70
  -1 -43   3   -0.85    3.51
   0  42  -2    1.66    2.75
   0 -42   2    0.62    2.42
  -1  41  -1   -1.28    4.60
   1 -41   1    1.00    2.75
  -2  40   0   -0.90    2.47
   2 -40   0    1.52    2.75
   3 -39  -1   -1.19    3.22
  -4  38   2    3.60    2.56
   4 -38  -2    1.14    2.80
  -5  37   3   -3.84    4.08
   5 -37  -3    6.21    3.93
  -6  36   4    1.47    2.75
   6 -36  -4   -0.14    3.37
  -7  35   5    3.13    3.65
   7 -35  -5    3.51    2.51
  -8  34   6   -0.90    2.84
   8 -34  -6   -0.76    2.51
  -9  33   7    0.95    2.32
   9 -33  -7    2.51    2.09
 -10  32   8   -0.81    2.61
  10 -32  -8   -0.62    1.94
 -11  31   9    3.27    2.09
  11 -31  -9    1.56    1.85
 -12  30  10   -0.14    1.71
  12 -30 -10    2.47    2.47
 -13  29  11    0.38    1.71
  13 -29 -11    1.14    1.75
 -14  28  12    0.47    2.13
 -15  27  13   -0.81    1.47
  15 -27 -13    1.33    2.32
 -16  26  14    4.46    1.52
  16 -26 -14    4.12    1.90
 -17  25  15   -0.95    1.37
  17 -25 -15    0.33    1.80
 -18  24  16    0.43    1.14
  18 -24 -16    1.47    1.71
 -19  23  17    1.04    1.47
  19 -23 -17   -0.81    1.71
 -20  22  18   -0.62    1.23
 -21  21  19    0.95    1.14
   3  43  -5   -4.60    4.93
   2  42  -4    1.94    2.47
  -2 -42   4    4.60    5.21
   1  41  -3   -1.19    2.42
  -1 -41   3    2.65    2.65
   0  40  -2   -0.85    2.99
   0 -40   2    4.12    4.88
  -1  39  -1    0.47    3.22
   1 -39   1   -1.37    2.89
  -2  38   0    1.04    2.42
   2 -38   0    1.52    2.70
  -3  37   1   -0.85    2.99
   3 -37  -1    0.57    2.89
  -4  36   2    0.81    2.56
   4 -36  -2    0.33    2.51
  -5  35   3    6.07    3.13
   5 -35  -3    2.61    3.60
  -6  34   4    0.24    2.23
   6 -34  -4    0.09    2.09
   7 -33  -5    4.50    3.32
  -8  32   6   -0.38    2.09
   8 -32  -6   -1.23    1.99
  -9  31   7    7.06    1.90
 -10  30   8    4.36    3.08
  10 -30  -8    2.13    1.94
 -11  29   9    0.71    1.75
 -12  28  10    6.78    1.75
  12 -28 -10    7.40    1.80
 -13  27  11   -0.05    1.52
  13 -27 -11   -0.62    2.32
 -14  26  12    6.40    2.04
  14 -26 -12    5.93    2.56
 -15  25  13    0.19    1.47
  15 -25 -13   -0.85    1.42
 -16  24  14    2.84    1.33
  16 -24 -14    3.32    1.94
 -17  23  15   -0.52    1.14
 -18  22  16    1.52    1.80
  18 -22 -16    1.71    1.75
 -19  21  17    1.56    1.42
  19 -21 -17    2.37    1.71
 -20  20  18    0.05    1.14
 -21  19  19    1.42    1.00
 -22  18  20   -0.24    0.90
 -23  17  21    0.62    1.14
 -24  16  22   -0.95    1.14
 -25  15  23    1.19    1.14
 -26  14  24    0.85    0.81
 -27  13  25   -0.09    1.14
   5  43  -7    1.85    3.08
   4  42  -6   -1.80    4.55
  -4 -42   6   -2.80    5.03
   3  41  -5   -1.00    2.23
  -3 -41   5    1.90    2.23
   2  40  -4    1.37    2.89
  -2 -40   4   -1.80    2.89
   1  39  -3   -2.23    4.79
  -1 -39   3    1.28    2.94
   0  38  -2    0.90    2.94
   0 -38   2    1.99    3.03
  -1  37  -1   -1.71    2.56
   1 -37   1    2.61    2.75
  -2  36   0    4.79    2.65
   2 -36   0    1.61    3.03
   3 -35  -1    2.80    2.42
  -4  34   2    1.75    2.37
   4 -34  -2    2.09    2.51
  -5  33   3    0.47    2.89
   5 -33  -3    1.14    2.13
  -6  32   4    1.75    2.13
   6 -32  -4   -1.56    2.32
  -7  31   5    6.31    2.13
   7 -31  -5    7.92    2.32
  -8  30   6    0.62    2.04
  -9  29   7    5.59    2.99
 -10  28   8   -0.43    1.52
  10 -28  -8   -0.14    1.61
 -11  27   9    3.03    2.37
  11 -27  -9    1.42    1.66
 -12  26  10    0.19    1.56
  12 -26 -10    2.84    1.56
 -13  25  11    1.14    1.37
  13 -25 -11   -0.47    2.18
 -14  24  12    8.39    1.61
  14 -24 -12    8.72    1.61
 -15  23  13    4.31    2.09
  15 -23 -13    2.61    1.94
 -16  22  14   11.14    1.52
 -17  21  15    1.85    1.90
 -18  20  16    5.12    1.56
  18 -20 -16    3.98    1.90
 -19  19  17    0.52    1.33
  19 -19 -17    2.09    1.66
 -20  18  18    0.24    1.19
 -21  17  19    2.47    1.33
 -22  16  20    1.28    1.80
 -23  15  21    1.90    1.80
 -24  14  22    2.13    1.47
 -27  11  25    0.95    1.04
 -28  10  26   -0.43    1.28
   6  42  -8    0.05    4.27
   5  41  -7    1.85    5.93
  -5 -41   7   -3.27    4.84
   4  40  -6   -0.90    3.03
  -4 -40   6   -1.47    4.74
   3  39  -5    0.95    2.84
  -3 -39   5    2.80    2.80
   2  38  -4    1.09    3.46
  -2 -38   4    1.47    2.99
   1  37  -3    0.66    2.61
  -1 -37   3    0.19    2.56
   0  36  -2    4.31    5.21
   0 -36   2    1.85    2.89
  -1  35  -1    2.47    3.65
   1 -35   1    1.56    2.65
  -2  34   0    4.46    3.79
   2 -34   0    5.78    2.70
  -3  33   1    1.52    2.89
   3 -33  -1    1.37    2.42
  -4  32   2    6.68    2.42
  -5  31   3    3.98    2.13
   5 -31  -3    1.90    2.28
  -6  30   4    3.18    2.28
   6 -30  -4    3.56    2.13
  -7  29   5    8.49    3.37
   7 -29  -5    8.11    3.41
   8 -28  -6    3.22    2.70
  -9  27   7    7.25    2.75
 -10  26   8   15.79    2.37
 -11  25   9   -0.05    2.13
  11 -25  -9    2.65    2.13
 -12  24  10    4.08    1.33
  12 -24 -10    6.07    1.56
 -13  23  11    6.35    1.42
 -14  22  12   11.90    1.66
  14 -22 -12   11.57    1.66
 -15  21  13    1.14    1.33
  15 -21 -13    0.62    1.85
 -16  20  14   17.68    1.75
  16 -20 -14   21.00    2.47
 -17  19  15    1.75    1.09
  17 -19 -15    0.66    1.90
 -18  18  16    9.81    1.85
  18 -18 -16    7.02    1.85
 -19  17  17    0.47    1.37
 -20  16  18    3.84    1.47
 -22  14  20    0.66    1.56
 -23  13  21    4.88    1.99
  23 -13 -21    1.99    1.23
 -24  12  22    0.81    1.85
  24 -12 -22    0.57    1.61
 -25  11  23   -0.09    1.75
 -26  10  24    1.19    1.71
 -27   9  25   -0.05    1.23
 -28   8  26    1.00    1.75
 -29   7  27    0.38    1.47
   7  41  -9    1.23    2.51
   6  40  -8   -1.28    2.65
  -6 -40   8   -0.33    2.65
   5  39  -7    0.05    3.32
  -5 -39   7    1.75    2.84
   4  38  -6    0.00    2.28
  -4 -38   6    0.09    2.56
   3  37  -5    0.00    3.37
  -3 -37   5   -1.37    2.80
   2  36  -4   -0.19    4.36
  -2 -36   4    0.28    2.70
   1  35  -3    1.66    2.61
  -1 -35   3    0.52    2.61
   0  34  -2    6.21    3.32
   0 -34   2    7.25    2.09
  -1  33  -1    2.13    2.70
   1 -33   1    0.00    2.47
  -2  32   0    3.03    2.42
   2 -32   0    5.26    2.65
  -3  31   1   -0.09    3.08
   3 -31  -1    3.22    2.23
  -4  30   2    0.57    3.27
   4 -30  -2    1.90    2.23
  -5  29   3    5.55    2.09
   5 -29  -3    6.16    3.60
  -6  28   4   -3.56    3.03
   6 -28  -4   -0.85    2.47
  -7  27   5   14.55    3.08
   7 -27  -5   16.26    3.37
  -8  26   6   -0.24    1.71
   8 -26  -6    0.76    2.37
  -9  25   7   22.09    2.32
   9 -25  -7   23.66    3.65
 -10  24   8   -0.76    1.56
  10 -24  -8   -0.28    2.13
 -11  23   9   11.43    1.80
  11 -23  -9   10.52    2.75
 -12  22  10    5.45    1.37
  12 -22 -10    2.56    1.61
 -13  21  11   -0.14    1.28
  13 -21 -11    1.90    1.90
 -14  20  12   27.69    2.09
  14 -20 -12   28.92    3.22
 -15  19  13    4.65    1.56
 -16  18  14   36.41    3.18
  16 -18 -14   33.09    3.27
 -17  17  15    5.88    1.42
  17 -17 -15    5.78    2.04
 -18  16  16    1.75    1.14
  18 -16 -16    1.66    1.80
 -19  15  17    1.23    1.42
 -20  14  18    3.27    1.61
  20 -14 -18    2.89    1.94
 -21  13  19    4.74    1.42
  21 -13 -19    5.17    1.99
  22 -12 -20    2.51    2.37
  23 -11 -21    0.66    1.28
 -24  10  22    0.52    1.94
 -26   8  24    0.81    1.42
  26  -8 -24   -0.81    1.94
 -27   7  25    1.00    2.09
 -28   6  26    0.28    1.42
  28  -6 -26   -1.47    2.13
 -29   5  27   -0.76    1.66
  29  -5 -27   -0.09    1.85
   8  40 -10   -1.00    2.80
  -8 -40  10   -1.42    3.32
   7  39  -9    2.32    2.42
  -7 -39   9    1.09    2.99
   6  38  -8    1.00    2.47
  -6 -38   8   -0.76    2.75
   5  37  -7    4.69    2.75
  -5 -37   7    5.83    2.80
   4  36  -6    1.19    2.56
  -4 -36   6    1.00    2.47
   3  35  -5    1.14    2.99
  -3 -35   5    3.98    2.80
   2  34  -4    2.18    2.28
  -2 -34   4    0.95    2.51
  -1 -33   3    0.76    2.70
   0  32  -2    4.60    2.61
   0 -32   2    2.99    2.51
  -1  31  -1   -1.94    2.51
   1 -31   1   -1.09    2.61
  -2  30   0    7.21    2.56
   2 -30   0    8.20    2.47
   3 -29  -1    2.65    2.28
   4 -28  -2    5.88    1.85
  -5  27   3    0.71    1.90
   5 -27  -3    0.81    1.75
  -6  26   4    5.64    1.85
   6 -26  -4    6.12    1.80
  -7  25   5    5.31    2.61
   7 -25  -5    5.64    1.56
  -9  23   7   30.72    2.75
   9 -23  -7   37.93    2.56
 -10  22   8    9.91    2.13
  10 -22  -8    9.43    1.66
 -11  21   9   35.70    2.32
  11 -21  -9   37.17    2.51
 -12  20  10    2.09    1.09
 -13  19  11   10.71    1.47
  13 -19 -11   12.04    2.13
 -14  18  12   30.15    1.90
  14 -18 -12   34.61    2.89
 -15  17  13    2.70    1.14
  15 -17 -13   -0.76    1.66
 -16  16  14   56.22    2.84
  16 -16 -14   51.34    3.84
 -17  15  15    5.69    1.75
  17 -15 -15    0.66    1.90
 -18  14  16   30.20    2.94
  18 -14 -16   29.96    2.84
  19 -13 -17    5.74    1.85
 -20  12  18    4.41    2.28
  20 -12 -18    3.79    2.13
 -21  11  19    8.63    2.13
  21 -11 -19    8.25    2.13
 -22  10  20    3.60    2.13
 -23   9  21    6.07    2.23
  23  -9 -21    6.26    2.13
 -24   8  22   -0.81    1.61
  24  -8 -22   -1.37    1.52
 -25   7  23    3.65    2.37
  25  -7 -23    2.94    1.94
 -26   6  24    1.23    3.13
  26  -6 -24   -0.76    1.90
 -27   5  25    0.19    1.66
  27  -5 -25   -2.04    2.47
 -28   4  26    0.14    1.52
  28  -4 -26    0.28    1.23
 -29   3  27   -0.14    2.04
  29  -3 -27   -0.09    2.61
 -30   2  28    2.13    2.04
 -31   1  29   -0.81    2.42
  31  -1 -29    0.62    1.33
  10  40 -12   -2.23    2.56
 -10 -40  12    0.09    2.84
   9  39 -11    6.26    6.78
  -9 -39  11    3.79    2.94
   8  38 -10    5.26    3.22
  -8 -38  10    1.56    2.61
   7  37  -9    3.22    2.84
  -7 -37   9    3.37    2.99
   6  36  -8    0.66    2.09
  -6 -36   8   -0.90    2.75
   5  35  -7    5.03    2.80
  -5 -35   7    6.83    2.51
   4  34  -6    1.37    2.61
  -4 -34   6    1.42    3.32
   3  33  -5    2.09    4.98
  -3 -33   5   -0.24    2.80
   2  32  -4    7.16    2.37
  -2 -32   4    8.96    2.61
   1  31  -3    1.47    2.13
  -1 -31   3    0.90    2.23
   0  30  -2   15.98    2.94
   0 -30   2   18.06    3.27
  -1  29  -1    0.43    2.32
   1 -29   1   -0.28    2.18
  -2  28   0   18.77    4.79
   2 -28   0   17.30    3.03
  -3  27   1    3.98    2.09
   3 -27  -1    7.25    2.09
  -4  26   2    9.77    2.84
   4 -26  -2    7.49    2.13
  -5  25   3   28.44    2.65
   5 -25  -3   28.25    3.65
   6 -24  -4    2.23    1.90
  -7  23   5  102.83    6.35
   7 -23  -5  106.29    6.83
  -8  22   6   21.19    1.99
   8 -22  -6   17.97    2.42
  -9  21   7   69.07    3.32
   9 -21  -7   72.53    4.03
 -10  20   8   -1.47    1.37
  10 -20  -8   -1.61    1.85
 -12  18  10   16.97    2.47
  12 -18 -10   17.07    2.42
 -13  17  11    1.75    1.14
  13 -17 -11    2.18    1.09
 -14  16  12   52.91    3.75
 -15  15  13    6.40    1.33
  15 -15 -13    5.59    2.04
  16 -14 -14    1.61    1.75
  17 -13 -15    1.56    1.33
 -19  11  17   10.48    1.56
  19 -11 -17    8.96    1.61
 -20  10  18    3.46    2.37
  20 -10 -18    3.65    2.04
 -21   9  19    8.58    2.89
  21  -9 -19    8.63    2.32
 -22   8  20    2.84    2.51
  22  -8 -20    2.61    1.61
  23  -7 -21    1.56    2.18
 -24   6  22   -1.75    2.42
  24  -6 -22    1.33    2.51
 -25   5  23   -1.52    1.71
  25  -5 -23   -0.62    2.65
 -26   4  24   -0.09    1.90
  26  -4 -24    1.14    1.61
 -27   3  25    0.43    1.90
  27  -3 -25   -1.61    2.51
 -28   2  26    1.00    1.71
  28  -2 -26    1.47    2.04
 -29   1  27    0.33    1.71
 -30   0  28    2.80    1.71
  30   0 -28    0.14    2.65
  31   1 -29   -0.62    1.80
 -11 -39  13   -0.47    2.61
  10  38 -12    3.75    2.70
 -10 -38  12   -0.05    2.65
   9  37 -11   -0.24    2.65
  -9 -37  11   -1.19    2.84
   8  36 -10   -5.12    5.78
  -8 -36  10    1.09    2.99
   7  35  -9    3.18    2.56
  -7 -35   9    4.22    2.99
   6  34  -8    0.05    2.51
  -6 -34   8    1.14    2.42
   5  33  -7    3.79    2.75
  -5 -33   7    5.07    3.22
   4  32  -6    2.37    4.03
  -4 -32   6    1.80    2.75
   3  31  -5    5.07    2.23
  -3 -31   5    5.40    2.42
   2  30  -4   -2.65    4.88
  -2 -30   4   -1.19    2.28
   1  29  -3    0.57    2.42
  -1 -29   3    1.85    2.42
   0  28  -2   12.56    3.51
   0 -28   2   12.28    2.61
   1 -27   1    4.65    2.56
  -2  26   0   12.75    2.23
   2 -26   0   12.99    2.47
  -3  25   1    1.23    1.85
   3 -25  -1   -2.13    2.56
  -4  24   2   20.29    3.79
   4 -24  -2   19.82    2.23
  -5  23   3    3.60    1.71
   5 -23  -3    3.27    1.90
  -6  22   4    1.61    2.28
   6 -22  -4    1.90    1.80
  -7  21   5   50.68    2.84
   7 -21  -5   52.95    4.08
  -8  20   6   31.53    3.46
   8 -20  -6   32.47    3.03
  -9  19   7   69.64    3.41
   9 -19  -7   71.11    5.55
 -10  18   8    8.15    1.19
 -11  17   9   40.15    2.28
  11 -17  -9   40.91    3.70
 -12  16  10   16.92    1.28
  12 -16 -10   17.73    2.18
 -13  15  11    9.05    1.28
  13 -15 -11    7.11    1.90
 -14  14  12   61.44    3.03
  14 -14 -12   63.57    4.41
  15 -13 -13   12.52    1.90
 -16  12  14   52.95    3.13
  16 -12 -14   52.95    3.84
 -17  11  15   -0.81    1.80
  17 -11 -15    0.52    1.90
 -18  10  16    7.59    1.66
  18 -10 -16    7.02    2.13
 -19   9  17    5.17    1.52
  19  -9 -17    7.54    1.42
 -20   8  18    2.42    1.66
  20  -8 -18   -0.81    2.04
 -21   7  19   13.56    3.03
  21  -7 -19   11.28    1.85
 -22   6  20    4.08    2.61
  22  -6 -20    1.61    2.80
 -23   5  21    5.03    2.13
  23  -5 -21    3.56    2.51
 -24   4  22    0.76    1.85
 -25   3  23    0.66    1.75
  25  -3 -23    2.13    2.23
 -26   2  24    1.61    2.51
  26  -2 -24    2.23    2.51
 -27   1  25    0.05    1.71
  27  -1 -25    0.47    2.13
 -28   0  26    0.05    1.90
  28   0 -26    1.42    1.47
 -29  -1  27    1.04    2.04
  29   1 -27    1.28    2.47
 -30  -2  28    0.33    2.28
 -31  -3  29   -1.14    3.13
  31   3 -29   -0.33    1.90
  12  38 -14   -0.43    2.28
 -12 -38  14   -0.52    2.99
  11  37 -13   -1.80    2.61
 -11 -37  13    2.13    3.03
  10  36 -12    3.37    3.08
 -10 -36  12    0.90    3.13
   9  35 -11    0.90    2.37
  -9 -35  11    1.23    3.27
   8  34 -10   -1.47    2.56
  -8 -34  10    0.47    2.47
  -7 -33   9    6.07    3.37
   6  32  -8   -1.56    4.41
  -6 -32   8    1.71    2.51
   5  31  -7    4.98    4.98
  -5 -31   7    9.72    3.13
   4  30  -6    4.50    2.51
  -4 -30   6    4.03    2.65
   3  29  -5    7.06    3.41
  -3 -29   5    8.58    2.47
   2  28  -4    7.30    2.18
  -2 -28   4    7.06    2.37
   1  27  -3    4.22    2.80
  -1 -27   3    4.03    2.56
   0  26  -2   12.94    2.32
   0 -26   2   15.12    2.42
  -1  25  -1    4.46    1.80
   1 -25   1    4.31    1.90
  -2  24   0   28.40    2.61
   2 -24   0   23.37    2.42
  -3  23   1   16.26    2.32
   3 -23  -1   18.16    1.99
  -4  22   2    2.23    1.52
   4 -22  -2    3.18    1.66
   5 -21  -3   95.53    6.40
  -6  20   4   -0.38    1.66
   6 -20  -4    0.57    1.52
  -7  19   5   42.81    2.56
   7 -19  -5   46.32    4.60
  -8  18   6    0.81    1.23
  -9  17   7   91.40    3.79
 -10  16   8    1.71    0.95
  10 -16  -8   -0.14    1.52
 -11  15   9   18.35    1.42
 -12  14  10   47.45    3.65
  12 -14 -10   58.31    3.89
 -13  13  11    3.70    1.66
  13 -13 -11    3.18    1.56
  14 -12 -12    0.33    1.80
  15 -11 -13    8.30    1.28
 -16  10  14    6.64    1.85
  16 -10 -14    9.34    1.42
 -17   9  15    8.63    1.42
  17  -9 -15    6.97    1.33
 -18   8  16    3.13    1.56
  18  -8 -16    2.94    2.13
 -19   7  17   18.77    2.04
  19  -7 -17   16.97    2.80
 -20   6  18   -0.57    1.99
  20  -6 -18    0.00    1.61
 -21   5  19    5.64    2.04
  21  -5 -19    6.26    2.56
 -22   4  20    1.52    2.65
  22  -4 -20    0.66    2.28
 -23   3  21    2.94    2.09
 -24   2  22    1.42    1.85
  24  -2 -22    0.71    2.28
 -25   1  23    1.09    2.18
  25  -1 -23    2.32    1.75
 -26   0  24   -0.47    1.94
  26   0 -24    0.33    1.71
 -27  -1  25    1.09    1.99
  27   1 -25   -1.94    2.65
 -28  -2  26    3.18    1.75
  28   2 -26    1.94    2.18
 -29  -3  27   -2.42    2.47
  29   3 -27   -0.43    1.52
 -30  -4  28    0.52    2.04
  30   4 -28   -0.19    1.61
 -31  -5  29   -0.38    2.23
  31   5 -29    1.94    1.66
  13  37 -15    2.42    2.65
 -13 -37  15    0.14    3.18
  12  36 -14    3.13    4.88
 -12 -36  14    4.36    2.75
  11  35 -13    1.19    2.70
 -11 -35  13   -0.05    3.08
  10  34 -12    0.14    2.75
 -10 -34  12    2.65    2.89
   9  33 -11    2.65    2.47
  -9 -33  11    2.75    2.89
   8  32 -10    0.00    2.70
  -8 -32  10    2.23    2.84
   7  31  -9    4.12    2.42
  -7 -31   9    4.17    2.84
   6  30  -8    3.03    4.12
  -6 -30   8   -0.38    2.56
   5  29  -7   14.08    2.89
  -5 -29   7   16.73    3.46
   4  28  -6   -0.57    2.13
  -4 -28   6   -0.81    2.18
   3  27  -5    1.85    2.47
  -3 -27   5   -1.09    1.99
   2  26  -4   11.85    2.23
  -2 -26   4   10.38    2.47
   1  25  -3   -0.14    1.94
  -1 -25   3    1.56    1.85
   0  24  -2   27.35    3.03
   0 -24   2   24.32    2.65
  -1  23  -1   16.12    2.04
   1 -23   1   13.32    2.28
  -2  22   0   98.27    4.60
   2 -22   0   86.90    5.74
  -3  21   1   10.81    2.65
   3 -21  -1   12.09    1.99
  -4  20   2   58.83    4.93
   4 -20  -2   64.57    3.37
  -5  19   3    7.06    2.65
   5 -19  -3    6.78    2.13
  -6  18   4   23.09    2.89
   6 -18  -4   22.23    1.75
  -7  17   5   69.88    4.98
   7 -17  -5   80.45    5.59
  -8  16   6   94.86    4.08
   8 -16  -6   90.97    7.06
  -9  15   7  103.11    3.93
   9 -15  -7  101.12    4.36
 -10  14   8   10.90    1.37
  10 -14  -8   13.80    1.80
 -11  13   9   23.23    1.56
  11 -13  -9   25.13    2.28
 -12  12  10   66.23    3.03
  12 -12 -10   63.05    3.89
 -13  11  11   49.30    3.03
  13 -11 -11   48.73    3.22
 -14  10  12   48.83    2.23
  14 -10 -12   49.49    2.37
 -15   9  13   22.19    2.23
  15  -9 -13   22.47    1.75
 -16   8  14   16.21    1.56
 -17   7  15    3.46    2.09
  17  -7 -15    3.37    1.42
 -18   6  16    7.77    1.66
  18  -6 -16    7.40    1.47
  19  -5 -17    7.87    1.71
 -20   4  18    4.27    2.75
  20  -4 -18    3.13    1.71
 -21   3  19    7.92    1.94
  21  -3 -19    7.25    1.75
 -22   2  20    5.40    2.37
  22  -2 -20    3.46    2.51
 -23   1  21    6.92    1.99
  23  -1 -21    5.69    1.85
 -24   0  22    5.26    2.04
 -25  -1  23    3.51    1.94
  25   1 -23    4.27    2.37
 -26  -2  24   -1.19    1.90
  26   2 -24    0.66    1.61
 -27  -3  25   -1.75    2.18
  27   3 -25    1.52    1.99
 -28  -4  26    2.28    1.94
  28   4 -26    1.66    3.13
 -29  -5  27    0.57    1.94
  29   5 -27   -0.71    2.84
 -30  -6  28    0.00    2.70
  30   6 -28    1.85    3.03
 -31  -7  29    1.19    2.32
  14  36 -16    2.23    2.28
 -14 -36  16   -1.23    3.27
  13  35 -15    1.61    2.80
 -13 -35  15    0.76    3.18
  12  34 -14   -3.22    5.36
 -12 -34  14    3.03    2.65
  11  33 -13   -1.71    2.42
 -11 -33  13    1.23    2.65
 -10 -32  12    5.40    3.03
   9  31 -11    0.76    2.61
  -9 -31  11    2.70    2.94
   8  30 -10    4.88    2.23
  -8 -30  10    2.65    3.13
   7  29  -9    9.81    2.84
  -7 -29   9   13.04    3.13
   6  28  -8    5.03    3.22
  -6 -28   8    7.96    2.47
   5  27  -7   20.29    2.70
  -5 -27   7   23.09    3.27
   4  26  -6    7.16    2.51
  -4 -26   6    9.81    2.51
   3  25  -5   37.17    3.27
  -3 -25   5   35.13    3.22
   2  24  -4   24.60    2.56
  -2 -24   4   23.18    2.65
   1  23  -3   15.17    2.47
  -1 -23   3   17.73    2.28
   0  22  -2  105.24    5.55
   0 -22   2  109.98    6.92
  -1  21  -1   31.00    4.03
   1 -21   1   29.72    2.56
  -2  20   0  158.48    6.78
   2 -20   0  151.75    6.49
  -3  19   1   95.86    4.79
   3 -19  -1   94.06    4.36
  -4  18   2  171.85   10.62
   4 -18  -2  180.67    6.83
  -5  17   3   34.18    2.23
   5 -17  -3   29.39    2.09
  -6  16   4   79.45    3.65
   6 -16  -4   83.34    3.84
  -7  15   5  175.69    6.64
   7 -15  -5  171.80    6.68
  -8  14   6   51.29    2.47
  -9  13   7  190.96    6.68
 -10  12   8   89.93    4.46
  10 -12  -8   87.70    3.51
 -11  11   9   84.76    5.17
  11 -11  -9   82.39    4.12
 -12  10  10    7.49    1.19
  12 -10 -10    6.87    1.14
 -13   9  11   21.38    1.47
  13  -9 -11   23.13    2.09
 -14   8  12   27.83    1.75
  14  -8 -12   28.35    1.75
 -15   7  13    3.84    1.19
  15  -7 -13    4.41    1.90
 -16   6  14   46.65    3.98
  16  -6 -14   49.87    4.03
 -17   5  15    0.05    1.56
  17  -5 -15   -0.09    1.42
  18  -4 -16   11.33    1.80
 -19   3  17    1.56    2.42
  19  -3 -17    0.33    2.42
 -20   2  18    3.93    1.56
  20  -2 -18    3.79    1.71
 -21   1  19    5.07    1.75
  21  -1 -19    4.31    1.66
 -22   0  20   -0.62    1.75
  22   0 -20   -0.09    2.28
 -23  -1  21    7.96    2.13
  23   1 -21    4.65    1.85
 -24  -2  22    1.04    1.85
  24   2 -22    1.23    2.94
 -25  -3  23    3.51    2.13
  25   3 -23    1.66    2.51
 -26  -4  24    0.71    1.90
  26   4 -24   -0.19    1.66
 -27  -5  25    0.95    2.23
  27   5 -25    1.71    1.66
 -28  -6  26   -1.33    2.13
  28   6 -26    0.24    1.80
 -29  -7  27   -2.04    2.13
  29   7 -27    1.28    1.94
 -30  -8  28    0.71    2.04
  30   8 -28   -1.90    2.42
 -31  -9  29    0.38    2.42
  31   9 -29    1.33    2.09
  32  10 -30   -1.00    1.61
  15  35 -17    0.33    2.04
 -15 -35  17   -0.05    2.42
  14  34 -16    4.36    2.37
 -14 -34  16    8.96    3.41
  13  33 -15    1.09    2.61
 -13 -33  15   -0.52    3.70
  12  32 -14   -0.90    2.75
 -12 -32  14    0.90    2.89
  11  31 -13    1.00    2.32
 -11 -31  13    0.09    2.42
  10  30 -12   -0.14    3.27
 -10 -30  12    0.52    3.03
   9  29 -11    0.43    2.84
  -9 -29  11    3.13    2.61
   8  28 -10   -2.13    2.51
  -8 -28  10   -1.66    2.61
   7  27  -9   16.92    2.47
  -7 -27   9   16.73    3.22
   6  26  -8    0.76    2.89
  -6 -26   8    1.47    2.32
   5  25  -7    4.55    2.84
  -5 -25   7    7.63    3.18
   4  24  -6   -5.26    2.61
  -4 -24   6   -3.03    2.32
   3  23  -5    3.65    2.51
  -3 -23   5    2.84    2.18
   2  22  -4    1.80    1.99
  -2 -22   4    2.56    1.94
   1  21  -3   10.24    1.99
  -1 -21   3   10.90    1.94
   0  20  -2  171.85   10.67
   0 -20   2  163.27    7.68
  -1  19  -1   90.45    6.97
   1 -19   1   85.29    4.65
  -2  18   0  252.92   11.00
   2 -18   0  238.55    8.96
  -3  17   1   19.96    2.09
   3 -17  -1   21.19    3.08
  -4  16   2   -2.09    1.94
   4 -16  -2    0.43    1.23
  -5  15   3   18.82    1.61
   5 -15  -3   19.96    1.85
  -6  14   4   39.11    2.37
   6 -14  -4   38.12    2.47
  -7  13   5  120.18    4.88
   7 -13  -5  115.63    5.31
  -8  12   6   17.30    1.52
  -9  11   7  109.70    7.25
 -10  10   8  160.90    8.01
  10 -10  -8  153.93    7.11
 -11   9   9   43.85    2.61
  11  -9  -9   44.14    2.18
 -12   8  10   84.34    4.93
  12  -8 -10   79.98    3.13
 -13   7  11   11.47    1.42
  13  -7 -11   12.37    1.75
 -14   6  12   38.87    3.13
 -15   5  13    5.50    2.47
  15  -5 -13    5.64    1.33
 -16   4  14   60.82    4.60
  16  -4 -14   61.63    3.27
 -17   3  15    0.85    1.47
  17  -3 -15    2.61    1.71
 -18   2  16   17.02    1.99
  18  -2 -16   15.64    2.75
 -19   1  17    1.71    1.75
  19  -1 -17    2.23    1.61
 -20   0  18   -0.33    2.28
  20   0 -18   -0.85    1.52
 -21  -1  19    4.27    2.75
  21   1 -19    6.59    1.80
 -22  -2  20    7.68    2.09
  22   2 -20    4.98    1.75
 -23  -3  21    7.68    2.13
  23   3 -21    6.02    2.89
 -24  -4  22    4.12    1.94
  24   4 -22    3.03    2.04
 -25  -5  23    0.00    2.28
  25   5 -23    2.75    2.65
 -26  -6  24    2.37    2.13
  26   6 -24    0.57    2.75
 -27  -7  25    0.09    2.09
  27   7 -25    0.90    1.85
 -28  -8  26    1.04    2.13
  28   8 -26    1.71    1.75
 -29  -9  27    1.71    1.85
  29   9 -27   -0.43    2.18
 -30 -10  28    0.43    1.75
  30  10 -28    0.00    1.61
 -31 -11  29    2.84    2.09
  31  11 -29    1.19    1.80
  16  34 -18    0.38    2.37
 -16 -34  18    1.42    2.99
  15  33 -17   -1.52    2.51
 -15 -33  17    0.05    3.13
  14  32 -16    1.28    2.32
 -14 -32  16   -1.09    2.89
  13  31 -15    7.02    5.45
 -13 -31  15    4.17    2.28
  12  30 -14    7.30    2.89
 -12 -30  14   12.42    3.79
  11  29 -13   -2.65    2.89
 -11 -29  13   -2.99    3.65
  10  28 -12    9.29    2.61
 -10 -28  12   14.93    2.99
   9  27 -11    4.55    3.98
  -9 -27  11    4.55    2.61
   8  26 -10   21.24    2.89
  -8 -26  10   18.39    3.27
   7  25  -9   30.20    4.36
  -7 -25   9   33.00    3.32
   6  24  -8    3.03    3.27
  -6 -24   8   -2.65    2.51
   5  23  -7  139.28    8.25
  -5 -23   7  131.74    8.72
  -4 -22   6    1.52    2.23
   3  21  -5  100.12    4.88
  -3 -21   5   93.25    5.07
   2  20  -4   67.65    3.84
  -2 -20   4   68.12    4.50
   1  19  -3  102.40    7.06
  -1 -19   3  103.25    6.02
   0  18  -2  255.48   10.15
   0 -18   2  239.60    9.05
  -1  17  -1   27.02    2.80
   1 -17   1   22.38    2.37
  -2  16   0  948.71   28.92
   2 -16   0  893.48   29.87
  -3  15   1   -0.47    1.28
   3 -15  -1    0.19    1.80
  -4  14   2  299.57   15.41
   4 -14  -2  296.15   11.24
  -5  13   3  104.15    4.50
  -6  12   4  138.48    5.69
   6 -12  -4  133.88    5.69
  -7  11   5  116.72    5.26
   7 -11  -5  108.14    4.50
  -8  10   6   93.91    5.40
   8 -10  -6   92.73    3.84
  -9   9   7  413.01   18.35
   9  -9  -7  391.49   17.49
 -10   8   8   12.47    1.04
  10  -8  -8   12.47    1.71
 -11   7   9   99.22    5.40
  11  -7  -9   96.57    4.03
 -12   6  10    5.69    1.23
  12  -6 -10    5.93    1.09
 -13   5  11    5.83    1.71
  13  -5 -11    5.40    1.90
 -14   4  12   15.36    1.61
  14  -4 -12   14.98    1.71
 -15   3  13    2.75    1.71
  15  -3 -13    2.51    1.56
 -16   2  14  106.95    4.65
  16  -2 -14  109.32    6.26
 -17   1  15   26.03    2.32
  17  -1 -15   29.96    3.51
 -18   0  16   51.15    3.22
  18   0 -16   52.72    4.60
 -19  -1  17    0.57    1.85
  19   1 -17    0.14    1.75
 -20  -2  18    3.13    1.71
  20   2 -18    2.18    2.37
 -21  -3  19    9.77    2.18
  21   3 -19    5.12    2.94
 -22  -4  20    0.33    2.09
  22   4 -20    1.00    1.80
 -23  -5  21    9.24    2.23
  23   5 -21    7.25    2.28
 -24  -6  22    0.85    2.13
  24   6 -22    2.28    2.04
 -25  -7  23    9.29    2.47
  25   7 -23    8.87    2.94
 -26  -8  24   -0.28    2.23
  26   8 -24   -0.19    2.04
 -27  -9  25   -0.66    2.13
  27   9 -25    1.75    1.75
 -28 -10  26    1.14    2.13
  28  10 -26    1.99    1.94
 -29 -11  27    1.23    2.18
  29  11 -27    1.23    1.75
 -30 -12  28    1.04    2.28
  30  12 -28    0.09    1.80
  31  13 -29    1.47    2.09
  17  33 -19   -0.76    2.51
 -17 -33  19   -0.38    2.65
  16  32 -18    3.08    2.61
 -16 -32  18    1.33    2.89
  15  31 -17   -3.08    2.99
 -15 -31  17   -2.23    2.89
  14  30 -16   11.47    6.26
 -14 -30  16    0.43    2.84
  13  29 -15    0.38    2.61
 -13 -29  15   -0.47    2.70
  12  28 -14    3.65    3.08
 -12 -28  14    6.78    3.08
  11  27 -13    6.40    4.74
 -11 -27  13    4.12    3.93
  10  26 -12    2.99    2.61
 -10 -26  12    5.12    3.65
   9  25 -11    6.02    2.18
  -9 -25  11    8.39    2.28
   8  24 -10   -0.43    3.27
  -8 -24  10    1.23    2.47
   7  23  -9   48.36    3.84
  -7 -23   9   43.57    4.55
   6  22  -8   24.13    2.84
  -6 -22   8   25.27    3.27
   5  21  -7   63.38    3.79
  -5 -21   7   57.17    4.50
   4  20  -6   -0.81    2.32
  -4 -20   6   -3.32    1.90
   3  19  -5    5.03    1.94
  -3 -19   5    8.30    2.18
   2  18  -4  195.03    8.20
  -2 -18   4  202.14    8.82
   1  17  -3   23.85    2.37
  -1 -17   3   19.29    2.42
   0  16  -2  936.72   32.14
   0 -16   2  954.73   31.29
  -1  15  -1    5.36    1.56
   1 -15   1    4.31    1.56
  -2  14   0  224.33    8.77
   2 -14   0  237.41   12.47
  -3  13   1  149.19    8.91
   3 -13  -1  158.29    7.06
  -4  12   2  143.79    5.78
   4 -12  -2  120.84    7.35
  -5  11   3  444.54   21.19
   5 -11  -3  402.96   20.39
  -6  10   4  474.40   23.23
   6 -10  -4  470.75   15.55
  -7   9   5  765.20   31.81
   7  -9  -5  772.59   23.42
  -8   8   6  656.68   18.82
   8  -8  -6  643.65   26.22
  -9   7   7  280.27   12.28
   9  -7  -7  292.64   13.51
 -10   6   8   78.84    4.36
  10  -6  -8   80.50    3.41
 -11   5   9   74.76    5.17
  11  -5  -9   78.89    4.36
 -12   4  10  150.90    5.21
  12  -4 -10  152.98    9.10
 -13   3  11   24.13    1.99
  13  -3 -11   23.37    2.13
 -14   2  12  238.65   12.71
  14  -2 -12  242.06    8.87
 -15   1  13   44.94    3.56
  15  -1 -13   49.11    3.79
 -16   0  14  207.12    8.15
  16   0 -14  216.89   12.04
 -17  -1  15   41.72    3.32
  17   1 -15   39.49    2.89
 -18  -2  16   18.20    2.18
  18   2 -16   18.39    2.32
 -19  -3  17    2.51    1.71
  19   3 -17    0.62    1.80
 -20  -4  18   11.05    2.42
  20   4 -18    9.67    2.09
 -21  -5  19    9.39    2.23
  21   5 -19    6.97    2.04
 -22  -6  20    9.72    2.47
  22   6 -20    9.72    3.22
 -23  -7  21    3.22    2.09
  23   7 -21    4.08    1.99
 -24  -8  22   -0.24    2.47
  24   8 -22    2.04    2.37
 -25  -9  23   -0.05    2.51
  25   9 -23   -0.33    3.08
 -26 -10  24    3.32    2.56
 -27 -11  25    2.56    2.56
  27  11 -25    0.14    3.84
 -28 -12  26    4.36    2.32
  28  12 -26    1.19    1.75
 -29 -13  27    0.95    2.23
  29  13 -27    1.37    1.80
 -30 -14  28   -1.28    2.47
  30  14 -28    2.47    1.75
 -31 -15  29   -0.57    1.90
  31  15 -29   -0.05    2.28
  18  32 -20   -1.71    2.32
 -18 -32  20    1.47    2.47
  17  31 -19    0.14    2.23
 -17 -31  19    3.03    2.61
  16  30 -18    2.61    2.56
 -16 -30  18    1.37    2.94
  15  29 -17    5.55    6.35
 -15 -29  17    3.51    2.51
  14  28 -16    5.64    2.84
 -14 -28  16    7.68    3.13
  13  27 -15    0.28    2.61
 -13 -27  15    1.00    2.65
  12  26 -14   13.75    2.94
 -12 -26  14    8.20    3.27
  11  25 -13    1.14    2.94
 -11 -25  13    0.33    2.37
  10  24 -12    8.01    2.61
 -10 -24  12   12.23    2.70
   9  23 -11   15.22    3.41
  -9 -23  11   17.83    3.18
   8  22 -10    7.68    2.65
  -8 -22  10   10.24    4.31
   7  21  -9   89.65    5.83
  -7 -21   9   88.79    7.82
   6  20  -8   31.15    3.37
  -6 -20   8   35.98    3.51
   5  19  -7   41.72    2.84
  -5 -19   7   42.24    3.89
   4  18  -6   22.33    2.37
  -4 -18   6   23.09    2.61
   3  17  -5   35.98    5.03
  -3 -17   5   30.58    2.61
   2  16  -4   -0.95    2.09
  -2 -16   4   -2.04    1.71
   1  15  -3   -0.81    1.47
  -1 -15   3    0.33    1.37
   0  14  -2  219.97   14.98
   0 -14   2  227.08    9.34
  -1  13  -1  167.35   10.33
   1 -13   1  145.11    7.54
  -2  12   0   20.29    1.85
   2 -12   0   16.83    2.28
  -3  11   1   10.52    1.14
   3 -11  -1    9.15    1.33
  -4  10   2   27.88    2.13
   4 -10  -2   25.08    2.51
  -5   9   3   36.60    2.99
   5  -9  -3   36.22    3.03
  -6   8   4   13.42    1.19
   6  -8  -4   12.71    1.19
  -7   7   5 1065.62   42.81
   7  -7  -5 1026.46   39.44
  -8   6   6  294.45   13.75
   8  -6  -6  305.25    9.86
  -9   5   7  717.13   27.73
   9  -5  -7  720.21   20.29
 -10   4   8   37.78    3.41
  10  -4  -8   37.45    2.13
 -11   3   9  120.27    7.25
  11  -3  -9  120.75    7.40
 -12   2  10   29.77    2.28
  12  -2 -10   30.96    2.42
 -13   1  11   22.76    2.18
  13  -1 -11   23.66    2.13
 -14   0  12  197.07   11.28
  14   0 -12  210.96    7.82
 -15  -1  13   10.90    2.42
  15   1 -13   11.95    2.18
 -16  -2  14  105.43    5.03
  16   2 -14  109.32    5.03
 -17  -3  15    0.09    1.90
  17   3 -15   -1.99    2.23
 -18  -4  16   16.26    2.47
  18   4 -16   15.17    2.28
 -19  -5  17   12.33    2.32
  19   5 -17   11.43    2.51
 -20  -6  18    0.19    2.13
  20   6 -18    0.19    2.09
 -21  -7  19   15.08    2.65
  21   7 -19   16.36    2.61
 -22  -8  20    5.40    2.32
  22   8 -20    2.65    2.04
 -23  -9  21   11.71    2.18
  23   9 -21    9.67    2.13
 -24 -10  22    0.47    2.23
  24  10 -22    2.04    1.85
 -25 -11  23    1.71    2.32
  25  11 -23    4.60    2.13
 -26 -12  24    0.00    2.37
  26  12 -24    1.61    2.09
 -27 -13  25   -3.13    2.61
  27  13 -25   -2.84    2.32
 -28 -14  26   -1.33    2.56
  28  14 -26    2.94    3.70
 -29 -15  27    1.99    2.42
  29  15 -27    1.14    1.75
 -30 -16  28   -1.23    4.36
  30  16 -28    1.00    2.09
  19  31 -21    3.51    2.47
 -19 -31  21   -1.28    3.18
  18  30 -20   -0.19    2.70
 -18 -30  20    2.28    2.75
  17  29 -19    1.47    2.56
 -17 -29  19    4.36    3.37
  16  28 -18    2.23    2.42
 -16 -28  18   -0.95    2.70
  15  27 -17   -2.23    2.75
 -15 -27  17    2.80    3.03
  14  26 -16    7.30    2.37
 -14 -26  16    3.51    2.99
  13  25 -15    0.28    2.47
 -13 -25  15    0.19    2.61
  12  24 -14   12.89    2.51
 -12 -24  14   12.42    3.08
  11  23 -13    9.86    2.80
 -11 -23  13   12.28    3.18
  10  22 -12   10.90    2.47
 -10 -22  12    5.26    2.28
   9  21 -11   39.54    4.22
  -9 -21  11   48.92    4.27
   8  20 -10   -0.14    2.51
  -8 -20  10   -0.43    3.08
   7  19  -9   87.37    8.06
  -7 -19   9   81.21    7.25
   6  18  -8   -1.75    2.28
  -6 -18   8    4.12    1.90
   5  17  -7   77.56    4.69
  -5 -17   7   81.78    4.69
   4  16  -6   90.26    4.74
  -4 -16   6   92.30    4.98
   3  15  -5   19.82    2.37
  -3 -15   5   21.19    2.32
   2  14  -4  305.78   12.09
  -2 -14   4  287.38   11.85
   1  13  -3  153.36    7.54
  -1 -13   3  145.87    6.59
   0  12  -2   21.57    1.75
   0 -12   2   23.99    2.18
  -1  11  -1   15.27    1.42
   1 -11   1   14.89    2.51
  -2  10   0  117.33    7.49
   2 -10   0  118.61    5.59
  -3   9   1  124.49    5.83
   3  -9  -1  113.97    6.78
  -4   8   2   81.63    3.70
   4  -8  -2   79.55    5.74
  -5   7   3  352.42   17.78
   5  -7  -3  286.53   15.03
  -6   6   4  667.30   20.39
  -7   5   5   97.80    3.89
   7  -5  -5   92.44    5.12
  -8   4   6   13.89    1.75
   8  -4  -6   11.66    1.19
  -9   3   7  356.41   11.52
   9  -3  -7  320.23   14.65
 -10   2   8    1.75    1.04
  10  -2  -8    0.76    1.52
 -11   1   9  107.00    4.46
  11  -1  -9  102.54    4.50
 -12   0  10  176.83    9.91
  12   0 -10  185.65    7.16
 -13  -1  11   61.72    4.12
  13   1 -11   57.46    4.84
 -14  -2  12  250.45    8.82
  14   2 -12  246.47    8.53
 -15  -3  13   35.51    3.51
  15   3 -13   41.01    3.75
 -16  -4  14   66.28    3.89
  16   4 -14   72.82    3.93
 -17  -5  15    7.11    1.61
  17   5 -15    6.31    2.13
 -18  -6  16   10.33    2.56
  18   6 -16   10.52    2.23
 -19  -7  17   24.13    2.56
  19   7 -17   20.53    2.75
 -20  -8  18    2.70    2.13
  20   8 -18    0.90    2.13
 -21  -9  19   14.27    2.47
  21   9 -19   12.09    2.70
 -22 -10  20    2.09    2.04
  22  10 -20    3.70    2.23
 -23 -11  21    0.62    2.09
  23  11 -21    0.95    2.42
 -24 -12  22    2.75    2.80
  24  12 -22   -1.09    3.79
 -25 -13  23   -0.57    2.80
  25  13 -23   -1.99    1.94
 -26 -14  24    2.47    2.42
  26  14 -24    1.66    1.99
 -27 -15  25   -0.81    2.32
  27  15 -25    0.24    2.04
 -28 -16  26   -0.66    2.37
  28  16 -26   -0.57    2.28
 -29 -17  27    1.66    2.51
  29  17 -27    0.24    1.99
 -30 -18  28    1.90    2.47
  30  18 -28    0.14    1.90
  20  30 -22   -0.05    2.56
 -20 -30  22    3.56    3.18
  19  29 -21    2.89    2.42
 -19 -29  21   -2.28    3.22
  18  28 -20   -0.43    2.47
 -18 -28  20   -2.18    3.03
  17  27 -19   -0.71    2.09
 -17 -27  19    0.14    2.56
  16  26 -18   -1.85    2.61
 -16 -26  18    0.90    3.18
  15  25 -17    1.04    2.56
 -15 -25  17    1.75    3.32
  14  24 -16    6.49    2.37
 -14 -24  16    7.96    2.32
  13  23 -15    4.22    2.18
 -13 -23  15    5.31    2.70
  12  22 -14   13.23    3.08
 -12 -22  14   14.08    2.80
  11  21 -13   -0.19    2.32
 -11 -21  13   -0.95    2.65
  10  20 -12    0.66    2.42
 -10 -20  12    0.66    2.51
   9  19 -11   12.23    2.23
  -9 -19  11   13.37    2.32
   8  18 -10   11.71    2.42
  -8 -18  10    9.86    2.47
   7  17  -9   96.47    6.54
  -7 -17   9   96.38    6.87
   6  16  -8   97.80    6.64
  -6 -16   8   99.89    7.59
   5  15  -7  189.20   10.81
  -5 -15   7  188.77   12.66
   4  14  -6   42.81    3.65
  -4 -14   6   37.50    4.31
   3  13  -5  100.08    5.40
  -3 -13   5   89.74    6.12
   2  12  -4  158.06    7.73
  -2 -12   4  145.11    7.40
   1  11  -3   11.24    1.42
  -1 -11   3   10.29    1.37
   0  10  -2  111.60    5.78
   0 -10   2  114.01    6.35
  -1   9  -1   32.76    3.13
   1  -9   1   30.62    3.75
  -2   8   0   23.28    1.90
   2  -8   0   20.62    1.61
  -3   7   1   52.24    4.12
   3  -7  -1   56.46    3.27
  -4   6   2   20.53    1.47
   4  -6  -2   18.82    1.28
  -5   5   3 1690.06   45.13
   5  -5  -3 1671.43   45.61
  -6   4   4   14.08    1.04
   6  -4  -4   14.08    1.04
  -7   3   5  323.55   11.43
   7  -3  -5  307.01   10.43
  -8   2   6  286.20    9.34
   8  -2  -6  281.31   10.05
  -9   1   7  463.17   20.05
 -10   0   8  114.63    5.12
  10   0  -8  119.75    5.12
 -11  -1   9  109.79    4.88
  11   1  -9   99.27    6.16
 -12  -2  10   42.14    2.80
  12   2 -10   44.47    2.70
 -13  -3  11   23.04    2.70
  13   3 -11   31.19    4.41
 -14  -4  12   19.25    2.42
  14   4 -12   19.48    1.90
 -15  -5  13    4.46    1.66
  15   5 -13    4.08    1.80
 -16  -6  14   65.71    3.89
  16   6 -14   58.88    5.78
 -17  -7  15    0.81    2.13
  17   7 -15    7.40    2.65
 -18  -8  16    2.42    1.61
  18   8 -16    4.08    2.09
 -19  -9  17    8.63    2.13
  19   9 -17    7.63    2.32
 -20 -10  18    4.60    2.23
  20  10 -18    6.40    2.37
 -21 -11  19   18.11    3.22
  21  11 -19   16.36    3.13
 -22 -12  20    7.77    2.65
  22  12 -20    5.31    2.28
 -23 -13  21    4.88    2.80
  23  13 -21    3.84    2.37
 -24 -14  22    1.19    2.32
  24  14 -22   -0.19    2.75
 -25 -15  23    1.42    2.37
  25  15 -23    0.57    2.18
 -26 -16  24   -3.46    2.75
  26  16 -24   -0.14    2.42
 -27 -17  25    1.94    2.42
  27  17 -25    0.47    1.90
 -28 -18  26   -0.14    2.28
  28  18 -26    0.90    2.37
 -29 -19  27   -1.14    2.84
  29  19 -27    2.42    1.99
  21  29 -23    3.03    1.99
 -21 -29  23    1.80    2.89
  20  28 -22   -0.19    2.80
 -20 -28  22    0.09    2.80
  19  27 -21    2.89    2.99
 -19 -27  21    3.32    3.13
  18  26 -20    1.90    2.28
 -18 -26  20   -0.81    3.08
  17  25 -19   -0.33    2.47
 -17 -25  19    2.23    3.13
  16  24 -18    6.02    2.99
 -16 -24  18    3.22    2.99
  15  23 -17    1.47    2.47
 -15 -23  17    0.33    2.61
  14  22 -16   19.53    2.84
 -14 -22  16   22.52    3.27
  13  21 -15    3.93    2.65
 -13 -21  15    3.03    2.75
  12  20 -14   34.32    3.70
 -12 -20  14   43.99    4.12
  11  19 -13   15.03    2.65
 -11 -19  13   10.33    2.65
  10  18 -12   16.78    2.70
 -10 -18  12   20.95    2.89
   9  17 -11   47.83    3.51
  -9 -17  11   45.70    3.89
   8  16 -10   -1.28    2.28
  -8 -16  10   -1.14    2.04
   7  15  -9  127.48    6.12
  -7 -15   9  123.78    7.21
   6  14  -8   65.00    4.08
  -6 -14   8   57.08    3.65
   5  13  -7  115.44    8.44
  -5 -13   7  121.17    9.05
   4  12  -6  143.12    9.15
  -4 -12   6  152.65    9.24
   3  11  -5  429.08   23.04
  -3 -11   5  383.29   16.55
   2  10  -4   27.26    2.23
  -2 -10   4   25.93    3.18
   1   9  -3  121.17    6.40
  -1  -9   3  117.10    6.59
   0   8  -2   25.84    2.09
   0  -8   2   27.02    2.28
  -1   7  -1   26.03    2.18
   1  -7   1   25.22    2.65
  -2   6   0  429.41   15.79
   2  -6   0  378.88   13.94
  -3   5   1    7.63    0.81
   3  -5  -1    8.58    0.90
  -4   4   2  676.64   20.20
   4  -4  -2  684.94   21.57
  -5   3   3   20.81    1.33
   5  -3  -3   21.24    2.04
  -6   2   4   20.01    2.32
   6  -2  -4   17.78    1.37
  -7   1   5  269.94   13.61
   7  -1  -5  284.63   10.67
  -8   0   6  456.34   16.12
   8   0  -6  464.30   15.03
  -9  -1   7  470.56   16.31
   9   1  -7  467.91   15.69
 -10  -2   8   -1.90    1.42
  10   2  -8   -2.37    1.37
 -11  -3   9  132.69    5.97
  11   3  -9  130.42    5.78
 -12  -4  10  163.08    7.16
  12   4 -10  154.55    6.40
 -13  -5  11   17.11    2.42
  13   5 -11   20.43    2.61
 -14  -6  12   51.39    3.18
  14   6 -12   51.01    3.27
 -15  -7  13    4.12    1.90
  15   7 -13    7.77    1.85
 -16  -8  14   24.04    2.80
  16   8 -14   21.90    2.56
 -17  -9  15    8.30    1.94
  17   9 -15    8.91    2.37
 -18 -10  16   11.85    2.23
  18  10 -16   12.09    2.28
 -19 -11  17   17.97    2.56
  19  11 -17   16.26    3.03
 -20 -12  18    4.12    2.61
  20  12 -18    6.16    2.51
 -21 -13  19    8.63    3.22
  21  13 -19    9.34    2.80
 -22 -14  20    1.85    2.32
  22  14 -20   -1.42    2.23
 -23 -15  21    5.07    2.61
  23  15 -21    6.12    2.65
 -24 -16  22    2.70    2.42
  24  16 -22    0.28    2.28
 -25 -17  23    1.42    2.61
  25  17 -23    3.70    2.51
 -26 -18  24    0.71    2.32
  26  18 -24    1.66    1.99
 -27 -19  25    0.19    2.56
  27  19 -25    1.28    4.79
 -28 -20  26    0.05    2.37
  28  20 -26    1.66    1.90
  22  28 -24    0.57    2.28
 -22 -28  24    0.57    2.51
  21  27 -23    1.66    2.37
 -21 -27  23    1.04    2.56
  20  26 -22    0.85    2.32
 -20 -26  22    1.75    3.41
  19  25 -21    1.66    2.37
 -19 -25  21    0.52    2.56
  18  24 -20    1.09    2.42
 -18 -24  20   -2.32    3.13
  17  23 -19   -2.32    5.03
 -17 -23  19    1.61    2.28
  16  22 -18    2.84    2.13
 -16 -22  18    2.75    2.89
  15  21 -17    1.37    2.94
 -15 -21  17    4.46    2.61
  14  20 -16   28.25    6.92
 -14 -20  16   32.57    3.98
  13  19 -15    5.55    2.23
 -13 -19  15    8.06    2.89
  12  18 -14   44.28    4.08
 -12 -18  14   42.24    3.98
  11  17 -13    1.61    2.32
 -11 -17  13    1.33    2.65
  10  16 -12   17.59    2.84
 -10 -16  12   21.76    2.99
   9  15 -11   18.58    2.51
  -9 -15  11   20.34    2.65
   8  14 -10   10.43    2.23
  -8 -14  10   11.76    2.37
   7  13  -9  214.09   10.05
  -7 -13   9  197.92    9.72
   6  12  -8   16.21    2.32
  -6 -12   8   13.75    1.99
   5  11  -7  129.09    8.96
  -5 -11   7  121.55    6.16
  -4 -10   6  438.75   24.23
  -3  -9   5   34.32    3.93
   2   8  -4  102.87    7.02
  -2  -8   4   94.39    6.54
   1   7  -3   59.02    4.65
  -1  -7   3   62.48    5.59
   0   6  -2  402.20   20.67
   0  -6   2  387.88   14.79
  -1   5  -1    5.40    1.04
   1  -5   1    5.17    0.66
  -2   4   0  171.99    7.25
   2  -4   0  180.00    7.30
  -3   3   1  836.26   35.13
   3  -3  -1  841.48   24.60
  -4   2   2  603.73   19.06
   4  -2  -2  612.36   18.87
  -5   1   3    6.83    0.81
   5  -1  -3    6.21    0.81
  -6   0   4   98.04    4.31
   6   0  -4  105.15    4.50
  -7  -1   5  290.70   16.69
   7   1  -5  277.95    9.67
  -8  -2   6  306.06   11.99
   8   2  -6  298.10   11.95
  -9  -3   7  359.01   13.70
   9   3  -7  366.36   13.70
 -10  -4   8   47.64    3.08
  10   4  -8   50.20    2.89
 -11  -5   9   78.08    4.60
  11   5  -9   74.48    6.87
 -12  -6  10   11.57    2.65
  12   6 -10   10.52    1.85
 -13  -7  11   13.75    3.27
  13   7 -11   14.46    2.09
 -14  -8  12   34.89    3.79
  14   8 -12   33.52    2.51
 -15  -9  13   31.15    3.03
  15   9 -13   31.43    3.13
 -16 -10  14   14.36    3.70
  16  10 -14   11.71    2.51
 -17 -11  15    3.37    2.42
  17  11 -15    3.93    2.23
 -18 -12  16    2.47    2.13
  18  12 -16    0.71    2.13
 -19 -13  17    2.23    2.65
  19  13 -17    7.87    2.28
 -20 -14  18    6.12    2.51
  20  14 -18    6.16    2.09
 -21 -15  19    7.49    2.65
  21  15 -19    7.92    2.37
 -22 -16  20    6.78    2.51
  22  16 -20    3.98    2.47
 -23 -17  21    0.81    2.47
  23  17 -21    5.31    4.17
 -24 -18  22    2.70    2.47
  24  18 -22    0.19    2.13
 -25 -19  23    0.71    2.51
  25  19 -23    0.52    2.28
 -26 -20  24    1.66    2.99
  26  20 -24   -0.24    2.28
 -27 -21  25   -1.33    2.80
  27  21 -25    0.85    2.09
  23  27 -25    2.32    2.23
 -23 -27  25   -0.14    3.22
  22  26 -24    1.66    2.09
 -22 -26  24    0.57    2.80
  21  25 -23    0.57    5.88
 -21 -25  23    1.09    2.94
  20  24 -22    2.75    2.61
 -20 -24  22    2.84    2.94
  19  23 -21    4.22    2.37
 -19 -23  21    3.65    3.46
  18  22 -20   -1.04    2.42
 -18 -22  20    0.24    2.51
  17  21 -19    6.73    2.32
 -17 -21  19    3.98    2.84
  16  20 -18    4.98    2.37
 -16 -20  18    8.91    3.13
  15  19 -17    1.09    2.51
 -15 -19  17    1.37    2.51
  14  18 -16   46.03    4.74
 -14 -18  16   47.55    4.36
  13  17 -15   -0.19    2.42
 -13 -17  15    0.85    2.65
  12  16 -14   75.28    5.03
 -12 -16  14   80.07    5.21
  11  15 -13    9.72    2.42
 -11 -15  13   10.71    2.56
  10  14 -12   66.04    4.55
 -10 -14  12   65.33    4.60
   9  13 -11   31.24    3.46
  -9 -13  11   25.41    3.13
   8  12 -10   90.36    5.26
  -8 -12  10  100.12    6.49
   7  11  -9  112.12    5.88
  -7 -11   9  114.96    6.49
   6  10  -8   99.22    5.78
  -6 -10   8   97.37    5.83
   5   9  -7  792.27   29.11
  -5  -9   7  766.71   28.25
   4   8  -6   15.22    2.84
  -4  -8   6   14.89    2.51
   3   7  -5  350.58   19.67
  -3  -7   5  311.51   13.27
   2   6  -4   22.85    2.80
  -2  -6   4   21.05    2.75
   1   5  -3   10.52    1.71
  -1  -5   3    8.49    1.80
   0   4  -2  196.03   10.95
  -1   3  -1    1.90    0.57
   1  -3   1    2.04    0.52
  -3   1   1    2.84    0.47
   3  -1  -1    2.80    0.47
  -4   0   2  178.20    6.83
   4   0  -2  177.73    6.45
  -5  -1   3    6.49    1.00
   5   1  -3    6.83    1.19
  -6  -2   4   17.45    1.61
   6   2  -4   15.88    1.42
  -7  -3   5  282.50   16.64
   7   3  -5  300.85   12.14
  -8  -4   6   10.81    1.75
   8   4  -6   10.67    1.75
  -9  -5   7  781.65   26.93
   9   5  -7  767.80   25.32
 -10  -6   8   88.65    5.50
  10   6  -8   94.77    5.36
 -11  -7   9  102.68    5.21
  11   7  -9  117.66    5.97
 -12  -8  10  102.92    5.83
  12   8 -10   96.57    4.88
 -13  -9  11   26.41    3.98
  13   9 -11   26.41    2.47
 -14 -10  12   69.17    7.25
  14  10 -12   66.04    4.36
 -15 -11  13   11.47    3.79
  15  11 -13    9.67    3.56
 -16 -12  14   63.29    7.11
  16  12 -14   66.61    5.03
 -17 -13  15   -1.71    2.99
  17  13 -15   -0.38    2.51
 -18 -14  16   50.63    5.07
  18  14 -16   53.85    7.77
 -19 -15  17    1.00    2.42
  19  15 -17    1.23    2.47
 -20 -16  18    6.59    2.80
  20  16 -18    7.92    2.47
 -21 -17  19    8.49    2.84
  21  17 -19    4.65    2.13
 -22 -18  20   -1.09    2.70
  22  18 -20    0.95    2.23
 -23 -19  21    9.24    2.99
  23  19 -21    7.11    2.42
 -24 -20  22    1.47    2.65
  24  20 -22    1.56    2.51
 -25 -21  23    1.56    2.70
  25  21 -23   -0.28    2.61
 -26 -22  24    2.47    2.56
  26  22 -24   -0.52    2.18
 -27 -23  25    1.28    2.23
  24  26 -26    1.56    2.28
 -24 -26  26   -0.47    2.61
  23  25 -25    0.33    1.94
 -23 -25  25    0.95    2.37
  22  24 -24    0.90    2.09
 -22 -24  24    0.43    2.75
  21  23 -23    0.62    2.28
 -21 -23  23    2.75    2.70
  20  22 -22    3.79    2.89
 -20 -22  22    6.07    4.55
  19  21 -21    6.26    5.17
 -19 -21  21   -0.28    3.03
  18  20 -20    0.09    2.13
 -18 -20  20    0.14    2.37
  17  19 -19    1.66    2.37
 -17 -19  19   -0.28    2.70
  16  18 -18   14.51    2.70
 -16 -18  18   16.02    2.94
  15  17 -17    6.78    2.56
 -15 -17  17    8.87    3.18
  14  16 -16   90.93    5.31
 -14 -16  16   87.99    6.35
  13  15 -15    6.12    2.51
 -13 -15  15    8.34    2.51
  12  14 -14   76.04    4.98
 -12 -14  14   80.02    4.93
  11  13 -13    3.89    2.04
 -11 -13  13    1.56    2.23
  10  12 -12   66.13    4.46
 -10 -12  12   70.45    4.36
   9  11 -11   99.55    5.26
  -9 -11  11   97.18    6.45
   8  10 -10  186.21    8.34
  -8 -10  10  168.34    8.53
   7   9  -9  435.58   16.55
  -7  -9   9  440.13   18.92
   6   8  -8  766.62   26.36
  -6  -8   8  749.32   27.64
   5   7  -7 1158.15   39.82
  -5  -7   7 1096.67   38.73
   4   6  -6  634.35   23.47
  -4  -6   6  621.93   23.32
   3   5  -5 2194.38   63.10
  -3  -5   5 2134.46   64.85
   2   4  -4  875.47   29.49
  -2  -4   4  833.42   41.01
   1   3  -3  972.37   45.46
  -1  -3   3  925.72   45.75
  -3  -1   1    4.55    0.76
   3   1  -1    5.69    0.76
  -4  -2   2  546.60   28.68
   4   2  -2  499.05   17.30
  -5  -3   3   19.53    1.94
   5   3  -3   20.43    1.85
  -6  -4   4   17.59    1.85
   6   4  -4   17.73    1.99
  -7  -5   5   97.99    5.97
   7   5  -5   94.25    5.88
  -8  -6   6  324.93   13.56
   8   6  -6  329.19   13.61
  -9  -7   7  284.39   12.75
   9   7  -7  302.74   13.61
 -10  -8   8   18.16    2.09
  10   8  -8   15.69    2.13
 -11  -9   9   48.31    3.84
  11   9  -9   54.94    3.56
 -12 -10  10   11.85    2.18
  12  10 -10    7.77    2.32
 -13 -11  11   60.92    3.79
  13  11 -11   65.37    3.65
 -14 -12  12    0.47    1.99
  14  12 -12    2.80    2.09
 -15 -13  13   22.80    2.56
  15  13 -13   23.28    2.75
 -16 -14  14    3.37    2.28
  16  14 -14    8.91    3.84
 -17 -15  15    8.53    3.37
  17  15 -15    6.87    2.75
 -18 -16  16    3.51    3.46
  18  16 -16    5.97    4.36
 -19 -17  17    0.05    2.75
  19  17 -17    1.71    2.42
 -20 -18  18   -0.52    2.61
  20  18 -18    3.79    4.88
 -21 -19  19    2.37    2.56
  21  19 -19    2.47    2.32
 -22 -20  20    2.51    2.47
  22  20 -20    1.80    5.07
 -23 -21  21    1.94    2.37
  23  21 -21    3.18    2.42
 -24 -22  22    0.24    3.08
  24  22 -22    0.95    2.37
 -25 -23  23   -0.28    2.94
  25  23 -23    2.09    2.42
 -26 -24  24    0.14    2.09
  26  24 -24    2.65    3.79
  24  24 -26   -0.95    4.36
 -24 -24  26   -2.65    2.61
  23  23 -25    2.75    2.51
 -23 -23  25    3.41    2.99
  22  22 -24    1.09    2.42
 -22 -22  24    0.85    2.89
  21  21 -23    0.00    5.36
 -21 -21  23    2.75    2.37
  20  20 -22    2.94    2.32
 -20 -20  22    0.33    3.18
  19  19 -21    1.23    2.18
 -19 -19  21    4.08    3.22
  18  18 -20    2.37    2.23
 -18 -18  20    0.14    2.32
  17  17 -19   -0.47    5.17
 -17 -17  19    1.14    2.32
  16  16 -18    2.09    2.32
 -16 -16  18    1.99    2.42
  15  15 -17    1.00    2.42
 -15 -15  17    5.07    2.75
  14  14 -16    3.84    2.28
 -14 -14  16    6.26    2.47
  13  13 -15   16.40    2.56
 -13 -13  15   16.55    3.03
  12  12 -14   -0.33    1.80
 -12 -12  14    0.71    2.18
  11  11 -13   58.50    3.22
 -11 -11  13   57.08    4.12
  10  10 -12    8.96    1.99
 -10 -10  12    9.05    2.09
   9   9 -11   52.38    3.84
  -9  -9  11   54.00    3.46
   8   8 -10   18.25    2.37
  -8  -8  10   18.44    2.65
  -7  -7   9  296.48   20.48
   6   6  -8  327.72   14.51
  -6  -6   8  309.76   14.03
   5   5  -7  101.26    5.26
  -5  -5   7   99.70    5.45
   4   4  -6   15.69    1.56
  -4  -4   6   14.98    1.47
   3   3  -5   21.71    1.71
  -3  -3   5   22.47    1.75
   2   2  -4  631.75   21.43
  -2  -2   4  633.50   20.67
   1   1  -3    4.22    0.57
  -1  -1   3    4.36    0.57
  -3  -3   1  861.86   41.86
   3   3  -1  891.77   42.67
  -4  -4   2  811.89   44.85
   4   4  -2  931.64   46.65
  -5  -5   3 1971.00   88.84
   5   5  -3 1925.53   89.22
  -6  -6   4  614.35   25.60
   6   6  -4  656.11   26.60
  -7  -7   5 1070.36   36.74
   7   7  -5 1172.95   39.54
  -8  -8   6  748.56   27.50
   8   8  -6  734.00   28.21
  -9  -9   7  426.76   16.02
   9   9  -7  449.61   18.73
 -10 -10   8  184.51    9.24
  10  10  -8  182.75    8.82
 -11 -11   9   96.52    6.02
  11  11  -9  104.15    8.06
 -12 -12  10   67.98    4.60
  12  12 -10   70.97    4.60
 -13 -13  11   -0.09    2.42
  13  13 -11    3.51    2.28
 -14 -14  12   81.30    5.78
  14  14 -12   74.95    4.69
 -15 -15  13    6.97    2.61
  15  15 -13    4.84    2.37
 -16 -16  14   93.63    6.68
  16  16 -14   84.86    6.45
 -17 -17  15    8.34    2.61
  17  17 -15    8.15    3.46
 -18 -18  16   17.78    5.12
  18  18 -16   11.47    5.21
 -19 -19  17    0.05    2.94
  19  19 -17   -0.71    2.47
 -20 -20  18   -0.47    2.61
  20  20 -18   -0.33    2.51
 -21 -21  19    1.09    2.56
  21  21 -19    3.41    2.47
 -22 -22  20    0.52    3.27
  22  22 -20    3.56    2.47
 -23 -23  21    2.94    2.80
  23  23 -21    2.89    2.37
 -24 -24  22    0.85    3.22
  24  24 -22    0.66    2.32
 -25 -25  23   -0.43    2.75
  25  25 -23   -0.09    1.85
  25  23 -27   -0.66    1.94
 -25 -23  27    1.99    2.32
  24  22 -26   -1.42    2.23
 -24 -22  26   -0.33    2.47
  23  21 -25    3.41    2.37
 -23 -21  25    2.99    2.70
  22  20 -24   -0.19    2.13
 -22 -20  24   -2.70    3.13
  21  19 -23    5.21    2.32
 -21 -19  23    7.25    2.61
  20  18 -22    2.13    2.23
 -20 -18  22   -0.38    2.51
  19  17 -21    4.12    2.47
 -19 -17  21    5.93    2.70
  18  16 -20    7.16    2.47
 -18 -16  20    6.26    3.22
  17  15 -19    4.41    2.47
 -17 -15  19    4.79    2.13
  16  14 -18   43.33    3.75
 -16 -14  18   47.03    4.79
  15  13 -17    2.99    2.32
 -15 -13  17    2.42    2.23
  14  12 -16   70.07    5.07
 -14 -12  16   62.62    5.07
  13  11 -15   12.28    2.18
 -13 -11  15   13.89    2.18
  12  10 -14   55.85    3.37
 -12 -10  14   56.79    4.17
  11   9 -13   27.97    2.56
 -11  -9  13   26.93    2.65
  10   8 -12   89.41    6.16
 -10  -8  12   95.62    5.31
   9   7 -11  103.77    8.15
  -9  -7  11  110.65    5.88
   8   6 -10   92.59    6.83
  -8  -6  10   97.66    5.40
   7   5  -9  776.72   39.11
  -7  -5   9  750.79   26.03
   6   4  -8   11.52    1.61
  -6  -4   8   16.97    2.89
   5   3  -7  318.81   12.14
  -5  -3   7  287.95   11.24
   4   2  -6   22.09    1.80
  -4  -2   6   21.57    1.61
   3   1  -5    8.53    1.00
  -3  -1   5    6.92    0.81
   2   0  -4  183.51    6.45
  -2   0   4  174.55    6.35
  -1  -3  -1    4.22    0.66
   1   3   1    5.88    0.95
  -2  -4   0  192.57    8.01
   2   4   0  211.20   13.04
  -3  -5   1    8.25    1.75
   3   5  -1    9.15    1.75
  -4  -6   2   20.34    2.80
   4   6  -2   18.11    2.37
  -5  -7   3  341.47   19.44
   5   7  -3  351.14   19.53
  -6  -8   4   14.60    2.51
   6   8  -4   15.45    2.75
  -7  -9   5  766.19   27.88
   7   9  -5  803.50   40.11
  -8 -10   6  103.92    6.16
   8  10  -6  104.67    6.02
  -9 -11   7  114.73    6.21
   9  11  -7  119.70    7.11
 -10 -12   8   97.42    5.64
  10  12  -8   99.93    5.69
 -11 -13   9   30.53    3.22
  11  13  -9   28.06    3.03
 -12 -14  10   62.58    4.50
  12  14 -10   69.83    4.50
 -13 -15  11   15.12    2.75
  13  15 -11   12.94    2.51
 -14 -16  12   78.46    5.69
  14  16 -12   73.72    5.64
 -15 -17  13    1.90    2.61
  15  17 -13    2.37    2.51
 -16 -18  14   55.51    4.12
  16  18 -14   48.45    4.36
 -17 -19  15    1.56    2.80
  17  19 -15    2.89    2.65
 -18 -20  16    7.21    3.46
  18  20 -16    8.58    2.80
 -19 -21  17    4.55    4.08
  19  21 -17    6.54    2.56
 -20 -22  18    2.75    2.94
  20  22 -18    2.42    2.18
 -21 -23  19    3.03    3.22
  21  23 -19    1.28    2.70
 -22 -24  20   -0.57    2.65
  22  24 -20    0.24    2.42
 -23 -25  21    1.99    2.99
  23  25 -21    0.90    2.56
 -24 -26  22   -1.19    2.80
  24  26 -22    0.28    2.28
 -25 -27  23   -1.19    3.13
  25  27 -23    1.99    2.09
  26  22 -28   -0.28    1.42
 -26 -22  28    1.66    4.12
  25  21 -27   -1.47    2.04
 -25 -21  27   -0.66    2.80
  24  20 -26    0.57    1.99
 -24 -20  26    2.28    2.51
  23  19 -25   -2.09    4.31
 -23 -19  25   -1.52    3.08
  22  18 -24    2.18    1.99
 -22 -18  24   -0.76    2.42
  21  17 -23    2.32    2.18
 -21 -17  23    3.08    2.13
  20  16 -22    3.18    1.94
 -20 -16  22    5.55    2.51
  19  15 -21    8.72    2.32
 -19 -15  21    4.93    2.32
  18  14 -20    6.40    2.47
 -18 -14  20    4.84    3.65
  17  13 -19    6.83    2.32
 -17 -13  19    6.21    3.41
  16  12 -18    2.37    1.94
 -16 -12  18    0.43    1.90
  15  11 -17   -0.28    2.32
 -15 -11  17    1.42    2.23
  14  10 -16   11.61    1.99
 -14 -10  16   10.33    2.04
  13   9 -15   27.07    2.47
 -13  -9  15   29.53    2.70
  12   8 -14   32.19    2.42
 -12  -8  14   35.27    3.03
  11   7 -13   12.85    1.71
 -11  -7  13   12.99    1.99
  10   6 -12   10.43    1.52
 -10  -6  12    7.54    1.61
   9   5 -11   80.50    4.50
  -9  -5  11   86.23    4.74
   8   4 -10   39.16    3.79
  -8  -4  10   40.86    2.89
   7   3  -9  364.94   13.27
  -7  -3   9  350.15   13.18
   6   2  -8  291.03   10.76
  -6  -2   8  285.58   11.00
   5   1  -7  293.07   11.38
  -5  -1   7  283.26   10.33
   4   0  -6   99.70    5.88
  -4   0   6   99.46    3.89
  -3   1   5    6.73    0.66
   2  -2  -4  597.66   20.62
  -2   2   4  587.33   19.72
   1  -3  -3  942.59   32.19
   0  -4  -2  179.96    9.10
   0   4   2  203.99    7.11
  -1  -5  -1    4.98    0.76
   1   5   1    5.36    0.81
  -2  -6   0  372.86   15.45
   2   6   0  392.25   14.70
  -3  -7   1   49.30    3.13
   3   7  -1   49.49    4.22
  -4  -8   2   97.23    7.59
   4   8  -2  103.87    5.45
  -5  -9   3   41.72    2.94
   5   9  -3   40.91    3.89
  -6 -10   4  468.05   25.27
   6  10  -4  460.89   23.94
  -7 -11   5  118.14    8.34
   7  11  -5  126.43    8.39
  -8 -12   6   16.31    2.32
   8  12  -6   13.80    2.47
  -9 -13   7  199.44    9.62
   9  13  -7  202.52   14.08
 -10 -14   8   13.89    2.61
  10  14  -8   14.32    2.37
 -11 -15   9   21.81    2.70
  11  15  -9   20.53    3.70
 -12 -16  10   22.28    2.61
  12  16 -10   20.10    2.99
 -13 -17  11    2.37    2.42
  13  17 -11    1.75    4.50
 -14 -18  12   41.77    4.31
  14  18 -12   42.10    3.79
 -15 -19  13    3.32    2.42
  15  19 -13    4.27    2.56
 -16 -20  14   32.19    3.41
  16  20 -14   32.95    3.89
 -17 -21  15    5.03    2.61
  17  21 -15    5.88    2.42
 -18 -22  16    4.74    2.65
  18  22 -16    1.94    2.61
 -19 -23  17   -0.19    2.89
  19  23 -17    1.61    2.61
 -20 -24  18    2.42    3.60
  20  24 -18   -1.19    2.61
 -21 -25  19   -0.09    2.65
  21  25 -19    0.33    4.60
 -22 -26  20    0.38    3.18
  22  26 -20    1.71    2.28
 -23 -27  21   -2.99    3.27
  23  27 -21    0.05    2.47
 -24 -28  22    1.19    2.09
  24  28 -22    1.99    5.45
  26  20 -28   -0.57    2.18
 -26 -20  28    1.37    2.13
  25  19 -27    1.56    2.04
 -25 -19  27   -0.71    2.51
  24  18 -26    1.23    2.61
 -24 -18  26   -0.81    2.61
  23  17 -25    2.70    2.13
 -23 -17  25    1.19    2.42
  22  16 -24   -0.81    1.99
 -22 -16  24    0.43    2.56
  21  15 -23    6.12    2.32
 -21 -15  23    6.16    2.75
  20  14 -22    2.28    1.85
 -20 -14  22    0.14    2.13
  19  13 -21    5.26    4.50
 -19 -13  21    8.77    2.94
  18  12 -20    7.16    2.13
 -18 -12  20    5.26    1.94
  17  11 -19   13.51    2.51
 -17 -11  19   12.61    3.70
  16  10 -18    9.96    2.13
 -16 -10  18   12.85    3.22
  15   9 -17    9.62    2.28
 -15  -9  17   10.15    2.75
  14   8 -16   23.28    3.03
 -14  -8  16   21.00    2.47
  13   7 -15    3.32    1.94
 -13  -7  15    3.46    1.75
  12   6 -14   45.56    3.75
 -12  -6  14   48.73    3.13
  11   5 -13    8.63    1.61
 -11  -5  13    8.82    1.85
  10   4 -12  169.24   10.15
 -10  -4  12  154.45    6.54
   9   3 -11  129.56    5.36
  -9  -3  11  124.54    5.55
   8   2 -10    1.33    1.19
  -8  -2  10    2.18    1.14
   7   1  -9  460.80   15.08
  -7  -1   9  462.03   15.41
  -6   0   8  482.37   22.14
   5  -1  -7  271.64   13.61
  -5   1   7  296.10   12.47
  -4   2   6   14.08    1.14
   3  -3  -5   21.85    0.85
  -3   3   5   21.95    1.23
  -2   4   4  710.16   26.41
   1  -5  -3    8.68    0.90
  -1   5   3    9.05    0.71
   0  -6  -2  439.84   15.60
   0   6   2  417.85   13.99
  -1  -7  -1   23.28    1.80
   1   7   1   26.12    1.85
  -2  -8   0   23.04    1.80
   2   8   0   24.27    1.90
  -3  -9   1  115.91    6.12
   3   9  -1  112.26    8.25
  -4 -10   2   26.88    2.37
   4  10  -2   23.37    3.51
  -5 -11   3  444.25   17.92
   5  11  -3  460.51   17.21
  -6 -12   4  149.57   10.00
   6  12  -4  148.00    6.78
  -7 -13   5  121.55    9.01
   7  13  -5  121.41    8.91
  -8 -14   6   60.02    5.50
   8  14  -6   59.92    5.12
  -9 -15   7  137.86   10.95
   9  15  -7  124.68   10.38
 -10 -16   8   -0.05    1.94
  10  16  -8    2.37    1.75
 -11 -17   9   49.07    4.36
  11  17  -9   50.01    3.70
 -12 -18  10   20.29    2.84
  12  18 -10   18.16    2.75
 -13 -19  11   13.61    2.61
  13  19 -11   16.40    3.22
 -14 -20  12   43.00    4.31
  14  20 -12   39.25    4.12
 -15 -21  13    3.08    2.47
  15  21 -13    2.13    2.37
 -16 -22  14   25.17    3.89
  16  22 -14   21.95    3.32
 -17 -23  15    1.42    3.08
  17  23 -15   -1.19    2.65
 -18 -24  16    4.08    2.75
  18  24 -16    2.56    2.51
 -19 -25  17    4.22    3.13
  19  25 -17    0.05    2.32
 -20 -26  18    0.33    3.79
  20  26 -18    0.19    2.32
 -21 -27  19    5.17    3.08
  21  27 -19    3.08    2.47
 -22 -28  20    1.61    2.89
  22  28 -20   -1.09    1.75
 -23 -29  21   -0.24    2.61
  23  29 -21    0.62    2.37
  27  19 -29    1.47    1.85
  26  18 -28    1.80    4.88
 -26 -18  28    2.56    2.89
  25  17 -27    1.00    1.90
 -25 -17  27    0.09    2.56
  24  16 -26   -0.71    4.12
 -24 -16  26    0.95    2.32
  23  15 -25   -0.81    2.13
 -23 -15  25    1.14    2.18
 -22 -14  24    3.41    2.75
  21  13 -23    9.62    2.42
 -21 -13  23    5.78    2.47
  20  12 -22    0.85    3.98
 -20 -12  22    4.69    2.56
  19  11 -21   18.25    2.65
 -19 -11  21   13.42    2.70
  18  10 -20    5.17    3.37
 -18 -10  20    5.55    2.32
  17   9 -19    8.91    2.18
 -17  -9  19    6.07    2.04
  16   8 -18    3.37    3.03
 -16  -8  18    3.41    1.85
  15   7 -17    4.22    1.85
 -15  -7  17    4.98    1.42
 -14  -6  16   58.64    6.35
  13   5 -15    5.21    1.71
 -13  -5  15    4.55    2.28
  12   4 -14   15.50    2.04
 -12  -4  14   16.88    2.70
  11   3 -13   25.17    3.41
 -11  -3  13   22.61    3.32
  10   2 -12   34.04    3.32
   9   1 -11  106.38    6.02
  -9  -1  11  109.70    4.50
   8   0 -10  114.35    4.60
  -8   0  10  111.41    4.55
   7  -1  -9  463.78   14.17
  -7   1   9  456.06   14.60
   6  -2  -8  274.53   12.71
  -6   2   8  285.53   12.56
   5  -3  -7  306.72    9.05
  -5   3   7  301.13    8.77
   4  -4  -6   14.36    0.71
  -3   5   5 1621.18   39.54
   2  -6  -4   22.71    1.28
  -2   6   4   24.70    1.80
   1  -7  -3   57.88    3.84
   0  -8  -2   22.71    2.65
   0   8   2   23.42    1.56
  -1  -9  -1   32.05    2.18
   1   9   1   32.81    2.13
  -2 -10   0  100.69    5.45
   2  10   0  117.66    5.78
  -3 -11   1   10.95    1.52
   3  11  -1    7.40    1.47
  -4 -12   2  143.36    7.11
   4  12  -2  148.19    6.83
  -5 -13   3   98.75    5.59
   5  13  -3   97.28    5.12
  -6 -14   4   38.35    3.08
   6  14  -4   36.74    2.75
  -7 -15   5  199.54    9.39
   7  15  -5  188.21    9.58
  -8 -16   6  105.62    5.36
   8  16  -6  109.56    6.07
  -9 -17   7  105.91    6.64
   9  17  -7   96.76    7.40
 -10 -18   8    7.68    2.70
  10  18  -8    6.64    3.08
 -11 -19   9   14.55    2.75
 -12 -20  10    1.14    2.80
  12  20 -10    4.60    2.28
 -13 -21  11   -0.62    2.56
  13  21 -11    0.52    2.23
 -14 -22  12   18.54    3.32
  14  22 -12   15.98    2.89
 -15 -23  13    5.64    2.99
  15  23 -13    5.21    2.37
 -16 -24  14    4.74    3.41
  16  24 -14    5.45    2.56
 -17 -25  15   -1.80    2.61
  17  25 -15    0.43    2.61
 -18 -26  16    1.71    2.61
  18  26 -16    3.13    2.18
 -19 -27  17    2.37    2.84
  19  27 -17    0.66    2.32
 -20 -28  18   -1.80    3.22
  20  28 -18   -0.33    2.65
 -21 -29  19    3.46    3.03
  21  29 -19   -0.90    2.61
 -22 -30  20    0.00    2.94
  22  30 -20    1.47    2.32
  27  17 -29   -1.04    1.71
 -27 -17  29    1.80    2.94
  26  16 -28   -1.90    4.93
 -26 -16  28   -1.56    2.42
  25  15 -27    0.76    1.90
 -25 -15  27   -1.23    2.37
  24  14 -26    0.95    1.90
 -24 -14  26    0.19    2.37
  23  13 -25    2.23    2.09
 -23 -13  25    1.94    2.13
  22  12 -24   -0.24    1.90
 -22 -12  24    0.76    2.28
  21  11 -23    2.89    2.04
 -21 -11  23    1.99    2.32
  20  10 -22    3.46    2.75
 -20 -10  22    3.79    2.37
  19   9 -21   11.28    2.42
 -19  -9  21   14.60    2.28
  18   8 -20    0.38    1.85
 -18  -8  20   -0.19    2.13
 -17  -7  19   24.18    2.89
  16   6 -18    7.06    1.99
 -16  -6  18    9.01    2.13
  15   5 -17    0.05    1.85
 -15  -5  17    0.85    1.75
  14   4 -16   67.32    5.69
 -14  -4  16   69.74    4.03
  13   3 -15    2.84    1.66
 -13  -3  15    3.08    1.66
  12   2 -14  267.47   16.12
 -12  -2  14  251.59    9.48
 -11  -1  13   27.64    2.28
  10   0 -12  167.73   10.29
 -10   0  12  191.15    9.91
   9  -1 -11   98.13    5.40
  -9   1  11  104.96    4.46
   8  -2 -10   -2.47    1.33
  -8   2  10   -0.66    0.95
   7  -3  -9  342.37   13.80
  -7   3   9  348.63   10.48
   6  -4  -8   11.61    1.28
  -6   4   8   11.52    1.42
   5  -5  -7   92.49    3.93
  -4   6   6  639.28   23.75
   3  -7  -5  327.58   14.84
  -3   7   5  344.08   10.76
   2  -8  -4   87.47    3.79
   1  -9  -3  117.52    7.02
  -1   9   3  122.12    7.44
   0 -10  -2  114.82    8.34
   0  10   2  108.23    5.45
  -1 -11  -1   12.09    2.23
   1  11   1   16.12    2.51
  -2 -12   0   21.52    1.94
   2  12   0   24.37    3.32
  -3 -13   1  155.35    7.96
   3  13  -1  148.95    6.92
  -4 -14   2  280.60   11.71
   4  14  -2  298.33   17.11
  -5 -15   3   21.05    2.23
   5  15  -3   22.47    2.28
  -6 -16   4   95.81    5.97
   6  16  -4   90.31    6.59
  -7 -17   5   84.01    5.40
   7  17  -5   72.20    3.93
  -8 -18   6    0.14    1.90
   8  18  -6   -0.43    1.90
  -9 -19   7   93.06    7.92
   9  19  -7   70.78    8.01
 -10 -20   8   -1.14    3.27
  10  20  -8   -2.80    2.61
 -11 -21   9   49.30    4.69
  11  21  -9   53.00    4.03
 -12 -22  10    7.11    2.37
  12  22 -10    5.50    3.22
 -13 -23  11   11.33    3.08
 -14 -24  12   10.71    3.03
  14  24 -12   18.63    2.80
 -15 -25  13   -1.80    2.94
  15  25 -13   -0.33    2.18
 -16 -26  14    5.40    3.18
  16  26 -14    4.46    2.70
 -17 -27  15   -0.95    2.51
  17  27 -15   -0.43    2.51
 -18 -28  16    2.65    3.22
  18  28 -16    2.65    4.88
 -19 -29  17    1.66    2.84
  19  29 -17    1.23    2.37
 -20 -30  18    0.47    3.70
  20  30 -18   -0.85    2.28
 -21 -31  19    2.80    2.42
  21  31 -19   -0.33    2.23
  28  16 -30    1.00    1.80
 -28 -16  30    0.14    2.23
  27  15 -29    1.85    1.99
 -27 -15  29    1.37    2.32
  26  14 -28   -0.09    3.60
 -26 -14  28    0.85    2.89
  25  13 -27   -0.57    2.09
 -25 -13  27   -2.23    2.32
  24  12 -26    0.66    1.94
 -24 -12  26    1.00    2.13
  23  11 -25    0.90    2.42
 -23 -11  25    1.85    2.32
  22  10 -24    1.28    1.80
 -22 -10  24    0.62    2.23
  21   9 -23    9.29    4.08
 -21  -9  23    9.01    2.32
  20   8 -22    2.80    1.94
 -20  -8  22    2.61    1.94
  19   7 -21   15.69    2.09
 -19  -7  21   15.93    2.37
  18   6 -20    2.56    1.94
 -18  -6  20    0.28    1.94
  17   5 -19    8.53    1.99
 -17  -5  19   10.62    1.90
  16   4 -18   13.94    1.94
 -16  -4  18   12.85    2.04
  15   3 -17    3.51    2.61
 -15  -3  17    3.03    1.56
  14   2 -16  115.48    8.30
 -14  -2  16  119.70    8.01
  13   1 -15   55.04    6.92
 -13  -1  15   50.44    4.50
  12   0 -14  201.05    7.44
 -12   0  14  193.52    7.68
 -11   1  13   43.09    4.12
 -10   2  12   34.99    2.23
   9  -3 -11  116.19    4.69
  -9   3  11  121.79    4.60
   8  -4 -10   42.71    1.80
  -8   4  10   41.24    2.84
  -7   5   9  662.18   22.95
   6  -6  -8  314.07   12.33
  -5   7   7 1067.32   26.78
   4  -8  -6   12.52    1.47
  -4   8   6   12.94    1.42
  -3   9   5   34.84    1.99
   2 -10  -4   26.31    2.61
   1 -11  -3   10.90    1.28
  -1  11   3    8.15    1.61
   0 -12  -2   19.86    1.52
   0  12   2   23.18    1.94
  -1 -13  -1  155.35    6.78
   1  13   1  162.51   10.29
  -2 -14   0  229.21   10.81
   2  14   0  221.91   12.75
  -3 -15   1   -0.38    1.61
   3  15  -1   -0.95    1.56
  -4 -16   2   -0.38    1.61
   4  16  -2    0.47    3.08
  -5 -17   3   32.19    2.80
   5  17  -3   31.05    2.65
  -6 -18   4   24.37    2.70
   6  18  -4   20.57    2.84
  -7 -19   5   46.22    3.70
   7  19  -5   47.60    3.51
  -8 -20   6   33.75    3.56
   8  20  -6   33.52    4.98
  -9 -21   7   93.53    6.35
   9  21  -7   87.94    5.59
 -10 -22   8   12.42    2.70
  10  22  -8    8.96    5.50
 -11 -23   9   14.79    3.51
  11  23  -9   17.45    2.89
 -12 -24  10    6.21    3.89
  12  24 -10    9.24    2.84
 -13 -25  11   -0.47    3.37
  13  25 -11    4.69    2.51
 -14 -26  12   12.52    3.27
 -15 -27  13    1.47    3.08
 -16 -28  14    7.06    2.65
  16  28 -14    7.54    3.65
 -17 -29  15    0.90    3.03
  17  29 -15    1.99    2.84
 -18 -30  16    0.24    2.42
 -19 -31  17    0.57    2.65
  19  31 -17    3.84    6.21
 -20 -32  18    0.71    2.80
  20  32 -18   -1.00    2.70
  30  16 -32    0.28    1.52
  28  14 -30   -0.81    2.32
 -28 -14  30    1.00    1.90
  27  13 -29    0.66    1.80
 -27 -13  29    1.28    2.32
  26  12 -28    0.76    2.47
 -26 -12  28    1.47    2.56
  25  11 -27   -0.85    2.28
 -25 -11  27    2.28    2.18
  24  10 -26    1.90    1.71
 -24 -10  26    1.04    2.13
  23   9 -25    0.28    1.99
 -23  -9  25    1.42    2.09
  22   8 -24   -1.66    1.90
 -22  -8  24    0.24    1.80
  21   7 -23    0.28    3.13
 -21  -7  23    3.84    2.04
  20   6 -22    3.65    2.51
 -20  -6  22    2.61    1.99
  19   5 -21    8.11    1.90
 -19  -5  21    8.82    1.99
  18   4 -20    0.19    3.03
 -18  -4  20    3.32    1.71
 -17  -3  19    1.37    1.61
  16   2 -18   18.20    2.84
 -16  -2  18   17.45    2.13
  15   1 -17   24.56    3.32
 -15  -1  17   25.84    2.42
 -14   0  16  197.97    7.44
  13  -1 -15   19.25    2.37
 -13   1  15   15.83    1.85
  12  -2 -14  231.06   12.47
 -12   2  14  224.47    8.30
  11  -3 -13   25.55    2.37
 -11   3  13   20.20    2.37
  10  -4 -12  143.22    7.59
 -10   4  12  141.98    7.49
   9  -5 -11   70.73    2.65
  -9   5  11   70.97    4.17
   8  -6 -10   80.26    4.22
  -8   6  10   80.54    3.93
   7  -7  -9  286.43   10.95
  -7   7   9  279.13   11.28
   6  -8  -8  659.10   23.42
  -6   8   8  658.48   24.32
  -5   9   7  740.12   20.34
  -4  10   6  474.12   14.65
  -3  11   5  421.16   20.34
   2 -12  -4  139.90    5.69
  -2  12   4  137.43    8.01
   1 -13  -3  148.67    5.74
  -1  13   3  158.58    6.35
   0 -14  -2  227.46    9.01
   0  14   2  232.67    9.81
  -1 -15  -1    3.75    1.90
   1  15   1    4.17    1.61
  -2 -16   0  976.87   34.09
   2  16   0  946.86   41.10
  -3 -17   1   19.77    2.70
   3  17  -1   18.20    2.28
  -4 -18   2  200.25    9.34
   4  18  -2  203.80    8.11
  -5 -19   3    6.59    2.13
   5  19  -3    5.07    1.85
  -6 -20   4   -2.65    1.90
   6  20  -4   -1.19    1.75
  -7 -21   5   57.98    4.79
   7  21  -5   60.21    5.26
  -8 -22   6   20.15    2.99
   8  22  -6   25.22    3.41
  -9 -23   7   47.74    4.50
   9  23  -7   42.76    5.64
 -10 -24   8   -3.98    3.22
  10  24  -8   -0.85    2.84
 -11 -25   9   10.33    2.80
  11  25  -9    7.30    2.65
 -12 -26  10    6.83    2.56
  12  26 -10    2.70    2.61
 -13 -27  11   -1.33    2.84
  13  27 -11    1.14    3.22
 -14 -28  12    6.21    3.32
  14  28 -12    4.93    2.84
 -15 -29  13    2.80    3.08
 -16 -30  14    0.47    2.84
  16  30 -14    2.32    2.94
 -17 -31  15   -1.37    2.99
  17  31 -15   -1.28    3.13
 -18 -32  16    1.47    2.84
  18  32 -16    0.71    3.22
 -19 -33  17    0.66    2.99
  19  33 -17   -1.04    2.47
  29  13 -31    0.24    1.52
 -29 -13  31   -0.47    2.23
  28  12 -30    0.14    1.52
 -28 -12  30    1.23    1.66
  27  11 -29    3.03    4.12
 -27 -11  29    1.42    2.37
  26  10 -28   -0.81    1.90
 -26 -10  28    0.24    2.13
  25   9 -27    0.47    1.90
 -25  -9  27    2.37    2.04
 -24  -8  26   -1.28    2.28
  23   7 -25    7.92    2.18
 -23  -7  25    8.15    2.56
  22   6 -24    1.19    1.99
 -22  -6  24   -0.28    1.80
 -21  -5  23    8.06    2.23
 -20  -4  22    2.09    2.13
  19   3 -21    6.97    1.75
 -19  -3  21    8.53    1.99
  18   2 -20    3.93    1.42
 -18  -2  20    1.23    1.56
  17   1 -19    4.50    1.52
 -17  -1  19    4.12    1.66
  16   0 -18   55.94    4.41
 -16   0  18   49.82    3.08
  15  -1 -17   40.63    4.69
 -15   1  17   37.78    2.70
  14  -2 -16  100.93    6.68
 -14   2  16  102.87    4.31
 -13   3  15   13.84    1.99
  12  -4 -14   16.59    1.61
 -12   4  14   16.73    2.51
  11  -5 -13    9.05    1.42
 -11   5  13    8.82    1.28
  10  -6 -12    7.68    1.14
   9  -7 -11   91.16    4.27
   8  -8 -10   15.41    1.00
   7  -9  -9  413.25   15.50
  -7   9   9  391.68   16.21
  -6  10   8   91.69    3.18
  -5  11   7  117.71    6.97
   4 -12  -6  119.85    7.54
  -4  12   6  138.10    7.68
  -3  13   5  101.02    4.46
   2 -14  -4  279.23    9.77
  -2  14   4  288.00    9.67
   1 -15  -3    0.66    1.42
  -1  15   3    0.28    1.90
   0 -16  -2  913.53   30.39
   0  16   2  912.02   28.30
  -1 -17  -1   23.42    3.75
   1  17   1   20.10    2.75
  -2 -18   0  243.96   10.19
   2  18   0  258.42   15.74
  -3 -19   1  112.83    5.78
   3  19  -1   98.84    5.26
  -4 -20   2   66.75    3.70
   4  20  -2   72.44    4.36
  -5 -21   3   95.34    5.12
   5  21  -3   89.31    4.65
  -6 -22   4    3.18    2.28
   6  22  -4    1.61    1.99
  -7 -23   5  130.80    6.92
   7  23  -5  130.51    7.16
  -8 -24   6    1.71    2.04
   8  24  -6    0.05    2.32
  -9 -25   7   30.96    3.89
   9  25  -7   34.61    3.93
 -10 -26   8   22.42    2.89
  10  26  -8   23.56    4.36
 -11 -27   9    4.88    2.51
  11  27  -9    4.69    2.70
 -12 -28  10   13.37    3.51
  12  28 -10   19.11    3.75
 -13 -29  11    2.13    2.94
  13  29 -11   -1.28    2.51
 -14 -30  12   11.09    3.46
  14  30 -12    6.02    3.22
 -15 -31  13    0.85    2.94
  15  31 -13    8.30    5.07
 -16 -32  14   -0.09    3.84
  16  32 -14    2.56    2.28
 -17 -33  15    0.43    2.75
  17  33 -15    0.47    2.32
 -18 -34  16    0.95    3.84
  18  34 -16   -0.43    2.37
  31  13 -33   -0.28    1.85
  29  11 -31    1.56    1.52
 -29 -11  31    0.47    2.37
  28  10 -30    2.28    3.84
 -28 -10  30    0.52    2.47
  27   9 -29    0.14    2.18
 -27  -9  29    2.80    2.42
  26   8 -28    0.00    1.90
 -26  -8  28    1.42    1.80
  25   7 -27    0.52    2.99
 -25  -7  27    2.70    1.99
  24   6 -26   -0.24    1.85
 -24  -6  26    0.43    2.13
  23   5 -25    2.28    1.66
 -23  -5  25    1.47    1.94
  22   4 -24    0.52    1.85
 -22  -4  24    0.85    1.94
  21   3 -23    7.40    3.03
 -21  -3  23    3.89    1.90
  20   2 -22    8.39    2.80
 -20  -2  22    4.55    1.80
  19   1 -21    5.69    1.52
 -19  -1  21    4.55    1.75
  18   0 -20    0.81    1.42
 -18   0  20   -3.03    2.75
  17  -1 -19    1.14    1.47
 -17   1  19   -0.38    1.56
 -16   2  18   16.02    2.42
  15  -3 -17   -0.05    1.23
 -15   3  17    0.14    1.37
  14  -4 -16   59.40    4.69
 -14   4  16   60.97    3.27
 -13   5  15    5.45    1.42
  12  -6 -14   36.31    1.94
  11  -7 -13   10.90    1.04
 -11   7  13    9.58    1.61
  10  -8 -12   79.93    3.98
 -10   8  12   83.67    3.84
   9  -9 -11   46.17    2.56
   8 -10 -10  151.32    6.59
   7 -11  -9   95.76    4.46
  -7  11   9   98.89    3.60
  -6  12   8   14.93    1.19
   5 -13  -7  110.13    4.60
  -5  13   7  113.54    6.54
   4 -14  -6   34.37    3.46
  -4  14   6   38.16    2.28
   3 -15  -5   19.77    1.80
  -3  15   5   19.48    1.56
   2 -16  -4   -2.13    1.47
  -2  16   4   -2.84    2.09
   1 -17  -3   20.29    1.80
  -1  17   3   17.30    2.09
   0 -18  -2  239.50   11.24
   0  18   2  240.64   10.29
  -1 -19  -1   90.55    4.36
   1  19   1   90.83    4.36
  -2 -20   0  162.42    7.25
   2  20   0  159.52    7.54
  -3 -21   1    9.43    2.18
   3  21  -1    9.72    2.18
  -4 -22   2    4.27    1.99
   4  22  -2    1.19    1.94
  -5 -23   3    1.19    2.28
   5  23  -3   -0.05    4.12
  -6 -24   4    0.19    2.18
   6  24  -4   -2.75    4.17
  -7 -25   5    4.74    2.47
  -8 -26   6   -0.14    2.18
   8  26  -6   -2.42    2.51
  -9 -27   7   18.87    3.84
   9  27  -7   14.79    3.32
 -10 -28   8   -1.61    3.08
  10  28  -8    2.13    2.47
 -11 -29   9    2.13    2.70
  11  29  -9    4.55    2.51
 -12 -30  10    0.52    2.99
  12  30 -10    1.04    2.84
 -13 -31  11   -0.14    2.80
  13  31 -11   -1.37    2.75
 -14 -32  12    0.62    2.56
  14  32 -12   -1.14    2.65
 -15 -33  13    1.47    2.51
 -16 -34  14    5.26    2.80
  16  34 -14    2.04    2.61
 -17 -35  15    3.41    3.56
  17  35 -15    1.09    2.42
  29   9 -31    0.95    1.71
 -29  -9  31    1.04    2.32
  28   8 -30    0.85    1.66
 -28  -8  30    2.23    2.04
  27   7 -29   -0.95    3.18
 -27  -7  29   -0.19    1.85
  26   6 -28    0.90    1.56
 -26  -6  28    1.61    1.99
  25   5 -27    0.52    1.61
 -25  -5  27   -0.24    1.94
  24   4 -26    1.56    1.56
 -24  -4  26    0.19    1.90
  23   3 -25    0.28    2.70
 -23  -3  25    1.99    1.90
 -22  -2  24   -1.00    1.90
  21   1 -23    5.83    1.66
 -21  -1  23    6.12    1.85
  20   0 -22   -0.62    1.47
 -20   0  22    0.95    1.47
  19  -1 -21    5.88    2.37
 -19   1  21    6.16    2.80
  18  -2 -20    4.69    2.09
 -18   2  20    1.09    1.52
 -17   3  19    1.00    1.47
  16  -4 -18   12.80    2.47
 -16   4  18   11.05    1.80
  15  -5 -17    4.36    2.04
 -15   5  17    2.65    1.37
  14  -6 -16   45.94    3.56
 -14   6  16   47.64    3.65
  13  -7 -15    3.75    1.14
 -13   7  15    4.31    1.14
  12  -8 -14   28.25    2.47
 -12   8  14   31.24    2.47
  10 -10 -12    8.58    1.28
 -10  10  12    9.43    1.33
   9 -11 -11   78.84    3.60
  -9  11  11   80.59    2.94
   8 -12 -10   87.42    3.93
  -8  12  10   85.62    2.94
  -7  13   9  185.84    5.97
  -6  14   8   48.07    3.41
   5 -15  -7  162.75    6.12
   4 -16  -6   75.38    5.26
  -4  16   6   79.60    4.31
   3 -17  -5   30.34    2.23
  -3  17   5   31.19    2.09
   2 -18  -4  183.32    9.67
  -2  18   4  179.01   11.66
   1 -19  -3   93.91    5.12
  -1  19   3   95.57    5.88
   0 -20  -2  154.83    6.12
   0  20   2  154.31    6.26
  -1 -21  -1   28.21    2.75
   1  21   1   30.44    2.42
  -2 -22   0  106.90    5.17
   2  22   0  105.10    5.40
  -3 -23   1   14.70    2.42
   3  23  -1   15.88    2.37
  -4 -24   2   27.26    2.56
   4  24  -2   27.31    3.41
  -5 -25   3   36.17    3.27
   5  25  -3   36.08    3.32
  -6 -26   4    7.21    2.47
   6  26  -4    3.51    1.99
  -7 -27   5   24.65    3.46
   7  27  -5   19.86    3.13
  -8 -28   6    9.29    2.51
   8  28  -6    3.93    2.47
  -9 -29   7    9.67    2.70
   9  29  -7   10.57    2.89
 -10 -30   8    3.89    2.61
  10  30  -8    3.22    2.61
 -11 -31   9    3.75    2.84
  11  31  -9    3.37    2.70
 -12 -32  10    5.50    2.99
  12  32 -10    4.74    2.42
 -13 -33  11    0.33    3.03
  13  33 -11    1.75    2.56
 -14 -34  12    1.42    2.61
  14  34 -12   -0.14    2.51
 -15 -35  13   -1.33    2.75
  15  35 -13   -0.14    6.45
 -16 -36  14    2.18    2.89
  16  36 -14    1.09    2.51
  28   6 -30    0.66    1.47
  27   5 -29    0.66    1.56
 -27  -5  29    1.90    1.90
  26   4 -28   -0.19    2.32
 -26  -4  28    1.75    1.99
  25   3 -27    0.62    2.61
 -25  -3  27   -0.05    2.37
  24   2 -26    0.00    1.90
 -24  -2  26    0.38    1.61
  23   1 -25    4.22    1.52
 -23  -1  25    2.28    1.80
  22   0 -24    6.12    1.66
 -22   0  24    5.12    1.66
  21  -1 -23    6.64    2.47
 -21   1  23    4.36    1.80
  20  -2 -22    7.44    2.56
 -20   2  22    6.31    1.80
  19  -3 -21    6.45    1.61
 -19   3  21    6.45    1.71
  18  -4 -20    8.15    1.61
 -18   4  20    5.36    1.61
  17  -5 -19    9.86    2.37
 -16   6  18    6.97    1.37
  15  -7 -17    4.27    1.75
 -15   7  17    2.47    1.90
  14  -8 -16   16.97    2.28
 -14   8  16   15.22    1.85
  13  -9 -15   19.72    1.52
 -13   9  15   20.62    1.66
 -12  10  14   46.51    2.75
  11 -11 -13   48.54    2.65
  10 -12 -12   61.91    3.27
 -10  12  12   63.34    3.79
   9 -13 -11   24.70    1.90
  -9  13  11   23.47    1.47
  -8  14  10   11.33    1.04
  -7  15   9   94.25    6.12
   6 -16  -8   95.15    4.12
  -6  16   8   88.08    5.40
   5 -17  -7   73.15    3.70
  -5  17   7   72.63    4.69
   4 -18  -6   21.10    1.85
  -4  18   6   20.81    2.04
   3 -19  -5    6.92    1.71
  -3  19   5    6.35    2.61
   2 -20  -4   62.96    5.36
  -2  20   4   63.72    3.51
   1 -21  -3    9.34    1.56
  -1  21   3   11.43    1.99
   0 -22  -2  100.50    4.36
   0  22   2  104.58    5.55
  -1 -23  -1   16.59    2.13
   1  23   1   18.30    3.13
  -2 -24   0   29.01    2.75
   2  24   0   33.90    2.70
  -3 -25   1    0.52    1.90
   3  25  -1   -0.62    1.85
  -4 -26   2   11.33    2.47
  -5 -27   3    0.24    2.28
   5  27  -3    0.57    2.32
  -6 -28   4   -0.43    2.13
   6  28  -4   -1.33    2.37
  -7 -29   5   18.44    3.22
   7  29  -5   11.99    2.75
  -8 -30   6   -0.57    2.65
   8  30  -6    2.47    2.37
  -9 -31   7    9.77    2.94
   9  31  -7    5.83    2.70
 -10 -32   8   -1.90    2.56
  10  32  -8    2.47    4.27
 -11 -33   9    3.41    2.65
  11  33  -9    3.60    2.99
 -12 -34  10   -2.80    2.80
 -13 -35  11    1.23    3.13
  13  35 -11    0.52    2.80
 -14 -36  12    2.94    3.08
  14  36 -12    1.71    2.89
 -15 -37  13    0.66    2.89
  15  37 -13    2.70    4.60
  28   4 -30    0.52    1.85
 -28  -4  30    0.95    1.56
  27   3 -29    0.09    1.42
 -27  -3  29    1.09    1.80
  26   2 -28    2.47    1.47
 -26  -2  28    0.43    1.71
 -25  -1  27   -0.09    1.94
  24   0 -26    1.42    2.28
 -24   0  26   -0.33    1.90
  23  -1 -25    2.80    2.09
 -23   1  25    0.95    1.85
  22  -2 -24   -0.24    1.37
 -22   2  24   -0.09    1.66
  21  -3 -23    3.60    1.56
 -21   3  23    5.36    1.66
  20  -4 -22   -0.43    1.56
 -20   4  22    0.62    1.66
 -19   5  21    8.44    1.85
  18  -6 -20    0.71    2.09
 -18   6  20    0.47    1.37
  17  -7 -19   18.68    2.51
 -17   7  19   18.82    1.75
  16  -8 -18    2.09    1.52
 -15   9  17    6.87    1.75
  13 -11 -15    8.15    1.56
 -13  11  15   11.09    1.52
  12 -12 -14   -1.09    1.33
 -12  12  14    2.51    1.00
  11 -13 -13    1.75    1.42
 -11  13  13    3.27    1.09
  10 -14 -12   50.39    2.80
 -10  14  12   49.97    2.28
  -9  15  11   16.55    1.23
  -8  16  10    0.00    0.90
  -7  17   9   83.53    3.41
   6 -18  -8    0.71    1.71
  -6  18   8    0.14    2.13
   5 -19  -7   39.68    3.65
  -5  19   7   38.21    4.22
   4 -20  -6    1.28    1.33
  -4  20   6    0.71    2.51
   3 -21  -5   87.75    4.36
  -3  21   5   89.41    4.12
   2 -22  -4    1.33    1.75
  -2  22   4    0.62    1.99
   1 -23  -3   14.93    2.28
  -1  23   3   17.35    3.41
   0 -24  -2   23.23    2.47
   0  24   2   23.70    3.75
  -1 -25  -1    2.13    1.85
   1  25   1    2.28    1.90
  -2 -26   0   12.71    2.23
   2  26   0   12.52    2.37
  -3 -27   1    7.63    2.18
   3  27  -1    3.13    2.28
  -4 -28   2    3.93    2.37
  -5 -29   3    5.97    2.47
   5  29  -3    4.36    2.18
  -6 -30   4    3.51    2.84
   6  30  -4    3.08    2.42
  -7 -31   5   10.05    3.03
   7  31  -5   10.33    2.61
  -8 -32   6   -0.71    2.61
   8  32  -6    1.90    2.80
  -9 -33   7    5.31    2.94
   9  33  -7    2.84    2.75
 -10 -34   8   -3.46    2.89
  10  34  -8   -0.66    2.56
 -11 -35   9   -0.90    2.32
  11  35  -9    2.80    2.51
 -12 -36  10   -0.33    2.65
  12  36 -10    0.66    5.64
 -13 -37  11    1.37    2.42
  13  37 -11    1.90    2.47
 -14 -38  12   -0.28    3.37
  14  38 -12    2.80    2.70
  28   2 -30    1.56    1.66
 -28  -2  30    1.56    1.75
  27   1 -29   -0.19    2.51
 -27  -1  29    0.00    2.13
 -26   0  28    1.85    1.66
  25  -1 -27    1.90    1.66
 -25   1  27    1.14    1.66
  24  -2 -26   -0.81    1.28
 -24   2  26   -0.62    1.61
  23  -3 -25    0.57    1.47
 -23   3  25    1.61    1.66
  22  -4 -24    1.99    1.42
 -22   4  24    1.61    1.61
  21  -5 -23    7.02    1.61
 -21   5  23    6.21    1.75
  20  -6 -22    8.34    2.18
 -20   6  22    4.12    1.56
  19  -7 -21    9.96    2.42
 -19   7  21   10.71    1.66
 -18   8  20    1.71    1.75
  17  -9 -19    4.93    1.56
 -15  11  17    0.24    1.56
 -14  12  16   51.20    2.13
 -13  13  15   18.73    1.61
  12 -14 -14   60.68    3.32
 -12  14  14   57.60    2.23
  11 -15 -13    8.91    1.42
 -11  15  13    7.16    1.28
  10 -16 -12   17.73    1.99
 -10  16  12   17.73    1.33
  -9  17  11   32.14    2.80
   8 -18 -10    9.58    1.61
  -8  18  10    7.25    1.23
   7 -19  -9   64.19    4.27
  -7  19   9   68.22    3.13
  -6  20   8   29.53    2.28
   5 -21  -7   49.68    4.50
  -5  21   7   45.70    4.36
   4 -22  -6    3.22    2.23
  -4  22   6    0.85    2.61
   3 -23  -5    1.66    1.66
  -3  23   5    3.13    1.80
   2 -24  -4   22.99    2.51
  -2  24   4   19.06    2.28
   1 -25  -3    0.95    3.37
  -1  25   3    0.47    1.56
   0 -26  -2   15.22    2.42
  -1 -27  -1    3.89    2.09
   1  27   1    5.12    2.09
  -2 -28   0   18.30    2.28
   2  28   0   18.49    2.51
  -3 -29   1    1.61    2.28
   3  29  -1    1.66    2.04
  -4 -30   2    4.22    2.23
   4  30  -2    0.33    4.36
  -5 -31   3    3.84    2.56
   5  31  -3    5.83    2.75
  -6 -32   4    0.81    2.47
   6  32  -4   -0.76    2.13
  -7 -33   5    5.88    3.03
   7  33  -5    6.40    2.37
  -8 -34   6    1.00    2.47
   8  34  -6   -0.81    2.56
  -9 -35   7    3.84    3.08
   9  35  -7    4.17    2.23
 -10 -36   8    1.66    2.89
  10  36  -8    4.27    3.22
 -11 -37   9    0.52    2.80
  11  37  -9   -0.57    2.42
 -12 -38  10   -0.52    3.13
  12  38 -10   -1.00    5.74
 -13 -39  11    1.28    2.23
  13  39 -11   -0.57    2.32
 -29  -1  31    2.09    2.89
  28   0 -30    0.57    2.23
 -28   0  30   -0.85    1.56
  27  -1 -29    1.28    1.28
 -27   1  29    1.42    2.99
  26  -2 -28    0.38    1.37
 -26   2  28    0.57    1.71
  25  -3 -27    0.62    2.37
 -25   3  27    1.14    1.47
  24  -4 -26    0.57    2.18
 -24   4  26    1.19    1.42
  23  -5 -25   -0.05    2.04
 -23   5  25   -0.66    1.61
  22  -6 -24    0.33    1.99
 -22   6  24    2.70    1.75
 -21   7  23    2.37    1.37
 -20   8  22    2.94    1.37
 -19   9  21    6.49    1.71
 -18  10  20    3.79    1.52
 -17  11  19    9.29    1.75
 -15  13  17    1.66    1.33
 -14  14  16    3.93    1.04
  13 -15 -15    6.83    1.42
 -13  15  15    7.30    1.28
  12 -16 -14   53.85    3.18
 -12  16  14   54.61    3.60
  11 -17 -13    0.85    1.42
 -10  18  12   16.83    1.37
   9 -19 -11   12.61    1.80
  -9  19  11    8.72    2.23
  -8  20  10    0.52    1.19
   7 -21  -9   65.56    4.84
  -7  21   9   65.23    4.27
   6 -22  -8   19.48    3.32
  -6  22   8   15.83    2.99
   5 -23  -7   98.27    5.26
  -5  23   7  104.77    6.49
   4 -24  -6   -1.00    1.99
   3 -25  -5   26.45    2.84
  -3  25   5   27.83    2.61
   2 -26  -4    7.73    1.85
  -2  26   4    6.07    1.66
   1 -27  -3    5.03    2.18
  -1  27   3    5.88    2.61
   0 -28  -2   14.93    2.42
   0  28   2   12.23    2.47
  -1 -29  -1   -0.19    2.18
   1  29   1    0.43    2.18
  -2 -30   0    9.43    2.51
   2  30   0   12.04    2.65
  -3 -31   1    1.80    2.04
   3  31  -1    3.13    2.70
  -4 -32   2    9.34    3.13
   4  32  -2    5.78    2.42
  -5 -33   3    2.04    2.56
   5  33  -3    4.08    2.37
  -6 -34   4    0.90    2.65
   6  34  -4   -0.24    2.42
  -7 -35   5    4.79    3.03
   7  35  -5    2.75    2.80
  -8 -36   6   -0.90    2.75
   8  36  -6   -1.23    2.47
  -9 -37   7    2.94    3.13
   9  37  -7    1.42    5.50
 -10 -38   8    0.47    2.94
  10  38  -8    0.43    3.13
 -11 -39   9    2.42    2.89
  11  39  -9    0.43    2.61
 -12 -40  10   -0.52    2.37
 -29   1  31    1.19    1.66
  28  -2 -30   -0.05    1.23
 -28   2  30    0.62    1.33
 -26   4  28    0.47    1.42
 -25   5  27    0.81    1.33
 -24   6  26   -0.05    1.80
 -23   7  25    3.13    1.42
 -22   8  24    0.43    1.19
  21  -9 -23    3.84    1.94
 -21   9  23    5.31    1.23
 -20  10  22   -0.38    1.47
 -19  11  21    8.82    1.61
 -18  12  20    0.38    1.28
 -15  15  17    2.51    1.00
 -14  16  16   56.89    3.51
 -13  17  15    0.71    1.23
 -12  18  14   29.53    2.51
  11 -19 -13    9.91    1.71
 -11  19  13    8.87    2.18
 -10  20  12    1.94    1.14
   9 -21 -11   32.95    2.32
  -9  21  11   34.80    2.23
   8 -22 -10    9.86    2.37
  -8  22  10   11.43    1.94
   7 -23  -9   33.47    2.75
   6 -24  -8   -1.28    1.61
  -6  24   8    0.38    1.80
   5 -25  -7    2.70    2.32
  -5  25   7    5.21    1.90
   4 -26  -6    5.74    1.90
   3 -27  -5    0.52    2.80
  -3  27   5   -1.04    2.80
   2 -28  -4    4.84    2.18
  -2  28   4    5.88    2.70
   1 -29  -3    1.33    2.18
  -1  29   3   -0.38    2.18
   0 -30  -2   15.22    3.27
   0  30   2   11.09    3.37
  -1 -31  -1   -0.90    2.37
   1  31   1    2.04    2.18
  -2 -32   0    6.02    2.37
   2  32   0    1.52    2.70
  -3 -33   1    3.37    2.32
   3  33  -1   -1.61    2.37
  -4 -34   2   -1.75    2.99
   4  34  -2    7.77    4.84
  -5 -35   3    5.55    1.99
   5  35  -3    2.23    2.70
  -6 -36   4   -0.05    2.47
   6  36  -4    0.47    2.28
  -7 -37   5    8.01    3.27
   7  37  -5    3.98    3.41
  -8 -38   6    0.33    2.56
   8  38  -6    0.33    2.47
  -9 -39   7    2.37    2.84
   9  39  -7   -1.42    5.83
 -10 -40   8   -0.95    2.75
  10  40  -8   -1.42    2.32
 -11 -41   9   -1.42    2.94
  11  41  -9    1.14    2.75
  28  -4 -30   -0.14    1.37
 -28   4  30    0.38    1.28
 -27   5  29    1.14    1.47
 -26   6  28   -0.05    1.47
 -25   7  27    0.81    1.42
  24  -8 -26    0.47    1.71
 -24   8  26   -0.19    1.19
 -23   9  25    0.28    1.42
 -22  10  24    0.19    1.23
 -21  11  23    1.94    1.28
 -19  13  21    6.07    1.00
 -15  17  17    5.97    1.23
  14 -18 -16   27.92    2.18
  13 -19 -15    4.69    1.37
 -13  19  15    3.65    0.95
  12 -20 -14   29.49    2.51
 -12  20  14   25.32    1.75
 -11  21  13    1.94    1.09
  10 -22 -12    4.31    2.13
 -10  22  12    3.93    1.23
   9 -23 -11   11.61    2.37
  -9  23  11   10.38    2.37
   8 -24 -10   -0.38    1.75
  -8  24  10   -0.28    2.04
   7 -25  -9   19.53    3.93
  -7  25   9   18.92    2.28
   6 -26  -8    0.05    1.94
   5 -27  -7   12.28    2.61
  -5  27   7   10.67    3.22
   4 -28  -6   -2.13    1.99
  -4  28   6    0.95    2.51
   3 -29  -5    3.89    2.13
  -3  29   5    2.56    2.13
   2 -30  -4    4.03    3.08
  -2  30   4    0.76    2.18
   1 -31  -3    0.81    2.51
  -1  31   3    0.19    2.37
   0 -32  -2    0.71    2.47
   0  32   2    1.61    3.70
  -1 -33  -1   -2.18    2.61
  -2 -34   0    4.12    2.99
   2  34   0    5.83    2.47
  -3 -35   1    0.09    2.65
   3  35  -1   -0.14    2.42
  -4 -36   2    1.71    2.75
   4  36  -2   10.38    5.88
  -5 -37   3   -0.81    2.99
   5  37  -3    2.70    2.65
  -6 -38   4    0.05    2.51
   6  38  -4   -1.85    3.27
  -7 -39   5    0.66    2.47
   7  39  -5    2.89    2.61
  -8 -40   6   -0.38    2.75
   8  40  -6   -0.76    2.75
  -9 -41   7    2.18    3.32
 -26   8  28    1.56    1.19
  25  -9 -27    0.66    1.37
 -25   9  27   -0.52    1.23
 -24  10  26    0.52    1.09
 -23  11  25    1.14    1.04
 -14  20  16   14.65    1.71
 -13  21  15    0.47    1.42
  12 -22 -14   11.00    1.42
  11 -23 -13    6.26    1.85
 -11  23  13    8.06    1.47
 -10  24  12    7.77    1.94
   9 -25 -11    4.79    2.61
  -9  25  11    3.60    1.52
   8 -26 -10   12.09    2.09
  -8  26  10   14.51    2.18
   7 -27  -9    8.87    2.56
  -7  27   9   10.62    2.65
   6 -28  -8    5.26    2.75
  -6  28   8    2.99    1.85
   5 -29  -7    9.67    2.32
  -5  29   7   10.95    3.32
   4 -30  -6    2.47    2.23
   3 -31  -5    3.18    2.13
  -3  31   5    2.61    2.18
   2 -32  -4    3.79    2.37
  -2  32   4    7.92    2.51
   1 -33  -3    1.61    2.80
  -1  33   3    3.27    3.18
   0 -34  -2    4.50    3.03
   0  34   2    7.44    4.79
  -1 -35  -1    0.81    2.56
   1  35   1    4.41    5.40
  -2 -36   0    2.32    2.84
  -3 -37   1   -1.61    2.47
   3  37  -1    1.33    2.61
  -4 -38   2    0.28    2.61
   4  38  -2    2.28    5.26
  -5 -39   3    2.47    5.21
   5  39  -3    4.08    2.84
  -6 -40   4    0.71    3.37
   6  40  -4   -2.70    2.65
  -7 -41   5    0.33    2.84
   7  41  -5    0.47    2.42
  -8 -42   6    0.62    3.03
   8  42  -6    2.47    2.94
 -15  21  17    1.09    1.23
 -14  22  16   10.76    1.90
  13 -23 -15    2.99    1.85
 -13  23  15    1.37    1.56
  12 -24 -14    8.15    2.09
 -12  24  14    8.49    1.80
  11 -25 -13    0.62    1.42
 -11  25  13    1.61    1.85
   9 -27 -11    0.00    2.80
  -9  27  11    1.28    2.32
   8 -28 -10    3.46    3.37
  -8  28  10    0.52    1.61
   7 -29  -9    7.11    3.75
  -7  29   9    7.06    1.94
   6 -30  -8   -0.85    3.51
  -6  30   8    2.42    3.27
   5 -31  -7    6.35    2.28
  -5  31   7    7.96    3.98
   4 -32  -6    1.52    2.18
  -4  32   6   -1.47    3.22
   3 -33  -5    1.42    2.75
  -3  33   5    3.84    2.28
   2 -34  -4   -0.33    2.18
  -2  34   4    0.57    2.28
   1 -35  -3    0.05    2.75
  -1  35   3   -1.66    5.26
   0 -36  -2    1.90    3.08
   0  36   2    4.17    2.89
  -1 -37  -1   -0.33    2.75
   1  37   1    0.33    2.56
  -2 -38   0    2.18    2.89
   2  38   0    2.70    5.55
  -3 -39   1    0.62    2.47
   3  39  -1    0.47    2.65
  -4 -40   2    0.47    2.65
   4  40  -2    4.12    4.84
  -5 -41   3   -4.55    5.45
   5  41  -3    0.09    2.94
   6  42  -4   -1.23    2.94
  15 -23 -17   -0.57    1.23
  14 -24 -16    2.99    1.61
 -14  24  16    3.93    1.19
  13 -25 -15    0.62    1.33
 -13  25  15    0.09    1.66
  12 -26 -14    3.46    2.37
 -12  26  14    5.36    2.47
  11 -27 -13    1.75    2.65
 -11  27  13    1.14    1.80
  10 -28 -12    8.87    1.85
 -10  28  12    9.10    1.99
   9 -29 -11   -0.62    1.85
  -9  29  11   -0.28    1.71
   8 -30 -10    1.37    3.18
  -8  30  10    2.04    1.71
   7 -31  -9    3.65    2.18
  -7  31   9    4.79    2.13
   6 -32  -8    3.03    2.13
  -6  32   8    1.52    3.56
   5 -33  -7    4.98    2.56
  -5  33   7    4.69    4.46
   4 -34  -6    4.98    4.17
  -4  34   6    0.33    2.23
   3 -35  -5    3.22    2.42
  -3  35   5    1.23    3.08
   2 -36  -4    1.52    4.46
  -2  36   4    3.60    4.12
   1 -37  -3    0.14    2.47
  -1  37   3    2.37    2.32
   0 -38  -2    3.22    2.80
   0  38   2    1.71    2.70
  -1 -39  -1    1.56    2.70
   1  39   1    2.47    2.84
  -2 -40   0   -1.14    2.89
   2  40   0   -2.89    4.22
   3  41  -1    1.99    2.51
   4  42  -2    0.85    5.07
   5  43  -3    1.94    3.46
  15 -25 -17    0.85    1.28
  14 -26 -16    3.37    1.80
 -14  26  16    2.47    1.47
  13 -27 -15   -0.19    2.18
 -13  27  15    0.90    1.61
  12 -28 -14    1.85    1.52
 -12  28  14    1.66    1.47
  11 -29 -13   -1.66    1.75
 -11  29  13    2.04    1.56
  10 -30 -12    2.23    1.75
 -10  30  12    1.33    1.75
   9 -31 -11    2.13    3.18
  -9  31  11    0.95    1.75
   8 -32 -10   -1.66    2.23
  -8  32  10   -0.95    2.28
   7 -33  -9    1.75    2.75
   6 -34  -8    3.41    2.32
   5 -35  -7    3.84    2.65
  -5  35   7    4.46    2.84
   4 -36  -6    1.99    2.42
   3 -37  -5    1.71    2.65
  -3  37   5    0.90    3.32
   2 -38  -4   -0.76    2.56
  -2  38   4   -1.28    2.61
   1 -39  -3   -0.81    2.61
  -1  39   3    1.71    2.37
   0 -40  -2    1.04    2.51
   0  40   2    0.38    2.75
  -1 -41  -1    1.19    2.51
   1  41   1    0.52    2.56
  -2 -42   0    1.28    3.08
   2  42   0    1.71    5.45
  -3 -43   1    1.19    2.80
   3  43  -1   -0.76    2.65
  14 -28 -16    4.79    1.94
 -14  28  16    1.52    2.13
  13 -29 -15    1.33    1.47
 -13  29  15    1.14    2.42
  12 -30 -14    1.28    2.70
 -12  30  14    3.98    1.71
  11 -31 -13    0.90    2.37
 -11  31  13   -0.81    1.66
  10 -32 -12    2.75    2.37
 -10  32  12    4.74    1.75
   9 -33 -11    0.14    2.09
  -9  33  11    0.62    1.99
   8 -34 -10    1.66    2.18
  -8  34  10    1.52    2.09
   7 -35  -9    0.19    2.37
  -7  35   9    0.95    4.03
   6 -36  -8   -3.27    4.22
   5 -37  -7    3.37    2.51
  -5  37   7    1.33    3.18
   4 -38  -6    0.24    4.08
  -4  38   6   -0.47    3.37
   3 -39  -5    1.99    3.03
   2 -40  -4   -0.05    2.70
  -2  40   4    0.05    2.70
   1 -41  -3    0.85    2.61
  -1  41   3    0.81    2.18
   0 -42  -2   -1.04    3.37
   0  42   2    1.90    2.51
  -1 -43  -1   -1.85    2.80
   1  43   1    0.62    2.61
  -2 -44   0    2.23    2.84
   2  44   0    1.71    2.32
  15 -29 -17    0.28    1.23
  14 -30 -16   -0.57    1.99
 -14  30  16    0.81    1.71
  13 -31 -15    0.47    1.56
 -13  31  15    0.24    2.04
  12 -32 -14   -0.47    2.89
 -12  32  14   -0.52    1.90
  11 -33 -13    0.66    2.80
 -11  33  13   -0.19    1.52
  10 -34 -12    0.57    1.99
 -10  34  12   -0.57    1.90
   9 -35 -11   -0.19    2.04
   8 -36 -10   -1.71    2.70
  -8  36  10    0.47    2.37
   7 -37  -9    1.14    2.28
  -7  37   9    2.56    3.98
   6 -38  -8   -2.23    2.70
  -6  38   8    0.05    2.13
   5 -39  -7    0.05    2.56
  -5  39   7    0.38    3.03
   4 -40  -6   -0.52    2.47
  -4  40   6   -1.61    2.99
   3 -41  -5    1.28    2.42
  -3  41   5   -0.66    2.75
  -2  42   4    0.71    2.13
   0  44   2    0.00    3.03
   1  45   1    2.70    2.65
  15 -31 -17    0.09    1.14
 -15  31  17   -0.43    1.47
  14 -32 -16    0.66    1.52
 -14  32  16    0.28    2.47
  13 -33 -15   -0.24    1.66
 -13  33  15    1.66    1.80
  12 -34 -14    2.13    2.04
 -12  34  14    0.14    2.75
  11 -35 -13    0.47    2.75
 -11  35  13    0.19    1.66
  10 -36 -12    0.66    3.08
 -10  36  12   -1.04    2.51
   9 -37 -11   -0.38    1.99
  -9  37  11    0.90    2.28
   8 -38 -10    1.37    1.94
  -8  38  10   -0.66    2.51
   7 -39  -9   -1.23    1.99
  -7  39   9   -2.13    2.42
   6 -40  -8    1.19    3.51
  -6  40   8    0.85    2.42
   5 -41  -7    0.95    3.65
  -5  41   7   -2.94    4.55
  -4  42   6    1.37    1.99
  -3  43   5   -0.66    2.42
   0  46   2   -0.43    2.89
  15 -33 -17    1.47    1.61
 -15  33  17    0.24    1.14
  14 -34 -16    1.80    1.99
 -14  34  16    1.04    2.32
  13 -35 -15   -0.47    2.23
  12 -36 -14   -0.19    1.71
  11 -37 -13   -0.52    2.18
  10 -38 -12    0.52    3.08
   9 -39 -11    2.04    3.27
   8 -40 -10    0.00    3.18
   7 -41  -9    0.95    3.60
 -14  36  16   -0.38    1.56
  12 -38 -14   -0.19    2.42
  10 -40 -12    1.37    2.70
 -17  37  13   -0.24    1.90
 -18  36  14    2.32    1.85
  14 -38 -10    2.75    2.56
 -15  37  11    0.33    1.90
  15 -37 -11   -1.99    3.08
 -16  36  12   -0.33    1.99
  16 -36 -12   -2.13    2.61
 -17  35  13    0.85    1.94
  17 -35 -13   -1.37    2.28
  18 -34 -14   -0.57    2.37
 -19  33  15    1.19    1.71
 -20  32  16   -0.66    1.80
 -21  31  17   -0.33    1.00
  -5  45   1    1.90    4.65
  -6  44   2    1.42    4.98
 -11  39   7    0.76    3.22
 -12  38   8   -2.70    3.08
  13 -37  -9    0.57    2.56
 -14  36  10    0.52    2.47
  14 -36 -10   -2.37    2.61
 -15  35  11   -0.24    2.28
  15 -35 -11   -1.47    2.94
 -16  34  12    0.38    1.99
  16 -34 -12    1.23    2.04
 -17  33  13   -1.09    2.32
  17 -33 -13    0.57    2.47
 -18  32  14    3.60    1.52
  18 -32 -14    0.38    2.47
 -19  31  15    0.09    1.33
  19 -31 -15    0.19    1.42
 -20  30  16   -0.33    1.85
 -21  29  17    0.19    1.47
  21 -29 -17   -0.05    1.85
  -3  45  -1   -0.24    2.47
  -4  44   0    0.14    2.84
   6 -42  -2    1.37    3.56
  -7  41   3    0.14    2.56
  -8  40   4    0.81    3.18
   8 -40  -4    1.14    3.18
  -9  39   5   -0.09    3.13
   9 -39  -5   -0.28    1.99
 -10  38   6    0.19    3.37
  10 -38  -6    0.76    3.84
 -11  37   7    2.47    3.27
  11 -37  -7    1.47    3.41
 -12  36   8   -1.14    2.09
  12 -36  -8    2.56    2.65
 -13  35   9   -0.62    1.90
  13 -35  -9    1.23    2.23
 -14  34  10   -0.43    2.99
  14 -34 -10    1.37    1.75
 -15  33  11    3.60    1.94
  15 -33 -11    2.65    1.94
 -16  32  12    0.33    2.37
 -17  31  13    2.56    1.56
  17 -31 -13    1.56    2.37
 -18  30  14    1.56    1.37
  18 -30 -14    1.80    2.13
 -19  29  15    0.47    1.42
 -20  28  16    1.75    1.90
  20 -28 -16   -0.81    1.90
 -21  27  17    0.43    1.52
  21 -27 -17   -1.37    1.75
 -22  26  18    0.19    1.42
  22 -26 -18    1.33    1.47
  -2  44  -2    1.75    3.89
  -3  43  -1    0.81    4.27
   3 -43   1   -1.52    3.51
   4 -42   0    0.57    3.13
  -5  41   1   -0.76    2.28
   5 -41  -1   -0.71    2.84
  -6  40   2   -0.19    2.99
   6 -40  -2    0.38    3.60
  -7  39   3    1.66    2.65
   7 -39  -3   -0.33    2.23
  -8  38   4    1.61    2.47
   8 -38  -4   -1.80    2.80
  -9  37   5    9.43    2.56
   9 -37  -5    8.44    3.60
 -10  36   6    1.80    2.51
  10 -36  -6    0.85    4.27
 -11  35   7    8.01    3.08
  11 -35  -7    5.50    2.94
 -12  34   8    1.47    2.18
 -13  33   9    0.76    2.51
  13 -33  -9    3.56    2.04
 -14  32  10    6.49    1.99
  14 -32 -10    7.16    3.41
 -15  31  11    1.47    1.99
  15 -31 -11   -0.33    2.65
 -16  30  12    9.86    1.99
  16 -30 -12   10.33    2.65
 -17  29  13    1.28    2.65
  17 -29 -13    1.14    1.61
 -18  28  14    4.60    1.56
 -19  27  15    2.13    1.33
 -20  26  16    2.99    1.71
 -21  25  17    3.08    1.56
  21 -25 -17    4.88    1.80
 -22  24  18   -0.05    1.52
 -23  23  19    3.79    1.33
 -24  22  20    0.66    0.81
   0  44  -4    0.52    4.50
   0 -44   4    0.00    3.08
  -1  43  -3    0.09    4.03
   1 -43   3   -0.05    2.37
  -2  42  -2   -0.33    3.03
   2 -42   2   -0.28    3.51
  -3  41  -1   -1.09    3.03
   3 -41   1    1.42    2.94
  -4  40   0   -1.42    2.47
   4 -40   0   -1.90    2.70
  -5  39   1   -2.09    2.65
   5 -39  -1    1.47    2.75
  -6  38   2    1.28    2.37
   6 -38  -2    0.76    2.47
  -7  37   3    0.43    2.23
   7 -37  -3   -2.09    2.65
  -8  36   4    1.61    2.65
   8 -36  -4   -0.62    2.37
  -9  35   5    0.09    2.13
   9 -35  -5    0.09    2.32
 -10  34   6    2.89    2.18
  10 -34  -6    0.81    2.13
  11 -33  -7    0.52    2.13
 -12  32   8    2.23    1.94
  12 -32  -8   -1.33    3.27
 -13  31   9   -0.38    1.94
  13 -31  -9   -1.14    2.51
 -14  30  10    2.32    2.51
  14 -30 -10    1.85    1.66
 -15  29  11    2.37    1.66
  15 -29 -11    3.27    2.65
 -16  28  12    2.65    1.61
  16 -28 -12    3.32    1.80
 -17  27  13    2.75    1.56
  17 -27 -13    4.27    2.23
 -18  26  14    0.95    1.94
 -19  25  15    2.84    1.33
  19 -25 -15    3.70    1.94
 -20  24  16    1.90    1.47
  20 -24 -16    0.57    1.90
 -21  23  17    1.42    1.52
  21 -23 -17    0.09    1.99
 -22  22  18    3.18    1.37
 -23  21  19    1.52    1.23
 -24  20  20    3.13    1.28
 -25  19  21    0.38    1.04
 -27  17  23    0.76    1.00
 -28  16  24    0.28    0.71
   2  44  -6    1.94    2.70
   1  43  -5    1.71    4.41
   0  42  -4   -0.57    2.65
   1 -41   3    1.90    2.51
  -2  40  -2    1.85    2.80
   2 -40   2    4.65    2.75
  -3  39  -1   -1.71    2.51
   3 -39   1    1.56    2.80
  -4  38   0    1.80    4.46
   4 -38   0    4.12    2.80
  -5  37   1    5.26    3.79
   5 -37  -1    2.89    2.56
  -6  36   2   -1.52    3.98
   6 -36  -2    1.37    2.47
  -7  35   3   14.41    4.84
   7 -35  -3   13.32    3.13
  -8  34   4    0.33    2.28
   8 -34  -4    0.19    2.80
  -9  33   5   14.13    4.03
   9 -33  -5   18.44    2.84
 -10  32   6    1.52    2.09
  10 -32  -6   -1.00    3.32
 -11  31   7   13.89    3.37
  11 -31  -7   11.05    3.08
 -12  30   8   12.04    2.09
  12 -30  -8    9.10    3.18
 -13  29   9    1.71    1.90
  13 -29  -9    1.75    2.23
 -14  28  10   24.98    2.51
  14 -28 -10   30.15    3.46
 -15  27  11    2.56    1.42
  15 -27 -11    2.61    2.18
 -16  26  12   38.12    4.46
  16 -26 -12   39.44    4.36
 -17  25  13   -0.95    1.47
 -18  24  14   11.43    1.61
  18 -24 -14   13.37    2.47
 -19  23  15    7.44    2.13
  19 -23 -15    3.03    2.04
 -20  22  16    1.71    1.61
  20 -22 -16    2.13    1.90
 -21  21  17   10.95    1.90
  21 -21 -17   11.43    2.23
 -22  20  18   -0.19    1.33
 -23  19  19   13.42    1.52
  23 -19 -19   11.61    2.37
 -24  18  20    0.62    1.23
 -25  17  21    4.50    1.61
 -26  16  22    1.42    1.09
 -27  15  23   -0.85    1.37
 -28  14  24    1.04    1.56
 -29  13  25    0.38    1.23
   3  43  -7   -0.66    2.37
   2  42  -6    1.19    2.99
  -2 -42   6    0.24    2.80
   1  41  -5   -0.52    2.13
  -1 -41   5   -1.71    2.84
   0  40  -4    0.57    3.03
   0 -40   4    0.76    2.65
  -1  39  -3    0.85    2.75
   1 -39   3    1.94    3.08
  -2  38  -2   -0.09    2.70
   2 -38   2    0.47    2.51
  -3  37  -1    3.03    3.32
   3 -37   1   -2.70    4.36
  -4  36   0    1.09    2.56
   4 -36   0   -0.14    2.18
  -5  35   1    1.19    2.23
   5 -35  -1    1.04    3.89
  -6  34   2    2.65    3.84
   6 -34  -2    2.09    4.08
  -7  33   3    1.99    3.22
   7 -33  -3    0.43    2.04
  -8  32   4    0.14    2.18
   8 -32  -4   -0.66    3.32
  -9  31   5   -0.19    1.94
   9 -31  -5    0.57    1.94
 -10  30   6    4.69    3.03
  10 -30  -6    4.22    1.80
 -11  29   7   -0.38    1.99
  11 -29  -7    2.89    1.85
 -12  28   8    2.75    1.61
  12 -28  -8    2.13    2.56
 -13  27   9    4.31    1.56
 -14  26  10    5.45    1.75
  14 -26 -10    5.83    2.61
 -15  25  11   -1.00    1.42
  15 -25 -11    0.47    2.28
 -16  24  12    3.13    2.13
 -17  23  13    5.88    1.90
  17 -23 -13    7.54    2.13
  18 -22 -14    0.57    2.04
 -19  21  15    3.56    1.23
  19 -21 -15    4.27    2.09
 -20  20  16    0.05    1.71
  20 -20 -16    1.28    1.85
 -21  19  17    2.70    1.19
  21 -19 -17    0.85    1.90
 -22  18  18    1.85    1.61
 -23  17  19    0.62    1.33
  23 -17 -19    0.00    1.90
 -25  15  21    0.43    1.56
 -26  14  22    1.37    1.71
 -27  13  23   -0.33    1.14
   4  42  -8    1.37    2.70
  -4 -42   8   -3.37    3.60
   3  41  -7    0.62    2.65
  -3 -41   7   -1.37    3.18
   2  40  -6    2.56    5.83
  -2 -40   6    3.03    2.75
   1  39  -5   -0.24    2.70
  -1 -39   5    1.33    2.51
   0 -38   4    5.59    2.89
  -1  37  -3    2.28    2.75
   1 -37   3    1.19    2.75
  -2  36  -2    5.50    2.80
   2 -36   2    7.49    2.80
   3 -35   1   -0.28    2.80
  -4  34   0    1.99    2.23
   4 -34   0    0.57    2.28
  -5  33   1    6.12    3.37
   5 -33  -1    5.97    2.32
  -6  32   2   -2.18    3.08
   6 -32  -2    1.09    3.60
  -7  31   3   13.51    2.56
   7 -31  -3   15.17    2.65
  -8  30   4    1.33    3.03
   8 -30  -4   -0.09    1.94
  -9  29   5   11.71    2.18
   9 -29  -5   13.27    2.32
 -10  28   6    5.97    2.65
  10 -28  -6    4.93    1.75
 -11  27   7   -0.47    1.61
  11 -27  -7    0.47    1.61
 -12  26   8    6.16    1.52
  12 -26  -8    8.58    2.51
 -13  25   9    7.21    1.66
  13 -25  -9    9.58    1.66
 -14  24  10   26.31    3.13
 -15  23  11    4.55    1.33
  15 -23 -11    6.02    2.04
 -16  22  12   22.42    2.04
 -17  21  13   -1.28    1.19
  17 -21 -13   -1.52    2.13
  18 -20 -14    5.97    1.66
 -19  19  15    2.70    1.56
  19 -19 -15    1.14    1.75
 -20  18  16    3.89    1.56
  20 -18 -16    3.13    2.18
 -21  17  17   10.62    2.09
  21 -17 -17    8.63    2.13
 -22  16  18    2.65    1.75
 -23  15  19    4.36    1.42
  23 -15 -19    4.08    1.99
  24 -14 -20   -1.75    2.04
 -25  13  21    0.66    1.80
 -26  12  22    2.75    1.52
 -27  11  23   -1.66    1.90
  27 -11 -23    1.33    1.90
 -29   9  25    0.66    1.75
  29  -9 -25    1.52    1.75
 -30   8  26    0.09    1.56
  30  -8 -26    1.23    1.66
 -31   7  27    0.00    1.56
   5  41  -9    1.56    2.47
   4  40  -8    1.04    2.84
  -4 -40   8    0.52    3.13
   3  39  -7    2.84    4.22
  -3 -39   7    2.23    2.94
   2  38  -6    0.09    2.47
  -2 -38   6    1.47    2.84
   1  37  -5    2.32    2.89
  -1 -37   5    2.84    3.22
   0  36  -4    0.00    2.65
   0 -36   4    3.70    2.51
  -1  35  -3   -1.61    2.70
   1 -35   3    0.95    2.70
  -2  34  -2    4.74    2.47
   2 -34   2    8.25    2.28
  -3  33  -1   -1.75    3.13
   3 -33   1   -1.19    2.61
  -4  32   0   26.93    4.69
   4 -32   0   26.74    3.41
  -5  31   1    0.00    2.28
   5 -31  -1    0.52    2.04
  -6  30   2   22.09    3.37
   6 -30  -2   20.76    3.65
  -7  29   3    0.38    1.80
   7 -29  -3    2.28    1.94
  -8  28   4    5.03    2.89
   8 -28  -4    6.02    2.94
  -9  27   5   15.98    2.09
   9 -27  -5   17.11    2.32
 -10  26   6   -1.28    1.56
 -11  25   7   76.51    5.31
  11 -25  -7   86.57    7.06
 -12  24   8    0.71    2.04
  12 -24  -8    2.47    2.13
 -13  23   9   43.71    2.80
  13 -23  -9   52.05    4.88
 -14  22  10    5.55    1.19
  14 -22 -10    6.83    2.28
 -15  21  11    2.94    1.37
  15 -21 -11    3.32    2.13
 -16  20  12   34.42    2.51
  16 -20 -12   32.14    3.46
 -17  19  13    3.37    1.37
  17 -19 -13    3.84    2.04
  18 -18 -14   78.46    6.45
 -19  17  15    1.37    1.37
  19 -17 -15    2.18    1.33
 -20  16  16   25.50    2.99
  20 -16 -16   20.86    2.80
 -21  15  17    1.94    1.28
 -22  14  18    0.19    1.94
  22 -14 -18   -1.90    2.13
 -23  13  19    3.27    1.66
  23 -13 -19    3.27    1.42
  24 -12 -20   -1.37    2.23
 -25  11  21    4.46    2.37
  25 -11 -21    3.03    2.09
 -26  10  22   -0.24    1.52
  26 -10 -22    2.47    2.04
 -27   9  23    0.90    1.61
  27  -9 -23    0.14    2.42
 -28   8  24    0.57    1.47
  28  -8 -24    3.13    1.85
 -29   7  25   -0.57    1.37
 -30   6  26   -0.33    1.75
 -31   5  27   -1.19    1.71
  31  -5 -27   -0.28    1.56
   7  41 -11    0.47    2.47
   6  40 -10   -0.19    2.65
  -6 -40  10    1.00    3.22
   5  39  -9   -3.98    5.93
  -5 -39   9    1.99    3.13
   4  38  -8    1.00    2.80
  -4 -38   8   -2.28    2.94
   3  37  -7   -0.19    2.61
  -3 -37   7    0.00    2.70
   2  36  -6   -3.93    3.75
  -2 -36   6   -0.19    2.75
   1  35  -5    2.32    2.51
  -1 -35   5    1.75    2.65
   0  34  -4   -1.04    4.36
   0 -34   4   -1.90    2.51
  -1  33  -3    1.37    2.56
   1 -33   3    1.75    2.61
  -2  32  -2   -0.81    3.65
   2 -32   2    4.08    2.47
  -3  31  -1   -0.81    3.08
   3 -31   1    0.43    2.09
   4 -30   0   12.61    2.84
  -5  29   1   -3.56    3.65
   5 -29  -1   -1.52    2.04
  -6  28   2   10.24    2.28
   6 -28  -2   10.86    2.47
  -7  27   3   -2.51    2.65
   7 -27  -3    1.75    2.84
  -8  26   4   12.18    1.85
   8 -26  -4   11.95    1.85
  -9  25   5    2.23    1.66
 -10  24   6    8.34    2.75
  10 -24  -6   13.46    1.80
 -11  23   7   42.38    2.80
  11 -23  -7   45.51    2.99
 -12  22   8    2.28    1.33
  12 -22  -8    1.28    1.42
 -13  21   9   26.60    1.90
 -14  20  10    1.47    1.19
  14 -20 -10    1.52    1.23
 -15  19  11    8.49    1.47
  15 -19 -11    8.58    1.52
 -16  18  12    0.76    1.37
  16 -18 -12    0.00    1.90
 -17  17  13   -1.37    1.23
  17 -17 -13    0.09    1.33
 -18  16  14   30.62    2.47
  18 -16 -14   29.16    3.46
 -19  15  15   -1.42    1.80
  19 -15 -15    0.66    1.37
  20 -14 -16   16.21    2.89
 -21  13  17   -0.05    1.80
 -22  12  18    2.23    1.47
  22 -12 -18    2.23    2.28
  23 -11 -19    0.62    2.09
 -24  10  20   -0.90    2.70
  24 -10 -20    0.38    2.18
 -25   9  21   -0.43    1.56
  25  -9 -21    0.90    1.47
 -26   8  22    0.00    1.94
 -27   7  23    0.85    1.80
 -28   6  24    1.94    1.75
  28  -6 -24    2.42    2.18
 -29   5  25    3.13    2.94
  29  -5 -25   -1.99    2.42
 -30   4  26    3.13    2.32
  30  -4 -26    0.71    1.66
  31  -3 -27   -1.14    1.99
  32  -2 -28   -0.24    1.52
   8  40 -12    0.28    2.47
  -8 -40  12    0.52    3.08
   7  39 -11    2.75    2.84
  -7 -39  11    1.09    3.03
   6  38 -10   -1.19    2.51
  -6 -38  10   -0.81    2.80
   5  37  -9   13.70    3.46
  -5 -37   9   13.94    3.84
   4  36  -8   -0.66    2.56
  -4 -36   8   -0.81    3.08
   3  35  -7   14.27    4.31
  -3 -35   7   22.04    3.41
   2  34  -6    5.03    4.17
  -2 -34   6    0.81    2.65
   1  33  -5    7.16    2.99
  -1 -33   5    7.68    2.75
   0  32  -4   35.51    3.98
   0 -32   4   29.16    3.56
  -1  31  -3   -1.14    2.04
   1 -31   3    1.66    2.04
  -2  30  -2   76.09    6.07
   2 -30   2   82.44    6.40
  -3  29  -1   -1.37    3.70
   3 -29   1    0.24    2.23
  -4  28   0   84.67    6.73
   4 -28   0   82.39    7.68
  -5  27   1   19.77    3.37
   5 -27  -1   12.75    2.32
  -6  26   2   19.91    2.42
   6 -26  -2   26.50    2.75
  -7  25   3   63.81    3.41
  -8  24   4    1.42    1.71
   8 -24  -4    4.31    2.13
  -9  23   5  148.19    9.29
   9 -23  -5  134.16    5.45
 -10  22   6   11.33    2.51
  10 -22  -6   12.71    2.42
 -11  21   7  213.57   10.71
  11 -21  -7  231.39   12.42
 -12  20   8   11.71    1.47
  12 -20  -8   13.51    1.71
 -13  19   9   72.96    3.65
  13 -19  -9   74.90    4.03
 -14  18  10   78.98    3.79
  14 -18 -10   80.21    4.65
 -15  17  11    1.75    1.28
  15 -17 -11    1.42    1.85
 -16  16  12  192.80    7.21
  16 -16 -12  199.01    9.86
 -17  15  13    1.09    1.23
  17 -15 -13    2.04    1.90
 -18  14  14  181.95    7.16
  18 -14 -14  179.15    9.72
 -19  13  15    0.90    1.85
  19 -13 -15    2.04    1.37
 -21  11  17   35.65    3.41
  21 -11 -17   39.25    3.03
 -22  10  18   -0.71    2.23
  22 -10 -18   -3.65    2.56
 -23   9  19   47.69    5.36
  23  -9 -19   43.24    4.55
 -24   8  20    1.00    1.75
  24  -8 -20   -0.90    2.42
 -25   7  21   12.52    2.47
  25  -7 -21   13.65    2.18
 -26   6  22    2.42    1.85
  26  -6 -22    1.56    1.61
 -27   5  23    2.56    1.99
  27  -5 -23    3.98    1.56
 -28   4  24    4.17    2.09
  28  -4 -24    5.12    1.71
 -29   3  25   -0.24    1.75
  29  -3 -25   -2.94    2.75
 -30   2  26    1.28    2.32
  30  -2 -26    2.84    2.89
 -31   1  27   -1.33    2.89
  31  -1 -27    3.98    3.08
  32   0 -28    0.95    1.75
   9  39 -13    1.28    2.04
  -9 -39  13    0.09    2.89
   8  38 -12    0.00    4.27
  -8 -38  12   -0.90    2.65
   7  37 -11   -0.14    2.61
  -7 -37  11    1.85    2.99
   6  36 -10   -1.56    2.70
  -6 -36  10   -0.95    3.08
   5  35  -9   -0.62    3.08
  -5 -35   9   -0.95    2.89
   4  34  -8   -1.52    2.51
  -4 -34   8   -2.47    2.75
   3  33  -7   -1.04    4.79
  -3 -33   7   -0.09    2.89
   2  32  -6    0.00    2.47
  -2 -32   6    1.61    2.75
   1  31  -5   -0.09    4.46
  -1 -31   5    1.42    2.84
   0  30  -4   11.71    4.36
   0 -30   4   20.62    3.37
   1 -29   3   -1.14    2.70
  -2  28  -2   23.56    2.47
   2 -28   2   26.45    2.75
  -3  27  -1    7.87    4.12
   3 -27   1    5.83    2.28
  -4  26   0    6.21    3.08
   4 -26   0    6.40    2.09
  -5  25   1   10.43    2.09
   5 -25  -1   10.33    2.18
  -6  24   2   -1.28    1.75
   6 -24  -2    2.51    1.80
  -7  23   3   15.55    1.75
   7 -23  -3   12.14    2.37
  -8  22   4   -1.66    2.32
   8 -22  -4    2.37    2.42
  -9  21   5   21.52    3.32
   9 -21  -5   22.66    1.99
 -10  20   6  119.28    5.12
  10 -20  -6  126.34    7.68
 -11  19   7    4.46    1.19
  11 -19  -7    6.54    1.99
 -12  18   8   31.67    2.09
  12 -18  -8   32.81    3.32
 -13  17   9   15.55    1.56
  13 -17  -9   14.70    2.04
 -14  16  10    9.39    1.37
  14 -16 -10    9.43    1.90
 -15  15  11   -0.05    1.28
  16 -14 -12   47.03    2.51
 -17  13  13   19.58    2.13
  17 -13 -13   21.52    2.28
 -18  12  14   28.02    2.09
  18 -12 -14   27.45    3.13
 -19  11  15    6.49    1.52
  20 -10 -16   12.47    1.85
 -21   9  17    8.49    1.94
  21  -9 -17    8.20    2.42
 -22   8  18    0.66    2.32
  22  -8 -18    0.57    1.56
 -23   7  19   18.39    2.61
  23  -7 -19   15.83    2.37
 -24   6  20   -0.57    1.94
  24  -6 -20    0.43    1.71
 -25   5  21    5.17    2.47
  25  -5 -21    1.47    1.80
 -26   4  22    5.26    2.13
  26  -4 -22    3.70    1.80
 -27   3  23   -0.57    1.80
  27  -3 -23    0.19    1.52
 -28   2  24    2.65    2.13
 -29   1  25   -0.09    1.99
  29  -1 -25    0.81    1.85
 -30   0  26   -0.38    2.32
 -31  -1  27    1.52    1.85
  31   1 -27    0.71    1.71
 -32  -2  28   -0.52    3.22
 -10 -38  14    0.62    2.61
   9  37 -13    1.61    2.51
  -9 -37  13    2.28    3.18
   8  36 -12   -2.18    2.65
  -8 -36  12    0.66    2.89
   7  35 -11   18.11    5.07
  -7 -35  11   11.19    3.79
   6  34 -10    3.98    5.78
  -6 -34  10    5.36    2.65
   5  33  -9   24.75    7.49
  -5 -33   9   27.64    4.41
   4  32  -8    4.41    4.69
  -4 -32   8   -2.94    2.80
   3  31  -7   22.42    3.93
  -3 -31   7   21.48    3.51
   2  30  -6   21.38    5.36
  -2 -30   6   20.05    3.37
   1  29  -5   -0.38    2.04
  -1 -29   5    0.95    2.32
   0  28  -4   94.10    5.69
   0 -28   4   93.96    5.97
  -1  27  -3    5.03    2.84
   1 -27   3    6.54    2.47
  -2  26  -2  158.34    6.92
   2 -26   2  152.03   10.00
  -3  25  -1   -1.94    2.94
   3 -25   1   -0.19    1.90
  -4  24   0   65.14    3.84
   4 -24   0   63.43    5.31
  -5  23   1   69.97    5.74
   5 -23  -1   73.01    3.93
  -6  22   2    0.09    1.66
   6 -22  -2    0.66    2.09
  -7  21   3  292.69    9.91
   7 -21  -3  321.80   10.71
  -8  20   4   45.94    4.31
   8 -20  -4   50.25    4.50
  -9  19   5  504.89   15.22
   9 -19  -5  530.20   26.64
 -10  18   6    2.84    1.23
  10 -18  -6    3.84    1.90
 -11  17   7  178.63    6.49
  11 -17  -7  175.79    9.43
 -12  16   8   57.60    2.56
  12 -16  -8   61.49    3.79
 -13  15   9   25.79    1.75
  13 -15  -9   24.60    1.99
 -14  14  10  298.62    9.05
  14 -14 -10  315.35    9.96
 -15  13  11    8.53    2.04
  15 -13 -11   10.52    1.99
 -16  12  12  251.26   11.57
  16 -12 -12  252.54    8.82
 -17  11  13   -2.70    1.99
  17 -11 -13    1.37    1.28
 -18  10  14   61.39    4.93
  18 -10 -14   61.06    3.27
 -19   9  15   29.82    3.56
  19  -9 -15   34.13    3.56
 -20   8  16    1.28    1.66
  20  -8 -16    0.09    1.52
 -21   7  17  115.39    5.50
  21  -7 -17  116.01    5.97
 -22   6  18    4.60    1.99
  22  -6 -18    4.84    1.71
 -23   5  19   65.37    4.79
  23  -5 -19   66.61    4.27
 -24   4  20    3.79    1.90
  24  -4 -20    0.81    1.71
 -25   3  21   18.25    2.89
  25  -3 -21   15.27    3.32
 -26   2  22    2.28    2.13
  26  -2 -22    1.09    1.80
 -27   1  23    2.56    1.90
  27  -1 -23    1.37    1.90
 -28   0  24    4.60    2.18
  28   0 -24    8.44    3.18
 -29  -1  25    2.80    2.04
  29   1 -25   -0.57    1.90
 -30  -2  26    5.59    2.09
  30   2 -26    2.94    1.80
 -31  -3  27   -3.13    3.98
  32   4 -28    1.28    1.80
  11  37 -15   -0.66    2.28
 -11 -37  15    1.19    2.89
  10  36 -14   -2.04    2.47
 -10 -36  14    0.28    5.55
   9  35 -13    0.76    2.80
  -9 -35  13    0.95    2.94
   8  34 -12    1.09    2.65
  -8 -34  12    1.80    2.80
   7  33 -11    0.62    2.84
  -7 -33  11   -1.85    2.94
   6  32 -10    2.23    2.32
  -6 -32  10    1.80    2.84
   5  31  -9    0.24    2.28
  -5 -31   9   -0.90    2.37
   4  30  -8    1.66    2.56
  -4 -30   8   -0.38    2.56
   3  29  -7    1.71    2.28
  -3 -29   7    4.79    2.18
   2  28  -6   14.46    2.61
  -2 -28   6   16.17    2.84
   1  27  -5   18.54    4.17
  -1 -27   5   17.83    2.47
   0  26  -4    6.21    3.41
   0 -26   4    9.43    2.42
  -1  25  -3   -0.28    1.47
   1 -25   3   -0.66    2.04
  -2  24  -2   -0.33    3.18
   2 -24   2    1.75    2.04
  -3  23  -1   15.22    2.75
   3 -23   1   11.09    2.42
  -4  22   0   13.32    2.18
   4 -22   0   11.66    1.71
  -5  21   1   56.65    3.03
   5 -21  -1   57.65    3.46
  -6  20   2   70.45    3.65
   6 -20  -2   65.37    5.74
  -7  19   3   44.47    4.22
   7 -19  -3   51.34    3.13
  -8  18   4    5.26    1.42
   8 -18  -4    5.45    1.90
  -9  17   5   25.50    2.84
   9 -17  -5   26.36    2.80
 -10  16   6   45.70    2.42
  10 -16  -6   37.36    3.56
 -11  15   7    8.34    1.99
  11 -15  -7    8.20    1.47
 -12  14   8   31.81    1.99
  12 -14  -8   33.90    2.13
 -13  13   9    8.34    1.80
  13 -13  -9    7.30    1.85
 -14  12  10   56.18    3.51
  14 -12 -10   51.10    2.51
 -15  11  11    4.88    1.28
  15 -11 -11    5.88    1.23
  16 -10 -12   14.32    1.56
 -17   9  13   11.66    1.71
  17  -9 -13   11.61    1.47
 -18   8  14    1.94    1.80
  18  -8 -14    2.80    1.99
  19  -7 -15   18.77    2.84
 -20   6  16    2.32    1.61
  20  -6 -16    1.94    1.52
 -21   5  17   25.88    2.65
  21  -5 -17   24.37    2.37
 -22   4  18   -0.19    1.94
  22  -4 -18   -1.99    2.84
 -23   3  19    1.52    2.80
  23  -3 -19    4.93    2.09
 -24   2  20   -0.90    2.99
  24  -2 -20    0.33    2.32
 -25   1  21    1.42    2.04
  25  -1 -21    0.47    1.85
 -26   0  22    4.84    2.09
  26   0 -22    6.31    2.70
 -27  -1  23   -2.18    2.13
  27   1 -23   -0.33    1.80
  28   2 -24    1.61    3.03
 -29  -3  25   -1.04    1.99
  29   3 -25    1.00    1.71
 -30  -4  26   -0.47    1.99
  30   4 -26   -0.90    2.23
 -31  -5  27   -1.04    2.13
  31   5 -27   -0.05    1.90
 -32  -6  28    1.37    2.23
 -13 -37  17    0.52    3.13
  12  36 -16   -0.43    2.51
 -12 -36  16    4.12    3.13
  11  35 -15    1.33    2.56
 -11 -35  15   -0.33    3.08
  10  34 -14    3.65    2.23
 -10 -34  14   -1.47    2.65
   9  33 -13   -0.33    5.69
  -9 -33  13    2.51    2.75
   8  32 -12    2.94    2.61
  -8 -32  12    2.75    3.18
   7  31 -11   19.29    2.89
  -7 -31  11   25.69    4.08
   6  30 -10    6.83    3.08
  -6 -30  10    5.83    2.61
   5  29  -9   17.68    2.65
  -5 -29   9   19.58    3.32
   4  28  -8    8.96    2.18
  -4 -28   8    8.96    2.65
   3  27  -7    0.05    1.99
  -3 -27   7    0.05    2.13
   2  26  -6   29.58    2.80
  -2 -26   6   31.95    4.03
   1  25  -5   14.13    2.75
  -1 -25   5    8.11    2.65
   0  24  -4   74.67    4.27
   0 -24   4   71.11    4.69
  -1  23  -3   13.32    2.23
   1 -23   3   15.64    2.51
  -2  22  -2   95.71    6.16
   2 -22   2  103.06    4.79
  -3  21  -1   10.24    2.09
   3 -21   1   11.19    1.61
  -4  20   0   11.71    2.70
   4 -20   0    8.72    1.99
  -5  19   1  205.46    7.77
   5 -19  -1  209.63    7.59
  -6  18   2   72.58    5.45
   6 -18  -2   78.98    6.26
  -7  17   3  257.42    9.34
   7 -17  -3  246.71    8.49
  -8  16   4   69.64    3.70
   8 -16  -4   66.75    3.56
  -9  15   5  250.88    8.72
   9 -15  -5  249.27   11.95
 -10  14   6    9.29    1.33
  10 -14  -6    9.58    2.13
 -11  13   7   13.65    2.13
  11 -13  -7   13.18    1.37
 -12  12   8  320.85   10.38
  12 -12  -8  315.02    9.34
 -13  11   9   21.19    2.37
  13 -11  -9   22.47    1.56
 -14  10  10  124.68    6.49
  14 -10 -10  124.54    4.65
  15  -9 -11   17.87    1.94
 -16   8  12   46.51    3.51
  16  -8 -12   49.49    3.32
 -17   7  13   -0.33    1.90
 -18   6  14    1.04    2.47
  18  -6 -14   -0.14    1.52
  19  -5 -15   54.94    3.60
 -20   4  16    0.00    1.80
  20  -4 -16    1.61    1.47
 -21   3  17   56.18    3.60
  21  -3 -17   50.54    3.37
 -22   2  18    9.96    2.09
  22  -2 -18    8.11    1.99
 -23   1  19   15.22    2.61
  23  -1 -19   13.70    2.28
 -24   0  20    1.90    2.18
 -25  -1  21    0.76    2.28
  25   1 -21    0.85    2.56
 -26  -2  22    3.32    2.28
  26   2 -22    1.28    2.09
 -27  -3  23    1.42    1.99
  27   3 -23    1.00    1.80
 -28  -4  24    7.77    2.37
  28   4 -24    5.74    3.03
 -29  -5  25    1.47    2.47
  29   5 -25   -0.05    1.99
 -30  -6  26    0.76    2.28
  30   6 -26    0.57    1.71
 -31  -7  27    0.24    2.42
  31   7 -27    1.37    1.56
 -32  -8  28    1.94    1.99
  32   8 -28    1.66    1.85
 -14 -36  18   -0.47    3.51
  13  35 -17   -0.33    2.37
 -13 -35  17    0.05    3.03
  12  34 -16    4.22    2.99
 -12 -34  16    7.44    3.93
  11  33 -15    3.27    3.03
 -11 -33  15    7.02    3.03
  10  32 -14   15.98    3.18
 -10 -32  14   18.11    3.70
   9  31 -13   -0.52    2.23
  -9 -31  13    0.33    2.51
   8  30 -12   20.39    6.02
  -8 -30  12   15.27    3.84
   7  29 -11   -0.85    2.70
  -7 -29  11    1.37    2.61
   6  28 -10    9.29    2.80
  -6 -28  10   10.48    3.03
   5  27  -9   22.04    3.08
  -5 -27   9   25.60    3.70
   4  26  -8   15.45    3.18
  -4 -26   8   17.21    3.03
   3  25  -7   86.00    5.45
  -3 -25   7   90.12    4.98
   2  24  -6    0.62    1.99
  -2 -24   6    0.24    2.23
   1  23  -5   80.07    4.74
  -1 -23   5   79.36    5.26
   0  22  -4   14.55    2.09
   0 -22   4   15.12    2.23
  -1  21  -3    9.01    2.37
   1 -21   3   13.08    2.28
  -2  20  -2  214.75    9.20
   2 -20   2  204.42    7.77
  -3  19  -1   99.79    4.93
   3 -19   1  102.45    4.60
  -4  18   0  463.69   22.04
   4 -18   0  450.94   14.55
  -5  17   1   89.98    5.59
   5 -17  -1   85.05    4.03
  -6  16   2  235.76    8.58
   6 -16  -2  224.80    7.82
  -7  15   3   13.42    1.52
   7 -15  -3   13.75    1.75
  -8  14   4   25.46    2.89
   8 -14  -4   25.74    2.04
  -9  13   5  223.43    7.87
 -10  12   6   11.80    1.61
  10 -12  -6   11.24    1.75
 -11  11   7  390.21   12.09
  11 -11  -7  393.91   17.07
 -12  10   8   84.53    3.37
  12 -10  -8   86.75    3.37
  13  -9  -9   48.73    3.65
 -14   8  10   10.29    2.23
  14  -8 -10    9.48    1.28
 -15   7  11    7.44    2.18
  15  -7 -11    7.25    1.14
 -16   6  12   84.72    5.07
  16  -6 -12   88.13    3.98
 -17   5  13    0.90    2.70
  17  -5 -13   -1.52    1.47
 -18   4  14  162.61    6.21
  18  -4 -14  164.27    7.30
 -19   3  15   45.51    3.22
  19  -3 -15   50.68    5.03
 -20   2  16   19.20    2.28
  20  -2 -16   20.10    2.18
 -21   1  17   -0.71    1.99
  21  -1 -17    0.33    2.47
 -22   0  18    0.33    1.75
  22   0 -18    2.09    1.75
 -23  -1  19   14.55    2.70
 -24  -2  20    1.80    1.94
  24   2 -20    0.57    2.75
 -25  -3  21   23.04    3.08
  25   3 -21   25.32    2.70
 -26  -4  22   11.05    2.61
  26   4 -22    6.87    2.09
 -27  -5  23    7.11    2.56
  27   5 -23    3.93    3.03
 -28  -6  24   -0.43    2.23
  28   6 -24   -0.47    1.90
 -29  -7  25    1.14    2.04
  29   7 -25   -1.00    1.99
 -30  -8  26    2.84    2.09
  30   8 -26   -0.14    2.32
 -31  -9  27    0.66    2.61
  31   9 -27    0.38    2.04
 -32 -10  28    1.52    2.32
  32  10 -28    2.32    2.09
  15  35 -19    0.19    2.28
 -15 -35  19    0.19    2.47
  14  34 -18   -0.81    2.65
 -14 -34  18    1.42    2.99
  13  33 -17    0.24    2.89
 -13 -33  17   -2.04    2.84
  12  32 -16    1.00    6.07
 -12 -32  16    2.80    2.70
  11  31 -15    2.84    3.03
 -11 -31  15    3.18    3.41
  10  30 -14    0.66    5.21
 -10 -30  14    4.55    3.93
   9  29 -13    0.62    2.94
  -9 -29  13   -0.05    2.99
   8  28 -12    3.75    2.42
  -8 -28  12    2.94    3.03
   7  27 -11    1.42    2.28
  -7 -27  11    0.52    2.32
   6  26 -10    1.19    2.42
  -6 -26  10   -1.75    2.28
   5  25  -9    2.99    2.47
  -5 -25   9    5.07    2.23
   4  24  -8    5.12    2.09
  -4 -24   8    4.46    2.42
   3  23  -7   19.72    3.98
  -3 -23   7   17.68    2.42
   2  22  -6    0.47    2.04
  -2 -22   6    2.37    1.90
   1  21  -5   64.09    3.79
  -1 -21   5   64.66    4.22
   0  20  -4   13.23    3.03
   0 -20   4   11.24    2.51
   1 -19   3  100.22    4.74
  -2  18  -2   93.87    4.36
   2 -18   2   96.62    4.50
  -3  17  -1   23.18    2.09
   3 -17   1   20.10    2.13
  -4  16   0   40.91    2.89
   4 -16   0   42.05    2.65
  -5  15   1   30.01    3.41
   5 -15  -1   27.21    2.18
  -6  14   2  278.66   14.74
   6 -14  -2  287.48   11.52
  -7  13   3   21.38    1.94
   7 -13  -3   17.92    1.75
  -8  12   4   38.49    2.37
   8 -12  -4   36.69    2.42
  -9  11   5   77.94    3.65
   9 -11  -5   80.50    3.65
 -10  10   6  128.24    5.03
  10 -10  -6  126.62    7.63
 -11   9   7  102.21    5.69
  11  -9  -7   97.18    3.84
 -12   8   8   85.38    5.12
  12  -8  -8   80.88    3.32
  13  -7  -9  175.41    5.97
 -14   6  10    7.73    1.42
  14  -6 -10    5.40    1.37
  15  -5 -11   48.50    2.75
 -16   4  12   17.49    2.65
  16  -4 -12   18.68    2.56
 -17   3  13   44.99    4.31
  17  -3 -13   41.43    2.75
 -18   2  14   -0.38    1.85
  18  -2 -14    0.71    1.56
 -19   1  15    2.18    1.61
  19  -1 -15    2.70    1.52
 -20   0  16    8.39    1.99
  20   0 -16    9.72    2.13
 -21  -1  17    1.09    1.80
  21   1 -17    0.57    2.51
 -22  -2  18   12.14    2.09
  22   2 -18    9.10    1.99
 -23  -3  19    2.28    2.18
 -24  -4  20    1.47    2.13
  24   4 -20    3.37    1.85
 -25  -5  21    4.12    2.28
  25   5 -21    4.22    2.13
 -26  -6  22    3.22    2.28
  26   6 -22    2.56    3.60
 -27  -7  23    1.52    2.56
  27   7 -23    5.31    2.42
 -28  -8  24   -0.33    2.32
  28   8 -24    2.04    1.94
 -29  -9  25    1.80    2.18
  29   9 -25    2.75    2.13
 -30 -10  26    1.37    2.13
  30  10 -26    1.52    1.90
 -31 -11  27    0.28    2.13
  31  11 -27    0.76    1.66
  32  12 -28    0.52    2.04
  16  34 -20    2.80    5.36
 -16 -34  20   -0.24    5.21
  15  33 -19   -0.57    2.23
 -15 -33  19   -0.66    2.75
  14  32 -18    9.72    3.22
 -14 -32  18    6.35    3.46
  13  31 -17    5.36    2.56
 -13 -31  17    4.69    3.32
  12  30 -16   17.35    4.31
 -12 -30  16   26.45    6.02
  11  29 -15    6.21    3.46
 -11 -29  15    5.97    2.89
  10  28 -14   50.11    4.93
 -10 -28  14   49.11    5.26
   9  27 -13    9.34    3.03
  -9 -27  13    1.56    3.79
   8  26 -12    8.58    2.80
  -8 -26  12   16.02    3.41
   7  25 -11  126.91    7.87
  -7 -25  11  138.10    7.73
   6  24 -10   19.58    3.18
  -6 -24  10   18.39    3.22
   5  23  -9  183.18    7.96
  -5 -23   9  173.98    8.91
   4  22  -8   -1.09    2.04
  -4 -22   8    1.61    2.13
   3  21  -7  338.25   13.04
  -3 -21   7  337.02   14.03
   2  20  -6   73.24    3.98
  -2 -20   6   71.73    4.27
   1  19  -5  210.35    7.59
  -1 -19   5  214.33    9.10
   0  18  -4  473.64   22.99
   0 -18   4  499.48   17.45
  -1  17  -3   21.52    2.37
   1 -17   3   18.82    2.23
  -2  16  -2  951.27   41.81
   2 -16   2  908.46   28.78
  -3  15  -1   -0.90    1.33
   3 -15   1   -3.60    2.09
  -4  14   0 1405.86   60.11
   4 -14   0 1376.18   41.05
  -5  13   1  174.69    6.40
   5 -13  -1  164.79   10.67
  -6  12   2  837.54   38.68
   6 -12  -2  815.07   25.50
  -7  11   3 1289.42   38.07
   7 -11  -3 1314.22   58.03
  -8  10   4   41.91    2.42
   8 -10  -4   40.06    3.37
  -9   9   5 4086.77  100.79
   9  -9  -5 4059.09  140.94
 -10   8   6  100.27    6.07
  10  -8  -6   91.92    3.75
 -11   7   7  743.86   28.87
  11  -7  -7  810.80   22.47
 -12   6   8   12.09    1.37
  12  -6  -8   10.90    1.42
 -13   5   9  209.92    9.86
  13  -5  -9  215.65    7.77
 -14   4  10  572.63   16.88
  14  -4 -10  560.73   15.55
 -15   3  11   -0.19    1.61
 -16   2  12  895.38   24.94
  16  -2 -12  915.43   36.88
 -17   1  13    3.98    1.75
  17  -1 -13    4.79    1.71
 -18   0  14  112.97    4.79
  18   0 -14  116.62    5.97
 -19  -1  15    1.19    1.85
  19   1 -15   -0.09    1.71
 -20  -2  16   22.57    2.47
 -21  -3  17   59.26    4.46
  21   3 -17   53.05    5.93
 -22  -4  18   -0.81    1.85
  22   4 -18   -1.28    1.80
 -23  -5  19   91.54    7.25
  23   5 -19   84.29    6.02
 -24  -6  20    2.18    2.47
  24   6 -20    0.85    2.13
 -25  -7  21   25.88    3.84
  25   7 -21   22.04    3.18
 -26  -8  22    1.09    2.13
  26   8 -22   -1.04    2.23
 -27  -9  23    3.65    2.32
  27   9 -23    4.36    2.42
 -28 -10  24    1.90    2.47
  28  10 -24    3.18    1.85
 -29 -11  25    1.33    2.32
  29  11 -25    0.43    1.80
 -30 -12  26    5.93    2.32
  30  12 -26    4.36    1.94
 -31 -13  27    1.56    2.37
  31  13 -27    0.57    1.47
 -17 -33  21    1.99    4.98
  16  32 -20    2.32    2.28
 -16 -32  20   -3.65    2.94
  15  31 -19   -1.04    2.51
 -15 -31  19   -1.94    3.18
  14  30 -18    2.04    6.16
 -14 -30  18    2.75    2.89
  13  29 -17    1.23    2.61
 -13 -29  17   -2.65    2.94
  12  28 -16    2.80    2.56
 -12 -28  16    7.68    3.37
  11  27 -15   15.41    5.64
 -11 -27  15    2.99    2.65
  10  26 -14    8.96    3.13
 -10 -26  14    8.01    3.18
   9  25 -13    9.01    3.70
  -9 -25  13   12.52    2.70
   8  24 -12   -2.56    3.08
  -8 -24  12    0.66    3.22
   7  23 -11   57.93    4.50
  -7 -23  11   68.50    7.21
   6  22 -10   14.89    2.61
  -6 -22  10   16.59    3.46
   5  21  -9   26.93    3.03
  -5 -21   9   30.39    2.80
   4  20  -8   53.76    3.46
  -4 -20   8   49.87    4.17
   3  19  -7   51.77    4.93
  -3 -19   7   55.70    3.75
   2  18  -6   78.51    4.41
  -2 -18   6   76.37    4.17
   1  17  -5  103.25    5.31
  -1 -17   5   99.70    5.21
   0  16  -4   38.73    4.41
   0 -16   4   42.76    2.99
  -1  15  -3   -1.66    1.47
   1 -15   3   -1.09    1.37
  -2  14  -2   10.48    1.66
   2 -14   2    7.44    1.42
  -3  13  -1  141.27    8.77
   3 -13   1  148.24    6.64
  -4  12   0  215.09    7.92
  -5  11   1   77.04    4.12
   5 -11  -1   62.86    4.79
  -6  10   2  230.49    9.20
   6 -10  -2  230.30   10.24
  -7   9   3  418.56   20.20
   7  -9  -3  369.40   17.26
  -8   8   4  181.81    7.25
   8  -8  -4  182.75   10.00
  -9   7   5  731.82   21.19
   9  -7  -5  697.41   20.53
 -10   6   6   99.98    3.98
  10  -6  -6   98.27    4.08
 -11   5   7  113.78    6.31
  11  -5  -7  117.47    4.84
 -12   4   8   32.90    2.32
  12  -4  -8   31.57    2.84
 -13   3   9   48.17    2.37
  13  -3  -9   54.52    2.75
 -14   2  10  264.82    8.82
  14  -2 -10  262.82   13.04
 -15   1  11   -1.56    1.66
  15  -1 -11   -2.70    1.56
 -16   0  12  192.52    7.35
  16   0 -12  197.92    7.82
 -17  -1  13    5.59    1.90
  17   1 -13    4.50    1.90
 -18  -2  14    0.81    1.75
  18   2 -14    0.05    1.99
 -19  -3  15   54.57    3.98
  19   3 -15   60.59    5.93
 -20  -4  16    3.56    1.90
  20   4 -16    2.61    2.13
 -21  -5  17   30.77    2.99
  21   5 -17   26.83    4.60
 -22  -6  18   11.38    2.47
  22   6 -18    4.22    1.90
 -23  -7  19   21.57    2.84
  23   7 -19   25.46    3.08
 -24  -8  20    1.19    2.28
  24   8 -20    0.00    1.94
 -25  -9  21    3.08    2.42
  25   9 -21    2.56    3.37
 -26 -10  22   -0.14    2.51
 -27 -11  23   -0.52    2.51
  27  11 -23   -2.32    3.70
 -28 -12  24   -0.38    2.56
  28  12 -24    1.80    4.03
 -29 -13  25   -0.85    2.70
  29  13 -25   -1.23    4.08
 -30 -14  26    0.95    2.42
  30  14 -26    0.52    1.90
 -31 -15  27   -1.52    4.46
  31  15 -27    0.09    1.61
  32  16 -28    1.52    2.80
  18  32 -22   -0.66    2.13
 -18 -32  22    2.23    2.51
  17  31 -21    1.99    2.56
 -17 -31  21    3.32    3.03
  16  30 -20    6.78    6.49
 -16 -30  20    1.66    3.32
  15  29 -19   -2.75    2.47
 -15 -29  19   -0.57    2.80
  14  28 -18   13.51    3.32
 -14 -28  18   13.99    3.41
  13  27 -17    8.44    2.84
 -13 -27  17   11.24    3.65
  12  26 -16   56.60    5.83
 -12 -26  16   66.70    7.21
  11  25 -15   -1.75    2.23
 -11 -25  15    1.56    2.51
  10  24 -14   40.34    4.12
 -10 -24  14   37.93    4.22
   9  23 -13   67.98    5.55
  -9 -23  13   68.03    5.55
   8  22 -12    1.80    3.22
  -8 -22  12    0.76    2.09
  -7 -21  11  293.26   12.33
  -6 -20  10  142.55    8.58
   5  19  -9  551.44   18.49
  -5 -19   9  578.89   28.68
   4  18  -8    4.22    1.99
  -4 -18   8    2.23    2.51
   3  17  -7  261.83   10.67
  -3 -17   7  262.87   10.24
   2  16  -6  254.91   14.55
  -2 -16   6  252.96   15.88
   1  15  -5   27.07    4.27
  -1 -15   5   26.31    2.13
   0  14  -4 1551.35   44.66
   0 -14   4 1528.78   49.73
  -1  13  -3  162.94   10.38
   1 -13   3  155.35   10.29
  -2  12  -2  795.11   24.23
   2 -12   2  743.91   24.84
  -3  11  -1    9.96    1.71
   3 -11   1    8.30    1.28
  -4  10   0  421.26   20.57
   4 -10   0  416.38   14.36
  -5   9   1  728.69   35.13
   5  -9  -1  747.23   36.27
  -6   8   2  382.67   13.94
   6  -8  -2  362.05   13.04
  -7   7   3 2984.13  113.92
   7  -7  -3 2866.09   77.79
  -8   6   4   11.66    1.61
   8  -6  -4   10.19    1.75
  -9   5   5 2248.28   58.97
   9  -5  -5 2051.16   53.66
 -10   4   6  432.92   13.94
  10  -4  -6  419.88   14.41
 -11   3   7 1106.29   30.81
  11  -3  -7 1136.06   43.47
 -12   2   8  351.67   11.09
  12  -2  -8  332.84   10.29
 -13   1   9   94.67    4.12
  13  -1  -9   98.27    4.08
 -14   0  10 1432.97   39.49
  14   0 -10 1494.08   43.24
 -15  -1  11    1.28    2.75
  15   1 -11   -0.85    1.71
 -16  -2  12  942.88   38.87
  16   2 -12  946.67   28.11
 -17  -3  13   46.79    2.99
  17   3 -13   44.56    3.32
 -18  -4  14  181.00    7.16
  18   4 -14  187.12    8.44
 -19  -5  15   75.38    4.93
  19   5 -15   68.74    4.46
 -20  -6  16    1.19    1.94
  20   6 -16    6.73    2.94
 -21  -7  17  161.52    8.25
  21   7 -17  160.19   13.04
 -22  -8  18   -0.24    2.37
  22   8 -18    1.23    2.80
 -23  -9  19   84.24    5.55
  23   9 -19   79.26    5.03
 -24 -10  20    2.13    2.37
  24  10 -20    1.09    2.04
 -25 -11  21    9.53    2.47
  25  11 -21   10.71    2.80
 -26 -12  22    2.04    2.23
  26  12 -22    4.55    2.13
 -27 -13  23    0.14    1.90
  27  13 -23    2.23    1.71
 -28 -14  24   11.61    3.08
  28  14 -24    7.77    2.47
 -29 -15  25    0.05    2.42
  29  15 -25    1.00    2.75
 -30 -16  26    3.93    2.70
  30  16 -26    2.70    2.28
 -31 -17  27    1.33    4.69
  31  17 -27   -0.66    3.60
  19  31 -23   -1.14    2.61
 -19 -31  23   -0.85    3.27
  18  30 -22    1.42    2.42
 -18 -30  22   -0.24    2.75
  17  29 -21    0.66    2.42
 -17 -29  21    0.71    2.80
  16  28 -20    1.56    2.32
 -16 -28  20    3.41    3.18
  15  27 -19    0.33    2.70
 -15 -27  19    5.78    2.75
  14  26 -18    4.84    2.65
 -14 -26  18    1.75    3.13
  13  25 -17    3.84    2.37
 -13 -25  17    2.32    2.99
  12  24 -16    1.28    2.23
 -12 -24  16    3.79    2.70
  11  23 -15    4.79    2.61
 -11 -23  15    3.56    2.65
  10  22 -14   10.43    2.70
 -10 -22  14    9.77    2.56
   9  21 -13   35.56    3.03
  -9 -21  13   35.46    3.65
   8  20 -12   17.49    2.70
  -8 -20  12   19.96    2.94
   7  19 -11    6.59    1.94
  -7 -19  11    6.12    2.47
   6  18 -10    0.43    2.23
  -6 -18  10    9.10    2.37
   5  17  -9   26.74    3.32
  -5 -17   9   28.87    3.75
   4  16  -8   67.93    4.79
  -4 -16   8   74.43    5.74
   3  15  -7   16.50    2.23
  -3 -15   7   11.24    2.51
   2  14  -6  284.73   11.99
  -2 -14   6  275.39   11.80
   1  13  -5  185.98    8.30
  -1 -13   5  175.88    8.15
   0  12  -4  199.25    9.05
   0 -12   4  190.96   11.43
  -1  11  -3   10.67    1.42
   1 -11   3   11.19    1.37
  -2  10  -2  581.16   20.01
   2 -10   2  576.42   21.14
  -3   9  -1  114.30    5.88
   3  -9   1  104.82    7.54
  -4   8   0  345.46   12.80
   4  -8   0  346.59   18.96
  -5   7   1  338.49   13.65
   5  -7  -1  334.60   17.40
  -6   6   2   33.99    2.13
   6  -6  -2   34.51    2.37
  -7   5   3  342.18   11.28
   7  -5  -3  347.21   17.40
  -8   4   4  230.87    8.39
   8  -4  -4  235.19    8.44
  -9   3   5   33.66    2.04
   9  -3  -5   29.53    1.99
 -10   2   6  210.30    7.59
  10  -2  -6  210.58    7.96
 -11   1   7    6.31    1.09
  11  -1  -7    8.20    1.71
 -12   0   8  333.94   11.24
  12   0  -8  349.91   11.14
 -13  -1   9   99.89    4.79
  13   1  -9  101.83    4.98
 -14  -2  10  275.81   10.52
  14   2 -10  277.00   10.05
 -15  -3  11    0.09    1.85
  15   3 -11   -1.28    1.56
 -16  -4  12   29.72    2.51
  16   4 -12   30.81    2.70
 -17  -5  13    4.08    1.85
  17   5 -13    7.02    1.90
 -18  -6  14    2.18    2.13
  18   6 -14    2.51    3.03
 -19  -7  15   28.16    2.94
  19   7 -15   21.85    2.51
 -20  -8  16   -0.33    2.13
  20   8 -16    1.52    2.37
 -21  -9  17   12.52    2.42
  21   9 -17   12.14    2.51
 -22 -10  18    1.71    2.23
  22  10 -18   -2.42    2.28
 -23 -11  19    1.04    2.23
  23  11 -19    0.24    2.37
 -24 -12  20    0.00    2.32
  24  12 -20    1.47    1.80
 -25 -13  21    0.33    2.37
  25  13 -21    3.79    2.28
 -26 -14  22    5.59    2.61
  26  14 -22    5.55    2.42
 -27 -15  23    2.09    2.65
  27  15 -23    1.94    4.03
 -28 -16  24    3.98    2.61
  28  16 -24    3.13    2.23
 -29 -17  25    2.13    2.32
  29  17 -25   -0.76    1.94
 -30 -18  26   -0.33    3.56
  30  18 -26    2.23    1.94
  20  30 -24    1.09    2.18
 -20 -30  24    2.94    3.18
  19  29 -23    1.04    2.23
 -19 -29  23   -1.14    3.08
  18  28 -22    2.80    2.47
 -18 -28  22    1.09    3.22
  17  27 -21   -2.65    2.75
 -17 -27  21    0.43    3.03
  16  26 -20    4.84    2.32
 -16 -26  20    7.21    3.08
  15  25 -19    5.59    2.56
 -15 -25  19    7.16    3.22
  14  24 -18   18.01    7.40
 -14 -24  18   31.10    4.27
  13  23 -17    7.54    2.94
 -13 -23  17    6.49    2.80
  12  22 -16   38.35    4.22
 -12 -22  16   31.67    3.27
  11  21 -15    5.17    2.23
 -11 -21  15    1.94    2.42
  10  20 -14    0.14    2.42
 -10 -20  14   -0.05    2.13
   9  19 -13   89.69    9.01
  -9 -19  13   97.04    6.16
   8  18 -12   37.74    2.65
  -8 -18  12   37.40    2.84
   7  17 -11  174.22    7.49
  -7 -17  11  190.10    8.01
   6  16 -10   48.36    3.60
  -6 -16  10   42.57    2.99
   5  15  -9  252.49   11.33
  -5 -15   9  243.62   10.29
   4  14  -8   27.02    3.46
  -4 -14   8   28.68    3.27
   3  13  -7   17.02    2.94
  -3 -13   7   16.97    2.61
   2  12  -6  793.88   40.53
  -2 -12   6  789.85   44.94
   1  11  -5   66.28    3.89
  -1 -11   5   71.35    6.35
   0  10  -4  459.56   26.50
   0 -10   4  455.11   18.11
  -1   9  -3  117.81    5.74
   1  -9   3  117.38    5.97
  -2   8  -2 1030.25   35.37
   2  -8   2 1014.89   34.99
  -3   7  -1   55.13    3.56
   3  -7   1   53.10    3.13
  -4   6   0  105.48    4.79
   4  -6   0  102.97    5.07
  -5   5   1  861.77   37.93
   5  -5  -1  901.02   29.06
  -6   4   2   30.10    1.99
   6  -4  -2   31.29    1.99
  -7   3   3  721.72   21.57
   7  -3  -3  718.45   32.47
  -8   2   4   81.92    3.89
   8  -2  -4   79.69    3.79
  -9   1   5  649.24   20.57
   9  -1  -5  654.41   20.95
 -10   0   6   72.68    3.65
  10   0  -6   74.43    3.70
 -11  -1   7    7.68    2.09
  11   1  -7    6.92    1.37
 -12  -2   8  347.40   12.71
  12   2  -8  338.01   15.64
 -13  -3   9   60.44    3.46
  13   3  -9   55.80    3.32
 -14  -4  10  644.36   21.10
  14   4 -10  644.59   20.05
 -15  -5  11   53.19    2.80
  15   5 -11   54.47    3.22
 -16  -6  12  100.08    4.46
  16   6 -12  102.40    5.64
 -17  -7  13    3.32    2.65
  17   7 -13    0.81    1.99
 -18  -8  14    5.97    2.28
  18   8 -14    4.27    2.18
 -19  -9  15   50.01    4.17
  19   9 -15   47.17    4.17
 -20 -10  16   17.11    2.80
  20  10 -16   18.16    2.70
 -21 -11  17   70.35    5.97
  21  11 -17   61.87    5.59
 -22 -12  18    8.68    2.70
  22  12 -18    3.41    2.28
 -23 -13  19   12.42    3.13
  23  13 -19   11.61    2.84
 -24 -14  20    1.61    2.61
  24  14 -20    1.75    2.37
 -25 -15  21   -1.04    2.61
  25  15 -21    0.33    2.47
 -26 -16  22    3.13    2.75
  26  16 -22    6.31    2.65
 -27 -17  23    2.94    2.70
  27  17 -23    2.56    2.13
 -28 -18  24    0.05    2.56
  28  18 -24    0.66    2.23
 -29 -19  25    0.71    2.28
  29  19 -25    2.42    2.51
  30  20 -26    1.33    2.13
  20  28 -24    1.42    2.09
 -20 -28  24   -0.52    3.32
  19  27 -23    4.60    2.51
 -19 -27  23    6.35    3.18
  18  26 -22    3.41    2.47
 -18 -26  22    4.69    3.37
  17  25 -21    7.59    3.08
 -17 -25  21   10.95    3.46
  16  24 -20    1.75    2.32
 -16 -24  20    7.77    2.99
  15  23 -19   12.42    3.51
 -15 -23  19   13.37    3.60
  14  22 -18    2.32    2.28
 -14 -22  18    4.50    2.99
  13  21 -17    1.28    2.47
 -13 -21  17   -2.84    2.99
  12  20 -16   44.66    3.79
 -12 -20  16   48.88    4.27
  11  19 -15   11.76    2.42
 -11 -19  15   10.00    2.70
  10  18 -14   99.13    5.40
 -10 -18  14  101.45    6.45
   9  17 -13   16.40    2.32
  -9 -17  13   16.55    2.65
   8  16 -12   57.46    3.98
  -8 -16  12   57.88    3.89
   7  15 -11    7.21    1.85
  -7 -15  11    9.43    1.99
   6  14 -10    9.77    2.32
  -6 -14  10   11.57    2.23
   5  13  -9  239.78   10.00
  -5 -13   9  236.23   10.38
   4  12  -8   32.57    3.93
  -4 -12   8   35.37    3.37
   3  11  -7 1287.86   62.67
  -3 -11   7 1256.38   46.32
   2  10  -6  256.19   17.45
  -2 -10   6  249.88   18.01
   1   9  -5  752.63   37.31
  -1  -9   5  698.64   35.84
   0   8  -4  308.19   17.35
   0  -8   4  298.19   12.89
  -1   7  -3   62.81    3.79
   1  -7   3   64.19    5.69
  -2   6  -2  130.89    6.21
   2  -6   2  120.94    5.59
  -3   5  -1    9.91    1.04
   3  -5   1    7.63    1.00
  -5   3   1    8.06    1.47
   5  -3  -1    7.63    1.23
  -6   2   2  121.79    5.21
   6  -2  -2  124.96    5.26
  -7   1   3   57.36    2.89
   7  -1  -3   55.28    3.18
  -8   0   4  239.12    9.53
   8   0  -4  239.78    9.48
  -9  -1   5  620.23   21.43
   9   1  -5  630.94   31.57
 -10  -2   6  229.50    9.24
  10   2  -6  226.27    9.29
 -11  -3   7 1196.27   35.98
  11   3  -7 1173.04   33.42
 -12  -4   8   30.01    2.75
  12   4  -8   35.18    2.42
 -13  -5   9  246.14   10.19
  13   5  -9  251.54   10.48
 -14  -6  10   12.61    2.13
  14   6 -10   15.83    2.18
 -15  -7  11    9.91    1.94
  15   7 -11    9.05    2.28
 -16  -8  12   67.70    3.56
  16   8 -12   65.47    3.79
 -17  -9  13   18.06    2.61
  17   9 -13   16.40    2.18
 -18 -10  14   97.09    5.74
  18  10 -14   90.88    5.12
 -19 -11  15   10.24    2.42
  19  11 -15   13.04    2.80
 -20 -12  16   48.31    4.17
  20  12 -16   43.52    4.31
 -21 -13  17    1.23    2.56
  21  13 -17    1.37    2.37
 -22 -14  18    0.00    2.56
  22  14 -18   -1.85    3.13
 -23 -15  19   12.47    3.13
  23  15 -19   11.52    2.89
 -24 -16  20    5.12    2.75
  24  16 -20    6.45    2.56
 -25 -17  21   11.38    3.32
  25  17 -21   12.80    2.75
 -26 -18  22    4.65    2.80
  26  18 -22    6.54    2.61
 -27 -19  23    3.84    2.75
  27  19 -23    2.80    2.80
 -28 -20  24   -0.05    2.23
  28  20 -24    0.00    1.94
  29  21 -25    1.09    1.61
  21  27 -25   -1.61    2.61
 -21 -27  25    1.33    2.65
  20  26 -24   -1.28    2.47
 -20 -26  24    2.28    3.60
  19  25 -23    1.00    2.18
 -19 -25  23    0.95    2.70
  18  24 -22    2.84    2.28
 -18 -24  22    0.09    2.70
  17  23 -21    0.66    2.51
 -17 -23  21    0.81    3.08
  16  22 -20    5.17    2.47
 -16 -22  20    5.40    2.80
  15  21 -19    9.62    2.70
 -15 -21  19    9.34    2.80
  14  20 -18    3.18    2.37
 -14 -20  18    4.69    2.65
  13  19 -17    5.50    2.28
 -13 -19  17    8.30    2.47
  12  18 -16    1.42    2.37
 -12 -18  16    2.89    2.89
  11  17 -15    3.41    2.51
 -11 -17  15    1.09    2.47
  10  16 -14   10.24    2.47
 -10 -16  14   12.52    2.61
   9  15 -13   26.69    2.80
  -9 -15  13   29.58    3.13
   8  14 -12   31.95    2.75
  -8 -14  12   33.90    2.65
   7  13 -11   14.60    1.99
  -7 -13  11   13.04    1.94
   6  12 -10    8.96    3.65
  -6 -12  10    9.43    1.80
   5  11  -9   87.66    5.21
  -5 -11   9   82.20    4.98
   4  10  -8   49.30    3.65
  -4 -10   8   43.33    3.70
   3   9  -7  398.31   17.97
  -3  -9   7  393.34   18.58
   2   8  -6  348.44   22.61
  -2  -8   6  336.26   15.45
   1   7  -5  327.63   18.58
  -1  -7   5  331.42   20.48
   0   6  -4  129.99    9.10
   0  -6   4  122.50    8.20
  -1   5  -3    9.24    1.75
   1  -5   3    9.10    1.85
  -2   4  -2  663.37   33.00
   2  -4   2  634.45   30.62
  -3   3  -1  878.50   30.72
   3  -3   1  830.57   29.25
  -4   2   0  177.11    7.35
   4  -2   0  165.88    7.25
  -5   1   1    4.22    0.66
   5  -1  -1    5.21    0.76
  -6   0   2  354.60   12.85
   6   0  -2  339.81   18.16
  -7  -1   3   48.31    3.18
   7   1  -3   50.35    2.89
  -8  -2   4   90.88    4.74
  -9  -3   5   31.90    2.51
   9   3  -5   35.93    2.51
 -10  -4   6  436.33   16.07
  10   4  -6  433.49   22.47
 -11  -5   7  118.19    6.26
  11   5  -7  127.24    6.40
 -12  -6   8   15.55    2.13
  12   6  -8   19.01    2.23
 -13  -7   9  207.03    9.24
  13   7  -9  206.98    8.91
 -14  -8  10    9.34    2.04
  14   8 -10   14.41    1.90
 -15  -9  11   18.82    2.47
  15   9 -11   21.00    2.51
 -16 -10  12   15.74    2.56
  16  10 -12   22.33    2.56
 -17 -11  13    0.38    2.09
  17  11 -13   -0.43    2.61
 -18 -12  14   44.18    4.17
  18  12 -14   41.62    4.22
 -19 -13  15    2.47    2.47
  19  13 -15    4.50    2.89
 -20 -14  16   29.58    3.46
  20  14 -16   29.30    3.18
 -21 -15  17    5.69    2.51
  21  15 -17   -0.66    2.32
 -22 -16  18    1.09    2.84
  22  16 -18    1.80    2.18
 -23 -17  19   -0.33    2.89
  23  17 -19    2.13    2.28
 -24 -18  20   -0.38    2.80
  24  18 -20   -0.38    2.09
 -25 -19  21    0.47    2.84
  25  19 -21    1.33    2.04
 -26 -20  22   -0.76    3.08
  26  20 -22    2.94    6.12
 -27 -21  23    0.52    2.89
  27  21 -23    1.75    2.42
 -28 -22  24   -0.76    3.37
  28  22 -24    0.62    2.23
  22  26 -26    0.14    2.23
 -22 -26  26    0.52    2.23
  21  25 -25    4.41    2.51
 -21 -25  25    4.69    3.51
  20  24 -24    4.65    2.23
 -20 -24  24    5.31    3.27
  19  23 -23   14.60    2.99
 -19 -23  23   12.23    3.18
  18  22 -22    6.78    2.51
 -18 -22  22   11.09    2.70
  17  21 -21   19.34    3.22
 -17 -21  21   19.48    3.60
  16  20 -20    3.70    2.47
 -16 -20  20    1.42    2.65
  15  19 -19    1.14    2.32
 -15 -19  19    0.95    2.56
  14  18 -18  121.03    7.44
 -14 -18  18  124.44    8.20
  13  17 -17   -1.37    2.32
 -13 -17  17   -3.41    2.47
  12  16 -16  267.99   13.13
 -12 -16  16  263.16   12.94
  11  15 -15    0.66    2.09
 -11 -15  15    1.19    1.94
  10  14 -14  361.67   18.87
 -10 -14  14  329.81   18.06
   9  13 -13    9.24    2.89
  -9 -13  13    8.11    2.28
   8  12 -12  357.02   13.84
  -8 -12  12  351.38   15.08
   7  11 -11  432.97   16.59
  -7 -11  11  397.79   16.73
   6  10 -10  125.20    6.45
  -6 -10  10  126.53    7.63
   5   9  -9 4493.29  123.83
  -5  -9   9 4307.69  123.40
   4   8  -8  204.13   10.10
  -4  -8   8  185.88    9.43
   3   7  -7 3078.00   88.89
  -3  -7   7 3001.10   86.52
   2   6  -6   57.88    3.56
  -2  -6   6   54.42    3.46
   1   5  -5  906.61   30.96
  -1  -5   5  866.51   31.29
  -1   3  -3  911.83   44.70
   1  -3   3  879.78   43.85
  -3   1  -1    3.65    0.85
   3  -1   1    5.12    0.57
  -5  -1   1    5.21    0.81
   5   1  -1    5.21    0.71
  -6  -2   2  119.75    5.55
   6   2  -2  118.94    5.45
  -7  -3   3  858.59   40.63
   7   3  -3  773.68   26.83
  -8  -4   4  245.38   11.14
   8   4  -4  248.08   11.28
  -9  -5   5 2151.62   66.04
   9   5  -5 2208.03   66.18
 -10  -6   6  111.98    9.48
  10   6  -6  123.87    6.45
 -11  -7   7  795.11   39.02
  11   7  -7  835.41   28.06
 -12  -8   8  102.49    8.20
  12   8  -8  109.18    5.45
 -13  -9   9   57.36    5.64
  13   9  -9   60.82    3.75
 -14 -10  10  143.41   10.71
  14  10 -10  159.76    7.25
 -15 -11  11    3.70    3.27
  15  11 -11    5.45    2.18
 -16 -12  12  360.34   14.03
  16  12 -12  354.75   15.60
 -17 -13  13   34.51    3.08
  17  13 -13   29.20    3.51
 -18 -14  14  306.87   15.31
  18  14 -14  296.06   13.65
 -19 -15  15   -3.18    2.51
  19  15 -15    2.09    2.37
 -20 -16  16   46.98    5.45
  20  16 -16   35.27    4.17
 -21 -17  17   16.26    2.99
  21  17 -17   17.97    2.94
 -22 -18  18    0.05    2.65
  22  18 -18    0.05    2.18
 -23 -19  19   31.24    5.26
  23  19 -19   29.68    4.74
 -24 -20  20   13.32    3.22
  24  20 -20   10.00    2.51
 -25 -21  21   11.80    3.75
  25  21 -21    8.96    6.07
 -26 -22  22   -1.23    3.32
  26  22 -22    0.14    2.23
 -27 -23  23   -0.09    2.80
  27  23 -23    0.81    1.94
 -28 -24  24   -0.14    2.80
  28  24 -24    1.85    2.37
  23  25 -27   -1.14    2.23
 -23 -25  27   -1.28    3.18
  22  24 -26    0.33    2.18
 -22 -24  26    0.76    2.37
  21  23 -25    2.80    2.37
 -21 -23  25    3.46    2.75
  20  22 -24    0.66    2.37
 -20 -22  24    0.85    2.65
  19  21 -23    6.26    2.47
 -19 -21  23    5.45    3.32
  18  20 -22    1.19    2.42
 -18 -20  22    1.14    2.56
  17  19 -21    3.79    2.13
 -17 -19  21    6.12    2.47
  16  18 -20    5.36    2.28
 -16 -18  20   12.52    2.94
  15  17 -19    2.99    2.28
 -15 -17  19    2.51    2.51
  14  16 -18   49.68    4.50
 -14 -16  18   41.91    4.08
  13  15 -17    2.61    2.75
 -13 -15  17    1.90    3.08
  12  14 -16   67.32    4.27
 -12 -14  16   67.27    4.79
  11  13 -15   11.90    2.32
 -11 -13  15   10.10    2.09
  10  12 -14   64.95    4.27
 -10 -12  14   58.83    3.84
   9  11 -13   25.74    2.28
  -9 -11  13   24.75    2.89
   8  10 -12   95.62    5.21
  -8 -10  12   91.45    5.36
   7   9 -11  112.07    5.45
  -7  -9  11  113.78    6.12
   6   8 -10   93.87    4.84
  -6  -8  10   89.79    5.69
   5   7  -9  769.65   26.83
  -5  -7   9  751.16   26.03
   4   6  -8   16.55    1.94
  -4  -6   8   12.47    2.13
   3   5  -7  318.95   14.08
  -3  -5   7  314.59   13.27
   2   4  -6   21.19    2.37
  -2  -4   6   14.84    1.56
   1   3  -5    8.30    0.95
  -1  -3   5    8.25    1.00
   0   2  -4  198.49    8.77
   0  -2   4  189.53   10.90
  -1   1  -3    1.85    0.57
   1  -1   3    2.42    0.57
  -3  -1  -1    3.79    1.09
   3   1   1    4.03    1.04
  -4  -2   0  154.40   10.81
   4   2   0  174.98   10.43
  -5  -3   1    7.96    1.61
   5   3  -1   11.00    1.09
  -6  -4   2   19.48    2.89
   6   4  -2   22.00    2.80
  -7  -5   3  314.55   19.29
   7   5  -3  312.51   12.66
  -8  -6   4   11.00    2.04
   8   6  -4   13.08    2.13
  -9  -7   5  787.67   29.06
   9   7  -5  800.47   28.49
 -10  -8   6  100.08    5.88
  10   8  -6  100.83    5.78
 -11  -9   7  115.91    6.16
  11   9  -7  128.14    6.12
 -12 -10   8   97.99    6.02
  12  10  -8  102.73    5.59
 -13 -11   9   28.02    3.13
  13  11  -9   29.58    3.08
 -14 -12  10   67.03    4.22
  14  12 -10   69.07    4.93
 -15 -13  11   11.05    3.41
  15  13 -11   10.76    2.61
 -16 -14  12   72.20    6.87
  16  14 -12   75.42    4.74
 -17 -15  13    1.75    3.13
  17  15 -13    2.47    2.61
 -18 -16  14   56.98    5.03
  18  16 -14   47.60    4.55
 -19 -17  15    3.27    2.80
  19  17 -15    5.74    2.61
 -20 -18  16    8.01    2.75
  20  18 -16    5.93    2.80
 -21 -19  17    6.45    3.18
  21  19 -17    3.13    2.89
 -22 -20  18   -1.37    2.84
  22  20 -18    0.85    2.47
 -23 -21  19    1.61    2.89
  23  21 -19    4.55    2.23
 -24 -22  20    2.94    2.65
  24  22 -20    0.05    2.37
 -25 -23  21    1.37    2.56
  25  23 -21    2.37    2.47
 -26 -24  22    1.56    2.80
  26  24 -22   -2.75    2.18
 -27 -25  23   -2.65    3.37
  27  25 -23   -0.33    2.28
  24  24 -28   -0.47    2.09
 -24 -24  28   -0.62    2.84
  23  23 -27    0.43    2.23
 -23 -23  27   -0.57    2.65
  22  22 -26   -0.19    2.13
 -22 -22  26   -0.95    2.80
  21  21 -25   11.43    5.21
 -21 -21  25   10.05    3.41
  20  20 -24   10.33    2.70
 -20 -20  24    9.48    3.79
  19  19 -23   38.83    3.70
 -19 -19  23   35.18    5.55
  18  18 -22    0.14    2.37
 -18 -18  22   -0.19    2.56
  17  17 -21   15.64    2.84
 -17 -17  21   18.63    3.41
  16  16 -20   35.32    4.27
 -16 -16  20   41.05    4.12
  15  15 -19   -0.66    2.23
 -15 -15  19   -1.47    2.28
  14  14 -18  251.30   12.75
 -14 -14  18  274.96   13.42
  13  13 -17   27.45    3.08
 -13 -13  17   29.91    3.22
  12  12 -16  315.97   12.56
 -12 -12  16  325.69   12.75
  11  11 -15    6.40    2.18
 -11 -11  15    4.60    2.18
  10  10 -14  148.29    6.68
 -10 -10  14  145.02    6.92
   9   9 -13   59.26    3.70
  -9  -9  13   54.94    4.12
   8   8 -12   99.51    5.69
  -8  -8  12   95.05    5.03
   7   7 -11  843.09   28.92
  -7  -7  11  831.57   37.83
   6   6 -10  118.66    5.36
  -6  -6  10  113.68    5.83
   5   5  -9 2331.76  102.49
  -5  -5   9 2146.50   86.42
   4   4  -8  254.10   10.38
  -4  -4   8  246.42   10.52
   3   3  -7  834.46   26.22
  -3  -3   7  782.03   37.78
   2   2  -6  141.13    5.88
  -2  -2   6  137.95    5.97
   1   1  -5    5.36    0.71
  -1  -1   5    5.36    0.66
  -1  -1  -3    4.55    0.47
   1   1   3    3.70    0.43
  -3  -3  -1  972.08   33.09
   3   3   1  941.69   41.01
  -5  -5   1  808.20   41.34
   5   5  -1  858.21   42.19
  -6  -6   2   59.35    5.07
   6   6  -2   50.73    4.84
  -7  -7   3 3441.28  153.31
   7   7  -3 3412.74  142.88
  -8  -8   4  177.49    8.96
   8   8  -4  193.42   15.03
  -9  -9   5 4321.53  126.53
   9   9  -5 4636.69  130.37
 -10 -10   6  130.46    6.64
  10  10  -6  137.62    6.49
 -11 -11   7  427.52   18.39
  11  11  -7  452.03   17.97
 -12 -12   8  380.44   16.02
  12  12  -8  381.39   14.55
 -13 -13   9    7.63    2.09
  13  13  -9    6.35    1.75
 -14 -14  10  378.64   16.07
  14  14 -10  401.25   16.73
 -15 -15  11    1.28    2.42
  15  15 -11    3.03    2.09
 -16 -16  12  298.29   14.89
  16  16 -12  293.07   12.99
 -17 -17  13   -2.56    3.37
  17  17 -13    3.56    2.70
 -18 -18  14  139.38   15.22
  18  18 -14  137.53   13.37
 -19 -19  15    0.85    2.99
  19  19 -15    1.19    2.13
 -20 -20  16    4.46    2.84
  20  20 -16    0.66    5.07
 -21 -21  17   20.24    3.79
  21  21 -17   22.90    3.56
 -22 -22  18    9.86    3.51
  22  22 -18    7.54    5.74
 -23 -23  19   21.38    3.84
  23  23 -19   15.83    3.60
 -24 -24  20    2.42    2.13
  24  24 -20   -1.04    4.93
 -25 -25  21   10.43    3.03
  25  25 -21    7.25    2.89
 -26 -26  22   -0.57    2.65
  26  26 -22   -0.62    2.37
  24  22 -28   -0.05    1.99
 -24 -22  28   -0.47    2.51
  23  21 -27   -0.24    2.04
 -23 -21  27    0.38    2.89
  22  20 -26    0.05    2.51
 -22 -20  26   -0.19    2.42
  21  19 -25    0.62    2.04
 -21 -19  25    0.66    2.23
  20  18 -24    0.28    1.99
 -20 -18  24    0.00    2.42
  19  17 -23    1.09    1.99
 -19 -17  23   -1.09    3.03
  18  16 -22   -0.62    4.31
 -18 -16  22    3.70    3.60
  17  15 -21    0.81    2.18
 -17 -15  21    2.65    2.51
  16  14 -20   27.45    3.22
 -16 -14  20   26.03    3.22
  15  13 -19    3.03    2.04
 -15 -13  19    4.03    2.18
  14  12 -18   37.17    3.32
 -14 -12  18   41.62    3.75
  13  11 -17    3.93    1.75
 -13 -11  17    3.93    1.90
  12  10 -16   19.11    2.23
 -12 -10  16   20.57    2.56
  11   9 -15   23.23    2.51
 -11  -9  15   20.39    2.09
  10   8 -14   11.43    2.42
 -10  -8  14   10.71    2.04
   9   7 -13  193.75    8.77
  -9  -7  13  191.52   13.08
   8   6 -12   15.55    2.23
  -8  -6  12   12.04    1.94
   7   5 -11  112.31    5.50
  -7  -5  11  113.59    6.59
   6   4 -10  447.29   15.83
  -6  -4  10  428.18   16.69
   5   3  -9   30.25    2.84
  -5  -3   9   34.23    2.32
   4   2  -8   96.00    4.50
  -4  -2   8   87.70    3.98
   3   1  -7   47.08    3.51
  -3  -1   7   50.44    2.94
   2   0  -6  368.31   11.80
  -2   0   6  330.95   16.40
   1  -1  -5    4.74    0.43
  -1   1   5    4.41    0.52
   0  -2  -4  166.26    4.69
  -1  -3  -3 1022.29   28.54
   1   3   3 1003.65   42.57
  -2  -4  -2  630.23   31.19
   2   4   2  653.22   29.77
  -3  -5  -1    9.20    1.09
   3   5   1    8.34    1.04
  -4  -6   0   99.13    5.45
   4   6   0  110.74    5.59
  -5  -7   1  339.86   14.22
   5   7  -1  322.08   13.56
  -6  -8   2  329.76   15.50
   6   8  -2  347.59   24.51
  -7  -9   3  370.87   24.98
   7   9  -3  392.06   27.59
  -8 -10   4   41.29    5.26
   8  10  -4   46.93    5.74
  -9 -11   5   92.54    8.25
   9  11  -5  103.77    5.59
 -10 -12   6   10.43    2.37
  10  12  -6    9.96    2.61
 -11 -13   7   15.83    2.32
  11  13  -7   13.65    2.28
 -12 -14   8   36.17    3.46
  12  14  -8   35.98    2.94
 -13 -15   9   27.54    3.18
  13  15  -9   32.28    2.70
 -14 -16  10   15.55    2.65
  14  16 -10   12.75    2.47
 -15 -17  11    0.28    2.51
  15  17 -11   -2.94    4.12
 -16 -18  12    3.46    2.37
  16  18 -12   -1.37    2.42
 -17 -19  13    6.73    2.94
  17  19 -13    6.49    2.70
 -18 -20  14    4.31    4.08
  18  20 -14    3.89    2.80
 -19 -21  15    7.82    4.36
  19  21 -15    6.59    2.70
 -20 -22  16    4.27    3.18
  20  22 -16    1.61    2.84
 -21 -23  17    4.22    2.61
  21  23 -17    4.31    2.56
 -22 -24  18    0.76    2.99
  22  24 -18    0.19    2.51
 -23 -25  19   -2.28    2.80
  23  25 -19   -1.56    2.37
 -24 -26  20    0.19    2.65
  24  26 -20   -0.28    2.37
 -25 -27  21   -0.38    2.80
  25  27 -21   -0.24    1.99
 -25 -21  29    1.52    4.65
  24  20 -28    0.09    1.75
 -24 -20  28   -0.38    2.51
  23  19 -27    3.56    2.42
 -23 -19  27    3.08    2.70
  22  18 -26    3.03    2.32
 -22 -18  26    3.18    2.65
  21  17 -25    8.82    2.23
 -21 -17  25    8.82    3.18
  20  16 -24    3.08    2.23
 -20 -16  24    3.98    2.37
  19  15 -23    5.45    4.22
 -19 -15  23   12.80    2.65
  18  14 -22   -2.09    2.13
 -18 -14  22   -1.00    2.80
  17  13 -21   -0.38    1.99
 -17 -13  21   -1.04    2.80
  16  12 -20   37.78    3.56
 -16 -12  20   38.45    4.41
  15  11 -19   10.24    2.13
 -15 -11  19    6.78    2.09
  14  10 -18   83.10    5.26
 -14 -10  18   85.52    5.59
  13   9 -17   11.05    3.18
 -13  -9  17   13.89    2.61
  12   8 -16   54.42    4.60
 -12  -8  16   58.69    3.75
  11   7 -15    6.49    2.47
 -11  -7  15    5.83    1.80
  10   6 -14    7.63    1.75
 -10  -6  14    7.11    1.80
   9   5 -13  240.07    9.58
  -9  -5  13  228.74    9.24
   8   4 -12   35.51    4.08
  -8  -4  12   30.10    2.37
   7   3 -11 1150.52   33.23
  -7  -3  11 1203.85   51.06
   6   2 -10  218.21    8.20
  -6  -2  10  208.40    8.01
   5   1  -9  625.58   27.88
  -5  -1   9  651.85   28.25
   4   0  -8  264.29   12.42
  -4   0   8  267.09    9.29
   3  -1  -7   59.97    2.51
  -3   1   7   54.71    2.37
  -2   2   6  105.10    4.36
  -1  -5  -3    7.73    0.85
   1   5   3    8.77    0.85
  -2  -6  -2  116.95    5.17
   2   6   2  124.44    5.26
  -3  -7  -1   56.51    3.56
   3   7   1   63.86    4.08
  -4  -8   0  292.93   13.04
   4   8   0  284.92   13.23
  -5  -9   1  643.41   24.89
   5   9  -1  703.57   26.26
  -6 -10   2  251.59   12.04
   6  10  -2  261.02   12.71
  -7 -11   3 1232.35   66.99
   7  11  -3 1270.46   44.33
  -8 -12   4   28.82    3.51
   8  12  -4   35.03    4.03
  -9 -13   5  255.33   16.17
   9  13  -5  241.49   15.12
 -10 -14   6   10.00    2.80
  10  14  -6   10.10    2.75
 -11 -15   7    9.05    1.90
  11  15  -7    7.77    3.22
 -12 -16   8   71.77    5.36
  12  16  -8   68.79    4.22
 -13 -17   9   18.49    3.27
  13  17  -9   16.02    4.08
 -14 -18  10  107.80    6.92
  14  18 -10  100.93    5.83
 -15 -19  11   13.70    3.32
  15  19 -11   12.23    2.75
 -16 -20  12   55.47    5.26
  16  20 -12   51.86    5.07
 -17 -21  13   -5.31    3.08
  17  21 -13    0.19    2.18
 -18 -22  14    1.75    3.56
  18  22 -14    1.33    2.70
 -19 -23  15   12.61    4.84
  19  23 -15   15.64    3.27
 -20 -24  16    5.36    3.46
  20  24 -16    5.88    2.47
 -21 -25  17    8.77    3.46
  21  25 -17   11.38    2.80
 -22 -26  18    6.97    3.03
  22  26 -18    0.28    2.42
 -23 -27  19    8.06    3.22
  23  27 -19    3.89    2.42
 -24 -28  20    1.42    3.08
  24  28 -20   -0.81    2.18
 -26 -20  30    0.00    3.27
  25  19 -29   -0.24    1.75
 -25 -19  29    0.38    2.47
  24  18 -28    3.03    2.51
 -24 -18  28    2.56    2.47
  23  17 -27    0.47    2.18
 -23 -17  27    1.66    2.70
  22  16 -26    2.80    2.04
 -22 -16  26    3.18    2.42
  21  15 -25   -0.05    2.13
 -21 -15  25    3.37    2.37
  20  14 -24    0.90    3.70
 -20 -14  24    0.24    2.47
  19  13 -23    8.20    2.47
 -19 -13  23    9.86    2.65
  18  12 -22    3.93    2.04
 -18 -12  22    4.08    2.42
  17  11 -21   59.73    5.17
 -17 -11  21   60.87    7.73
  16  10 -20   16.17    3.93
 -16 -10  20   18.87    3.51
  15   9 -19   40.91    3.18
 -15  -9  19   43.33    3.46
  14   8 -18    5.21    1.75
 -14  -8  18    7.40    1.90
  13   7 -17   -0.28    1.61
 -13  -7  17   -0.14    1.52
  12   6 -16   93.01    5.31
 -12  -6  16   88.75    4.41
  11   5 -15   46.03    3.32
 -11  -5  15   45.70    2.84
  10   4 -14  650.42   20.91
 -10  -4  14  635.30   20.05
   9   3 -13   50.96    3.18
  -9  -3  13   52.20    2.84
   8   2 -12  343.70   14.65
  -8  -2  12  338.96   11.24
   7   1 -11    9.01    1.23
  -7  -1  11    7.54    1.28
   6   0 -10   79.03    3.65
  -6   0  10   75.05    3.51
   5  -1  -9  648.91   24.51
  -5   1   9  669.15   18.96
   4  -2  -8   79.07    3.84
  -4   2   8   78.41    4.27
  -3   3   7  711.72   17.16
   1  -5  -5  960.28   24.46
   0  -6  -4  102.49    3.89
   0   6   4  103.35    5.88
  -1  -7  -3   53.66    2.65
   1   7   3   56.89    3.08
  -2  -8  -2 1001.24   31.43
   2   8   2 1002.09   32.95
   3   9   1  117.52    5.93
  -4 -10   0  442.40   17.64
   4  10   0  464.45   26.64
  -5 -11   1   64.33    4.22
   5  11  -1   72.25    4.69
  -6 -12   2  800.52   30.29
   6  12  -2  823.51   29.82
  -7 -13   3   19.96    2.80
   7  13  -3   18.68    2.37
  -8 -14   4   29.49    2.80
   8  14  -4   28.11    2.70
  -9 -15   5  259.13   17.40
   9  15  -5  252.87    9.72
 -10 -16   6   48.97    5.07
  10  16  -6   48.45    4.98
 -11 -17   7  208.97   13.42
  11  17  -7  196.12   11.76
 -12 -18   8   44.99    3.70
  12  18  -8   41.48    5.12
 -13 -19   9  104.20    6.78
  13  19  -9  108.33    6.49
 -14 -20  10    3.84    2.32
  14  20 -10    2.65    2.47
 -15 -21  11    5.31    3.08
  15  21 -11    2.61    4.79
 -16 -22  12   37.88    4.08
  16  22 -12   34.70    3.98
 -17 -23  13   11.28    2.65
  17  23 -13    7.68    2.65
 -18 -24  14   30.15    6.49
  18  24 -14   28.35    4.03
 -19 -25  15    7.63    3.75
  19  25 -15    4.69    2.84
 -20 -26  16    6.59    2.94
  20  26 -16    7.21    2.70
 -21 -27  17    0.24    2.65
  21  27 -17    1.14    2.13
 -22 -28  18   -0.57    2.94
  22  28 -18   -0.76    2.61
 -23 -29  19    0.09    2.70
  23  29 -19   -0.33    2.23
  26  18 -30    1.19    1.66
 -26 -18  30    0.09    2.61
  25  17 -29    0.14    4.74
 -25 -17  29   -1.04    2.51
  24  16 -28    4.17    2.09
 -24 -16  28    1.80    2.23
  23  15 -27    1.71    2.04
 -23 -15  27    2.23    2.65
  22  14 -26    5.31    2.56
 -22 -14  26    7.40    2.37
  21  13 -25   -0.14    1.85
 -21 -13  25    3.03    2.32
  20  12 -24    1.94    3.27
 -20 -12  24    0.43    2.18
  19  11 -23    1.09    1.85
 -19 -11  23    0.95    1.94
  18  10 -22   -0.71    1.75
 -18 -10  22    0.33    1.90
  17   9 -21   12.37    3.46
 -17  -9  21   10.00    2.32
  16   8 -20    2.56    1.52
 -16  -8  20    1.66    1.75
  15   7 -19   18.39    2.61
 -15  -7  19   22.09    3.27
  14   6 -18    0.05    1.66
 -14  -6  18    0.90    2.37
  13   5 -17    0.28    2.47
 -13  -5  17    1.99    2.09
  12   4 -16   24.13    3.18
 -12  -4  16   22.47    3.27
  11   3 -15    2.09    1.66
 -11  -3  15   -2.37    2.13
  10   2 -14  258.32    9.39
 -10  -2  14  245.76   11.52
   9   1 -13  100.79    4.79
  -9  -1  13   96.99    7.02
   8   0 -12  349.39   17.16
  -8   0  12  341.09   15.69
   7  -1 -11    3.93    1.28
   6  -2 -10  220.35   10.19
  -6   2  10  213.66    6.92
  -5   3   9   30.62    1.42
  -4   4   8  247.37    8.63
   1  -7  -5  341.57   15.41
  -1   7   5  352.04   15.74
   0  -8  -4  346.88   16.02
   0   8   4  352.00   17.87
  -1  -9  -3  118.99    7.54
   1   9   3  115.15    5.03
  -2 -10  -2  579.17   20.20
   2  10   2  609.99   28.06
  -3 -11  -1   10.90    1.52
   3  11   1    9.01    2.09
  -4 -12   0  194.65    8.91
   4  12   0  208.16    9.39
  -5 -13   1  175.45    8.34
   5  13  -1  173.79   12.28
  -6 -14   2  291.17   14.60
   6  14  -2  299.23   11.80
  -7 -15   3   10.00    2.13
   7  15  -3   14.27    3.51
  -8 -16   4   80.12    5.93
   8  16  -4   77.32    5.83
  -9 -17   5   28.82    3.08
   9  17  -5   25.98    2.75
 -10 -18   6    2.80    3.37
  10  18  -6    4.36    2.42
 -11 -19   7   10.15    2.51
  11  19  -7    7.77    2.42
 -12 -20   8   16.83    4.55
  12  20  -8   16.21    3.46
 -13 -21   9   39.21    3.51
  13  21  -9   37.50    4.27
 -14 -22  10   11.43    2.89
  14  22 -10   10.48    3.03
 -15 -23  11    6.54    2.70
  15  23 -11    9.62    2.47
 -16 -24  12    3.32    2.61
  16  24 -12    1.99    2.42
 -17 -25  13    2.84    2.99
  17  25 -13    1.47    2.70
 -18 -26  14    3.56    2.61
  18  26 -14    0.95    2.47
 -19 -27  15    2.99    3.70
  19  27 -15    5.40    7.21
 -20 -28  16    4.79    3.37
  20  28 -16    3.13    2.51
 -21 -29  17    0.33    3.13
  21  29 -17    2.13    2.09
 -22 -30  18    1.80    3.22
  22  30 -18    1.00    2.32
 -23 -31  19    1.85    2.32
  26  16 -30    2.70    2.09
 -26 -16  30    4.93    2.51
  25  15 -29    2.13    2.04
 -25 -15  29    1.90    2.65
  24  14 -28    9.34    2.32
 -24 -14  28    9.43    2.80
  23  13 -27    1.66    2.32
 -23 -13  27    0.57    2.61
  22  12 -26    1.90    1.71
 -22 -12  26    2.32    2.23
  21  11 -25    9.15    2.37
 -21 -11  25    7.87    2.70
  20  10 -24    3.60    3.27
 -20 -10  24    3.08    2.13
  19   9 -23   67.84    6.68
 -19  -9  23   76.75    4.98
  18   8 -22    0.52    1.99
 -18  -8  22    0.81    2.13
  17   7 -21  116.81    9.39
 -17  -7  21  131.46    7.11
  16   6 -20    1.90    1.71
 -16  -6  20    2.84    1.80
  15   5 -19   65.52    4.31
 -15  -5  19   68.98    4.17
  14   4 -18  173.94    9.96
 -14  -4  18  181.19    7.73
  13   3 -17   42.95    3.18
 -13  -3  17   40.91    2.84
  12   2 -16  890.45   40.34
 -12  -2  16  912.59   28.40
  11   1 -15   -5.55    2.47
 -11  -1  15   -1.75    1.71
 -10   0  14 1374.57   37.21
   9  -1 -13   93.53    5.97
  -9   1  13   99.22    4.22
   8  -2 -12  344.51   16.78
  -8   2  12  327.20   10.00
  -7   3  11 1093.30   29.01
  -6   4  10  418.79   16.45
   2  -8  -6  384.19   16.50
  -2   8   6  373.90   15.55
   1  -9  -5  730.59   21.29
  -1   9   5  729.78   31.86
   0 -10  -4  417.99   13.42
   0  10   4  418.04   14.03
  -1 -11  -3    9.67    1.90
   1  11   3   10.57    1.90
  -2 -12  -2  757.42   24.84
   2  12   2  715.04   23.28
  -3 -13  -1  157.11    7.63
   3  13   1  149.85    9.39
  -4 -14   0 1512.71   45.94
   4  14   0 1590.08   47.12
  -5 -15   1   25.98    2.51
   5  15  -1   24.51    2.80
  -6 -16   2  255.38   11.19
  -7 -17   3  263.20   10.57
   7  17  -3  275.77   11.90
  -8 -18   4    2.75    2.18
   8  18  -4    5.59    1.90
  -9 -19   5  593.25   21.19
   9  19  -5  570.97   19.96
 -10 -20   6  147.86    7.73
  10  20  -6  130.75    6.07
 -11 -21   7  319.76   14.93
  11  21  -7  313.46   14.60
 -12 -22   8    6.59    2.42
  12  22  -8    2.04    2.47
 -13 -23   9   67.84    7.40
  13  23  -9   61.91    5.93
 -14 -24  10   44.37    5.21
  14  24 -10   39.63    3.84
 -15 -25  11    5.07    2.80
  15  25 -11    1.42    2.94
 -16 -26  12   66.80    6.87
  16  26 -12   75.00    7.73
 -17 -27  13    7.73    3.08
  17  27 -13    8.11    3.65
 -18 -28  14   10.43    3.18
  18  28 -14   12.52    3.22
 -19 -29  15    1.33    2.70
  19  29 -15    8.06    6.26
 -20 -30  16    3.32    2.75
  20  30 -16    3.65    2.42
 -21 -31  17    2.89    2.99
  21  31 -17    0.47    2.51
 -22 -32  18    1.80    3.08
  22  32 -18    0.09    2.42
  28  16 -32    3.93    3.65
  27  15 -31    0.28    1.75
 -27 -15  31    0.09    2.28
  26  14 -30    0.62    1.71
 -26 -14  30   -0.90    2.04
  25  13 -29    0.81    1.94
 -25 -13  29    0.85    2.42
  24  12 -28    1.75    1.94
 -24 -12  28   -0.85    2.61
  23  11 -27   -0.05    2.04
 -23 -11  27    2.65    2.23
  22  10 -26    1.94    1.75
 -22 -10  26    0.90    2.23
  21   9 -25    1.04    1.85
 -21  -9  25    0.81    1.94
  20   8 -24   -1.33    3.79
 -20  -8  24    0.52    2.09
  19   7 -23   22.00    4.12
 -19  -7  23   25.41    3.03
  18   6 -22    6.26    1.75
 -18  -6  22    3.32    1.94
 -17  -5  21   28.97    2.70
  16   4 -20    4.12    1.61
 -16  -4  20    3.46    1.61
  15   3 -19   49.40    4.65
 -15  -3  19   49.59    3.37
  14   2 -18   -0.62    1.99
 -14  -2  18   -0.09    1.52
  13   1 -17    5.83    1.61
 -13  -1  17    5.12    1.47
 -12   0  16  189.91    7.40
  11  -1 -15    0.47    1.75
 -11   1  15   -1.33    1.42
  10  -2 -14  254.48   12.47
 -10   2  14  254.01    8.96
  -9   3  13   52.91    2.61
   8  -4 -12   27.92    2.28
  -8   4  12   28.59    1.56
  -4   8   8  173.18    5.17
  -3   9   7  371.96   15.55
   2 -10  -6  221.44    7.54
  -2  10   6  231.06    8.11
   1 -11  -5   67.18    3.84
  -1  11   5   70.12    4.12
   0 -12  -4  217.12    8.53
   0  12   4  223.86   13.13
  -1 -13  -3  149.85    6.64
   1  13   3  146.96   10.29
  -2 -14  -2    8.25    1.71
  -3 -15  -1   -0.57    1.28
   3  15   1   -2.23    3.22
  -4 -16   0   39.06    3.08
   4  16   0   44.80    4.12
  -5 -17   1   99.22    4.98
   5  17  -1  100.93    8.25
  -6 -18   2   80.69    5.03
   6  18  -2   78.98    6.21
  -7 -19   3   56.32    3.56
   7  19  -3   53.48    5.26
  -8 -20   4   57.55    3.93
   8  20  -4   57.79    4.41
  -9 -21   5   32.28    2.99
   9  21  -5   27.59    3.22
 -10 -22   6   15.55    2.42
  10  22  -6   16.97    2.89
 -11 -23   7   62.72    4.27
  11  23  -7   62.91    4.74
 -12 -24   8   -0.95    2.99
  12  24  -8    1.04    2.18
 -13 -25   9   12.14    3.18
 -14 -26  10   11.43    2.89
  14  26 -10    5.31    4.27
 -15 -27  11    0.95    3.13
  15  27 -11    0.24    2.51
 -16 -28  12    9.62    3.08
  16  28 -12    3.18    3.08
 -17 -29  13   -0.38    2.51
  17  29 -13    3.32    2.80
 -18 -30  14    3.93    3.98
 -19 -31  15   -2.04    3.46
 -20 -32  16    0.76    2.99
  20  32 -16   -0.76    2.70
 -21 -33  17    0.76    3.41
  21  33 -17    1.09    2.75
  27  13 -31    1.75    1.28
 -27 -13  31    0.00    1.85
  26  12 -30    5.40    2.13
 -26 -12  30    1.00    2.09
  25  11 -29   -0.28    1.94
 -25 -11  29   -0.90    2.18
  24  10 -28    2.94    2.04
 -24 -10  28   -0.14    2.32
  23   9 -27    2.47    1.71
 -23  -9  27    3.75    1.66
  22   8 -26    0.62    1.90
 -22  -8  26    0.38    2.23
  21   7 -25   21.19    2.51
 -21  -7  25   23.80    2.70
  20   6 -24   -1.19    1.66
 -20  -6  24    2.84    1.99
  19   5 -23   70.59    4.60
 -19  -5  23   72.72    4.93
  18   4 -22    0.28    1.56
 -18  -4  22   -0.05    1.61
  17   3 -21   52.67    5.45
 -17  -3  21   58.22    3.41
  16   2 -20   18.25    1.99
 -16  -2  20   20.20    2.28
  15   1 -19    2.13    2.32
 -15  -1  19   -0.81    1.42
  14   0 -18  109.89    5.31
 -14   0  18   98.27    4.74
  13  -1 -17   -0.24    2.13
 -13   1  17    3.03    1.47
  12  -2 -16  834.70   24.32
 -12   2  16  804.17   24.75
  11  -3 -15   -1.80    1.94
 -11   3  15   -0.95    1.28
  10  -4 -14  518.82   20.57
 -10   4  14  536.79   15.45
   9  -5 -13  202.71    9.20
  -9   5  13  206.55    6.54
   8  -6 -12   13.70    1.28
  -8   6  12   12.37    0.90
   6  -8 -10   96.99    3.60
  -6   8  10   86.57    3.75
  -5   9   9 4008.65  129.28
   4 -10  -8   39.21    2.42
  -4  10   8   38.26    2.75
   3 -11  -7 1132.27   44.52
  -3  11   7 1220.97   46.36
   2 -12  -6  807.96   33.85
  -2  12   6  799.00   25.46
   1 -13  -5  167.49    6.78
  -1  13   5  163.74    8.91
   0 -14  -4 1440.23   42.33
   0  14   4 1494.55   59.21
  -1 -15  -3   -0.57    1.33
   1  15   3   -0.09    2.32
  -2 -16  -2  937.66   29.16
   2  16   2  926.33   39.21
  -3 -17  -1   18.68    2.61
   3  17   1   17.49    3.51
  -4 -18   0  465.73   16.26
   4  18   0  479.81   22.66
  -5 -19   1  212.48    8.68
   5  19  -1  221.96   12.42
  -6 -20   2   77.08    4.74
   6  20  -2   76.09    6.16
  -7 -21   3  356.26   13.99
   7  21  -3  342.99   18.30
  -8 -22   4    0.90    2.23
   8  22  -4    1.80    2.04
  -9 -23   5  184.13    9.91
   9  23  -5  181.47    8.25
 -10 -24   6   16.88    3.18
  10  24  -6   14.98    2.61
 -11 -25   7  133.45    8.68
  11  25  -7  127.62    8.63
 -12 -26   8   11.14    2.99
  12  26  -8   10.81    2.51
 -13 -27   9    2.42    2.75
  13  27  -9    5.12    2.84
 -14 -28  10   47.79    5.40
  14  28 -10   45.23    4.84
 -15 -29  11    4.36    2.89
  15  29 -11   -0.05    2.61
 -16 -30  12   19.77    5.45
  16  30 -12   24.32    8.20
 -17 -31  13    3.03    3.51
  17  31 -13    5.64    5.40
 -18 -32  14    4.98    3.75
  18  32 -14    8.15    5.78
 -19 -33  15    2.32    2.70
  19  33 -15    9.48    6.97
 -20 -34  16   -1.42    3.56
  20  34 -16    2.70    2.51
  29  13 -33   -0.28    1.56
  28  12 -32    0.00    1.75
  27  11 -31    0.09    1.42
 -27 -11  31    3.46    2.70
  26  10 -30    1.09    2.09
 -26 -10  30   -0.71    2.09
  25   9 -29    4.60    3.51
 -25  -9  29    0.81    2.09
  24   8 -28    1.23    1.85
 -24  -8  28    0.00    1.99
  23   7 -27    5.64    3.22
 -23  -7  27    3.70    2.23
  22   6 -26   -0.38    2.13
 -22  -6  26    3.41    1.99
 -21  -5  25    2.13    1.90
  20   4 -24    2.18    1.66
 -20  -4  24    0.09    1.94
 -19  -3  23    4.65    1.56
  18   2 -22   10.71    1.75
 -18  -2  22    9.24    1.75
 -17  -1  21   -1.23    1.61
  16   0 -20   11.24    2.47
 -16   0  20    9.10    1.66
  15  -1 -19   -1.90    2.04
 -15   1  19    0.28    1.47
  14  -2 -18    1.33    1.14
 -14   2  18    1.71    1.42
 -13   3  17   40.34    2.56
 -12   4  16   19.91    1.66
 -11   5  15   39.35    2.04
  10  -6 -14    7.82    1.47
 -10   6  14    6.35    1.28
   9  -7 -13  159.71    6.26
  -9   7  13  164.12    7.25
  -7   9  11   96.00    4.08
  -6  10  10  112.97    5.31
  -5  11   9   69.83    3.84
  -4  12   8   32.95    3.22
   3 -13  -7   15.64    1.47
  -3  13   7   18.20    1.47
   2 -14  -6  273.73    9.43
   1 -15  -5   27.92    1.94
   0 -16  -4   39.92    3.60
   0  16   4   40.53    3.46
  -1 -17  -3   18.30    2.04
   1  17   3   21.81    2.09
  -2 -18  -2   95.29    4.98
   2  18   2   89.88    5.83
  -3 -19  -1   96.85    4.69
   3  19   1   89.74    6.35
  -4 -20   0   12.28    2.09
   4  20   0   11.90    1.99
  -5 -21   1   67.74    4.55
   5  21  -1   62.20    3.79
  -6 -22   2    4.65    1.75
   6  22  -2    0.85    2.47
  -7 -23   3   16.97    3.22
   7  23  -3   17.64    2.80
  -8 -24   4    7.35    2.37
   8  24  -4    5.03    4.69
  -9 -25   5    6.02    2.23
   9  25  -5    4.36    2.42
 -10 -26   6    0.43    2.70
  10  26  -6    0.00    2.65
 -11 -27   7   -0.62    2.65
  11  27  -7    0.62    2.18
 -12 -28   8    3.70    2.84
  12  28  -8   -3.13    4.41
 -13 -29   9    1.04    2.84
  13  29  -9   -0.14    2.28
 -14 -30  10    5.17    2.94
  14  30 -10    1.28    2.80
 -15 -31  11    0.43    2.51
  15  31 -11    0.43    2.42
 -16 -32  12    3.37    2.56
  16  32 -12   -1.28    2.56
 -17 -33  13    0.95    2.56
  17  33 -13    2.61    4.41
 -18 -34  14   -1.23    2.99
  18  34 -14   -2.09    6.40
 -19 -35  15    3.41    2.32
  29  11 -33    0.71    1.61
  28  10 -32    0.24    1.85
 -28 -10  32    0.19    2.18
  27   9 -31   -1.28    2.99
 -27  -9  31    2.13    2.28
  26   8 -30    2.80    1.94
 -26  -8  30   -0.81    2.18
  25   7 -29    1.42    1.66
 -25  -7  29   -0.33    2.09
  24   6 -28    0.00    1.71
 -24  -6  28   -0.81    1.90
  23   5 -27    4.36    1.85
 -23  -5  27    5.31    1.94
  22   4 -26    8.77    1.90
 -22  -4  26    6.26    1.99
  21   3 -25   22.19    2.61
 -21  -3  25   20.39    2.61
  20   2 -24   -0.66    2.37
 -20  -2  24    0.71    1.56
  19   1 -23   16.69    1.75
 -19  -1  23   15.27    2.18
  18   0 -22    2.47    2.18
 -18   0  22    1.04    1.56
  17  -1 -21    1.42    1.80
 -17   1  21    0.90    1.52
 -16   2  20   19.29    1.99
  15  -3 -19   50.77    4.31
 -15   3  19   44.75    2.80
  14  -4 -18  145.44    8.06
 -14   4  18  147.34    5.74
  13  -5 -17   -0.57    1.61
 -13   5  17   -0.52    1.09
  12  -6 -16   82.73    4.98
 -12   6  16   81.02    4.65
  11  -7 -15    5.59    1.19
 -11   7  15    5.93    1.19
  -8  10  12   79.98    3.51
   7 -11 -11  371.67   12.85
   6 -12 -10   12.47    1.09
  -6  12  10   10.15    0.85
   5 -13  -9  212.72    9.58
   4 -14  -8   23.94    2.70
  -4  14   8   23.89    1.71
   3 -15  -7   14.32    1.66
   2 -16  -6  223.43    7.73
   1 -17  -5   91.16    4.50
  -1  17   5   89.69    5.45
   0 -18  -4  455.68   14.93
   0  18   4  479.38   15.17
  -1 -19  -3   94.48    4.22
   1  19   3   94.91    5.40
  -2 -20  -2  199.73    9.15
   2  20   2  206.55    8.58
  -3 -21  -1   10.38    1.71
   3  21   1   10.05    2.09
  -4 -22   0   15.79    2.18
   4  22   0   20.24    2.84
  -5 -23   1   76.33    4.50
   5  23  -1   77.84    4.88
  -6 -24   2    2.04    1.85
   6  24  -2    3.98    2.13
  -7 -25   3   92.40    5.97
   7  25  -3   92.73    7.82
  -8 -26   4   17.78    2.94
   8  26  -4   16.73    3.03
  -9 -27   5   32.76    3.79
   9  27  -5   24.37    3.22
 -10 -28   6    6.49    2.47
  10  28  -6   10.62    2.61
 -11 -29   7    0.14    2.42
  11  29  -7   -1.04    2.42
 -12 -30   8   21.05    4.22
  12  30  -8   16.73    3.51
 -13 -31   9    0.66    2.89
  13  31  -9    2.04    2.18
 -14 -32  10   18.54    3.84
  14  32 -10   15.64    3.46
 -15 -33  11    8.53    2.89
  15  33 -11    4.60    2.32
 -16 -34  12    5.59    2.89
  16  34 -12    6.64    2.84
 -17 -35  13    0.90    2.84
  17  35 -13   -2.47    2.51
 -18 -36  14    0.81    2.32
 -28  -8  32   -0.09    1.85
  27   7 -31    1.19    1.80
 -27  -7  31   -1.00    2.13
  26   6 -30    1.61    1.37
 -26  -6  30    3.13    1.99
  25   5 -29    3.13    1.99
 -25  -5  29    1.80    1.85
 -24  -4  28    7.40    1.90
  23   3 -27    1.47    1.61
 -23  -3  27    1.61    1.71
  22   2 -26    3.03    2.70
 -22  -2  26    1.75    1.71
  21   1 -25   -0.81    1.42
 -21  -1  25    0.19    1.66
  20   0 -24    2.18    2.18
 -20   0  24    2.80    1.52
  19  -1 -23   13.80    2.28
 -19   1  23   13.99    2.09
 -18   2  22    9.81    1.71
  17  -3 -21   51.10    3.18
 -17   3  21   50.30    2.99
  16  -4 -20    1.19    2.18
 -16   4  20    3.13    1.47
  15  -5 -19   50.58    4.08
 -15   5  19   55.75    3.08
 -14   6  18    0.14    1.66
 -13   7  17    1.28    1.28
 -12   8  16   43.00    2.56
  -9  11  13   18.49    1.28
   8 -12 -12  305.97   11.00
  -8  12  12  277.76   10.86
  -7  13  11   12.18    1.00
   6 -14 -10   10.00    1.42
  -6  14  10    8.68    1.09
   5 -15  -9  223.29   10.95
  -5  15   9  214.61   10.52
   4 -16  -8   60.21    2.94
  -4  16   8   65.42    4.27
   3 -17  -7  228.60   12.09
  -3  17   7  239.88   11.28
   2 -18  -6   73.05    3.60
  -2  18   6   73.86    5.59
   1 -19  -5  198.92    7.68
  -1  19   5  208.73   13.23
   0 -20  -4   10.29    1.75
   0  20   4    9.67    1.85
  -1 -21  -3    8.58    1.75
   1  21   3   12.09    2.13
  -2 -22  -2  104.34    5.55
   2  22   2  104.53    6.26
  -3 -23  -1   17.73    2.51
   3  23   1   16.02    3.08
  -4 -24   0   76.70    4.88
   4  24   0   78.79    4.69
  -5 -25   1   13.37    2.23
  -6 -26   2   30.15    2.51
   6  26  -2   31.53    3.18
  -7 -27   3    2.23    1.80
   7  27  -3   -1.56    2.47
  -8 -28   4    8.63    3.13
   8  28  -4   10.95    2.80
  -9 -29   5   21.67    3.56
   9  29  -5   22.71    6.21
 -10 -30   6    5.17    2.80
  10  30  -6    4.84    2.80
 -11 -31   7   24.04    3.13
  11  31  -7   19.15    4.22
 -12 -32   8    3.70    2.80
  12  32  -8    0.71    2.65
 -13 -33   9    3.03    2.75
  13  33  -9    8.30    5.83
 -14 -34  10   -0.62    2.84
  14  34 -10    1.37    2.37
 -15 -35  11    1.61    2.99
  15  35 -11    1.42    2.75
 -16 -36  12    1.80    3.13
  16  36 -12    5.26    2.56
 -17 -37  13    0.19    3.60
  17  37 -13   -0.14    2.84
  29   7 -33    0.09    1.75
  28   6 -32    0.09    1.37
 -28  -6  32   -0.90    1.90
  27   5 -31   -1.23    2.80
 -27  -5  31   -1.80    2.42
  26   4 -30   -1.90    1.52
 -26  -4  30    0.85    1.75
  25   3 -29   -0.09    1.23
 -25  -3  29    0.19    1.90
 -24  -2  28    3.70    1.75
  23   1 -27    0.09    1.47
 -23  -1  27   -1.42    1.90
  22   0 -26    4.31    1.85
 -22   0  26    4.03    1.56
  21  -1 -25   -0.38    2.18
 -21   1  25    0.52    1.66
 -20   2  24    1.80    1.52
  19  -3 -23    2.80    2.13
 -19   3  23    2.89    1.52
  18  -4 -22    1.00    1.94
 -18   4  22   -0.57    1.42
  17  -5 -21   21.85    2.94
 -17   5  21   23.47    2.04
  16  -6 -20    1.85    1.85
 -16   6  20    2.99    1.28
 -15   7  19   18.96    2.04
  14  -8 -18    3.56    1.42
 -14   8  18    3.46    1.23
 -13   9  17   12.33    1.61
 -10  12  14   46.41    2.28
  -9  13  13    6.21    1.00
   8 -14 -12   32.28    2.13
  -8  14  12   28.63    2.18
   7 -15 -11    5.97    1.00
   6 -16 -10   41.15    3.37
  -6  16  10   44.47    3.08
   5 -17  -9   22.42    1.80
  -5  17   9   23.70    1.90
   4 -18  -8    3.03    1.85
  -4  18   8    4.36    1.99
   3 -19  -7   41.77    2.42
  -3  19   7   40.25    3.32
   2 -20  -6   68.55    5.26
  -2  20   6   64.85    3.56
   1 -21  -5   58.74    3.75
  -1  21   5   64.38    5.21
   0 -22  -4   11.85    2.13
   0  22   4   12.47    1.94
  -1 -23  -3   16.26    2.23
   1  23   3   18.01    2.47
  -2 -24  -2    2.94    1.90
   2  24   2    3.70    1.80
  -3 -25  -1    0.28    1.71
   3  25   1    1.28    1.94
  -4 -26   0    8.15    2.61
   4  26   0    7.82    2.13
  -5 -27   1   17.21    2.61
   5  27  -1   14.60    2.37
  -6 -28   2   16.02    2.65
  -7 -29   3    3.37    2.23
   7  29  -3    6.40    5.50
  -8 -30   4   -0.24    2.42
   8  30  -4    2.09    5.36
  -9 -31   5    2.23    2.65
   9  31  -5    0.66    2.13
 -10 -32   6    2.51    2.84
  10  32  -6    2.65    2.56
 -11 -33   7    5.74    2.75
  11  33  -7    2.51    5.97
 -12 -34   8    3.08    3.22
  12  34  -8    0.71    2.61
 -13 -35   9    4.88    2.89
  13  35  -9    1.42    2.65
 -14 -36  10   -1.85    2.89
  14  36 -10    0.19    2.56
 -15 -37  11   -0.90    2.80
  15  37 -11   -0.47    2.23
  29   5 -33    0.57    1.61
 -28  -4  32   -0.33    1.90
  27   3 -31   -0.14    1.42
 -27  -3  31   -1.00    1.42
  26   2 -30    4.93    2.65
 -26  -2  30    2.09    1.71
 -25  -1  29    0.71    1.66
  24   0 -28    8.53    1.52
 -24   0  28    5.07    2.04
  23  -1 -27    0.28    2.18
 -23   1  27    1.47    1.42
  22  -2 -26    2.51    2.32
 -22   2  26    2.18    1.37
  21  -3 -25   18.49    1.90
 -21   3  25   17.78    2.65
 -20   4  24    0.66    1.66
  19  -5 -23   61.58    5.31
 -19   5  23   61.77    3.56
  18  -6 -22    7.40    2.32
 -18   6  22    4.17    1.42
  16  -8 -20    0.62    1.42
 -16   8  20   -0.05    1.42
 -14  10  18   60.82    3.51
 -13  11  17   -0.05    0.95
  10 -14 -14  273.30   10.29
 -10  14  14  271.64   10.29
  -9  15  13   24.65    1.75
   7 -17 -11  170.29    7.92
  -7  17  11  161.33    5.45
   6 -18 -10    3.27    1.28
  -6  18  10    2.37    1.28
   5 -19  -9  460.32   23.32
  -5  19   9  462.41   15.45
   4 -20  -8   45.75    4.27
   3 -21  -7  289.23   10.62
  -3  21   7  294.68   10.76
   2 -22  -6   -0.05    1.71
  -2  22   6   -0.57    2.13
   1 -23  -5   71.82    3.98
  -1  23   5   71.92    6.12
   0 -24  -4   63.43    3.60
   0  24   4   66.51    3.93
  -1 -25  -3    3.37    1.90
   1  25   3   -0.47    3.18
  -2 -26  -2  151.84    7.21
   2  26   2  143.98    6.73
  -3 -27  -1    8.77    2.28
   3  27   1    6.73    2.32
  -4 -28   0   96.71    5.64
   4  28   0  105.24   10.90
  -5 -29   1    0.43    2.32
   5  29  -1    0.19    2.09
  -6 -30   2   25.88    3.22
   6  30  -2   24.08    3.32
  -7 -31   3   19.15    3.03
   7  31  -3   21.14    3.18
  -8 -32   4    1.56    2.56
   8  32  -4   -3.03    2.37
  -9 -33   5   29.63    3.70
   9  33  -5   28.40    4.03
 -10 -34   6    0.38    2.56
  10  34  -6    2.28    2.70
 -11 -35   7   14.98    4.31
  11  35  -7   13.70    3.32
 -12 -36   8    0.71    2.75
  12  36  -8    0.00    2.75
 -13 -37   9    1.04    3.13
  13  37  -9    3.56    2.94
 -14 -38  10   -1.14    3.46
 -28  -2  32   -0.24    1.80
 -27  -1  31    1.94    1.56
  26   0 -30    0.66    1.52
 -26   0  30    2.61    1.61
  25  -1 -29   -0.52    2.51
 -25   1  29    1.94    1.61
 -24   2  28    2.47    1.52
  23  -3 -27    0.47    1.33
 -23   3  27   -0.90    1.52
 -22   4  26    6.68    1.99
  21  -5 -25    3.37    1.85
 -21   5  25    2.56    1.33
  20  -6 -24   -1.28    1.94
 -20   6  24    1.42    1.61
 -19   7  23   17.02    1.90
 -18   8  22   -0.09    1.09
 -17   9  21    7.11    1.61
 -16  10  20   11.38    1.47
  10 -16 -14    9.86    1.23
 -10  16  14    8.20    1.33
   9 -17 -13   15.64    1.56
  -9  17  13   15.08    1.14
   8 -18 -12   31.10    2.47
  -8  18  12   29.68    2.84
   7 -19 -11    4.79    1.28
  -7  19  11    3.75    1.14
   6 -20 -10  100.98    6.64
  -6  20  10  106.62    6.21
   5 -21  -9   18.49    3.46
  -5  21   9   22.61    1.90
   4 -22  -8   -1.47    1.66
  -4  22   8   -0.43    1.56
   3 -23  -7   12.47    2.09
  -3  23   7   13.94    1.99
   2 -24  -6    2.32    1.75
  -2  24   6    0.05    2.89
  -1  25   5    7.02    1.99
   0 -26  -4    4.98    1.85
   0  26   4    8.53    1.66
  -1 -27  -3    5.07    1.94
   1  27   3    2.84    3.37
  -2 -28  -2   20.81    2.51
   2  28   2   29.20    3.08
  -3 -29  -1    1.47    2.13
   3  29   1    1.99    3.18
  -4 -30   0   15.98    2.84
   4  30   0   17.97    2.65
  -5 -31   1   -0.43    2.37
   5  31  -1   -1.28    2.61
  -6 -32   2    1.90    2.37
   6  32  -2    1.80    2.61
  -7 -33   3    1.99    2.28
   7  33  -3    0.81    2.47
  -8 -34   4    2.47    2.94
   8  34  -4    1.00    2.23
  -9 -35   5    2.80    2.51
   9  35  -5   -1.75    2.56
 -10 -36   6    1.28    2.51
  10  36  -6    1.85    5.17
 -11 -37   7    1.47    2.84
  11  37  -7    0.33    2.61
 -12 -38   8   -1.66    2.94
  12  38  -8    0.05    2.56
  13  39  -9    3.89    2.23
 -28   0  32    1.90    1.23
 -27   1  31   -1.09    1.52
 -26   2  30    1.90    1.14
  25  -3 -29    1.09    2.04
 -25   3  29   -0.05    1.37
  24  -4 -28    5.64    2.23
 -24   4  28    3.22    1.99
  23  -5 -27    4.03    1.28
 -23   5  27    3.22    1.47
 -22   6  26    3.84    1.28
 -21   7  25   14.32    1.61
  20  -8 -24   -1.09    1.47
 -20   8  24   -0.43    1.04
 -19   9  23   51.48    3.84
 -18  10  22   -0.47    1.19
 -17  11  21   41.96    2.42
 -11  17  15   -0.05    1.14
 -10  18  14   71.82    3.70
  -9  19  13   67.74    2.84
   8 -20 -12   14.27    1.75
  -8  20  12   12.23    1.37
   7 -21 -11  214.47   12.04
  -7  21  11  224.80    7.92
   6 -22 -10    9.34    1.66
  -6  22  10   11.00    2.18
   5 -23  -9  127.34    9.62
  -5  23   9  127.95    5.78
   4 -24  -8    3.41    1.85
  -4  24   8    1.66    2.56
   3 -25  -7   62.44    3.84
  -3  25   7   66.18    3.75
   2 -26  -6   19.91    2.56
  -2  26   6   17.64    2.84
   1 -27  -5   11.52    2.04
  -1  27   5   11.28    1.99
   0 -28  -4   72.72    4.79
   0  28   4   77.70    4.27
  -1 -29  -3    0.81    2.18
   1  29   3   -3.46    4.36
  -2 -30  -2   79.60    7.40
   2  30   2   77.65    8.34
  -3 -31  -1    1.47    2.37
   3  31   1    3.60    4.31
  -4 -32   0   33.00    3.89
   4  32   0   32.52    3.75
  -5 -33   1    5.59    2.32
   5  33  -1    4.55    4.41
  -6 -34   2    0.62    2.47
   6  34  -2    3.08    2.09
  -7 -35   3   19.20    4.12
   7  35  -3   15.27    2.94
  -8 -36   4   -2.28    2.75
   8  36  -4    0.14    2.13
  -9 -37   5   13.13    3.22
   9  37  -5    5.78    3.51
 -10 -38   6    2.09    2.89
  10  38  -6    1.14    2.18
 -11 -39   7    1.23    2.56
  11  39  -7    2.89    2.42
 -12 -40   8    0.14    3.03
 -27   3  31   -0.09    1.28
 -26   4  30    0.38    1.33
  25  -5 -29    0.90    1.80
 -25   5  29   -0.09    1.23
 -24   6  28    0.71    1.23
  23  -7 -27   -0.05    1.52
 -23   7  27    2.65    1.42
  22  -8 -26   -0.14    1.52
 -22   8  26    0.38    1.00
 -21   9  25    0.85    1.23
 -20  10  24    0.81    1.04
 -11  19  15    7.54    1.28
  10 -20 -14    1.04    1.28
 -10  20  14    0.09    1.71
  -9  21  13   25.50    2.42
   8 -22 -12    1.42    1.19
  -8  22  12    1.37    1.75
   7 -23 -11   44.52    3.75
  -7  23  11   41.86    3.56
   6 -24 -10   11.00    1.75
   5 -25  -9    4.88    3.51
   4 -26  -8    9.24    2.56
  -4  26   8    8.53    3.03
   3 -27  -7   -1.80    2.09
  -3  27   7    1.33    1.80
   2 -28  -6    9.96    3.32
  -2  28   6   10.24    3.60
   1 -29  -5   -1.23    1.80
  -1  29   5    0.71    3.98
   0 -30  -4   11.09    3.27
   0  30   4   10.90    2.89
  -1 -31  -3   -1.37    2.37
   1  31   3    3.22    3.65
  -2 -32  -2    0.14    2.47
   2  32   2    1.75    2.42
  -3 -33  -1   -0.52    2.80
   3  33   1    1.42    4.46
  -4 -34   0    1.52    2.42
   4  34   0    0.76    2.09
  -5 -35   1    2.80    2.51
  -6 -36   2    4.22    2.42
   6  36  -2    1.80    4.98
  -7 -37   3    3.89    2.75
   7  37  -3    1.28    2.28
  -8 -38   4    3.51    2.70
   8  38  -4   -2.94    6.40
  -9 -39   5    0.71    2.70
   9  39  -5    3.03    6.16
 -10 -40   6    1.19    2.80
  10  40  -6    0.33    2.42
 -11 -41   7    0.95    2.37
  11  41  -7   -2.80    2.75
 -26   6  30    0.71    1.14
 -25   7  29    0.81    1.19
 -24   8  28    0.38    1.19
 -23   9  27    1.47    1.09
 -12  20  16   26.26    2.23
 -11  21  15    3.08    1.09
 -10  22  14    3.41    1.19
  -9  23  13   43.09    2.51
   8 -24 -12    1.56    1.47
  -8  24  12    1.19    1.42
   7 -25 -11   86.38    6.02
  -7  25  11   89.93    6.40
   6 -26 -10   -0.24    1.75
   5 -27  -9   17.59    2.84
  -5  27   9   14.51    2.61
   4 -28  -8    4.98    2.09
   3 -29  -7    0.05    1.99
   2 -30  -6   14.70    2.32
  -2  30   6   12.94    2.47
   1 -31  -5    3.32    2.18
  -1  31   5   -0.95    2.32
   0 -32  -4   29.53    3.65
   0  32   4   28.59    5.83
  -1 -33  -3    0.09    2.32
   1  33   3    0.19    2.65
  -2 -34  -2    5.78    2.89
   2  34   2    8.58    4.93
  -3 -35  -1   -0.85    2.94
  -4 -36   0   -1.00    2.75
   4  36   0   -0.28    2.65
  -5 -37   1    4.65    2.89
   5  37  -1    0.28    2.09
  -6 -38   2   -0.52    2.75
   6  38  -2   -3.60    5.36
  -7 -39   3    3.51    3.13
   7  39  -3    8.11    5.55
  -8 -40   4    3.37    2.80
  -9 -41   5   -1.33    2.61
   9  41  -5    0.62    2.56
 -10 -42   6   -1.19    2.32
  12 -22 -16   14.17    1.99
  11 -23 -15    5.07    1.28
  10 -24 -14   24.89    2.89
 -10  24  14   27.50    2.70
  -9  25  13    8.30    2.04
   8 -26 -12    5.55    2.04
  -8  26  12    5.26    2.65
   7 -27 -11    1.28    2.04
  -7  27  11   -0.66    2.89
   6 -28 -10    3.27    1.85
  -6  28  10    1.94    2.32
   5 -29  -9   14.03    2.23
  -5  29   9   12.56    2.89
   4 -30  -8   -0.47    2.23
  -4  30   8   -1.47    3.65
   3 -31  -7   13.94    2.37
  -3  31   7   14.22    2.47
   2 -32  -6   -2.37    2.56
  -2  32   6    1.09    3.89
   1 -33  -5    6.16    2.56
  -1  33   5    3.37    2.32
   0 -34  -4   -2.28    2.47
  -1 -35  -3   -0.57    2.56
   1  35   3    1.42    3.13
  -2 -36  -2    8.15    2.75
   2  36   2    8.63    2.65
  -3 -37  -1   -0.81    2.75
   3  37   1   -1.00    4.79
  -4 -38   0    6.49    2.65
   4  38   0    4.46    2.42
  -5 -39   1   -0.19    2.61
   5  39  -1   -0.81    2.42
  -6 -40   2    0.95    2.94
   6  40  -2    0.43    2.70
  -7 -41   3    0.19    2.80
  -8 -42   4    0.43    3.46
   8  42  -4   -0.19    2.42
  12 -24 -16    0.05    1.42
 -12  24  16   -0.05    1.09
  11 -25 -15    0.09    1.75
 -11  25  15    0.14    1.28
  10 -26 -14    4.12    1.56
 -10  26  14    3.93    2.18
   9 -27 -13    2.13    1.85
  -9  27  13    3.51    2.65
  -8  28  12    0.85    1.90
  -7  29  11   -0.14    1.71
   6 -30 -10    2.51    1.85
   5 -31  -9    1.09    2.09
  -5  31   9    1.56    1.94
   4 -32  -8    0.33    3.60
  -4  32   8   -2.23    2.18
   3 -33  -7    0.38    2.37
  -3  33   7    3.22    3.93
   2 -34  -6   -0.47    3.56
  -2  34   6    3.37    4.46
   1 -35  -5   -0.24    2.56
  -1  35   5   -2.89    5.26
   0 -36  -4   -0.05    2.47
   0  36   4   -1.14    2.80
  -1 -37  -3    0.52    2.65
   1  37   3   -0.90    2.51
  -2 -38  -2    0.33    2.51
   2  38   2    4.36    2.99
  -3 -39  -1    3.41    2.47
   3  39   1   -1.80    2.94
  -4 -40   0    0.52    2.70
   4  40   0    0.28    2.89
   5  41  -1    1.85    2.37
   6  42  -2    2.56    3.03
 -13  25  17    1.99    1.19
  12 -26 -16   26.83    2.04
 -11  27  15    1.28    1.56
  10 -28 -14   17.26    3.79
 -10  28  14   25.13    2.18
   9 -29 -13   -0.57    2.61
  -9  29  13    1.61    1.56
   8 -30 -12   12.56    2.32
  -8  30  12   11.38    2.65
   7 -31 -11    8.72    2.61
  -7  31  11    8.82    2.23
   6 -32 -10   -0.19    3.46
  -6  32  10   -0.85    2.51
   5 -33  -9   14.70    2.47
  -5  33   9   18.16    2.75
   4 -34  -8    1.56    2.23
  -4  34   8   -0.52    2.32
   3 -35  -7   11.43    2.56
  -3  35   7   10.67    2.37
   2 -36  -6    0.05    2.56
  -2  36   6   -2.65    2.56
   1 -37  -5    4.31    4.36
  -1  37   5    2.84    4.41
   0 -38  -4    4.50    2.89
   0  38   4    3.46    2.65
  -1 -39  -3   -1.37    2.65
   1  39   3    0.76    2.32
  -2 -40  -2    2.94    2.70
   2  40   2    5.50    4.93
  -3 -41  -1    2.13    2.99
   3  41   1   -0.19    2.70
   4  42   0    2.51    2.04
   5  43  -1    2.42    2.80
 -13  27  17    2.94    1.04
  12 -28 -16    1.23    1.47
 -12  28  16    2.75    2.28
  11 -29 -15    2.18    1.99
 -11  29  15    1.47    1.37
  10 -30 -14    1.28    1.61
 -10  30  14    0.85    1.94
   9 -31 -13    0.00    1.71
  -9  31  13    4.03    3.13
   8 -32 -12    0.66    1.75
  -8  32  12    1.61    2.51
  -7  33  11    0.85    2.04
   6 -34 -10   -1.23    3.89
  -6  34  10   -1.42    2.56
   5 -35  -9    0.05    2.13
  -5  35   9    1.71    2.47
   4 -36  -8   -1.75    2.32
  -4  36   8   -1.19    4.50
   3 -37  -7   -1.33    2.37
  -3  37   7    1.09    4.22
   2 -38  -6   -0.81    2.75
  -2  38   6    0.19    2.56
   1 -39  -5   -1.90    2.56
  -1  39   5    0.33    3.22
   0 -40  -4    2.23    2.89
   0  40   4   -0.95    2.51
  -1 -41  -3    0.76    2.61
   1  41   3    0.38    2.37
  -2 -42  -2   -2.56    3.32
  -3 -43  -1    3.27    3.03
   3  43   1    0.85    2.28
  12 -30 -16    5.97    1.52
 -12  30  16    9.34    1.94
 -11  31  15    1.23    1.47
  10 -32 -14    3.41    2.65
 -10  32  14    5.93    1.56
   9 -33 -13    0.33    1.71
   8 -34 -12    2.47    1.99
  -8  34  12    0.52    1.80
   7 -35 -11    4.31    3.98
  -7  35  11    8.01    2.23
   6 -36 -10    0.81    2.18
   5 -37  -9    6.59    4.27
  -5  37   9    4.12    5.31
   4 -38  -8    1.37    2.23
  -4  38   8    0.47    2.61
   3 -39  -7    1.00    2.65
  -3  39   7    2.13    2.99
   2 -40  -6    2.04    3.27
  -2  40   6    5.12    4.65
   1 -41  -5    0.85    2.56
  -1  41   5    1.99    2.61
   0 -42  -4   -0.52    3.22
   0  42   4    0.09    2.42
  -1 -43  -3   -0.05    2.47
   1  43   3    0.52    2.32
  -2 -44  -2    4.03    2.80
  -3 -45  -1   -0.19    2.89
 -13  31  17    1.85    1.66
  12 -32 -16   -2.18    2.13
 -12  32  16   -1.33    1.61
  11 -33 -15    3.08    2.75
 -11  33  15    2.13    1.99
  10 -34 -14    0.66    1.66
 -10  34  14    1.80    1.66
   9 -35 -13    0.09    2.99
  -9  35  13    1.19    1.99
   8 -36 -12    0.43    3.56
  -8  36  12    0.52    3.56
   7 -37 -11    1.37    3.41
  -7  37  11    0.47    2.18
   6 -38 -10   -0.05    2.09
  -6  38  10    0.95    2.89
   5 -39  -9   -0.66    2.13
  -5  39   9    2.56    2.47
   4 -40  -8   -0.52    3.98
  -4  40   8   -0.43    2.09
  -3  41   7    1.71    2.80
  -2  42   6    1.23    4.22
   0  44   4   -1.37    3.03
   1  45   3    3.84    3.41
  13 -33 -17    1.09    1.71
 -13  33  17    1.47    1.90
  12 -34 -16    0.81    1.94
 -12  34  16    0.52    1.23
  11 -35 -15    0.85    2.13
 -11  35  15   -0.14    1.47
  10 -36 -14   -1.94    2.80
   9 -37 -13    1.66    1.71
  -9  37  13    1.80    3.51
   8 -38 -12   -0.28    3.27
  -8  38  12    2.99    3.65
   7 -39 -11    1.23    3.13
   6 -40 -10    3.37    3.32
   5 -41  -9    0.43    3.18
  -3  43   7    1.19    2.42
   2 -44  -6    1.14    4.69
  -1  45   5    0.33    3.03
   0  46   4   -0.81    3.18
  11 -37 -15    0.66    2.13
  10 -38 -14    4.03    2.99
   9 -39 -13   -0.33    2.42
   8 -40 -12    0.52    2.42
   7 -41 -11    1.04    2.65
   5 -43  -9    1.85    3.41
  -2  46   6    2.61    2.65
   9 -41 -13    3.27    3.41
 -10  44   4   -1.37    3.51
  15 -39  -9    0.00    2.89
  16 -38 -10    1.09    2.94
 -17  37  11   -1.09    2.04
  17 -37 -11    1.14    3.03
 -18  36  12    0.47    2.23
  18 -36 -12    1.47    2.70
 -19  35  13   -0.85    2.28
 -21  33  15    0.19    1.61
  -7  45   1    1.33    3.65
  12 -40  -6    1.37    2.32
  14 -38  -8   -1.56    1.99
 -15  37   9    2.09    2.65
  15 -37  -9   -0.09    2.56
 -16  36  10    1.28    2.47
 -17  35  11   -0.57    1.80
  17 -35 -11    1.75    2.47
 -18  34  12    1.28    2.47
  18 -34 -12   -2.28    2.75
 -19  33  13    0.76    1.52
  19 -33 -13    2.47    2.56
 -20  32  14   -1.00    1.52
 -21  31  15    0.95    1.80
 -22  30  16    0.76    1.61
  -9  41   3   -1.37    3.41
  11 -39  -5    0.47    2.94
 -12  38   6   -1.23    2.32
  12 -38  -6    1.42    3.18
 -13  37   7   -1.04    3.65
  13 -37  -7    0.85    2.94
 -14  36   8    0.28    1.85
  14 -36  -8   -1.28    2.75
  15 -35  -9   -0.14    2.13
 -16  34  10    1.56    1.75
  16 -34 -10    2.80    2.61
 -17  33  11   -0.76    2.42
 -18  32  12    0.19    1.61
  18 -32 -12    2.51    2.80
 -19  31  13    0.33    1.56
  19 -31 -13   -0.81    2.32
 -20  30  14   -0.05    1.99
 -21  29  15    0.28    1.47
  21 -29 -15   -0.90    2.23
 -22  28  16    0.81    1.66
  22 -28 -16    0.95    2.04
 -23  27  17    1.09    1.61
 -24  26  18    0.38    1.28
  24 -26 -18    1.00    1.52
 -25  25  19    0.00    1.09
  -4  44  -2   -1.85    3.08
   6 -42   0    0.24    3.18
   7 -41  -1   -2.04    3.51
  -8  40   2    0.66    3.27
  -9  39   3    0.24    2.75
   9 -39  -3   -1.33    4.08
 -10  38   4   -0.47    2.32
  10 -38  -4    1.00    2.32
 -11  37   5    1.61    2.23
  11 -37  -5    1.04    3.37
 -12  36   6   -0.38    2.09
  12 -36  -6   -1.56    3.51
 -13  35   7   -1.94    2.09
  13 -35  -7   -0.09    3.56
 -14  34   8    2.04    1.99
  14 -34  -8    0.09    2.13
 -15  33   9    5.31    2.70
  15 -33  -9    2.18    2.61
 -16  32  10    1.09    1.80
  16 -32 -10    0.57    1.85
 -17  31  11    0.81    1.71
  17 -31 -11    5.55    2.65
 -18  30  12    0.52    1.56
  18 -30 -12    1.04    1.61
 -19  29  13    0.33    1.33
  19 -29 -13    0.14    2.18
 -20  28  14   -0.33    1.47
  20 -28 -14    3.03    2.13
 -21  27  15    0.00    1.33
 -22  26  16    2.47    1.71
 -23  25  17   -0.09    1.61
  23 -25 -17    0.81    1.94
 -24  24  18    0.62    1.33
 -25  23  19    0.05    1.23
 -26  22  20   -0.09    1.09
 -27  21  21    0.62    1.09
  -2  44  -4    0.90    3.98
   3 -43   3    1.00    3.98
  -4  42  -2   -0.05    2.70
   4 -42   2    1.85    2.47
  -5  41  -1   -0.38    3.13
   5 -41   1    1.42    2.18
  -6  40   0   -0.33    2.28
   6 -40   0    0.24    2.70
  -7  39   1    0.71    2.70
   7 -39  -1   -2.32    2.65
  -8  38   2    1.75    3.65
   8 -38  -2    1.00    2.28
  -9  37   3    1.19    2.18
   9 -37  -3    0.05    2.47
 -10  36   4    2.47    2.37
  10 -36  -4    0.62    2.51
 -11  35   5    4.31    3.75
  11 -35  -5   -0.19    3.18
 -12  34   6   -0.85    2.09
  12 -34  -6    1.71    2.37
 -13  33   7    1.14    2.04
  13 -33  -7    2.89    2.75
 -14  32   8    0.33    2.80
  14 -32  -8   -0.09    2.89
 -15  31   9   -0.43    2.51
  15 -31  -9   -0.09    1.75
 -16  30  10    0.43    1.56
  16 -30 -10    1.99    2.09
 -17  29  11    0.43    1.66
  17 -29 -11    1.33    2.42
 -18  28  12    0.71    1.52
  18 -28 -12    0.24    2.28
 -19  27  13   -0.09    1.42
  19 -27 -13    3.46    2.23
 -20  26  14    1.75    1.37
  20 -26 -14   -1.61    2.09
 -21  25  15    1.00    1.80
  21 -25 -15    1.00    2.13
 -22  24  16    0.71    1.33
  22 -24 -16   -0.47    2.09
 -23  23  17   -0.43    1.23
  23 -23 -17    0.28    1.90
 -24  22  18   -0.05    1.42
 -25  21  19    0.81    1.09
 -26  20  20    1.47    1.37
 -27  19  21    0.81    1.04
 -28  18  22    1.00    1.42
 -29  17  23    0.52    0.90
   0 -44   6   -0.81    3.27
   1 -43   5    1.90    3.70
  -2  42  -4    3.18    3.32
   2 -42   4    0.28    2.56
  -3  41  -3   -1.04    3.18
   3 -41   3   -1.61    4.22
  -4  40  -2   -0.24    2.70
   4 -40   2    0.90    2.89
  -5  39  -1    1.37    2.42
   5 -39   1    0.00    2.61
  -6  38   0    0.81    2.80
   6 -38   0   -0.33    2.37
  -7  37   1   -0.71    3.37
   7 -37  -1    2.13    2.51
  -8  36   2   -0.85    2.56
   8 -36  -2    0.05    2.23
  -9  35   3    2.51    2.47
   9 -35  -3    1.37    2.99
 -10  34   4   -1.47    2.37
  10 -34  -4   -1.09    2.47
  11 -33  -5    1.85    2.61
 -12  32   6    1.56    1.94
  12 -32  -6    1.09    3.03
 -13  31   7    0.24    1.71
  13 -31  -7   -1.33    2.04
 -14  30   8    6.83    1.80
  14 -30  -8    5.40    2.13
 -15  29   9    0.52    1.61
  15 -29  -9    0.14    1.85
 -16  28  10    2.80    1.37
  16 -28 -10    1.42    1.47
 -17  27  11   -0.52    1.61
  17 -27 -11   -1.56    2.65
 -18  26  12    2.70    1.56
  18 -26 -12    4.50    2.37
 -19  25  13   -0.38    1.37
  19 -25 -13    2.28    2.09
 -20  24  14   -0.24    1.23
 -21  23  15    2.23    1.42
  21 -23 -15   -0.43    2.23
 -22  22  16   -0.09    1.47
  22 -22 -16    1.00    2.04
 -23  21  17    2.04    1.61
  23 -21 -17    0.66    2.13
 -24  20  18   -0.43    1.56
 -25  19  19    1.14    1.37
 -26  18  20   -0.52    1.23
 -27  17  21    1.09    1.09
 -28  16  22    0.52    1.71
 -29  15  23    0.28    1.09
   1  43  -7    0.33    2.94
  -1 -43   7    0.66    3.22
   0  42  -6   -0.66    3.08
   0 -42   6    1.90    3.75
  -1  41  -5    0.33    3.37
   1 -41   5    1.66    2.65
   2 -40   4   -0.05    2.89
  -3  39  -3    2.09    2.61
   3 -39   3    2.75    2.89
  -4  38  -2   -0.95    2.61
   4 -38   2    2.94    2.84
  -5  37  -1    1.75    2.42
   5 -37   1    3.03    4.74
  -6  36   0    1.71    2.32
   6 -36   0    0.76    2.75
  -7  35   1   -1.47    2.65
   7 -35  -1    0.90    2.37
  -8  34   2    3.93    2.65
   8 -34  -2    2.84    2.28
  -9  33   3    2.09    3.18
   9 -33  -3    3.37    2.09
 -10  32   4   10.95    2.99
  10 -32  -4    6.54    2.51
 -11  31   5    2.89    3.18
  11 -31  -5    1.75    2.18
 -12  30   6    5.26    1.94
  12 -30  -6    6.45    1.94
 -13  29   7    1.71    1.80
  13 -29  -7   -0.09    1.71
 -14  28   8    0.52    1.52
  14 -28  -8    1.14    1.80
 -15  27   9    1.28    1.61
  15 -27  -9    3.03    2.37
 -16  26  10    0.38    2.13
  16 -26 -10    2.75    2.47
 -17  25  11   11.99    1.75
  17 -25 -11    9.96    2.32
 -18  24  12    4.84    1.42
 -19  23  13    5.74    1.37
 -20  22  14    0.24    1.71
  20 -22 -14    0.38    2.09
 -21  21  15    0.81    1.28
  21 -21 -15    2.75    2.28
 -22  20  16    2.56    1.85
  22 -20 -16    2.37    1.28
 -23  19  17   -0.24    1.66
  23 -19 -17    1.37    1.94
 -24  18  18    4.50    1.90
 -25  17  19    0.43    1.37
  26 -16 -20    0.19    2.18
 -27  15  21   -0.47    1.99
  27 -15 -21    1.42    2.09
 -28  14  22   -0.14    1.23
 -29  13  23   -1.00    1.42
   2  42  -8    0.00    1.94
  -2 -42   8    1.80    3.41
   1  41  -7   -0.85    3.27
  -1 -41   7   -0.52    2.56
   0  40  -6    2.42    3.03
   0 -40   6    0.33    2.75
  -1  39  -5    1.47    2.61
   1 -39   5    0.43    2.84
  -2  38  -4    1.47    2.42
   2 -38   4   -1.04    4.69
  -3  37  -3    2.13    2.75
   3 -37   3    0.52    4.27
  -4  36  -2   -0.66    2.47
   4 -36   2    0.09    2.42
  -5  35  -1    2.80    4.08
   5 -35   1    4.12    2.61
  -6  34   0    1.80    2.80
   6 -34   0    3.08    2.61
  -7  33   1    3.41    2.28
   7 -33  -1    4.46    2.47
  -8  32   2    0.85    2.23
   8 -32  -2    0.19    3.22
  -9  31   3    3.32    2.13
   9 -31  -3    1.28    2.04
 -10  30   4    1.47    2.84
  10 -30  -4    2.42    2.04
 -11  29   5    1.23    1.80
  11 -29  -5    2.18    1.80
 -12  28   6    9.39    1.99
  12 -28  -6    9.81    2.04
 -13  27   7    6.40    1.56
  13 -27  -7    5.74    2.70
 -14  26   8    2.51    1.47
  14 -26  -8    3.27    1.71
 -15  25   9    2.61    1.56
  15 -25  -9    4.79    2.56
 -16  24  10    4.55    1.66
  16 -24 -10    5.45    2.32
 -17  23  11    4.46    1.47
  17 -23 -11    2.99    2.09
 -18  22  12    4.22    1.61
  18 -22 -12    4.17    1.80
 -19  21  13    7.02    1.94
  19 -21 -13    4.84    2.28
 -20  20  14    7.63    1.56
 -21  19  15    2.13    1.90
  21 -19 -15    2.94    1.90
 -22  18  16    0.81    1.75
  22 -18 -16    1.19    2.04
 -23  17  17    4.79    2.70
 -24  16  18   -0.05    1.37
 -25  15  19    3.08    1.56
  25 -15 -19    0.47    1.85
 -26  14  20    2.09    2.13
  26 -14 -20   -1.66    2.37
 -27  13  21    1.09    2.42
 -28  12  22   -0.28    2.04
  28 -12 -22    0.24    1.99
 -29  11  23    0.14    2.09
  29 -11 -23   -0.57    1.80
 -30  10  24    1.61    1.71
  30 -10 -24    2.09    1.80
  31  -9 -25    0.62    1.61
 -32   8  26    0.85    1.33
   4  42 -10   -0.19    4.36
  -4 -42  10   -0.57    3.79
   3  41  -9    1.99    2.42
  -3 -41   9    3.13    3.98
   2  40  -8    0.00    2.42
  -2 -40   8   -0.81    3.13
   1  39  -7   -2.84    4.46
  -1 -39   7    0.66    2.89
   0  38  -6    1.52    2.80
   0 -38   6   -0.19    2.65
  -1  37  -5    1.85    2.47
   1 -37   5    1.14    3.03
  -2  36  -4    1.47    3.51
   2 -36   4    4.22    2.75
  -3  35  -3    6.87    4.65
   3 -35   3    1.90    2.84
  -4  34  -2    0.43    2.61
   4 -34   2   -0.19    2.09
  -5  33  -1    2.99    2.28
   5 -33   1    3.93    3.79
  -6  32   0   -0.38    2.18
   6 -32   0   -0.33    3.27
  -7  31   1   -0.62    2.47
   7 -31  -1    0.09    3.13
  -8  30   2    6.92    2.18
   8 -30  -2    9.43    3.65
  -9  29   3    1.85    2.70
   9 -29  -3    1.85    2.09
 -10  28   4   14.08    2.23
  10 -28  -4   17.92    2.28
 -11  27   5    1.90    2.89
  11 -27  -5    5.40    2.32
 -12  26   6   25.08    2.32
  12 -26  -6   29.82    2.42
 -13  25   7    0.05    1.37
  13 -25  -7    1.00    2.47
 -14  24   8    2.42    1.52
  14 -24  -8    3.13    2.18
 -15  23   9   28.54    2.51
  15 -23  -9   31.24    3.60
 -16  22  10    5.26    1.56
  16 -22 -10    7.77    2.51
 -17  21  11   51.96    2.94
  17 -21 -11   47.17    4.27
 -18  20  12    2.75    1.75
  18 -20 -12    4.74    2.13
 -19  19  13   35.89    2.51
  19 -19 -13   33.42    4.08
 -20  18  14    4.22    1.99
  20 -18 -14    1.71    2.28
 -21  17  15    1.42    1.33
  21 -17 -15    1.00    2.28
 -22  16  16   18.01    2.47
  22 -16 -16   15.60    1.94
 -23  15  17    0.90    1.42
 -24  14  18    9.24    2.99
  24 -14 -18   11.38    2.51
 -25  13  19    0.19    1.61
 -26  12  20    3.79    2.51
  26 -12 -20    3.93    1.75
 -27  11  21    0.19    2.32
  27 -11 -21   -1.19    2.51
 -28  10  22   -0.57    1.71
  28 -10 -22    0.47    1.61
 -29   9  23    1.66    2.32
 -30   8  24   -1.23    2.23
  30  -8 -24    0.57    2.09
 -32   6  26    1.23    1.61
   5  41 -11   -0.76    3.41
  -5 -41  11   -1.33    3.13
   4  40 -10    0.90    2.65
  -4 -40  10   -0.19    2.65
   3  39  -9   -0.71    2.51
  -3 -39   9    1.00    2.80
   2  38  -8   -0.19    4.93
  -2 -38   8    0.85    2.75
   1  37  -7   -0.43    2.70
  -1 -37   7    2.61    2.89
   0  36  -6   -1.37    4.79
   0 -36   6    1.04    2.80
  -1  35  -5    1.75    2.23
   1 -35   5    3.18    2.70
  -2  34  -4    0.47    2.56
   2 -34   4    3.60    2.47
  -3  33  -3    0.24    2.37
   3 -33   3   -0.71    2.32
  -4  32  -2    5.69    2.89
   4 -32   2   11.43    2.47
  -5  31  -1   -2.56    2.09
   5 -31   1    1.33    2.42
  -6  30   0    6.97    1.99
   6 -30   0    7.96    2.47
  -7  29   1   -1.19    2.70
   7 -29  -1    1.90    2.61
  -8  28   2    8.11    1.94
   8 -28  -2    3.93    3.08
  -9  27   3    6.64    1.71
   9 -27  -3    2.80    1.85
 -10  26   4    4.27    1.71
 -11  25   5   32.28    2.51
  11 -25  -5   33.52    2.65
 -12  24   6    1.99    1.66
  12 -24  -6    2.04    1.52
 -13  23   7   14.27    1.66
  13 -23  -7   13.75    2.28
 -14  22   8    6.12    1.56
  14 -22  -8    7.92    2.42
 -15  21   9   22.66    2.09
  15 -21  -9   22.61    2.09
 -16  20  10   15.08    1.90
  16 -20 -10   13.89    2.28
 -17  19  11   14.08    1.90
 -18  18  12   47.12    3.22
  18 -18 -12   43.09    3.08
 -19  17  13    2.84    1.52
  19 -17 -13    3.51    2.37
 -20  16  14   16.40    3.08
  20 -16 -14   16.78    2.13
 -21  15  15    4.41    2.23
  21 -15 -15    3.51    2.04
 -22  14  16   10.19    2.56
  22 -14 -16   10.43    1.75
 -23  13  17    3.41    1.61
 -24  12  18    3.18    1.71
  24 -12 -18    1.71    2.42
 -25  11  19    4.22    2.32
  25 -11 -19    4.84    2.65
 -26  10  20    0.52    2.28
  26 -10 -20    0.62    2.23
 -27   9  21    5.07    3.08
  27  -9 -21    3.37    1.75
 -28   8  22    1.47    1.71
  28  -8 -22    1.37    2.23
 -29   7  23    0.52    2.18
  29  -7 -23   -0.38    2.04
 -30   6  24    0.81    2.18
  30  -6 -24    1.00    2.23
 -31   5  25   -1.14    2.23
  31  -5 -25    0.52    1.52
 -32   4  26    1.00    1.94
   6  40 -12    0.57    2.75
  -6 -40  12   -2.37    3.46
  -5 -39  11   -1.28    3.70
   4  38 -10    0.14    5.03
  -4 -38  10    3.13    3.08
   3  37  -9    1.33    2.65
  -3 -37   9    1.19    2.56
   2  36  -8    3.22    2.42
  -2 -36   8    1.47    2.70
  -1 -35   7    1.66    2.75
   0  34  -6    2.70    2.23
   0 -34   6    0.81    2.70
  -1  33  -5    5.12    2.89
   1 -33   5    7.54    2.84
  -2  32  -4    8.49    2.51
   2 -32   4    7.44    2.94
  -3  31  -3    5.83    2.37
   3 -31   3    7.68    2.18
  -4  30  -2    3.03    2.70
   4 -30   2    2.13    2.37
  -5  29  -1    1.66    1.99
   5 -29   1    0.47    2.51
  -6  28   0    3.65    2.61
   6 -28   0    4.17    2.04
  -7  27   1    6.64    1.66
   7 -27  -1    6.97    1.85
  -8  26   2   33.23    2.75
   8 -26  -2   33.14    3.70
  -9  25   3   29.01    3.32
   9 -25  -3   30.91    2.94
 -10  24   4   31.90    2.99
  10 -24  -4   36.31    2.80
 -11  23   5   -1.56    1.52
  11 -23  -5   -0.47    1.47
 -12  22   6   -1.90    1.42
 -13  21   7    9.01    1.52
  13 -21  -7    7.35    2.09
 -14  20   8    2.56    1.37
  14 -20  -8    3.60    1.37
 -15  19   9   44.89    2.75
  15 -19  -9   44.47    2.75
 -16  18  10   10.67    1.37
 -17  17  11   31.00    2.37
  17 -17 -11   29.39    3.27
 -18  16  12   -1.23    1.42
  19 -15 -13    2.32    1.99
 -20  14  14    5.03    1.99
  20 -14 -14    9.43    2.42
 -21  13  15   -0.47    1.94
  21 -13 -15    1.42    2.28
  22 -12 -16   16.17    3.08
 -23  11  17    3.08    1.75
  23 -11 -17    3.32    2.18
 -24  10  18   13.51    3.65
  24 -10 -18   14.32    3.03
 -25   9  19   -1.90    1.99
  25  -9 -19    0.81    1.75
 -26   8  20    2.42    1.80
  26  -8 -20   -0.24    1.80
 -27   7  21    2.32    1.90
  27  -7 -21   -0.14    2.32
 -28   6  22   -0.09    2.04
 -29   5  23    4.31    1.90
 -30   4  24   -0.85    2.04
  30  -4 -24    2.75    2.70
 -31   3  25    0.19    2.42
 -32   2  26   -0.24    1.80
  32  -2 -26   -0.38    1.90
  33  -1 -27   -1.09    2.42
   7  39 -13   -0.38    3.22
  -7 -39  13    0.76    2.65
   6  38 -12    1.94    2.80
  -6 -38  12    2.13    2.70
   5  37 -11    1.19    2.84
  -5 -37  11   -0.52    2.75
   4  36 -10    1.04    2.75
  -4 -36  10    0.24    3.13
   3  35  -9    3.51    2.47
  -3 -35   9    2.94    3.13
   2  34  -8   -0.90    4.03
  -2 -34   8    2.09    3.79
   1  33  -7    1.75    2.32
  -1 -33   7    2.65    2.70
   0  32  -6   -2.04    2.51
   0 -32   6   -1.00    2.65
  -1  31  -5   -3.32    3.32
   1 -31   5    0.19    2.70
  -2  30  -4    5.36    2.80
   2 -30   4   -1.56    2.28
  -3  29  -3    1.23    2.99
   3 -29   3    1.00    2.18
  -4  28  -2    5.83    3.56
   4 -28   2    1.19    3.03
  -5  27  -1   13.65    2.84
   5 -27   1   14.98    2.42
  -6  26   0    6.78    2.13
   6 -26   0    7.73    1.99
  -7  25   1    3.98    1.71
   7 -25  -1    4.27    1.90
  -8  24   2   13.27    1.90
   8 -24  -2   11.38    1.66
  -9  23   3   -0.38    1.37
   9 -23  -3   -0.24    1.61
 -10  22   4    0.52    1.66
  10 -22  -4    1.37    1.47
 -11  21   5    4.55    1.52
 -12  20   6   38.40    3.03
 -13  19   7   29.25    1.94
  13 -19  -7   30.44    2.61
 -14  18   8    4.60    1.80
  14 -18  -8    4.69    1.42
 -15  17   9    9.10    1.37
  15 -17  -9    7.06    2.09
 -16  16  10   12.66    1.71
  16 -16 -10   12.14    2.13
 -17  15  11    0.95    1.90
  17 -15 -11    1.04    1.94
 -18  14  12   32.14    2.80
  18 -14 -12   29.82    2.18
 -19  13  13   27.07    3.46
  19 -13 -13   26.17    2.80
 -20  12  14   22.47    3.27
  20 -12 -14   25.46    3.13
 -21  11  15    3.13    2.37
  21 -11 -15    2.47    1.99
 -22  10  16    1.14    1.61
  22 -10 -16    3.18    1.71
 -23   9  17    3.98    1.94
  23  -9 -17    1.19    1.56
 -24   8  18    0.05    1.90
  24  -8 -18   -0.14    2.42
 -25   7  19    0.81    1.94
  25  -7 -19    0.28    2.37
 -26   6  20   -1.61    2.70
  26  -6 -20    0.95    1.94
 -27   5  21    0.09    2.94
  27  -5 -21    2.32    2.70
 -28   4  22   -1.09    2.56
  28  -4 -22   -0.85    2.51
 -29   3  23   -0.47    2.09
  29  -3 -23    1.09    2.99
 -30   2  24    0.09    1.90
  30  -2 -24   -1.04    2.65
 -31   1  25    0.85    1.99
  31  -1 -25    2.56    1.66
 -32   0  26    1.80    1.99
  32   0 -26    2.47    2.51
  33   1 -27   -0.24    1.37
   9  39 -15    2.04    2.61
  -9 -39  15    0.24    3.75
   8  38 -14    1.37    2.65
  -8 -38  14    1.61    2.56
   7  37 -13    1.80    2.94
  -7 -37  13    3.13    2.94
   6  36 -12   -0.05    3.56
  -6 -36  12    0.66    2.89
   5  35 -11    5.69    2.94
  -5 -35  11    2.23    3.18
   4  34 -10   -1.37    2.80
  -4 -34  10    1.66    2.84
   3  33  -9    4.46    4.79
  -3 -33   9    3.60    2.75
   2  32  -8    2.65    2.51
  -2 -32   8    1.19    2.99
   1  31  -7    1.14    4.88
  -1 -31   7    0.14    2.47
   0  30  -6    9.24    2.84
   0 -30   6   11.00    2.61
  -1  29  -5    1.14    2.47
   1 -29   5   -1.04    2.47
  -2  28  -4    9.29    2.75
   2 -28   4    9.62    2.42
  -3  27  -3    2.13    2.28
   3 -27   3    4.46    2.84
  -4  26  -2    6.31    2.09
   4 -26   2    9.29    2.13
  -5  25  -1   10.95    2.23
  -6  24   0    1.47    2.42
   6 -24   0    3.37    1.75
  -7  23   1   47.98    3.22
   7 -23  -1   51.77    3.13
  -8  22   2   -0.09    1.80
  -9  21   3   38.87    2.80
   9 -21  -3   38.30    2.56
 -10  20   4   11.76    1.71
  10 -20  -4   11.09    2.99
 -11  19   5   83.48    3.84
 -12  18   6    1.28    1.19
  12 -18  -6    0.19    1.09
 -13  17   7    1.85    1.23
  13 -17  -7    0.85    1.99
 -14  16   8   20.91    1.80
  14 -16  -8   21.81    2.61
 -15  15   9    2.89    1.23
  15 -15  -9    2.42    1.90
 -16  14  10    9.01    1.56
  16 -14 -10    7.59    1.90
 -17  13  11    0.90    1.71
  17 -13 -11   -0.33    1.90
 -18  12  12    4.65    1.99
  18 -12 -12    4.36    1.33
  19 -11 -13    7.06    1.66
 -20  10  14    2.23    1.47
  20 -10 -14    0.19    1.47
 -21   9  15   16.69    2.94
 -22   8  16   10.10    2.65
  22  -8 -16    6.40    1.75
 -23   7  17    6.12    1.90
  23  -7 -17    4.79    2.65
 -24   6  18    0.66    2.09
  24  -6 -18    1.71    1.66
 -25   5  19    0.05    2.18
  25  -5 -19   -1.23    1.85
 -26   4  20    1.33    2.18
  26  -4 -20    0.66    1.99
 -27   3  21    1.28    2.09
  27  -3 -21    0.52    2.84
 -28   2  22   -1.37    2.28
  28  -2 -22    0.19    1.75
 -29   1  23    1.90    2.09
  29  -1 -23    1.37    2.89
 -30   0  24   -0.09    2.04
  30   0 -24    0.14    1.80
 -31  -1  25    0.76    2.04
  31   1 -25   -0.57    2.13
 -32  -2  26    1.14    2.18
  32   2 -26    0.05    1.99
  10  38 -16    1.75    2.13
 -10 -38  16    0.05    3.32
   9  37 -15    3.65    3.41
  -9 -37  15    1.94    2.99
   8  36 -14   -0.81    2.70
  -8 -36  14   -0.19    2.61
   7  35 -13    1.33    2.65
  -7 -35  13    1.66    2.84
   6  34 -12    2.32    2.70
  -6 -34  12    2.51    2.80
   5  33 -11    0.19    2.56
  -5 -33  11   -1.66    2.89
   4  32 -10   10.24    2.75
  -4 -32  10    7.63    3.08
   3  31  -9    4.27    2.47
  -3 -31   9    1.94    2.89
  -2 -30   8    0.14    4.60
   1  29  -7    4.74    2.32
  -1 -29   7    2.56    2.84
   0  28  -6    0.85    2.42
   0 -28   6    4.65    2.18
  -1  27  -5   16.45    2.65
   1 -27   5   17.97    2.51
  -2  26  -4    7.73    2.47
   2 -26   4   10.71    2.37
  -3  25  -3   78.89    4.27
   3 -25   3   79.60    4.46
  -4  24  -2   20.48    2.47
   4 -24   2   19.63    3.37
  -5  23  -1   75.66    6.49
   5 -23   1   76.47    4.27
  -6  22   0   29.06    2.51
   6 -22   0   26.07    3.18
  -7  21   1   20.01    2.13
   7 -21  -1   18.20    2.13
  -8  20   2   19.15    1.94
   8 -20  -2   24.56    2.13
  -9  19   3   28.97    2.23
   9 -19  -3   31.76    2.65
 -10  18   4  216.89    7.30
 -11  17   5   24.60    1.85
  11 -17  -5   23.51    2.04
 -12  16   6  100.60    3.93
  12 -16  -6   99.84    4.50
 -13  15   7    4.41    1.14
  13 -15  -7    7.02    1.80
 -14  14   8    2.84    1.99
  14 -14  -8   -0.85    2.04
 -15  13   9   25.36    1.80
  15 -13  -9   21.00    2.70
 -16  12  10   14.98    2.09
  16 -12 -10   16.45    2.13
 -17  11  11  111.41    7.44
  17 -11 -11  110.46    4.74
  18 -10 -12   12.89    1.61
 -19   9  13   56.84    2.94
  19  -9 -13   62.62    3.46
 -20   8  14    0.66    2.23
  20  -8 -14    1.14    2.37
 -21   7  15   -1.99    2.84
  21  -7 -15    0.62    1.47
 -22   6  16   -0.47    2.70
  22  -6 -16    1.28    1.80
 -23   5  17   -0.52    1.90
  23  -5 -17    0.66    1.85
 -24   4  18   16.73    2.75
  24  -4 -18   15.98    2.28
 -25   3  19    6.02    2.37
  25  -3 -19    6.31    1.90
 -26   2  20   13.99    2.65
  26  -2 -20   14.22    2.56
 -27   1  21   -0.38    2.37
  27  -1 -21    0.28    1.94
 -28   0  22    0.81    2.37
  28   0 -22    2.32    1.80
 -29  -1  23    0.62    1.94
  29   1 -23    1.56    1.90
 -30  -2  24    0.14    2.18
  30   2 -24   -0.14    1.71
 -31  -3  25    1.00    2.09
  31   3 -25    1.33    3.27
 -32  -4  26    2.09    2.04
  32   4 -26    1.00    1.66
  33   5 -27    0.52    2.18
  11  37 -17    0.71    2.37
 -11 -37  17    3.27    2.28
  10  36 -16    0.52    2.80
 -10 -36  16    2.61    2.84
   9  35 -15   -0.09    2.70
  -9 -35  15    0.43    2.75
   8  34 -14   -0.85    3.41
  -8 -34  14    0.19    3.41
   7  33 -13    3.08    2.47
  -7 -33  13    5.31    2.80
   6  32 -12   -0.85    2.32
  -6 -32  12    0.00    2.80
   5  31 -11    4.84    2.56
  -5 -31  11    1.80    2.84
   4  30 -10    0.24    2.42
  -4 -30  10    2.70    2.80
   3  29  -9    4.22    4.36
  -3 -29   9    3.46    2.94
   2  28  -8    7.54    2.47
  -2 -28   8    7.30    2.80
   1  27  -7    6.59    2.23
  -1 -27   7    8.96    2.51
   0  26  -6    9.62    2.61
   0 -26   6   10.95    2.65
  -1  25  -5   11.19    1.94
   1 -25   5    7.59    2.04
  -2  24  -4   22.76    4.46
   2 -24   4   22.09    3.75
  -3  23  -3   27.69    2.65
   3 -23   3   31.86    2.61
  -4  22  -2    1.90    2.84
   4 -22   2    3.13    1.75
  -5  21  -1   63.48    3.46
   5 -21   1   58.97    3.65
  -6  20   0    7.40    2.70
   6 -20   0   11.66    1.66
  -7  19   1   51.25    4.17
  -8  18   2   14.51    1.66
   8 -18  -2   16.64    2.75
  -9  17   3   56.98    2.89
   9 -17  -3   56.18    4.84
 -10  16   4   61.39    3.27
  10 -16  -4   60.02    3.56
 -11  15   5   49.35    3.70
  11 -15  -5   49.92    3.65
 -12  14   6   46.79    3.75
  12 -14  -6   43.24    3.51
 -13  13   7   24.79    1.80
  14 -12  -8   31.10    2.23
  15 -11  -9   15.08    1.75
 -16  10  10   18.44    1.71
  16 -10 -10   17.73    2.47
 -17   9  11   36.60    2.42
  17  -9 -11   35.84    2.51
 -18   8  12   29.20    3.22
  18  -8 -12   32.66    3.27
 -19   7  13   24.18    2.47
  19  -7 -13   24.18    3.08
 -20   6  14    3.84    1.66
  20  -6 -14    5.03    1.56
 -21   5  15   11.76    2.94
  21  -5 -15   10.15    2.70
  22  -4 -16    2.09    1.71
 -23   3  17    8.34    3.08
  23  -3 -17    6.78    1.94
 -24   2  18    6.73    2.13
  24  -2 -18    4.36    1.85
 -25   1  19   -0.81    3.13
  25  -1 -19    0.57    2.04
 -26   0  20    5.21    2.28
  26   0 -20    5.12    2.18
 -27  -1  21    0.66    2.18
  27   1 -21    0.90    1.94
 -28  -2  22    1.00    2.32
  28   2 -22   -1.56    3.22
 -29  -3  23    1.19    2.56
  29   3 -23    1.42    2.04
 -30  -4  24   -1.47    2.13
  30   4 -24    0.76    1.94
 -31  -5  25    0.71    2.18
  31   5 -25   -0.19    3.13
 -32  -6  26    0.71    1.85
  32   6 -26    0.52    1.80
 -33  -7  27    1.52    1.80
  33   7 -27    0.85    1.71
  12  36 -18    4.41    4.79
 -12 -36  18    1.85    2.65
  11  35 -17    2.61    2.75
 -11 -35  17    2.09    3.65
  10  34 -16   -1.66    6.45
 -10 -34  16    2.37    3.32
   9  33 -15    4.36    2.65
  -9 -33  15    2.32    2.99
   8  32 -14   -2.89    2.56
  -8 -32  14   -2.09    3.03
  -7 -31  13   -1.00    3.13
   6  30 -12    4.22    4.65
  -6 -30  12    5.50    2.89
   5  29 -11   11.00    4.79
  -5 -29  11    5.74    3.22
   4  28 -10   25.79    3.41
  -4 -28  10   30.29    3.98
   3  27  -9    8.53    3.89
  -3 -27   9    6.83    2.61
   2  26  -8   42.90    3.70
  -2 -26   8   34.56    5.45
   1  25  -7    4.74    2.28
  -1 -25   7    6.21    2.32
   0  24  -6   -0.38    2.94
   0 -24   6    1.71    2.32
  -1  23  -5   78.65    4.27
   1 -23   5   80.88    4.79
  -2  22  -4    1.66    2.04
   2 -22   4    2.13    1.94
  -3  21  -3  302.41   16.97
   3 -21   3  296.91   10.90
  -4  20  -2   69.26    3.89
   4 -20   2   67.08    3.70
  -5  19  -1  210.72   11.19
   5 -19   1  207.93   11.14
  -6  18   0   33.00    2.65
   6 -18   0   28.54    3.56
  -7  17   1    5.40    1.47
   7 -17  -1    1.33    2.32
  -8  16   2  487.58   14.32
  -9  15   3    6.35    1.33
   9 -15  -3    5.69    1.99
 -10  14   4  692.10   21.00
  10 -14  -4  661.76   28.68
 -11  13   5   10.81    1.42
  11 -13  -5    9.67    1.47
 -12  12   6   99.27    5.26
  12 -12  -6  104.58    6.02
 -13  11   7   12.52    1.37
  13 -11  -7   11.52    1.28
 -14  10   8    9.91    2.04
  14 -10  -8    9.53    1.42
 -15   9   9  222.01   10.29
  15  -9  -9  225.28    7.54
 -16   8  10    0.76    1.42
  16  -8 -10    0.24    1.33
 -17   7  11  155.26    5.50
  17  -7 -11  155.26    5.78
 -18   6  12   -2.09    2.18
  18  -6 -12   -0.95    1.37
 -19   5  13   50.87    3.08
  19  -5 -13   53.33    4.93
 -20   4  14    3.89    1.90
  20  -4 -14    5.64    1.66
 -21   3  15    1.61    2.99
  21  -3 -15    2.61    2.70
 -22   2  16   35.98    3.89
  22  -2 -16   32.62    4.08
 -23   1  17    3.75    2.09
  23  -1 -17    5.40    2.84
 -24   0  18   35.60    3.56
  24   0 -18   32.28    3.22
 -25  -1  19    2.37    2.37
  25   1 -19    2.65    2.13
 -26  -2  20   16.73    2.84
  26   2 -20   19.29    2.80
 -27  -3  21    1.90    2.23
  27   3 -21    1.56    1.99
 -28  -4  22    2.47    2.37
  28   4 -22    0.71    1.99
 -29  -5  23    4.60    4.50
  29   5 -23    6.59    2.70
 -30  -6  24    0.62    2.28
 -31  -7  25    0.52    2.51
  31   7 -25    1.52    2.56
 -32  -8  26    0.52    2.04
  32   8 -26   -0.52    1.85
 -33  -9  27    0.95    2.13
  33   9 -27   -0.47    2.18
 -13 -35  19    2.23    2.84
  12  34 -18    1.19    2.75
 -12 -34  18    2.32    2.80
  11  33 -17    2.04    2.23
 -11 -33  17    0.33    2.70
  10  32 -16    1.80    2.84
 -10 -32  16   -1.33    3.37
   9  31 -15   -1.33    5.36
  -9 -31  15   -2.56    3.56
   8  30 -14   11.38    2.89
  -8 -30  14   11.95    3.08
   7  29 -13   -0.09    2.65
  -7 -29  13    0.38    3.03
   6  28 -12   12.71    3.03
  -6 -28  12    8.58    3.22
   5  27 -11    7.63    2.89
  -5 -27  11    5.74    2.89
   4  26 -10    0.81    2.32
  -4 -26  10    0.05    2.70
   3  25  -9   40.39    3.65
  -3 -25   9   39.77    5.50
   2  24  -8   12.85    2.18
  -2 -24   8   14.22    2.56
   1  23  -7   50.73    3.18
  -1 -23   7   52.81    3.65
   0  22  -6   30.15    3.22
   0 -22   6   30.58    2.89
  -1  21  -5   65.99    3.79
   1 -21   5   60.92    3.41
  -2  20  -4   64.57    3.98
   2 -20   4   69.26    3.79
  -3  19  -3   55.61    3.65
   3 -19   3   54.85    3.18
  -4  18  -2  190.10    7.68
   4 -18   2  186.12    7.40
  -5  17  -1   93.77    6.83
   5 -17   1   95.95    4.22
  -6  16   0  302.74    9.81
   6 -16   0  274.53   11.90
  -7  15   1   24.75    2.70
   7 -15  -1   21.67    3.13
  -8  14   2  412.63   15.17
   8 -14  -2  391.20   14.70
  -9  13   3   63.62    3.18
   9 -13  -3   66.32    3.75
 -10  12   4  167.20    6.73
  10 -12  -4  158.72    6.12
 -11  11   5  284.58    9.20
  11 -11  -5  271.50   13.37
 -12  10   6    9.24    1.23
  12 -10  -6   10.10    1.47
 -13   9   7  177.59    6.59
  13  -9  -7  170.19    5.74
 -14   8   8    3.08    1.28
  14  -8  -8    3.75    1.28
 -15   7   9   97.37    4.12
  15  -7  -9   96.76    4.12
 -16   6  10   35.03    2.42
  16  -6 -10   36.08    2.13
 -17   5  11   14.32    2.80
  17  -5 -11   14.79    1.75
 -18   4  12   86.33    3.84
 -19   3  13    1.09    1.90
  19  -3 -13    0.76    1.52
 -20   2  14   27.97    2.42
  20  -2 -14   27.59    2.70
 -21   1  15    4.36    1.99
  21  -1 -15    5.12    2.56
 -22   0  16    8.91    3.03
  22   0 -16    9.34    3.18
 -23  -1  17    3.41    2.13
  23   1 -17    4.08    1.71
 -24  -2  18    7.92    2.23
  24   2 -18    6.97    2.18
 -25  -3  19    6.12    2.61
  25   3 -19    6.64    2.09
 -26  -4  20   -0.24    3.79
  26   4 -20    0.47    2.89
 -27  -5  21    3.37    2.42
  27   5 -21    3.46    2.13
 -28  -6  22    0.62    2.23
  28   6 -22   -1.00    2.09
 -29  -7  23   -0.85    2.42
  29   7 -23    0.66    2.89
 -30  -8  24   -0.33    2.47
  30   8 -24    1.37    1.99
 -31  -9  25    2.18    2.04
  31   9 -25   -1.33    2.28
 -32 -10  26    1.19    2.42
  32  10 -26    1.28    2.47
 -33 -11  27   -1.90    2.65
  33  11 -27   -0.28    1.99
  14  34 -20    1.61    3.03
 -14 -34  20   -0.28    2.94
  13  33 -19    2.09    2.51
 -13 -33  19    3.79    3.56
  12  32 -18    3.08    2.37
 -12 -32  18    7.49    3.46
  11  31 -17    2.75    2.80
 -11 -31  17    6.35    2.94
  10  30 -16    1.19    2.84
 -10 -30  16   -2.23    2.94
   9  29 -15    3.18    2.56
  -9 -29  15    3.32    3.03
   8  28 -14    1.61    2.65
  -8 -28  14    0.28    2.28
   7  27 -13    6.97    2.89
  -7 -27  13   10.05    3.84
   6  26 -12   40.01    3.98
  -6 -26  12   47.93    5.03
   5  25 -11   44.18    7.25
  -5 -25  11   48.78    4.74
   4  24 -10   46.98    3.41
  -4 -24  10   44.66    4.08
   3  23  -9    1.04    1.85
  -3 -23   9   -2.23    1.99
   2  22  -8    1.61    1.99
  -2 -22   8    0.95    2.32
   1  21  -7   24.46    2.61
  -1 -21   7   24.23    2.75
   0  20  -6   12.85    2.09
   0 -20   6   11.00    2.37
  -1  19  -5  215.04    9.05
   1 -19   5  222.67    8.82
  -2  18  -4  192.95   10.19
   2 -18   4  191.62    8.82
  -3  17  -3  202.00    8.63
   3 -17   3  214.00    8.25
  -4  16  -2   -0.09    1.28
   4 -16   2   -0.05    1.33
  -5  15  -1   27.45    3.37
   5 -15   1   23.47    2.04
  -6  14   0  197.83    8.44
   6 -14   0  197.78    8.11
  -7  13   1   15.98    1.61
   7 -13  -1   16.45    1.71
  -8  12   2  375.32   13.04
   8 -12  -2  343.56   13.13
  -9  11   3  136.30    5.93
   9 -11  -3  133.69    9.24
 -10  10   4  366.46   11.80
  10 -10  -4  365.46   17.16
 -11   9   5   87.32    5.26
  11  -9  -5   83.44    5.40
 -12   8   6   11.24    1.33
  12  -8  -6   11.66    1.33
 -13   7   7  215.56    7.54
  13  -7  -7  216.46    7.44
  14  -6  -8   46.17    2.70
 -15   5   9  212.53    7.68
  15  -5  -9  209.21    7.16
 -16   4  10   55.18    3.13
  16  -4 -10   60.54    4.69
 -17   3  11  168.39    5.93
  17  -3 -11  172.66   10.10
 -18   2  12   53.48    3.13
 -19   1  13   13.04    2.04
  19  -1 -13    9.72    2.09
 -20   0  14   20.53    2.42
  20   0 -14   20.57    2.37
 -21  -1  15    4.88    1.94
  21   1 -15    3.84    2.80
 -22  -2  16   33.42    2.89
  22   2 -16   33.47    4.12
 -23  -3  17    5.97    2.18
  23   3 -17    5.83    2.99
 -24  -4  18   24.23    3.22
  24   4 -18   19.58    4.60
 -25  -5  19    0.71    2.32
  25   5 -19    1.42    2.13
 -26  -6  20   -2.47    3.84
  26   6 -20    0.24    2.13
 -27  -7  21   -0.19    2.56
  27   7 -21    4.60    3.56
 -28  -8  22    0.33    2.42
  28   8 -22    1.19    2.09
 -29  -9  23    4.12    2.75
  29   9 -23    2.37    2.28
 -30 -10  24    3.70    2.09
  30  10 -24    2.84    2.80
 -31 -11  25    3.70    2.51
  31  11 -25    1.94    1.75
 -32 -12  26   -0.76    3.13
  32  12 -26    1.80    1.80
 -33 -13  27    0.43    2.80
  15  33 -21    1.56    2.13
 -15 -33  21    1.85    3.08
  14  32 -20    1.66    2.32
 -14 -32  20   -0.62    2.80
  13  31 -19    0.81    2.23
 -13 -31  19    1.42    2.80
  12  30 -18    0.71    2.89
 -12 -30  18    1.47    2.80
  11  29 -17   -0.66    2.61
 -11 -29  17    0.43    3.08
  10  28 -16    7.02    2.42
 -10 -28  16    2.28    3.60
   9  27 -15    1.52    3.27
  -9 -27  15    2.61    2.80
   8  26 -14    6.54    3.08
  -8 -26  14    6.73    2.75
   7  25 -13   -1.66    2.65
  -7 -25  13    5.36    3.32
   6  24 -12    3.56    2.42
  -6 -24  12    2.37    3.08
   5  23 -11    2.84    2.09
  -5 -23  11    2.13    2.51
   4  22 -10   -0.05    2.04
  -4 -22  10   -0.14    2.23
   3  21  -9   38.40    4.79
  -3 -21   9   39.77    3.37
   2  20  -8   22.90    2.65
  -2 -20   8   18.30    2.32
   1  19  -7   57.32    3.46
  -1 -19   7   52.86    3.65
   0  18  -6   29.20    2.80
   0 -18   6   26.17    2.84
  -1  17  -5   92.59    4.79
   1 -17   5   97.85    6.49
  -2  16  -4   -2.61    1.66
   2 -16   4   -4.03    1.66
  -3  15  -3   12.33    1.56
   3 -15   3   13.80    1.85
  -4  14  -2  300.80   11.52
   4 -14   2  288.05   11.28
  -5  13  -1  178.77    7.30
   5 -13   1  167.35   10.24
  -6  12   0  189.77    8.39
   6 -12   0  185.60    8.01
  -7  11   1    9.48    1.47
   7 -11  -1    8.11    1.23
  -8  10   2    1.23    0.95
   8 -10  -2    1.33    1.00
  -9   9   3   80.12    3.93
   9  -9  -3   82.11    5.55
 -10   8   4   37.93    3.32
  10  -8  -4   40.25    3.51
 -11   7   5  107.57    4.46
  11  -7  -5  102.54    6.12
 -12   6   6  157.58    5.59
  12  -6  -6  163.32    6.35
 -13   5   7  105.24    5.26
  13  -5  -7  101.12    4.08
 -14   4   8   22.57    1.94
  14  -4  -8   21.14    2.13
 -15   3   9   -2.47    2.13
  15  -3  -9   -0.47    1.52
 -16   2  10   -1.28    2.28
  16  -2 -10   -3.75    2.56
 -17   1  11    2.56    2.56
  17  -1 -11    1.00    1.66
 -18   0  12    0.19    1.85
  18   0 -12    2.28    2.32
 -19  -1  13   10.52    1.80
  19   1 -13    9.96    1.99
 -20  -2  14   31.19    2.75
  20   2 -14   28.02    2.56
 -21  -3  15    5.45    2.18
  21   3 -15    3.84    2.56
 -22  -4  16    1.85    1.99
  22   4 -16    2.80    2.28
 -23  -5  17   -0.81    2.37
  23   5 -17    1.28    1.99
 -24  -6  18    3.56    2.47
  24   6 -18    1.90    2.32
 -25  -7  19    7.21    2.51
  25   7 -19    2.89    3.56
 -26  -8  20    2.51    2.56
  26   8 -20    3.32    2.47
 -27  -9  21    8.44    2.80
  27   9 -21    5.64    2.56
 -28 -10  22    1.04    2.37
  28  10 -22    0.95    2.18
 -29 -11  23    0.66    2.61
  29  11 -23   -0.19    1.99
 -30 -12  24    0.38    2.47
  30  12 -24   -0.19    1.80
 -31 -13  25   -2.70    2.84
  31  13 -25    1.04    3.13
 -32 -14  26    0.33    2.37
  32  14 -26   -1.00    3.03
  16  32 -22    0.81    2.18
 -16 -32  22    3.13    5.69
  15  31 -21   -1.42    2.61
 -15 -31  21   -0.57    2.94
  14  30 -20    0.33    5.21
 -14 -30  20    0.81    3.41
  13  29 -19    1.99    2.42
 -13 -29  19   -3.08    3.08
  12  28 -18    0.71    2.42
 -12 -28  18   -0.05    2.70
  11  27 -17   -1.04    3.03
 -11 -27  17   -2.23    3.46
  10  26 -16    3.13    2.61
 -10 -26  16    5.83    2.94
   9  25 -15    6.83    2.47
  -9 -25  15    7.54    2.61
   8  24 -14   16.02    4.36
  -8 -24  14    0.09    2.37
   7  23 -13   17.87    3.51
  -7 -23  13   13.84    3.27
   6  22 -12    1.19    2.56
  -6 -22  12   -0.66    2.51
  -5 -21  11    6.78    3.13
   4  20 -10   13.42    2.37
  -4 -20  10    9.86    2.70
   3  19  -9   32.43    4.46
  -3 -19   9   26.97    3.37
   2  18  -8   16.40    3.32
  -2 -18   8   17.45    2.32
   1  17  -7    3.08    1.66
  -1 -17   7    6.35    2.09
   0  16  -6  296.58   18.16
   0 -16   6  312.93   12.94
  -1  15  -5   28.92    2.70
   1 -15   5   27.64    2.51
  -2  14  -4  301.32   11.76
   2 -14   4  283.40   12.09
  -3  13  -3   40.82    3.75
   3 -13   3   43.52    2.65
  -4  12  -2  149.38    6.64
   4 -12   2  140.47    8.06
  -5  11  -1   70.97    5.78
   5 -11   1   64.05    3.93
  -6  10   0   96.62    4.69
   6 -10   0   87.56    5.59
  -7   9   1  521.86   18.11
   7  -9  -1  512.66   18.44
  -8   8   2  187.45    8.30
   8  -8  -2  181.52   11.24
  -9   7   3  379.40   12.66
   9  -7  -3  376.60   13.27
 -10   6   4  432.30   14.22
  10  -6  -4  428.61   13.89
 -11   5   5    1.61    1.33
  11  -5  -5    1.04    1.19
 -12   4   6  128.38    5.12
  12  -4  -6  135.06    5.50
 -13   3   7   16.17    2.94
  13  -3  -7   16.40    1.52
 -14   2   8  332.13   16.92
  14  -2  -8  352.57   11.76
 -15   1   9    2.23    2.61
  15  -1  -9    2.32    2.09
 -16   0  10  219.83    8.68
  16   0 -10  224.76    9.34
 -17  -1  11   12.14    2.56
  17   1 -11   10.95    2.84
 -18  -2  12   58.78    3.56
  18   2 -12   65.47    5.26
 -19  -3  13    9.39    1.99
  19   3 -13    5.50    1.85
 -20  -4  14    7.77    2.37
  20   4 -14    8.49    2.18
 -21  -5  15   13.56    2.09
  21   5 -15   11.71    2.23
 -22  -6  16   12.09    2.84
  22   6 -16    8.72    2.32
 -23  -7  17    9.81    2.42
  23   7 -17   11.28    3.22
 -24  -8  18    2.37    2.47
  24   8 -18    3.27    2.99
 -25  -9  19   -1.00    2.80
  25   9 -19   -1.04    3.37
 -26 -10  20   -0.43    2.47
  26  10 -20    2.09    2.65
 -27 -11  21   -0.14    2.65
  27  11 -21    0.57    2.28
 -28 -12  22    2.18    2.28
  28  12 -22    0.00    2.09
 -29 -13  23    0.28    2.09
  29  13 -23    0.14    2.28
 -30 -14  24    1.14    2.42
  30  14 -24    1.71    1.99
 -31 -15  25    0.47    2.51
  31  15 -25   -0.33    2.04
 -32 -16  26    1.66    4.46
  32  16 -26   -0.76    1.75
  17  31 -23   -6.49    6.87
 -17 -31  23    0.24    2.13
  16  30 -22    2.51    2.61
 -16 -30  22    4.03    3.08
  15  29 -21    1.80    2.28
 -15 -29  21   -0.90    2.84
  14  28 -20    2.51    2.70
 -14 -28  20    2.89    3.60
  13  27 -19   -2.75    2.56
 -13 -27  19    4.69    3.22
  12  26 -18    2.80    2.28
 -12 -26  18    5.40    2.80
  11  25 -17   17.64    3.18
 -11 -25  17   22.00    3.84
  10  24 -16    7.21    2.80
 -10 -24  16    8.11    3.18
   9  23 -15   41.05    3.70
  -9 -23  15   43.00    3.98
   8  22 -14    6.97    2.23
  -8 -22  14    7.35    2.80
   7  21 -13   11.38    2.09
  -7 -21  13   11.43    2.75
   6  20 -12   53.71    3.60
  -6 -20  12   51.01    3.89
   5  19 -11   93.44    7.54
  -5 -19  11   90.83    5.36
   4  18 -10  206.03   10.43
  -4 -18  10  225.89   12.23
   3  17  -9   51.63    5.83
  -3 -17   9   55.04    6.92
   2  16  -8  489.15   17.30
  -2 -16   8  504.32   19.29
   1  15  -7   26.22    2.51
  -1 -15   7   25.79    2.37
   0  14  -6  188.68    8.68
   0 -14   6  177.16    8.96
  -1  13  -5  186.26   12.28
   1 -13   5  181.43   12.42
  -2  12  -4  151.28    6.68
   2 -12   4  147.63    7.54
  -3  11  -3  908.79   28.44
   3 -11   3  900.45   27.45
  -4  10  -2   28.68    2.99
   4 -10   2   28.87    2.23
  -5   9  -1  762.78   25.50
   5  -9   1  705.46   22.66
  -6   8   0  539.16   19.96
   6  -8   0  488.72   19.39
  -7   7   1  327.44   17.45
  -8   6   2  320.09   11.66
   8  -6  -2  311.13   11.99
  -9   5   3   32.05    3.08
   9  -5  -3   34.04    2.09
 -10   4   4 1843.99   50.68
  10  -4  -4 1800.52   51.96
 -11   3   5  400.26   12.89
  11  -3  -5  395.37   13.65
 -12   2   6  695.84   22.19
  12  -2  -6  675.65   21.48
 -13   1   7   11.14    1.61
  13  -1  -7   14.03    1.75
 -14   0   8  232.34    8.63
  14   0  -8  223.52   12.14
 -15  -1   9   -0.85    1.80
  15   1  -9   -0.71    1.71
 -16  -2  10   -2.23    2.09
  16   2 -10   -2.65    2.51
 -17  -3  11  199.82    7.54
  17   3 -11  198.16    8.30
 -18  -4  12   98.13    4.93
  18   4 -12   98.13    5.21
 -19  -5  13   62.81    4.22
  19   5 -13   61.20    6.73
 -20  -6  14    9.24    2.13
  20   6 -14    8.87    2.13
 -21  -7  15    0.66    3.13
  21   7 -15   -2.23    2.80
 -22  -8  16   14.32    2.47
  22   8 -16   16.02    2.61
 -23  -9  17    4.84    3.41
  23   9 -17    4.74    3.03
 -24 -10  18   26.74    3.51
  24  10 -18   24.84    3.08
 -25 -11  19   16.21    3.13
  25  11 -19   16.31    2.84
 -26 -12  20    7.96    2.80
  26  12 -20    9.39    3.13
 -27 -13  21    4.55    3.08
  27  13 -21    2.09    4.84
 -28 -14  22    1.99    2.47
  28  14 -22    1.14    2.37
 -29 -15  23   -0.28    2.61
  29  15 -23    2.09    2.37
 -30 -16  24    2.80    2.61
  30  16 -24    1.00    1.66
 -31 -17  25    1.04    2.28
  31  17 -25    1.09    1.90
 -32 -18  26   -1.14    4.69
  32  18 -26    1.09    1.61
  18  30 -24    0.33    2.23
 -18 -30  24   -0.05    2.61
  17  29 -23    1.66    2.56
 -17 -29  23    1.56    2.51
  16  28 -22    1.94    2.37
 -16 -28  22    1.61    2.80
  15  27 -21   -2.94    2.80
 -15 -27  21    0.00    3.03
  14  26 -20   -2.09    6.12
 -14 -26  20    1.42    2.99
  13  25 -19    2.47    2.28
 -13 -25  19    0.38    2.99
  12  24 -18    7.82    2.65
 -12 -24  18    6.68    3.08
  11  23 -17    4.03    2.42
 -11 -23  17   10.71    3.56
  10  22 -16    5.74    2.37
 -10 -22  16    6.35    2.56
   9  21 -15   26.83    3.89
  -9 -21  15   27.88    3.79
   8  20 -14    0.05    2.84
  -8 -20  14    1.85    2.37
   7  19 -13   31.24    3.03
  -7 -19  13   31.05    3.18
   6  18 -12   -1.33    1.90
  -6 -18  12    1.52    2.09
   5  17 -11   24.23    2.75
  -5 -17  11   25.41    3.41
   4  16 -10   70.83    3.75
  -4 -16  10   68.46    4.93
   3  15  -9    3.56    2.23
  -3 -15   9    1.61    2.65
   2  14  -8  406.61   22.33
  -2 -14   8  384.19   23.94
   1  13  -7   13.94    2.51
  -1 -13   7   13.51    2.65
   0  12  -6  211.48   10.33
   0 -12   6  218.45   15.93
  -1  11  -5   71.11    3.98
   1 -11   5   66.94    4.46
  -2  10  -4   27.64    2.28
   2 -10   4   25.08    2.28
  -3   9  -3    9.15    1.33
   3  -9   3    7.96    1.09
  -4   8  -2   97.33    5.26
   4  -8   2   88.98    4.74
  -5   7  -1  335.17   12.94
   5  -7   1  317.15   12.71
  -6   6   0  532.05   19.11
   6  -6   0  513.18   18.35
  -7   5   1  292.50   17.21
   7  -5  -1  290.75   11.28
  -8   4   2   90.55    4.31
   8  -4  -2   92.11    4.12
  -9   3   3    7.82    1.75
   9  -3  -3    6.49    1.09
 -10   2   4   25.93    1.99
  10  -2  -4   25.50    2.09
 -11   1   5   55.32    3.27
  11  -1  -5   52.91    3.03
 -12   0   6  185.60   11.76
  12   0  -6  191.05    7.92
 -13  -1   7   14.41    2.80
  13   1  -7   16.07    3.22
 -14  -2   8  356.12   13.18
  14   2  -8  345.88   11.95
 -15  -3   9   10.52    2.04
  15   3  -9   14.74    3.32
 -16  -4  10   67.22    3.79
  16   4 -10   67.46    3.98
 -17  -5  11   26.83    2.37
  17   5 -11   32.47    3.03
 -18  -6  12    1.56    2.23
  18   6 -12    3.37    2.13
 -19  -7  13   34.42    3.22
  19   7 -13   31.19    3.27
 -20  -8  14    2.23    1.99
  20   8 -14    2.84    1.94
 -21  -9  15   27.26    3.13
  21   9 -15   27.12    3.32
 -22 -10  16    3.08    2.47
  22  10 -16    3.32    2.56
 -23 -11  17    7.25    2.65
  23  11 -17    3.79    2.28
 -24 -12  18    5.55    2.47
  24  12 -18   11.47    2.75
 -25 -13  19    2.13    2.13
  25  13 -19   -1.04    2.28
 -26 -14  20    4.46    2.89
  26  14 -20    1.85    2.23
 -27 -15  21   -0.38    2.61
  27  15 -21   -1.52    2.23
 -28 -16  22    2.04    2.70
  28  16 -22    2.23    2.32
 -29 -17  23    0.19    2.65
  29  17 -23    1.09    1.71
 -30 -18  24    1.09    2.37
  30  18 -24   -0.05    1.94
  31  19 -25   -0.81    2.32
  19  29 -25   -1.47    2.42
 -19 -29  25    1.37    2.65
  18  28 -24   -0.38    2.47
 -18 -28  24    4.46    2.94
  17  27 -23   -0.43    2.51
 -17 -27  23    2.42    2.94
  16  26 -22    3.03    2.65
 -16 -26  22    2.89    2.89
  15  25 -21    0.00    2.23
 -15 -25  21    0.81    2.80
  14  24 -20    0.14    2.13
 -14 -24  20   -1.99    2.84
  13  23 -19   11.95    2.94
 -13 -23  19    5.36    2.80
  12  22 -18    6.97    3.08
 -12 -22  18    8.30    2.70
  11  21 -17   67.70    4.31
 -11 -21  17   64.47    5.93
  10  20 -16   19.96    2.99
 -10 -20  16   22.28    3.32
   9  19 -15   53.48    3.93
  -9 -19  15   55.09    4.65
   8  18 -14    8.91    2.28
  -8 -18  14    4.17    2.37
   7  17 -13    4.17    2.09
  -7 -17  13    3.65    2.04
   6  16 -12  113.49    5.59
  -6 -16  12   98.99    5.69
   5  15 -11   52.29    3.89
  -5 -15  11   53.66    3.93
   4  14 -10  683.18   24.51
  -4 -14  10  648.29   24.70
   3  13  -9   67.51    6.54
  -3 -13   9   58.78    4.08
   2  12  -8  390.92   24.60
  -2 -12   8  389.45   17.07
  -1 -11   7    9.15    2.13
   0  10  -6   86.85    8.53
   0 -10   6   85.14    8.96
  -1   9  -5  814.03   43.61
   1  -9   5  686.79   27.83
  -2   8  -4   86.66    4.74
   2  -8   4   79.12    5.97
  -3   7  -3  813.88   30.34
   3  -7   3  780.75   30.29
  -4   6  -2   33.00    2.42
   4  -6   2   33.56    2.37
  -5   5  -1  917.75   32.43
   5  -5   1  842.57   39.16
  -6   4   0  111.12    7.92
   6  -4   0   99.37    4.93
  -7   3   1   52.62    3.22
   7  -3  -1   50.16    2.94
  -8   2   2  862.71   28.59
   8  -2  -2  875.23   29.06
  -9   1   3   96.81    4.46
   9  -1  -3  101.31    4.79
 -10   0   4  431.40   15.03
  10   0  -4  415.29   14.36
 -11  -1   5   61.44    3.56
  11   1  -5   59.26    4.74
 -12  -2   6  724.28   22.47
  12   2  -6  737.08   23.23
 -13  -3   7   14.98    2.04
  13   3  -7   16.78    1.56
 -14  -4   8   32.90    2.65
  14   4  -8   30.44    2.56
 -15  -5   9  236.75   14.13
  15   5  -9  254.96    9.96
 -16  -6  10   44.94    3.41
  16   6 -10   43.90    3.56
 -17  -7  11  197.83    7.82
  17   7 -11  195.03    7.87
 -18  -8  12   40.20    3.56
  18   8 -12   43.42    4.93
 -19  -9  13   94.77    5.03
  19   9 -13   92.44    5.07
 -20 -10  14    1.61    2.47
  20  10 -14    2.56    1.99
 -21 -11  15    4.17    2.23
  21  11 -15    4.27    2.37
 -22 -12  16   32.09    3.41
  22  12 -16   31.86    3.84
 -23 -13  17   10.38    2.94
  23  13 -17    8.44    2.37
 -24 -14  18   24.51    3.37
  24  14 -18   23.47    2.70
 -25 -15  19    4.88    2.89
  25  15 -19    3.79    2.61
 -26 -16  20    6.21    2.75
  26  16 -20    6.35    2.42
 -27 -17  21    0.24    2.61
  27  17 -21    0.28    2.28
 -28 -18  22    2.42    2.75
  28  18 -22    1.94    2.42
 -29 -19  23    1.00    2.89
  30  20 -24   -1.56    1.85
  20  28 -26    2.51    2.51
 -20 -28  26    1.85    3.13
  19  27 -25    0.24    2.23
 -19 -27  25   -0.19    2.75
  18  26 -24    1.99    2.23
 -18 -26  24    0.00    2.84
  17  25 -23    3.84    2.47
 -17 -25  23    3.22    2.37
  16  24 -22   -1.71    2.51
 -16 -24  22   -0.71    2.80
  15  23 -21    3.46    2.09
 -15 -23  21    7.35    2.65
  14  22 -20   -0.57    1.90
 -14 -22  20    1.14    2.61
  13  21 -19    9.24    2.94
 -13 -21  19   10.76    3.08
  12  20 -18    1.90    2.61
 -12 -20  18    6.97    2.94
  11  19 -17   18.77    4.93
 -11 -19  17   17.97    3.51
  10  18 -16   12.28    2.94
 -10 -18  16   11.24    2.75
   9  17 -15    9.91    2.42
  -9 -17  15   11.52    2.37
   8  16 -14   26.83    4.46
  -8 -16  14   21.00    2.51
   7  15 -13    4.17    1.75
  -7 -15  13    2.75    2.13
   6  14 -12   45.70    5.31
  -6 -14  12   40.06    3.08
   5  13 -11   11.80    2.09
  -5 -13  11   10.24    2.04
   4  12 -10  170.95    7.77
  -4 -12  10  174.36    8.49
   3  11  -9  142.03    7.21
  -3 -11   9  137.34    7.73
   2  10  -8   -0.76    1.19
  -2 -10   8   -0.71    1.33
   1   9  -7  525.32   27.92
  -1  -9   7  515.74   20.95
   0   8  -6  570.73   34.13
   0  -8   6  567.41   32.85
  -1   7  -5  318.48   19.20
   1  -7   5  307.34   18.58
  -2   6  -4   16.97    2.13
   2  -6   4   14.36    1.94
  -3   5  -3   23.28    3.03
   3  -5   3   22.71    2.84
  -4   4  -2  727.65   25.41
   4  -4   2  657.49   36.79
  -5   3  -1    8.34    0.95
   5  -3   1    8.15    1.00
  -6   2   0  372.43   13.94
   6  -2   0  329.10   13.80
  -7   1   1   19.96    1.75
   7  -1  -1   19.91    1.61
  -8   0   2   21.57    1.56
   8   0  -2   22.04    1.66
  -9  -1   3  111.83    5.74
   9   1  -3  109.37    5.31
 -10  -2   4   19.15    1.85
  10   2  -4   20.24    1.85
 -11  -3   5  398.12   14.55
  11   3  -5  393.76   14.03
 -12  -4   6  151.75    7.49
  12   4  -6  149.05    6.83
 -13  -5   7  121.84    5.97
  13   5  -7  117.85    6.31
 -14  -6   8   65.23    5.64
  14   6  -8   63.53    3.89
 -15  -7   9  124.44    6.16
  15   7  -9  126.20    5.64
 -16  -8  10    2.61    2.04
  16   8 -10    6.21    1.90
 -17  -9  11   47.69    3.75
  17   9 -11   52.95    5.59
 -18 -10  12   20.72    2.47
  18  10 -12   21.48    2.65
 -19 -11  13   16.55    2.94
  19  11 -13   13.42    2.09
 -20 -12  14   37.31    3.89
  20  12 -14   43.57    3.75
 -21 -13  15    4.98    2.89
  21  13 -15    1.94    2.65
 -22 -14  16   19.29    3.46
  22  14 -16   23.70    3.32
 -23 -15  17    0.95    2.47
  23  15 -17    0.47    2.28
 -24 -16  18    0.71    2.84
  24  16 -18    6.02    2.42
 -25 -17  19    3.75    2.56
  25  17 -19    5.03    2.32
 -26 -18  20    2.32    2.18
  26  18 -20   -0.09    2.09
 -27 -19  21    4.17    2.75
  27  19 -21    2.42    2.56
 -28 -20  22   -0.76    2.37
  28  20 -22    0.05    2.23
 -29 -21  23    1.37    2.51
  29  21 -23    2.23    1.80
  30  22 -24   -1.00    1.66
  21  27 -27    0.57    2.32
 -21 -27  27   -2.23    3.08
  20  26 -26    2.42    2.51
 -20 -26  26    3.46    3.51
  19  25 -25    1.56    2.23
 -19 -25  25    3.93    2.94
  18  24 -24    2.23    2.13
 -18 -24  24    0.19    3.13
  17  23 -23    0.09    2.13
 -17 -23  23    0.09    2.61
  16  22 -22   -0.38    2.13
 -16 -22  22    2.13    2.80
  15  21 -21    2.94    2.32
 -15 -21  21    5.74    2.47
  14  20 -20   10.62    2.75
 -14 -20  20   11.66    3.22
  13  19 -19   55.32    5.31
 -13 -19  19   54.28    5.26
  12  18 -18   56.89    4.88
 -12 -18  18   70.40    6.02
  11  17 -17   41.67    3.98
 -11 -17  17   41.10    3.65
  10  16 -16   16.26    3.08
 -10 -16  16   16.92    2.80
   9  15 -15    2.42    1.99
  -9 -15  15    1.61    2.13
   8  14 -14    1.14    1.61
  -8 -14  14    2.13    1.94
   7  13 -13   27.97    3.60
  -7 -13  13   26.17    3.46
   6  12 -12  110.08    5.31
  -6 -12  12  110.60    5.55
   5  11 -11  306.91   12.89
  -5 -11  11  315.35   13.42
   4  10 -10  354.84   15.60
  -4 -10  10  353.61   14.32
   3   9  -9   83.39    4.60
  -3  -9   9   81.49    4.79
   2   8  -8  209.78    9.05
  -2  -8   8  206.13    9.91
   1   7  -7  298.00   12.75
  -1  -7   7  287.90   12.80
   0   6  -6  453.73   18.01
   0  -6   6  430.84   18.58
  -1   5  -5  969.62   44.52
   1  -5   5  940.70   33.80
  -2   4  -4  811.94   42.95
   2  -4   4  730.45   38.54
  -4   2  -2  518.54   26.22
  -5   1  -1    6.59    1.14
   5  -1   1    7.16    1.19
  -6   0   0 1121.75   34.37
   6   0   0 1113.54   34.46
  -7  -1   1   29.96    2.28
   7   1  -1   31.62    2.32
  -8  -2   2  910.69   32.52
   8   2  -2  902.06   33.09
  -9  -3   3   10.05    1.42
   9   3  -3    6.73    2.04
 -10  -4   4 1898.75   58.17
  10   4  -4 1971.28   57.27
 -11  -5   5    2.37    1.47
  11   5  -5    1.04    1.75
 -12  -6   6  187.83    9.10
  12   6  -6  185.27    8.01
 -13  -7   7  248.13   10.19
  13   7  -7  235.28    9.58
 -14  -8   8    3.18    2.04
  14   8  -8    4.03    1.85
 -15  -9   9  284.21   12.04
  15   9  -9  300.13   11.61
 -16 -10  10   26.93    2.47
  16  10 -10   27.92    2.47
 -17 -11  11  157.87    8.06
  17  11 -11  156.63    7.92
 -18 -12  12    8.11    2.18
  18  12 -12    4.74    2.28
 -19 -13  13   45.51    3.84
  19  13 -13   43.42    3.75
 -20 -14  14    6.26    2.75
  20  14 -14    8.20    2.99
 -21 -15  15    7.73    3.08
  21  15 -15    6.97    2.61
 -22 -16  16   31.48    4.79
  22  16 -16   29.53    4.93
 -23 -17  17   15.79    3.27
  23  17 -17   12.94    2.84
 -24 -18  18   15.50    3.60
  24  18 -18   13.32    2.80
 -25 -19  19    5.36    2.80
  25  19 -19    5.26    2.37
 -26 -20  20    3.79    2.89
  26  20 -20    6.02    2.47
 -27 -21  21   -1.37    2.84
  27  21 -21    3.18    2.70
 -28 -22  22    1.14    2.37
  28  22 -22    0.76    2.13
 -29 -23  23    4.27    2.94
  29  23 -23    1.23    2.18
  22  26 -28    0.24    2.13
 -22 -26  28   -0.09    2.65
  21  25 -27   -1.66    2.23
 -21 -25  27   -0.81    2.65
  20  24 -26    1.37    2.09
 -20 -24  26    3.89    3.13
  19  23 -25    0.52    2.09
 -19 -23  25   -1.56    2.51
  18  22 -24    1.61    2.56
 -18 -22  24    1.28    2.70
  17  21 -23   -3.22    5.93
 -17 -21  23    5.74    3.03
  16  20 -22    4.17    2.51
 -16 -20  22    5.55    2.47
  15  19 -21    7.59    2.42
 -15 -19  21    6.73    2.94
  14  18 -20    5.26    2.13
 -14 -18  20    6.31    2.18
  13  17 -19    5.07    2.23
 -13 -17  19    5.07    2.70
  12  16 -18   -1.61    2.28
 -12 -16  18    1.42    2.80
  11  15 -17    1.94    2.04
 -11 -15  17    1.19    2.23
  10  14 -16   15.17    2.61
 -10 -14  16   10.10    2.47
   9  13 -15   29.11    2.70
  -9 -13  15   26.41    2.99
   8  12 -14   34.23    2.65
  -8 -12  14   32.24    3.08
   7  11 -13   11.80    1.94
  -7 -11  13   13.46    2.13
   6  10 -12   10.24    2.23
  -6 -10  12    8.25    1.66
   5   9 -11   77.65    6.92
  -5  -9  11   79.69    5.21
   4   8 -10   46.32    3.18
  -4  -8  10   41.96    2.99
   3   7  -9  362.47   14.93
  -3  -7   9  361.86   15.22
   2   6  -8  333.37   13.46
  -2  -6   8  318.29   13.99
   1   5  -7  327.49   13.94
  -1  -5   7  319.67   13.84
   0   4  -6  117.24    6.26
   0  -4   6  118.38    6.35
  -1   3  -5    9.48    1.09
   1  -3   5    8.34    0.90
  -2   2  -4  574.95   20.05
   2  -2   4  587.09   20.81
  -3   1  -3  917.47   40.77
   3  -1   3  919.41   41.53
  -4   0  -2  179.06   11.09
   4   0   2  174.08   10.33
  -5  -1  -1    4.93    1.33
   5   1   1    4.84    1.19
  -6  -2   0  356.74   22.71
   6   2   0  341.52   14.36
  -7  -3   1   46.32    4.65
   7   3  -1   45.42    4.79
  -8  -4   2   93.44    5.03
   8   4  -2   97.71    5.12
  -9  -5   3   33.85    2.84
   9   5  -3   35.56    2.84
 -10  -6   4  437.00   17.45
  10   6  -4  444.92   17.30
 -11  -7   5  128.38    7.16
  11   7  -5  128.47    6.87
 -12  -8   6   17.21    1.75
  12   8  -6   15.93    2.23
 -13  -9   7  211.72    9.96
  13   9  -7  218.12    8.82
 -14 -10   8   13.32    2.32
  14  10  -8   16.97    2.32
 -15 -11   9   21.71    2.84
  15  11  -9   20.29    2.65
 -16 -12  10   23.37    2.80
  16  12 -10   25.69    2.61
 -17 -13  11   -0.28    2.61
  17  13 -11   -0.76    2.42
 -18 -14  12   47.03    4.27
  18  14 -12   41.20    3.84
 -19 -15  13    5.93    2.94
  19  15 -13    9.77    2.89
 -20 -16  14   35.51    4.31
  20  16 -14   31.76    3.75
 -21 -17  15    5.40    2.23
  21  17 -15    5.03    2.37
 -22 -18  16    4.36    2.56
  22  18 -16    4.36    2.65
 -23 -19  17    0.05    2.84
  23  19 -17    0.33    2.32
 -24 -20  18   -0.09    2.89
  24  20 -18   -1.09    2.47
 -25 -21  19    0.09    2.51
  25  21 -19    0.19    2.28
 -26 -22  20   -0.47    2.99
  26  22 -20    1.14    2.51
 -27 -23  21    0.05    2.84
  27  23 -21   -0.19    2.18
 -28 -24  22   -1.37    2.65
  28  24 -22    0.71    2.09
  22  24 -28    0.38    2.37
 -22 -24  28    0.24    2.84
  21  23 -27   -0.47    2.13
 -21 -23  27    1.28    2.51
  20  22 -26   -2.37    4.98
 -20 -22  26    1.09    3.37
  19  21 -25    0.28    2.42
 -19 -21  25    2.13    3.46
  18  20 -24    2.80    2.28
 -18 -20  24   -0.14    2.13
  17  19 -23    2.37    2.18
 -17 -19  23    1.00    2.42
  16  18 -22    2.32    2.23
 -16 -18  22    3.37    2.61
  15  17 -21    0.76    2.09
 -15 -17  21    4.41    2.47
  14  16 -20   28.73    6.12
 -14 -16  20   24.51    3.32
  13  15 -19    2.47    2.13
 -13 -15  19    4.27    2.13
  12  14 -18   38.07    3.13
 -12 -14  18   38.26    3.13
  11  13 -17    2.70    2.04
 -11 -13  17    0.14    2.13
  10  12 -16   21.33    2.75
 -10 -12  16   19.72    2.32
   9  11 -15   21.38    4.41
  -9 -11  15   23.28    2.65
   8  10 -14   10.24    1.66
  -8 -10  14    9.67    1.94
   7   9 -13  188.30    8.39
  -7  -9  13  192.05   12.71
   6   8 -12   15.03    1.85
  -6  -8  12   14.51    1.99
   5   7 -11  122.40    8.87
  -5  -7  11  117.24    6.45
   4   6 -10  458.00   18.20
  -4  -6  10  462.93   18.44
   3   5  -9   38.16    2.56
  -3  -5   9   32.33    4.12
   2   4  -8   94.77    4.93
  -2  -4   8   90.07    4.46
   1   3  -7   57.36    3.41
  -1  -3   7   54.42    3.27
   0   2  -6  344.46   12.18
   0  -2   6  359.20   13.18
  -1   1  -5    4.12    0.66
   1  -1   5    4.31    0.62
  -2   0  -4  164.55    7.16
   2   0   4  160.43    6.59
  -3  -1  -3 1076.14   36.84
   3   1   3 1002.14   32.62
  -4  -2  -2  626.82   21.52
   4   2   2  616.81   22.19
  -5  -3  -1    7.21    1.37
   5   3   1    7.21    1.42
  -7  -5   1  330.24   21.29
   7   5  -1  331.90   20.10
  -8  -6   2  346.31   25.22
   8   6  -2  338.01   14.93
  -9  -7   3  364.37   16.73
   9   7  -3  394.66   26.45
 -10  -8   4   51.10    5.97
  10   8  -4   65.94    6.49
 -11  -9   5   74.10    7.59
  11   9  -5   92.25    5.78
 -12 -10   6   10.62    2.37
  12  10  -6   10.52    2.04
 -13 -11   7   12.42    3.89
  13  11  -7   13.27    2.61
 -14 -12   8   35.51    4.08
  14  12  -8   35.70    3.22
 -15 -13   9   33.56    4.41
  15  13  -9   37.02    3.56
 -16 -14  10   12.09    2.56
  16  14 -10   13.13    2.61
 -17 -15  11    1.80    2.80
  17  15 -11    1.42    2.13
 -18 -16  12   -0.47    2.61
  18  16 -12   -0.62    2.61
 -19 -17  13    7.44    2.99
  19  17 -13    9.05    2.65
 -20 -18  14    4.74    2.84
  20  18 -14    5.64    4.55
 -21 -19  15    8.96    3.03
  21  19 -15    6.73    2.65
 -22 -20  16    5.07    2.75
  22  20 -16    6.83    2.37
 -23 -21  17    5.36    2.84
  23  21 -17    0.95    2.47
 -24 -22  18    1.47    2.89
  24  22 -18    0.62    2.28
 -25 -23  19    0.19    2.70
  25  23 -19   -0.62    2.32
 -26 -24  20    0.52    2.70
  26  24 -20    3.18    2.37
 -27 -25  21   -0.05    2.70
  27  25 -21    0.05    2.23
  23  23 -29    2.32    1.90
 -23 -23  29   -0.81    3.03
  22  22 -28   -1.47    2.18
 -22 -22  28    1.56    2.65
  21  21 -27    0.71    2.28
 -21 -21  27   -2.28    3.03
  20  20 -26    4.36    2.32
 -20 -20  26    4.60    3.32
  19  19 -25    3.98    2.37
 -19 -19  25    5.45    3.18
  18  18 -24   12.33    2.70
 -18 -18  24   12.80    3.41
  17  17 -23   13.80    2.37
 -17 -17  23    8.72    2.51
  16  16 -22   26.64    2.99
 -16 -16  22   34.94    4.22
  15  15 -21    4.03    2.42
 -15 -15  21    9.01    2.51
  14  14 -20    6.92    2.09
 -14 -14  20    5.03    1.99
  13  13 -19   37.12    3.22
 -13 -13  19   40.72    3.84
  12  12 -18    5.69    2.23
 -12 -12  18    5.78    2.09
  11  11 -17  136.30    6.59
 -11 -11  17  138.24    7.16
  10  10 -16   22.09    2.37
 -10 -10  16   22.09    2.89
   9   9 -15  271.45   10.81
  -9  -9  15  259.17   11.05
   8   8 -14    1.66    1.47
  -8  -8  14    3.79    1.85
   7   7 -13  232.29   10.00
  -7  -7  13  238.93   10.62
   6   6 -12  186.88    8.25
  -6  -6  12  167.02    8.25
   5   5 -11    0.95    1.42
  -5  -5  11    1.09    1.42
   4   4 -10 1910.98   77.51
  -4  -4  10 2020.25   59.21
   3   3  -9    8.44    1.37
  -3  -3   9    7.35    1.19
   2   2  -8  951.79   30.01
  -2  -2   8  868.83   28.21
   1   1  -7   33.18    2.37
  -1  -1   7   33.04    3.13
   0   0  -6 1016.50   28.63
   0   0   6  919.08   35.22
  -1  -1  -5    5.55    0.52
   1   1   5    5.69    0.57
  -2  -2  -4  628.29   19.15
   2   2   4  636.49   20.24
  -4  -4  -2  735.28   26.26
   4   4   2  760.08   24.56
  -5  -5  -1  970.52   34.51
   5   5   1  975.45   34.70
  -6  -6   0  483.79   20.53
   6   6   0  486.63   19.72
  -7  -7   1  295.16   20.15
   7   7  -1  305.73   20.72
  -8  -8   2  206.65   15.45
   8   8  -2  228.03   15.79
  -9  -9   3   88.27    7.73
   9   9  -3   92.54    8.25
 -10 -10   4  384.80   26.78
  10  10  -4  362.10   16.78
 -11 -11   5  311.51   11.66
  11  11  -5  307.48   18.35
 -12 -12   6  114.73    6.26
  12  12  -6  124.68    6.12
 -13 -13   7   31.15    3.03
  13  13  -7   31.29    3.13
 -14 -14   8    2.13    2.04
  14  14  -8    0.38    1.66
 -15 -15   9    0.24    3.18
  15  15  -9    0.33    3.03
 -16 -16  10   17.07    4.17
  16  16 -10   19.11    3.22
 -17 -17  11   53.90    6.16
  17  17 -11   46.70    4.41
 -18 -18  12   68.27    6.21
  18  18 -12   59.59    5.40
 -19 -19  13   61.82    5.26
  19  19 -13   58.78    5.83
 -20 -20  14   15.36    3.27
  20  20 -14   15.93    3.13
 -21 -21  15    6.45    2.65
  21  21 -15    3.08    2.94
 -22 -22  16    0.47    2.75
  22  22 -16   -1.37    2.28
 -23 -23  17   -4.08    2.99
  23  23 -17   -0.71    2.28
 -24 -24  18    3.46    3.03
  24  24 -18    2.13    2.32
 -25 -25  19    4.74    2.80
  25  25 -19    2.94    5.88
 -26 -26  20    1.47    2.70
  26  26 -20    5.03    2.47
  23  21 -29    1.90    1.99
 -23 -21  29   -0.19    2.47
  22  20 -28    1.99    2.47
 -22 -20  28    0.85    2.65
  21  19 -27    5.50    2.32
 -21 -19  27    3.13    2.94
  20  18 -26    0.62    2.04
 -20 -18  26    2.70    2.65
  19  17 -25    2.23    2.18
 -19 -17  25    4.22    2.75
  18  16 -24    2.51    1.99
 -18 -16  24    3.79    2.80
  17  15 -23    1.00    2.09
 -17 -15  23    0.47    2.32
  16  14 -22   17.64    3.03
 -16 -14  22   16.31    2.61
  15  13 -21    3.46    1.85
 -15 -13  21    1.90    2.09
  14  12 -20   34.70    3.18
 -14 -12  20   33.00    2.99
  13  11 -19   12.28    2.04
 -13 -11  19   10.19    2.47
  12  10 -18   16.73    3.79
 -12 -10  18   16.78    2.75
  11   9 -17   44.85    3.18
 -11  -9  17   42.05    3.46
  10   8 -16   -0.52    1.52
 -10  -8  16   -1.14    1.71
   9   7 -15  105.86    5.21
  -9  -7  15   98.61    4.88
   8   6 -14   55.47    3.51
  -8  -6  14   51.53    3.51
   7   5 -13  103.77    5.21
  -7  -5  13  102.83    5.17
   6   4 -12  139.95    5.74
  -6  -4  12  131.65    5.55
   5   3 -11  421.64   15.31
  -5  -3  11  383.14   13.51
   4   2 -10   25.74    2.04
  -4  -2  10   25.36    2.09
   3   1  -9  117.10    6.54
  -3  -1   9  114.96    5.07
   2   0  -8   26.64    2.23
  -2   0   8   21.67    1.99
   1  -1  -7   17.92    1.04
  -1   1   7   18.96    1.61
   0  -2  -6  360.01   10.19
   0   2   6  367.21   10.57
  -1  -3  -5    9.20    1.14
   1   3   5    7.92    0.71
  -2  -4  -4  700.68   22.14
   2   4   4  692.33   28.40
  -3  -5  -3   24.32    1.75
   3   5   3   25.08    2.37
  -4  -6  -2   19.91    1.80
   4   6   2   22.28    3.37
  -5  -7  -1  315.45   15.31
   5   7   1  311.70   14.36
  -6  -8   0  524.37   20.67
   6   8   0  539.40   20.39
  -7  -9   1  541.01   22.80
   7   9  -1  526.74   20.05
  -8 -10   2    1.85    1.75
   8  10  -2    1.28    1.33
  -9 -11   3  135.68    7.30
   9  11  -3  157.91   12.18
 -10 -12   4  183.61   12.09
  10  12  -4  181.28   12.14
 -11 -13   5    8.63    2.94
  11  13  -5   11.47    2.80
 -12 -14   6   51.86    4.55
  12  14  -6   59.16    3.84
 -13 -15   7    7.40    2.04
  13  15  -7    4.03    2.32
 -14 -16   8   25.93    3.08
  14  16  -8   27.21    2.80
 -15 -17   9   11.24    2.56
  15  17  -9   13.27    4.31
 -16 -18  10    9.34    3.37
  16  18 -10   11.71    2.61
 -17 -19  11   18.06    4.22
  17  19 -11   22.19    3.51
 -18 -20  12    7.06    3.60
  18  20 -12    7.49    2.75
 -19 -21  13    9.91    3.41
  19  21 -13   14.17    5.97
 -20 -22  14    2.75    3.18
  20  22 -14    0.81    2.51
 -21 -23  15    5.93    2.61
  21  23 -15    8.58    6.49
 -22 -24  16   -1.71    2.56
  22  24 -16   -1.75    2.75
 -23 -25  17    1.85    2.89
  23  25 -17   -0.62    2.61
 -24 -26  18   -0.14    2.70
  24  26 -18   -2.56    2.56
 -25 -27  19   -2.32    2.94
  25  27 -19    1.94    5.55
 -26 -28  20   -1.33    2.94
  26  28 -20   -1.14    2.23
  24  20 -30    1.00    1.80
 -24 -20  30    1.33    3.70
  23  19 -29    1.90    2.37
 -23 -19  29    0.85    2.37
  22  18 -28    0.28    2.28
 -22 -18  28    2.42    2.37
  21  17 -27    1.09    1.94
 -21 -17  27    0.14    2.75
  20  16 -26    4.36    2.23
 -20 -16  26    1.75    2.61
  19  15 -25    6.07    2.37
 -19 -15  25    4.88    2.94
  18  14 -24   19.01    2.84
 -18 -14  24   23.99    4.60
  17  13 -23    5.17    1.99
 -17 -13  23    7.54    3.03
  16  12 -22   29.53    3.27
 -16 -12  22   26.41    3.41
  15  11 -21    4.88    1.85
 -15 -11  21    3.41    2.13
  14  10 -20    1.28    1.56
 -14 -10  20   -0.09    2.09
  13   9 -19   71.92    4.55
 -13  -9  19   78.79    4.36
  12   8 -18   35.56    2.47
 -12  -8  18   32.47    2.32
  11   7 -17  168.06    7.25
 -11  -7  17  176.31    7.40
  10   6 -16   39.82    2.65
 -10  -6  16   40.91    3.08
   9   5 -15  226.89    9.29
  -9  -5  15  227.46   11.57
   8   4 -14   25.32    2.23
  -8  -4  14   26.74    2.04
   7   3 -13   19.29    2.80
  -7  -3  13   16.36    1.71
   6   2 -12  729.55   30.67
  -6  -2  12  729.50   31.53
   5   1 -11   57.93    4.31
  -5  -1  11   62.44    3.13
   4   0 -10  419.84   18.16
  -4   0  10  420.36   19.86
   3  -1  -9  102.54    5.17
  -3   1   9   99.89    5.26
   2  -2  -8  944.30   35.79
   0  -4  -6   97.47    4.55
   0   4   6   98.18    4.22
  -1  -5  -5  987.35   26.55
   1   5   5  954.54   37.12
  -2  -6  -4   29.72    1.90
   2   6   4   30.25    2.23
  -3  -7  -3  770.55   24.32
   3   7   3  782.03   24.32
  -4  -8  -2   91.16    5.17
   4   8   2   96.24    6.54
  -5  -9  -1  768.99   27.88
   5   9   1  780.04   26.41
  -6 -10   0   82.25    4.69
   6  10   0   90.97    6.83
  -7 -11   1   10.57    1.80
   7  11  -1   11.19    1.90
  -8 -12   2  376.51   14.46
   8  12  -2  402.44   16.78
  -9 -13   3   56.51    3.93
   9  13  -3   55.75    5.50
 -10 -14   4  726.94   33.33
  10  14  -4  719.83   25.41
 -11 -15   5   59.21    5.26
  11  15  -5   54.38    5.69
 -12 -16   6  117.05    8.72
  12  16  -6  106.43    7.30
 -13 -17   7    7.21    2.18
 -14 -18   8    8.25    2.56
  14  18  -8   11.24    2.13
 -15 -19   9   65.14    5.36
  15  19  -9   60.21    4.79
 -16 -20  10   25.60    3.37
  16  20 -10   24.84    3.79
 -17 -21  11   88.60    7.77
  17  21 -11   77.70    5.97
 -18 -22  12    6.16    4.22
 -19 -23  13   13.61    3.18
  19  23 -13   11.76    3.32
 -20 -24  14    0.81    2.80
  20  24 -14   -2.28    2.47
 -21 -25  15   -1.28    3.22
  21  25 -15    0.76    2.23
 -22 -26  16    4.93    2.94
  22  26 -16    2.18    2.75
 -23 -27  17    1.52    2.56
  23  27 -17   -0.43    6.40
 -24 -28  18    3.41    2.51
  24  28 -18    5.36    2.84
 -25 -29  19    2.28    2.47
  25  29 -19    0.52    2.13
 -25 -19  31    0.09    3.22
  24  18 -30    2.56    2.04
 -24 -18  30   -2.28    5.03
  23  17 -29   -0.66    1.99
 -23 -17  29    0.62    2.37
  22  16 -28   -0.85    2.23
 -22 -16  28    1.75    2.42
  21  15 -27   -2.28    4.31
 -21 -15  27    1.04    2.42
  20  14 -26    3.98    2.18
 -20 -14  26    0.81    2.32
  19  13 -25   -0.57    1.85
 -19 -13  25    2.65    2.28
  18  12 -24    6.40    2.04
 -18 -12  24    3.32    2.42
  17  11 -23    6.59    2.70
 -17 -11  23    6.12    2.80
  16  10 -22    2.70    1.99
 -16 -10  22    5.40    2.75
  15   9 -21   21.10    2.47
 -15  -9  21   22.57    3.03
  14   8 -20    1.71    1.94
 -14  -8  20    3.03    1.94
  13   7 -19   26.36    2.80
 -13  -7  19   27.45    2.51
  12   6 -18   -0.28    1.28
 -12  -6  18   -1.37    1.61
  11   5 -17   17.64    2.23
 -11  -5  17   18.06    2.23
  10   4 -16   56.37    3.13
 -10  -4  16   57.93    3.41
   9   3 -15    3.70    1.47
  -9  -3  15    0.43    1.52
   8   2 -14  350.58   12.14
  -8  -2  14  328.86   10.71
   7   1 -13   12.75    1.56
  -7  -1  13   11.95    1.80
   6   0 -12  177.63    9.05
  -6   0  12  178.20    6.59
   5  -1 -11   60.68    3.70
  -5   1  11   63.29    2.80
   4  -2 -10   22.14    1.37
  -4   2  10   24.13    2.04
   0  -6  -6  560.68   15.60
   0   6   6  565.23   21.52
  -1  -7  -5  342.42   16.45
   1   7   5  329.19   10.57
  -2  -8  -4   84.43    4.08
   2   8   4   91.21    3.98
  -3  -9  -3    7.35    1.14
   3   9   3    6.59    1.19
  -4 -10  -2   24.04    2.37
   4  10   2   26.26    3.51
  -5 -11  -1   68.03    3.79
   5  11   1   69.12    3.89
  -6 -12   0  201.76    8.91
   6  12   0  202.67    8.58
  -7 -13   1   15.74    2.28
   7  13  -1   16.31    1.99
  -8 -14   2  368.12   14.22
   8  14  -2  417.66   16.40
  -9 -15   3    0.00    2.18
   9  15  -3    1.80    2.84
 -10 -16   4   66.13    4.84
  10  16  -4   65.99    3.98
 -11 -17   5   26.88    2.89
  11  17  -5   27.12    2.94
 -12 -18   6    3.27    2.04
  12  18  -6   -0.33    1.90
 -13 -19   7   43.14    5.59
  13  19  -7   36.08    3.13
 -14 -20   8    6.07    2.84
  14  20  -8    3.56    3.22
 -15 -21   9   38.30    4.17
  15  21  -9   32.38    4.46
 -16 -22  10    7.92    2.37
  16  22 -10    3.08    2.94
 -17 -23  11   10.81    3.27
  17  23 -11   12.85    5.26
 -18 -24  12    9.10    4.22
  18  24 -12    6.49    2.89
 -19 -25  13   -1.85    3.79
  19  25 -13    2.47    2.47
 -20 -26  14    2.94    2.89
  20  26 -14   -0.95    2.47
 -21 -27  15   -0.05    2.70
  21  27 -15   -1.33    2.70
 -22 -28  16    3.41    3.13
  22  28 -16    0.66    2.47
 -23 -29  17   -2.47    3.08
  23  29 -17    6.16    6.12
 -24 -30  18    0.09    2.47
  24  30 -18   -0.66    2.18
  25  17 -31    1.85    1.61
 -25 -17  31    1.56    3.27
  24  16 -30    0.05    2.09
 -24 -16  30    0.38    4.84
  23  15 -29   -0.62    1.80
 -23 -15  29    0.71    2.04
  22  14 -28   -0.47    2.13
 -22 -14  28    1.09    2.23
  21  13 -27    1.56    2.65
 -21 -13  27    1.99    2.80
  20  12 -26    6.73    4.41
 -20 -12  26    6.45    2.56
  19  11 -25   16.97    1.90
 -19 -11  25   11.52    2.51
  18  10 -24   20.76    2.32
 -18 -10  24   20.10    2.65
  17   9 -23    4.50    1.99
 -17  -9  23    4.12    2.13
  16   8 -22   10.52    2.13
 -16  -8  22   12.71    2.94
  15   7 -21    1.04    1.66
 -15  -7  21    1.00    1.99
  14   6 -20    4.36    1.71
 -14  -6  20    4.36    1.94
  13   5 -19   58.17    3.70
 -13  -5  19   55.37    4.88
  12   4 -18   92.35    6.59
 -12  -4  18   88.13    4.50
  11   3 -17  175.36    7.59
 -11  -3  17  190.86    7.73
  10   2 -16   -2.61    1.99
 -10  -2  16   -1.37    1.37
   9   1 -15    3.65    2.28
  -9  -1  15    2.09    1.33
   8   0 -14  226.94   10.24
  -8   0  14  230.02    8.25
   7  -1 -13   11.52    1.28
  -7   1  13   11.19    1.19
   6  -2 -12  676.31   24.75
  -6   2  12  739.88   31.62
  -5   3  11  396.89   15.27
  -4   4  10 1710.83   38.97
   1  -7  -7  330.95   13.08
   0  -8  -6  500.19   14.41
   0   8   6  505.50   14.93
  -1  -9  -5  736.14   22.42
   1   9   5  767.71   21.85
  -2 -10  -4   25.98    2.09
   2  10   4   28.82    3.18
  -3 -11  -3  890.02   27.92
   3  11   3  917.66   27.73
  -4 -12  -2  150.19    7.02
   4  12   2  145.21    6.78
  -5 -13  -1  173.51    8.49
   5  13   1  176.78   11.28
  -6 -14   0  190.48    9.15
   6  14   0  181.09   11.28
  -7 -15   1   21.57    2.42
   7  15  -1   23.70    2.61
  -8 -16   2  545.70   22.19
   8  16  -2  512.00   26.17
  -9 -17   3   55.85    4.55
   9  17  -3   59.07    4.41
 -10 -18   4  249.79   11.52
  10  18  -4  237.56    9.67
 -11 -19   5   92.97    6.83
  11  19  -5   97.94    5.55
 -12 -20   6   50.58    4.08
  12  20  -6   55.99    4.50
 -13 -21   7   17.07    3.08
  13  21  -7   11.47    3.03
 -14 -22   8   11.33    4.31
  14  22  -8    6.92    3.13
 -15 -23   9   51.15    7.16
  15  23  -9   55.94    8.11
 -16 -24  10   12.61    2.94
  16  24 -10    8.30    3.18
 -17 -25  11   19.29    3.32
  17  25 -11   19.77    3.70
 -18 -26  12    8.58    3.98
  18  26 -12    3.46    2.94
 -19 -27  13    4.22    3.79
  19  27 -13    1.14    3.08
 -20 -28  14    0.52    2.09
  20  28 -14   -0.33    2.61
 -21 -29  15    1.00    2.65
  21  29 -15    0.66    2.61
 -22 -30  16    4.36    3.51
  22  30 -16    2.99    2.51
 -23 -31  17    0.52    3.03
  23  31 -17    0.05    5.97
  25  15 -31    0.43    1.71
 -25 -15  31    0.38    3.89
  24  14 -30    0.38    2.09
 -24 -14  30   -0.14    1.99
  23  13 -29    2.47    2.18
 -23 -13  29    0.62    2.32
  22  12 -28    3.32    1.90
 -22 -12  28    2.18    2.42
  21  11 -27   -1.52    2.28
 -21 -11  27   -1.75    2.28
  20  10 -26    0.24    2.09
 -20 -10  26    0.33    2.09
 -19  -9  25    1.09    1.90
  18   8 -24    0.76    2.23
 -18  -8  24   -0.33    2.18
  17   7 -23    6.59    2.18
 -17  -7  23    6.54    1.99
  16   6 -22    1.90    1.66
 -16  -6  22    2.23    1.71
  15   5 -21   11.19    1.85
 -15  -5  21   10.05    1.71
  14   4 -20    4.93    2.23
 -14  -4  20    5.74    1.71
  13   3 -19    1.85    2.23
 -13  -3  19    4.17    1.52
  12   2 -18   55.51    3.37
 -12  -2  18   56.37    3.32
  11   1 -17    0.95    1.47
 -11  -1  17    2.84    1.61
  10   0 -16  204.85    7.59
 -10   0  16  218.40    8.68
   9  -1 -15    0.14    1.19
  -9   1  15   -0.66    1.23
   8  -2 -14  352.23   17.45
  -8   2  14  330.38   10.29
   7  -3 -13   15.60    1.66
  -7   3  13   14.98    1.19
  -6   4  12  127.10    4.27
   2  -8  -8  166.64    7.25
   1  -9  -7  491.66   13.61
   0 -10  -6   87.61    3.84
  -1 -11  -5   71.02    3.60
   1  11   5   68.41    3.46
  -2 -12  -4  140.32    5.78
   2  12   4  143.07    5.88
  -3 -13  -3   38.97    2.94
   3  13   3   41.77    4.03
  -4 -14  -2  286.01   11.76
   4  14   2  293.50   16.55
  -5 -15  -1   29.77    2.94
   5  15   1   26.07    2.42
  -6 -16   0  318.43   12.75
   6  16   0  319.19   17.35
  -7 -17   1    4.12    1.94
   7  17  -1    4.93    1.90
  -8 -18   2   16.45    2.47
   8  18  -2   14.89    2.32
  -9 -19   3   29.91    3.27
   9  19  -3   26.93    2.70
 -10 -20   4   12.61    2.42
  10  20  -4   12.66    2.47
 -11 -21   5    2.23    2.47
  11  21  -5    8.34    2.65
 -12 -22   6    2.13    2.37
  12  22  -6    1.94    2.37
 -13 -23   7   21.43    3.27
  13  23  -7   20.72    3.13
 -14 -24   8    0.00    2.99
  14  24  -8   -3.60    2.80
 -15 -25   9   11.33    3.60
  15  25  -9    2.75    2.65
 -16 -26  10    3.41    3.37
  16  26 -10    2.75    3.08
 -17 -27  11    0.81    3.08
  17  27 -11   -0.09    2.32
 -18 -28  12    0.47    4.17
  18  28 -12    0.00    2.42
 -19 -29  13    3.60    2.99
 -20 -30  14    3.51    2.89
  20  30 -14    1.04    2.89
 -21 -31  15    0.47    2.84
  21  31 -15    0.71    2.47
 -22 -32  16    0.81    2.65
  22  32 -16    1.23    2.18
  27  15 -33    1.37    2.84
  26  14 -32   -0.09    1.99
 -26 -14  32    1.66    3.75
  25  13 -31   -0.33    1.52
 -25 -13  31   -0.76    2.89
  24  12 -30   -1.14    4.03
 -24 -12  30    2.61    1.85
  23  11 -29   -0.19    1.75
 -23 -11  29    0.57    2.09
  22  10 -28    0.38    1.94
 -22 -10  28    0.76    2.37
  21   9 -27    6.92    4.22
 -21  -9  27    6.97    2.23
  20   8 -26    3.75    2.23
 -20  -8  26    4.50    2.04
  19   7 -25    2.23    1.71
 -19  -7  25    1.75    2.09
  18   6 -24    2.84    1.85
 -18  -6  24    0.28    1.99
  17   5 -23   -1.52    1.61
 -17  -5  23    1.33    1.71
  16   4 -22    1.75    1.56
 -16  -4  22    4.12    1.80
  15   3 -21    6.02    1.90
 -15  -3  21    3.32    1.52
  14   2 -20   30.25    3.18
 -14  -2  20   27.40    2.18
  13   1 -19    8.96    1.52
 -13  -1  19    8.87    1.56
 -12   0  18    1.19    1.28
  11  -1 -17    4.36    1.23
 -11   1  17    4.36    1.37
  10  -2 -16   -1.37    1.61
 -10   2  16   -0.62    1.23
   9  -3 -15    2.99    1.28
  -9   3  15    2.13    1.00
   8  -4 -14   23.75    2.04
  -8   4  14   21.67    1.37
  -7   5  13  100.50    3.18
   2 -10  -8    1.52    0.81
  -2  10   8    1.23    1.00
   1 -11  -7    9.39    1.04
   0 -12  -6  176.50    6.35
   0  12   6  192.00    9.62
  -1 -13  -5  167.58    6.83
   1  13   5  166.54    9.29
  -2 -14  -4  300.13   11.66
   2  14   4  286.62   10.19
  -3 -15  -3   12.85    1.71
   3  15   3   14.60    1.75
  -4 -16  -2   -1.80    1.52
   4  16   2    1.04    2.32
  -5 -17  -1   93.96    5.64
   5  17   1   91.69    6.68
  -6 -18   0   29.77    2.80
   6  18   0   30.91    2.42
  -7 -19   1   55.61    3.65
   7  19  -1   62.81    6.12
  -8 -20   2   19.48    2.65
   8  20  -2   21.10    2.75
  -9 -21   3   46.03    4.36
   9  21  -3   41.24    4.41
 -10 -22   4    1.56    2.37
  10  22  -4    3.98    2.09
 -11 -23   5    1.80    2.23
  11  23  -5   -0.85    2.18
 -12 -24   6    5.21    2.47
  12  24  -6    7.40    2.56
 -13 -25   7   -0.33    2.75
  13  25  -7    1.28    4.79
 -14 -26   8    4.79    2.99
  14  26  -8    3.46    5.50
 -15 -27   9    6.45    3.18
  15  27  -9    2.13    2.65
 -16 -28  10    6.07    2.94
  16  28 -10    3.03    2.89
 -17 -29  11   -0.05    3.46
  17  29 -11   -0.09    6.02
 -18 -30  12   -4.74    3.75
  18  30 -12    3.70    7.49
 -19 -31  13   -1.09    2.32
  19  31 -13    0.95    2.42
 -20 -32  14   -1.85    3.13
  20  32 -14    1.75    2.80
 -21 -33  15   -0.38    2.99
  21  33 -15    0.05    3.18
  27  13 -33    0.76    1.47
  26  12 -32    0.81    1.56
 -25 -11  31    3.65    2.09
  24  10 -30    1.28    1.90
 -24 -10  30    6.97    4.60
  23   9 -29    3.08    2.56
 -23  -9  29    2.28    2.47
  22   8 -28    0.81    1.66
 -22  -8  28    0.81    2.23
  21   7 -27    2.56    1.85
 -21  -7  27    3.03    2.04
  20   6 -26    2.28    2.28
 -20  -6  26    0.38    1.85
  19   5 -25    3.60    2.75
 -19  -5  25    1.61    1.85
 -18  -4  24   18.58    2.51
 -17  -3  23    3.79    2.61
 -16  -2  22   36.65    2.84
  15   1 -21    4.08    2.23
 -15  -1  21    2.70    1.47
  14   0 -20   15.79    2.70
 -14   0  20   19.53    1.85
  13  -1 -19    8.72    1.94
 -13   1  19    9.62    1.52
  12  -2 -18   50.39    3.84
 -12   2  18   51.77    3.03
 -11   3  17  161.37    6.45
 -10   4  16   49.35    2.37
   9  -5 -15  207.83    9.43
  -9   5  15  205.65    6.31
  -8   6  14   45.89    2.56
  -4  10  10  351.24   12.37
   3 -11  -9  122.74    4.22
  -3  11   9  119.37    6.12
   2 -12  -8  329.81   10.38
  -2  12   8  346.26   15.93
   1 -13  -7   14.32    1.33
  -1  13   7   15.79    2.04
   0 -14  -6  183.28    7.25
   0  14   6  195.32   10.33
  -1 -15  -5   27.35    2.28
  -2 -16  -4   -3.08    2.09
  -3 -17  -3  204.70    8.58
   3  17   3  205.89   10.76
  -4 -18  -2  178.77    7.92
   4  18   2  183.04    7.40
  -5 -19  -1  232.82   10.67
   5  19   1  220.63   11.99
  -6 -20   0   12.33    2.18
   6  20   0   12.23    3.79
  -7 -21   1   22.14    2.75
   7  21  -1   21.71    3.98
  -8 -22   2   -0.09    2.37
   8  22  -2    0.62    1.99
  -9 -23   3   -0.76    2.42
   9  23  -3    0.90    2.32
 -10 -24   4   43.24    3.75
  10  24  -4   48.50    4.12
 -11 -25   5   54.38    4.31
  11  25  -5   49.02    7.25
 -12 -26   6   44.23    4.46
  12  26  -6   46.03    4.69
 -13 -27   7    8.82    2.84
  13  27  -7    9.24    2.61
 -14 -28   8    4.84    2.89
  14  28  -8    3.41    2.70
 -15 -29   9   -2.99    2.61
  15  29  -9   -0.71    2.75
 -16 -30  10   -0.38    2.28
  16  30 -10    3.46    2.47
 -17 -31  11    4.88    3.08
  17  31 -11    1.47    2.47
 -18 -32  12    5.40    3.60
  18  32 -12    2.89    2.80
 -19 -33  13    4.03    3.46
  19  33 -13    0.19    2.51
 -20 -34  14    2.47    3.70
  20  34 -14   -0.66    2.18
  27  11 -33   -0.33    1.71
  26  10 -32    0.28    1.42
 -26 -10  32   -0.43    2.04
  25   9 -31   -1.37    1.71
 -25  -9  31   -1.47    2.09
  24   8 -30    1.23    1.71
 -24  -8  30   -0.76    2.04
  23   7 -29    2.47    3.03
 -23  -7  29    0.62    1.90
  22   6 -28   -0.19    1.75
 -22  -6  28   -1.47    1.85
  21   5 -27    4.36    1.71
 -21  -5  27    2.84    1.94
 -20  -4  26   -1.80    1.75
 -19  -3  25    6.31    1.85
 -18  -2  24    3.70    1.80
  17   1 -23    3.84    2.18
 -17  -1  23    4.74    1.56
  16   0 -22   10.38    2.65
 -16   0  22    8.44    1.61
 -15   1  21    3.18    1.42
  14  -2 -20   24.89    2.89
 -14   2  20   28.78    2.23
  13  -3 -19    3.84    1.94
 -13   3  19    3.46    1.23
 -12   4  18   80.21    3.22
 -11   5  17   17.35    1.23
 -10   6  16   31.67    1.66
  -9   7  15   96.47    3.93
  -5  11  11  274.87    9.29
   4 -12 -10  149.57    6.73
   3 -13  -9   55.61    2.70
  -3  13   9   55.18    2.65
   2 -14  -8  366.88   11.05
  -2  14   8  367.78   16.59
   1 -15  -7   23.61    1.90
  -1  15   7   19.72    2.65
   0 -16  -6  286.10    9.86
   0  16   6  287.81   15.79
  -1 -17  -5   91.87    5.93
   1  17   5   86.99    4.27
  -2 -18  -4  175.45    8.01
   2  18   4  184.75    7.30
  -3 -19  -3   51.29    3.37
   3  19   3   51.77    3.32
  -4 -20  -2   66.18    4.46
   4  20   2   64.28    3.56
  -5 -21  -1   61.49    3.98
   5  21   1   64.66    5.55
  -6 -22   0   32.38    3.13
   6  22   0   31.81    2.75
  -7 -23   1   57.98    4.31
  -8 -24   2   11.66    2.51
   8  24  -2   11.33    2.51
  -9 -25   3   39.30    4.03
   9  25  -3   42.24    2.94
 -10 -26   4    1.23    2.37
  10  26  -4    1.52    5.40
 -11 -27   5    6.49    2.80
  11  27  -5    8.58    2.51
 -12 -28   6   16.40    3.32
  12  28  -6   13.99    2.75
 -13 -29   7   -0.33    2.37
  13  29  -7    1.71    3.03
 -14 -30   8   12.66    3.13
  14  30  -8    9.10    2.94
 -15 -31   9   -1.94    2.70
  15  31  -9    3.18    2.61
 -16 -32  10    7.82    3.41
  16  32 -10    2.61    2.47
 -17 -33  11    0.71    2.75
  17  33 -11    0.62    2.18
 -18 -34  12    1.42    3.18
  18  34 -12    1.28    2.75
 -19 -35  13    0.19    2.65
  19  35 -13    2.28    2.37
  27   9 -33    2.09    1.61
 -27  -9  33    0.71    2.37
  26   8 -32    1.85    1.42
 -26  -8  32    1.00    1.85
  25   7 -31    1.61    1.75
 -25  -7  31    3.84    2.04
  24   6 -30    0.95    1.61
 -24  -6  30    0.38    2.04
 -23  -5  29    3.56    1.99
  22   4 -28    1.52    1.66
 -22  -4  28    1.94    1.94
  21   3 -27    0.76    1.47
 -21  -3  27   -0.43    1.75
  20   2 -26   14.74    2.42
 -20  -2  26   17.45    2.37
  19   1 -25    1.52    2.42
 -19  -1  25    2.28    1.52
  18   0 -24   28.82    3.65
 -18   0  24   30.25    2.75
  17  -1 -23    6.35    2.09
 -17   1  23    6.02    1.61
  16  -2 -22   33.28    2.65
 -16   2  22   32.62    2.37
  15  -3 -21    5.36    2.09
 -15   3  21    3.37    1.37
  14  -4 -20    4.65    1.28
 -14   4  20    7.16    1.28
  13  -5 -19   49.59    3.56
 -13   5  19   51.96    2.70
 -12   6  18   -1.52    1.23
  11  -7 -17  132.74    5.55
 -11   7  17  139.09    4.22
 -10   8  16   -0.90    0.57
   5 -13 -11   10.15    1.42
   4 -14 -10  600.13   17.11
  -4  14  10  604.06   24.75
  -3  15   9    3.89    1.23
   2 -16  -8  440.60   13.51
  -2  16   8  457.72   20.91
   0 -18  -6   24.56    2.04
   0  18   6   26.41    3.22
  -1 -19  -5  206.98    7.92
   1  19   5  209.16   11.47
  -2 -20  -4   63.05    3.84
   2  20   4   59.21    3.27
  -3 -21  -3  294.45   11.33
   3  21   3  304.02   16.92
  -4 -22  -2    3.70    1.80
   4  22   2    3.18    1.80
  -5 -23  -1   77.13    4.98
  -6 -24   0    1.52    2.09
   6  24   0    0.09    1.85
  -7 -25   1    5.12    1.71
   7  25  -1    7.73    2.37
  -8 -26   2   43.38    3.51
   8  26  -2   47.36    4.31
  -9 -27   3    8.87    2.99
   9  27  -3   10.24    2.89
 -10 -28   4   24.56    3.18
  10  28  -4   25.36    3.37
 -11 -29   5    2.80    2.70
 -12 -30   6    8.96    2.84
  12  30  -6   11.14    2.84
 -13 -31   7   -0.19    2.94
  13  31  -7   -0.09    2.42
 -14 -32   8    3.89    3.03
  14  32  -8    1.61    5.59
 -15 -33   9    2.89    3.32
  15  33  -9    6.68    3.18
 -16 -34  10    1.66    2.84
  16  34 -10    3.13    2.51
 -17 -35  11   -0.38    3.60
  17  35 -11    0.85    2.47
 -18 -36  12   -0.76    3.89
  18  36 -12    3.51    2.32
  27   7 -33    0.62    1.66
  26   6 -32    0.52    1.28
 -26  -6  32   -0.66    1.99
 -25  -5  31    1.00    2.70
  24   4 -30   -0.09    1.42
 -24  -4  30   -0.14    1.94
  23   3 -29    1.04    1.42
 -23  -3  29    0.71    1.61
 -22  -2  28    0.95    1.71
  21   1 -27   -0.14    2.37
 -21  -1  27    1.52    1.61
 -20   0  26    5.93    1.85
  19  -1 -25   -0.14    2.09
 -19   1  25    3.89    1.61
 -18   2  24    5.12    1.80
  17  -3 -23    5.97    2.28
 -17   3  23    6.68    1.47
  16  -4 -22    3.51    1.75
 -16   4  22    1.56    1.19
  15  -5 -21   10.90    2.23
 -15   5  21   10.76    1.42
  14  -6 -20    3.08    1.52
 -14   6  20    5.69    1.09
 -13   7  19   21.57    2.13
 -12   8  18   29.96    2.13
   6 -14 -12   40.44    2.32
  -6  14  12   42.33    2.04
   4 -16 -10   52.72    2.80
  -4  16  10   54.99    2.89
   3 -17  -9   46.41    2.80
  -3  17   9   51.25    3.75
   2 -18  -8   15.22    1.90
  -2  18   8   16.26    1.80
   1 -19  -7   46.98    2.84
  -1  19   7   48.83    3.37
   0 -20  -6    9.29    1.52
   0  20   6    8.91    3.32
  -1 -21  -5   59.97    3.51
   1  21   5   58.88    3.46
  -2 -22  -4    2.37    1.66
   2  22   4    2.42    2.89
  -3 -23  -3   31.72    2.84
   3  23   3   27.83    4.27
  -4 -24  -2   21.05    2.94
   4  24   2   19.06    4.03
  -5 -25  -1    8.87    2.13
   5  25   1    9.39    1.99
  -6 -26   0   10.71    2.18
   6  26   0   11.05    2.23
  -7 -27   1    8.30    2.37
   7  27  -1    8.87    2.32
  -8 -28   2    6.78    2.42
   8  28  -2   11.00    2.61
  -9 -29   3    3.41    2.61
   9  29  -3    3.18    2.37
 -10 -30   4    1.00    2.65
  10  30  -4    1.71    5.21
 -11 -31   5    3.27    2.65
  11  31  -5    3.98    2.70
 -12 -32   6    2.47    2.70
  12  32  -6    2.99    5.07
 -13 -33   7    4.88    2.80
  13  33  -7    2.84    2.61
 -14 -34   8    1.47    2.70
  14  34  -8    1.14    2.18
 -15 -35   9    1.33    2.47
  15  35  -9    1.14    6.97
 -16 -36  10    1.47    3.03
  16  36 -10   -1.99    2.61
 -17 -37  11   -1.42    3.03
  17  37 -11    2.56    2.42
  27   5 -33   -0.24    1.94
 -26  -4  32    1.90    2.13
  25   3 -31    1.66    1.47
 -25  -3  31    0.62    1.61
  24   2 -30   -1.00    1.85
 -24  -2  30    1.99    2.80
  23   1 -29    0.71    2.56
 -23  -1  29    3.41    1.56
 -22   0  28    0.66    1.52
 -21   1  27   -0.81    1.47
 -20   2  26   14.08    1.99
 -19   3  25    2.65    1.37
 -18   4  24   17.11    2.42
  17  -5 -23    1.04    1.90
 -17   5  23    0.47    1.23
  16  -6 -22    3.46    1.71
 -16   6  22    2.47    1.23
  15  -7 -21    0.81    1.28
 -15   7  21    1.66    1.19
 -14   8  20    2.61    1.09
   7 -15 -13    4.17    1.23
  -7  15  13    3.79    0.85
   6 -16 -12   79.83    4.27
  -6  16  12   87.42    3.18
   5 -17 -11   21.43    2.47
  -5  17  11   19.58    2.23
   4 -18 -10  174.69   10.52
  -4  18  10  184.18    6.97
   3 -19  -9   26.17    2.65
  -3  19   9   27.35    2.28
   2 -20  -8   18.30    3.27
  -2  20   8   16.92    1.80
   1 -21  -7   18.11    2.09
   0 -22  -6   27.50    2.75
  -1 -23  -5   76.23    3.93
  -2 -24  -4   22.52    2.47
   2  24   4   21.14    3.13
  -3 -25  -3   78.74    4.27
   3  25   3   79.55    5.64
  -4 -26  -2   11.76    2.37
   4  26   2    9.15    2.09
  -5 -27  -1   15.03    2.51
   5  27   1   16.92    4.60
  -6 -28   0    3.93    2.28
   6  28   0    4.22    2.23
  -7 -29   1    1.99    2.32
   7  29  -1    1.14    2.23
  -8 -30   2    8.72    2.70
   8  30  -2    8.77    2.47
  -9 -31   3    5.40    2.75
   9  31  -3    4.93    5.45
 -10 -32   4    9.48    3.08
  10  32  -4   10.15    2.61
 -11 -33   5    0.52    2.61
  11  33  -5    7.68    2.28
 -12 -34   6    3.22    3.03
  12  34  -6    1.04    2.75
 -13 -35   7    1.42    2.84
  13  35  -7   -0.33    2.32
 -14 -36   8   -0.28    2.65
  14  36  -8    0.33    2.61
 -15 -37   9    4.41    2.47
  15  37  -9    3.56    2.84
 -16 -38  10   -2.32    2.89
  27   3 -33   -0.24    1.56
 -26  -2  32   -0.52    2.99
  25   1 -31    0.90    2.51
 -25  -1  31    0.71    1.42
  24   0 -30    0.19    1.56
 -24   0  30    2.09    2.23
  23  -1 -29   -0.24    1.61
 -23   1  29    1.37    1.52
  22  -2 -28    1.52    1.23
 -22   2  28    0.76    1.80
 -21   3  27    1.04    1.37
  20  -4 -26    1.99    1.75
 -20   4  26    1.80    1.61
  19  -5 -25    0.28    1.90
 -19   5  25    0.19    1.56
  18  -6 -24    1.28    1.80
 -18   6  24    0.90    1.19
 -17   7  23    6.31    1.66
 -16   8  22    9.43    1.61
 -15   9  21   18.87    1.47
   8 -16 -14   17.78    1.52
   6 -18 -12   -1.66    1.90
  -6  18  12    0.81    1.56
   5 -19 -11   69.64    5.26
  -5  19  11   67.98    3.32
   4 -20 -10   12.37    1.42
  -4  20  10    8.30    2.61
   3 -21  -9   31.57    2.61
  -3  21   9   32.66    2.37
   2 -22  -8    1.56    2.09
   1 -23  -7   46.27    2.94
   0 -24  -6   -1.42    1.85
   0  24   6    2.37    1.71
  -1 -25  -5   11.38    1.90
   1  25   5    9.77    1.90
  -2 -26  -4    6.54    1.85
   2  26   4    9.48    3.27
  -3 -27  -3    4.12    1.99
   3  27   3    1.47    2.13
  -4 -28  -2    5.17    2.28
  -5 -29  -1   -0.43    2.37
   5  29   1   -1.28    2.42
  -6 -30   0    7.21    2.47
   6  30   0    7.77    2.42
  -7 -31   1    0.33    1.99
   7  31  -1   -1.28    1.99
  -8 -32   2    1.71    2.28
   8  32  -2    2.51    2.18
  -9 -33   3    0.52    2.80
   9  33  -3    0.00    2.65
 -10 -34   4   -0.57    2.61
  10  34  -4   -0.62    2.84
 -11 -35   5    4.36    2.65
  11  35  -5   11.09    5.40
 -12 -36   6    0.95    2.75
  12  36  -6   -3.51    2.56
 -13 -37   7   -1.00    2.94
  13  37  -7    3.18    5.50
 -14 -38   8   -2.37    2.75
  14  38  -8    0.81    2.32
  15  39  -9    0.09    1.66
 -27  -1  33   -1.09    2.47
 -26   0  32   -0.76    1.75
  25  -1 -31   -0.43    1.99
 -25   1  31   -0.81    1.47
 -24   2  30   -0.81    1.52
 -23   3  29    0.24    1.33
 -22   4  28    1.37    1.33
 -21   5  27    2.94    1.61
  20  -6 -26    1.28    1.94
 -20   6  26    0.43    1.23
 -19   7  25    2.28    1.42
 -17   9  23    4.88    1.04
  -7  19  13   25.03    1.52
   6 -20 -12   34.23    2.13
  -6  20  12   37.59    2.28
   5 -21 -11    2.99    1.99
  -5  21  11    5.36    1.37
   4 -22 -10    0.81    1.47
  -4  22  10    1.80    2.23
   3 -23  -9    1.19    2.47
  -3  23   9    0.43    1.56
   2 -24  -8    8.77    2.32
  -2  24   8   10.57    2.56
   1 -25  -7    3.46    1.80
  -1  25   7    4.41    1.94
   0 -26  -6    9.53    1.90
   0  26   6    5.64    2.65
  -1 -27  -5   11.90    1.75
   1  27   5   13.61    2.32
  -2 -28  -4    7.54    2.04
   2  28   4    5.69    1.75
  -3 -29  -3    3.75    2.04
   3  29   3    3.93    1.99
  -4 -30  -2    0.95    2.32
   4  30   2    1.47    2.18
  -5 -31  -1    0.38    2.42
  -6 -32   0    2.75    2.18
   6  32   0   -1.71    2.18
  -7 -33   1    7.25    2.61
   7  33  -1    2.94    2.18
  -8 -34   2    3.84    2.47
   8  34  -2    4.31    2.37
  -9 -35   3    4.69    2.84
   9  35  -3    5.88    2.56
 -10 -36   4    1.37    3.13
  10  36  -4    2.99    6.02
 -11 -37   5   -0.76    2.80
  11  37  -5    0.09    2.61
 -12 -38   6    0.43    2.70
  12  38  -6    0.95    2.37
 -13 -39   7    1.52    2.61
  13  39  -7   -1.75    2.65
  14  40  -8   -0.33    2.32
 -26   2  32   -0.43    1.61
  25  -3 -31    1.19    1.85
 -25   3  31    0.24    1.47
  24  -4 -30    0.76    1.37
 -24   4  30    1.33    1.52
 -23   5  29    1.23    1.28
 -22   6  28   -0.85    1.37
 -21   7  27    0.85    1.23
 -20   8  26    3.46    1.23
   9 -19 -15   33.80    2.51
  -9  19  15   38.40    1.71
  -8  20  14    2.09    1.75
  -7  21  13    6.87    1.33
   6 -22 -12   -0.85    1.28
  -6  22  12   -1.99    2.09
   5 -23 -11   -1.04    1.52
  -5  23  11   -1.37    2.56
   4 -24 -10   30.58    4.22
  -4  24  10   31.19    3.41
   3 -25  -9   26.83    3.98
  -3  25   9   31.90    2.80
   2 -26  -8   28.11    2.99
  -2  26   8   32.57    4.36
   1 -27  -7    3.65    1.80
  -1  27   7    5.55    1.90
   0 -28  -6   -0.05    2.13
   0  28   6   -1.33    2.28
  -1 -29  -5   -3.18    4.12
   1  29   5   -0.76    2.65
  -2 -30  -4    1.14    1.99
   2  30   4    0.00    2.37
  -3 -31  -3    7.02    2.23
   3  31   3    7.44    2.51
  -4 -32  -2    8.72    2.42
   4  32   2    7.30    2.61
  -5 -33  -1    7.68    2.51
   5  33   1    6.35    2.47
  -6 -34   0    2.42    2.04
   6  34   0   -2.28    4.74
  -7 -35   1   -1.19    2.47
   7  35  -1    0.66    2.65
  -8 -36   2   -0.14    2.75
   8  36  -2    1.42    2.61
  -9 -37   3   -2.28    2.42
   9  37  -3    3.03    5.45
 -10 -38   4   -0.14    2.47
  10  38  -4    0.66    2.65
 -11 -39   5    1.09    2.23
  11  39  -5   -1.00    2.42
 -12 -40   6    0.19    3.22
  13  41  -7   -0.05    1.94
 -24   6  30    1.75    1.33
 -23   7  29    1.33    1.23
   9 -21 -15   19.20    1.47
   8 -22 -14    6.87    2.13
  -8  22  14    8.01    1.33
   7 -23 -13   10.62    2.84
   6 -24 -12    1.61    2.51
  -6  24  12    2.56    2.28
   5 -25 -11   31.10    4.08
   4 -26 -10    2.51    1.80
  -4  26  10    3.79    1.80
   3 -27  -9    7.06    2.18
  -3  27   9    4.84    2.04
   2 -28  -8    5.26    1.61
  -2  28   8    7.49    1.90
  -1  29   7    1.23    1.71
   0 -30  -6    2.18    4.08
   0  30   6    5.03    1.99
  -1 -31  -5    0.57    2.18
   1  31   5   -2.13    2.18
  -2 -32  -4    8.20    2.47
   2  32   4    7.35    2.56
  -3 -33  -3    0.28    2.18
   3  33   3    1.85    2.09
  -4 -34  -2    0.33    2.61
   4  34   2   -0.90    4.65
  -5 -35  -1    2.80    2.42
   5  35   1   -0.62    2.32
  -6 -36   0    2.18    2.70
   6  36   0    1.99    2.42
  -7 -37   1    2.61    2.99
   7  37  -1   -4.36    5.78
  -8 -38   2   -1.56    2.94
   8  38  -2    2.13    2.56
  -9 -39   3   -2.13    2.47
   9  39  -3    0.33    2.37
 -10 -40   4    2.18    2.56
  10  40  -4    1.37    2.65
 -11 -41   5    1.33    2.18
  11  41  -5   -0.52    2.80
 -10  22  16    4.22    1.19
   9 -23 -15   28.30    1.94
  -9  23  15   28.97    2.80
   8 -24 -14    0.66    2.09
  -8  24  14    2.56    1.47
   7 -25 -13    3.75    2.51
  -7  25  13    0.38    1.42
   6 -26 -12   25.93    2.32
  -6  26  12   28.63    4.08
   5 -27 -11    3.65    1.80
  -5  27  11    3.27    1.75
   4 -28 -10   14.55    2.37
  -4  28  10   15.83    2.37
   3 -29  -9   -0.24    2.04
  -3  29   9    3.18    2.99
   2 -30  -8    5.69    2.09
  -2  30   8    6.16    2.65
   1 -31  -7   -2.89    3.46
  -1  31   7    0.47    3.37
   0  32   6    0.24    2.51
  -1 -33  -5    5.21    2.42
   1  33   5    3.51    2.56
  -2 -34  -4    2.80    2.56
   2  34   4    0.28    2.23
  -3 -35  -3    4.69    2.65
   3  35   3    3.46    4.65
  -4 -36  -2    2.13    2.80
   4  36   2    2.99    2.18
  -5 -37  -1    2.47    2.56
   5  37   1    4.88    2.89
  -6 -38   0   -0.76    2.32
   6  38   0    0.76    1.90
  -7 -39   1    1.66    2.56
   7  39  -1    0.95    2.04
  -8 -40   2   -1.19    2.51
   8  40  -2    2.04    2.65
  -9 -41   3   -0.14    2.47
   9  41  -3   -1.23    2.51
 -10 -42   4    1.75    2.37
  10 -24 -16    4.36    1.85
 -10  24  16    2.99    1.90
   9 -25 -15    3.56    1.61
  -9  25  15    2.99    1.33
   8 -26 -14    3.70    1.42
  -8  26  14    2.51    1.47
   7 -27 -13    3.37    2.56
  -7  27  13    3.41    2.94
   6 -28 -12    8.96    2.32
  -6  28  12    9.53    3.32
   5 -29 -11    3.18    2.89
  -5  29  11    2.84    2.32
   4 -30 -10    0.95    1.85
  -4  30  10    2.09    1.90
   3 -31  -9    1.09    3.18
  -3  31   9    1.75    2.09
   2 -32  -8    0.57    2.09
  -2  32   8    2.13    3.56
   1 -33  -7    2.80    2.23
  -1  33   7    4.88    3.79
   0 -34  -6    1.04    3.93
   0  34   6   -0.47    2.75
  -1 -35  -5   -2.51    2.65
   1  35   5   -0.57    2.51
  -2 -36  -4   -0.05    2.47
   2  36   4    0.14    2.65
  -3 -37  -3    1.71    2.61
   3  37   3   -2.42    5.17
  -4 -38  -2   -0.95    2.37
   4  38   2   -0.19    2.37
  -5 -39  -1    0.76    2.70
   5  39   1   -0.05    6.49
  -6 -40   0    2.04    2.56
   6  40   0    2.18    2.47
  -7 -41   1    1.52    2.70
   7  41  -1   -1.19    3.03
  -8 -42   2   -0.57    2.32
  -9 -43   3   -0.28    3.27
 -11  25  17    9.86    1.33
   9 -27 -15    0.85    1.28
  -9  27  15    0.33    1.61
   8 -28 -14    0.14    2.70
  -8  28  14    2.56    1.66
   7 -29 -13   -0.24    1.71
  -7  29  13    1.04    1.66
   6 -30 -12    3.18    1.94
  -6  30  12    3.56    1.94
   5 -31 -11    0.76    1.94
  -5  31  11    2.18    2.13
   4 -32 -10    7.35    2.28
  -4  32  10    6.92    2.70
   3 -33  -9    1.00    2.32
  -3  33   9    0.62    4.03
   2 -34  -8    2.23    4.17
  -2  34   8    1.00    2.75
   1 -35  -7    1.23    2.37
  -1  35   7    0.28    2.23
   0 -36  -6    1.19    2.47
   0  36   6    4.98    4.22
  -1 -37  -5    2.09    2.56
   1  37   5    0.38    4.84
  -2 -38  -4    2.13    2.28
   2  38   4    4.22    5.07
  -3 -39  -3    0.90    2.32
   3  39   3   -0.71    4.60
  -4 -40  -2   -0.57    2.09
   4  40   2    0.33    2.47
  -5 -41  -1    4.50    3.18
   5  41   1    4.69    4.93
  -6 -42   0    2.18    4.22
  -7 -43   1   -0.14    4.12
 -11  27  17    1.09    1.28
  10 -28 -16    3.18    1.37
   9 -29 -15    0.47    1.42
  -9  29  15    0.05    1.37
   8 -30 -14    4.03    2.65
  -8  30  14    4.74    1.71
   7 -31 -13   -1.47    1.80
  -7  31  13   -3.13    2.94
  -6  32  12    1.56    1.94
   5 -33 -11    0.81    2.13
  -5  33  11    0.14    1.90
   4 -34 -10    3.18    3.41
  -4  34  10    0.09    3.98
   3 -35  -9    4.46    2.94
  -3  35   9    4.31    2.84
   2 -36  -8   -1.19    2.51
  -2  36   8   -0.33    2.37
   1 -37  -7    2.23    2.18
  -1  37   7   -0.52    2.56
   0 -38  -6   -0.81    2.61
  -1 -39  -5    2.65    3.03
   1  39   5    4.50    4.93
  -2 -40  -4   -1.56    3.03
   2  40   4    0.09    5.03
  -3 -41  -3    0.90    3.27
   3  41   3    1.47    2.61
  -4 -42  -2    1.19    3.32
   4  42   2    0.90    2.23
  -5 -43  -1   -1.14    4.27
   5  43   1    0.28    2.65
 -11  29  17    2.70    1.85
  10 -30 -16    0.47    1.94
   9 -31 -15   -0.38    2.51
   8 -32 -14   -0.33    2.80
  -8  32  14   -0.14    1.71
   7 -33 -13    0.95    1.80
  -7  33  13    2.47    2.28
   6 -34 -12    0.38    3.18
   5 -35 -11    4.36    3.84
  -5  35  11    2.37    2.47
   4 -36 -10    0.14    2.23
  -4  36  10   -1.28    2.47
   3 -37  -9    2.70    3.60
  -3  37   9    3.56    2.18
   2 -38  -8    2.18    2.56
  -2  38   8    0.28    2.37
   1 -39  -7    0.85    2.37
  -1  39   7   -0.14    2.80
   0 -40  -6    1.33    3.22
   0  40   6    3.22    4.27
   1  41   5   -0.52    5.07
  -2 -42  -4    2.84    2.89
  -3 -43  -3    1.09    2.28
   3  43   3   -1.37    2.65
  -4 -44  -2    1.90    4.12
   4  44   2   -0.24    2.04
  10 -32 -16    4.27    2.18
 -10  32  16    0.33    2.51
   9 -33 -15    0.62    1.47
  -9  33  15    0.62    1.94
   8 -34 -14    1.75    2.75
  -8  34  14   -0.19    3.18
   7 -35 -13    1.09    1.85
  -7  35  13    1.19    2.42
   6 -36 -12    3.27    3.22
  -6  36  12    0.14    2.04
   5 -37 -11    1.47    2.04
  -5  37  11    3.46    3.70
   4 -38 -10    3.56    2.37
  -4  38  10   -1.47    2.28
   3 -39  -9    2.28    2.28
  -3  39   9    1.80    4.93
   2 -40  -8    1.61    2.84
   1 -41  -7   -0.05    2.70
  -1  41   7    0.33    1.80
   0 -42  -6   -1.90    2.89
  -1 -43  -5   -1.56    3.46
  -2 -44  -4   -0.90    3.08
  -3 -45  -3    2.56    2.84
 -11  33  17    0.43    1.47
  10 -34 -16    1.04    1.94
 -10  34  16    0.57    1.28
   9 -35 -15    0.33    1.94
  -9  35  15    0.28    1.94
   8 -36 -14   -0.57    2.32
  -8  36  14   -0.81    3.22
   7 -37 -13   -0.24    2.23
   6 -38 -12    0.33    2.09
  -6  38  12    0.57    1.99
   5 -39 -11    1.28    3.22
  -5  39  11   -0.47    2.23
   4 -40 -10   -1.04    3.65
  -3  41   9   -0.85    2.65
   1 -43  -7   -0.24    3.75
   0 -44  -6   -1.00    2.99
   1  45   5   -0.28    2.47
   2  46   4    0.52    2.32
 -11  35  17    1.00    1.66
  10 -36 -16   -1.33    1.80
 -10  36  16   -0.43    1.90
   6 -40 -12   -0.52    3.13
   5 -41 -11   -0.14    3.27
   4 -42 -10    1.99    3.27
   3 -43  -9    3.41    3.75
   2 -44  -8    0.38    3.18
  11 -37 -17    0.33    1.71
 -19  37  11    0.43    1.99
 -20  36  12    1.04    2.23
  16 -38  -8   -3.32    2.84
 -17  37   9    0.00    2.70
  17 -37  -9    0.62    2.99
  18 -36 -10   -1.33    2.70
 -19  35  11    0.09    1.66
  19 -35 -11   -1.04    2.84
 -20  34  12    0.38    1.47
  20 -34 -12    2.04    2.84
  21 -33 -13    0.00    2.09
  12 -40  -4    1.99    3.27
 -13  39   5    1.52    2.84
  13 -39  -5   -0.85    2.84
 -14  38   6    3.60    3.37
  14 -38  -6   -1.37    2.84
  15 -37  -7    0.57    2.04
 -16  36   8   -1.19    2.13
  16 -36  -8    0.09    2.84
 -17  35   9   -0.14    1.75
  17 -35  -9   -1.09    1.94
 -18  34  10   -0.24    1.66
  18 -34 -10    0.43    2.80
 -19  33  11    2.23    2.42
  19 -33 -11    0.24    2.94
 -20  32  12    1.52    1.56
  20 -32 -12   -1.04    2.09
 -21  31  13    0.43    1.56
 -22  30  14    0.62    1.33
  22 -30 -14   -1.42    2.47
 -23  29  15    0.05    1.23
 -24  28  16    1.14    1.28
  24 -28 -16    0.19    1.94
 -25  27  17    0.52    1.66
  25 -27 -17   -0.24    1.94
 -26  26  18    1.42    1.33
 -27  25  19   -0.33    1.28
   8 -42   0    3.56    2.94
 -10  40   2    1.90    3.41
 -11  39   3    2.51    2.42
  11 -39  -3    1.56    3.32
 -12  38   4    1.09    2.13
  12 -38  -4    1.99    2.23
 -13  37   5    0.14    2.94
  13 -37  -5    1.75    2.89
 -14  36   6   -0.05    2.04
  14 -36  -6   -1.19    1.99
 -15  35   7   -0.66    2.13
  15 -35  -7    1.00    3.08
 -16  34   8    0.95    1.85
  16 -34  -8   -0.47    3.03
 -17  33   9   -1.75    1.80
  17 -33  -9    0.81    1.99
 -18  32  10    2.56    1.80
  18 -32 -10    5.55    2.80
 -19  31  11   -0.38    1.66
  19 -31 -11    0.00    1.56
 -20  30  12    1.61    2.18
 -21  29  13    0.33    1.42
 -22  28  14   -0.85    1.52
  22 -28 -14   -0.09    1.37
 -23  27  15   -0.19    1.28
  23 -27 -15   -0.90    2.23
 -24  26  16    0.00    1.42
  24 -26 -16    0.71    2.09
 -25  25  17    2.04    1.23
  25 -25 -17    3.08    1.90
 -26  24  18    0.33    1.37
 -27  23  19    0.76    1.37
 -28  22  20   -0.66    1.23
   6 -42   2    2.84    3.46
  -7  41  -1    0.24    2.47
   7 -41   1    1.28    3.18
  -8  40   0    0.52    3.70
   8 -40   0    1.80    3.37
  -9  39   1    0.81    2.47
   9 -39  -1    0.95    2.47
 -10  38   2   -1.94    3.18
  10 -38  -2    0.52    3.60
 -11  37   3    1.80    2.37
  11 -37  -3    2.61    2.56
 -12  36   4    1.47    2.09
  12 -36  -4   -3.37    3.08
 -13  35   5    2.61    2.09
  13 -35  -5    1.90    2.61
 -14  34   6    2.56    1.80
  14 -34  -6    3.03    3.03
 -15  33   7    2.42    1.80
  15 -33  -7    1.71    2.18
 -16  32   8    2.04    1.90
  16 -32  -8    0.00    2.04
 -17  31   9    3.79    1.94
  17 -31  -9    3.79    2.99
 -18  30  10    2.09    1.75
  18 -30 -10    2.61    2.99
 -19  29  11    2.13    1.66
  19 -29 -11    5.93    2.84
 -20  28  12    1.90    1.47
  20 -28 -12    0.57    2.61
 -21  27  13    0.85    1.47
  21 -27 -13    1.80    2.42
 -22  26  14    1.42    1.42
  22 -26 -14    1.47    2.18
 -23  25  15    0.14    1.33
  23 -25 -15    0.24    2.47
 -24  24  16    2.23    1.66
  24 -24 -16    0.38    2.23
 -25  23  17    1.14    1.28
  25 -23 -17   -0.38    1.99
 -26  22  18    0.85    1.42
 -27  21  19    0.52    1.52
  27 -21 -19    1.52    1.94
 -28  20  20    1.09    1.47
 -29  19  21    0.62    1.37
   2 -44   6   -0.33    3.03
   3 -43   5   -0.28    2.70
   4 -42   4    1.23    2.65
  -5  41  -3    1.28    2.42
   5 -41   3    0.95    3.22
  -6  40  -2    1.04    2.51
   6 -40   2   -1.14    3.08
  -7  39  -1    0.00    2.47
   7 -39   1    0.62    2.75
  -8  38   0    2.37    3.13
   8 -38   0    0.05    2.65
  -9  37   1    4.17    2.56
   9 -37  -1    1.71    2.51
 -10  36   2   -1.47    2.32
 -11  35   3    4.03    2.47
  11 -35  -3    7.06    2.84
 -12  34   4    0.66    2.18
  12 -34  -4    2.94    2.13
 -13  33   5    4.22    2.94
  13 -33  -5    9.53    2.23
 -14  32   6    0.90    1.94
  14 -32  -6    3.41    1.94
 -15  31   7    1.04    1.85
  15 -31  -7    1.23    2.09
 -16  30   8    7.59    1.99
  16 -30  -8    7.16    2.80
 -17  29   9    1.19    1.71
  17 -29  -9    0.62    2.13
 -18  28  10   11.09    1.85
  18 -28 -10   10.48    1.90
 -19  27  11    0.38    1.47
 -20  26  12    4.88    1.42
  20 -26 -12    6.12    2.84
 -21  25  13    2.13    1.42
  21 -25 -13    1.09    1.94
 -22  24  14    1.94    1.75
  22 -24 -14    1.56    2.18
 -23  23  15    1.75    1.47
  23 -23 -15    4.41    2.37
 -24  22  16   -0.47    1.71
  24 -22 -16   -0.14    2.13
 -25  21  17    3.32    1.71
  25 -21 -17    4.41    2.32
 -26  20  18   -1.23    1.75
 -27  19  19    0.71    1.42
  27 -19 -19    0.90    2.32
 -28  18  20    0.28    2.18
 -29  17  21   -0.76    1.94
  29 -17 -21    0.62    1.19
   1 -43   7   -0.90    3.98
  -2  42  -6    0.43    2.84
   2 -42   6    0.43    2.94
  -3  41  -5    2.42    2.99
   3 -41   5    0.14    2.70
  -4  40  -4    2.23    2.61
   4 -40   4   -0.14    3.70
  -5  39  -3    0.00    2.61
   5 -39   3    0.52    2.80
  -6  38  -2    3.41    2.94
   6 -38   2    3.84    2.70
  -7  37  -1    2.56    3.51
   7 -37   1    2.04    3.60
  -8  36   0   -2.75    2.75
   8 -36   0    0.05    3.32
  -9  35   1    6.68    2.32
 -10  34   2    1.19    2.84
  10 -34  -2    1.23    2.56
 -11  33   3    2.18    2.04
  11 -33  -3   -2.32    3.41
 -12  32   4    6.12    2.13
  12 -32  -4    6.78    2.47
 -13  31   5    3.18    2.70
  13 -31  -5    0.33    3.03
 -14  30   6    3.13    1.85
  14 -30  -6    4.03    3.22
 -15  29   7    0.33    2.13
 -16  28   8    5.31    1.66
  16 -28  -8    5.31    1.66
 -17  27   9    3.60    1.56
  17 -27  -9    2.94    2.47
 -18  26  10    3.03    1.61
  18 -26 -10    1.85    1.42
 -19  25  11   11.33    1.75
 -20  24  12    0.00    1.47
  20 -24 -12    0.43    2.13
 -21  23  13    3.60    1.47
  21 -23 -13    3.79    1.61
 -22  22  14    0.28    1.47
  22 -22 -14    0.95    1.75
 -23  21  15    4.60    1.94
  23 -21 -15    3.70    1.33
 -24  20  16    2.47    1.56
  24 -20 -16    2.32    2.13
  25 -19 -17    2.37    2.13
 -26  18  18    1.99    1.66
 -27  17  19   -4.17    2.61
  27 -17 -19    0.14    2.09
 -28  16  20    0.05    1.52
  28 -16 -20   -0.62    2.23
 -29  15  21    0.85    1.42
  29 -15 -21    1.04    2.09
 -30  14  22    0.81    2.04
   1  43  -9   -0.85    2.89
   0  42  -8   -0.85    2.09
   0 -42   8    2.09    2.23
  -1  41  -7    0.52    3.27
   1 -41   7    0.09    3.13
  -2  40  -6    0.19    3.51
   2 -40   6    1.52    2.47
   3 -39   5    0.33    2.65
  -4  38  -4    2.37    4.41
   4 -38   4    1.28    2.51
  -5  37  -3   -0.24    4.03
   5 -37   3   -0.19    3.75
  -6  36  -2    0.52    2.70
   6 -36   2    0.38    2.80
  -7  35  -1   -1.28    3.65
   7 -35   1   -3.60    3.46
  -8  34   0   -0.90    2.47
   8 -34   0    0.43    3.84
  -9  33   1    0.76    3.51
   9 -33  -1    7.06    2.65
 -10  32   2    3.03    2.23
  10 -32  -2    5.55    2.18
 -11  31   3    5.88    2.42
  11 -31  -3    5.59    3.18
 -12  30   4   -2.18    2.13
  12 -30  -4   -0.28    2.99
 -13  29   5    3.84    1.71
  13 -29  -5    3.18    2.47
 -14  28   6    0.24    1.56
  14 -28  -6   -0.47    1.75
 -15  27   7    0.14    1.71
 -16  26   8   12.66    1.85
  16 -26  -8   12.28    3.32
 -17  25   9    4.17    1.47
  17 -25  -9    3.22    1.71
 -18  24  10   19.20    2.04
  18 -24 -10   20.10    2.04
 -19  23  11   -0.05    1.42
  19 -23 -11    1.04    1.33
 -20  22  12    3.98    1.71
  20 -22 -12    4.41    1.42
 -21  21  13    0.05    1.33
  21 -21 -13    2.99    2.18
 -22  20  14   -0.05    1.52
  22 -20 -14   -0.47    2.23
 -23  19  15    6.16    2.04
  23 -19 -15    6.26    1.61
 -24  18  16    1.61    1.56
  24 -18 -16    2.80    2.28
 -25  17  17    7.92    3.03
  25 -17 -17   10.15    2.47
 -26  16  18    0.52    1.99
  26 -16 -18   -0.09    1.90
 -27  15  19   -0.14    1.52
  27 -15 -19    2.32    2.23
 -28  14  20    0.85    1.61
  28 -14 -20    0.33    1.42
 -29  13  21    0.47    2.04
  29 -13 -21    0.24    1.56
 -30  12  22    1.66    1.52
  30 -12 -22    0.76    2.04
 -31  11  23    1.28    1.71
   2  42 -10    1.00    4.46
  -2 -42  10    0.81    2.80
   1  41  -9    0.52    2.23
  -1 -41   9    0.85    2.56
   0  40  -8    2.13    2.84
   0 -40   8    0.85    2.89
  -1  39  -7    2.99    2.47
   1 -39   7    1.14    2.84
  -2  38  -6   -1.71    2.84
   2 -38   6    0.71    3.03
  -3  37  -5   -0.90    3.22
   3 -37   5    0.09    3.18
  -4  36  -4   -0.38    2.42
   4 -36   4   -3.22    2.80
  -5  35  -3    4.22    3.27
   5 -35   3    3.37    2.32
  -6  34  -2    1.52    2.18
   6 -34   2    1.71    2.42
  -7  33  -1    0.90    2.37
   7 -33   1    0.85    2.94
  -8  32   0   -1.04    2.18
   8 -32   0    2.47    2.13
  -9  31   1    3.98    2.65
   9 -31  -1    3.51    2.18
 -10  30   2    0.85    1.90
  10 -30  -2    1.37    2.09
 -11  29   3   -1.75    1.94
  11 -29  -3   -0.52    2.94
 -12  28   4   15.98    3.75
  12 -28  -4   18.01    2.28
 -13  27   5    8.58    1.90
  13 -27  -5    9.34    2.75
 -14  26   6   11.71    1.56
 -15  25   7    0.81    1.42
  15 -25  -7    1.09    1.61
 -16  24   8    4.84    1.56
  16 -24  -8    2.23    1.52
 -17  23   9    4.17    1.37
  17 -23  -9    4.79    1.61
 -18  22  10   -0.71    1.47
  18 -22 -10   -1.00    2.18
 -19  21  11   11.76    2.04
  19 -21 -11   14.22    2.75
 -20  20  12    6.59    1.99
  20 -20 -12    4.93    2.65
 -21  19  13    7.02    2.13
  21 -19 -13    6.64    1.52
 -22  18  14    1.14    1.52
  22 -18 -14   -0.09    1.75
  23 -17 -15    1.56    2.18
  24 -16 -16    1.33    1.52
  25 -15 -17   -2.37    2.09
 -26  14  18    1.23    1.75
 -27  13  19    3.51    2.61
  27 -13 -19   -1.00    2.13
 -28  12  20    3.13    2.47
  28 -12 -20    1.94    1.66
 -29  11  21    0.24    1.75
  29 -11 -21    0.66    1.66
 -30  10  22   -0.09    1.75
  30 -10 -22    0.00    1.56
  31  -9 -23    0.28    2.42
 -32   8  24    0.33    1.99
 -34   6  26    0.24    1.61
   3  41 -11    0.81    1.71
  -3 -41  11   -0.33    2.61
   2  40 -10   -1.14    2.51
  -2 -40  10   -0.43    2.80
   1  39  -9   -0.81    2.61
  -1 -39   9   -0.33    2.75
   0  38  -8    1.80    2.23
   0 -38   8   -1.23    2.94
  -1  37  -7    2.28    2.75
   1 -37   7    1.19    3.03
  -2  36  -6    1.99    3.27
   2 -36   6   -0.09    2.65
  -3  35  -5    2.56    3.56
   3 -35   5    4.50    2.65
  -4  34  -4    1.90    3.60
   4 -34   4   -0.43    2.70
  -5  33  -3    2.09    3.27
   5 -33   3    2.18    2.80
  -6  32  -2   -0.62    2.32
   6 -32   2    2.47    2.47
  -7  31  -1   -0.33    2.09
   7 -31   1    1.42    3.41
  -8  30   0    7.16    2.28
   8 -30   0    5.03    2.04
  -9  29   1    3.41    2.37
   9 -29  -1    1.90    2.37
 -10  28   2    9.29    3.37
  10 -28  -2    8.11    3.22
 -11  27   3   11.09    2.13
  11 -27  -3   14.03    2.18
 -12  26   4    4.88    1.85
  12 -26  -4    4.03    1.80
 -13  25   5    1.61    1.52
  13 -25  -5    2.70    2.42
 -14  24   6    1.42    1.23
  14 -24  -6    0.81    2.04
 -15  23   7   20.29    2.09
  15 -23  -7   20.29    2.99
 -16  22   8   11.80    1.71
  16 -22  -8   13.23    2.23
 -17  21   9   13.46    1.61
  17 -21  -9   13.56    2.42
 -18  20  10    6.49    1.56
  18 -20 -10    5.88    2.37
 -19  19  11   -0.47    1.56
 -20  18  12    4.31    1.52
  20 -18 -12    0.71    2.37
 -21  17  13   -0.19    1.37
  21 -17 -13    0.28    1.66
 -22  16  14   12.33    2.56
  22 -16 -14   11.00    1.85
 -23  15  15    3.03    2.42
  23 -15 -15    0.81    2.13
  24 -14 -16    4.41    2.56
 -25  13  17    2.23    2.65
  25 -13 -17   -0.85    2.28
 -26  12  18    1.42    1.85
  26 -12 -18    0.43    2.32
 -27  11  19   -0.52    1.75
  27 -11 -19    2.04    1.75
 -28  10  20    0.52    2.09
  28 -10 -20   -0.33    1.61
 -29   9  21    3.51    1.99
  29  -9 -21    1.23    1.75
 -30   8  22    1.66    2.04
  30  -8 -22   -1.14    2.56
 -31   7  23    2.47    1.75
  31  -7 -23    0.33    1.52
 -32   6  24   -0.81    1.56
  32  -6 -24    0.19    1.42
 -33   5  25    1.56    1.90
 -34   4  26    2.37    1.75
  34  -4 -26    1.56    1.56
   4  40 -12   -1.47    2.75
  -4 -40  12   -0.71    2.70
   3  39 -11    1.66    2.47
  -3 -39  11    2.42    2.51
   2  38 -10    1.42    2.75
  -2 -38  10    2.04    2.84
   1  37  -9    1.56    2.80
  -1 -37   9    4.08    2.70
   0  36  -8    1.99    2.84
   0 -36   8   -0.38    3.13
  -1  35  -7   -1.61    2.32
   1 -35   7    3.27    2.89
  -2  34  -6    1.56    3.46
   2 -34   6    0.14    2.75
  -3  33  -5    2.94    2.42
   3 -33   5    5.59    2.61
  -4  32  -4    7.16    2.75
   4 -32   4    5.17    3.03
  -5  31  -3    1.52    2.42
   5 -31   3    3.70    2.28
  -6  30  -2   19.72    2.84
   6 -30   2   16.26    2.70
  -7  29  -1    0.85    1.94
   7 -29   1   -1.56    2.37
  -8  28   0    0.38    2.65
   8 -28   0    1.09    1.80
  -9  27   1    0.71    1.80
   9 -27  -1    1.56    2.65
 -10  26   2    7.30    1.71
  10 -26  -2    7.82    1.85
 -11  25   3    9.48    1.94
  11 -25  -3    9.72    1.80
 -12  24   4    3.89    1.56
  12 -24  -4    4.03    1.56
 -13  23   5   21.67    2.04
  13 -23  -5   23.89    2.09
 -14  22   6   -0.81    1.47
 -15  21   7    1.75    1.19
  15 -21  -7    1.94    1.47
 -16  20   8    1.80    1.37
  16 -20  -8   -1.47    2.47
 -17  19   9    8.34    1.52
  17 -19  -9    6.92    1.47
 -18  18  10   22.19    2.13
  18 -18 -10   22.71    2.09
 -19  17  11   13.75    1.94
  19 -17 -11   12.28    1.61
 -20  16  12   29.30    2.47
  20 -16 -12   25.88    3.22
 -21  15  13    1.04    2.51
  21 -15 -13    2.18    1.47
 -22  14  14    7.16    1.80
  22 -14 -14    3.84    1.75
 -23  13  15   -0.85    2.89
  23 -13 -15    3.75    2.42
 -25  11  17    7.92    2.04
  25 -11 -17   10.29    1.94
 -27   9  19    3.18    2.84
  27  -9 -19    4.69    1.75
 -28   8  20    0.14    1.94
  28  -8 -20    0.05    2.99
 -29   7  21   -0.24    2.75
  29  -7 -21    1.47    1.71
 -30   6  22    1.19    3.08
  30  -6 -22    3.13    2.89
 -31   5  23    1.75    1.90
 -32   4  24    1.28    2.47
  32  -4 -24   -0.19    2.32
 -33   3  25   -0.38    2.04
  33  -3 -25   -0.14    1.99
 -34   2  26    0.90    2.32
  34  -2 -26   -1.14    2.09
   6  40 -14   -0.28    3.27
  -6 -40  14    2.61    3.41
   5  39 -13    0.43    2.65
  -5 -39  13    1.52    2.99
   4  38 -12    1.61    2.89
  -4 -38  12    1.47    2.80
   3  37 -11    2.13    2.84
  -3 -37  11    0.52    3.18
   2  36 -10    1.42    2.70
  -2 -36  10    0.05    2.94
   1  35  -9    2.09    2.99
  -1 -35   9    0.47    2.61
   0  34  -8    1.42    3.03
   0 -34   8    1.47    2.32
   1 -33   7    3.18    2.89
  -2  32  -6    0.14    2.75
   2 -32   6   -0.24    2.65
  -3  31  -5    6.16    4.03
   3 -31   5    1.66    4.08
  -4  30  -4    4.55    2.56
   4 -30   4    4.22    2.28
  -5  29  -3    4.12    3.70
   5 -29   3    4.93    2.18
  -6  28  -2   14.84    2.80
   6 -28   2   10.29    3.79
  -7  27  -1    7.63    2.28
   7 -27   1    6.02    2.42
  -8  26   0   11.57    2.09
   8 -26   0   12.66    1.94
  -9  25   1    1.52    2.47
   9 -25  -1    2.70    3.13
 -10  24   2    5.03    1.85
  10 -24  -2    7.40    2.75
 -11  23   3    3.65    1.56
  11 -23  -3    5.17    1.56
 -12  22   4   21.57    2.04
  12 -22  -4   19.77    2.65
 -13  21   5   50.54    2.51
  13 -21  -5   50.06    4.69
 -14  20   6    7.11    1.42
  14 -20  -6    5.21    1.99
 -15  19   7   24.27    2.65
 -16  18   8    1.19    1.37
  16 -18  -8    3.79    1.85
 -17  17   9    3.98    1.33
  17 -17  -9    3.46    2.18
 -18  16  10    8.87    1.71
  18 -16 -10    8.39    1.61
 -19  15  11    9.53    1.71
  19 -15 -11    7.30    2.13
 -20  14  12   26.69    2.42
  20 -14 -12   23.18    3.22
 -21  13  13    0.71    2.42
  21 -13 -13    2.89    1.42
 -22  12  14   11.43    2.28
  22 -12 -14    8.77    2.51
  23 -11 -15    2.84    1.61
 -24  10  16    2.94    2.61
  24 -10 -16    7.73    2.65
 -25   9  17    3.37    2.28
  25  -9 -17    3.56    1.71
 -26   8  18    1.75    1.90
  26  -8 -18    2.23    2.56
 -27   7  19    0.09    3.08
  27  -7 -19    2.28    2.47
 -28   6  20    3.93    2.28
  28  -6 -20    0.81    1.80
 -29   5  21    1.61    2.32
  29  -5 -21    2.56    2.84
 -30   4  22    0.81    2.28
  30  -4 -22   -0.28    2.75
 -31   3  23    1.09    2.13
  31  -3 -23    1.52    2.84
 -32   2  24   -2.80    2.84
 -33   1  25   -1.42    2.42
  33  -1 -25    1.23    1.75
 -34   0  26   -0.62    2.13
  34   0 -26    1.19    2.42
   7  39 -15   -0.95    2.47
  -7 -39  15   -1.28    2.80
   6  38 -14    0.52    2.56
  -6 -38  14   -2.04    2.70
   5  37 -13    1.66    2.99
  -5 -37  13    0.33    2.89
   4  36 -12    0.43    3.22
  -4 -36  12    0.57    3.22
   3  35 -11   12.99    4.74
  -3 -35  11   11.09    3.03
   2  34 -10   -1.28    4.65
  -2 -34  10   -0.24    2.84
   1  33  -9    7.59    2.84
  -1 -33   9    9.62    2.89
   0  32  -8   -0.95    3.70
   0 -32   8    0.66    2.18
  -1  31  -7   -0.28    2.56
   1 -31   7   -1.56    2.61
  -2  30  -6   18.77    3.08
   2 -30   6   22.52    3.65
  -3  29  -5    5.59    3.84
   3 -29   5    6.02    2.70
  -4  28  -4   61.82    4.12
   4 -28   4   57.03    4.36
  -5  27  -3    0.47    2.04
   5 -27   3   -0.57    2.18
  -6  26  -2   25.13    2.75
   6 -26   2   34.46    3.93
  -7  25  -1    4.74    1.75
   7 -25   1    3.75    1.80
  -8  24   0    1.04    1.75
   8 -24   0    0.52    1.56
  -9  23   1   37.40    2.51
   9 -23  -1   41.96    2.89
 -10  22   2    5.21    1.56
  10 -22  -2    4.93    2.28
 -11  21   3   62.39    3.56
  11 -21  -3   62.86    3.98
 -12  20   4    0.09    1.47
  12 -20  -4    0.14    1.23
 -13  19   5   61.30    4.17
  13 -19  -5   65.14    3.65
 -14  18   6    0.95    1.14
  14 -18  -6    0.05    2.09
 -15  17   7    4.79    1.28
  15 -17  -7    3.08    1.56
 -16  16   8   45.08    2.89
  16 -16  -8   46.36    3.65
 -17  15   9    9.72    1.52
  17 -15  -9    6.92    2.18
 -18  14  10   75.05    3.46
  18 -14 -10   70.49    5.26
 -19  13  11   10.67    2.42
  19 -13 -11    8.01    1.71
 -20  12  12   68.03    3.79
  20 -12 -12   65.66    3.65
 -21  11  13    1.14    2.37
  21 -11 -13   -1.37    2.13
  22 -10 -14    4.74    1.52
 -23   9  15   22.19    2.47
  23  -9 -15   23.66    3.65
 -24   8  16    2.89    2.32
  24  -8 -16    2.80    2.42
 -25   7  17   21.85    2.61
  25  -7 -17   18.44    3.79
 -26   6  18   -1.23    3.32
  26  -6 -18    0.76    2.42
 -27   5  19    6.12    2.56
  27  -5 -19    8.72    2.13
 -28   4  20    1.71    2.47
  28  -4 -20    1.66    1.90
 -29   3  21    0.76    2.09
  29  -3 -21    2.28    1.99
 -30   2  22    2.89    3.37
  30  -2 -22    3.56    2.84
 -31   1  23   -2.51    2.89
  31  -1 -23    2.70    2.89
 -32   0  24    3.32    2.32
  32   0 -24    2.61    2.28
 -33  -1  25   -0.62    2.42
  33   1 -25    0.19    1.94
 -34  -2  26    0.66    1.85
   8  38 -16    1.56    2.70
  -8 -38  16   -1.56    3.60
   7  37 -15    0.28    2.65
  -7 -37  15    0.71    3.08
   6  36 -14    5.26    4.79
  -6 -36  14   -2.23    3.03
   5  35 -13   -3.18    5.50
  -5 -35  13    3.65    3.03
   4  34 -12    6.54    4.50
  -4 -34  12    1.61    2.61
   3  33 -11   -0.71    2.70
  -3 -33  11    0.00    2.94
   2  32 -10    4.98    2.80
  -2 -32  10    8.11    2.61
   1  31  -9    3.60    3.84
  -1 -31   9    2.99    2.94
   0  30  -8    7.11    2.65
   0 -30   8    8.11    2.80
  -1  29  -7   -0.09    2.13
   1 -29   7    2.80    2.70
  -2  28  -6   17.21    3.08
   2 -28   6   12.28    2.75
  -3  27  -5    0.90    2.70
   3 -27   5   -0.57    2.32
  -4  26  -4    6.59    2.09
   4 -26   4    6.97    3.84
  -5  25  -3   30.91    2.89
   5 -25   3   32.76    3.41
  -6  24  -2    1.90    2.23
   6 -24   2    2.04    1.56
  -7  23  -1   47.22    3.22
   7 -23   1   47.88    3.03
  -8  22   0    4.17    1.71
   8 -22   0    1.61    2.94
  -9  21   1   49.45    4.27
   9 -21  -1   46.13    2.56
 -10  20   2    2.23    1.56
  10 -20  -2   -0.33    1.42
 -11  19   3   17.92    2.04
  11 -19  -3   16.69    1.90
 -12  18   4  101.64    4.74
  12 -18  -4  106.29    5.17
 -13  17   5    1.04    1.99
  13 -17  -5    2.37    2.09
 -14  16   6   60.40    3.18
 -15  15   7    4.27    1.71
  15 -15  -7    2.47    1.42
 -16  14   8   20.05    1.61
  16 -14  -8   18.06    1.80
 -17  13   9   17.87    2.42
 -18  12  10   14.46    1.61
  18 -12 -10   15.22    1.75
 -19  11  11   37.97    2.61
  19 -11 -11   35.89    2.51
  20 -10 -12    0.28    1.52
 -21   9  13   23.61    3.22
  21  -9 -13   21.76    2.37
 -22   8  14    5.64    1.94
  22  -8 -14    4.69    2.42
 -23   7  15   15.79    2.32
  23  -7 -15   19.48    2.28
 -24   6  16    1.52    3.32
  24  -6 -16    1.28    1.85
 -25   5  17    7.92    3.41
  25  -5 -17   10.57    2.75
 -26   4  18    2.65    2.32
  26  -4 -18    1.71    1.90
 -27   3  19    2.89    3.32
  27  -3 -19    0.66    2.04
 -28   2  20    5.83    2.42
  28  -2 -20    5.59    2.18
 -29   1  21   -0.81    2.18
  29  -1 -21   -1.75    2.94
 -30   0  22    2.32    1.94
  30   0 -22    3.65    3.03
 -31  -1  23    0.47    2.09
  31   1 -23   -1.04    2.13
 -32  -2  24    1.80    2.28
  32   2 -24   -0.14    2.04
 -33  -3  25    0.28    2.04
  33   3 -25    0.28    1.80
  34   4 -26    0.00    1.94
   9  37 -17   -2.80    2.47
  -9 -37  17   -0.24    3.13
   8  36 -16    1.04    3.03
  -8 -36  16    2.61    3.27
   7  35 -15    1.47    2.61
  -7 -35  15    1.19    2.99
   6  34 -14    3.51    2.65
  -6 -34  14    1.04    3.18
   5  33 -13    9.77    2.94
  -5 -33  13    9.43    3.37
   4  32 -12   13.04    4.03
  -4 -32  12    7.35    4.03
   3  31 -11   10.05    3.56
  -3 -31  11    8.96    2.99
   2  30 -10    2.65    3.03
  -2 -30  10   -0.24    2.65
   1  29  -9    1.80    2.32
  -1 -29   9    2.65    2.61
   0  28  -8   -1.28    2.28
   0 -28   8    0.33    2.51
  -1  27  -7    6.12    1.99
   1 -27   7    8.87    2.56
  -2  26  -6   27.92    2.65
   2 -26   6   31.48    3.18
  -3  25  -5   37.40    4.46
   3 -25   5   37.59    3.89
  -4  24  -4   47.31    4.84
   4 -24   4   48.12    3.84
  -5  23  -3    4.84    1.85
   5 -23   3    4.65    1.90
  -6  22  -2    3.27    1.85
   6 -22   2    1.00    1.90
  -7  21  -1   15.64    3.08
   7 -21   1   19.77    2.84
  -8  20   0   48.36    3.08
   8 -20   0   47.26    3.03
  -9  19   1   88.22    3.89
   9 -19  -1   92.92    4.74
 -10  18   2  137.29    5.64
  10 -18  -2  130.99    8.53
 -11  17   3  205.89    7.68
  11 -17  -3  206.65    8.34
 -12  16   4   24.08    2.28
  12 -16  -4   26.93    2.13
 -13  15   5    5.12    1.33
  13 -15  -5    6.26    1.42
 -14  14   6   29.16    2.23
  14 -14  -6   27.07    2.23
 -15  13   7    3.13    1.56
  15 -13  -7    2.75    1.90
 -16  12   8   48.54    3.93
  16 -12  -8   51.10    3.75
 -17  11   9   36.17    3.84
  17 -11  -9   38.92    3.98
 -18  10  10   97.18    4.55
  18 -10 -10   90.93    4.50
 -19   9  11    7.87    1.75
  19  -9 -11    9.77    1.52
 -20   8  12    7.92    1.80
  20  -8 -12   11.80    1.61
 -21   7  13    6.12    2.65
  21  -7 -13    7.35    1.85
 -22   6  14   -2.23    1.80
  22  -6 -14   -0.47    1.56
 -23   5  15   29.25    2.80
  23  -5 -15   29.20    2.75
 -24   4  16    9.62    3.56
  24  -4 -16    7.96    1.90
  25  -3 -17   16.02    2.47
 -26   2  18    3.98    2.32
  26  -2 -18    4.03    2.04
 -27   1  19    2.09    2.56
  27  -1 -19    0.33    2.37
 -28   0  20   -2.28    3.79
  28   0 -20   -0.57    3.18
 -29  -1  21   -3.18    3.70
  29   1 -21    1.09    2.18
 -30  -2  22    5.74    2.51
  30   2 -22    5.21    2.13
 -31  -3  23    1.04    2.18
  31   3 -23    4.74    2.61
 -32  -4  24    2.75    2.42
  32   4 -24   -1.71    3.65
 -33  -5  25   -0.24    1.99
  33   5 -25   -1.66    1.94
 -34  -6  26    1.37    2.80
  34   6 -26    0.38    1.75
  10  36 -18   -1.28    2.09
 -10 -36  18   -1.42    4.03
   9  35 -17    2.84    2.56
  -9 -35  17    2.42    3.75
   8  34 -16    1.09    2.65
  -8 -34  16    0.28    3.03
   7  33 -15    3.32    2.37
  -7 -33  15    3.79    2.84
   6  32 -14    3.46    5.74
  -6 -32  14    4.93    2.80
   5  31 -13    2.94    4.79
  -5 -31  13    0.52    3.13
   4  30 -12    0.62    2.37
  -4 -30  12    0.71    2.80
   3  29 -11   -1.14    2.18
  -3 -29  11   -1.56    2.51
   2  28 -10   16.92    3.32
  -2 -28  10   13.70    3.03
   1  27  -9    5.55    2.04
  -1 -27   9    2.04    2.23
   0  26  -8   17.83    2.65
   0 -26   8   13.08    2.61
  -1  25  -7    4.22    2.09
   1 -25   7    4.46    2.32
  -2  24  -6    1.52    2.13
   2 -24   6    1.85    2.13
  -3  23  -5    3.89    1.85
   3 -23   5    4.31    1.85
  -4  22  -4    1.04    1.80
   4 -22   4    2.04    1.71
  -5  21  -3   86.90    6.07
   5 -21   3   98.65    5.17
  -6  20  -2   74.67    5.88
   6 -20   2   68.88    6.35
  -7  19  -1   51.91    3.27
   7 -19   1   56.08    2.99
  -8  18   0   36.22    2.28
   8 -18   0   38.49    3.98
  -9  17   1    0.05    1.47
   9 -17  -1    2.18    1.56
 -10  16   2   -0.95    1.42
  10 -16  -2   -0.90    1.99
 -11  15   3    2.80    1.37
  11 -15  -3    3.03    1.28
 -12  14   4   20.05    1.66
  12 -14  -4   20.72    2.80
 -13  13   5  123.68    5.31
  13 -13  -5  125.01    7.21
 -14  12   6   44.89    2.61
  14 -12  -6   45.13    2.56
 -15  11   7    9.05    1.99
  15 -11  -7    4.41    1.47
 -16  10   8   -0.71    1.66
  16 -10  -8    0.43    1.42
 -17   9   9   -0.95    1.42
  17  -9  -9   -0.62    1.47
 -18   8  10    4.55    1.85
  18  -8 -10    5.50    1.61
  19  -7 -11    2.18    1.75
 -20   6  12   32.62    3.51
  20  -6 -12   34.70    2.84
  21  -5 -13   45.46    3.93
 -22   4  14    3.98    3.08
  22  -4 -14    5.83    1.85
 -23   3  15    3.32    2.65
  23  -3 -15    5.50    2.84
 -24   2  16   -0.19    1.99
  24  -2 -16   -0.09    1.71
 -25   1  17    1.56    2.51
  25  -1 -17    3.22    2.75
 -26   0  18   -0.33    2.23
  26   0 -18    1.33    2.04
  27   1 -19    4.46    2.32
 -28  -2  20    5.83    2.56
  28   2 -20    5.69    3.27
 -29  -3  21    0.95    2.65
  29   3 -21    1.80    1.94
 -30  -4  22    0.43    2.47
  30   4 -22    0.81    2.09
  31   5 -23   -1.80    2.23
 -32  -6  24   -0.52    2.61
  32   6 -24   -3.51    4.12
 -33  -7  25   -1.42    1.90
  33   7 -25    0.24    1.85
  34   8 -26    2.18    1.66
  11  35 -19   -1.75    2.32
 -11 -35  19   -0.62    2.84
  10  34 -18    0.33    2.42
 -10 -34  18   -1.71    2.99
   9  33 -17    0.14    2.61
  -9 -33  17    0.76    3.37
   8  32 -16    1.14    3.13
  -8 -32  16    3.46    3.41
   7  31 -15    4.79    2.37
  -7 -31  15    5.93    2.89
   6  30 -14    6.21    2.80
  -6 -30  14    5.36    2.89
   5  29 -13    0.90    2.56
  -5 -29  13    1.47    2.94
   4  28 -12   22.42    3.60
  -4 -28  12   18.44    3.13
   3  27 -11   13.61    4.65
  -3 -27  11   13.46    4.08
   2  26 -10    7.82    2.51
  -2 -26  10    4.79    2.56
   1  25  -9   -0.14    1.99
  -1 -25   9    1.14    2.18
   0  24  -8   -1.09    2.13
   0 -24   8   -0.71    2.09
  -1  23  -7   54.71    3.46
   1 -23   7   56.84    4.50
  -2  22  -6    1.33    2.56
   2 -22   6    1.19    2.13
  -3  21  -5   88.79    5.07
   3 -21   5   92.97    5.21
  -4  20  -4    0.28    1.52
   4 -20   4    1.09    3.13
  -5  19  -3    4.22    2.18
   5 -19   3    5.69    1.94
  -6  18  -2   80.92    4.03
   6 -18   2   75.52    3.93
  -7  17  -1    6.64    1.61
   7 -17   1    6.92    1.56
  -8  16   0  456.44   16.02
   8 -16   0  435.48   14.65
  -9  15   1    2.80    1.42
   9 -15  -1    3.56    1.56
 -10  14   2  308.81   11.14
  10 -14  -2  287.05   10.90
 -11  13   3   23.18    1.85
  11 -13  -3   23.94    2.32
 -12  12   4  162.32    6.59
  12 -12  -4  157.58    6.35
 -13  11   5    7.11    1.19
  13 -11  -5    7.59    1.37
 -14  10   6    4.50    2.18
  14 -10  -6    5.97    1.33
 -15   9   7   96.95    4.17
  15  -9  -7   96.09    4.12
 -16   8   8   -2.32    2.09
  16  -8  -8    0.52    1.37
 -17   7   9   83.44    4.17
  17  -7  -9   80.69    5.40
 -18   6  10   -1.85    2.61
  18  -6 -10   -1.52    2.47
 -19   5  11   67.32    5.64
  19  -5 -11   74.14    3.75
 -20   4  12   -1.33    2.42
  20  -4 -12   -2.75    1.94
 -21   3  13   -1.99    1.80
  21  -3 -13    0.24    1.75
 -22   2  14   12.14    2.23
  22  -2 -14   15.88    3.27
 -23   1  15   12.66    3.13
  23  -1 -15   10.05    2.09
 -24   0  16   17.30    2.75
  24   0 -16   14.93    2.37
 -25  -1  17    3.03    3.46
  25   1 -17    0.95    2.09
 -26  -2  18    5.97    2.28
  26   2 -18    2.84    2.28
 -27  -3  19    1.90    3.98
 -28  -4  20    2.37    2.56
  28   4 -20    1.85    2.28
 -29  -5  21   -0.05    2.56
  29   5 -21    3.41    2.80
 -30  -6  22    5.83    2.42
  30   6 -22    3.27    2.09
 -31  -7  23    1.71    2.51
  31   7 -23    2.37    3.27
 -32  -8  24    0.05    2.37
  32   8 -24    1.09    2.84
  33   9 -25    0.05    2.13
  34  10 -26   -0.81    1.90
  13  35 -21   -0.09    2.56
  12  34 -20    2.56    2.37
 -12 -34  20    2.51    3.32
  11  33 -19    1.52    2.70
 -11 -33  19    3.08    3.46
  10  32 -18    3.84    2.99
 -10 -32  18    3.41    2.99
   9  31 -17    3.56    3.41
  -9 -31  17   10.81    3.22
   8  30 -16   15.79    3.27
  -8 -30  16   18.49    3.37
   7  29 -15   -0.57    2.61
[truncated: 1,724,676 more chars]
