# Supplementary material for: Crystalline hydrogen bonding of water molecules confined in a metal-organic framework
Source: Commun Chem. 2022 Apr 8;5:51. doi: 10.1038/s42004-022-00666-8 (PMC9814150; doi:10.1038/s42004-022-00666-8)
Supplement: Supplementary file 3 — Supplementary Data 1 [file 42004_2022_666_MOESM3_ESM.zip › 298_Act-HK.cif]

 
data_Act-HK
 
_audit_creation_method            'SHELXL-2018/3'
_shelx_SHELXL_version_number      '2018/3'
_chemical_name_systematic         ?
_chemical_name_common             ?
_chemical_melting_point           ?
_chemical_formula_moiety          
 'C18 H6 Cu3 O12' 
_chemical_formula_sum
 'C18 H6 Cu3 O12' 
_chemical_formula_weight          604.85

loop_
 _atom_type_symbol
 _atom_type_description
 _atom_type_scat_dispersion_real
 _atom_type_scat_dispersion_imag
 _atom_type_scat_source
 'C'  'C'   0.0021   0.0012
 'International Tables Vol C Tables 4.2.6.8 and 6.1.1.4'
 'H'  'H'   0.0000   0.0000
 'International Tables Vol C Tables 4.2.6.8 and 6.1.1.4'
 'O'  'O'   0.0080   0.0047
 'International Tables Vol C Tables 4.2.6.8 and 6.1.1.4'
 'Cu'  'Cu'   0.3383   1.0252
 'International Tables Vol C Tables 4.2.6.8 and 6.1.1.4'
 
_space_group_crystal_system       cubic
_space_group_IT_number            225
_space_group_name_H-M_alt         'F m -3 m'
_space_group_name_Hall            '-F 4 2 3'
 
_shelx_space_group_comment
;
The symmetry employed for this shelxl refinement is uniquely defined
by the following loop, which should always be used as a source of
symmetry information in preference to the above space-group names.
They are only intended as comments.
;
 
loop_
 _space_group_symop_operation_xyz
 'x, y, z'
 '-x, -y, z'
 '-x, y, -z'
 'x, -y, -z'
 'z, x, y'
 'z, -x, -y'
 '-z, -x, y'
 '-z, x, -y'
 'y, z, x'
 '-y, z, -x'
 'y, -z, -x'
 '-y, -z, x'
 'y, x, -z'
 '-y, -x, -z'
 'y, -x, z'
 '-y, x, z'
 'x, z, -y'
 '-x, z, y'
 '-x, -z, -y'
 'x, -z, y'
 'z, y, -x'
 'z, -y, x'
 '-z, y, x'
 '-z, -y, -x'
 'x, y+1/2, z+1/2'
 '-x, -y+1/2, z+1/2'
 '-x, y+1/2, -z+1/2'
 'x, -y+1/2, -z+1/2'
 'z, x+1/2, y+1/2'
 'z, -x+1/2, -y+1/2'
 '-z, -x+1/2, y+1/2'
 '-z, x+1/2, -y+1/2'
 'y, z+1/2, x+1/2'
 '-y, z+1/2, -x+1/2'
 'y, -z+1/2, -x+1/2'
 '-y, -z+1/2, x+1/2'
 'y, x+1/2, -z+1/2'
 '-y, -x+1/2, -z+1/2'
 'y, -x+1/2, z+1/2'
 '-y, x+1/2, z+1/2'
 'x, z+1/2, -y+1/2'
 '-x, z+1/2, y+1/2'
 '-x, -z+1/2, -y+1/2'
 'x, -z+1/2, y+1/2'
 'z, y+1/2, -x+1/2'
 'z, -y+1/2, x+1/2'
 '-z, y+1/2, x+1/2'
 '-z, -y+1/2, -x+1/2'
 'x+1/2, y, z+1/2'
 '-x+1/2, -y, z+1/2'
 '-x+1/2, y, -z+1/2'
 'x+1/2, -y, -z+1/2'
 'z+1/2, x, y+1/2'
 'z+1/2, -x, -y+1/2'
 '-z+1/2, -x, y+1/2'
 '-z+1/2, x, -y+1/2'
 'y+1/2, z, x+1/2'
 '-y+1/2, z, -x+1/2'
 'y+1/2, -z, -x+1/2'
 '-y+1/2, -z, x+1/2'
 'y+1/2, x, -z+1/2'
 '-y+1/2, -x, -z+1/2'
 'y+1/2, -x, z+1/2'
 '-y+1/2, x, z+1/2'
 'x+1/2, z, -y+1/2'
 '-x+1/2, z, y+1/2'
 '-x+1/2, -z, -y+1/2'
 'x+1/2, -z, y+1/2'
 'z+1/2, y, -x+1/2'
 'z+1/2, -y, x+1/2'
 '-z+1/2, y, x+1/2'
 '-z+1/2, -y, -x+1/2'
 'x+1/2, y+1/2, z'
 '-x+1/2, -y+1/2, z'
 '-x+1/2, y+1/2, -z'
 'x+1/2, -y+1/2, -z'
 'z+1/2, x+1/2, y'
 'z+1/2, -x+1/2, -y'
 '-z+1/2, -x+1/2, y'
 '-z+1/2, x+1/2, -y'
 'y+1/2, z+1/2, x'
 '-y+1/2, z+1/2, -x'
 'y+1/2, -z+1/2, -x'
 '-y+1/2, -z+1/2, x'
 'y+1/2, x+1/2, -z'
 '-y+1/2, -x+1/2, -z'
 'y+1/2, -x+1/2, z'
 '-y+1/2, x+1/2, z'
 'x+1/2, z+1/2, -y'
 '-x+1/2, z+1/2, y'
 '-x+1/2, -z+1/2, -y'
 'x+1/2, -z+1/2, y'
 'z+1/2, y+1/2, -x'
 'z+1/2, -y+1/2, x'
 '-z+1/2, y+1/2, x'
 '-z+1/2, -y+1/2, -x'
 '-x, -y, -z'
 'x, y, -z'
 'x, -y, z'
 '-x, y, z'
 '-z, -x, -y'
 '-z, x, y'
 'z, x, -y'
 'z, -x, y'
 '-y, -z, -x'
 'y, -z, x'
 '-y, z, x'
 'y, z, -x'
 '-y, -x, z'
 'y, x, z'
 '-y, x, -z'
 'y, -x, -z'
 '-x, -z, y'
 'x, -z, -y'
 'x, z, y'
 '-x, z, -y'
 '-z, -y, x'
 '-z, y, -x'
 'z, -y, -x'
 'z, y, x'
 '-x, -y+1/2, -z+1/2'
 'x, y+1/2, -z+1/2'
 'x, -y+1/2, z+1/2'
 '-x, y+1/2, z+1/2'
 '-z, -x+1/2, -y+1/2'
 '-z, x+1/2, y+1/2'
 'z, x+1/2, -y+1/2'
 'z, -x+1/2, y+1/2'
 '-y, -z+1/2, -x+1/2'
 'y, -z+1/2, x+1/2'
 '-y, z+1/2, x+1/2'
 'y, z+1/2, -x+1/2'
 '-y, -x+1/2, z+1/2'
 'y, x+1/2, z+1/2'
 '-y, x+1/2, -z+1/2'
 'y, -x+1/2, -z+1/2'
 '-x, -z+1/2, y+1/2'
 'x, -z+1/2, -y+1/2'
 'x, z+1/2, y+1/2'
 '-x, z+1/2, -y+1/2'
 '-z, -y+1/2, x+1/2'
 '-z, y+1/2, -x+1/2'
 'z, -y+1/2, -x+1/2'
 'z, y+1/2, x+1/2'
 '-x+1/2, -y, -z+1/2'
 'x+1/2, y, -z+1/2'
 'x+1/2, -y, z+1/2'
 '-x+1/2, y, z+1/2'
 '-z+1/2, -x, -y+1/2'
 '-z+1/2, x, y+1/2'
 'z+1/2, x, -y+1/2'
 'z+1/2, -x, y+1/2'
 '-y+1/2, -z, -x+1/2'
 'y+1/2, -z, x+1/2'
 '-y+1/2, z, x+1/2'
 'y+1/2, z, -x+1/2'
 '-y+1/2, -x, z+1/2'
 'y+1/2, x, z+1/2'
 '-y+1/2, x, -z+1/2'
 'y+1/2, -x, -z+1/2'
 '-x+1/2, -z, y+1/2'
 'x+1/2, -z, -y+1/2'
 'x+1/2, z, y+1/2'
 '-x+1/2, z, -y+1/2'
 '-z+1/2, -y, x+1/2'
 '-z+1/2, y, -x+1/2'
 'z+1/2, -y, -x+1/2'
 'z+1/2, y, x+1/2'
 '-x+1/2, -y+1/2, -z'
 'x+1/2, y+1/2, -z'
 'x+1/2, -y+1/2, z'
 '-x+1/2, y+1/2, z'
 '-z+1/2, -x+1/2, -y'
 '-z+1/2, x+1/2, y'
 'z+1/2, x+1/2, -y'
 'z+1/2, -x+1/2, y'
 '-y+1/2, -z+1/2, -x'
 'y+1/2, -z+1/2, x'
 '-y+1/2, z+1/2, x'
 'y+1/2, z+1/2, -x'
 '-y+1/2, -x+1/2, z'
 'y+1/2, x+1/2, z'
 '-y+1/2, x+1/2, -z'
 'y+1/2, -x+1/2, -z'
 '-x+1/2, -z+1/2, y'
 'x+1/2, -z+1/2, -y'
 'x+1/2, z+1/2, y'
 '-x+1/2, z+1/2, -y'
 '-z+1/2, -y+1/2, x'
 '-z+1/2, y+1/2, -x'
 'z+1/2, -y+1/2, -x'
 'z+1/2, y+1/2, x'
 
_cell_length_a                    26.249(3)
_cell_length_b                    26.249(3)
_cell_length_c                    26.249(3)
_cell_angle_alpha                 90
_cell_angle_beta                  90
_cell_angle_gamma                 90
_cell_volume                      18086(6)
_cell_formula_units_Z             16
_cell_measurement_temperature     298(2)
_cell_measurement_reflns_used     111320
_cell_measurement_theta_min       0.361
_cell_measurement_theta_max       33.548
 
_exptl_crystal_description        'octahedron'
_exptl_crystal_colour             'dark blue'
_exptl_crystal_density_meas       ?
_exptl_crystal_density_method     ?
_exptl_crystal_density_diffrn     0.889          
_exptl_crystal_F_000              4752
_exptl_transmission_factor_min    ?
_exptl_transmission_factor_max    ?
_exptl_crystal_size_max           0.054
_exptl_crystal_size_mid           0.052
_exptl_crystal_size_min           0.050
_exptl_absorpt_coefficient_mu     1.027
_shelx_estimated_absorpt_T_min    0.947
_shelx_estimated_absorpt_T_max    0.950
_exptl_absorpt_correction_type    'empirical'
_exptl_absorpt_correction_T_min   0.824
_exptl_absorpt_correction_T_max   1.000
_exptl_absorpt_process_details    '<i>HKL3000sm Scalepack</i>(Otwinowski et.al,2003)'
_exptl_absorpt_special_details    ?
_diffrn_ambient_temperature       298(2)
_diffrn_radiation_wavelength      0.630
_diffrn_radiation_type            synchrotron
_diffrn_source                    'PLSII 2D bending magnet'
_diffrn_measurement_device_type   'Rayonix MX225HS CCD area detector'
_diffrn_measurement_method        'omega scan'
_diffrn_detector_area_resol_mean  ?
_diffrn_reflns_number             46344
_diffrn_reflns_av_unetI/netI      0.0405
_diffrn_reflns_av_R_equivalents   0.1856
_diffrn_reflns_limit_h_min        -36
_diffrn_reflns_limit_h_max        36
_diffrn_reflns_limit_k_min        -36
_diffrn_reflns_limit_k_max        36
_diffrn_reflns_limit_l_min        -36
_diffrn_reflns_limit_l_max        36
_diffrn_reflns_theta_min          1.191
_diffrn_reflns_theta_max          25.975
_diffrn_reflns_theta_full         22.210
_diffrn_measured_fraction_theta_max   0.992
_diffrn_measured_fraction_theta_full  0.989
_diffrn_reflns_Laue_measured_fraction_max    0.992
_diffrn_reflns_Laue_measured_fraction_full   0.989
_diffrn_reflns_point_group_measured_fraction_max   0.992
_diffrn_reflns_point_group_measured_fraction_full  0.989
_reflns_number_total              1323
_reflns_number_gt                 793
_reflns_threshold_expression      'I > 2\s(I)'
_reflns_Friedel_coverage          0.000
_reflns_Friedel_fraction_max      .
_reflns_Friedel_fraction_full     .
 
_reflns_special_details
;
 Reflections were merged by SHELXL according to the crystal
 class for the calculation of statistics and refinement.
 
 _reflns_Friedel_fraction is defined as the number of unique
 Friedel pairs measured divided by the number that would be
 possible theoretically, ignoring centric projections and
 systematic absences.
;
 
_computing_data_collection        '<i>PAL BL2D-SMDC Program</i>(Shin et.al, 2016)'
_computing_cell_refinement        '<i>HKL3000sm</i>(Otwinowski & Minor, 1997)'
_computing_data_reduction         '<i>HKL3000sm</i>(Otwinowski & Minor, 1997)'
_computing_structure_solution     '<i>SHELXT-2018</i>(Sheldrick, 2018)'
_computing_structure_refinement   '<i>SHELXL-2018</i>(Sheldrick, 2018)'
_computing_molecular_graphics     '<i>DIAMOND 4</i>(Putx&Brandenburg, 2014)'
_computing_publication_material   '<i>publCIF</i>(Westrip, 2010)'
_refine_special_details           ?
_refine_ls_structure_factor_coef  Fsqd
_refine_ls_matrix_type            full
_refine_ls_weighting_scheme       calc
_refine_ls_weighting_details
'w=1/[\s^2^(Fo^2^)+(0.0988P)^2^] where P=(Fo^2^+2Fc^2^)/3'
_atom_sites_solution_primary      ?
_atom_sites_solution_secondary    ?
_atom_sites_solution_hydrogens    geom
_refine_ls_hydrogen_treatment     constr
_refine_ls_extinction_method      none
_refine_ls_extinction_coef        .
_refine_ls_number_reflns          1323
_refine_ls_number_parameters      32
_refine_ls_number_restraints      0
_refine_ls_R_factor_all           0.0817
_refine_ls_R_factor_gt            0.0548
_refine_ls_wR_factor_ref          0.1707
_refine_ls_wR_factor_gt           0.1565
_refine_ls_goodness_of_fit_ref    1.031
_refine_ls_restrained_S_all       1.031
_refine_ls_shift/su_max           0.000
_refine_ls_shift/su_mean          0.000
 
loop_
 _atom_site_label
 _atom_site_type_symbol
 _atom_site_fract_x
 _atom_site_fract_y
 _atom_site_fract_z
 _atom_site_U_iso_or_equiv
 _atom_site_adp_type
 _atom_site_occupancy
 _atom_site_site_symmetry_order  
 _atom_site_calc_flag
 _atom_site_refinement_flags_posn
 _atom_site_refinement_flags_adp
 _atom_site_refinement_flags_occupancy
 _atom_site_disorder_assembly
 _atom_site_disorder_group
Cu1 Cu 0.21654(2) 0.28346(2) 0.500000 0.0699(3) Uani 1 4 d S T P . .
O1 O 0.25642(8) 0.31655(8) 0.55228(8) 0.0835(7) Uani 1 1 d . . . . .
C1 C 0.29647(12) 0.29647(12) 0.56910(16) 0.0736(10) Uani 1 2 d S T P . .
C2 C 0.32123(12) 0.32123(12) 0.61400(16) 0.0762(11) Uani 1 2 d S T P . .
C3 C 0.36441(12) 0.30006(16) 0.63559(12) 0.0779(11) Uani 1 2 d S T P . .
H3 H 0.379063 0.271317 0.620939 0.093 Uiso 1 2 calc R U P . .
 
loop_
 _atom_site_aniso_label
 _atom_site_aniso_U_11
 _atom_site_aniso_U_22
 _atom_site_aniso_U_33
 _atom_site_aniso_U_23
 _atom_site_aniso_U_13
 _atom_site_aniso_U_12
Cu1 0.0714(4) 0.0714(4) 0.0668(4) 0.000 0.000 0.0091(3)
O1 0.0864(14) 0.0834(14) 0.0809(13) -0.0122(11) -0.0123(10) 0.0136(12)
C1 0.0757(15) 0.0757(15) 0.069(2) 0.0010(14) 0.0010(14) 0.000(2)
C2 0.0759(15) 0.0759(15) 0.077(2) -0.0036(15) -0.0036(15) 0.0058(19)
C3 0.0797(16) 0.074(2) 0.0797(16) -0.0034(15) 0.000(2) 0.0034(15)
 
_geom_special_details
;
 All esds (except the esd in the dihedral angle between two l.s. planes)
 are estimated using the full covariance matrix.  The cell esds are taken
 into account individually in the estimation of esds in distances, angles
 and torsion angles; correlations between esds in cell parameters are only
 used when they are defined by crystal symmetry.  An approximate (isotropic)
 treatment of cell esds is used for estimating esds involving l.s. planes.
;
 
loop_
 _geom_bond_atom_site_label_1
 _geom_bond_atom_site_label_2
 _geom_bond_distance
 _geom_bond_site_symmetry_2
 _geom_bond_publ_flag
Cu1 O1 1.932(2) . ?
Cu1 O1 1.932(2) 86_556 ?
Cu1 O1 1.932(2) 98_556 ?
Cu1 O1 1.932(2) 181 ?
Cu1 Cu1 2.4842(14) 169_556 ?
O1 C1 1.256(3) . ?
C1 C2 1.494(6) . ?
C2 C3 1.384(3) 11_566 ?
C2 C3 1.384(3) . ?
C3 H3 0.9300 . ?
 
loop_
 _geom_angle_atom_site_label_1
 _geom_angle_atom_site_label_2
 _geom_angle_atom_site_label_3
 _geom_angle
 _geom_angle_site_symmetry_1
 _geom_angle_site_symmetry_3
 _geom_angle_publ_flag
O1 Cu1 O1 172.53(13) . 86_556 ?
O1 Cu1 O1 90.51(14) . 98_556 ?
O1 Cu1 O1 89.01(14) 86_556 98_556 ?
O1 Cu1 O1 89.01(14) . 181 ?
O1 Cu1 O1 90.50(14) 86_556 181 ?
O1 Cu1 O1 172.53(13) 98_556 181 ?
O1 Cu1 Cu1 86.26(7) . 169_556 ?
O1 Cu1 Cu1 86.26(7) 86_556 169_556 ?
O1 Cu1 Cu1 86.26(7) 98_556 169_556 ?
O1 Cu1 Cu1 86.26(7) 181 169_556 ?
C1 O1 Cu1 121.0(2) . . ?
O1 C1 O1 125.4(4) 110 . ?
O1 C1 C2 117.3(2) 110 . ?
O1 C1 C2 117.3(2) . . ?
C3 C2 C3 119.3(4) 11_566 . ?
C3 C2 C1 120.3(2) 11_566 . ?
C3 C2 C1 120.3(2) . . ?
C2 C3 C2 120.6(4) 8_656 . ?
C2 C3 H3 119.7 8_656 . ?
C2 C3 H3 119.7 . . ?
 
loop_
 _geom_torsion_atom_site_label_1
 _geom_torsion_atom_site_label_2
 _geom_torsion_atom_site_label_3
 _geom_torsion_atom_site_label_4
 _geom_torsion
 _geom_torsion_site_symmetry_1
 _geom_torsion_site_symmetry_2
 _geom_torsion_site_symmetry_3
 _geom_torsion_site_symmetry_4
 _geom_torsion_publ_flag
Cu1 O1 C1 O1 5.4(6) . . . 110 ?
Cu1 O1 C1 C2 -172.3(3) . . . . ?
O1 C1 C2 C3 -177.7(4) 110 . . 11_566 ?
O1 C1 C2 C3 0.2(6) . . . 11_566 ?
O1 C1 C2 C3 -0.2(6) 110 . . . ?
O1 C1 C2 C3 177.7(4) . . . . ?
C3 C2 C3 C2 0.9(9) 11_566 . . 8_656 ?
C1 C2 C3 C2 -176.6(3) . . . 8_656 ?
 
_refine_diff_density_max    0.499
_refine_diff_density_min   -0.493
_refine_diff_density_rms    0.057

_shelx_res_file
;
TITL Act-HK in Fm-3m
    Act-HK.res
    created by SHELXL-2018/3 at 21:22:26 on 14-Apr-2021
CELL  0.63000  26.2491  26.2491  26.2491   90.000   90.000   90.000
ZERR  16.000   0.0030   0.0030   0.0030    0.000    0.000    0.000
LATT  4
SYMM -X, -Y, Z
SYMM -X, Y, -Z
SYMM X, -Y, -Z
SYMM Z, X, Y
SYMM Z, -X, -Y
SYMM -Z, -X, Y
SYMM -Z, X, -Y
SYMM Y, Z, X
SYMM -Y, Z, -X
SYMM Y, -Z, -X
SYMM -Y, -Z, X
SYMM Y, X, -Z
SYMM -Y, -X, -Z
SYMM Y, -X, Z
SYMM -Y, X, Z
SYMM X, Z, -Y
SYMM -X, Z, Y
SYMM -X, -Z, -Y
SYMM X, -Z, Y
SYMM Z, Y, -X
SYMM Z, -Y, X
SYMM -Z, Y, X
SYMM -Z, -Y, -X
SFAC C H O CU
DISP C          0.0021         0.0012           9.00
DISP H          0.0000         0.0000           0.66
DISP O          0.0080         0.0047          23.75
DISP Cu         0.3383         1.0252        3719.19
UNIT 288 96 192 48
ACTA
OMIT -3 52
OMIT 0 0 4
OMIT 0 4 4
OMIT 0 2 2
OMIT 4 4 4
OMIT 2 2 4
OMIT 2 2 14
OMIT 2 14 18
TEMP 25.15
SIZE 0.054 0.052 0.050
L.S. 10
BOND $H
LIST 4
FMAP -2
PLAN -10
CONF
WPDB
MERG 2
WGHT    0.098800
FVAR       0.06655
CU1   4    0.216541    0.283459    0.500000    10.25000    0.07142    0.07142 =
         0.06679    0.00000    0.00000    0.00912
O1    3    0.256415    0.316550    0.552276    11.00000    0.08636    0.08338 =
         0.08088   -0.01221   -0.01227    0.01361
C1    1    0.296472    0.296472    0.569099    10.50000    0.07575    0.07575 =
         0.06926    0.00097    0.00097    0.00043
C2    1    0.321225    0.321225    0.613995    10.50000    0.07593    0.07593 =
         0.07667   -0.00364   -0.00364    0.00584
C3    1    0.364410    0.300055    0.635590    10.50000    0.07968    0.07421 =
         0.07968   -0.00337    0.00019    0.00337
AFIX  43
H3    2    0.379063    0.271317    0.620939    10.50000   -1.20000
AFIX   0
HKLF 4


REM  Act-HK in Fm-3m
REM wR2 = 0.1707, GooF = S = 1.031, Restrained GooF = 1.031 for all data
REM R1 = 0.0548 for 793 Fo > 4sig(Fo) and 0.0817 for all 1323 data
REM 32 parameters refined using 0 restraints

END

WGHT      0.0988      0.0000

REM Highest difference peak  0.499,  deepest hole -0.493,  1-sigma level  0.057
Q1    1   0.1919  0.2586  0.5249  11.00000  0.05    0.50
Q2    1   0.2824  0.2462  0.5000  10.50000  0.05   -0.49
Q3    1   0.2170  0.2830  0.5300  10.50000  0.05   -0.45
Q4    1   0.1912  0.3088  0.4764  10.50000  0.05    0.44
Q5    1   0.1876  0.2796  0.5000  10.50000  0.05   -0.41
Q6    1   0.2584  0.2416  0.4763  10.50000  0.05    0.35
Q7    1   0.0000  0.0210  0.0000  10.12500  0.05   -0.28
Q8    1   0.3052  0.0000  0.0000  10.12500  0.05   -0.26
Q9    1   0.3219  0.3398  0.6095  11.00000  0.05    0.20
Q10   1   0.2500  0.2500  0.2500  10.04167  0.05   -0.20
;
_shelx_res_checksum   77743

_shelx_hkl_file
;
  -4   4   4 2125.68   89.39
  -6   6   6  241.46   11.04
   6  -6  -6  231.73   10.98
  -7   7   7 5956.42  225.58
   7  -7  -7 5846.95  225.40
  -8   8   8  792.56   26.85
   8  -8  -8  745.19   36.26
  -9   9   9  583.22   19.95
   9  -9  -9  589.56   19.95
 -11  11  11   34.19    5.58
  11 -11 -11   31.74    5.90
 -12  12  12  149.68    8.28
  12 -12 -12  153.88    8.09
 -13  13  13    5.96    5.96
  13 -13 -13   -8.53    6.52
 -14  14  14  251.62   12.86
  14 -14 -14  237.69   13.11
 -15  15  15   40.21    5.65
  15 -15 -15   30.49    6.09
 -16  16  16  224.83   12.99
  16 -16 -16  209.02   13.30
 -17  17  17   16.87    6.40
  17 -17 -17    8.28    7.97
 -18  18  18   24.40    7.53
  18 -18 -18   21.89    8.41
 -19  19  19    7.40    6.15
  19 -19 -19    0.88    6.90
 -20  20  20   -5.90    6.78
  20 -20 -20   10.41    8.22
 -21  21  21    3.39    6.34
  21 -21 -21   17.25    7.59
 -22  22  22    5.14    4.83
  22 -22 -22    2.20    5.27
 -23  23  23   -1.44    4.77
  23 -23 -23   -2.76    6.65
  22 -24 -24    0.44    8.41
 -22  24  24    2.76    5.33
  21 -23 -23    5.02    6.84
 -21  23  23   -0.31    5.21
  20 -22 -22    2.89    6.96
 -20  22  22    4.52    5.96
  19 -21 -21    4.39    6.78
 -19  21  21    2.01    5.39
  18 -20 -20   -7.21    8.34
 -18  20  20    2.20    6.96
  17 -19 -19   11.79    8.47
 -17  19  19    2.89    6.96
  16 -18 -18   13.86    7.72
 -16  18  18    5.33    6.96
  15 -17 -17    0.50    6.52
 -15  17  17    4.83    5.02
  14 -16 -16   52.51    6.78
 -14  16  16   38.08    6.78
  13 -15 -15    1.57    6.02
 -13  15  15    7.21    6.15
  12 -14 -14   47.93    7.28
 -12  14  14   43.72    6.46
  11 -13 -13   10.16    6.40
 -11  13  13   29.61    6.34
  10 -12 -12   29.67    6.27
 -10  12  12   46.61    5.90
   9 -11 -11  116.31    8.09
  -9  11  11  110.35   10.54
   8 -10 -10  162.60    9.28
  -8  10  10  155.95   11.86
   7  -9  -9  293.21   12.73
  -7   9   9  297.73   16.81
   6  -8  -8  666.28   32.43
  -6   8   8  651.28   33.19
   5  -7  -7 1052.65   48.99
  -5   7   7 1081.69   48.62
   4  -6  -6  702.91   33.12
  -4   6   6  688.30   34.00
  -3   5   5 1105.47   51.82
   2  -4  -4 1287.51   59.34
  -2   4   4 1027.68   50.25
   0  -2  -2 3098.47  123.21
   0   2   2 3903.19  104.45
  -3   1   1  351.30   12.92
   3  -1  -1  341.64   12.17
  -4   2   2 1056.85   47.74
  -5   3   3   52.88    4.39
   5  -3  -3   50.88    4.45
  -6   4   4   84.69    5.71
   6  -4  -4   80.99    5.71
  -7   5   5  154.57   12.42
   7  -5  -5  163.48    9.22
  -8   6   6  168.18   11.73
   8  -6  -6  179.66   13.05
  -9   7   7  214.23    9.79
   9  -7  -7  216.93   10.04
 -10   8   8   27.98    3.95
  10  -8  -8   30.05    5.08
 -11   9   9    6.09    4.45
  11  -9  -9   12.17    4.77
 -12  10  10   -1.07    4.08
  12 -10 -10    0.82    4.01
 -13  11  11   30.86    5.46
  13 -11 -11   46.74    6.09
 -14  12  12   -2.13    5.52
  14 -12 -12    6.84    6.15
 -15  13  13   11.48    5.52
  15 -13 -13    7.21    6.15
 -16  14  14    3.83    5.90
  16 -14 -14    4.96    6.65
 -17  15  15   -1.69    8.66
  17 -15 -15   -3.64    7.34
 -18  16  16    5.21    6.46
  18 -16 -16   17.25    7.21
 -19  17  17    1.19    5.27
  19 -17 -17    2.82    6.09
 -20  18  18    2.32    6.78
  20 -18 -18   -0.44    8.03
 -21  19  19    3.32    6.09
  21 -19 -19   -1.88    7.47
 -22  20  20    0.31    6.65
  22 -20 -20   -1.69    7.28
 -23  21  21    5.21    5.90
  23 -21 -21   -6.02    7.59
 -24  22  22    2.76    5.14
  24 -22 -22    0.13    6.02
 -25  23  23    0.19    3.83
  25 -23 -23    3.20    6.71
  21 -25 -25    1.63    7.34
 -21  25  25    1.07    3.58
  20 -24 -24   -6.96    9.03
 -20  24  24    3.26    5.39
  19 -23 -23    0.94    7.03
 -19  23  23    5.96    5.46
  18 -22 -22    0.94    7.72
 -18  22  22   -7.53    6.90
  17 -21 -21   -7.21    8.53
 -17  21  21    8.22    5.90
  16 -20 -20    2.76    8.53
 -16  20  20    9.41    7.09
  15 -19 -19    3.26    8.41
 -15  19  19    3.01    6.96
  14 -18 -18   86.26    8.59
 -14  18  18   93.85    7.59
  13 -17 -17   -1.63    7.53
 -13  17  17   -5.39    8.53
  12 -16 -16  162.79   10.60
 -12  16  16  169.38   15.56
  11 -15 -15   -2.01    5.96
 -11  15  15   -8.85    8.22
  10 -14 -14  187.07   11.73
 -10  14  14  177.97   15.24
   9 -13 -13   36.64    8.53
  -9  13  13   30.80    7.28
   8 -12 -12  144.72   12.11
  -8  12  12  169.44   12.42
   7 -11 -11  470.37   23.52
  -7  11  11  489.81   17.88
   6 -10 -10   87.45    8.72
  -6  10  10   93.16    6.15
   4  -8  -8  238.57   15.56
  -4   8   8  245.03   11.04
   2  -6  -6   40.40    4.01
  -2   6   6   45.17    4.39
   1  -5  -5  626.51   21.45
  -1   5   5  604.30   21.45
   0   4   4 4407.56  169.82
  -1  -3  -3  989.79   29.67
   1   3   3  950.83   39.02
  -3  -1  -1  300.42    9.41
   3   1   1  321.00   14.18
   4   0   0 8356.30  202.06
  -5   1   1   11.73    2.95
   5  -1  -1   11.73    2.13
  -6   2   2  240.45   10.48
   6  -2  -2  228.28   10.29
  -8   4   4  119.57    6.65
   8  -4  -4  120.38    6.46
 -10   6   6  198.23    9.03
  10  -6  -6  196.29    9.47
 -11   7   7  746.20   34.00
  11  -7  -7  733.71   36.38
 -12   8   8   32.93    4.64
  12  -8  -8   41.97    5.21
 -13   9   9  119.38    7.03
  13  -9  -9  129.04    7.47
 -14  10  10   56.96    6.02
  14 -10 -10   54.20    6.34
 -15  11  11   -6.09    4.39
  15 -11 -11   -0.44    5.83
 -16  12  12  170.57   10.92
  16 -12 -12  195.79   12.17
 -17  13  13    8.78    4.70
  17 -13 -13   14.30    6.65
 -18  14  14  123.83   11.79
  18 -14 -14  176.59   14.30
 -19  15  15    0.19    5.27
  19 -15 -15    2.51    5.65
 -20  16  16   46.67    7.28
  20 -16 -16   32.37    8.97
 -21  17  17   -2.13    5.46
  21 -17 -17    7.72    6.21
 -22  18  18    6.46    7.21
  22 -18 -18   10.16    7.90
 -23  19  19   12.73    6.34
  23 -19 -19   15.37    6.59
 -24  20  20   -5.77    6.40
  24 -20 -20   -6.09    7.28
 -25  21  21   -0.63    4.96
  25 -21 -21    3.01    5.58
 -26  22  22    1.13    3.70
  26 -22 -22    1.51    6.09
  19 -25 -25    7.21    9.54
 -19  25  25    1.19    4.96
  18 -24 -24    3.76    6.46
 -18  24  24    5.46    5.58
  17 -23 -23    0.13    5.46
 -17  23  23    0.50    9.91
  16 -22 -22   11.48    8.85
 -16  22  22   -5.14   10.16
  15 -21 -21    0.94    7.84
 -15  21  21   15.37    9.85
  14 -20 -20   12.92    7.15
  13 -19 -19   11.73    7.65
 -13  19  19   21.64   10.29
  12 -18 -18   34.44   11.04
 -12  18  18   24.84    6.27
  11 -17 -17   17.82   11.67
 -11  17  17    6.96    5.33
  10 -16 -16    2.32    9.66
 -10  16  16   14.43    6.02
   9 -15 -15    2.13    9.03
  -9  15  15    8.47    5.46
   8 -14 -14   -3.58    8.85
  -8  14  14    2.76    5.65
   7 -13 -13   54.33    8.47
  -7  13  13   63.67    6.09
   6 -12 -12   53.70    6.09
  -6  12  12   48.93    5.58
   5 -11 -11  151.37    8.28
  -5  11  11  140.90    7.15
   4 -10 -10   85.57    6.09
  -4  10  10   69.19    5.39
   3  -9  -9  147.92    7.90
  -3   9   9  155.20    7.72
   2  -8  -8  210.40    9.54
  -2   8   8  214.10   14.43
   1  -7  -7   62.04    7.90
  -1   7   7   60.41    4.45
   0  -6  -6  747.45   24.53
   0   6   6  726.31   24.59
  -1  -5  -5  712.64   35.69
   1   5   5  720.35   34.57
  -2  -4  -4 1210.29   37.14
   2   4   4 1062.87   32.43
  -5  -1  -1   18.19    2.13
   5   1   1   15.31    2.32
  -6   0   0  170.57    6.59
   6   0   0  196.67    7.78
  -7   1   1    7.40    3.07
   7  -1  -1    4.33    4.01
  -8   2   2  571.49   26.35
   8  -2  -2  544.26   26.47
  -9   3   3  126.91    6.34
   9  -3  -3  129.04    6.71
 -11   5   5   21.52    3.95
  11  -5  -5   23.71    3.95
 -12   6   6   87.64    5.71
  12  -6  -6   75.65    5.46
 -13   7   7   53.95    4.96
  13  -7  -7   43.60    5.14
 -14   8   8   10.73    6.46
  14  -8  -8   -6.09    5.14
 -15   9   9  101.94    6.52
  15  -9  -9   96.86    6.65
 -16  10  10   23.40    5.39
  16 -10 -10   24.72    5.71
 -17  11  11   71.89    6.84
  17 -11 -11   79.23    8.16
 -18  12  12    9.22    5.71
  18 -12 -12   14.30    6.34
 -19  13  13   26.28    4.58
  19 -13 -13   25.91    6.09
 -20  14  14    0.38    6.15
  20 -14 -14   -7.03    7.15
 -21  15  15    2.20    4.96
  21 -15 -15   -4.52    6.27
 -22  16  16    1.13    6.71
  22 -16 -16    8.53    6.40
 -23  17  17    3.58    5.58
  23 -17 -17    0.75    6.71
 -24  18  18    2.01    6.27
  24 -18 -18    9.60    8.41
 -25  19  19    4.83    4.64
  25 -19 -19   -1.38    5.77
 -26  20  20   -0.88    5.33
  26 -20 -20   -2.07    6.78
 -27  21  21   -0.13    3.26
  27 -21 -21    0.50    4.83
  18 -26 -26    9.66    9.97
 -18  26  26    1.25    5.96
  17 -25 -25   -3.76   10.66
 -17  25  25   -0.56    8.59
  16 -24 -24   -2.45    9.85
 -16  24  24    0.94    5.52
  15 -23 -23   -4.58   12.04
 -15  23  23    1.07    6.96
  14 -22 -22    7.09   11.48
 -14  22  22   -4.58    6.59
  13 -21 -21  -13.49   12.23
 -13  21  21   -5.21    6.84
  12 -20 -20   15.87   12.30
 -12  20  20   19.01    6.71
  11 -19 -19    2.51    5.65
 -11  19  19   -3.14    5.52
  10 -18 -18   27.35    7.40
 -10  18  18   24.78    6.71
   9 -17 -17   -0.69    6.59
  -9  17  17    0.38    6.02
   8 -16 -16   15.81    9.03
  -8  16  16   11.35    4.96
   7 -15 -15    0.06    5.02
  -7  15  15    2.51    4.33
   6 -14 -14   12.30    5.90
  -6  14  14   17.13    5.21
   5 -13 -13   91.53    7.47
  -5  13  13   94.60    7.28
   4 -12 -12  107.40    6.90
  -4  12  12  108.90    6.78
  -3  11  11  691.37   32.24
   2 -10 -10  164.42    8.28
  -2  10  10  169.94    7.97
   1  -9  -9  639.05   20.95
  -1   9   9  624.50   20.64
   0  -8  -8  299.11   11.61
   0   8   8  314.23   12.42
  -1  -7  -7   67.94    4.64
   1   7   7   72.02    4.83
  -2  -6  -6   39.58    3.45
   2   6   6   38.33    3.64
  -3  -5  -5 1086.77   50.88
  -4  -4  -4 2167.27   84.56
   4   4   4 2078.57   78.48
  -5  -3  -3   49.18    3.01
   5   3   3   50.94    3.07
  -6  -2  -2  225.77   11.29
   6   2   2  244.59    8.85
   7   1   1    3.58    2.76
  -8   0   0  372.57   18.13
   8   0   0  345.28   16.94
  -9   1   1   35.51    3.14
   9  -1  -1   35.63    3.07
 -10   2   2  334.11   11.61
  10  -2  -2  329.16   11.54
 -11   3   3  487.62   22.27
  11  -3  -3  471.06   21.64
 -12   4   4   38.33    3.95
  12  -4  -4   43.60    4.39
 -13   5   5  247.29    9.66
  13  -5  -5  249.80   10.04
 -14   6   6   31.37    4.14
  14  -6  -6   31.24    4.70
 -15   7   7   47.86    5.02
  15  -7  -7   43.66    5.39
 -16   8   8    8.72    4.01
  16  -8  -8   11.23    5.65
 -17   9   9    3.64    4.70
  17  -9  -9   -4.20    5.71
 -18  10  10   59.22    6.09
  18 -10 -10   52.69    7.34
 -19  11  11   12.55    5.39
  19 -11 -11   16.69    6.46
 -20  12  12   54.08    6.59
  20 -12 -12   62.98    8.16
 -21  13  13    3.51    4.83
  21 -13 -13    6.96    6.15
 -22  14  14    7.90    6.21
  22 -14 -14   12.86    7.47
 -23  15  15    2.70    5.27
  23 -15 -15   -1.94    8.03
 -24  16  16    0.13    6.46
  24 -16 -16    3.89    7.47
 -25  17  17   11.79    9.47
  25 -17 -17    4.27    7.97
 -26  18  18    6.71    6.21
  26 -18 -18    5.02    7.72
 -27  19  19    2.82    5.96
  27 -19 -19    6.21    6.90
 -28  20  20   -1.82    4.64
  28 -20 -20    1.13    4.58
 -29  21  21    4.08    6.59
  29 -21 -21   -1.82    8.22
  16 -26 -26   -1.13    5.39
 -16  26  26    0.38    4.89
  15 -25 -25    0.06    5.14
 -15  25  25   -0.63    8.09
  14 -24 -24    1.51    7.59
 -14  24  24   -1.07    6.27
  13 -23 -23   -4.08    8.59
 -13  23  23    3.70    7.28
  12 -22 -22  -12.86    8.66
 -12  22  22   -5.52   10.35
  11 -21 -21   27.41    8.97
 -11  21  21   23.09    6.90
  10 -20 -20    2.51    7.78
 -10  20  20   -6.21    6.65
   9 -19 -19   54.39    7.53
  -9  19  19   52.88    6.40
   8 -18 -18   -0.63    7.09
  -8  18  18    0.19    6.34
   7 -17 -17   29.61    6.02
  -7  17  17   30.93    5.71
   6 -16 -16   70.51    6.65
  -6  16  16   66.56    7.40
   5 -15 -15   10.66    6.09
  -5  15  15   15.56    5.65
   4 -14 -14  350.99   13.74
  -4  14  14  350.92   12.67
   3 -13 -13   19.07    5.65
  -3  13  13   21.20    4.96
  -2  12  12 1235.51   48.68
   1 -11 -11    9.54    4.39
  -1  11  11    5.21    4.45
   0 -10 -10  314.66   12.04
   0  10  10  291.01   15.06
  -1  -9  -9  651.72   31.30
   1   9   9  654.92   31.87
  -2  -8  -8  205.01    9.22
   2   8   8  213.04   12.11
   3   7   7 1844.89   76.78
  -4  -6  -6  659.00   22.33
   4   6   6  641.50   30.05
  -6  -4  -4   75.59    4.14
   6   4   4   81.30    4.52
  -7  -3  -3  700.72   29.11
   7   3   3  653.23   19.64
  -8  -2  -2  609.19   18.00
   8   2   2  584.22   17.50
  -9  -1  -1   38.77    2.51
   9   1   1   41.22    3.07
 -10   0   0  703.54   28.86
  10   0   0  716.65   28.73
 -11   1   1   21.14    4.27
  11  -1  -1   15.06    3.07
 -13   3   3   41.34    3.95
  13  -3  -3   41.15    4.20
 -14   4   4  396.78   19.95
  14  -4  -4  333.92   11.61
 -15   5   5   96.98    5.77
  15  -5  -5   99.24    5.83
 -16   6   6   16.37    4.33
  16  -6  -6   17.25    4.83
 -17   7   7  314.35   16.00
  17  -7  -7  314.73   16.06
 -18   8   8   44.60    5.52
  18  -8  -8   41.28    5.90
 -19   9   9  188.07    9.22
  19  -9  -9  217.18   10.66
 -20  10  10   29.04    6.02
  20 -10 -10   50.56    6.90
 -21  11  11  122.33    8.34
  21 -11 -11  120.82    9.10
 -22  12  12    0.31    5.90
  22 -12 -12    0.82    6.46
 -23  13  13   10.85    6.40
  23 -13 -13   14.68    7.03
 -24  14  14    8.41    6.59
  24 -14 -14    8.78    7.53
 -25  15  15   -1.00    6.52
  25 -15 -15    0.82    7.59
 -26  16  16    7.65    6.46
  26 -16 -16   16.62    7.90
 -27  17  17    0.50    6.15
  27 -17 -17    0.82    7.72
 -28  18  18    0.94    5.96
  28 -18 -18   -0.25    7.34
 -29  19  19    1.13    4.39
  29 -19 -19    2.07    5.71
 -30  20  20    1.32    6.40
  15 -27 -27   -5.65    8.34
 -15  27  27    2.38    4.52
  14 -26 -26   -0.50    5.21
 -14  26  26   -2.63    5.52
  13 -25 -25   -1.00    6.34
 -13  25  25    5.33    6.52
  12 -24 -24    6.96    8.41
 -12  24  24   -2.32    5.65
  11 -23 -23    4.14    8.66
 -11  23  23    1.69    6.40
  10 -22 -22    1.13    6.96
 -10  22  22    1.63    6.15
   9 -21 -21    3.83    7.97
  -9  21  21    4.89    6.46
   8 -20 -20   -6.78    6.78
  -8  20  20    3.07    5.08
   7 -19 -19   13.36    7.53
  -7  19  19    4.20    6.34
   6 -18 -18   -6.27    6.78
  -6  18  18   -0.38    5.65
   5 -17 -17   15.68    6.78
  -5  17  17   15.24    5.52
   4 -16 -16   -1.13    5.96
  -4  16  16    3.14    5.21
   3 -15 -15   31.62    6.15
  -3  15  15   30.80    5.71
   2 -14 -14   90.21    7.21
  -2  14  14   90.08    6.21
   1 -13 -13   21.71    5.65
  -1  13  13   28.79    5.96
   0 -12 -12  189.45    8.41
   0  12  12  184.43    8.59
  -1 -11 -11   10.73    4.45
   1  11  11    7.78    3.83
  -2 -10 -10  165.17    7.28
   2  10  10  165.17    7.65
  -3  -9  -9  129.10    7.03
   3   9   9  128.66    6.90
  -4  -8  -8  231.67    9.85
   4   8   8  237.88   13.49
  -6  -6  -6  205.89    8.72
   6   6   6  214.67    8.72
  -7  -5  -5  150.18    6.71
   7   5   5  144.22    9.35
  -8  -4  -4  123.14    5.58
   8   4   4  112.10    7.90
  -9  -3  -3  131.36    5.46
   9   3   3  136.82    5.77
 -10  -2  -2  385.61   18.00
  10   2   2  367.05   12.23
 -11  -1  -1   18.76    3.14
  11   1   1   20.33    2.57
 -12   0   0  391.95   12.36
  12   0   0  380.16   12.36
 -13   1   1   35.63    3.14
  13  -1  -1   30.80    3.32
 -14   2   2   -3.83    3.20
  14  -2  -2    1.76    2.95
 -15   3   3   10.79    3.26
  15  -3  -3    7.15    3.58
 -16   4   4   52.57    4.39
  16  -4  -4   56.46    4.45
 -17   5   5    8.53    4.45
  17  -5  -5    2.32    5.08
 -18   6   6   17.00    4.27
  18  -6  -6   26.60    5.08
 -19   7   7   35.57    4.96
  19  -7  -7   30.99    5.39
 -20   8   8   19.45    6.84
  20  -8  -8   29.42    6.09
 -21   9   9   13.99    4.96
  21  -9  -9   12.61    5.71
 -22  10  10   13.24    5.71
  22 -10 -10   14.62    6.46
 -23  11  11    9.54    4.96
  23 -11 -11    8.78    6.65
 -24  12  12    4.08    5.52
  24 -12 -12   -2.38    6.90
 -25  13  13    1.13    6.15
  25 -13 -13   -0.82    7.21
 -26  14  14    5.77    6.27
  26 -14 -14    2.89    7.65
 -27  15  15   -1.88    6.02
  27 -15 -15   -0.38    7.34
 -28  16  16   -4.20    6.02
  28 -16 -16   -6.71    7.15
 -29  17  17   -0.19    6.96
  29 -17 -17   -0.63    7.97
 -30  18  18    1.19    4.52
  30 -18 -18   -2.63    4.14
 -31  19  19   -0.38    6.27
  13 -27 -27   -1.38    5.14
 -13  27  27    0.00    4.33
  12 -26 -26   -0.13    3.70
 -12  26  26    2.13    4.45
  11 -25 -25    6.52    6.65
 -11  25  25    1.76    6.27
  10 -24 -24   -1.51    7.90
 -10  24  24    5.96    7.28
   9 -23 -23   18.76    8.78
  -9  23  23   13.68    6.02
   8 -22 -22   -1.57    6.65
  -8  22  22    3.83    5.65
   7 -21 -21   69.88    9.28
  -7  21  21   65.43    8.41
   6 -20 -20   -3.83    7.28
  -6  20  20    5.39    6.27
   5 -19 -19   75.22    9.28
  -5  19  19   83.68    8.41
   4 -18 -18   31.49    7.34
  -4  18  18   26.66    6.27
   3 -17 -17   23.52    6.59
  -3  17  17   26.41    5.77
   2 -16 -16  248.23   15.93
  -2  16  16  247.54   11.54
   1 -15 -15   50.44    6.59
  -1  15  15   52.95    6.09
   0 -14 -14 1611.96   61.73
  -1 -13 -13   39.90    6.09
   1  13  13   43.60    5.46
   3  11  11  554.55   24.84
  -4 -10 -10   70.39    4.96
   4  10  10   73.02    5.21
  -6  -8  -8  562.27   19.01
   6   8   8  572.81   18.95
  -8  -6  -6  156.70    6.84
   8   6   6  142.15    8.97
 -11  -3  -3  461.14   20.39
  11   3   3  508.76   16.12
 -12  -2  -2  672.55   27.92
  12   2   2  626.88   27.41
 -13  -1  -1   31.74    2.76
  13   1   1   41.28    3.39
 -14   0   0  593.57   24.15
  14   0   0  669.48   26.03
 -15   1   1    4.27    4.52
  15  -1  -1    4.77    3.39
 -17   3   3   45.17    4.14
  17  -3  -3   47.68    4.70
 -18   4   4  149.18    6.78
  18  -4  -4  145.73    7.15
 -19   5   5  150.24    6.71
  19  -5  -5  162.41    7.47
 -20   6   6    7.09    4.27
  20  -6  -6    5.71    5.27
 -22   8   8  105.52    7.34
  22  -8  -8  114.11    8.16
 -23   9   9  187.69   10.10
  23  -9  -9  161.85   10.79
 -24  10  10    4.39    5.02
  24 -10 -10    6.65    6.15
 -25  11  11   24.59    6.34
  25 -11 -11   17.00    7.03
 -26  12  12    8.16    5.96
  26 -12 -12   13.61    7.28
 -27  13  13    1.32    6.15
  27 -13 -13    3.01    7.34
 -28  14  14   19.38    6.27
  28 -14 -14   21.27    6.02
 -29  15  15    1.38    6.02
  29 -15 -15   -6.40    7.21
 -30  16  16    3.14    5.90
  30 -16 -16    2.20    6.65
 -31  17  17    3.20    4.70
  31 -17 -17    1.19    5.39
 -12  28  28   -0.31    5.96
  11 -27 -27    2.63    4.96
 -11  27  27   -0.63    4.96
  10 -26 -26   -3.20    4.77
 -10  26  26    4.08    5.71
   9 -25 -25   -1.00   11.79
  -9  25  25   -0.06    5.96
   8 -24 -24    2.01    8.03
  -8  24  24    2.45    5.90
   7 -23 -23    0.00    7.65
  -7  23  23    4.64    7.15
   6 -22 -22   -9.16    7.84
  -6  22  22    2.70    6.96
   5 -21 -21   14.80    7.28
  -5  21  21   14.99    6.65
   4 -20 -20   10.41    7.40
  -4  20  20   16.12    6.46
   3 -19 -19   17.19    7.21
  -3  19  19   13.24    6.65
   2 -18 -18   11.23    6.52
  -2  18  18    4.83    5.83
   1 -17 -17   28.73    9.41
  -1  17  17   22.83    8.16
   0 -16 -16    9.85    5.90
   0  16  16    7.59    5.27
  -1 -15 -15   56.15    6.96
   1  15  15   61.79    6.40
  -2 -14 -14   89.27    6.65
   2  14  14   82.30    5.83
  -3 -13 -13   23.09    5.21
   3  13  13   19.32    4.52
  -4 -12 -12   95.10    5.96
   4  12  12   94.41    5.83
  -5 -11 -11  141.46    7.03
   5  11  11  132.05    6.90
  -6 -10 -10   80.74    5.33
   6  10  10   77.41    5.14
  -7  -9  -9  248.23   14.87
   7   9   9  258.52   13.36
  -8  -8  -8  685.72   31.12
   8   8   8  649.40   27.54
  -9  -7  -7  187.19   10.73
 -10  -6  -6  183.05    7.59
  10   6   6  178.03    7.34
 -11  -5  -5   20.20    2.26
  11   5   5   19.89    2.32
 -12  -4  -4   44.10    4.39
  12   4   4   44.16    4.39
 -13  -3  -3   47.43    3.32
  13   3   3   47.68    3.32
 -14  -2  -2   -0.44    2.63
  14   2   2    0.56    2.70
 -15  -1  -1   -0.94    2.95
  15   1   1    2.13    4.27
 -16   0   0  395.09   12.48
  16   0   0  400.61   12.61
 -17   1   1   11.04    3.26
  17  -1  -1   14.37    3.32
 -18   2   2   20.58    5.71
  18  -2  -2   17.88    4.45
 -19   3   3   16.75    3.95
  19  -3  -3   11.29    4.14
 -20   4   4    5.52    4.96
  20  -4  -4    5.14    4.70
 -21   5   5   11.48    4.96
  21  -5  -5    2.95    4.83
 -22   6   6    2.63    7.21
  22  -6  -6   -1.32    5.83
 -23   7   7   -5.71    4.70
  23  -7  -7    4.39    5.14
 -24   8   8    7.72    5.27
  24  -8  -8   14.68    5.83
 -25   9   9   16.37    5.65
  25  -9  -9   15.75    6.27
 -26  10  10   -1.00    5.33
  26 -10 -10    1.38    6.27
 -27  11  11    0.06    6.09
  27 -11 -11    8.85    6.90
 -28  12  12   -0.06    6.09
  28 -12 -12    6.84    6.96
 -29  13  13   -1.51    6.27
  29 -13 -13   -2.20    7.78
 -30  14  14   -4.96    6.02
  30 -14 -14    1.38    7.78
 -31  15  15    2.57    5.39
  31 -15 -15   -4.58    6.34
 -32  16  16    3.20    8.53
  32 -16 -16    0.63    5.52
 -33  17  17    1.38    5.83
  33 -17 -17    1.13    3.39
 -34  18  18    2.57    6.46
  10 -28 -28   -4.14    5.33
 -10  28  28   -0.63    6.27
   9 -27 -27    1.19    4.08
  -9  27  27    0.50    4.14
   8 -26 -26   -4.27    6.65
  -8  26  26    1.44    6.09
   7 -25 -25    8.41    6.65
  -7  25  25   11.86    5.83
   6 -24 -24    1.76    7.72
  -6  24  24    0.88    6.59
   5 -23 -23   23.15    8.22
  -5  23  23   19.89    7.28
   4 -22 -22    1.82   10.41
  -4  22  22    3.45    6.40
   3 -21 -21   36.45    6.59
  -3  21  21   35.69    5.83
   2 -20 -20   14.99    5.96
  -2  20  20   22.14    5.65
   1 -19 -19    6.27    5.46
  -1  19  19    4.39    4.70
   0 -18 -18  119.69   12.48
   0  18  18  118.75    7.78
  -1 -17 -17   35.57    8.78
   1  17  17   31.87    8.16
  -2 -16 -16  222.39   10.23
   2  16  16  228.78   11.29
  -3 -15 -15   28.98    5.65
   3  15  15   33.88    5.08
   4  14  14  338.75   20.07
  -5 -13 -13   85.25    5.83
   5  13  13   88.20    5.71
  -6 -12 -12   45.86    4.96
   6  12  12   47.49    4.52
   7  11  11  461.08   21.45
  -8 -10 -10  151.62    7.15
   8  10  10  139.58    9.03
  -9  -9  -9  481.09   15.68
   9   9   9  508.13   21.77
 -10  -8  -8   22.58    2.89
  10   8   8   22.40    2.76
 -12  -6  -6   84.88    4.08
  12   6   6   80.99    4.33
 -13  -5  -5  289.89   13.55
  13   5   5  283.99   13.42
 -14  -4  -4  353.43   17.25
  14   4   4  388.56   21.08
 -15  -3  -3    8.78    3.89
  15   3   3    7.90    3.07
 -17  -1  -1   11.86    3.01
  17   1   1   12.55    3.14
 -18   0   0  312.16   16.69
  18   0   0  315.17   11.86
 -19   1   1   18.76    4.08
  19  -1  -1   24.03    4.77
 -20   2   2  160.72    7.34
  20  -2  -2  162.98    8.16
 -21   3   3  106.14    6.84
  21  -3  -3  110.47    6.90
 -22   4   4    0.06    4.27
  22  -4  -4    7.28    4.96
 -23   5   5  174.52   11.67
  23  -5  -5  156.14   12.36
 -24   6   6    5.77    4.64
  24  -6  -6    2.57    5.21
 -25   7   7   34.63    8.28
  25  -7  -7   47.74    6.59
 -26   8   8    5.83    5.08
  26  -8  -8    1.25    5.77
 -27   9   9   17.44    5.52
  27  -9  -9   14.30    6.40
 -28  10  10    8.66    5.90
  28 -10 -10    6.52    6.65
 -29  11  11    2.13    5.58
  29 -11 -11   -2.89    7.34
 -30  12  12    7.59    6.02
  30 -12 -12    6.52    6.84
 -31  13  13    2.38    7.78
  31 -13 -13    0.19    7.03
 -32  14  14   -0.69    5.71
  32 -14 -14    3.51    6.96
 -33  15  15    1.82    4.14
  33 -15 -15   -2.57    4.20
 -34  16  16    3.32    5.46
  34 -16 -16    0.00    4.08
 -35  17  17   -3.20    6.02
  35 -17 -17   -3.89    7.34
   8 -28 -28   -0.75    2.38
  -8  28  28    3.89    7.03
   7 -27 -27    1.57    2.70
  -7  27  27   -6.09    5.14
   6 -26 -26   11.79    7.21
  -6  26  26    4.58    5.77
   5 -25 -25   -3.51   11.61
  -5  25  25   -3.51    5.27
   4 -24 -24   -0.25    8.09
  -4  24  24   -0.82    5.96
   3 -23 -23   -4.89    7.59
  -3  23  23    1.51    6.71
   2 -22 -22   -0.19    7.09
  -2  22  22    3.58    6.59
   1 -21 -21    7.47    7.03
  -1  21  21    2.70    6.09
   0 -20 -20    5.52    6.46
   0  20  20   12.92    5.83
  -1 -19 -19    6.46    6.02
   1  19  19    3.51    4.14
  -2 -18 -18   10.16    8.41
   2  18  18   -2.51    8.16
  -3 -17 -17   30.99    6.02
   3  17  17   24.47    5.58
  -4 -16 -16    0.50    5.14
   4  16  16    1.76    4.45
  -5 -15 -15    4.52    5.02
   5  15  15    7.78    4.64
  -6 -14 -14    8.59    5.52
   6  14  14   11.86    4.64
  -7 -13 -13   49.43    7.97
   7  13  13   53.20    5.08
  -8 -12 -12  123.33    6.78
   8  12  12  119.82    6.96
  -9 -11 -11   97.30    8.03
   9  11  11   91.65    5.39
 -10 -10 -10  357.20   17.63
  10  10  10  351.99   17.88
 -11  -9  -9    4.20    3.07
  11   9   9    8.78    3.14
 -12  -8  -8   30.93    3.01
  12   8   8   33.12    3.14
 -13  -7  -7   47.80    3.45
  13   7   7   45.10    3.26
 -14  -6  -6   32.68    2.82
  14   6   6   31.24    2.89
 -15  -5  -5  106.77    7.53
  15   5   5   97.42    4.64
 -16  -4  -4   46.80    3.58
  16   4   4   45.42    3.76
 -17  -3  -3   40.96    5.46
  17   3   3   41.15    3.95
 -18  -2  -2   20.95    3.51
  18   2   2   24.72    3.70
 -19  -1  -1   26.79    3.83
  19   1   1   26.85    4.01
 -20   0   0   36.64    6.02
  20   0   0   28.73    4.39
 -21   1   1   11.23    3.83
  21  -1  -1   12.48    4.70
 -22   2   2   19.07    4.77
  22  -2  -2   18.26    5.21
 -23   3   3   18.63    4.64
  23  -3  -3   21.83    5.21
 -24   4   4    6.27    4.70
  24  -4  -4    7.47    5.39
 -25   5   5    6.52    6.02
  25  -5  -5    5.90    5.21
 -26   6   6    8.16    5.14
  26  -6  -6   14.11    5.90
 -27   7   7   -3.51    5.39
  27  -7  -7    3.51    6.52
 -28   8   8   -2.26    5.46
  28  -8  -8    0.50    6.59
 -29   9   9   -1.19    5.21
  29  -9  -9    1.69    6.52
 -30  10  10    0.00    5.27
  30 -10 -10    6.78    6.34
 -31  11  11    2.95    5.08
  31 -11 -11    3.01    6.59
 -32  12  12   -0.06    5.58
  32 -12 -12    0.50    6.40
 -33  13  13    1.69    5.02
  33 -13 -13    0.44    6.52
 -34  14  14   -0.13    3.64
  34 -14 -14   -3.26    5.77
 -35  15  15   -0.69    6.02
  35 -15 -15    0.88    5.08
   7 -29 -29    1.13    6.02
  -7  29  29   -4.45    5.33
   6 -28 -28   -1.63    5.65
  -6  28  28    1.07    4.77
   5 -27 -27    2.45    2.82
  -5  27  27    8.22    4.14
   4 -26 -26   -6.09    7.40
  -4  26  26    0.06    6.27
   3 -25 -25   -2.01   10.60
  -3  25  25    0.94    6.59
   2 -24 -24    4.89    7.53
  -2  24  24    1.32    6.21
   1 -23 -23   10.48    7.53
  -1  23  23    6.78    6.15
   0 -22 -22   -6.02    7.28
   0  22  22    2.51    5.96
  -1 -21 -21   -5.71   10.23
   1  21  21    0.50    5.71
  -2 -20 -20   10.04    6.78
   2  20  20    6.52    5.65
  -3 -19 -19   18.82    8.78
   3  19  19   18.00    4.58
  -4 -18 -18   29.67    9.72
   4  18  18   29.04    5.14
  -5 -17 -17    5.77    5.33
   5  17  17    8.34    5.08
  -6 -16 -16   52.63    5.90
   6  16  16   58.53    5.08
  -7 -15 -15   -3.01    4.83
   7  15  15    3.20    4.33
  -8 -14 -14    1.07    4.45
   8  14  14    3.51    4.39
  -9 -13 -13   23.90    4.52
   9  13  13   29.55    3.95
 -10 -12 -12   28.42    3.95
  10  12  12   24.28    3.95
 -11 -11 -11   22.27    3.20
  11  11  11   28.23    3.45
 -12 -10 -10    6.02    3.32
  12  10  10   -1.13    3.32
 -13  -9  -9   98.87    5.02
  13   9   9   95.35    4.83
 -14  -8  -8   -5.27    3.89
  14   8   8    2.82    3.76
 -15  -7  -7   36.01    3.14
  15   7   7   37.64    3.51
 -16  -6  -6   21.71    3.01
  16   6   6   19.26    2.95
 -17  -5  -5    0.75    2.57
  17   5   5    0.31    2.95
 -18  -4  -4  147.92    6.40
  18   4   4  132.18    6.78
 -19  -3  -3   11.73    3.32
  19   3   3   11.17    3.51
 -20  -2  -2  154.89    8.03
  20   2   2  160.41    7.78
 -21  -1  -1    5.65    3.45
  21   1   1   10.23    4.08
 -22   0   0   64.49    5.21
  22   0   0   65.99    5.52
 -23   1   1   10.85    3.70
  23  -1  -1    6.71    4.01
 -24   2   2   -2.07    3.83
  24  -2  -2    2.38    4.27
 -25   3   3   35.26    4.70
  25  -3  -3   35.13    5.39
 -26   4   4    5.21    4.45
  26  -4  -4   -4.39    5.27
 -27   5   5    8.09    5.14
  27  -5  -5   10.04    6.02
  28  -6  -6    5.14    5.46
 -29   7   7    7.53    5.14
  29  -7  -7    0.00    6.96
 -30   8   8    6.65    5.27
  30  -8  -8    6.02    6.84
 -31   9   9    1.13    4.77
  31  -9  -9    2.70    6.78
 -32  10  10    2.82    4.64
  32 -10 -10    6.09    6.59
 -33  11  11    0.13    4.89
  33 -11 -11    0.00    5.71
 -34  12  12   -1.44    4.39
  34 -12 -12   -3.45    5.90
 -35  13  13    0.00    6.21
  35 -13 -13    2.20    5.14
 -36  14  14    2.51    7.34
  36 -14 -14   -4.08    4.77
   5 -29 -29    0.19    4.20
  -5  29  29   -2.45    5.58
   4 -28 -28    0.88    4.70
  -4  28  28    2.45    4.96
   3 -27 -27    0.82    4.89
  -3  27  27   -0.56    4.39
   2 -26 -26    0.88    6.71
  -2  26  26    4.58    5.46
   1 -25 -25   -5.33    7.28
  -1  25  25    1.13    6.09
   0 -24 -24   10.85    6.96
   0  24  24    0.69    6.40
  -1 -23 -23   -1.51   10.29
   1  23  23   -2.57    9.79
  -2 -22 -22    3.70    9.97
   2  22  22   22.46    9.10
  -3 -21 -21   45.23   10.10
   3  21  21   37.39    9.47
  -4 -20 -20    5.14    8.59
   4  20  20    7.09    7.97
  -5 -19 -19   74.96    9.85
   5  19  19   66.62    9.35
  -6 -18 -18   -6.09    5.27
   6  18  18   -0.06    4.89
  -7 -17 -17   19.07    4.70
   7  17  17   16.81    4.58
  -8 -16 -16   16.37    6.90
   8  16  16   18.76    4.77
  -9 -15 -15   -1.69    4.20
   9  15  15    0.50    4.08
 -10 -14 -14  135.69    7.40
  10  14  14  146.42    7.15
 -11 -13 -13   11.86    3.58
  11  13  13   11.54    3.58
 -12 -12 -12  118.94    6.02
  12  12  12  101.88    8.34
 -13 -11 -11   29.04    5.27
  13  11  11   28.29    3.89
 -14 -10 -10   40.65    5.58
  14  10  10   38.77    3.95
 -15  -9  -9   84.37    4.89
  15   9   9   87.45    4.83
 -16  -8  -8   10.16    2.82
  16   8   8    3.45    2.95
  18   6   6   18.88    4.45
 -19  -5  -5  163.42    9.72
  19   5   5  139.70   10.92
 -20  -4  -4   -0.19    3.07
  20   4   4   -4.58    3.64
  21   3   3   97.49    8.03
 -22  -2  -2   18.00    4.89
  22   2   2   21.64    4.27
 -23  -1  -1    6.78    3.32
  23   1   1    7.03    3.64
 -24   0   0   47.30    6.34
  24   0   0   47.99    5.58
 -25   1   1    3.64    4.08
  25  -1  -1    6.46    3.89
 -26   2   2   33.44    4.83
  26  -2  -2   33.88    5.33
 -27   3   3    1.25    4.58
  27  -3  -3    3.01    4.58
 -28   4   4   12.80    5.21
  28  -4  -4   11.35    5.39
 -29   5   5    1.07    6.71
  29  -5  -5    0.69    6.02
 -30   6   6    5.21    4.58
  30  -6  -6    4.01    8.03
 -31   7   7    0.63    4.64
  31  -7  -7    3.26    6.40
 -32   8   8    1.00    5.08
  32  -8  -8   -0.38    6.21
 -33   9   9    4.27    4.96
  33  -9  -9    2.57    5.90
 -34  10  10    5.77    5.08
  34 -10 -10   -2.01    6.02
 -35  11  11    4.33    4.83
  35 -11 -11   -4.58    5.14
 -36  12  12   -0.13    7.59
  36 -12 -12   -0.63    4.89
 -37  13  13   -5.14    6.90
   3 -29 -29   -0.94    5.02
  -3  29  29   -0.44    3.70
   2 -28 -28    1.51    5.65
  -2  28  28   -1.82    4.20
   1 -27 -27    0.38    6.27
  -1  27  27    2.38    5.39
   0 -26 -26    3.89    6.78
   0  26  26   -0.44    5.90
  -1 -25 -25    1.88    6.52
   1  25  25    5.77    5.96
  -2 -24 -24    6.02   10.48
   2  24  24    9.28    8.78
  -3 -23 -23    4.58   12.73
   3  23  23    6.27    9.85
  -4 -22 -22    0.94    9.60
   4  22  22   -3.58    8.34
  -5 -21 -21    7.09    9.03
   5  21  21    6.52    8.03
  -6 -20 -20   -7.47    8.53
   6  20  20   -0.56    8.22
  -7 -19 -19    5.02    5.46
   7  19  19    3.26    5.02
  -8 -18 -18    0.00    5.08
   8  18  18    0.44    4.39
  -9 -17 -17    0.75    4.58
   9  17  17    1.88    4.33
 -10 -16 -16    3.64    4.70
  10  16  16    1.88    3.76
 -11 -15 -15   -8.72    7.03
  11  15  15   -3.51    4.14
 -12 -14 -14   40.59    4.45
  12  14  14   36.07    3.89
 -13 -13 -13    5.52    4.14
  13  13  13   -0.63    5.65
 -14 -12 -12    5.83    3.20
  14  12  12    3.95    3.14
 -15 -11 -11   -1.51    3.26
  15  11  11    2.63    3.20
 -16 -10 -10   20.39    3.32
  16  10  10   23.02    4.89
 -17  -9  -9    1.69    2.82
  17   9   9   -0.75    3.07
 -18  -8  -8   34.82    3.58
  18   8   8   32.62    3.76
 -19  -7  -7   27.16    4.83
  19   7   7   32.43    5.58
 -20  -6  -6    2.38    4.52
  20   6   6    2.38    3.58
 -21  -5  -5   10.04    3.26
  21   5   5   10.04    3.58
 -22  -4  -4    3.01    3.39
  22   4   4    5.21    3.58
 -23  -3  -3   22.40    3.76
  23   3   3   24.90    4.27
 -24  -2  -2    1.82    3.45
  24   2   2   -2.13    3.95
 -25  -1  -1    4.01    3.39
  25   1   1    1.44    4.33
 -26   0   0   12.36    4.01
  26   0   0   14.05    4.89
 -27   1   1    4.58    4.01
  27  -1  -1    3.51    4.70
 -28   2   2    9.47    4.58
  28  -2  -2    7.53    5.33
 -29   3   3    2.01    4.83
  29  -3  -3    2.95    5.58
 -30   4   4    0.56    4.70
  30  -4  -4   -4.01    6.27
 -31   5   5   -0.06    4.77
  31  -5  -5   -3.89    5.83
 -32   6   6    2.57    4.64
  32  -6  -6    3.39    5.83
 -33   7   7    6.90    5.33
  33  -7  -7    9.91    6.27
 -34   8   8    5.77    4.45
  34  -8  -8    6.27    5.33
 -35   9   9    4.08    4.52
  35  -9  -9   -2.13    4.77
 -36  10  10   10.10    8.22
  36 -10 -10   -1.63    5.52
 -37  11  11   -0.31    8.41
  37 -11 -11   -1.82    4.14
   1 -29 -29   -1.51    8.91
  -1  29  29   -0.94    2.38
   0 -28 -28    0.75    6.09
   0  28  28   -0.25    4.01
  -1 -27 -27    1.19    6.09
   1  27  27    0.75    5.14
  -2 -26 -26    1.82    6.59
   2  26  26    4.39    3.95
  -3 -25 -25    7.15    9.79
   3  25  25    4.08    5.27
  -4 -24 -24    2.76    9.35
   4  24  24    0.25    8.91
  -5 -23 -23    6.09   10.10
   5  23  23   13.17    8.09
  -6 -22 -22   13.17   11.54
   6  22  22    4.89    8.59
  -7 -21 -21   13.61    9.16
   7  21  21   39.90    4.83
  -8 -20 -20    5.39    5.52
   8  20  20    0.44    5.08
  -9 -19 -19   35.95    8.09
   9  19  19   25.22    5.65
 -10 -18 -18    7.15    5.14
  10  18  18   10.60    4.64
 -11 -17 -17    8.53    4.20
  11  17  17    9.03    4.08
 -12 -16 -16   93.35    6.46
  12  16  16   86.07    6.09
 -13 -15 -15    3.83    4.14
  13  15  15   -0.44    6.15
 -14 -14 -14  162.41   13.49
  14  14  14  142.72   11.61
 -15 -13 -13    1.32    3.32
  15  13  13    8.03    3.32
 -16 -12 -12  125.34    6.09
  16  12  12  109.84    6.59
 -17 -11 -11   49.18    6.02
  17  11  11   59.91    4.83
 -18 -10 -10   38.14    3.70
  18  10  10   41.47    4.14
 -22  -6  -6   -5.52    4.64
 -24  -4  -4    7.34    3.01
  24   4   4   17.13    3.76
 -25  -3  -3   35.26    6.46
  25   3   3   32.68    4.58
 -26  -2  -2   49.50    4.58
  26   2   2   26.97    7.47
 -27  -1  -1    0.82    4.08
  27   1   1    0.69    4.64
 -28   0   0   69.70    7.21
  28   0   0   58.09    6.34
 -29   1   1   -2.57    4.14
  29  -1  -1   -2.95    4.77
 -30   2   2    3.58    7.09
  30  -2  -2   26.47    5.83
 -31   3   3   -0.69    4.39
  31  -3  -3    5.83    5.33
 -32   4   4    3.64    6.34
  32  -4  -4    4.45    5.83
 -33   5   5    2.07    4.52
  33  -5  -5    5.27    5.58
 -34   6   6    0.50    4.45
  34  -6  -6   -0.63    5.21
 -35   7   7    4.45    3.83
  35  -7  -7   -1.51    4.45
 -36   8   8   -0.94    3.83
  36  -8  -8   -0.38    4.52
 -37   9   9    3.14    7.90
  37  -9  -9    0.75    5.02
 -38  10  10    0.50    8.22
  38 -10 -10    0.25    4.77
 -39  11  11   -0.31    6.40
   0 -30 -30    2.63    4.64
   0  30  30    9.41    6.65
  -1 -29 -29   -3.01    4.96
   1  29  29    1.19    3.26
  -2 -28 -28   -1.32    5.65
   2  28  28   -0.75    3.70
  -3 -27 -27   -1.38    5.39
   3  27  27    3.89    4.33
  -4 -26 -26  -10.48    9.35
   4  26  26    0.63    4.83
  -5 -25 -25    4.52    9.03
   5  25  25    3.51    4.89
  -6 -24 -24   11.67   10.29
   6  24  24    9.35    8.34
  -7 -23 -23   -6.46    8.66
   7  23  23   -0.31    7.59
  -8 -22 -22    0.13    8.78
   8  22  22   -0.19    7.53
  -9 -21 -21   -5.90    5.58
   9  21  21    3.58    5.02
 -10 -20 -20    2.01    8.22
  10  20  20    4.01    4.70
 -11 -19 -19    3.76    4.96
  11  19  19    1.32    4.45
 -12 -18 -18   13.93    5.33
  12  18  18    8.16    4.39
 -13 -17 -17   -1.57    3.95
  13  17  17    3.58    3.58
 -14 -16 -16   20.07    4.33
  14  16  16   30.86    6.52
 -15 -15 -15   19.64    4.08
  15  15  15   15.62    4.01
 -16 -14 -14    1.94    3.20
  16  14  14    0.50    3.07
 -17 -13 -13    9.28    3.26
  17  13  13    4.83    3.58
 -18 -12 -12    5.52    3.20
  18  12  12    9.28    3.26
 -19 -11 -11   13.36    3.20
  19  11  11   10.35    3.26
 -20 -10 -10   35.69    5.21
  20  10  10   23.65    3.32
 -21  -9  -9    9.35    3.20
  21   9   9   15.06    3.32
 -23  -7  -7    0.94    2.89
  23   7   7    3.14    3.07
 -24  -6  -6    0.56    4.45
  24   6   6    2.01    3.26
 -25  -5  -5   13.05    3.26
  25   5   5    7.59    3.89
 -26  -4  -4    1.94    3.39
  26   4   4    1.07    4.08
 -27  -3  -3    3.14    4.70
  27   3   3    4.27    4.01
 -28  -2  -2    9.41    3.76
  28   2   2    8.72    4.01
 -29  -1  -1   -3.20    4.08
  29   1   1   -0.94    4.52
 -30   0   0    8.47    5.65
  30   0   0    5.39    4.96
 -31   1   1   -0.44    6.40
  31  -1  -1   -0.44    4.96
 -32   2   2   -1.32    4.33
  32  -2  -2    7.47    5.14
 -33   3   3   -0.88    4.45
  33  -3  -3    2.01    5.14
 -34   4   4    9.72    4.83
  34  -4  -4    3.01    5.33
 -35   5   5    0.88    4.01
  35  -5  -5   -3.14    5.02
 -36   6   6   -1.32    3.07
  36  -6  -6   -3.20    7.47
 -37   7   7   -1.19    3.70
  37  -7  -7   -2.32    7.59
 -38   8   8   -6.96    6.59
  38  -8  -8    0.25    4.14
 -39   9   9   -5.65    6.96
  -2 -30 -30    0.00    6.78
   2  30  30    2.76    4.27
  -3 -29 -29    1.13    4.45
   3  29  29    0.00    2.70
  -4 -28 -28   -0.56    4.08
   4  28  28    0.25    4.45
  -5 -27 -27    5.52    7.15
   5  27  27    2.01    7.40
  -6 -26 -26    1.13    9.79
   6  26  26    1.51    4.14
  -7 -25 -25   12.80    8.28
   7  25  25    3.70    5.46
  -8 -24 -24   -1.51    6.02
   8  24  24    0.13    7.84
  -9 -23 -23    9.47    5.71
   9  23  23   -1.07    7.84
 -10 -22 -22   -1.32    5.83
  10  22  22    1.69    5.14
 -11 -21 -21   19.07    5.83
  11  21  21   16.44    5.39
 -12 -20 -20    5.27    5.02
  12  20  20    3.89    4.52
 -13 -19 -19    8.85    4.58
  13  19  19    6.59    4.20
 -14 -18 -18   55.46    5.65
  14  18  18   52.00    8.34
 -15 -17 -17   -2.89    4.64
  15  17  17    0.94    4.39
 -16 -16 -16  124.65   11.35
  16  16  16  114.11   11.42
 -17 -15 -15    1.07    3.95
  17  15  15   -3.70    5.08
 -18 -14 -14  104.39    5.90
  18  14  14   83.75    9.54
 -19 -13 -13    9.03    3.51
  19  13  13   12.04    3.58
 -20 -12 -12   21.89    5.21
  20  12  12   26.03    4.14
  21  11  11   96.61    6.52
  24   8   8   12.67    4.58
 -25  -7  -7   30.80    3.51
  25   7   7   46.11    5.83
 -26  -6  -6   16.62    4.08
  26   6   6   10.04    3.58
 -27  -5  -5   15.43    3.26
  27   5   5   11.29    4.14
 -28  -4  -4   13.74    3.64
  28   4   4   16.06    3.89
 -29  -3  -3    3.64    3.45
  29   3   3   -2.38    6.40
 -30  -2  -2   17.75    4.45
  30   2   2   23.15    5.08
 -31  -1  -1   -2.70    4.08
  31   1   1   -1.44    4.77
 -32   0   0    6.78    3.95
  32   0   0    8.41    5.27
 -33   1   1    3.70    4.14
  33  -1  -1    3.83    5.27
 -34   2   2    5.77    4.27
  34  -2  -2    0.38    5.14
 -35   3   3    2.63    4.83
  35  -3  -3    1.32    4.83
 -36   4   4   -2.26    3.83
  36  -4  -4   -2.45    4.77
 -37   5   5    1.38    2.76
  37  -5  -5    2.13    7.09
 -38   6   6    1.51    2.89
  38  -6  -6   -7.84    7.09
 -39   7   7    0.13    5.52
  39  -7  -7   -1.44    8.47
 -40   8   8   -0.25    5.08
  -4 -30 -30    0.25    5.71
  -5 -29 -29   -6.02    7.28
   5  29  29    0.13    4.14
   6  28  28   -1.13    5.90
  -7 -27 -27   -7.21    7.72
   7  27  27    8.16    7.21
  -8 -26 -26    0.00    4.45
   8  26  26    1.63    4.27
  -9 -25 -25    3.64    5.58
   9  25  25    4.33    5.14
 -10 -24 -24   -3.39    5.27
  10  24  24    4.39    4.96
 -11 -23 -23    3.51    6.59
  11  23  23    1.82    4.89
 -12 -22 -22   -3.20    5.46
  12  22  22   -5.58    4.83
 -13 -21 -21   -1.44    5.52
  13  21  21    2.13    4.64
 -14 -20 -20    9.66    4.77
  14  20  20   -0.88    6.34
 -15 -19 -19    0.19    4.08
  15  19  19    0.06    4.14
 -16 -18 -18    3.01    4.39
  16  18  18    3.39    4.58
 -17 -17 -17    6.52    4.52
  17  17  17    6.15    4.39
 -18 -16 -16    0.19    4.33
  18  16  16    3.51    4.08
 -19 -15 -15    0.63    3.45
  19  15  15   -0.38    3.70
 -20 -14 -14   -1.51    3.64
  20  14  14   -0.38    3.64
 -21 -13 -13    4.45    4.58
  21  13  13    0.56    3.45
 -22 -12 -12   -2.76    4.08
  22  12  12    1.44    3.51
 -23 -11 -11    1.57    4.33
  23  11  11    6.09    3.07
 -24 -10 -10    0.00    3.20
  24  10  10   -0.31    2.89
 -25  -9  -9    5.21    2.95
 -26  -8  -8    2.76    2.76
  26   8   8   -0.50    3.14
 -27  -7  -7    0.63    2.95
  27   7   7    0.50    3.14
  28   6   6    0.06    3.45
 -29  -5  -5    4.08    3.51
  29   5   5    5.52    3.32
 -30  -4  -4    0.13    3.70
  30   4   4    0.13    5.39
 -31  -3  -3   -0.63    3.70
  31   3   3   -1.82    4.14
 -32  -2  -2    2.32    3.64
  32   2   2    3.58    4.14
 -33  -1  -1    0.06    4.01
  33   1   1   -2.57    4.70
  34   0   0   -2.51    4.83
 -35   1   1   -1.25    3.39
  35  -1  -1    2.45    5.08
 -36   2   2   -0.31    3.45
  36  -2  -2    1.63    3.45
 -37   3   3    0.69    2.57
  37  -3  -3   -1.00    4.14
 -38   4   4    1.19    4.64
  38  -4  -4    7.09    8.16
  39  -5  -5    1.38    8.34
  40  -6  -6    2.38    7.09
  -6 -30 -30    2.20    5.46
  -7 -29 -29   -0.50    4.27
   7  29  29   -5.27    5.65
   8  28  28    1.69    5.33
  -9 -27 -27    3.45    7.09
   9  27  27   -0.82    3.45
 -10 -26 -26   -3.01    6.21
  10  26  26    1.88    3.76
 -11 -25 -25    0.25    5.08
  11  25  25    1.69    4.14
 -12 -24 -24   -2.57    6.96
  12  24  24    0.38    4.83
 -13 -23 -23    2.01    4.89
  13  23  23    1.00    4.77
 -14 -22 -22    3.70    4.45
  14  22  22   -4.08    6.52
 -15 -21 -21   -0.88    5.83
  15  21  21   -0.31    4.83
 -16 -20 -20    3.01    5.21
  16  20  20    2.13    4.83
 -17 -19 -19    0.13    4.27
  17  19  19    1.13    4.01
 -18 -18 -18   12.92    4.27
  18  18  18   14.43    4.58
 -19 -17 -17    5.90    6.02
  19  17  17   -4.27    4.01
 -20 -16 -16   10.85    4.58
  20  16  16    8.59    4.27
 -21 -15 -15    2.76    3.64
  21  15  15   -3.01    5.52
 -22 -14 -14    7.15    3.64
  22  14  14    5.83    3.58
 -23 -13 -13    5.96    3.45
  23  13  13    7.53    3.39
 -24 -12 -12    1.82    4.89
  24  12  12   -2.45    3.51
 -25 -11 -11   11.67    3.32
  25  11  11   14.18    3.20
 -26 -10 -10    0.38    3.76
  26  10  10   -0.13    3.07
 -27  -9  -9   12.11    2.89
  27   9   9   19.01    3.14
 -28  -8  -8    0.56    2.89
  28   8   8    1.57    2.89
 -29  -7  -7    2.76    3.26
  29   7   7    2.26    3.01
 -30  -6  -6    1.07    3.51
  30   6   6    4.20    3.32
 -31  -5  -5   -2.38    4.45
  31   5   5   -0.13    5.27
 -32  -4  -4    2.20    3.45
  32   4   4   -1.44    3.95
 -33  -3  -3    2.57    3.51
  33   3   3    3.01    4.33
 -34  -2  -2    1.13    3.45
  34   2   2    4.01    4.08
 -35  -1  -1    4.27    3.51
  35   1   1    3.01    4.27
 -36   0   0   -0.88    4.08
  36   0   0    1.88    4.01
  37  -1  -1    1.94    3.20
  38  -2  -2    4.01    6.34
  39  -3  -3   -7.65    8.03
  40  -4  -4    2.07    8.72
  -8 -30 -30   -2.63    5.02
  -9 -29 -29    2.38    5.52
   9  29  29    0.94    5.02
 -10 -28 -28   11.61    5.14
  10  28  28    0.69    4.64
 -11 -27 -27   -0.31    5.77
  11  27  27    0.56    5.58
 -12 -26 -26    1.19    3.83
  12  26  26   -1.00    2.45
 -13 -25 -25    0.63    6.90
  13  25  25   -1.57    2.70
 -14 -24 -24   -0.75    3.32
  14  24  24    2.57    5.71
 -15 -23 -23   -0.31    4.27
  15  23  23   -0.56    4.08
 -16 -22 -22    1.88    4.14
  16  22  22   -2.51    4.64
 -17 -21 -21    2.70    4.77
  17  21  21   -1.19    4.96
 -18 -20 -20   -1.57    4.77
  18  20  20    0.19    4.89
 -19 -19 -19   -0.56    5.39
  19  19  19   -2.95    3.76
 -20 -18 -18    6.21    6.09
  20  18  18    0.50    4.08
 -21 -17 -17    2.20    4.14
  21  17  17    2.89    3.95
 -22 -16 -16   -1.25    3.83
  22  16  16    1.32    4.14
 -23 -15 -15   -0.38    4.52
  23  15  15    3.51    3.76
 -24 -14 -14    4.33    3.32
  24  14  14    1.25    3.51
 -25 -13 -13    2.13    3.07
  25  13  13   -1.57    3.45
 -26 -12 -12    6.46    3.20
 -27 -11 -11    5.52    4.39
  27  11  11    0.00    3.95
 -28 -10 -10    4.52    3.32
  28  10  10    3.01    2.82
 -29  -9  -9    3.07    2.57
  29   9   9   -0.31    2.63
 -30  -8  -8    4.96    3.20
  30   8   8    1.32    2.57
 -31  -7  -7    3.95    2.51
  31   7   7    0.19    4.01
 -32  -6  -6   -0.94    2.89
  32   6   6    0.38    3.01
 -33  -5  -5    5.46    4.01
  33   5   5   -0.13    3.26
 -34  -4  -4   -0.56    2.95
  34   4   4   -1.38    3.20
 -35  -3  -3    2.13    4.08
  35   3   3   -1.07    3.45
 -36  -2  -2    0.38    4.14
  36   2   2   -1.44    3.39
 -37  -1  -1    1.38    2.57
  37   1   1    2.13    5.71
  38   0   0   -2.95    5.71
  39  -1  -1    2.89    4.96
 -11 -29 -29   -2.51    6.40
  11  29  29   -3.26    4.96
 -12 -28 -28    1.82    5.90
  12  28  28   -0.56    5.08
 -13 -27 -27   -2.57    5.58
  13  27  27    8.34    7.40
  14  26  26    4.89    6.27
 -15 -25 -25    0.38    3.95
  15  25  25    2.89    6.34
  16  24  24    1.38    3.26
 -17 -23 -23   -2.20    5.46
  17  23  23    0.82    5.90
 -18 -22 -22    4.58    3.39
  18  22  22    1.38    3.70
 -19 -21 -21    0.38    3.64
  19  21  21    0.56    4.27
 -20 -20 -20   -3.64    4.77
  20  20  20   -0.75    3.89
 -21 -19 -19   -0.69    3.95
  21  19  19    3.14    3.89
 -22 -18 -18   -0.50    5.33
  22  18  18    0.31    3.89
 -23 -17 -17    6.71    5.21
  23  17  17   -0.25    5.58
 -24 -16 -16   -5.58    4.08
  24  16  16    1.82    3.45
 -25 -15 -15    3.83    3.76
  25  15  15    0.00    3.32
 -26 -14 -14   -0.82    3.39
  26  14  14    1.88    2.95
 -27 -13 -13    0.06    4.08
  27  13  13   -0.19    2.95
 -28 -12 -12    0.06    2.70
  28  12  12    1.57    2.70
 -29 -11 -11    1.38    3.76
  29  11  11    1.76    2.63
 -30 -10 -10    3.70    3.14
  30  10  10   -1.00    2.45
 -31  -9  -9    0.50    2.13
  31   9   9   -3.07    3.26
 -32  -8  -8   -1.63    3.26
  32   8   8    0.06    3.45
  33   7   7    2.01    2.20
 -34  -6  -6    4.52    3.01
  34   6   6   -0.63    2.38
  35   5   5   -0.31    2.26
  36   4   4    1.19    3.39
 -37  -3  -3    0.88    2.63
  37   3   3    0.63    3.45
  38   2   2   -0.19    4.20
 -39  -1  -1    2.45    3.83
  13  29  29   -1.69    4.77
 -14 -28 -28   -3.45    6.52
  14  28  28   -0.56    2.82
  15  27  27    9.41    6.59
  16  26  26   -2.01    6.09
  17  25  25    0.00    5.08
  18  24  24   -0.19    5.77
  19  23  23    0.50    4.64
 -20 -22 -22    0.38    3.76
  20  22  22   -2.70    3.51
  21  21  21    1.94    3.32
 -22 -20 -20    1.25    4.08
  22  20  20   -1.25    3.39
 -23 -19 -19    1.19    3.45
  23  19  19    1.19    4.89
 -24 -18 -18    0.00    5.02
  24  18  18   -0.31    3.76
 -25 -17 -17    3.14    3.45
  25  17  17    0.88    3.20
 -26 -16 -16   -3.07    4.20
  26  16  16   -1.69    3.01
 -27 -15 -15   -0.82    3.01
  27  15  15    1.07    2.82
 -28 -14 -14    3.83    2.76
  28  14  14    5.90    2.82
 -29 -13 -13   -0.19    3.89
  29  13  13    3.51    2.57
 -30 -12 -12    1.76    3.26
  30  12  12    5.52    2.20
  31  11  11    0.50    1.82
 -32 -10 -10   -1.07    2.70
  32  10  10    0.82    1.69
 -33  -9  -9    1.00    2.38
  33   9   9   -0.13    1.76
 -34  -8  -8    0.69    1.76
  34   8   8    0.94    1.69
 -35  -7  -7   -0.44    1.69
  35   7   7    0.31    1.69
 -36  -6  -6    2.01    1.94
  36   6   6   -0.38    1.76
 -37  -5  -5    0.00    2.01
  37   5   5   -2.26    2.45
  14  30  30    0.00    3.39
  16  28  28    0.44    5.21
  17  27  27   -3.70    3.83
  18  26  26    0.19    4.64
  19  25  25   -3.26    4.58
  20  24  24   -1.25    4.14
 -21 -23 -23    1.07    4.70
  21  23  23    1.19    4.08
  22  22  22    2.70    4.89
  23  21  21   -2.51    5.39
 -24 -20 -20    1.38    2.26
  24  20  20    1.69    4.70
 -25 -19 -19   -0.63    2.07
  25  19  19   -0.38    2.51
 -26 -18 -18    1.13    2.45
  26  18  18    1.07    2.51
 -27 -17 -17    0.56    2.89
  27  17  17   -1.25    3.07
 -28 -16 -16    0.00    2.32
  28  16  16    1.00    2.45
 -29 -15 -15   -0.50    2.26
  29  15  15    1.00    2.45
 -30 -14 -14    0.75    2.20
  30  14  14    0.00    1.76
  31  13  13   -1.32    1.38
  23  23  23   -1.76    4.45
  25  21  21   -3.70    4.01
  26  20  20   -0.19    2.95
  27  19  19    3.76    3.64
  28  18  18   -0.82    2.32
  29  17  17   -0.88    2.32
  30  16  16    0.63    1.88
  24  24  22   -1.76    3.83
  28  18  16   -0.88    2.57
  27  19  17    1.69    2.89
 -27 -19 -17    1.25    2.57
  26  20  18    1.00    2.95
  25  21  19    2.51    2.63
  24  22  20    0.00    2.32
  23  23  21    2.63    2.76
  22  24  22    1.38    3.76
  28  16  14    1.88    1.94
  27  17  15   -0.38    2.82
 -27 -17 -15   -0.06    3.95
  26  18  16   -0.06    3.39
 -26 -18 -16    1.07    4.39
  25  19  17    0.69    2.63
 -25 -19 -17    0.44    5.08
  24  20  18    1.94    2.76
 -24 -20 -18    0.63    4.70
  23  21  19   -1.32    2.76
 -23 -21 -19    2.51    2.51
  22  22  20    0.31    2.95
 -22 -22 -20    0.00    4.64
  21  23  21   -0.50    2.45
 -21 -23 -21    0.69    3.32
  20  24  22   -1.51    3.01
  18  26  24   -1.69    4.20
  17  27  25   -0.94    5.14
  16  28  26   -1.19    4.14
 -16 -28 -26    2.13    3.64
  15  29  27   -1.00    2.89
 -15 -29 -27   -1.19    4.27
  14  30  28    1.32    3.07
 -14 -30 -28    1.19    5.90
  36   6   4    1.07    1.88
 -36  -6  -4   -0.69    1.82
 -35  -7  -5   -0.82    1.57
  28  14  12    1.07    1.88
 -28 -14 -12    0.44    2.95
  27  15  13    0.31    2.26
 -27 -15 -13    0.19    2.51
  26  16  14    3.70    3.70
 -26 -16 -14    0.06    2.89
  25  17  15    0.31    2.89
 -25 -17 -15    0.38    3.07
  24  18  16    1.88    3.07
 -24 -18 -16   -1.13    3.51
  23  19  17    2.95    3.51
 -23 -19 -17   -1.76    3.14
  22  20  18    1.51    3.51
 -22 -20 -18    0.56    3.26
  21  21  19    1.82    3.95
 -21 -21 -19   -0.69    3.51
  20  22  20    0.88    3.83
 -20 -22 -20   -0.94    3.89
  19  23  21   -1.19    3.95
  18  24  22   -1.94    4.52
  17  25  23   -1.57    5.39
  16  26  24   -0.56    4.70
  15  27  25    2.01    5.58
 -15 -27 -25    0.06    4.83
  14  28  26   -0.69    4.58
 -14 -28 -26   -0.19    2.82
 -13 -29 -27    0.63    6.15
 -12 -30 -28    1.88    4.58
  39   1  -1    1.19    4.83
  38   2   0    0.00    4.89
 -38  -2   0    1.32    3.32
  37   3   1    1.13    2.51
  36   4   2    0.06    3.32
 -36  -4  -2   -0.13    2.70
  35   5   3   -0.94    2.01
  34   6   4   -0.19    1.88
 -34  -6  -4    0.44    1.76
  33   7   5   -0.19    2.70
 -33  -7  -5   -2.76    3.01
  32   8   6   -0.13    1.88
 -32  -8  -6    2.51    2.57
  31   9   7    0.13    2.76
 -31  -9  -7    0.44    2.26
  28  12  10    1.38    2.01
 -28 -12 -10    1.63    2.70
  27  13  11    1.32    2.20
 -27 -13 -11    1.76    2.32
  26  14  12    0.25    3.32
 -26 -14 -12    1.25    2.57
  25  15  13    0.82    2.76
 -25 -15 -13    1.51    3.26
  24  16  14    0.44    3.26
 -24 -16 -14   -2.57    4.45
  23  17  15    2.07    3.51
 -23 -17 -15    0.56    3.70
  22  18  16    1.25    3.64
 -22 -18 -16    2.26    4.64
  21  19  17    3.07    4.27
 -21 -19 -17   -1.51    3.83
  20  20  18    0.56    3.70
 -20 -20 -18   -1.44    3.83
  19  21  19    0.44    4.01
 -19 -21 -19    1.00    4.01
  18  22  20   -2.20    3.89
 -18 -22 -20    1.69    5.52
  17  23  21   -0.94    4.33
 -17 -23 -21    7.90    6.40
  16  24  22    9.85    5.58
 -16 -24 -22    1.19    5.21
  15  25  23    7.03    5.14
  14  26  24    1.38    5.14
 -14 -26 -24    2.07    3.89
  13  27  25   -0.56    5.65
 -13 -27 -25   -0.06    3.32
  12  28  26   -3.32    4.39
  11  29  27   -1.94    5.33
 -10 -30 -28   -0.38    5.27
  -9 -31 -29   -2.26    5.02
  41  -3  -5    2.63    7.84
  38   0  -2    0.63    4.70
  37   1  -1    0.06    2.70
 -37  -1   1   -0.50    4.70
  36   2   0   -0.19    3.39
 -36  -2   0    4.45    3.76
  35   3   1    0.69    3.26
 -35  -3  -1   -1.25    2.57
  34   4   2    1.88    3.26
 -34  -4  -2    0.56    2.76
  33   5   3    3.39    3.20
 -33  -5  -3   -0.82    3.70
  32   6   4    3.01    2.70
 -32  -6  -4    1.76    3.70
  31   7   5    0.31    2.82
 -31  -7  -5    0.69    2.26
  30   8   6    0.88    2.26
 -30  -8  -6   -0.50    2.07
  29   9   7    4.45    2.20
 -29  -9  -7   -0.38    2.63
  28  10   8   -2.76    2.26
 -28 -10  -8   -1.69    3.01
  27  11   9    2.26    2.82
 -27 -11  -9    0.44    2.13
  26  12  10    1.51    3.58
 -26 -12 -10    0.88    2.32
  25  13  11    0.00    2.89
 -25 -13 -11    6.34    3.20
  24  14  12    2.57    3.07
 -24 -14 -12    1.38    2.95
  23  15  13    0.00    4.52
 -23 -15 -13    0.88    3.39
  22  16  14    3.83    3.51
 -22 -16 -14    5.83    5.02
  21  17  15   -1.51    3.39
 -21 -17 -15    2.01    3.70
  20  18  16    2.63    3.64
 -20 -18 -16   -0.13    3.89
  19  19  17    1.32    3.58
 -19 -19 -17   -0.38    3.83
  18  20  18    0.00    4.08
 -18 -20 -18   -3.51    4.27
  17  21  19   -0.44    4.27
 -17 -21 -19    0.19    4.08
  16  22  20    0.94    4.96
 -16 -22 -20   -0.06    5.14
  15  23  21    0.44    5.77
 -15 -23 -21    3.58    3.95
  14  24  22    2.45    4.08
 -14 -24 -22   -3.32    6.46
  13  25  23    2.89    3.89
 -13 -25 -23    1.63    5.33
  12  26  24    2.57    3.26
 -12 -26 -24    1.38    3.95
  11  27  25   -1.19    3.07
 -11 -27 -25    2.26    3.83
  10  28  26    1.19    3.07
 -10 -28 -26    0.31    7.65
   9  29  27    4.52    5.02
  -9 -29 -27    2.45    6.46
  -8 -30 -28   -3.89    3.76
  -7 -31 -29    0.63    3.76
  40  -4  -6   -2.89    8.41
  39  -3  -5    1.13    7.97
  38  -2  -4    3.76    7.40
 -38   2   4   -0.06    5.08
  37  -1  -3    2.20    3.45
 -37   1   3   -3.39    5.14
  36   0  -2    1.69    3.95
 -36   0   2   -3.45    5.58
  35   1  -1    0.44    4.33
 -35  -1   1    2.20    3.70
  34   2   0    4.89    4.70
 -34  -2   0   -0.13    3.45
  33   3   1   -0.44    3.95
 -33  -3  -1   -1.63    5.14
  32   4   2    0.56    3.51
 -32  -4  -2    2.07    3.39
  31   5   3    0.25    3.51
 -31  -5  -3    0.63    3.01
  30   6   4   -1.07    3.14
 -30  -6  -4    2.01    3.58
  29   7   5    3.76    2.76
 -29  -7  -5    2.89    2.57
  28   8   6   -2.70    3.51
 -28  -8  -6   -0.13    2.38
  27   9   7    2.76    3.39
 -27  -9  -7    2.32    2.13
  26  10   8    5.33    2.63
 -26 -10  -8   -0.69    3.20
  25  11   9   -1.69    2.57
 -25 -11  -9   -1.25    3.89
  24  12  10   -0.69    2.89
 -24 -12 -10   -0.38    3.32
  23  13  11    5.39    3.70
 -23 -13 -11    2.57    4.52
  22  14  12   -1.88    3.20
 -22 -14 -12    1.00    4.96
  21  15  13    0.69    4.70
 -21 -15 -13   -0.63    3.20
  20  16  14    3.64    3.76
 -20 -16 -14   12.99    3.45
  19  17  15    2.63    3.39
 -19 -17 -15    1.07    3.58
  18  18  16    2.13    3.89
 -18 -18 -16    1.88    4.01
  17  19  17    2.13    3.89
 -17 -19 -17   -2.45    4.20
  16  20  18   -0.13    4.39
 -16 -20 -18    5.02    4.70
  15  21  19    3.64    5.83
 -15 -21 -19   -0.13    4.27
  14  22  20    1.51    4.39
 -14 -22 -20   -0.82    5.02
  13  23  21    3.07    4.64
 -13 -23 -21   -0.44    7.40
  12  24  22    6.27    4.77
 -12 -24 -22   -1.00    5.08
  11  25  23    2.20    4.77
 -11 -25 -23   -2.51    4.77
  10  26  24   -0.25    4.45
 -10 -26 -24    3.01    4.64
   9  27  25    0.56    3.39
  -9 -27 -25    9.72    6.65
   8  28  26    1.13    3.14
  -8 -28 -26    0.25    7.09
   7  29  27   -2.26    2.95
  -7 -29 -27    4.58    8.03
  -6 -30 -28    1.44    5.77
  -5 -31 -29    1.25    5.71
  39  -5  -7   -1.13    6.65
 -39   5   7    4.70    5.65
  38  -4  -6   -2.38    7.90
 -38   4   6    1.57    2.82
  37  -3  -5    8.66    7.15
 -37   3   5    0.31    2.01
  36  -2  -4    1.19    4.70
 -36   2   4    1.88    3.01
  35  -1  -3   -0.13    4.08
 -35   1   3   -2.20    4.20
  34   0  -2    3.64    5.14
 -34   0   2    2.13    4.01
  33   1  -1   -1.32    4.64
 -33  -1   1    3.32    3.83
  32   2   0   -3.07    4.33
 -32  -2   0   -0.75    3.76
  31   3   1    2.57    4.27
 -31  -3  -1    0.25    3.32
  30   4   2    0.56    3.83
 -30  -4  -2    3.32    4.83
  29   5   3   -0.13    3.45
 -29  -5  -3    2.76    4.52
  28   6   4    1.82    4.33
 -28  -6  -4    0.63    3.76
  27   7   5    4.96    2.95
 -27  -7  -5    7.34    3.64
  26   8   6    1.94    2.89
 -26  -8  -6    3.01    3.01
  25   9   7    4.58    3.76
 -25  -9  -7    4.58    2.45
  24  10   8    1.25    2.70
 -24 -10  -8    0.82    2.45
  23  11   9    5.02    2.76
 -23 -11  -9    5.39    2.45
  22  12  10    0.13    2.95
 -22 -12 -10    1.57    3.64
  21  13  11   -0.38    2.95
 -21 -13 -11   -3.32    2.89
  20  14  12    9.41    3.07
 -20 -14 -12    9.79    3.14
  19  15  13   -0.44    3.76
 -19 -15 -13    0.25    3.32
  18  16  14   10.66    3.70
 -18 -16 -14   16.56    3.76
  17  17  15    1.13    3.58
 -17 -17 -15    0.88    3.83
  16  18  16    0.06    3.45
 -16 -18 -16    6.52    3.76
  15  19  17    3.83    5.14
 -15 -19 -17   -5.14    4.27
  14  20  18   -5.33    4.45
 -14 -20 -18   -0.75    4.70
  13  21  19    1.44    4.27
 -13 -21 -19    2.20    4.39
  12  22  20   -0.56    4.96
 -12 -22 -20   -1.07    8.66
  11  23  21   -4.20    4.64
 -11 -23 -21   -2.20    5.14
  10  24  22    1.13    5.14
 -10 -24 -22   -9.16    5.83
   9  25  23   -2.07    4.96
  -9 -25 -23   -2.45    5.65
   8  26  24    1.69    5.58
  -8 -26 -24   -4.70    7.90
   7  27  25    0.75    3.39
  -7 -27 -25   10.85    4.77
   6  28  26   -2.63    3.45
  -6 -28 -26    0.31    3.89
   5  29  27   -0.19    2.38
  -5 -29 -27   -0.94    3.95
   4  30  28   -0.31    2.95
  -4 -30 -28    1.51    6.27
   3  31  29   -0.13    4.20
  -3 -31 -29    4.58    6.52
 -40   8  10   -2.13    5.52
 -39   7   9    1.57    5.71
 -38   6   8   -0.56    4.58
  37  -5  -7    0.94    7.90
 -37   5   7   -1.38    3.58
  36  -4  -6   -0.69    3.70
 -36   4   6    0.69    2.89
  35  -3  -5    5.27    5.08
 -35   3   5    2.76    3.95
  34  -2  -4   -0.88    4.64
 -34   2   4   -0.50    5.90
  33  -1  -3    3.01    5.27
 -33   1   3    2.13    3.76
  32   0  -2    3.32    5.21
 -32   0   2   -5.33    6.84
  31   1  -1   -2.95    4.58
 -31  -1   1   -0.44    4.01
  30   2   0   -2.89    4.45
 -30  -2   0   -2.20    4.08
  29   3   1    1.69    4.27
 -29  -3  -1    2.38    3.51
  28   4   2    0.25    3.95
 -28  -4  -2    1.76    3.14
  27   5   3    0.06    4.89
 -27  -5  -3    2.07    3.07
  26   6   4   -1.13    3.07
 -26  -6  -4   -0.50    3.89
  25   7   5    0.75    2.76
 -25  -7  -5   -1.57    3.39
  24   8   6   -1.76    2.70
 -24  -8  -6    0.25    2.38
 -23  -9  -7   10.29    2.63
  22  10   8    7.97    3.83
 -22 -10  -8   10.29    3.45
 -21 -11  -9   12.80    3.95
  20  12  10    1.94    2.95
 -20 -12 -10    0.50    2.89
  19  13  11    6.78    2.95
 -19 -13 -11    5.71    2.95
  18  14  12    8.78    3.26
 -18 -14 -12   11.61    4.64
  17  15  13    4.96    3.45
 -17 -15 -13   -1.63    5.02
  16  16  14   24.53    4.52
 -16 -16 -14   30.43    4.27
  15  17  15    0.88    3.64
 -15 -17 -15   -1.69    3.64
  14  18  16   20.26    5.83
 -14 -18 -16   18.32    4.45
  13  19  17    4.14    3.76
 -13 -19 -17    1.51    4.08
  12  20  18    3.26    4.58
 -12 -20 -18    8.28    5.02
  11  21  19    2.57    4.70
 -11 -21 -19    2.26    7.90
  10  22  20    1.25    4.58
 -10 -22 -20    2.07    5.77
   9  23  21   -5.02    7.84
  -9 -23 -21    6.15    8.22
   8  24  22   -6.96    7.97
  -8 -24 -22   -5.02    5.52
   7  25  23   -8.91    9.97
  -7 -25 -23   -0.50    8.22
   6  26  24    0.00    5.08
  -6 -26 -24    1.69    5.83
   5  27  25    0.31    4.33
  -5 -27 -25    2.26    6.65
   4  28  26   -2.01    4.08
  -4 -28 -26   -2.01    5.14
   3  29  27   -0.31    3.76
  -3 -29 -27    0.82    4.83
   2  30  28   -1.07    3.39
  -2 -30 -28    0.50    4.14
   1  31  29    0.88    3.76
  -1 -31 -29   -2.01    4.01
 -39   9  11   -1.38    5.71
  38  -8 -10   -0.19    3.01
 -38   8  10   -0.82    7.97
  37  -7  -9    0.31    5.02
 -37   7   9    4.64    6.84
  36  -6  -8   -1.44    7.72
 -36   6   8   -0.06    4.01
  35  -5  -7    0.31    3.83
 -35   5   7    1.19    3.70
  34  -4  -6   -0.56    5.08
 -34   4   6   -5.08    5.71
  33  -3  -5    5.14    5.77
 -33   3   5    0.06    7.03
  32  -2  -4   -1.57    5.08
 -32   2   4    3.26    4.39
  31  -1  -3   -5.08    5.08
 -31   1   3    4.58    3.76
  30   0  -2    1.13    4.96
 -30   0   2    2.38    4.08
  29   1  -1    3.76    4.77
 -29  -1   1    1.07    3.83
  28   2   0    2.26    4.33
 -28  -2   0    3.20    3.64
  27   3   1    2.26    3.95
 -27  -3  -1    0.88    3.32
  26   4   2    6.02    3.51
 -26  -4  -2    2.82    4.52
  25   5   3    7.09    3.64
 -25  -5  -3    7.65    2.89
  24   6   4   -1.00    3.01
  23   7   5   35.38    3.51
 -23  -7  -5   30.30    3.39
  22   8   6    5.58    2.70
 -22  -8  -6    7.09    2.63
  21   9   7   22.21    3.26
 -21  -9  -7   29.17    3.89
  20  10   8    2.63    2.70
 -20 -10  -8    0.44    2.76
  19  11   9   11.42    2.76
 -19 -11  -9    6.40    2.76
  18  12  10    7.15    4.01
 -18 -12 -10    4.70    2.95
  17  13  11    0.56    3.07
 -17 -13 -11   -1.82    2.89
  16  14  12   19.01    3.51
 -16 -14 -12   20.51    3.64
  15  15  13   -1.25    3.39
 -15 -15 -13   -3.14    3.70
  14  16  14   -3.07    4.96
 -14 -16 -14   -2.70    3.14
  13  17  15    3.58    4.14
 -13 -17 -15    1.69    4.33
  12  18  16   -3.39    4.08
 -12 -18 -16   -3.39    6.84
  11  19  17    0.06    4.08
 -11 -19 -17    0.69    4.33
  10  20  18   -3.45    4.77
 -10 -20 -18    1.25    5.27
   9  21  19    8.78    5.08
  -9 -21 -19    2.01    5.46
   8  22  20   -7.40    7.53
  -8 -22 -20   -2.82    8.22
   7  23  21   -0.31    7.65
  -7 -23 -21    2.70   10.54
   6  24  22   -1.25    7.47
  -6 -24 -22   -5.83    8.91
   5  25  23    5.58    7.72
  -5 -25 -23    2.26    8.72
   4  26  24   -0.56    5.46
  -4 -26 -24   -5.21    6.27
   3  27  25    0.31    5.27
  -3 -27 -25    3.83    6.21
   2  28  26    1.88    4.52
  -2 -28 -26   -1.57    5.46
   1  29  27    2.51    4.01
  -1 -29 -27   11.10    5.77
   0  30  28    3.64    3.39
   0 -30 -28    4.58    4.70
  -1  31  29   -0.31    4.45
   1 -31 -29   -2.01    4.45
  37  -9 -11    2.63    3.51
  36  -8 -10    1.19    4.33
 -36   8  10   -2.70    4.01
  35  -7  -9    2.32    4.20
 -35   7   9    1.88    4.77
  34  -6  -8   -1.32    4.01
 -34   6   8    1.38    4.27
  33  -5  -7    2.89    7.84
 -33   5   7    2.38    4.01
  32  -4  -6    4.33    5.27
 -32   4   6   -3.51    5.21
  31  -3  -5    2.70    5.58
 -31   3   5    0.69    4.64
  30  -2  -4   -0.44    5.27
 -30   2   4    1.88    4.01
  29  -1  -3    4.33    4.96
 -29   1   3   -0.19    4.27
  28   0  -2    5.90    5.08
 -28   0   2    5.71    4.27
  27   1  -1   -0.38    4.58
 -27  -1   1    7.40    5.08
  26   2   0    0.19    4.39
 -26  -2   0    5.02    3.76
  25   3   1    0.88    3.76
 -25  -3  -1    0.50    4.45
  24   4   2    2.26    5.02
 -24  -4  -2   11.98    4.89
  23   5   3   -0.25    3.26
 -23  -5  -3    1.13    2.89
  22   6   4    2.51    2.89
 -22  -6  -4   -0.75    3.70
  21   7   5   21.27    3.14
 -21  -7  -5   20.76    2.89
  20   8   6    8.91    2.89
 -20  -8  -6    8.66    2.57
 -19  -9  -7   24.72    4.39
  18  10   8    3.45    2.89
 -18 -10  -8    6.78    2.89
 -17 -11  -9   22.96    4.52
  16  12  10    3.45    2.95
 -16 -12 -10    5.90    2.89
  15  13  11    7.09    3.32
 -15 -13 -11    7.40    2.95
  14  14  12   33.88    4.14
 -14 -14 -12   35.88    5.14
  13  15  13    3.89    3.58
 -13 -15 -13   11.86    3.14
  12  16  14   26.60    4.14
 -12 -16 -14   28.79    4.39
  11  17  15   -2.38    4.01
 -11 -17 -15    0.38    5.77
  10  18  16    4.52    4.01
 -10 -18 -16    9.03    6.21
   9  19  17    1.13    4.52
  -9 -19 -17    3.70    5.21
   8  20  18    2.01    4.70
  -8 -20 -18   -1.38    5.08
   7  21  19    0.44    4.01
  -7 -21 -19    3.83   10.04
   6  22  20   -5.52    8.03
  -6 -22 -20    2.63    9.66
   5  23  21   -2.95    8.47
  -5 -23 -21    0.38    9.10
   4  24  22    2.45    8.78
  -4 -24 -22   -6.15   10.10
   3  25  23   -2.57    4.64
  -3 -25 -23   -6.34    9.91
   2  26  24    1.82    4.01
  -2 -26 -24   -3.51    6.27
   1  27  25   -0.19    5.65
  -1 -27 -25   -3.83    6.09
   0  28  26    3.76    3.89
   0 -28 -26   -2.57    5.21
  -1  29  27   -1.19    6.40
   1 -29 -27    3.20    7.90
  -2  30  28   -0.69    3.45
   2 -30 -28    0.25    5.21
  37 -11 -13   -0.50    4.08
 -37  11  13    1.44    7.53
  36 -10 -12    0.13    4.52
 -36  10  12    0.69    6.78
  35  -9 -11   -2.89    4.89
 -35   9  11   -0.06    3.51
  34  -8 -10    0.75    4.52
 -34   8  10   -0.13    5.02
  33  -7  -9    1.69    5.71
 -33   7   9   -0.56    3.95
  32  -6  -8    1.32    6.46
 -32   6   8    2.38    4.08
  31  -5  -7   -4.89    5.58
 -31   5   7    4.08    4.64
  30  -4  -6   -0.44    5.65
 -30   4   6    5.65    4.64
  29  -3  -5   -1.19    5.52
 -29   3   5    3.70    4.33
  28  -2  -4    3.20    5.33
 -28   2   4    2.57    4.39
  27  -1  -3   -2.89    4.14
 -27   1   3   -4.08    4.20
  26   0  -2    2.01    4.14
 -26   0   2    5.33    3.83
  25   1  -1    2.26    3.89
 -25  -1   1    3.32    5.08
  24   2   0   15.06    4.08
 -24  -2   0    5.33    3.39
  23   3   1    4.33    3.64
 -23  -3  -1    7.90    3.14
  22   4   2    5.21    3.39
 -22  -4  -2    4.77    3.83
  21   5   3   36.64    3.58
 -21  -5  -3   28.23    3.58
  20   6   4   -2.82    2.82
  19   7   5   18.00    3.01
 -19  -7  -5   20.33    2.95
  18   8   6   -0.25    2.63
 -18  -8  -6    2.32    3.76
  17   9   7   42.97    3.89
 -17  -9  -7   32.50    4.64
  16  10   8    0.63    3.58
 -16 -10  -8    2.07    2.63
  15  11   9   18.57    2.89
 -15 -11  -9   20.26    2.89
  14  12  10   16.69    3.39
 -14 -12 -10   18.44    3.39
  13  13  11   13.42    5.33
 -13 -13 -11   15.06    3.51
  12  14  12    3.01    3.58
 -12 -14 -12    0.13    5.96
  11  15  13    4.89    3.39
 -11 -15 -13    5.14    4.39
  10  16  14    6.27    4.45
 -10 -16 -14   12.17    7.28
   9  17  15    2.32    3.76
  -9 -17 -15    8.85    6.21
   8  18  16    1.32    3.89
  -8 -18 -16    8.72    4.39
   7  19  17   10.23    4.64
  -7 -19 -17    9.85    4.96
   6  20  18   10.66    7.09
  -6 -20 -18    6.84    7.65
   5  21  19    6.34    7.78
  -5 -21 -19    0.75    8.47
   4  22  20    5.33    7.90
  -4 -22 -20   -3.45   10.92
   3  23  21    5.52    9.10
  -3 -23 -21   -0.06    9.41
   2  24  22   -1.94    5.65
  -2 -24 -22   -5.14    6.90
   1  25  23    0.13    5.83
  -1 -25 -23    5.33   10.73
   0  26  24    3.58    5.90
   0 -26 -24    9.41   10.41
  -1  27  25    3.70    5.96
   1 -27 -25    1.38    6.40
  -2  28  26   -1.51    4.64
   2 -28 -26   -1.63    5.14
  -3  29  27   -2.70    4.01
   3 -29 -27   -0.88    4.70
  -4  30  28    1.00    3.14
   4 -30 -28    1.25    4.01
  36 -12 -14   -0.88    6.02
 -36  12  14   -0.82    6.84
  35 -11 -13   -2.26    5.58
 -35  11  13    3.95    6.46
  34 -10 -12   -3.45    4.70
 -34  10  12    2.70    3.89
  33  -9 -11    0.25    5.46
 -33   9  11    1.07    3.95
  32  -8 -10    0.06    5.71
 -32   8  10    2.57    4.08
  31  -7  -9   -0.69    6.96
 -31   7   9    4.39    4.83
  30  -6  -8   -2.26    6.27
 -30   6   8    3.39    4.83
  29  -5  -7    1.44    6.09
 -29   5   7    3.45    4.70
  28  -4  -6    1.94    6.21
 -28   4   6    0.44    4.27
  27  -3  -5    1.44    5.02
 -27   3   5   -1.69    4.27
  26  -2  -4    3.32    4.64
 -26   2   4    0.94    4.08
  25  -1  -3   -3.20    7.09
 -25   1   3    2.70    3.45
  24   0  -2   11.92    4.33
 -24   0   2    7.78    5.71
  23   1  -1    5.02    4.14
 -23  -1   1    4.27    4.83
  22   2   0   36.82    6.52
 -22  -2   0   42.03    5.65
  21   3   1    3.83    3.45
 -21  -3  -1    5.39    3.32
  20   4   2   27.54    3.20
 -20  -4  -2   25.09    3.58
  19   5   3    4.83    3.14
 -19  -5  -3    1.63    2.51
  18   6   4   17.06    2.89
 -18  -6  -4    9.66    3.76
  17   7   5   30.61    4.27
 -17  -7  -5   33.81    3.01
  16   8   6   64.93    4.27
 -16  -8  -6   69.70    5.33
  15   9   7   58.53    3.51
 -15  -9  -7   54.01    3.70
  14  10   8    5.21    2.57
 -14 -10  -8    4.89    2.57
  13  11   9   17.38    3.14
 -13 -11  -9   16.81    2.95
  12  12  10   23.78    4.45
 -12 -12 -10   23.71    3.39
  11  13  11   28.86    4.33
 -11 -13 -11   20.95    5.27
  10  14  12   17.06    4.01
 -10 -14 -12   27.85    4.14
   9  15  13   15.24    4.39
  -9 -15 -13    6.65    6.02
   8  16  14   11.54    4.08
  -8 -16 -14    9.16    4.14
   7  17  15    1.94    4.08
  -7 -17 -15    9.03    4.45
   6  18  16    5.21    4.70
  -6 -18 -16    8.53    4.96
   5  19  17    1.44    7.53
  -5 -19 -17   -2.82    7.59
   4  20  18    2.13    7.72
  -4 -20 -18   -0.69    8.91
   3  21  19   -2.01    5.65
  -3 -21 -19    1.44    8.72
   2  22  20   -7.15    8.47
  -2 -22 -20  -16.94    9.54
   1  23  21    1.32    6.02
  -1 -23 -21   11.79    9.28
   0  24  22    7.21    6.27
   0 -24 -22    5.39    6.90
  -1  25  23    3.01    6.15
   1 -25 -23   -1.88    7.15
  -2  26  24    3.89    6.27
   2 -26 -24   -1.88    6.96
  -3  27  25   -3.45    5.77
   3 -27 -25   -0.38    7.03
  -4  28  26   -0.63    3.83
   4 -28 -26   -0.82    2.51
  -5  29  27   -0.06    4.33
   5 -29 -27    0.44    2.38
  -6  30  28    0.25    4.58
   6 -30 -28    0.00    5.96
  35 -13 -15   -0.63    5.02
 -35  13  15   -1.44    7.09
  34 -12 -14    2.26    5.77
 -34  12  14   -1.19    6.52
  33 -11 -13   -0.06    5.33
 -33  11  13   -0.44    3.89
  32 -10 -12    2.95    5.65
 -32  10  12    0.38    4.83
  31  -9 -11   -1.00    6.65
 -31   9  11    0.82    5.27
  30  -8 -10   -0.38    6.09
 -30   8  10   -0.06    5.14
  29  -7  -9    0.19    5.46
 -29   7   9    4.14    4.89
  28  -6  -8    2.07    6.78
 -28   6   8    1.00    5.21
  27  -5  -7    3.89    5.71
 -27   5   7    5.58    4.89
  26  -4  -6    3.45    4.45
 -26   4   6    3.14    4.01
  25  -3  -5    6.84    5.27
 -25   3   5    9.47    4.39
  24  -2  -4    7.28    4.58
 -24   2   4    9.10    3.76
  23  -1  -3    5.52    4.83
 -23   1   3    8.16    3.83
  22   0  -2   70.26    7.72
 -22   0   2   45.92    4.64
  21   1  -1   13.11    4.27
 -21  -1   1    8.41    5.65
  20   2   0   60.41    4.70
 -20  -2   0   68.82    4.89
  19   3   1   30.24    3.64
 -19  -3  -1   42.97    5.14
  18   4   2  101.50    5.52
 -18  -4  -2  114.42    5.27
  17   5   3   15.62    2.76
 -17  -5  -3   13.11    2.82
  16   6   4   40.84    3.32
 -16  -6  -4   42.41    4.77
  15   7   5   77.60    5.77
 -15  -7  -5   88.64    4.39
  14   8   6   32.06    2.76
 -14  -8  -6   31.74    2.82
  13   9   7   85.69    4.52
 -13  -9  -7  101.12    4.58
  12  10   8   35.69    3.51
 -12 -10  -8   40.40    3.58
  11  11   9   96.42    4.70
 -11 -11  -9   90.96    4.77
  10  12  10    3.64    3.20
 -10 -12 -10   -2.26    3.58
   9  13  11   19.45    3.51
  -9 -13 -11   16.31    3.89
   8  14  12   12.17    3.89
  -8 -14 -12   20.51    3.89
   7  15  13    1.25    3.76
  -7 -15 -13    2.70    4.01
   6  16  14   29.23    4.58
  -6 -16 -14   28.98    5.39
   5  17  15   11.42    4.58
  -5 -17 -15    3.07    4.64
   4  18  16    9.97    6.96
  -4 -18 -16   15.68    8.22
   3  19  17    5.90    5.08
  -3 -19 -17    2.13    6.15
   2  20  18    3.64    5.46
  -2 -20 -18   -0.38    6.02
   1  21  19    4.01    5.83
  -1 -21 -19    7.84    6.52
   0  22  20   -5.21    5.90
   0 -22 -20    2.26    6.84
  -1  23  21    4.01    5.96
   1 -23 -21    2.76    7.03
  -2  24  22    8.34    5.21
   2 -24 -22   -1.13    7.65
  -3  25  23   -3.83    6.52
   3 -25 -23   -1.19    7.78
  -4  26  24    3.70    6.40
   4 -26 -24   -3.83    7.90
  -5  27  25    8.53    6.46
   5 -27 -25    1.19    7.65
  -6  28  26    1.51    5.27
   6 -28 -26   -5.27    7.97
  -7  29  27    1.25    6.15
   7 -29 -27    0.44    2.38
  -8  30  28   -1.07    6.34
   8 -30 -28   -0.56    2.82
  36 -16 -18   -3.07    6.78
 -36  16  18    4.08    5.96
  35 -15 -17    0.63    7.34
 -35  15  17    2.51    5.65
  34 -14 -16    1.13    4.89
 -34  14  16   -1.76    3.64
  33 -13 -15   -1.07    6.27
 -33  13  15   -1.76    4.33
  32 -12 -14    3.01    5.77
 -32  12  14   -0.06    5.46
  31 -11 -13   -3.64    6.65
 -31  11  13   -1.38    5.08
  30 -10 -12   -2.01    7.15
 -30  10  12    6.34    5.46
  29  -9 -11    0.94    6.21
 -29   9  11    4.01    5.52
  28  -8 -10    1.44    6.02
 -28   8  10    5.39    5.14
  27  -7  -9    3.32    5.83
 -27   7   9    4.52    4.89
  26  -6  -8    2.20    5.27
 -26   6   8   -2.13    4.52
  25  -5  -7    6.09    5.90
 -25   5   7   -0.56    6.09
  24  -4  -6   -0.06    5.02
 -24   4   6   -2.70    4.39
  23  -3  -5   -1.32    4.58
 -23   3   5   -2.57    4.08
  22  -2  -4    8.66    4.70
 -22   2   4    0.31    3.89
  21  -1  -3    5.71    4.08
 -21   1   3    5.90    3.83
  20   0  -2   73.46    5.27
 -20   0   2   64.93    5.65
  19   1  -1   26.28    5.71
 -19  -1   1   25.34    3.45
  18   2   0  146.98   10.48
 -18  -2   0  148.36    6.71
  17   3   1    7.84    3.32
 -17  -3  -1   10.04    2.57
  16   4   2    5.71    2.76
 -16  -4  -2    6.78    3.83
  15   5   3   18.44    2.63
 -15  -5  -3   16.69    3.39
  14   6   4   17.06    2.38
 -14  -6  -4   20.64    2.38
  13   7   5  108.21    4.77
 -13  -7  -5  106.33    4.77
  12   8   6    1.88    2.20
 -12  -8  -6    1.94    1.88
  11   9   7   62.79    3.64
 -11  -9  -7   62.79    3.83
  10  10   8  119.57    5.65
 -10 -10  -8  133.81    5.90
   9  11   9    5.08    3.45
  -9 -11  -9    7.59    4.45
   8  12  10   39.40    3.89
  -8 -12 -10   40.34    4.58
   7  13  11    6.59    3.26
  -7 -13 -11   -0.31    3.89
   6  14  12   36.57    4.52
  -6 -14 -12   36.01    4.52
   5  15  13    2.76    4.20
  -5 -15 -13    0.31    6.90
   4  16  14   48.99    5.02
  -4 -16 -14   41.22    5.58
   3  17  15   -2.82    6.46
  -3 -17 -15    0.13    7.03
   2  18  16   36.95    7.72
  -2 -18 -16   19.45    7.59
   1  19  17   -3.32    5.08
  -1 -19 -17   -1.25    5.90
   0  20  18    1.44    5.33
   0 -20 -18   12.36    6.09
  -1  21  19    4.14    5.71
   1 -21 -19    3.14    6.27
  -2  22  20    1.44    6.34
   2 -22 -20    4.77    6.90
  -3  23  21    1.00    6.09
   3 -23 -21   -2.76    7.59
  -4  24  22   -6.90    6.65
   4 -24 -22   -4.96    7.90
  -5  25  23   -0.94    5.02
   5 -25 -23    4.39    6.02
  -6  26  24    1.51    6.90
   6 -26 -24   -0.50    7.53
  -7  27  25    2.82    6.09
   7 -27 -25    0.82    5.46
  -8  28  26   -1.38    4.70
   8 -28 -26   -3.20    4.58
  -9  29  27    0.63    5.39
   9 -29 -27    0.88    3.45
 -34  16  18   -0.13    5.58
  33 -15 -17    5.27    6.15
 -33  15  17    2.38    4.01
  32 -14 -16    2.13    6.15
 -32  14  16   -2.45    4.77
  31 -13 -15   -0.82    7.72
 -31  13  15    1.94    5.77
  30 -12 -14   -2.07    7.15
 -30  12  14   -1.94    5.46
  29 -11 -13    7.21    6.59
 -29  11  13    3.07    5.71
  28 -10 -12    1.07    6.65
 -28  10  12   -1.63    5.46
  27  -9 -11   -1.51    6.21
 -27   9  11    4.20    6.15
  26  -8 -10    4.14    5.77
 -26   8  10    2.26    5.14
  25  -7  -9   14.74    5.71
 -25   7   9   10.79    4.89
  24  -6  -8   -1.76    5.08
 -24   6   8   -2.07    4.45
  23  -5  -7   38.58    5.46
 -23   5   7   49.06    4.70
  22  -4  -6    2.26    5.14
 -22   4   6    2.45    4.27
  21  -3  -5   42.41    6.59
 -21   3   5   41.84    4.83
  20  -2  -4   36.01    4.70
 -20   2   4   29.55    4.58
  19  -1  -3   31.93    4.39
 -19   1   3   33.00    4.45
  18   0  -2  154.32    6.84
 -18   0   2  160.34    6.84
  17   1  -1   10.35    3.51
 -17  -1   1    9.28    2.89
  16   2   0  476.89   20.83
 -16  -2   0  479.96   21.58
  15   3   1    1.82    2.63
 -15  -3  -1    3.14    2.26
  14   4   2  195.85    7.65
 -14  -4  -2  203.44    7.90
  13   5   3   25.28    3.51
 -13  -5  -3   26.66    2.51
  12   6   4   82.05    5.46
 -12  -6  -4   75.78    5.46
  11   7   5   66.62    3.51
 -11  -7  -5   72.14    3.58
  10   8   6   44.48    3.95
 -10  -8  -6   51.38    3.51
   9   9   7  265.55   13.61
  -9  -9  -7  263.66   13.68
   8  10   8   22.83    3.20
  -8 -10  -8   21.64    3.32
   7  11   9   73.21    4.77
  -7 -11  -9   74.46    7.21
   6  12  10    2.70    3.51
  -6 -12 -10   -3.39    3.58
   5  13  11   16.31    4.52
  -5 -13 -11   19.01    5.08
   4  14  12   14.18    4.27
  -4 -14 -12   14.74    4.58
   3  15  13   37.76    8.53
  -3 -15 -13   71.45    8.53
   2  16  14   59.34    5.46
  -2 -16 -14   53.89    8.59
   1  17  15   21.71    5.39
  -1 -17 -15   21.58    6.15
   0  18  16   45.61    6.02
   0 -18 -16   34.88    5.90
  -1  19  17   10.35    5.71
   1 -19 -17    4.58    6.65
  -2  20  18   -1.44    6.09
   2 -20 -18    2.95    6.27
  -3  21  19   -4.08    6.40
   3 -21 -19    2.20    7.15
  -4  22  20   -2.13    6.52
   4 -22 -20    2.13    7.40
  -5  23  21    0.75    5.14
   5 -23 -21    2.70    6.78
  -6  24  22   -1.76    9.22
   6 -24 -22    4.77    7.59
  -7  25  23    2.70    7.03
   7 -25 -23   -4.14    7.84
  -8  26  24    3.14    5.90
   8 -26 -24   -2.51    7.90
  -9  27  25    1.88    4.52
   9 -27 -25   -3.51    6.71
 -10  28  26    1.51    3.58
  10 -28 -26    3.70    5.21
  11 -29 -27   -0.19    6.46
 -33  17  19    2.32    5.33
  32 -16 -18    0.63    6.21
 -32  16  18    6.65    4.08
  31 -15 -17   -0.63    5.83
 -31  15  17   -2.32    7.40
  30 -14 -16   -0.31    6.84
 -30  14  16   -1.44    5.52
  29 -13 -15    1.07    7.72
 -29  13  15   -1.07    6.21
  28 -12 -14    0.13    7.28
 -28  12  14    1.13    6.09
  27 -11 -13    0.69    6.34
 -27  11  13    2.82    5.77
  26 -10 -12    1.19    6.34
 -26  10  12    1.63    5.39
  25  -9 -11    8.34    6.21
 -25   9  11   -0.44    5.52
  24  -8 -10    3.51    5.83
 -24   8  10    1.07    4.77
  23  -7  -9   18.95    5.27
 -23   7   9   14.30    5.02
  22  -6  -8   12.48    5.52
 -22   6   8   15.18    4.52
  21  -5  -7   31.49    5.27
 -21   5   7   28.67    4.58
  20  -4  -6   -1.57    4.45
 -20   4   6   -4.01    4.01
  19  -3  -5    2.45    5.08
 -19   3   5    1.44    3.95
  18  -2  -4  103.76    6.27
 -18   2   4  112.42    8.09
  17  -1  -3    8.34    3.83
 -17   1   3    9.97    3.07
  16   0  -2  410.46   12.86
 -16   0   2  425.20   17.50
  15   1  -1    0.75    2.82
 -15  -1   1    2.89    2.70
  14   2   0  159.59    6.27
 -14  -2   0  168.94    9.16
  13   3   1   82.62    4.01
 -13  -3  -1   84.25    4.20
  12   4   2   92.40    4.20
 -12  -4  -2   86.32    6.09
  11   5   3  338.82   10.66
 -11  -5  -3  371.88   16.56
  10   6   4  232.67   12.11
 -10  -6  -4  239.39   11.98
   9   7   5  363.47   16.75
  -9  -7  -5  365.10   12.48
   8   8   6  589.37   26.60
  -8  -8  -6  551.16   18.26
   7   9   7  200.37    7.78
  -7  -9  -7  194.97    8.03
   6  10   8   50.69    3.83
  -6 -10  -8   52.19    3.83
   5  11   9  133.49    6.52
  -5 -11  -9  135.75    6.59
   4  12  10   70.64    5.21
  -4 -12 -10   72.71    5.21
   3  13  11   33.00    4.83
  -3 -13 -11   31.49    4.64
   2  14  12  179.98    7.97
  -2 -14 -12  164.61    8.16
   1  15  13    8.16    4.01
  -1 -15 -13   10.23    8.47
   0  16  14  159.40    7.47
   0 -16 -14  169.56    8.72
  -1  17  15   19.26    5.33
   1 -17 -15   20.20    5.83
  -2  18  16   29.30    5.83
   2 -18 -16   22.52    6.46
  -3  19  17    4.83    5.77
   3 -19 -17    7.84    6.52
  -4  20  18    4.45    5.02
   4 -20 -18    0.06    5.46
  -5  21  19   -7.03    8.97
   5 -21 -19    4.33   10.54
  -6  22  20    2.70    6.52
   6 -22 -20    3.58    7.78
  -7  23  21  -13.36    9.22
   7 -23 -21    5.58    8.03
  -8  24  22   -8.16    6.84
   8 -24 -22    1.19    8.03
  -9  25  23   -0.19    4.64
   9 -25 -23   -0.69    6.84
 -10  26  24    6.90    6.27
  10 -26 -24   -3.70    7.21
 -11  27  25    1.69    5.39
  11 -27 -25    4.14    5.96
 -12  28  26    4.77    7.90
  12 -28 -26   -2.63    5.27
 -32  18  20    3.01    6.15
  31 -17 -19   -0.44    5.46
 -31  17  19    2.20    5.90
  30 -16 -18   -3.07    5.52
 -30  16  18   -6.21    5.39
  29 -15 -17    0.82    7.47
 -29  15  17    0.13    5.77
  28 -14 -16   -0.13    7.34
 -28  14  16    1.57    5.65
  27 -13 -15   -0.06    8.09
 -27  13  15    4.58    6.84
  26 -12 -14    5.14    6.96
 -26  12  14   -0.38    6.21
  25 -11 -13   -0.88    6.46
 -25  11  13   -6.15    5.46
  24 -10 -12    5.14    6.34
 -24  10  12    2.13    5.46
  23  -9 -11    9.79    6.27
 -23   9  11    6.59    5.65
  22  -8 -10    9.72    6.21
 -22   8  10    7.59    5.96
  21  -7  -9   39.02    6.15
 -21   7   9   33.69    5.02
  20  -6  -8   14.49    5.58
 -20   6   8   11.98    4.70
  19  -5  -7   29.11    6.84
 -19   5   7   25.53    5.02
  18  -4  -6   13.17    4.52
 -18   4   6   16.25    3.95
  17  -3  -5    8.41    3.89
 -17   3   5   15.81    3.58
  16  -2  -4   13.17    3.76
 -16   2   4    8.34    3.20
  15  -1  -3   -0.56    4.83
 -15   1   3    4.01    2.89
  14   0  -2  153.00    6.09
 -14   0   2  165.05    9.28
  13   1  -1   32.62    3.14
 -13  -1   1   29.61    2.57
  12   2   0   12.23    2.32
 -12  -2   0   22.40    2.32
  11   3   1    9.66    1.82
 -11  -3  -1    8.03    1.82
  10   4   2    4.83    1.63
 -10  -4  -2    5.14    1.57
   9   5   3   48.18    2.70
  -9  -5  -3   45.79    2.45
   8   6   4    2.32    1.57
  -8  -6  -4    4.52    1.57
  -7  -7  -5 1020.53   40.46
   6   8   6  143.03    6.15
  -6  -8  -6  156.77    7.03
   5   9   7  393.20   18.95
  -5  -9  -7  386.18   19.64
   4  10   8   21.02    3.07
  -4 -10  -8   26.03    3.89
   3  11   9  167.62    7.90
  -3 -11  -9  166.87    7.72
   2  12  10    8.78    4.20
  -2 -12 -10    6.15    4.20
   1  13  11   37.76    4.70
  -1 -13 -11   34.82    5.02
   0  14  12  162.73    7.78
   0 -14 -12  153.19    8.41
  -2  16  14   67.69    5.96
   2 -16 -14   70.32    6.71
  -3  17  15   -6.40    5.77
   3 -17 -15   -3.95    6.27
  -4  18  16   20.07    5.14
   4 -18 -16   16.50    5.77
  -5  19  17    2.57    5.46
   5 -19 -17    1.19    6.65
  -6  20  18   -1.00    6.59
   6 -20 -18  -12.04    7.21
  -7  21  19    1.88    6.59
   7 -21 -19   -1.32    7.40
  -8  22  20    2.07    5.21
   8 -22 -20   -5.02    8.03
  -9  23  21    6.84    5.65
   9 -23 -21    4.33    7.34
 -10  24  22   -1.76    5.39
  10 -24 -22    4.01    6.96
 -11  25  23   -2.70    7.21
  11 -25 -23   -0.13    7.53
 -12  26  24   -0.19    5.39
  12 -26 -24   -0.19    6.09
 -13  27  25   -0.44    5.46
  13 -27 -25    1.82    5.08
 -14  28  26    0.50    9.22
  14 -28 -26   -0.82    5.27
 -31  19  21    1.63    5.83
 -30  18  20   -2.26    6.34
  29 -17 -19    1.44    6.46
 -29  17  19   -1.38    5.65
  28 -16 -18    3.01    6.71
 -28  16  18    3.07    5.58
  27 -15 -17    6.90    7.21
 -27  15  17   -5.08    5.90
  26 -14 -16   -3.20    7.34
 -26  14  16    0.31    8.66
  25 -13 -15   -0.56    8.16
 -25  13  15    7.40    6.27
  24 -12 -14   -0.31    6.78
 -24  12  14    5.02    9.10
  23 -11 -13    0.69    6.46
 -23  11  13    4.89    5.65
  22 -10 -12    1.51    6.46
 -22  10  12   -3.39    5.46
  21  -9 -11   18.82    7.03
 -21   9  11   23.21    5.71
  20  -8 -10   -0.69    5.08
 -20   8  10   -4.14    4.77
  19  -7  -9   29.30    5.77
 -19   7   9   32.31    5.33
  18  -6  -8    3.58    4.83
 -18   6   8    0.25    4.45
  17  -5  -7   37.89    5.08
 -17   5   7   37.95    4.89
  16  -4  -6   52.88    5.08
 -16   4   6   57.71    4.64
  15  -3  -5   13.99    3.95
 -15   3   5   17.06    3.89
  14  -2  -4  189.58    7.40
 -14   2   4  190.64    7.47
  13  -1  -3   77.10    4.58
 -13   1   3   82.43    4.14
  12   0  -2   13.17    2.63
 -12   0   2   13.68    2.70
  11   1  -1   17.88    2.82
 -11  -1   1   17.82    2.57
  10   2   0   20.33    3.26
 -10  -2   0   20.51    3.01
   9   3   1   64.74    3.14
  -9  -3  -1   68.75    4.89
   8   4   2  172.51    6.15
   7   5   3  125.59    5.02
  -7  -5  -3  134.06    5.52
   6   6   4  590.43   18.07
  -6  -6  -4  613.27   19.51
   5   7   5  138.95    6.27
  -5  -7  -5  132.49    6.52
   4   8   6    1.94    2.57
  -4  -8  -6    3.70    3.95
   3   9   7  217.24    8.85
  -3  -9  -7  203.94    8.41
   2  10   8   -2.32    3.26
  -2 -10  -8    3.32    3.14
   1  11   9  122.83    6.71
  -1 -11  -9  120.57    6.46
   0  12  10  103.76    5.83
   0 -12 -10   95.16    5.77
  -1  13  11   22.71    4.64
   1 -13 -11   31.74    5.14
  -2  14  12  180.79    8.53
   2 -14 -12  176.59    8.66
  -3  15  13   10.29    5.08
   3 -15 -13    6.15    5.46
  -4  16  14   49.12    5.21
   4 -16 -14   55.64    6.02
  -5  17  15    6.40    4.70
   5 -17 -15    6.21    4.83
  -6  18  16    5.65    5.71
   6 -18 -16    8.59    6.52
  -7  19  17   11.98    5.33
   7 -19 -17   16.31    6.09
  -8  20  18   -1.44    6.59
   8 -20 -18    4.77    7.09
  -9  21  19    6.96    5.08
   9 -21 -19   14.43    5.83
 -10  22  20    4.14    6.90
  10 -22 -20   13.99    7.59
 -11  23  21    4.45    7.03
  11 -23 -21    1.82    6.15
 -12  24  22    2.57    6.90
  12 -24 -22   -6.46    6.65
 -13  25  23   -3.07    5.83
  13 -25 -23   -1.57    7.15
 -14  26  24    0.69    5.77
  14 -26 -24    0.63    6.84
 -15  27  25    0.63    3.32
  15 -27 -25    0.00    4.45
 -29  19  21   -0.44    5.65
  28 -18 -20   -2.20    5.46
 -28  18  20    1.00    5.65
  27 -17 -19    3.64    6.84
 -27  17  19   -0.75    5.39
  26 -16 -18   -1.63    6.02
 -26  16  18   -4.01    6.09
  25 -15 -17   -4.01    8.03
 -25  15  17    8.66    6.40
  24 -14 -16    6.21    6.02
 -24  14  16    2.26    6.90
  23 -13 -15    3.20    7.78
 -23  13  15    0.75    5.96
  22 -12 -14   -2.76    5.96
 -22  12  14    9.10    6.15
  21 -11 -13    0.00    6.46
 -21  11  13    0.69    5.65
  20 -10 -12   -0.19    6.27
 -20  10  12   -1.82    5.21
  19  -9 -11   16.18    6.09
 -19   9  11   15.12    4.83
  18  -8 -10   13.17    5.39
 -18   8  10   10.73    5.27
  17  -7  -9   57.96    5.83
 -17   7   9   49.06    5.33
  16  -6  -8   75.22    5.96
 -16   6   8   73.02    5.58
  15  -5  -7   99.37    6.15
 -15   5   7   87.89    5.27
  14  -4  -6   23.40    4.33
 -14   4   6   24.28    3.76
  13  -3  -5   31.93    3.83
 -13   3   5   27.92    3.58
  12  -2  -4   91.71    5.27
 -12   2   4   87.32    6.90
  11  -1  -3    8.28    2.95
 -11   1   3    8.78    2.51
  10   0  -2   20.33    2.26
 -10   0   2   19.76    2.38
   9   1  -1   33.81    2.70
  -9  -1   1   34.19    2.63
   8   2   0    0.82    1.69
  -8  -2   0   -1.25    1.63
   6   4   2   59.41    3.83
   5   5   3  875.87   36.26
  -5  -5  -3  902.15   38.20
   4   6   4   71.83    3.95
  -4  -6  -4   70.76    4.39
   3   7   5  132.74    6.46
  -3  -7  -5  129.42    6.46
   2   8   6  173.77    8.34
  -2  -8  -6  159.28    7.40
   1   9   7  303.31   17.25
  -1  -9  -7  313.85   12.30
   0  10   8  168.62    7.78
   0 -10  -8  178.10    8.03
  -1  11   9  124.15    6.96
   1 -11  -9  116.87    6.46
  -2  12  10    3.51    3.26
   2 -12 -10   -0.50    4.01
  -3  13  11   16.50    6.78
   3 -13 -11   24.40    7.28
  -4  14  12   16.31    5.21
   4 -14 -12    9.60    5.21
  -5  15  13   -2.01    4.52
   5 -15 -13   -0.69    4.83
  -6  16  14   35.88    5.96
   6 -16 -14   32.24    6.52
  -7  17  15    7.53    5.52
   7 -17 -15    1.19    6.02
  -8  18  16    5.77    5.90
   8 -18 -16    4.08    6.71
  -9  19  17    5.46    5.21
   9 -19 -17    6.46    5.65
 -10  20  18    0.82    6.34
  10 -20 -18    1.44    7.09
 -11  21  19    6.27    6.84
  11 -21 -19   10.23    7.78
 -12  22  20   -3.32    5.96
  12 -22 -20    6.52    6.34
 -13  23  21    4.64    7.34
  13 -23 -21   -2.95    8.72
 -14  24  22   -1.69    6.84
  14 -24 -22    1.07    8.03
 -15  25  23    1.32    5.02
  15 -25 -23   -2.01    5.58
 -16  26  24    1.88    5.27
  16 -26 -24   -2.57    6.59
 -17  27  25    2.32    4.70
  17 -27 -25   -4.58   10.98
  28 -20 -22   -3.83    9.47
 -28  20  22   -0.69    6.84
  27 -19 -21    4.45    6.46
 -27  19  21    0.19    3.51
  26 -18 -20    0.56    6.84
 -26  18  20   -0.19    5.77
  25 -17 -19    4.20    7.28
 -25  17  19    2.70    6.15
  24 -16 -18   -1.19    7.78
 -24  16  18   -0.13    6.71
  23 -15 -17    1.94    7.84
 -23  15  17    4.96    6.40
  22 -14 -16    9.16    6.15
 -22  14  16   18.32    6.40
  21 -13 -15    4.58    7.21
 -21  13  15   -1.25    5.65
  20 -12 -14   21.39    5.58
 -20  12  14   15.24    6.09
  19 -11 -13    9.47    6.40
 -19  11  13   11.10    5.52
  18 -10 -12    7.15    6.84
 -18  10  12    6.71    4.45
  17  -9 -11   26.66    6.40
 -17   9  11   33.00    5.46
  16  -8 -10    5.58    5.39
 -16   8  10   -1.63    3.76
  15  -7  -9   71.77    6.09
 -15   7   9   65.05    5.65
  14  -6  -8   39.40    5.08
 -14   6   8   29.80    3.83
  13  -5  -7  122.39    6.65
 -13   5   7  112.60    6.21
  12  -4  -6   87.64    5.46
 -12   4   6   96.98    5.46
  11  -3  -5  351.43   18.51
 -11   3   5  345.28   16.94
  10  -2  -4    3.14    2.70
 -10   2   4    3.64    2.45
   9  -1  -3   60.03    4.01
  -9   1   3   62.48    3.89
   8   0  -2    7.72    3.39
  -8   0   2   -0.19    2.32
   7   1  -1    5.08    2.70
  -7  -1   1    0.63    2.70
   6   2   0  392.70   11.48
  -6  -2   0  435.55   18.19
   5   3   1    3.14    0.88
  -5  -3  -1    2.76    0.94
   4   4   2 1176.67   32.68
  -4  -4  -2 1287.70   50.06
   3   5   3   47.99    3.14
  -3  -5  -3   53.07    3.58
  -2  -6  -4   76.66    4.83
   1   7   5  277.53   16.56
  -1  -7  -5  285.87   12.04
   0   8   6  251.74   10.66
   0  -8  -6  243.71   10.54
  -1   9   7  320.25   12.11
   1  -9  -7  321.13   12.23
  -2  10   8    3.20    3.26
   2 -10  -8   -0.69    3.76
  -3  11   9  190.89    8.66
   3 -11  -9  188.07    8.34
  -4  12  10   70.32    5.02
   4 -12 -10   72.33    6.02
  -5  13  11   18.63    5.02
   5 -13 -11   14.30    4.89
  -6  14  12   44.48    4.08
   6 -14 -12   37.58    4.58
  -7  15  13   -0.94    5.52
   7 -15 -13    4.52    5.58
  -8  16  14    8.47    4.89
   8 -16 -14   12.55    5.77
  -9  17  15    0.13    6.02
   9 -17 -15   12.61    6.46
 -10  18  16   15.06    5.21
  10 -18 -16   19.07    5.65
 -11  19  17    8.28    5.96
  11 -19 -17   -1.63    7.40
 -12  20  18    8.72    5.52
  12 -20 -18   -2.89   10.66
 -13  21  19    5.33    6.96
  13 -21 -19    1.63   11.42
 -14  22  20   -0.19    6.65
  14 -22 -20   -9.16   11.86
 -15  23  21    3.20    5.96
  15 -23 -21    1.44   12.17
 -16  24  22    9.54    6.40
  16 -24 -22   -5.02   10.04
 -17  25  23   -5.21    5.39
  17 -25 -23   -2.45    7.21
 -18  26  24    4.01    6.78
  18 -26 -24  -11.42    8.78
  27 -21 -23   -2.57    9.47
 -27  21  23    0.82    6.02
  26 -20 -22    0.56    6.27
 -26  20  22    1.13    4.64
  25 -19 -21   -5.08    6.46
 -25  19  21    1.38    5.33
  24 -18 -20    3.39    7.40
 -24  18  20    2.38    6.02
  23 -17 -19  -11.17    8.09
 -23  17  19    2.95    6.59
  22 -16 -18    4.08    8.22
 -22  16  18   -3.26    6.59
  21 -15 -17    3.14    8.09
 -21  15  17    0.69    6.34
  20 -14 -16   13.17    6.02
 -20  14  16   11.17    6.52
  19 -13 -15    7.47    7.03
 -19  13  15   -5.52    4.83
  18 -12 -14   29.86    5.83
 -18  12  14   21.64    5.27
  17 -11 -13   -0.31    6.46
 -17  11  13   -3.07    5.21
  16 -10 -12   -2.51    5.90
 -16  10  12   -1.76    5.27
  15  -9 -11   31.99    5.58
 -15   9  11   28.54    5.02
  14  -8 -10   11.92    5.27
 -14   8  10    9.41    5.08
  13  -7  -9  119.38    7.72
 -13   7   9  123.46    6.59
  12  -6  -8    2.57    3.89
 -12   6   8   -2.76    3.64
  11  -5  -7   90.52    5.52
 -11   5   7   77.04    5.14
  10  -4  -6  263.35   15.06
 -10   4   6  255.13   14.43
   9  -3  -5   50.62    4.52
  -9   3   5   54.45    3.83
   8  -2  -4  182.11    8.72
  -8   2   4  169.06    8.03
   7  -1  -3    1.82    3.51
  -7   1   3    1.13    3.64
   6   0  -2  401.36   13.86
  -6   0   2  415.98   14.05
   5   1  -1   23.27    2.57
  -5  -1   1   24.40    2.57
   4   2   0   85.50    3.89
  -4  -2   0   87.95    2.82
   3   3   1 1021.40   37.95
  -3  -3  -1 1069.27   40.15
   2   4   2 1037.84   31.12
  -2  -4  -2 1020.84   43.47
   1   5   3    2.63    2.07
  -1  -5  -3    0.44    2.32
   0   6   4   17.94    4.20
   0  -6  -4   18.82    4.39
  -1   7   5  284.18   11.98
   1  -7  -5  283.36   11.86
  -2   8   6  166.62    7.90
   2  -8  -6  164.86    8.09
  -3   9   7  216.17    9.66
   3  -9  -7  218.62    9.60
  -4  10   8   31.24    4.70
   4 -10  -8   27.35    4.89
  -5  11   9  153.57    7.65
   5 -11  -9  147.80    7.53
  -6  12  10    3.20    3.76
   6 -12 -10    0.00    4.08
  -7  13  11    4.39    4.52
   7 -13 -11   -0.38    4.14
  -8  14  12   22.90    5.14
   8 -14 -12   27.92    9.03
  -9  15  13   17.31    5.65
   9 -15 -13   20.89   10.16
 -10  16  14   14.24    7.84
  10 -16 -14   -9.72    9.72
 -11  17  15    3.95    6.02
  11 -17 -15    0.75   10.23
 -12  18  16    7.03    6.21
  12 -18 -16    1.00    9.22
 -13  19  17    0.25   10.35
  13 -19 -17   -5.52   11.17
 -14  20  18   -7.34   10.48
  14 -20 -18    3.14    8.03
 -15  21  19    1.38    6.90
  15 -21 -19    2.57    5.83
 -16  22  20    2.82   10.16
  16 -22 -20  -11.79    8.47
 -17  23  21    0.19   10.35
  17 -23 -21   15.81    8.85
 -18  24  22    1.13    5.46
  18 -24 -22   -1.94    6.34
 -19  25  23   -3.20    5.21
  19 -25 -23   -0.13    7.15
 -20  26  24   10.79    9.16
  20 -26 -24   -1.76    9.79
  26 -22 -24    3.32    5.08
  25 -21 -23   -0.19    5.08
 -25  21  23    1.88    3.83
  24 -20 -22   -2.70    6.02
 -24  20  22    1.19    4.89
  23 -19 -21    3.07    7.09
 -23  19  21    3.89    6.09
  22 -18 -20   -4.14    8.16
 -22  18  20    4.45    6.90
  21 -17 -19    6.78    8.53
 -21  17  19    4.58    6.52
  20 -16 -18    3.14    8.28
 -20  16  18    5.08    6.65
  19 -15 -17   -4.70    7.97
 -19  15  17   -1.69    6.34
  18 -14 -16   24.72    6.96
 -18  14  16   23.59    6.02
  17 -13 -15   -9.41    7.28
 -17  13  15    4.14    6.09
  16 -12 -14   38.71    6.78
 -16  12  14   32.56    6.27
  15 -11 -13    2.95    6.34
 -15  11  13    4.45    5.58
  14 -10 -12   20.26    6.59
 -14  10  12   29.61    5.27
  13  -9 -11   26.16    4.77
 -13   9  11   24.72    4.45
  12  -8 -10   44.67    5.65
 -12   8  10   44.48    5.21
  11  -7  -9   90.52    6.84
 -11   7   9   83.62    5.90
  10  -6  -8   58.22    5.52
 -10   6   8   65.93    5.02
   9  -5  -7  446.78   23.59
  -9   5   7  431.60   15.87
   8  -4  -6    1.88    3.39
  -8   4   6    0.88    3.20
   7  -3  -5  137.01    7.47
  -7   3   5  135.06    7.34
   6  -2  -4   80.80    5.08
  -6   2   4   74.46    4.83
   5  -1  -3    2.13    2.57
  -5   1   3   -1.25    2.13
   4   0  -2   83.43    4.14
  -4   0   2   86.88    4.20
  -3  -1   1  344.71   14.80
   1   3   1  338.88   11.73
  -1  -3  -1  378.02   12.61
   0   4   2   86.13    4.77
   0  -4  -2   93.91    4.89
  -1   5   3    6.59    2.45
   1  -5  -3    5.21    2.63
  -2   6   4   63.48    4.58
   2  -6  -4   72.58    5.39
  -3   7   5  124.46    6.52
   3  -7  -5  125.84    6.40
  -4   8   6    1.19    3.07
   4  -8  -6    2.57    5.02
  -5   9   7  429.78   16.00
   5  -9  -7  412.90   22.40
  -6  10   8   65.74    5.33
   6 -10  -8   62.61    7.84
  -7  11   9   85.75    5.77
   7 -11  -9   91.53    8.47
  -8  12  10   50.81    4.89
   8 -12 -10   35.63    6.52
  -9  13  11   17.82    7.40
   9 -13 -11   29.42    9.03
 -10  14  12   22.14    7.65
  10 -14 -12   29.48    6.27
 -11  15  13    1.51    7.78
  11 -15 -13   12.23    6.84
 -12  16  14   39.77    8.97
  12 -16 -14   38.20    6.90
 -13  17  15   -4.14    8.97
  13 -17 -15    0.13    5.58
 -14  18  16   26.22   10.10
  14 -18 -16   31.49    7.90
 -15  19  17   -1.19    5.21
  15 -19 -17    5.08    6.15
 -16  20  18   16.81    7.09
  16 -20 -18    2.20    8.59
 -17  21  19    2.70    7.03
  17 -21 -19   -2.45    8.28
 -18  22  20    2.01    7.15
  18 -22 -20    9.79    8.22
 -19  23  21    2.45    6.09
  19 -23 -21    1.32    7.15
 -20  24  22   -1.00    5.33
  20 -24 -22    7.34    5.52
 -21  25  23    3.39    5.08
  21 -25 -23   11.79    6.34
  24 -22 -24    4.58    6.02
 -24  22  24    2.01    4.52
  23 -21 -23    1.63    5.58
 -23  21  23   -3.39    4.08
  22 -20 -22    5.52    6.96
 -22  20  22   -4.08    5.83
  21 -19 -21    2.89    8.47
 -21  19  21    7.59    6.65
  20 -18 -20   -2.38    8.66
 -20  18  20    7.84    6.84
  19 -17 -19   -0.69    8.03
 -19  17  19   -1.82    6.59
  18 -16 -18    9.16    6.65
 -18  16  18   18.51    6.84
  17 -15 -17    5.08    6.27
 -17  15  17    7.90    5.52
  16 -14 -16   49.68    8.53
 -16  14  16   50.44    7.03
  15 -13 -15   -0.75    6.71
 -15  13  15    4.01    5.33
  14 -12 -14   38.89    7.28
 -14  12  14   56.08    6.78
  13 -11 -13   12.48    5.21
 -13  11  13   16.37    4.33
  12 -10 -12   42.60    6.09
 -12  10  12   30.80    5.21
  11  -9 -11  117.25    7.84
 -11   9  11  117.87    7.28
  10  -8 -10  165.17    8.78
 -10   8  10  174.33    8.09
   9  -7  -9  289.32   12.48
  -9   7   9  292.65   12.36
   8  -6  -8  642.82   22.27
  -8   6   8  646.58   21.83
   6  -4  -6  673.93   24.72
  -6   4   6  674.81   33.19
   4  -2  -4 1142.54   35.76
   2   0  -2 5012.05  183.05
  -2   0   2 5180.86  193.47
   1   1  -1  121.07    6.09
  -1   3   1  324.89   12.23
   1  -3  -1  283.74   16.69
  -2   4   2 1179.99   37.83
  -3   5   3   54.83    4.58
   3  -5  -3   51.82    7.15
  -4   6   4   76.66    8.34
   4  -6  -4   88.95    8.72
  -5   7   5  160.16   12.23
   5  -7  -5  167.37   13.11
  -6   8   6  158.02   11.54
   6  -8  -6  149.80   11.29
  -7   9   7  214.73   13.68
   7  -9  -7  197.54    9.10
  -8  10   8   30.43    6.02
   8 -10  -8   27.92    4.83
  -9  11   9   10.16    6.65
   9 -11  -9    6.15    5.27
 -10  12  10   -0.13    6.65
  10 -12 -10    6.15    4.58
 -11  13  11   34.38    4.45
  11 -13 -11   40.71    5.21
 -12  14  12   -4.01    5.58
  12 -14 -12    2.20    6.34
 -13  15  13    9.60    4.58
  13 -15 -13    8.72    5.58
 -14  16  14    8.91    6.34
  14 -16 -14    8.28    6.90
 -15  17  15   -1.76    6.65
  15 -17 -15    7.78    5.83
 -16  18  16   10.85    6.52
  16 -18 -16    3.58    7.72
 -17  19  17   -2.01    7.03
  17 -19 -17    2.63    7.65
 -18  20  18   -2.82    5.77
  18 -20 -18   -1.57    6.84
 -19  21  19    2.32    7.21
  19 -21 -19    1.57    7.97
 -20  22  20    0.88    6.46
  20 -22 -20   -4.39    7.84
 -21  23  21    3.64    6.09
  21 -23 -21    1.44    7.21
 -22  24  22   -1.25    5.14
  22 -24 -22    5.39    7.15
 -23  25  23    0.25    4.89
  23 -25 -23    3.83    6.84
  23 -23 -25    0.13    6.52
 -23  23  25   -3.01    3.95
  22 -22 -24    7.28   10.79
 -22  22  24    4.20    5.90
  21 -21 -23    8.09    4.96
 -21  21  23    1.44    3.70
  20 -20 -22   -1.38    7.40
 -20  20  22   -0.25    6.34
  19 -19 -21    9.79    8.34
 -19  19  21   -6.09    6.78
  18 -18 -20   -7.47    8.59
 -18  18  20   -3.01    7.09
  17 -17 -19   -0.38    7.97
 -17  17  19    5.71    6.65
  16 -16 -18    3.95    7.84
 -16  16  18   11.73    5.46
  15 -15 -17    4.45    7.65
 -15  15  17    3.32    6.65
  14 -14 -16    7.34    6.90
 -14  14  16    3.39    5.71
  13 -13 -15    7.78    5.46
 -13  13  15   11.98    4.20
  12 -12 -14    0.75    6.34
 -12  12  14   -3.70    5.14
  11 -11 -13   29.92    5.39
 -11  11  13   39.33    5.08
  10 -10 -12    7.09    5.27
 -10  10  12   -1.19    4.58
   9  -9 -11   10.04    4.08
  -9   9  11    6.02    4.39
   8  -8 -10   33.44    4.96
  -8   8  10   18.19    4.27
   7  -7  -9  221.57   10.35
  -7   7   9  231.92    9.91
   6  -6  -8  187.69    9.35
  -6   6   8  189.64    9.41
   5  -5  -7  154.70    8.59
  -5   5   7  159.15   13.05
   4  -4  -6   74.21    4.96
  -4   4   6   77.04    7.40
   3  -3  -5   49.43    4.52
  -3   3   5   48.81    6.09
   2  -2  -4 1161.42   36.26
  -2   2   4 1179.80   53.70
   1  -1  -3  389.06   19.70
  -1   1   3  356.38   19.01
  -2   2   0 4774.42  183.49
   2  -2   0 4455.49  119.44
  -3   3   1  947.13   42.28
   3  -3  -1  971.97   29.92
  -4   4   2 1138.90   51.94
   4  -4  -2 1198.69   52.44
  -6   6   4  672.99   33.37
   6  -6  -4  641.50   22.96
  -7   7   5 1075.73   34.69
   7  -7  -5 1062.31   34.82
  -8   8   6  627.63   21.45
   8  -8  -6  637.99   22.83
  -9   9   7  276.90   12.17
   9  -9  -7  282.61   11.92
 -10  10   8  164.30    7.97
  10 -10  -8  156.33    8.16
 -11  11   9  124.15    7.40
  11 -11  -9  121.01    8.53
 -12  12  10   40.65    5.27
  12 -12 -10   30.36    5.14
 -13  13  11   15.12    5.90
  13 -13 -11   19.20    6.65
 -14  14  12   47.17    6.40
  14 -14 -12   44.60    7.09
 -15  15  13    4.89    6.15
  15 -15 -13   -5.83    6.84
 -16  16  14   51.19    7.03
  16 -16 -14   54.83    8.47
 -17  17  15    7.47    6.27
  17 -17 -15   -2.76    7.34
 -18  18  16    4.83    6.09
  18 -18 -16    7.28    6.46
 -19  19  17    6.59    6.71
  19 -19 -17   -9.91    7.90
 -20  20  18    1.69    7.47
  20 -20 -18    5.71    8.85
 -21  21  19   -1.82    6.90
  21 -21 -19    5.52    8.34
 -22  22  20   -5.27    6.15
  22 -22 -20   -1.07    7.84
 -23  23  21    2.20    5.58
  23 -23 -21   -0.38    6.02
 -24  24  22   -0.63    4.45
  24 -24 -22   -2.32    6.65
  21 -23 -25   10.10    8.66
 -21  23  25    0.25    5.90
  20 -22 -24   -2.70    6.65
 -20  22  24    3.64    5.77
  19 -21 -23    3.51   10.85
 -19  21  23    2.01    8.59
  18 -20 -22    1.13    8.66
 -18  20  22   -2.82    6.90
  17 -19 -21   -3.14    8.66
 -17  19  21    6.34    6.40
  16 -18 -20    9.60    6.40
 -16  18  20    4.33    5.46
  15 -17 -19    5.14    8.09
 -15  17  19    7.09    6.84
  14 -16 -18   20.26    7.72
 -14  16  18   32.12    6.90
  13 -15 -17   -1.00    5.90
 -13  15  17    4.27    4.89
  12 -14 -16   30.24    7.28
 -12  14  16   38.71    6.52
  11 -13 -15    8.85    6.46
 -11  13  15   13.55    5.96
  10 -12 -14   24.09    6.15
 -10  12  14   26.22    5.58
   9 -11 -13   22.40    5.08
  -9  11  13   23.96    7.78
   8 -10 -12   45.10    5.83
  -8  10  12   51.88    8.41
   7  -9 -11   90.59    6.40
  -7   9  11   89.02    8.78
   6  -8 -10   57.78    5.83
  -6   8  10   65.68    7.59
   5  -7  -9  417.11   16.50
  -5   7   9  414.72   23.40
   4  -6  -8    2.38    3.01
  -4   6   8   -0.25    3.20
   3  -5  -7  120.95   10.23
  -3   5   7  134.31   10.92
  -2   4   6   68.57    6.21
   1  -3  -5   -2.57    3.83
  -1   3   5   -4.01    2.76
   0  -2  -4   64.49    5.65
   0   2   4   91.21    7.72
  -1  -1  -3  380.22   19.32
   1   1   3  319.93   12.61
  -2   0  -2 4188.75  153.69
  -3   1  -1  362.91   17.69
   3  -1   1  366.36   12.48
  -4   2   0   91.53    4.96
   4  -2   0   88.95    4.89
  -5   3   1    7.15    2.76
   5  -3  -1    7.72    2.70
  -6   4   2   65.30    7.21
  -7   5   3  135.94    7.28
   7  -5  -3  142.97    7.65
  -8   6   4    0.56    3.07
   8  -6  -4    4.52    3.32
  -9   7   5  418.24   16.25
   9  -7  -5  414.78   15.49
 -10   8   6   61.60    5.14
  10  -8  -6   63.55    5.27
 -11   9   7   83.68    5.77
  11  -9  -7   78.42    6.21
 -12  10   8   39.40    5.58
  12 -10  -8   48.99    5.83
 -13  11   9   31.99    5.39
  13 -11  -9   27.79    6.02
 -14  12  10   21.20    4.01
  14 -12 -10   19.20    5.96
 -15  13  11    5.39    5.46
  15 -13 -11    8.59    6.15
 -16  14  12   35.82    6.40
  16 -14 -12   37.14    6.96
 -17  15  13    1.63    5.65
  17 -15 -13   -3.64    6.65
 -18  16  14   28.54    7.21
  18 -16 -14   38.89    7.90
 -19  17  15   -3.89    6.71
  19 -17 -15    2.26    7.78
 -20  18  16    7.59    6.78
  20 -18 -16    8.47    8.09
 -21  19  17    1.19    6.90
  21 -19 -17   -1.51    8.34
 -22  20  18   -2.38    7.21
  22 -20 -18   -3.64    8.28
 -23  21  19    5.27    6.27
  23 -21 -19   -0.94    7.84
 -24  22  20    1.32    5.58
  24 -22 -20    4.08    7.09
 -25  23  21   -1.51    4.39
  25 -23 -21   -5.46    6.65
  20 -24 -26    5.33   10.98
 -20  24  26    2.13    4.83
  19 -23 -25   -4.83    3.51
 -19  23  25    0.50    4.89
  18 -22 -24   -2.38    6.65
 -18  22  24    0.88    5.96
  17 -21 -23    1.57    8.22
 -17  21  23    4.52    6.59
  16 -20 -22   -2.13    8.16
 -16  20  22    1.88    7.34
  15 -19 -21    0.75    8.47
 -15  19  21    2.63    6.84
  14 -18 -20   -0.56    6.40
 -14  18  20    0.06    5.46
  13 -17 -19    5.08    6.02
 -13  17  19   -8.03    9.35
  12 -16 -18    2.38    6.96
 -12  16  18    8.72    8.03
  11 -15 -17    8.91    7.09
 -11  15  17   -6.65    8.03
  10 -14 -16   16.18    6.52
 -10  14  16   10.35    7.78
   9 -13 -15   13.68    5.02
   8 -12 -14   20.95    9.22
  -8  12  14   23.09    7.72
   7 -11 -13    8.72    7.97
  -7  11  13    5.71    5.14
   5  -9 -11  150.56   10.98
  -5   9  11  156.27    8.47
   4  -8 -10   22.52    6.59
  -4   8  10   22.40    6.34
   3  -7  -9  218.43   13.55
  -3   7   9  217.81    9.54
   2  -6  -8  170.88    8.09
  -2   6   8  185.75    8.72
   1  -5  -7  288.51   12.17
  -1   5   7  293.96   12.42
   0  -4  -6   31.81    6.09
   0   4   6   25.28    4.70
  -1  -3  -5    3.76    2.70
   1   3   5    7.21    2.51
  -2  -2  -4 1409.97   59.97
  -3  -1  -3  938.91   39.77
   3   1   3  966.95   40.02
  -4   0  -2   83.62    4.08
   4   0   2   86.26    4.20
   5  -1   1   18.13    2.38
  -6   2   0  452.11   16.31
   6  -2   0  439.12   16.31
  -8   4   2  185.31    8.85
   8  -4  -2  171.70    8.59
  -9   5   3   49.56    4.14
   9  -5  -3   52.00    4.70
 -10   6   4  275.58   11.79
  10  -6  -4  258.14   11.17
 -11   7   5   90.33    5.77
  11  -7  -5   76.22    5.39
 -12   8   6    0.75    4.27
  12  -8  -6    1.00    3.76
 -13   9   7  113.61    6.96
  13  -9  -7  117.81    7.53
 -14  10   8   13.55    4.83
  14 -10  -8   13.80    5.90
 -15  11   9   26.47    5.52
  15 -11  -9   27.04    6.15
 -16  12  10    4.70    4.64
  16 -12 -10    1.13    4.89
 -17  13  11   -3.89    5.58
  17 -13 -11   -3.76    6.34
 -18  14  12   16.12    4.77
  18 -14 -12   21.89    5.83
 -19  15  13   -1.00    5.90
  19 -15 -13   13.49    7.53
 -20  16  14   15.31    6.78
  20 -16 -14   19.57    6.09
 -21  17  15    4.14    6.46
  21 -17 -15    8.53    7.90
 -22  18  16    3.64    7.47
  22 -18 -16   11.10    8.53
 -23  19  17    6.34    6.96
  23 -19 -17    1.57    8.22
 -24  20  18   -3.32    7.03
  24 -20 -18   -2.32    7.21
 -25  21  19    4.83    6.09
  25 -21 -19   -2.57    7.59
 -26  22  20    4.08    8.34
  26 -22 -20    4.45    6.34
 -27  23  21   -0.94    6.96
  27 -23 -21    1.88    8.41
  18 -24 -26   -3.95    9.60
 -18  24  26    9.66    5.33
  17 -23 -25   -3.32    9.66
 -17  23  25    8.09    4.96
  16 -22 -24    3.76    8.47
 -16  22  24    0.63    9.97
  15 -21 -23    8.78    8.59
 -15  21  23   -6.96   10.23
  14 -20 -22    2.70   11.67
 -14  20  22  -10.41    9.85
  13 -19 -21    0.44    8.34
 -13  19  21    6.65    9.97
  12 -18 -20    6.96   11.29
 -12  18  20    0.63    6.65
  11 -17 -19    5.58   10.79
 -11  17  19    7.53    6.78
  10 -16 -18   19.51    9.97
 -10  16  18    8.28    4.64
   9 -15 -17    6.27    9.28
  -9  15  17    8.78    5.52
   8 -14 -16   17.19    8.78
  -8  14  16   12.67    8.47
   7 -13 -15    9.03    9.22
  -7  13  15   -2.70    5.65
   6 -12 -14   53.51    6.15
  -6  12  14   45.42    5.58
   5 -11 -13   15.06    5.77
  -5  11  13    8.97    4.96
   4 -10 -12   67.25    5.33
  -4  10  12   72.08    5.71
   3  -9 -11  168.00    8.28
  -3   9  11  182.93    8.47
   2  -8 -10   -0.44    3.14
  -2   8  10    2.07    3.83
   1  -7  -9  305.25   17.63
  -1   7   9  317.36   17.88
   0  -6  -8  245.66   11.29
   0   6   8  254.25   10.79
  -1  -5  -7  249.74   10.60
   1   5   7  253.75   10.66
  -2  -4  -6   77.73    5.08
   2   4   6   67.94    5.02
  -3  -3  -5   40.34    3.70
   3   3   5   45.17    3.89
  -4  -2  -4 1152.83   34.94
   4   2   4 1261.79   54.14
  -5  -1  -3    1.94    1.82
   5   1   3    2.76    1.69
  -6   0  -2  420.31   14.43
   6   0   2  405.06   14.05
  -8   2   0    2.70    2.45
   8  -2   0    3.07    3.01
  -9   3   1   65.99    4.52
   9  -3  -1   66.62    4.70
 -10   4   2   -2.32    4.83
  10  -4  -2    9.47    3.32
 -11   5   3  337.81   12.55
  11  -5  -3  346.53   13.17
 -12   6   4   90.77    5.27
  12  -6  -4   85.88    5.65
 -13   7   5  115.62    6.52
  13  -7  -5  107.15    6.65
 -14   8   6   42.66    4.96
  14  -8  -6   32.75    5.33
 -15   9   7   65.56    5.96
  15  -9  -7   63.11    5.96
 -16  10   8    9.60    4.96
  16 -10  -8    2.63    5.52
 -17  11   9   39.33    7.72
  17 -11  -9   41.84    6.40
 -18  12  10    8.66    5.21
  18 -12 -10   13.61    7.21
 -19  13  11   14.18    5.90
  19 -13 -11    4.08    6.78
 -20  14  12   21.33    5.33
  20 -14 -12   29.48    6.15
 -21  15  13   -6.21    6.27
  21 -15 -13    4.58    7.34
 -22  16  14   12.92    6.59
  22 -16 -14    5.14    7.65
 -23  17  15    3.51    6.40
  23 -17 -15   -0.69    7.72
 -24  18  16   13.99    7.15
  24 -18 -16    2.13    8.09
 -25  19  17   -3.70    6.59
  25 -19 -17    1.13    7.65
 -26  20  18    8.53    5.71
  26 -20 -18   -8.78    7.84
 -27  21  19   -0.31    5.58
  27 -21 -19    0.31    7.15
  28 -22 -20    2.95    7.90
  17 -25 -27   -1.44    9.10
 -17  25  27   -4.27    6.71
  16 -24 -26   -0.82    8.72
 -16  24  26   -7.28    8.91
  15 -23 -25    2.38    9.35
 -15  23  25   -6.84    6.09
  14 -22 -24   -2.70   11.54
 -14  22  24    6.09    5.46
  13 -21 -23   -4.33   12.30
 -13  21  23   -3.20    7.21
  12 -20 -22    0.94   11.67
 -12  20  22    0.75    7.15
  11 -19 -21    5.58    6.34
 -11  19  21    3.01    6.59
  10 -18 -20    2.89    5.71
 -10  18  20    1.07    4.83
   9 -17 -19  -13.86    7.78
  -9  17  19    2.82    6.02
   8 -16 -18   -2.20    6.96
  -8  16  18    1.63    5.65
   7 -15 -17    3.83    9.22
  -7  15  17   -4.58    5.71
   6 -14 -16   34.25    6.84
  -6  14  16   37.26    5.14
   5 -13 -15    1.44    5.71
  -5  13  15    4.45    4.96
   4 -12 -14    3.83    5.58
  -4  12  14    9.35    5.02
   3 -11 -13   16.37    5.27
  -3  11  13   21.02    5.02
   2 -10 -12   11.10    5.77
  -2  10  12    7.28    5.27
   1  -9 -11  129.29    7.21
  -1   9  11  127.10    9.16
   0  -8 -10  196.92    8.41
   0   8  10  193.59    8.53
  -1  -7  -9  289.32   11.35
   1   7   9  303.18   11.61
  -2  -6  -8  143.91    7.15
   2   6   8  161.16    7.78
  -3  -5  -7  137.63    7.03
   3   5   7  122.33    6.09
  -4  -4  -6   66.87    7.15
   4   4   6   66.68    4.77
   5   3   5  960.62   41.34
  -8   0  -2    1.44    3.14
   8   0   2    0.25    2.38
  -9   1  -1   32.43    2.95
   9  -1   1   34.06    3.14
 -10   2   0   20.07    2.63
  10  -2   0   19.01    3.01
 -11   3   1    4.33    2.63
  11  -3  -1    5.08    2.89
 -12   4   2   89.83    5.46
  12  -4  -2   78.67    5.02
 -13   5   3   23.78    3.76
  13  -5  -3   30.24    4.14
 -14   6   4   24.84    3.95
  14  -6  -4   19.01    4.45
 -15   7   5   96.36    5.71
  15  -7  -5   94.22    6.52
 -16   8   6   69.44    5.65
  16  -8  -6   76.03    6.52
 -17   9   7   57.15    5.71
  17  -9  -7   57.15    6.15
 -18  10   8    4.52    4.96
  18 -10  -8    6.27    5.83
 -19  11   9   10.48    5.39
  19 -11  -9   11.35    5.77
 -20  12  10   -1.57    5.77
  20 -12 -10    6.46    6.21
 -21  13  11   -0.25    5.65
  21 -13 -11    4.20    6.52
 -22  14  12    3.76    5.96
  22 -14 -12   10.16    7.15
 -23  15  13    4.01    6.65
  23 -15 -13   12.23    7.09
 -24  16  14   14.93    6.59
  24 -16 -14    6.46    7.40
 -25  17  15   -6.27    6.46
  25 -17 -15   13.42   11.73
 -26  18  16    2.70    6.21
  26 -18 -16    0.94    7.47
 -27  19  17    0.69    6.21
  27 -19 -17    3.45    6.65
 -28  20  18    1.44    6.21
  28 -20 -18   -1.82    6.52
 -29  21  19   -4.83    6.40
  29 -21 -19   -2.95    6.09
  15 -25 -27    2.70    5.33
 -15  25  27   -3.45    5.52
  14 -24 -26    8.41    6.21
 -14  24  26    1.07    5.90
  13 -23 -25    1.76    8.09
 -13  23  25   -0.75    7.03
  12 -22 -24   -5.52    8.47
 -12  22  24    2.26    7.15
  11 -21 -23    0.63    7.59
 -11  21  23   -0.63    5.33
  10 -20 -22   11.67    8.03
 -10  20  22    2.20    5.58
   9 -19 -21    0.44    7.84
  -9  19  21    6.65    6.21
   8 -18 -20    1.51    7.84
  -8  18  20    5.58    6.71
   7 -17 -19    5.02    7.09
  -7  17  19   10.98    6.15
   6 -16 -18    4.45    6.78
  -6  16  18    8.72    5.83
   5 -15 -17   15.81    9.79
  -5  15  17   14.11    8.28
   4 -14 -16   40.46    9.22
  -4  14  16   52.63    9.03
   3 -13 -15   22.52    7.09
  -3  13  15   22.58    6.65
   2 -12 -14  187.44    9.47
  -2  12  14  193.97    9.22
   1 -11 -13  113.42   14.80
  -1  11  13   98.87   11.04
   0 -10 -12  101.50    9.16
   0  10  12  107.40    5.96
  -1  -9 -11  128.54    7.03
   1   9  11  128.85    6.78
  -2  -8 -10    3.01    3.70
   2   8  10   -0.31    3.20
  -3  -7  -9  199.99    8.22
   3   7   9  194.60    8.47
  -4  -6  -8   -1.82    2.76
   4   6   8    0.13    2.51
  -5  -5  -7  144.85    7.09
   5   5   7  144.79    6.78
  -6  -4  -6  634.22   20.95
   6   4   6  650.09   30.11
  -7  -3  -5  143.91    7.03
   7   3   5  138.32    9.03
  -8  -2  -4  162.16    7.03
   8   2   4  141.84    8.85
  -9  -1  -3   65.56    5.08
   9   1   3   64.93    3.95
 -10   0  -2   24.03    4.20
  10   0   2   21.14    2.95
 -11   1  -1   17.88    2.51
  11  -1   1   23.65    3.20
 -12   2   0   15.49    3.26
  12  -2   0   12.86    4.20
 -13   3   1   76.97    4.77
  13  -3  -1   86.82    4.89
 -14   4   2  197.23    7.84
  14  -4  -2  178.91    7.53
 -15   5   3   23.27    3.83
  15  -5  -3   21.52    4.01
 -16   6   4   50.12    5.27
  16  -6  -4   54.58    7.28
 -17   7   5   37.83    4.96
  17  -7  -5   33.81    5.46
 -18   8   6   -0.82    4.96
  18  -8  -6    5.46    9.54
 -19   9   7   40.90    5.58
  19  -9  -7   42.85    6.02
 -20  10   8   -3.58    5.21
  20 -10  -8    4.45    5.83
 -21  11   9   22.52    5.58
  21 -11  -9   27.23    6.34
 -22  12  10    7.59    5.71
  22 -12 -10    8.03    6.40
 -23  13  11    5.14    5.90
  23 -13 -11   -0.38    6.90
 -24  14  12    8.85    6.27
  24 -14 -12   10.66    7.34
 -25  15  13    4.83    6.78
  25 -15 -13    3.58    7.15
 -26  16  14   -6.15    6.78
  26 -16 -14   -2.82    7.97
 -27  17  15    4.64    6.34
  27 -17 -15   -5.21    6.15
 -28  18  16    1.94    6.21
  28 -18 -16   -2.63    7.21
 -29  19  17    1.32    5.96
  29 -19 -17    2.70    6.90
 -30  20  18   -2.01    4.70
  30 -20 -18   -1.63    5.83
  14 -26 -28    0.25    5.65
 -14  26  28    0.44    5.46
  13 -25 -27   -0.56    5.83
 -13  25  27    0.50    5.77
  12 -24 -26    4.20    7.15
 -12  24  26    9.72    6.34
  11 -23 -25   -6.40    8.16
 -11  23  25    0.69    6.65
  10 -22 -24   -6.78    8.72
 -10  22  24    4.58    7.15
   9 -21 -23    5.77    8.53
  -9  21  23    9.16    6.40
   8 -20 -22   -8.72    8.28
  -8  20  22   -1.38    6.78
   7 -19 -21   11.10   12.04
  -7  19  21    4.45    5.08
   6 -18 -20   -2.95    6.02
  -6  18  20    4.33    5.02
   5 -17 -19   -3.07    5.39
  -5  17  19    7.03    4.77
   4 -16 -18   18.32    6.71
  -4  16  18   13.24    5.90
   3 -15 -17    0.44    5.08
  -3  15  17   -1.32    4.14
   2 -14 -16   62.73    6.21
  -2  14  16   65.12    5.90
   1 -13 -15   18.32    6.02
  -1  13  15   19.26    5.65
   0 -12 -14  162.23    8.53
   0  12  14  164.61    8.66
  -1 -11 -13   36.82    4.33
   1  11  13   32.12    4.39
  -2 -10 -12    6.65    4.45
   2  10  12    3.76    3.76
  -3  -9 -11  162.54    7.47
   3   9  11  167.43    6.96
  -4  -8 -10   13.55    5.71
   4   8  10   10.29    5.21
  -5  -7  -9  381.60   19.57
   5   7   9  371.75   19.26
   6   6   8  151.50   10.10
  -7  -5  -7  991.29   39.96
   7   5   7 1009.55   40.90
  -8  -4  -6    4.08    2.13
   8   4   6    4.27    2.20
  -9  -3  -5   53.01    3.14
   9   3   5   53.76    3.58
 -10  -2  -4    3.26    2.01
  10   2   4    4.39    2.13
 -11  -1  -3    9.41    4.01
  11   1   3    8.22    2.63
 -12   0  -2   16.37    3.64
  12   0   2   21.08    3.32
 -13   1  -1   37.20    4.83
  13  -1   1   41.34    3.64
 -14   2   0  188.13    7.15
  14  -2   0  180.92    7.65
 -15   3   1    2.82    3.64
  15  -3  -1    1.88    3.26
 -16   4   2    6.59    3.58
  16  -4  -2    5.21    3.83
 -17   5   3   23.34    4.58
  17  -5  -3   15.62    4.70
 -18   6   4   13.49    4.39
  18  -6  -4   16.00    5.65
 -19   7   5   35.51    5.08
  19  -7  -5   23.96    5.33
 -20   8   6   20.14    4.96
  20  -8  -6   20.26    5.52
 -21   9   7   40.65    6.09
  21  -9  -7   45.17    7.59
 -22  10   8    4.77    5.33
  22 -10  -8   13.30    6.15
 -23  11   9   13.74    5.46
  23 -11  -9    7.40    6.90
 -24  12  10   -1.69    5.65
  24 -12 -10   -1.38    6.65
 -25  13  11    4.52    6.46
  25 -13 -11   -2.26    7.09
 -26  14  12   10.23    6.52
  26 -14 -12    0.94    8.03
 -27  15  13    3.95    5.08
  27 -15 -13   -1.38    7.28
 -28  16  14    8.22    5.90
  28 -16 -14    1.32    7.40
 -29  17  15    0.82    5.83
  29 -17 -15    0.19    7.47
 -30  18  16    2.82    7.78
  30 -18 -16   -4.33    7.21
 -31  19  17    0.19    8.66
  31 -19 -17   -1.00    5.58
 -32  20  18   -2.20    5.14
  32 -20 -18    1.57    3.89
  12 -26 -28    2.82    4.33
 -12  26  28   -0.50    3.76
  11 -25 -27    7.65    6.84
 -11  25  27    5.27    6.02
  10 -24 -26   -2.63    8.09
 -10  24  26   -1.38    6.65
   9 -23 -25   -5.83    9.10
  -9  23  25   -6.78    7.15
   8 -22 -24   11.67   12.86
  -8  22  24   -4.33    7.47
   7 -21 -23    1.38    7.03
  -7  21  23    6.15    5.33
   6 -20 -22    7.34    7.78
  -6  20  22    2.20    7.15
   5 -19 -21    4.70    7.09
  -5  19  21   13.68    6.52
   4 -18 -20    3.26    7.84
  -4  18  20    5.90    6.02
   3 -17 -19   -5.21    6.65
  -3  17  19   -3.39    5.83
   2 -16 -18   32.06    7.21
  -2  16  18   32.43    4.39
   1 -15 -17   38.89    5.96
  -1  15  17   39.02    4.89
   0 -14 -16  157.14   12.73
   0  14  16  159.78    8.28
  -2 -12 -14  168.00    8.41
   2  12  14  177.53    7.97
   3  11  13   20.33    6.52
  -4 -10 -12   62.17    7.40
   4  10  12   67.75    5.08
  -5  -9 -11  131.42    6.52
   5   9  11  126.91    6.27
  -6  -8 -10   57.46    4.83
   6   8  10   54.77    4.14
  -7  -7  -9  197.92    8.16
   7   7   9  191.96   11.10
  -8  -6  -8  551.16   18.00
   8   6   8  561.64   25.91
  -9  -5  -7  372.25   13.17
   9   5   7  344.09   16.25
 -10  -4  -6  271.44   10.04
  10   4   6  252.18   12.80
 -11  -3  -5  313.22   17.13
  11   3   5  319.62   11.42
 -12  -2  -4   94.22    4.52
  12   2   4   90.08    4.45
 -13  -1  -3   88.08    4.77
  13   1   3   80.49    4.70
 -14   0  -2  183.37   10.23
  14   0   2  194.60    8.09
 -15   1  -1    3.14    3.14
  15  -1   1    3.51    3.39
 -16   2   0  447.41   18.69
  16  -2   0  433.73   19.82
 -17   3   1   10.98    3.64
  17  -3  -1   11.54    4.01
 -18   4   2  107.71    5.58
  18  -4  -2  113.23    6.02
 -19   5   3    7.21    4.01
  19  -5  -3    1.57    4.39
 -20   6   4   -1.76    6.40
  20  -6  -4   -8.28    5.39
 -21   7   5   27.73    6.40
 -22   8   6    9.22    5.21
  22  -8  -6   13.55    5.46
 -23   9   7   13.93    5.65
  23  -9  -7   12.36    6.52
 -24  10   8   -2.63    5.33
  24 -10  -8    1.94    6.71
 -25  11   9    1.57    5.96
  25 -11  -9   -6.09    7.03
 -26  12  10    2.45    5.83
  26 -12 -10    4.77    7.15
 -27  13  11    0.88    4.83
  27 -13 -11    0.63    8.09
 -28  14  12    4.14    6.84
  28 -14 -12   -0.38    8.16
 -29  15  13    1.32    6.21
  29 -15 -13   -0.06    7.28
 -30  16  14   -4.70    5.21
  30 -16 -14    1.51    6.52
 -31  17  15   -2.32    7.97
  31 -17 -15   -5.83    6.21
 -32  18  16    5.27    8.41
  32 -18 -16   14.93    8.59
 -33  19  17   -0.69    6.09
  33 -19 -17   -2.57    4.83
  11 -27 -29   -1.44    5.33
 -11  27  29    4.33    7.21
  10 -26 -28    0.94    5.21
 -10  26  28   -1.69    5.27
   9 -25 -27   -2.76    6.96
  -9  25  27   -2.89    5.77
   8 -24 -26    1.63    6.34
  -8  24  26   -0.56    5.08
   7 -23 -25   10.04    8.28
  -7  23  25    4.70    5.58
   6 -22 -24    2.45    8.09
  -6  22  24    0.50    6.65
   5 -21 -23    9.47    8.03
  -5  21  23    5.02    6.27
   4 -20 -22   -1.76    7.47
  -4  20  22    6.15    6.78
   3 -19 -21    2.38    7.21
  -3  19  21   -3.83    6.15
   2 -18 -20   14.74   10.16
  -2  18  20   15.12    8.34
   1 -17 -19    1.69    6.59
  -1  17  19   -3.58    5.77
   0 -16 -18   26.41    8.59
   0  16  18   29.99    8.41
  -1 -15 -17   27.29    5.33
   1  15  17   20.01    4.58
  -2 -14 -16   47.11    6.40
   2  14  16   71.64    6.59
  -3 -13 -15   -0.25    5.21
   3  13  15   -1.07    4.58
  -4 -12 -14   12.55    4.89
   4  12  14   10.41    4.27
  -5 -11 -13    7.90    4.64
   5  11  13   13.61    4.27
  -6 -10 -12    1.32    4.08
   6  10  12    3.45    3.51
  -7  -9 -11   72.89    4.89
   7   9  11   77.85    5.02
  -8  -8 -10   23.52    3.26
   8   8  10   20.45    3.26
  -9  -7  -9  251.05   10.29
   9   7   9  239.39   13.93
 -10  -6  -8   51.88    3.83
  10   6   8   50.25    3.83
 -11  -5  -7   71.20    4.14
  11   5   7   72.77    3.83
 -12  -4  -6  111.66    6.46
  12   4   6   86.57    4.58
 -13  -3  -5   36.76    4.20
  13   3   5   33.75    3.45
 -14  -2  -4  196.10    7.53
  14   2   4  195.35    8.03
 -15  -1  -3   -1.07    3.01
  15   1   3    6.15    3.32
 -16   0  -2  411.65   13.99
  16   0   2  423.57   19.82
 -17   1  -1    9.16    5.77
  17  -1   1    3.58    4.33
 -18   2   0  147.80    6.90
  18  -2   0  154.63    6.84
 -19   3   1   32.87    4.70
  19  -3  -1   28.86    6.15
 -20   4   2   24.34    4.33
  20  -4  -2   26.66    6.78
 -21   5   3   34.25    5.02
  21  -5  -3   41.03    5.33
 -22   6   4    5.96    5.27
  22  -6  -4    5.58    5.90
 -23   7   5   47.43    5.08
  23  -7  -5   42.41    6.71
 -24   8   6    3.83    5.27
  24  -8  -6  -12.23    8.28
 -25   9   7    5.02    5.71
  25  -9  -7    9.22    6.65
 -26  10   8    3.58    5.27
  26 -10  -8   10.41    7.03
 -27  11   9    3.39    5.58
  27 -11  -9    7.40    8.53
 -28  12  10    1.13    5.65
  28 -12 -10    3.39    8.03
 -29  13  11   -4.64    6.21
  29 -13 -11   -4.39    7.78
 -30  14  12   -2.32    6.21
  30 -14 -12    5.14    7.47
 -31  15  13    0.31    5.21
  31 -15 -13    0.82    8.97
 -32  16  14   -1.32    6.84
  32 -16 -14   -0.94    5.46
  33 -17 -15    3.26    5.58
 -34  18  16   -0.82    6.27
  34 -18 -16   -3.95    4.52
   9 -27 -29   -2.26    4.01
  -9  27  29    5.33    5.39
   8 -26 -28   -0.13    5.65
  -8  26  28   -4.83    5.08
   7 -25 -27    3.26    7.34
  -7  25  27    3.14    6.15
   6 -24 -26    0.82    6.27
  -6  24  26   -1.13    5.52
   5 -23 -25    1.38    7.59
  -5  23  25    8.78    6.78
   4 -22 -24    3.51    7.59
  -4  22  24   -1.51    6.71
   3 -21 -23   -0.13    7.72
  -3  21  23    4.27    6.65
   2 -20 -22   12.61   10.54
  -2  20  22   15.24    8.97
   1 -19 -21    8.91   10.60
  -1  19  21   -2.76    9.22
   0 -18 -20    0.88    9.54
   0  18  20   -1.00    8.47
  -1 -17 -19    8.78    9.54
   1  17  19   14.11    8.28
  -2 -16 -18   24.09    9.16
   2  16  18   14.37    7.03
   3  15  17    0.44    4.89
  -4 -14 -16   48.81    5.77
   4  14  16   47.93    6.02
  -5 -13 -15   -6.40    4.89
   5  13  15   -1.51    4.70
  -6 -12 -14   37.39    5.02
   6  12  14   41.97    4.52
  -7 -11 -13   -3.70    4.08
   7  11  13    2.32    3.45
  -8 -10 -12   34.25    6.90
   8  10  12   41.40    4.52
  -9  -9 -11    8.72    3.20
   9   9  11    4.45    3.39
 -10  -8 -10  141.52    6.65
  10   8  10  131.17    6.52
 -11  -7  -9   68.75    4.45
  11   7   9   62.67    4.52
 -12  -6  -8    0.69    2.51
  12   6   8    8.41    2.76
 -13  -5  -7  114.24    5.71
  13   5   7  107.71    4.96
 -14  -4  -6   22.52    2.89
  14   4   6   23.27    2.89
 -15  -3  -5   19.01    3.07
  15   3   5   17.88    3.14
 -16  -2  -4    0.75    4.64
  16   2   4    8.28    3.58
 -17  -1  -3   13.30    3.58
  17   1   3    5.77    3.20
 -18   0  -2  161.03    9.16
  18   0   2  178.97    7.28
 -19   1  -1   29.61    4.27
  19  -1   1   24.47    4.58
 -20   2   0   77.85    6.90
  20  -2   0   67.12    5.83
 -21   3   1   10.23    4.70
  21  -3  -1   10.73    5.02
 -22   4   2    5.77    4.20
  22  -4  -2    7.21    4.64
 -23   5   3    2.20    4.27
  23  -5  -3   -3.89    4.58
 -24   6   4   -6.65    4.39
  24  -6  -4    0.06    5.21
 -25   7   5    1.88    4.70
  25  -7  -5   -5.83    5.58
 -26   8   6   -0.63    5.96
  26  -8  -6    4.20    6.15
 -27   9   7    5.65    5.58
  27  -9  -7    4.89    6.40
 -28  10   8    3.45    5.71
  28 -10  -8   -1.94    7.03
 -29  11   9    3.58    6.21
  29 -11  -9   -2.45    7.53
 -30  12  10    3.58    6.78
  30 -12 -10    1.13    7.34
 -31  13  11    1.69    6.02
  31 -13 -11    4.14    7.15
 -32  14  12    0.50    5.83
  32 -14 -12    9.72    6.65
 -33  15  13   -1.94    4.64
  33 -15 -13    2.51    6.09
 -34  16  14   -1.76    5.27
  34 -16 -14    2.95    4.96
 -35  17  15    3.01    6.09
  35 -17 -15    1.19    5.14
   7 -27 -29   -1.25    8.66
  -7  27  29    0.31    4.52
   6 -26 -28   -4.08    5.14
  -6  26  28    3.83    5.27
   5 -25 -27   -2.70   10.29
  -5  25  27    1.51    5.52
   4 -24 -26    7.28    6.27
  -4  24  26    1.82    4.96
   3 -23 -25   -5.21    7.15
  -3  23  25   -0.06    4.27
   2 -22 -24   -4.33    7.59
  -2  22  24   -4.70    6.40
   1 -21 -23   -0.82    7.03
  -1  21  23    2.57    4.83
   0 -20 -22   -0.56    7.21
   0  20  22    1.76    5.08
  -1 -19 -21    5.02    9.35
   1  19  21    7.72    8.66
  -2 -18 -20   -7.03    9.22
   2  18  20    3.14    8.53
  -3 -17 -19    5.46    5.96
   3  17  19   -2.63    7.84
  -4 -16 -18   18.51    5.90
   4  16  18   13.05    4.08
  -5 -15 -17   -2.13    5.02
   5  15  17   -0.50    4.52
  -6 -14 -16   18.82    5.39
   6  14  16   28.42    4.77
  -7 -13 -15   11.98    4.45
   7  13  15    2.70    4.33
  -8 -12 -14   16.94    4.96
   8  12  14   12.73    4.58
  -9 -11 -13   25.47    4.33
   9  11  13   23.40    4.20
 -10 -10 -12    0.82    3.70
  10  10  12    3.01    3.51
 -11  -9 -11   93.28    5.58
  11   9  11   92.59    5.71
 -12  -8 -10   36.82    3.58
  12   8  10   33.50    3.14
 -13  -7  -9  101.38    5.33
  13   7   9  102.50    5.39
 -14  -6  -8   34.19    5.21
  14   6   8   32.81    3.14
 -15  -5  -7   86.82    7.09
  15   5   7   90.08    4.64
 -16  -4  -6   51.13    4.14
  16   4   6   50.50    4.01
 -17  -3  -5   16.12    3.32
  17   3   5   13.17    3.32
 -18  -2  -4  115.43    6.65
  18   2   4  106.21    6.34
 -19  -1  -3   37.83    4.20
  19   1   3   32.56    4.33
 -20   0  -2   74.78    5.52
  20   0   2   63.36    5.58
 -21   1  -1    5.39    5.83
  21  -1   1   16.56    4.77
 -22   2   0   48.55    4.64
  22  -2   0   44.04    5.27
 -23   3   1   11.17    4.20
  23  -3  -1   -1.38    4.58
 -24   4   2    4.64    4.64
  24  -4  -2   13.42    5.46
 -25   5   3   11.23    4.27
  25  -5  -3    7.09    5.27
 -26   6   4   -0.44    5.02
  26  -6  -4   -2.70    6.59
 -27   7   5    4.58    4.70
  27  -7  -5    9.41    5.52
 -28   8   6   -3.51    5.39
  28  -8  -6    3.14    6.21
 -29   9   7   -1.88    5.52
  29  -9  -7   10.98    6.59
 -30  10   8   -5.96    7.72
  30 -10  -8   -2.20    7.03
 -31  11   9    1.69    5.14
  31 -11  -9   -9.91    6.96
 -32  12  10   -0.13    5.96
  32 -12 -10   -0.75    6.65
 -33  13  11    1.82    5.27
  33 -13 -11    6.65    6.90
 -34  14  12    0.00    4.70
  34 -14 -12   -0.63    6.27
 -35  15  13    2.63    6.65
  35 -15 -13   -1.13    5.02
 -36  16  14    0.88    5.96
  36 -16 -14    2.32    5.02
   6 -28 -30   -4.64    6.09
  -6  28  30    2.38    6.15
   5 -27 -29    0.82    4.52
  -5  27  29   -0.82    3.76
   4 -26 -28    0.13    4.27
  -4  26  28    0.38    4.64
   3 -25 -27   -3.07    7.53
  -3  25  27    2.57    5.33
   2 -24 -26    6.84    7.65
  -2  24  26    3.20    6.27
   1 -23 -25   -7.59    9.91
  -1  23  25    0.38    6.59
   0 -22 -24   -2.45   10.41
   0  22  24    7.65    9.79
  -1 -21 -23   10.16    6.78
   1  21  23    3.70    5.90
  -2 -20 -22    4.33    5.21
   2  20  22    8.47    4.83
  -3 -19 -21  -10.41    9.35
   3  19  21    5.14    7.90
  -4 -18 -20   -0.94    9.66
   4  18  20    2.26    5.27
  -5 -17 -19   -0.94    8.91
   5  17  19    3.39    6.34
  -6 -16 -18    1.32    5.21
   6  16  18   10.35    4.96
  -7 -15 -17    4.52    4.83
   7  15  17    1.57    4.64
  -8 -14 -16   -6.34    6.65
   8  14  16    7.97    4.33
  -9 -13 -15   23.71    7.15
   9  13  15   11.54    4.20
 -10 -12 -14   16.25    4.14
  10  12  14   22.52    3.89
 -11 -11 -13   22.96    4.27
  11  11  13   25.53    6.59
 -12 -10 -12   26.03    3.95
  12  10  12   26.79    4.14
 -13  -9 -11   16.75    3.45
  13   9  11   18.76    3.51
 -14  -8 -10    8.72    3.51
  14   8  10   10.54    3.20
 -15  -7  -9   63.92    4.45
  15   7   9   58.34    3.95
 -16  -6  -8   76.09    4.58
  16   6   8   72.33    4.27
 -17  -5  -7   43.29    5.39
  17   5   7   34.63    3.45
  18   4   6   15.93    3.76
 -19  -3  -5    7.90    4.70
  19   3   5   -2.63    4.20
 -20  -2  -4   29.74    4.33
  20   2   4   31.62    4.45
 -21  -1  -3    2.63    5.08
  21   1   3    4.83    6.21
 -22   0  -2   46.36    4.58
  22   0   2   45.10    5.27
 -23   1  -1    7.53    3.89
  23  -1   1    6.27    4.89
 -24   2   0   17.75    4.33
  24  -2   0    7.15    4.27
 -25   3   1    5.27    4.01
  25  -3  -1    0.19    4.33
 -26   4   2    3.51    4.01
  26  -4  -2    5.58    4.89
 -27   5   3    1.94    4.20
  27  -5  -3    5.71    5.27
 -28   6   4   -2.51    4.83
  28  -6  -4   -2.95    5.90
 -29   7   5    6.21    4.70
  29  -7  -5   -1.63    5.52
 -30   8   6    1.44    5.58
  30  -8  -6   -7.28    6.46
 -31   9   7    1.07    5.21
  31  -9  -7   -0.19    6.71
 -32  10   8   -4.33    4.77
  32 -10  -8    0.25    6.78
 -33  11   9   -1.07    5.39
  33 -11  -9    2.26    6.15
 -34  12  10   -0.94    4.83
  34 -12 -10    3.14    7.28
 -35  13  11    1.38    3.89
  35 -13 -11    0.56    5.39
 -36  14  12    5.14    8.53
  36 -14 -12   -1.00    5.08
 -37  15  13    1.63    6.90
   4 -28 -30    4.39    5.46
  -4  28  30   -0.13    4.45
   3 -27 -29    1.82    6.65
  -3  27  29    3.89    5.33
   2 -26 -28    4.89    6.59
  -2  26  28   -0.44    5.14
   1 -25 -27    0.69    6.71
  -1  25  27    1.69    5.08
   0 -24 -26   -4.20   10.35
   0  24  26   -5.90    9.41
  -1 -23 -25    0.06   12.67
   1  23  25  -12.92    9.16
  -2 -22 -24    2.07   10.60
   2  22  24   -8.22    9.35
  -3 -21 -23    3.20   10.73
   3  21  23    6.78    8.59
  -4 -20 -22   -3.51    4.89
   4  20  22   -1.57    4.08
  -5 -19 -21    7.78    6.27
   5  19  21    6.59    5.21
  -6 -18 -20   -3.58    8.41
   6  18  20   -3.64    8.03
  -7 -17 -19    8.28    5.58
   7  17  19    5.96    4.96
  -8 -16 -18    3.95    5.02
   8  16  18    9.97    4.77
  -9 -15 -17    1.00    6.09
   9  15  17    5.58    4.52
 -10 -14 -16   14.55    6.02
  10  14  16    9.79    4.27
 -11 -13 -15   12.42    4.58
  11  13  15    5.77    4.39
 -12 -12 -14    2.51    3.70
  12  12  14    0.06    5.39
 -13 -11 -13    8.85    4.01
  13  11  13   14.74    5.83
 -14 -10 -12   18.88    3.64
  14  10  12   14.62    3.76
 -15  -9 -11   20.33    3.39
  15   9  11   19.70    3.32
 -16  -8 -10    2.63    2.82
  16   8  10    0.56    4.14
 -17  -7  -9   56.90    4.33
  17   7   9   49.06    3.95
 -18  -6  -8   -2.26    3.32
  18   6   8    1.44    3.39
 -19  -5  -7   32.18    5.58
  19   5   7   22.96    3.83
 -20  -4  -6   -4.45    4.45
  20   4   6   -4.45    5.90
 -21  -3  -5   49.12    6.21
  21   3   5   32.68    4.89
 -22  -2  -4    4.01    3.58
  22   2   4    3.45    4.20
 -23  -1  -3    5.27    3.45
  23   1   3    8.85    4.45
 -24   0  -2    9.79    3.83
  24   0   2   11.10    3.95
 -25   1  -1    5.02    3.83
  25  -1   1    4.64    4.77
 -26   2   0    7.15    4.52
  26  -2   0   -0.69    4.89
 -27   3   1    0.00    4.70
  27  -3  -1    1.94    4.83
 -28   4   2    3.76    5.02
  28  -4  -2    3.51    5.02
 -29   5   3    6.96    5.02
  29  -5  -3    2.01    5.46
 -30   6   4   -0.19    5.71
  30  -6  -4    3.51    6.34
 -31   7   5   -1.88    4.70
  31  -7  -5    0.44    6.46
 -32   8   6   -2.82    4.96
  32  -8  -6    4.08    6.21
 -33   9   7    4.01    4.64
  33  -9  -7   -4.70    5.96
 -34  10   8    3.39    5.33
  34 -10  -8    6.34    5.65
 -35  11   9   -2.95    8.47
  35 -11  -9   -6.02    5.96
 -36  12  10    1.19    3.70
  36 -12 -10    1.38    5.52
 -37  13  11    1.82    9.91
  37 -13 -11   -3.32    8.85
   2 -28 -30    3.64    5.27
  -2  28  30   -1.19    3.58
   1 -27 -29   -1.94    5.33
  -1  27  29   -2.63    4.33
   0 -26 -28    3.76    6.02
   0  26  28    1.82    6.84
  -1 -25 -27   -3.39    6.59
   1  25  27   -1.00    5.46
  -2 -24 -26   -2.63   10.41
   2  24  26   -7.59    8.78
  -3 -23 -25   -4.14   10.41
   3  23  25   -2.32    8.53
  -4 -22 -24   -0.31   12.92
   4  22  24    3.45    8.91
  -5 -21 -23   -3.64   10.29
   5  21  23   -8.28    9.35
  -6 -20 -22    2.01    6.09
   6  20  22   -0.56    5.21
  -7 -19 -21   10.29    6.27
   7  19  21   12.42    5.21
  -8 -18 -20   12.73    8.41
   8  18  20    1.63    4.77
  -9 -17 -19    2.38    4.96
   9  17  19    4.96    4.58
 -10 -16 -18    6.65    4.64
  10  16  18    6.52    4.33
 -11 -15 -17   -4.01    4.33
  11  15  17    2.32    4.01
 -12 -14 -16   17.50    4.20
  12  14  16   21.64    3.95
 -13 -13 -15   11.04    3.51
  13  13  15    9.97    3.45
 -14 -12 -14   35.13    4.58
  14  12  14   28.54    4.33
 -15 -11 -13    5.14    3.64
  15  11  13    5.58    3.45
 -16 -10 -12    0.31    3.45
  16  10  12   -1.69    3.70
 -17  -9 -11   30.17    3.89
  17   9  11   31.68    5.96
 -18  -8 -10    7.97    3.01
  18   8  10    5.39    3.64
 -19  -7  -9   37.89    3.83
  19   7   9   31.81    3.95
 -20  -6  -8    9.22    3.14
  20   6   8   14.11    3.70
 -21  -5  -7   24.03    4.96
  21   5   7   34.50    3.76
 -22  -4  -6    0.31    3.32
  22   4   6   -0.94    3.70
 -23  -3  -5    0.50    3.51
  23   3   5    3.26    4.01
 -24  -2  -4   11.73    3.58
  24   2   4   10.79    4.20
  25   1   3    4.20    4.45
 -26   0  -2    5.77    4.20
  26   0   2    9.28    4.58
 -27   1  -1   -0.25    3.70
  27  -1   1    1.00    5.39
 -28   2   0    0.13    4.52
  28  -2   0    4.14    5.21
 -29   3   1   -0.44    4.58
  29  -3  -1    0.00    5.27
 -30   4   2    0.00    5.21
  30  -4  -2   -5.39    6.02
  31  -5  -3    3.95    6.96
 -32   6   4    2.89    4.96
  32  -6  -4    7.09    5.96
 -33   7   5   -1.13    6.34
  33  -7  -5    0.94    5.71
 -34   8   6   -0.31    3.39
  34  -8  -6   -1.07    5.21
 -35   9   7    1.76    4.70
  35  -9  -7   -2.70    5.27
 -36  10   8   11.42    7.97
  36 -10  -8    0.44    5.14
 -37  11   9    0.19    2.95
  37 -11  -9   -0.69    5.14
 -38  12  10    5.77    8.28
 -39  13  11   -1.25    6.59
   1 -29 -31    0.25    4.52
  -1  29  31    0.63    2.32
   0 -28 -30   -2.07    5.33
   0  28  30   -0.75    2.89
  -1 -27 -29   -2.45    5.33
   1  27  29    1.00    4.20
  -2 -26 -28    2.20    5.52
   2  26  28   -2.51    4.45
  -3 -25 -27    3.70    9.16
   3  25  27   -0.38    4.08
   4  24  26   -0.94    8.59
  -5 -23 -25    6.21   10.04
   5  23  25   -8.16    8.66
  -6 -22 -24    1.25   10.10
   6  22  24   -1.07    8.22
  -7 -21 -23    6.90    9.10
   7  21  23    8.03    7.59
  -8 -20 -22   -3.95    6.21
   8  20  22    5.14    5.33
  -9 -19 -21    6.21    5.77
   9  19  21    4.20    5.14
 -10 -18 -20    2.70    5.46
  10  18  20   -1.13    5.27
 -11 -17 -19   -0.44    5.46
  11  17  19    4.27    5.21
 -12 -16 -18   -0.38    4.89
  12  16  18    1.88    4.33
 -13 -15 -17   -2.51    4.52
  13  15  17   -0.75    5.58
 -14 -14 -16   -2.01    4.64
  14  14  16    3.07    4.58
 -15 -13 -15   -6.84    6.65
  15  13  15   -1.19    4.14
 -16 -12 -14   15.62    3.83
  16  12  14   19.38    4.14
 -17 -11 -13   -2.26    3.32
  17  11  13   -4.58    3.64
 -18 -10 -12    6.46    3.58
  18  10  12    2.38    4.52
 -19  -9 -11    9.28    3.39
  19   9  11    5.90    3.26
 -20  -8 -10    2.07    2.95
  20   8  10   -1.44    3.39
 -21  -7  -9   27.10    4.01
  21   7   9   32.12    3.95
 -22  -6  -8    7.28    3.32
  22   6   8    5.83    5.33
 -23  -5  -7   53.07    5.65
  23   5   7   39.27    4.33
 -24  -4  -6   -1.19    4.52
  24   4   6   -0.75    4.20
 -25  -3  -5   10.29    3.70
  25   3   5    9.97    4.20
 -26  -2  -4    6.90    3.76
  26   2   4    1.32    3.76
 -27  -1  -3    0.44    4.20
  27   1   3    6.27    4.96
 -28   0  -2   -1.25    5.83
  28   0   2    1.32    4.52
 -29   1  -1   -1.76    3.83
  29  -1   1    7.59    4.45
 -30   2   0    3.26    4.27
  30  -2   0    9.03    5.33
 -31   3   1    6.15    7.47
  31  -3  -1    1.82    5.77
 -32   4   2    1.25    4.45
  32  -4  -2    4.64    6.15
 -33   5   3   -0.56    5.65
  33  -5  -3   -5.46    5.83
 -34   6   4    0.94    4.39
  34  -6  -4   -1.00    5.39
 -35   7   5   -0.38    2.70
  35  -7  -5   -3.39    4.96
 -36   8   6   -3.76    6.71
  36  -8  -6    0.19    5.77
 -37   9   7   -7.90    6.78
  37  -9  -7    2.01    4.39
 -38  10   8    1.25    3.01
  38 -10  -8    1.57    4.70
 -39  11   9   -2.82    6.78
 -40  12  10    1.51    6.96
  -1 -29 -31    2.01    4.45
   1  29  31    1.51    3.26
  -2 -28 -30   -0.13    4.64
   2  28  30   -1.19    4.20
   3  27  29    0.00    3.76
  -4 -26 -28   -2.13    8.47
   4  26  28   -5.39    7.59
  -5 -25 -27    3.26    8.97
   5  25  27    2.01    4.14
  -6 -24 -26   10.92    9.72
   6  24  26   -4.27    7.90
  -7 -23 -25   -3.32   12.55
   7  23  25    0.00    7.78
  -8 -22 -24    4.27    9.28
   8  22  24   -3.58    8.59
  -9 -21 -23    9.28    6.27
   9  21  23    2.95    5.33
 -10 -20 -22    1.57    5.90
  10  20  22   -7.03    6.90
 -11 -19 -21    4.52    5.02
  11  19  21    5.27    4.83
 -12 -18 -20    6.09    4.70
  12  18  20    4.14    4.58
 -13 -17 -19   -1.19    5.08
  13  17  19    8.16    6.65
 -14 -16 -18   16.56    4.08
  14  16  18   13.17    4.14
 -15 -15 -17   -0.69    4.14
  15  15  17    9.35    4.58
 -16 -14 -16   25.09    4.58
  16  14  16   24.21    4.39
 -17 -13 -15   -0.69    3.39
  17  13  15    3.76    3.51
 -18 -12 -14   13.36    5.71
  18  12  14    7.97    4.01
 -19 -11 -13    4.39    3.32
  19  11  13    4.58    3.45
 -20 -10 -12    0.69    3.39
  20  10  12   -0.63    3.51
 -21  -9 -11   17.06    3.76
  21   9  11   14.80    3.76
 -22  -8 -10    5.65    3.51
  22   8  10    9.79    3.45
 -23  -7  -9   17.50    5.46
  23   7   9   11.17    3.83
 -24  -6  -8    2.32    3.32
  24   6   8    1.19    3.64
 -25  -5  -7   -3.39    4.77
  25   5   7    1.25    3.64
 -26  -4  -6    4.70    3.20
  26   4   6    4.52    4.33
 -27  -3  -5   -0.44    3.58
  27   3   5   -0.94    4.39
 -28  -2  -4    3.32    5.27
  28   2   4    2.57    4.52
 -29  -1  -3    0.50    4.14
  29   1   3    7.09    7.28
 -30   0  -2    3.32    3.76
  30   0   2    3.01    4.01
 -31   1  -1    3.58    4.27
  31  -1   1   -3.07    4.96
 -32   2   0    2.26    6.59
  32  -2   0    2.01    5.33
 -33   3   1   -3.01    4.45
  33  -3  -1   -4.64    6.27
 -34   4   2    4.58    4.64
  34  -4  -2   -3.32    5.21
 -35   5   3    1.13    4.20
  35  -5  -3   -0.63    5.46
 -36   6   4    1.32    3.07
  36  -6  -4    2.63    4.45
 -37   7   5    0.44    3.07
  37  -7  -5   -0.19    8.16
 -38   8   6   -0.88    5.71
  38  -8  -6   -1.63    3.89
 -39   9   7   -2.51    6.27
  39  -9  -7    0.63    4.01
  -3 -29 -31    4.89    4.33
   3  29  31   -0.94    4.27
  -5 -27 -29    0.38    7.53
   5  27  29    1.32    4.77
  -6 -26 -28   -1.13    6.90
   6  26  28   -0.25    6.52
  -7 -25 -27    0.19    4.70
   7  25  27    1.13    3.76
  -8 -24 -26   -5.58    5.96
   8  24  26    0.31    5.08
  -9 -23 -25   -4.96    6.71
   9  23  25   -2.95    5.14
 -10 -22 -24    5.83    8.78
  10  22  24   -1.57    5.71
 -11 -21 -23    4.33    5.65
  11  21  23    1.69    4.77
 -12 -20 -22   -3.14    5.46
  12  20  22   -2.07    4.70
 -13 -19 -21    0.94    6.40
  13  19  21    2.20    8.28
 -14 -18 -20    1.07    5.21
  14  18  20    8.34    6.27
 -15 -17 -19    4.52    4.89
  15  17  19    0.19    4.64
 -16 -16 -18    4.96    4.01
  16  16  18    1.88    3.70
 -17 -15 -17    2.26    4.01
  17  15  17   -1.32    3.83
 -18 -14 -16   12.17    3.89
  18  14  16   13.30    3.95
 -19 -13 -15    1.19    3.76
  19  13  15    5.27    5.14
 -20 -12 -14   12.48    5.83
  20  12  14   16.25    5.58
 -21 -11 -13    3.01    3.45
  21  11  13    0.94    3.64
 -22 -10 -12    0.75    5.46
  22  10  12    0.63    3.58
 -23  -9 -11    7.90    3.51
  23   9  11   10.16    3.64
 -24  -8 -10   -2.82    3.20
  24   8  10    1.94    4.77
 -25  -7  -9    7.72    5.27
  25   7   9    6.96    3.70
 -26  -6  -8   -3.45    3.39
  26   6   8   -2.70    3.45
 -27  -5  -7   10.92    4.77
  27   5   7    6.46    3.70
 -28  -4  -6   -2.38    3.51
  28   4   6    4.33    3.76
 -29  -3  -5    0.69    5.90
  29   3   5    5.52    4.27
 -30  -2  -4   -1.57    3.89
  30   2   4   -0.63    4.27
 -31  -1  -3   -0.38    5.90
  31   1   3    1.69    4.14
 -32   0  -2    1.76    4.52
  32   0   2   -3.51    5.27
 -33   1  -1   -3.89    6.65
  33  -1   1    0.88    5.14
 -34   2   0    0.44    7.97
  34  -2   0    1.00    5.83
 -35   3   1    4.58    3.83
  35  -3  -1    0.44    4.77
 -36   4   2    1.07    2.89
  36  -4  -2   -1.32    4.83
 -37   5   3    0.63    3.14
  37  -5  -3    0.25    4.52
 -38   6   4   -1.13    3.26
  38  -6  -4   -1.19    7.78
 -39   7   5   -1.44    5.33
  39  -7  -5   -1.38    7.65
  -5 -29 -31    3.64    4.89
   5  29  31    0.63    4.39
  -8 -26 -28   -0.13    7.09
   8  26  28    0.31    6.71
   9  25  27    0.94    4.39
 -10 -24 -26    0.25    5.08
  10  24  26   -2.95    4.52
 -11 -23 -25    4.89    5.33
  11  23  25   -3.20    4.64
 -12 -22 -24    0.25    5.90
  12  22  24    1.19    5.33
 -13 -21 -23    8.72    5.83
  13  21  23   -6.84    7.47
 -14 -20 -22   -9.10    7.65
  14  20  22    3.26    6.21
 -15 -19 -21   -2.57    5.65
  15  19  21    1.57    5.33
 -16 -18 -20    1.38    5.46
  16  18  20    3.20    5.21
 -17 -17 -19   -4.96    5.08
  17  17  19    3.20    4.27
 -18 -16 -18    5.39    5.77
  18  16  18    5.08    4.08
 -19 -15 -17    0.25    3.83
  19  15  17    4.20    3.83
 -20 -14 -16    8.41    4.27
  20  14  16    9.66    3.76
 -21 -13 -15    0.13    3.70
  21  13  15   -0.82    4.01
 -22 -12 -14    4.14    4.77
  22  12  14    4.45    3.89
 -23 -11 -13    5.46    3.76
  23  11  13    2.26    3.83
 -24 -10 -12    7.53    5.90
  24  10  12    1.88    3.70
 -25  -9 -11    2.32    3.26
  25   9  11   -0.75    4.77
 -26  -8 -10    1.38    3.14
  26   8  10    5.77    3.45
 -27  -7  -9    2.32    3.45
  27   7   9    6.90    3.20
 -28  -6  -8    0.94    4.08
  28   6   8   -2.07    4.77
 -29  -5  -7   -4.08    4.39
  29   5   7    4.58    3.76
 -30  -4  -6    2.13    3.51
  30   4   6    0.38    3.89
 -31  -3  -5    1.76    3.58
  31   3   5   -0.31    4.27
 -32  -2  -4   -2.82    4.27
  32   2   4    0.25    4.20
 -33  -1  -3   -2.13    3.83
  33   1   3   -3.01    4.33
 -34   0  -2   -3.70    4.20
  34   0   2   -0.50    4.89
 -35   1  -1   -2.70    4.08
  35  -1   1    0.06    4.96
 -36   2   0   -0.19    3.26
  36  -2   0   -3.39    4.89
 -37   3   1   -0.38    2.32
  37  -3  -1   -1.19    3.45
 -38   4   2   -0.63    2.32
  38  -4  -2   -4.14    8.16
  39  -5  -3    4.64    8.03
  40  -6  -4   -0.94    9.97
 -41   7   5   -1.07    4.96
  -7 -29 -31   -0.69    3.76
  -8 -28 -30   -5.08    5.96
   9  27  29    3.89    6.21
 -10 -26 -28    2.26    6.34
  10  26  28   -0.50    3.32
 -11 -25 -27    0.69    4.08
  11  25  27    1.13    2.70
 -12 -24 -26   -0.25    4.58
  12  24  26   -2.76    2.89
 -13 -23 -25   -3.20    4.08
  13  23  25    2.89    5.96
 -14 -22 -24   -4.08    4.89
  14  22  24   -1.94    7.65
 -15 -21 -23    2.63    5.14
  15  21  23    2.82    4.58
 -16 -20 -22    4.08    4.77
  16  20  22   -0.13    4.45
 -17 -19 -21    1.00    8.34
  17  19  21    3.01    5.14
 -18 -18 -20    0.94    5.33
  18  18  20    1.38    4.77
 -19 -17 -19   -0.63    4.89
  19  17  19   -0.94    4.08
 -20 -16 -18    1.13    4.52
  20  16  18    4.83    3.76
 -21 -15 -17    2.45    4.14
  21  15  17   -2.63    3.70
 -22 -14 -16    4.64    4.01
  22  14  16    1.44    5.52
 -23 -13 -15    2.63    4.01
  23  13  15   -1.19    3.83
 -24 -12 -14    1.32    4.64
  24  12  14    3.26    3.70
 -25 -11 -13    2.07    3.58
  25  11  13    2.51    3.89
 -26 -10 -12    4.01    4.01
  26  10  12    3.51    4.77
 -27  -9 -11   -1.51    3.01
  27   9  11    0.56    3.26
 -28  -8 -10   -1.44    3.01
  28   8  10    0.94    3.01
 -29  -7  -9    4.01    2.82
  29   7   9    3.01    3.26
 -30  -6  -8   -1.51    2.95
  30   6   8    4.33    3.32
 -31  -5  -7    0.63    4.89
  31   5   7   -0.13    3.32
 -32  -4  -6   -0.75    3.14
  32   4   6   -0.44    3.76
 -33  -3  -5   -1.69    3.39
  33   3   5   -4.89    3.89
 -34  -2  -4    0.13    3.39
  34   2   4    2.95    3.83
 -35  -1  -3    0.44    2.89
  35   1   3   -3.95    3.89
 -36   0  -2   -2.70    2.89
  36   0   2   -0.50    4.58
 -37   1  -1    0.94    3.01
  37  -1   1    4.58    6.02
 -38   2   0   -3.01    5.58
  38  -2   0    3.45    5.33
  41  -5  -3   -4.27    6.46
 -10 -28 -30    0.38    6.09
  10  28  30   -0.69    5.08
 -11 -27 -29    3.39    6.02
  11  27  29    4.01    5.83
 -12 -26 -28    5.39    7.09
  12  26  28    0.94    5.71
 -13 -25 -27   -0.25    5.14
  13  25  27   -0.63    5.33
 -14 -24 -26   -2.70    4.27
  14  24  26   -1.82    5.33
 -15 -23 -25   -0.44    3.07
  15  23  25    1.63    3.64
 -16 -22 -24    1.25    4.33
  16  22  24   -2.13    3.76
 -17 -21 -23   -1.25    4.39
  17  21  23   -0.94    3.89
 -18 -20 -22   -2.70    4.77
  18  20  22   -2.32    4.01
 -19 -19 -21   -0.25    7.90
  19  19  21   -4.70    4.96
 -20 -18 -20    2.38    4.77
  20  18  20    1.13    4.64
 -21 -17 -19    3.76    4.58
  21  17  19   -1.82    3.64
 -22 -16 -18    8.78    4.45
  22  16  18    1.07    3.89
 -23 -15 -17   -0.25    3.70
  23  15  17   -2.89    3.83
 -24 -14 -16   -0.94    3.76
  24  14  16   -1.94    3.70
 -25 -13 -15    1.25    3.64
  25  13  15   -0.13    5.27
 -26 -12 -14    1.38    3.26
  26  12  14   -1.94    3.64
 -27 -11 -13   -5.77    3.45
  27  11  13    0.56    3.95
 -28 -10 -12    2.13    2.89
  28  10  12    1.82    3.26
 -29  -9 -11    3.20    3.64
  29   9  11   -0.44    3.26
 -30  -8 -10    0.06    2.95
  30   8  10    1.38    3.07
 -31  -7  -9    3.26    4.20
  31   7   9    2.57    3.20
 -32  -6  -8   -1.07    3.07
  32   6   8    2.07    3.14
 -33  -5  -7   -0.88    2.70
  33   5   7    9.91    4.96
 -34  -4  -6   -3.51    3.76
  34   4   6   -0.13    2.76
 -35  -3  -5   -0.94    2.38
  35   3   5    1.07    3.07
 -36  -2  -4    0.00    3.51
  36   2   4    1.32    3.39
 -37  -1  -3    1.13    2.70
  37   1   3    4.08    5.96
 -38   0  -2   -2.45    4.01
  38   0   2   -0.38    5.21
  39  -1   1    1.63    4.70
 -12 -28 -30   -0.75    5.77
  12  28  30    3.64    5.02
 -13 -27 -29   14.05   10.29
  13  27  29   -0.25    5.71
 -14 -26 -28    2.57    4.58
  14  26  28    1.32    2.63
  16  24  26    4.33    4.70
 -17 -23 -25    2.13    3.70
  17  23  25   -1.69    2.20
 -18 -22 -24   -0.82    3.64
  18  22  24    0.31    3.95
 -19 -21 -23    2.70    3.45
  19  21  23    5.27    4.08
 -20 -20 -22    0.56    6.59
  20  20  22    3.89    5.71
 -21 -19 -21    1.38    4.45
  21  19  21   -1.38    4.01
 -22 -18 -20    0.00    4.52
  22  18  20   -1.88    3.70
 -23 -17 -19   -3.58    5.96
  23  17  19    1.13    3.89
 -24 -16 -18   -8.66    7.03
  24  16  18    3.14    3.70
 -25 -15 -17    1.63    3.76
  25  15  17   -3.89    3.39
 -26 -14 -16   -1.07    3.58
  26  14  16    1.00    3.32
 -27 -13 -15   -1.69    3.64
  27  13  15   -1.44    3.14
 -28 -12 -14    2.89    3.32
  28  12  14    2.63    3.39
 -29 -11 -13    0.31    3.20
  29  11  13    0.13    4.14
 -30 -10 -12   -0.25    2.89
  30  10  12    1.13    2.95
 -31  -9 -11    2.45    2.57
  31   9  11   -1.38    2.82
 -32  -8 -10   -0.19    2.20
  32   8  10   -0.56    2.57
 -33  -7  -9    1.44    2.89
  33   7   9    0.94    2.01
 -34  -6  -8    1.63    3.01
  34   6   8    0.19    2.07
 -35  -5  -7    1.07    3.26
  35   5   7   -1.13    2.32
 -36  -4  -6   -2.89    3.01
  36   4   6   -1.38    3.14
 -37  -3  -5   -0.25    3.07
  37   3   5    1.00    3.32
  39   1   3   -0.06    4.14
 -13 -29 -31   -1.32    5.77
  13  29  31   -0.25    3.76
  15  27  29    1.51    5.46
  16  26  28   -1.25    4.14
 -20 -22 -24   -0.56    3.01
  20  22  24    9.03    6.15
 -21 -21 -23    1.00    2.70
  21  21  23    0.56    2.70
 -22 -20 -22    0.56    3.45
  22  20  22    1.63    3.51
 -23 -19 -21   -2.70    3.51
  23  19  21    2.57    5.96
 -24 -18 -20    0.38    3.58
  24  18  20   -0.19    3.07
 -25 -17 -19   -0.38    4.58
  25  17  19    2.01    3.20
 -26 -16 -18    1.00    4.64
  26  16  18    2.13    3.32
 -27 -15 -17   -2.63    3.26
  27  15  17    1.76    3.14
 -28 -14 -16    0.63    5.33
  28  14  16    1.25    2.95
 -29 -13 -15    2.70    3.76
  29  13  15    1.88    2.89
 -30 -12 -14   -1.38    2.76
  30  12  14   -1.44    2.57
 -31 -11 -13   -2.95    3.26
  31  11  13    0.25    4.20
 -32 -10 -12    1.13    2.01
  32  10  12   -0.06    2.20
 -33  -9 -11    0.69    1.76
  33   9  11   -0.19    1.76
 -34  -8 -10   -0.13    2.45
  34   8  10    0.63    2.07
 -35  -7  -9    1.51    1.76
  35   7   9    0.13    2.45
 -36  -6  -8    1.25    2.76
  36   6   8    0.56    1.94
 -37  -5  -7   -0.38    2.45
  37   5   7   -0.56    2.26
  18  26  28   -1.13    4.01
  20  24  26    2.07    4.89
  21  23  25    0.00    4.70
 -22 -22 -24   -0.56    2.13
  22  22  24   -3.95    4.08
 -23 -21 -23    1.32    2.76
  23  21  23   -0.94    5.46
 -24 -20 -22   -1.32    2.82
 -25 -19 -21    1.76    2.38
  25  19  21   -0.94    5.14
 -26 -18 -20   -0.50    2.45
  26  18  20    0.50    2.20
 -27 -17 -19   -0.82    3.07
  27  17  19   -1.51    2.51
 -28 -16 -18    0.94    2.82
  28  16  18   -2.57    2.76
 -29 -15 -17    0.06    2.95
  29  15  17    2.07    2.63
  30  14  16   -0.38    2.45
 -31 -13 -15   -0.19    3.07
  31  13  15    0.25    2.07
 -32 -12 -14    1.51    2.07
  32  12  14    0.75    1.63
 -33 -11 -13    1.00    2.45
  33  11  13    1.07    2.51
  34  10  12   -0.56    1.38
  36   8  10    0.63    2.07
  21  25  27   -1.38    3.26
  24  22  24   -1.00    4.64
  25  21  23   -0.50    4.01
 -26 -20 -22   -0.63    2.45
  26  20  22   -1.76    3.89
 -27 -19 -21    0.75    2.70
 -28 -18 -20    0.31    1.82
  29  17  19    0.06    2.51
  30  16  18   -0.56    2.45
  31  15  17   -0.56    1.57
  32  14  16    0.63    1.63
  33  13  15    1.00    1.76
 -25 -25 -21    0.63    2.89
  25  23  19    0.94    2.26
 -25 -23 -19   -1.19    2.57
  24  24  20   -0.75    2.76
 -24 -24 -20   -0.75    2.82
  23  25  21   -0.50    2.26
 -22 -26 -22    1.32    3.95
  25  21  17   -0.06    3.01
 -25 -21 -17    2.26    3.20
  24  22  18    4.14    3.32
 -24 -22 -18    0.82    2.57
  23  23  19    1.19    2.51
  22  24  20    0.06    2.63
  21  25  21    0.63    2.38
 -20 -26 -22   -0.56    4.45
 -19 -27 -23   -0.63    3.83
 -18 -28 -24   -1.94    3.20
  26  18  14   -1.38    2.70
  25  19  15    0.06    3.20
 -25 -19 -15    0.19    2.63
  24  20  16    2.07    2.70
 -24 -20 -16    1.63    5.14
  23  21  17    0.19    4.20
 -23 -21 -17    0.88    2.95
  22  22  18    2.13    3.39
 -22 -22 -18    1.13    2.82
  21  23  19   -0.94    2.89
  20  24  20   -0.44    2.70
  19  25  21   -1.07    4.01
 -16 -28 -24   -1.25    3.01
 -15 -29 -25    0.63    5.33
 -14 -30 -26    1.69    4.20
  39   3  -1    0.88    3.14
 -36  -6  -2    1.00    1.44
  25  17  13   -1.82    2.45
 -25 -17 -13    0.44    2.51
  24  18  14   -1.82    3.01
 -24 -18 -14   -0.50    4.83
  23  19  15    1.07    3.01
 -23 -19 -15   -0.69    3.14
  22  20  16   -4.96    3.14
 -22 -20 -16    0.13    3.07
  21  21  17    1.07    3.45
 -21 -21 -17    0.63    5.71
  20  22  18   -0.56    3.32
 -20 -22 -18   -1.82    5.21
  19  23  19   -2.38    3.70
 -19 -23 -19    2.70    5.14
  18  24  20    2.26    3.20
 -18 -24 -20    0.31    3.70
  17  25  21    2.45    5.39
 -17 -25 -21   -0.19    4.64
  16  26  22    1.63    4.96
 -16 -26 -22   -0.38    5.21
  15  27  23    1.76    3.76
 -15 -27 -23    0.88    3.26
 -14 -28 -24    0.56    3.45
 -13 -29 -25    4.08    4.83
 -42   2   6    0.63    1.88
 -40   0   4    0.38    2.38
  39   1  -3    0.31    4.20
 -39  -1   3    1.76    2.70
  38   2  -2    0.88    4.14
  37   3  -1    0.25    2.26
 -37  -3   1   -1.07    3.51
  36   4   0    1.57    2.70
  35   5   1    1.82    2.07
 -35  -5  -1    0.38    1.63
  34   6   2   -0.63    1.76
 -34  -6  -2    1.13    2.45
  33   7   3    1.44    1.63
 -33  -7  -3    0.19    2.07
  25  15  11    0.19    2.70
 -25 -15 -11    2.63    3.20
  24  16  12    0.82    2.51
 -24 -16 -12    0.44    3.95
  23  17  13    1.82    2.82
 -23 -17 -13   -0.75    3.14
  22  18  14    4.77    3.07
 -22 -18 -14    2.89    3.01
  21  19  15   -3.20    3.07
 -21 -19 -15   -1.00    3.26
  20  20  16    2.07    3.51
 -20 -20 -16    3.45    5.02
  19  21  17   -0.50    3.58
 -19 -21 -17    0.75    3.76
  18  22  18   -0.19    3.95
 -18 -22 -18    2.89    5.52
  17  23  19    3.58    4.27
 -17 -23 -19   -1.07    6.15
  16  24  20   -2.89    6.52
 -16 -24 -20   -0.75    4.14
  15  25  21    1.76    5.33
 -15 -25 -21   -0.75    3.14
  14  26  22    2.82    3.45
 -14 -26 -22   -0.25    3.01
  13  27  23    0.44    4.58
 -13 -27 -23    4.39    5.27
  12  28  24   -1.94    5.46
 -12 -28 -24    2.82    5.52
 -11 -29 -25   -0.63    6.27
 -10 -30 -26    1.00    4.58
  -9 -31 -27   -4.39    5.02
  -8 -32 -28   -0.63    3.39
  39  -1  -5    4.83    6.46
 -39   1   5   -0.38    3.01
  38   0  -4   -4.39    6.71
  37   1  -3   -1.13    2.89
  36   2  -2   -0.63    2.95
 -36  -2   2   -0.44    2.95
  35   3  -1    3.01    3.26
 -35  -3   1    0.25    2.63
  34   4   0    1.51    3.14
 -34  -4   0    0.69    2.51
  33   5   1   -0.50    2.82
 -33  -5  -1   -1.25    2.76
  32   6   2    2.01    2.57
  31   7   3    1.44    2.26
 -31  -7  -3    0.06    2.76
  30   8   4   -0.38    1.82
 -30  -8  -4    1.38    2.32
  24  14  10    6.15    3.01
 -24 -14 -10    0.56    2.32
  23  15  11   -0.44    2.63
 -23 -15 -11   -0.88    3.39
  22  16  12    3.70    2.89
 -22 -16 -12    2.82    3.14
  21  17  13    0.31    4.01
 -21 -17 -13   -0.82    2.89
  20  18  14    1.00    3.39
 -20 -18 -14   -4.77    3.39
  19  19  15   -4.08    3.14
 -19 -19 -15    0.75    3.64
  18  20  16   -0.25    3.70
 -18 -20 -16    4.01    3.76
  17  21  17   -0.94    4.14
 -17 -21 -17   -0.94    4.39
  16  22  18   -1.57    6.71
 -16 -22 -18    1.57    4.77
  15  23  19   -0.44    5.52
 -15 -23 -19    3.07    4.39
  14  24  20   -6.40    4.20
 -14 -24 -20   -0.44    7.21
  13  25  21    2.63    4.20
 -13 -25 -21    0.13    4.14
  12  26  22   -2.32    4.01
 -12 -26 -22    1.76    6.65
  11  27  23    0.19    3.76
 -11 -27 -23   -0.19    4.14
  10  28  24   -1.88    3.70
 -10 -28 -24    0.75    6.21
   9  29  25   -0.50    2.82
  -9 -29 -25   -1.32    7.34
  -8 -30 -26   -2.51    5.65
  -7 -31 -27    3.07    6.71
  -6 -32 -28   -1.25    5.58
  38  -2  -6    1.19    7.03
 -38   2   6    0.06    2.82
  37  -1  -5   -0.06    7.78
 -37   1   5   -0.56    2.63
  36   0  -4    1.51    3.70
 -36   0   4   -0.31    3.01
  35   1  -3   -1.13    4.01
 -35  -1   3    1.38    3.07
  34   2  -2    1.82    3.76
  33   3  -1    1.51    3.76
 -33  -3   1    0.69    3.01
  32   4   0    2.13    3.83
 -32  -4   0    6.40    3.26
  31   5   1   -1.82    3.39
 -31  -5  -1    3.64    2.82
  30   6   2    4.83    2.63
 -30  -6  -2    1.69    2.76
  29   7   3    3.01    2.38
 -29  -7  -3    2.26    3.14
  28   8   4    1.32    2.07
 -28  -8  -4    3.14    2.51
  27   9   5    9.16    2.70
 -27  -9  -5    8.97    2.38
  24  12   8    0.82    1.94
 -24 -12  -8    0.00    2.95
  23  13   9   23.78    2.57
 -23 -13  -9   16.31    3.39
  22  14  10    1.38    2.70
 -22 -14 -10    3.14    2.76
  21  15  11    5.65    2.82
 -21 -15 -11    2.13    3.58
  20  16  12   13.05    3.20
 -20 -16 -12   22.21    5.21
  19  17  13   -2.01    3.51
 -19 -17 -13    0.13    3.39
  18  18  14   45.10    6.59
 -18 -18 -14   45.23    4.64
  17  19  15    0.56    3.58
 -17 -19 -15    1.00    3.39
  16  20  16   16.18    4.58
 -16 -20 -16   13.86    4.64
  15  21  17   -1.57    5.27
 -15 -21 -17    0.44    4.58
  14  22  18    3.89    4.70
 -14 -22 -18   -0.44    5.14
  13  23  19    2.38    3.89
 -13 -23 -19   -4.27    4.96
  12  24  20    2.20    4.64
 -12 -24 -20   -0.31    6.15
  11  25  21    0.31    4.52
 -11 -25 -21   -4.45    6.84
  10  26  22    1.88    4.83
 -10 -26 -22    0.25    4.83
   9  27  23    0.56    4.70
  -9 -27 -23    6.09    7.47
   8  28  24   -1.32    3.32
  -8 -28 -24   -1.69    3.26
   7  29  25   -3.26    3.07
  -7 -29 -25   -1.63    3.76
   6  30  26   -1.19    2.57
  -6 -30 -26   -0.06    3.45
   5  31  27    3.26    3.89
  -5 -31 -27   -2.13    5.77
   4  32  28    1.76    3.89
  -4 -32 -28   -0.13    5.14
  39  -5  -9   -3.01    6.52
  38  -4  -8   -1.63    3.01
 -38   4   8   -0.82    4.58
  37  -3  -7    1.38    1.94
 -37   3   7    1.63    3.20
  36  -2  -6   -1.19    3.95
 -36   2   6    0.75    4.83
  35  -1  -5    1.57    4.58
 -35   1   5   -2.32    3.51
  34   0  -4    2.07    4.39
 -34   0   4    3.20    5.90
  33   1  -3   -1.57    4.70
 -33  -1   3   -2.95    3.64
  32   2  -2    3.32    4.20
 -32  -2   2    7.53    5.77
  31   3  -1    1.57    3.83
 -31  -3   1    2.89    3.32
  30   4   0    6.02    3.89
 -30  -4   0    7.21    3.26
  29   5   1   -1.63    3.20
 -29  -5  -1    3.95    3.01
  28   6   2    4.33    3.01
 -28  -6  -2    4.27    3.45
  27   7   3    1.82    3.51
 -27  -7  -3    0.06    3.45
  26   8   4    2.45    3.07
 -26  -8  -4    3.51    2.70
  25   9   5   -0.13    2.70
 -25  -9  -5    0.82    1.76
  24  10   6    3.58    1.88
 -24 -10  -6    5.02    2.57
  23  11   7   16.81    2.13
 -23 -11  -7   12.42    2.95
  22  12   8    5.14    3.01
  21  13   9    5.46    2.63
 -21 -13  -9    6.02    2.70
  20  14  10   -1.07    2.63
 -20 -14 -10   -0.44    2.70
  19  15  11    1.13    2.89
 -19 -15 -11    1.82    2.76
  18  16  12    0.56    2.82
 -18 -16 -12    1.19    3.32
  17  17  13   -2.32    3.20
 -17 -17 -13   -2.57    3.26
  16  18  14   13.17    4.01
 -16 -18 -14   13.42    3.95
  15  19  15   -7.03    5.08
 -15 -19 -15    1.76    3.39
  14  20  16    6.27    4.33
 -14 -20 -16    5.65    4.45
  13  21  17    3.45    4.14
 -13 -21 -17   -2.63    4.33
  12  22  18    4.58    4.58
 -12 -22 -18    0.69    5.39
  11  23  19   -4.20    4.58
 -11 -23 -19    3.39    4.77
  10  24  20    0.94    5.39
   9  25  21    0.63    5.14
  -9 -25 -21   -5.21    5.46
   8  26  22    0.38    4.77
  -8 -26 -22   -1.19    5.96
   7  27  23    1.63    4.58
  -7 -27 -23    3.45    5.33
   6  28  24    1.13    4.45
  -6 -28 -24    1.57    4.77
   5  29  25   -2.82    3.83
  -5 -29 -25    1.07    4.58
   4  30  26    0.82    3.45
  -4 -30 -26    1.32    4.64
   3  31  27    0.00    3.32
  -3 -31 -27    0.56    5.08
   2  32  28   -1.25    4.33
  -2 -32 -28    2.01    5.52
 -39   7  11   -0.44    4.83
 -38   6  10    2.01    6.46
  37  -5  -9    0.63    2.57
 -37   5   9    1.38    3.20
  36  -4  -8    2.26    4.08
 -36   4   8    1.82    3.45
  35  -3  -7    4.20    3.89
 -35   3   7   -1.69    3.01
  34  -2  -6    0.13    5.83
 -34   2   6   -0.06    3.76
  33  -1  -5    0.75    4.01
 -33   1   5    1.82    4.27
  32   0  -4   14.93    5.02
 -32   0   4    7.15    5.65
  31   1  -3    1.82    4.70
 -31  -1   3   -3.89    3.89
  30   2  -2   13.61    4.64
 -30  -2   2   13.99    4.14
  29   3  -1   -1.44    4.01
 -29  -3   1   -2.20    3.58
  28   4   0   17.13    4.20
 -28  -4   0   16.37    3.58
  27   5   1    4.33    3.64
  26   6   2    4.64    3.76
 -26  -6  -2    7.15    2.76
  25   7   3   28.73    3.07
  24   8   4   -0.56    3.07
 -24  -8  -4    0.56    2.01
  22  10   6    5.08    2.13
 -22 -10  -6    6.90    1.88
  21  11   7   90.21    5.46
  20  12   8    2.20    2.57
 -20 -12  -8    3.14    2.26
  19  13   9   39.27    4.45
 -19 -13  -9   31.12    3.20
  18  14  10   26.28    3.45
 -18 -14 -10   36.32    3.26
  17  15  11   -2.13    2.95
 -17 -15 -11    6.02    4.45
  16  16  12   78.67    9.28
 -16 -16 -12   87.76    9.28
  15  17  13    4.45    5.27
 -15 -17 -13   -2.13    3.51
  14  18  14   80.86    6.15
 -14 -18 -14   93.03    6.46
  13  19  15    0.06    3.89
 -13 -19 -15   -4.58    3.95
  12  20  16   21.39    4.89
 -12 -20 -16   18.82    4.96
  11  21  17   10.29    4.14
 -11 -21 -17    3.45    5.02
  10  22  18   -1.32    4.33
 -10 -22 -18    3.45    4.96
   9  23  19   29.67    7.65
  -9 -23 -19   21.08    8.78
  -8 -24 -20    6.34    9.97
   7  25  21   11.17    8.34
  -7 -25 -21    8.41    5.52
   6  26  22    1.00    4.96
  -6 -26 -22   -0.38    5.77
   5  27  23    6.40    4.89
  -5 -27 -23    1.44    5.83
   4  28  24    0.31    4.89
  -4 -28 -24   -1.38    6.96
   3  29  25    1.25    4.89
  -3 -29 -25    1.19    5.27
   2  30  26    0.94    4.58
  -2 -30 -26    5.08    5.33
   1  31  27   -0.19    3.83
  -1 -31 -27   -1.38    4.39
   0  32  28   -0.31    4.01
   0 -32 -28    2.51    4.39
  36  -6 -10   -3.07    4.08
 -36   6  10    0.19    3.58
  35  -5  -9    5.96    4.64
 -35   5   9    0.19    3.95
  34  -4  -8   -0.44    3.70
 -34   4   8    1.63    3.45
  33  -3  -7   -4.83    5.08
 -33   3   7    6.09    6.15
  32  -2  -6    1.25    4.64
 -32   2   6   -1.07    4.77
  31  -1  -5   -3.32    5.14
 -31   1   5   -1.63    3.83
  30   0  -4    4.64    4.64
 -30   0   4    4.27    4.14
  29   1  -3   -1.00    4.58
 -29  -1   3   -2.70    3.32
  28   2  -2    7.90    4.20
 -28  -2   2    1.32    5.46
  27   3  -1    0.50    3.95
 -27  -3   1    2.63    3.51
  26   4   0    1.63    3.45
 -26  -4   0   -1.19    2.95
  25   5   1    9.66    3.39
 -25  -5  -1    5.52    4.70
  24   6   2    3.14    3.01
 -24  -6  -2   -0.56    2.32
  23   7   3   10.60    3.58
 -23  -7  -3    7.15    3.14
  22   8   4    2.57    2.01
 -22  -8  -4    0.94    2.57
  21   9   5    7.15    2.13
 -21  -9  -5    6.46    1.94
  20  10   6   42.85    4.08
 -20 -10  -6   43.98    4.01
  19  11   7   -0.50    2.45
 -19 -11  -7    0.25    3.01
  18  12   8   15.37    2.76
 -18 -12  -8   15.87    2.63
  17  13   9    2.76    2.70
 -17 -13  -9    0.38    2.45
  16  14  10    5.14    2.76
 -16 -14 -10    5.77    2.76
  15  15  11    1.94    2.89
 -15 -15 -11   -1.94    3.01
  14  16  12   22.40    5.46
 -14 -16 -12   24.78    3.70
  13  17  13    7.90    3.20
 -13 -17 -13    7.97    3.20
  12  18  14    8.22    4.20
 -12 -18 -14    9.22    4.52
  11  19  15    4.70    4.08
 -11 -19 -15    1.57    5.90
  10  20  16    2.07    3.95
 -10 -20 -16    6.27    5.14
   9  21  17    3.14    4.33
  -9 -21 -17   11.35    4.52
   8  22  18    0.88    4.45
  -8 -22 -18   -1.38    9.16
   7  23  19    5.90    5.02
  -7 -23 -19   -0.56    8.34
   6  24  20    3.83    7.47
  -6 -24 -20    3.07    7.78
   5  25  21   -0.50    4.14
  -5 -25 -21   -5.46    8.85
   4  26  22    3.07    5.21
  -4 -26 -22    0.00    5.77
   3  27  23    3.89    5.77
  -3 -27 -23    0.38    6.02
   2  28  24    0.31    5.52
  -2 -28 -24   -0.13    6.02
   1  29  25   -1.25    4.70
  -1 -29 -25    3.76    4.96
   0  30  26   -0.38    4.14
   0 -30 -26   -0.82    4.77
  -1  31  27    0.63    2.89
   1 -31 -27   -0.69    4.08
  -2  32  28   -1.82    4.08
   2 -32 -28    1.32    7.09
  36  -8 -12   -2.20    4.83
  35  -7 -11    1.07    4.64
 -35   7  11   -1.32    2.32
  34  -6 -10    2.26    4.96
 -34   6  10   -3.39    7.59
  33  -5  -9    4.96    4.89
 -33   5   9    1.63    3.70
  32  -4  -8    0.06    5.83
 -32   4   8   -2.63    3.89
  31  -3  -7    1.13    4.77
 -31   3   7   -0.38    4.45
  30  -2  -6    7.03    5.58
 -30   2   6   -0.56    4.14
  29  -1  -5    2.26    4.96
 -29   1   5   -0.44    4.33
  28   0  -4   20.14    5.08
 -28   0   4   21.52    3.95
  27   1  -3    4.14    4.52
  26   2  -2   41.47    4.70
 -26  -2   2   39.65    4.33
  25   3  -1    7.09    4.01
 -25  -3   1    0.69    3.20
  24   4   0   14.49    3.76
 -24  -4   0   17.44    3.07
  23   5   1   34.50    3.89
 -23  -5  -1   29.61    3.32
  22   6   2   -0.19    2.63
 -22  -6  -2    1.51    2.38
 -21  -7  -3  102.32    5.96
  20   8   4   24.78    3.64
 -20  -8  -4   18.38    3.64
  18  10   6    2.13    3.64
 -18 -10  -6    2.20    2.26
  17  11   7   62.86    3.45
 -17 -11  -7   63.86    5.21
  16  12   8   18.69    3.07
 -16 -12  -8   21.89    2.70
  15  13   9    9.35    2.95
 -15 -13  -9    8.34    2.82
  14  14  10  119.57    9.16
 -14 -14 -10  123.58    6.78
  13  15  11    4.20    3.20
 -13 -15 -11    4.33    3.45
  12  16  12  121.57    6.59
 -12 -16 -12  132.55    6.78
  11  17  13    1.19    3.51
 -11 -17 -13   -1.88    4.01
  10  18  14   25.47    4.39
 -10 -18 -14   25.66    4.70
   9  19  15   12.61    4.39
  -9 -19 -15   13.11    4.20
   8  20  16   -0.75    4.45
  -8 -20 -16    1.25    4.45
   7  21  17   44.98    9.41
   6  22  18   -1.19    4.89
  -6 -22 -18    7.97    8.16
   5  23  19   44.23   10.41
   4  24  20    4.39    5.52
  -4 -24 -20    2.20    9.60
   3  25  21   17.00    5.90
  -3 -25 -21    1.25    9.10
   2  26  22    0.94    5.46
  -2 -26 -22    2.63    6.71
   1  27  23    1.82    6.52
  -1 -27 -23    0.75    6.78
   0  28  24   -0.19    4.39
   0 -28 -24    5.65    5.96
  -1  29  25   -0.13    7.78
   1 -29 -25    6.21    8.91
  -2  30  26    2.13    4.33
   2 -30 -26   -0.38    4.83
  -3  31  27    0.25    4.45
  36 -10 -14    0.44    5.14
 -36  10  14    1.25    5.96
  35  -9 -13    1.19    6.65
 -35   9  13   -2.07    5.96
  34  -8 -12    2.07    4.39
 -34   8  12    3.26    3.01
  33  -7 -11    2.57    6.15
 -33   7  11   -1.88    7.15
  32  -6 -10   -4.52    5.83
 -32   6  10   -0.82    4.14
  31  -5  -9   -6.65    6.52
 -31   5   9   -2.38    4.39
  30  -4  -8    0.82    5.83
 -30   4   8   -4.14    4.52
  29  -3  -7   -3.58    5.58
 -29   3   7    2.01    3.58
  28  -2  -6   -1.57    5.39
 -28   2   6    5.77    4.39
  27  -1  -5   12.42    6.27
 -27   1   5    0.88    4.08
  26   0  -4    3.32    4.64
 -26   0   4    3.51    6.09
  25   1  -3    3.76    4.20
 -25  -1   3    2.45    3.83
  24   2  -2    0.69    3.83
 -24  -2   2    8.97    4.64
  23   3  -1   13.68    5.33
 -23  -3   1    4.83    2.95
  22   4   0   23.46    4.08
 -22  -4   0   30.61    4.33
  21   5   1   25.34    3.39
 -21  -5  -1   27.48    3.07
  20   6   2   50.12    3.51
 -20  -6  -2   40.84    3.14
  19   7   3   13.30    2.57
 -19  -7  -3   13.05    2.89
  18   8   4    3.64    1.94
 -18  -8  -4   -2.26    2.70
  17   9   5   -1.07    2.20
 -17  -9  -5    1.57    1.94
  16  10   6    5.83    2.20
 -16 -10  -6    7.03    2.20
  15  11   7   21.14    2.89
 -15 -11  -7   23.65    2.45
  14  12   8   16.75    2.76
 -14 -12  -8   16.69    4.01
  13  13   9   13.99    4.77
 -13 -13  -9   27.29    3.26
  12  14  10   14.18    3.07
 -12 -14 -10   17.75    3.70
  11  15  11    2.82    3.20
 -11 -15 -11   -2.20    3.45
  10  16  12    2.82    3.76
 -10 -16 -12    1.63    4.01
   9  17  13    2.70    3.95
  -9 -17 -13    0.94    4.14
   8  18  14    7.47    5.96
  -8 -18 -14    3.51    6.52
   7  19  15    8.97    4.01
  -7 -19 -15    8.41    4.77
   6  20  16    4.58    4.83
  -6 -20 -16   13.42    5.14
   5  21  17   13.55    5.02
  -5 -21 -17   22.08    8.09
   4  22  18    5.46    7.65
  -4 -22 -18   12.48    8.16
   3  23  19    4.77    5.46
  -3 -23 -19    4.96    6.34
   2  24  20   -1.25    4.45
  -2 -24 -20    2.70    9.16
   1  25  21   -2.07    4.45
  -1 -25 -21   -5.33    6.90
   0  26  22    1.57    5.02
   0 -26 -22   -2.01    9.47
  -1  27  23   -6.65    6.46
   1 -27 -23    3.89    6.27
  -2  28  24   -1.69    6.27
   2 -28 -24    0.00    6.65
  -3  29  25    1.00    4.45
   3 -29 -25    0.82    2.38
  -4  30  26   -0.63    3.58
   4 -30 -26   -0.19    2.26
  -5  31  27    0.38    4.33
   5 -31 -27    1.44    2.38
 -36  12  16    1.19    3.76
  35 -11 -15    4.64    4.08
 -35  11  15    4.58    5.52
  34 -10 -14   -1.63    6.27
 -34  10  14   -1.63    3.45
  33  -9 -13    0.88    4.08
 -33   9  13   -0.50    2.89
  32  -8 -12    3.51    5.39
 -32   8  12    0.00    6.65
  31  -7 -11    4.70    5.58
 -31   7  11    1.88    4.70
  30  -6 -10    1.94    6.09
 -30   6  10   -3.76    7.03
  29  -5  -9    4.89    6.09
 -29   5   9    3.89    4.52
  28  -4  -8    4.77    6.09
 -28   4   8   -0.06    4.64
  27  -3  -7   -1.82    4.83
 -27   3   7    1.94    4.14
  26  -2  -6   13.30    4.58
 -26   2   6    6.52    4.08
  25  -1  -5   10.23    4.64
 -25   1   5    5.58    4.08
  24   0  -4   19.82    4.33
 -24   0   4   14.93    3.89
  23   1  -3    9.10    4.08
 -23  -1   3    6.15    5.02
  22   2  -2   16.94    3.76
 -22  -2   2   10.85    3.64
  21   3  -1   11.42    4.64
 -21  -3   1    6.02    3.07
  20   4   0    3.64    3.20
 -20  -4   0   -3.89    3.01
  19   5   1   73.33    6.40
 -19  -5  -1   81.74    6.02
  18   6   2   55.96    3.64
 -18  -6  -2   63.74    5.08
  17   7   3   70.01    3.70
 -17  -7  -3   75.53    5.21
  16   8   4   55.58    5.14
 -16  -8  -4   60.41    4.20
  15   9   5   70.64    5.02
 -15  -9  -5   59.47    4.83
  14  10   6    7.34    2.32
 -14 -10  -6    6.84    2.01
  13  11   7    1.07    2.07
 -13 -11  -7    1.57    2.32
 -12 -12  -8  113.48    7.21
  11  13   9   18.13    2.95
 -11 -13  -9   16.12    3.26
  10  14  10   46.92    3.89
 -10 -14 -10   47.74    4.58
   9  15  11   18.82    3.89
  -9 -15 -11   30.74    4.08
   8  16  12   24.84    4.14
  -8 -16 -12   27.23    4.52
   7  17  13    3.20    4.01
  -7 -17 -13    7.65    4.39
   6  18  14    1.32    4.64
  -6 -18 -14    1.57    4.77
   5  19  15   25.03    4.70
  -5 -19 -15   10.66    4.70
   4  20  16    4.27    4.83
  -4 -20 -16   -2.89    5.58
   3  21  17   21.08    7.65
  -3 -21 -17   17.00    9.10
   2  22  18    9.35    5.58
  -2 -22 -18    5.46    6.15
   1  23  19   -0.06    5.83
  -1 -23 -19    4.39    6.65
   0  24  20    3.70    6.27
   0 -24 -20   -0.06    6.84
  -1  25  21    0.56    5.96
   1 -25 -21    4.33    7.15
  -2  26  22    2.01    6.09
   2 -26 -22   -3.26    7.28
  -3  27  23    0.00    6.40
   3 -27 -23    1.32    7.59
  -4  28  24    4.39    6.21
   4 -28 -24    2.82    6.52
  -5  29  25   -1.13    3.76
   5 -29 -25    2.20    3.89
  -6  30  26    0.50    4.08
   6 -30 -26    1.07    1.88
  -7  31  27   -0.94    6.40
   7 -31 -27   -0.50    2.26
  37 -15 -19    1.07    6.40
 -37  15  19    6.34    6.02
  36 -14 -18   -2.95    7.03
 -36  14  18    2.89    5.08
 -35  13  17    1.63    3.70
  34 -12 -16    2.51    5.21
 -34  12  16   -0.75    6.02
  33 -11 -15   -5.90    5.58
 -33  11  15    6.90    3.45
  32 -10 -14   -2.32    5.58
 -32  10  14   -3.45    4.01
  31  -9 -13    9.66    6.09
 -31   9  13    1.44    5.46
  30  -8 -12    2.89    6.46
 -30   8  12   -1.19    4.83
  29  -7 -11    3.07    5.90
 -29   7  11    3.20    5.52
  28  -6 -10   -3.64    5.39
 -28   6  10   -0.38    4.70
  27  -5  -9   10.04    5.58
 -27   5   9   11.73    5.14
  26  -4  -8    3.70    4.89
 -26   4   8    4.27    4.01
  25  -3  -7   34.06    5.96
 -25   3   7   36.26    4.89
  24  -2  -6   -3.64    6.15
 -24   2   6    0.56    3.76
  23  -1  -5   41.15    4.89
 -23   1   5   37.51    4.70
  22   0  -4   22.33    4.58
 -22   0   4   20.95    5.77
  21   1  -3    4.96    3.83
 -21  -1   3    8.28    3.64
  20   2  -2  135.63    9.35
 -20  -2   2  168.06   11.86
  19   3  -1   29.61    4.89
 -19  -3   1   33.88    3.01
 -18  -4   0  403.99   18.00
  17   5   1   20.89    2.63
 -17  -5  -1   18.13    2.51
 -16  -6  -2  206.26   10.29
  15   7   3   31.81    3.20
 -15  -7  -3   31.43    2.45
  14   8   4   41.84    2.82
 -14  -8  -4   42.60    2.57
  12  10   6    3.45    3.58
 -12 -10  -6   -1.00    2.01
  10  12   8   37.14    3.70
 -10 -12  -8   37.89    3.70
   9  13   9   96.86    5.46
  -9 -13  -9   94.04    5.46
   8  14  10    8.78    3.76
  -8 -14 -10   11.10    3.76
   7  15  11   26.22    4.14
  -7 -15 -11   23.65    4.14
   6  16  12   72.39    5.46
  -6 -16 -12   80.67    5.77
   5  17  13    9.91    4.89
  -5 -17 -13   -4.33    4.45
   4  18  14  119.63    7.15
  -4 -18 -14  119.50    7.15
   3  19  15   31.05    5.27
  -3 -19 -15   20.39    6.21
   2  20  16   31.30    6.02
  -2 -20 -16   35.00    6.34
   1  21  17    3.32    5.65
  -1 -21 -17    7.34    5.83
   0  22  18    2.45    5.71
   0 -22 -18    6.27    6.15
  -1  23  19    5.52    6.21
   1 -23 -19    1.19    6.52
  -2  24  20    2.82    6.15
   2 -24 -20    9.72    7.15
  -3  25  21   30.24    7.03
   3 -25 -21    4.52    7.53
  -4  26  22    5.52    6.52
   4 -26 -22    0.56    7.40
  -5  27  23   10.54    6.34
   5 -27 -23   -0.06    6.52
  -6  28  24   -3.76    4.89
   6 -28 -24    1.69    5.33
  -7  29  25    0.06    5.65
   7 -29 -25    3.70    4.83
  -8  30  26    2.26    5.39
   8 -30 -26   -0.13    8.72
 -35  15  19    2.89    5.58
 -34  14  18    0.75    3.83
  33 -13 -17    0.56    7.84
 -33  13  17    2.07    4.01
  32 -12 -16   -3.64    6.34
 -32  12  16   -1.82    4.58
  31 -11 -15   -1.07    6.40
 -31  11  15    3.70    5.02
  30 -10 -14   -8.09    6.09
 -30  10  14    2.32    5.08
  29  -9 -13    0.00    6.27
 -29   9  13    2.63    5.58
  28  -8 -12    1.82    6.02
 -28   8  12    5.65    5.27
  27  -7 -11   -1.13    8.47
 -27   7  11   -0.44    5.27
  26  -6 -10  -11.10    8.41
 -26   6  10    1.13    5.33
  25  -5  -9    3.95    8.59
 -25   5   9   -1.57    5.02
  24  -4  -8    5.52    4.39
 -24   4   8    2.01    4.52
  23  -3  -7    6.02    4.52
 -23   3   7   12.17    3.70
  22  -2  -6    2.95    5.02
 -22   2   6    6.15    5.96
  21  -1  -5   26.41    4.39
 -21   1   5   28.48    4.01
  20   0  -4    0.44    5.02
 -20   0   4   -1.51    3.45
  19   1  -3   28.79    4.20
 -19  -1   3   23.84    4.89
  18   2  -2   17.06    3.45
 -18  -2   2   20.14    3.32
  17   3  -1    7.34    2.95
 -17  -3   1    7.78    2.63
  16   4   0   38.89    2.82
 -16  -4   0   37.14    2.82
  15   5   1    0.13    2.01
 -15  -5  -1    1.38    1.88
  13   7   3   15.24    1.82
 -13  -7  -3   15.12    1.88
  12   8   4   17.82    1.88
 -12  -8  -4   19.01    1.76
  11   9   5  121.64    4.83
 -11  -9  -5  131.30    7.21
  10  10   6   69.01    3.39
 -10 -10  -6   62.29    5.02
   9  11   7   70.76    4.20
  -9 -11  -7   73.84    4.39
   8  12   8   39.21    3.64
  -8 -12  -8   42.72    5.83
   7  13   9  107.08    5.65
  -7 -13  -9  102.19    5.33
   6  14  10    9.72    3.58
  -6 -14 -10    1.69    3.89
   5  15  11   55.52    4.39
  -5 -15 -11   48.30    4.96
   4  16  12   19.32    4.45
  -4 -16 -12   32.37    4.70
   3  17  13   38.39    5.21
  -3 -17 -13   39.46    5.46
   2  18  14    0.13    5.14
  -2 -18 -14   -2.20    5.08
   1  19  15    1.32    4.83
  -1 -19 -15    4.08    5.46
   0  20  16    4.89    5.02
   0 -20 -16    9.85    7.90
  -1  21  17   -1.25    5.71
   1 -21 -17    6.15    6.27
  -2  22  18    8.47    6.02
   2 -22 -18   13.74    9.03
  -3  23  19   -0.44    6.59
   3 -23 -19  -10.29    7.40
  -4  24  20    6.34    6.15
   4 -24 -20    4.20    5.71
  -5  25  21    0.56    6.65
   5 -25 -21    3.20    7.28
  -6  26  22   -4.83    5.46
   6 -26 -22    3.83    6.21
  -7  27  23    0.75    6.34
   7 -27 -23   -4.01    7.34
  -8  28  24    7.34    5.96
   8 -28 -24    0.19    6.59
  -9  29  25    0.94    6.15
   9 -29 -25    0.38    5.77
  10 -30 -26   -3.70    7.97
 -34  16  20    0.44    7.34
 -33  15  19   -0.44    3.95
  32 -14 -18    5.96    8.41
 -32  14  18   -1.38    4.01
  31 -13 -17    2.70    6.09
 -31  13  17    3.95    4.89
  30 -12 -16    3.45    6.46
 -30  12  16   -1.32    5.46
  29 -11 -15    0.94    6.65
 -29  11  15   -0.82    5.71
  28 -10 -14    8.66    7.03
 -28  10  14    5.65    7.90
  27  -9 -13    1.63    6.46
 -27   9  13    6.52    5.33
  26  -8 -12   -2.95    6.52
 -26   8  12    1.63    8.34
  25  -7 -11   54.14    7.72
 -25   7  11   60.10    6.71
  24  -6 -10    3.01    6.59
 -24   6  10   10.92    5.27
  23  -5  -9   63.92    6.46
 -23   5   9   72.71    5.83
  22  -4  -8   -3.95    5.27
 -22   4   8   -1.32    4.39
  21  -3  -7  155.45   11.98
 -21   3   7  153.38    7.40
  20  -2  -6   55.89    5.08
 -20   2   6   60.10    4.83
  19  -1  -5   80.42    5.83
 -19   1   5   73.84    5.27
 -18   0   4  419.49   17.94
  17   1  -3    5.27    3.32
 -17  -1   3    9.41    2.82
  16   2  -2  619.67   24.15
 -16  -2   2  591.19   22.14
  15   3  -1    1.69    3.20
 -15  -3   1    2.51    2.38
  13   5   1   91.28    3.70
 -13  -5  -1   95.29    3.95
  10   8   4   11.29    2.57
 -10  -8  -4   17.44    1.88
   9   9   5 2474.66   87.45
   8  10   6   58.72    3.76
  -8 -10  -6   56.27    3.51
   7  11   7  648.02   27.85
  -7 -11  -7  639.55   26.91
   6  12   8   -2.76    3.64
  -6 -12  -8    1.25    3.20
   5  13   9  263.22   13.30
  -5 -13  -9  272.19   13.30
  -4 -14 -10  330.97   16.56
   3  15  11   15.68    4.45
  -3 -15 -11    5.77    4.27
   1  17  13    5.08    5.02
  -1 -17 -13    5.46    5.58
   0  18  14   80.49    6.78
   0 -18 -14   81.93    7.15
  -1  19  15    2.51    4.96
   1 -19 -15   -7.03    5.65
  -2  20  16   42.41    6.27
   2 -20 -16   36.38    6.46
  -3  21  17   18.44    6.46
   3 -21 -17   17.19    9.35
  -4  22  18    9.47    6.09
   4 -22 -18    8.53    7.03
  -5  23  19   43.91    7.09
   5 -23 -19   43.10    7.15
  -6  24  20    4.01    5.14
   6 -24 -20   -2.07   10.66
  -7  25  21   12.73    5.77
   7 -25 -21   26.16    7.90
  -8  26  22   -4.08    6.96
   8 -26 -22   -0.38    7.03
  -9  27  23    1.76    6.90
   9 -27 -23   -1.00    7.97
 -10  28  24   -0.44    4.83
  10 -28 -24   -1.13    6.34
 -11  29  25    5.65    6.34
  11 -29 -25   -2.82    5.14
 -33  17  21   -1.00    5.58
 -32  16  20   -1.32    5.52
  31 -15 -19   -0.06    8.59
 -31  15  19    0.13    4.33
  30 -14 -18    3.14    6.46
 -30  14  18    1.69    5.02
  29 -13 -17    2.01    6.71
 -29  13  17    6.21    5.52
  28 -12 -16    2.89    7.09
 -28  12  16    4.14    5.58
  27 -11 -15   -0.19    7.09
 -27  11  15   -1.69    5.52
  26 -10 -14    2.07    7.09
 -26  10  14    4.96    5.58
  25  -9 -13    9.66    7.21
 -25   9  13   17.63    6.27
  24  -8 -12   -3.76    5.90
 -24   8  12    2.89    5.08
  23  -7 -11   18.13    6.09
 -23   7  11   25.22    5.33
  22  -6 -10    1.69    5.33
 -22   6  10    9.91    4.58
  21  -5  -9    9.91    4.77
 -21   5   9   21.45    4.45
  20  -4  -8   33.12    5.14
 -20   4   8   28.86    4.58
  19  -3  -7   15.68    4.39
 -19   3   7   19.51    3.76
  18  -2  -6   63.36    5.27
 -18   2   6   77.22    5.27
  17  -1  -5   19.07    3.70
 -17   1   5   20.70    3.26
  16   0  -4   40.40    4.96
 -16   0   4   45.92    3.83
  15   1  -3    5.77    3.14
 -15  -1   3    5.21    2.45
  14   2  -2    0.88    2.57
 -14  -2   2   -0.44    2.26
  13   3  -1   84.81    3.83
 -13  -3   1   71.77    5.02
  12   4   0   78.29    4.70
 -12  -4   0   73.58    3.32
  11   5   1   46.80    2.32
 -11  -5  -1   48.62    2.32
  10   6   2   86.07    3.26
   9   7   3  203.06    8.97
  -9  -7  -3  216.55    9.91
   8   8   4  254.94   11.92
  -8  -8  -4  219.12   11.61
   7   9   5  394.59   18.00
  -7  -9  -5  372.25   18.19
   6  10   6  192.15   10.35
  -6 -10  -6  158.65    7.09
   5  11   7   77.91    4.45
  -5 -11  -7   75.65    4.96
   4  12   8   21.02    3.20
  -4 -12  -8   19.13    3.51
   3  13   9   12.86    3.51
  -3 -13  -9    4.96    3.51
   2  14  10  169.25    6.90
  -2 -14 -10  160.53    7.78
   1  15  11    5.90    4.14
  -1 -15 -11    3.07    4.58
   0  16  12  102.88    6.59
   0 -16 -12  105.58    6.78
  -1  17  13    4.20    5.33
   1 -17 -13    1.69    5.21
  -2  18  14   -2.57    5.27
   2 -18 -14    1.57    5.33
  -3  19  15   32.50    6.09
   3 -19 -15   30.55    5.83
  -4  20  16    0.38    6.09
   4 -20 -16    3.64    6.65
  -5  21  17   23.40    6.65
   5 -21 -17   19.95    6.52
  -6  22  18    0.00    4.45
   6 -22 -18    9.22    6.02
  -7  23  19    8.47    6.96
   7 -23 -19    4.08    7.84
  -8  24  20   -1.63    6.71
   8 -24 -20    0.44    6.40
  -9  25  21    3.14    6.46
   9 -25 -21    4.39    7.97
 -10  26  22   -5.96   10.10
  10 -26 -22    2.89    7.72
 -11  27  23    4.39    6.40
  11 -27 -23   -4.89    6.52
 -12  28  24   -5.27    7.28
  12 -28 -24   -1.25    5.65
 -13  29  25    4.96    7.59
  13 -29 -25    0.19    5.14
 -31  17  21    1.94    6.59
  30 -16 -20   -1.94    8.72
 -30  16  20   -0.19    4.52
  29 -15 -19   -2.95    7.34
 -29  15  19   -0.38    4.45
  28 -14 -18    6.15    7.03
 -28  14  18   -2.57    5.65
  27 -13 -17    3.32    6.84
 -27  13  17    1.19    7.84
  26 -12 -16   17.00    7.59
 -26  12  16    6.40    5.96
  25 -11 -15    3.45    6.90
 -25  11  15   -0.94    5.65
  24 -10 -14    9.66    6.59
 -24  10  14    6.65    5.33
  23  -9 -13   51.94    7.59
 -23   9  13   39.96    6.09
  22  -8 -12    4.52    5.90
 -22   8  12    8.66    5.08
  21  -7 -11  127.85    9.41
 -21   7  11  135.06    8.34
  20  -6 -10   69.26    6.40
 -20   6  10   63.36    5.39
  19  -5  -9  251.99   13.61
 -19   5   9  255.38   12.23
  18  -4  -8    0.44    4.58
 -18   4   8    6.21    4.20
  17  -3  -7   88.95    6.02
 -17   3   7  100.12    5.58
  16  -2  -6  242.40    8.59
 -16   2   6  257.26    9.03
  15  -1  -5    2.45    3.70
 -15   1   5    4.33    3.14
  14   0  -4  712.20   28.42
  13   1  -3   79.67    4.33
 -13  -1   3   78.73    4.83
  12   2  -2  588.18   23.02
 -12  -2   2  614.21   24.21
  11   3  -1    7.34    1.88
 -11  -3   1    4.33    1.57
  10   4   0  444.08   16.94
   9   5   1  470.18   17.25
  -9  -5  -1  459.39   17.00
   8   6   2  177.16    7.59
  -8  -6  -2  166.05    5.46
   7   7   3 2178.37   78.85
  -7  -7  -3 2115.33   78.23
   6   8   4    2.70    1.82
  -6  -8  -4    2.26    1.94
   4  10   6  269.18   13.99
  -4 -10  -6  266.42   13.86
   3  11   7  973.85   41.22
   2  12   8  158.27    6.90
  -2 -12  -8  151.12    6.84
   1  13   9  121.14    6.21
  -1 -13  -9  112.17    6.27
  -1  15  11    4.64    6.21
   1 -15 -11   -4.58    6.90
  -3  17  13   29.92    5.90
   3 -17 -13   41.22    6.15
  -4  18  14  137.38    8.72
   4 -18 -14  146.10    9.10
  -5  19  15   24.09    6.09
   5 -19 -15   24.97    6.34
  -6  20  16   14.18    5.39
   6 -20 -16   18.19    6.96
  -7  21  17   55.33    7.40
   7 -21 -17   61.54    7.59
  -8  22  18   -0.94    6.34
   8 -22 -18   10.04    7.53
  -9  23  19   44.60    7.59
   9 -23 -19   37.14    8.09
 -10  24  20    6.02    6.84
  10 -24 -20    6.84    8.22
 -11  25  21    4.14    6.27
  11 -25 -21   -1.82    7.78
 -12  26  22    0.75    6.59
  12 -26 -22   -2.70    7.59
 -13  27  23   -0.19    5.58
  13 -27 -23   -0.56    7.09
 -14  28  24   -1.76    4.89
  14 -28 -24   -4.14    5.83
 -15  29  25    0.94    4.20
  15 -29 -25   17.63    9.79
 -30  18  22   -0.82    5.58
  29 -17 -21    2.63    6.02
 -29  17  21    1.44    3.45
  28 -16 -20   -6.15    7.15
 -28  16  20    2.57    4.96
  27 -15 -19    3.26    7.03
 -27  15  19    0.69    5.90
  26 -14 -18    6.09    6.84
 -26  14  18    1.57    5.83
  25 -13 -17    1.13    5.71
 -25  13  17    1.25    6.46
  24 -12 -16   -4.70    7.28
 -24  12  16   -8.85    5.90
  23 -11 -15    8.91    6.90
 -23  11  15    8.53    5.83
  22 -10 -14    5.90    6.34
 -22  10  14    9.16    5.33
  21  -9 -13   14.62    5.96
 -21   9  13    7.28    5.27
  20  -8 -12    1.76    5.71
 -20   8  12    4.14    5.33
  19  -7 -11    6.65    5.46
 -19   7  11   -4.52    4.45
  18  -6 -10   -5.27    6.02
 -18   6  10    4.70    4.39
  17  -5  -9    0.69    4.33
 -17   5   9   -5.58    4.45
  16  -4  -8   75.03    5.96
 -16   4   8   77.29    5.08
  15  -3  -7   38.45    4.39
 -15   3   7   40.96    4.20
  14  -2  -6  158.78    9.72
 -14   2   6  168.06    9.22
  13  -1  -5   97.92    5.33
 -13   1   5   96.54    4.89
  12   0  -4   84.44    4.39
 -12   0   4   84.69    4.01
  11   1  -3    6.02    2.20
 -11  -1   3    3.89    2.26
  10   2  -2  371.00   16.50
 -10  -2   2  344.09   15.37
   9   3  -1   63.86    2.95
  -9  -3   1   62.17    2.82
   8   4   0   56.21    2.13
  -8  -4   0   67.63    3.26
   7   5   1  248.11    9.60
   6   6   2   38.96    2.26
   5   7   3  130.17    5.71
  -5  -7  -3  132.05    5.71
   4   8   4  106.96    5.08
  -4  -8  -4  111.85    5.65
   3   9   5   45.54    3.70
  -3  -9  -5   47.17    3.64
   2  10   6   87.89    5.02
  -2 -10  -6   92.28    5.39
   1  11   7   20.07    3.39
  -1 -11  -7   20.26    3.58
   0  12   8  346.03   16.25
   0 -12  -8  345.34   18.63
  -1  13   9  113.92    6.52
   1 -13  -9  113.42    6.21
  -2  14  10  182.24    7.72
   2 -14 -10  170.07    7.84
  -3  15  11    8.66    4.01
   3 -15 -11    7.34    4.39
  -4  16  12   15.81    5.08
   4 -16 -12   30.05    5.71
  -5  17  13    3.01    4.39
   5 -17 -13    4.45    5.27
  -6  18  14    2.82    5.52
   6 -18 -14   -3.83    6.21
  -7  19  15    5.83    5.33
   7 -19 -15    9.66    8.97
  -8  20  16   -1.25    5.90
   8 -20 -16    0.19    7.03
  -9  21  17    7.21    6.09
   9 -21 -17   10.35    7.59
 -10  22  18    4.20    5.33
  10 -22 -18   -6.27    5.96
 -11  23  19   -5.21    6.65
  11 -23 -19    2.82    7.72
 -12  24  20    3.89    7.59
  12 -24 -20    0.00    8.53
 -13  25  21    1.82    6.90
  13 -25 -21    1.82    7.72
 -14  26  22   -0.56    5.02
  14 -26 -22    3.14    7.40
 -15  27  23   -3.32    5.33
  15 -27 -23   -0.38    5.39
 -16  28  24   -2.26    4.52
  16 -28 -24    8.97    6.40
 -29  19  23   -0.88    6.71
  28 -18 -22    6.09    7.84
 -28  18  22    1.57    2.70
  27 -17 -21   -1.00    6.21
 -27  17  21    3.51    4.96
  26 -16 -20   -1.57    7.03
 -26  16  20   -0.38    5.52
  25 -15 -19   -0.88    7.72
 -25  15  19    3.32    6.59
  24 -14 -18   -3.51    7.59
 -24  14  18    6.78    6.46
  23 -13 -17   -9.35    8.03
 -23  13  17    2.70    6.02
  22 -12 -16    7.03    7.59
 -22  12  16    0.25    5.96
  21 -11 -15    4.70    5.46
 -21  11  15    3.95    5.96
  20 -10 -14   -1.51    6.02
 -20  10  14    2.26    5.52
  19  -9 -13   53.64    6.90
 -19   9  13   60.98    6.34
  18  -8 -12   31.68    5.83
 -18   8  12   27.35    5.27
  17  -7 -11   88.01    6.65
 -17   7  11  100.43    6.34
  16  -6 -10   14.68    5.90
 -16   6  10   10.66    4.33
  15  -5  -9   81.80    5.96
 -15   5   9   85.82    5.77
  14  -4  -8   49.75    4.77
 -14   4   8   49.18    4.64
  13  -3  -7   22.71    3.83
 -13   3   7   18.63    3.39
  11  -1  -5   52.00    3.64
 -11   1   5   50.50    3.83
  10   0  -4  391.13   18.51
   9   1  -3   61.54    3.45
  -9  -1   3   59.60    3.20
   8   2  -2  533.22   15.81
  -8  -2   2  534.48   21.58
   5   5   1  743.50   19.45
  -4  -6  -2   80.55    5.96
  -3  -7  -3  737.17   33.37
   2   8   4  156.08    7.53
  -2  -8  -4  160.97    7.40
   1   9   5  503.49   23.96
  -1  -9  -5  491.51   23.96
   0  10   6   54.26    4.20
   0 -10  -6   51.06    4.58
  -1  11   7   23.52    3.89
   1 -11  -7   17.88    3.89
  -2  12   8  168.50    7.78
   2 -12  -8  164.92    7.15
  -3  13   9   16.12    4.27
   3 -13  -9   10.04    4.45
  -4  14  10  376.33   13.11
   4 -14 -10  369.74   17.75
  -5  15  11   54.95    5.02
   5 -15 -11   55.20    6.27
  -6  16  12   96.42    7.90
   6 -16 -12   88.52    7.97
  -7  17  13    7.40    5.58
   7 -17 -13   16.62    6.02
  -8  18  14    6.02    6.15
   8 -18 -14   13.86    6.09
  -9  19  15    5.96    6.52
   9 -19 -15   11.29    6.59
 -10  20  16    7.47    4.96
  10 -20 -16   -0.63    5.33
 -11  21  17   13.30    6.78
  11 -21 -17   23.90    7.97
 -12  22  18    3.64    6.65
  12 -22 -18    5.77    7.59
 -13  23  19  -10.35   11.10
  13 -23 -19    5.33    7.84
 -14  24  20   -3.58    7.21
  14 -24 -20   -1.44    8.28
 -15  25  21   -2.13    5.27
  15 -25 -21    7.09    6.34
 -16  26  22    2.57    5.65
  16 -26 -22   -1.51    6.65
 -17  27  23   -1.19    3.32
  17 -27 -23    3.01    7.53
 -18  28  24   14.93    7.97
  27 -19 -23    2.13    5.27
 -27  19  23    5.14    6.52
  26 -18 -22   -1.44    5.39
 -26  18  22   -5.58    5.08
  25 -17 -21    1.25    6.71
 -25  17  21    1.57    5.77
  24 -16 -20   -3.51    7.21
 -24  16  20   -0.56    9.03
  23 -15 -19    7.84    8.34
 -23  15  19    5.65    6.34
  22 -14 -18    4.83    7.65
 -22  14  18    6.09    6.46
  21 -13 -17   -1.44    7.47
 -21  13  17   -1.82    6.21
  20 -12 -16   28.73    7.84
 -20  12  16   31.99    6.65
  19 -11 -15   10.16    6.65
 -19  11  15   -0.38    4.45
  18 -10 -14   55.77    6.90
 -18  10  14   52.76    6.40
  17  -9 -13    4.14    5.90
 -17   9  13   -1.57    4.89
  16  -8 -12   34.75    5.02
 -16   8  12   26.79    4.77
  15  -7 -11   38.52    5.39
 -15   7  11   32.87    4.58
  14  -6 -10    3.70    4.77
 -14   6  10    9.47    3.89
  13  -5  -9  301.55   11.61
 -13   5   9  321.88   11.48
  12  -4  -8   20.20    4.01
 -12   4   8   22.46    4.08
  11  -3  -7 1060.36   45.61
  10  -2  -6   98.55    5.52
 -10   2   6   92.78    5.02
   9  -1  -5  463.46   22.52
   8   0  -4   55.14    4.01
  -8   0   4   61.67    3.89
   7   1  -3    2.57    3.01
  -7  -1   3    0.88    1.76
   6   2  -2  233.55    8.41
  -6  -2   2  243.15    8.66
   5   3  -1    3.14    0.75
  -5  -3   1    3.76    0.69
   3   5   1    3.70    1.44
  -3  -5  -1    3.95    1.57
   2   6   2  235.25   10.10
  -2  -6  -2  249.05   10.41
   1   7   3    6.71    3.45
  -1  -7  -3   -0.38    3.64
   0   8   4   52.07    3.95
   0  -8  -4   50.06    4.01
  -1   9   5  436.99   21.39
   1  -9  -5  487.05   26.03
  -2  10   6   93.66    5.27
   2 -10  -6   91.71    5.33
  -3  11   7  993.74   41.22
   3 -11  -7 1046.37   31.49
  -4  12   8   21.20    4.20
   4 -12  -8   19.89    4.20
  -5  13   9  302.24   11.98
   5 -13  -9  301.43   11.86
  -6  14  10    3.58    4.89
   6 -14 -10   14.68    5.08
  -7  15  11   37.64    5.77
   7 -15 -11   32.18    5.58
  -8  16  12   44.29    5.65
   8 -16 -12   32.75    6.52
  -9  17  13   -4.27    5.46
   9 -17 -13    5.96    6.46
 -10  18  14   67.75    7.15
  10 -18 -14   56.27    7.15
 -11  19  15    1.63    6.21
  11 -19 -15    3.64    7.09
 -12  20  16   31.43    7.65
  12 -20 -16   31.37    7.84
 -13  21  17   -1.94    4.70
  13 -21 -17    0.06   11.35
 -14  22  18    9.97    7.21
  14 -22 -18   -0.06   12.23
 -15  23  19   -0.63    6.96
  15 -23 -19    4.45   11.67
 -16  24  20    6.52    6.90
  16 -24 -20    6.90   12.36
 -17  25  21    2.70    5.96
  17 -25 -21    0.06   10.79
 -18  26  22   -0.13    8.59
  18 -26 -22   -5.52   10.10
 -19  27  23    5.58    7.78
  26 -20 -24   -0.88    5.71
 -26  20  24    2.57    6.21
  25 -19 -23    6.59    9.10
 -25  19  23   -1.32    7.40
  24 -18 -22   -2.89    6.84
 -24  18  22    0.50    5.39
  23 -17 -21   -2.38    8.28
 -23  17  21   -1.69    8.72
  22 -16 -20   -1.63    8.34
 -22  16  20   -0.25    5.46
  21 -15 -19  -11.42    7.90
 -21  15  19    4.08    6.96
  20 -14 -18   -2.32    7.97
 -20  14  18    0.31    6.65
  19 -13 -17    3.76    7.40
 -19  13  17    8.59    6.21
  18 -12 -16    4.96    7.21
 -18  12  16    1.82    5.65
  17 -11 -15    6.09    6.21
 -17  11  15    7.78    5.39
  16 -10 -14    8.78    6.46
 -16  10  14    7.97    5.14
  15  -9 -13   13.61    5.90
 -15   9  13   19.26    5.21
  14  -8 -12   23.15    5.65
 -14   8  12   30.99    5.27
  13  -7 -11   -0.06    4.20
 -13   7  11   -2.01    4.33
  12  -6 -10   -1.88    4.89
 -12   6  10   -5.83    4.14
  11  -5  -9  155.45    8.03
 -11   5   9  141.65    6.96
   9  -3  -7  242.84   10.54
  -9   3   7  228.91    9.60
   8  -2  -6  183.87   11.29
  -8   2   6  189.76   11.23
   7  -1  -5  290.45   11.42
  -7   1   5  281.29   11.35
   6   0  -4   18.26    2.82
  -6   0   4   23.52    3.89
   5   1  -3    0.06    2.57
  -5  -1   3    3.64    1.76
   4   2  -2 1182.06   45.29
   3   3  -1  950.39   33.44
  -3  -3   1  942.30   33.31
   2   4   0  102.13    4.20
  -2  -4   0  101.63    4.14
   1   5   1   24.40    2.95
   0   6   2  434.42   16.75
   0  -6  -2  438.37   16.18
  -1   7   3   -0.50    2.89
   1  -7  -3   -2.32    4.39
  -2   8   4  167.81    8.59
   2  -8  -4  164.36    8.59
  -3   9   5   54.95    4.33
   3  -9  -5   45.73    4.27
  -4  10   6  293.08   11.86
   4 -10  -6  290.95   11.61
  -5  11   7   79.67    5.14
   5 -11  -7   75.34    5.14
  -6  12   8   -8.09    4.52
   6 -12  -8    6.21    4.70
  -7  13   9  116.37    6.09
   7 -13  -9  103.07    5.52
  -8  14  10   12.80    5.08
   8 -14 -10   14.55    8.03
  -9  15  11   27.04    5.21
   9 -15 -11   31.37    7.90
 -10  16  12   16.25    6.02
  10 -16 -12    2.57    8.59
 -11  17  13    6.40    4.77
  11 -17 -13  -11.23   10.54
 -12  18  14   20.95    6.40
  12 -18 -14   24.40   10.73
 -13  19  15    0.06    5.96
  13 -19 -15   -4.70   10.48
 -14  20  16   19.26   10.79
  14 -20 -16    4.20    7.65
 -15  21  17   -2.38    9.41
  15 -21 -17   -8.22    8.09
 -16  22  18   -8.47   10.54
  16 -22 -18    4.96    7.84
 -17  23  19    0.44   10.35
  17 -23 -19   -3.45    8.53
 -18  24  20   11.79    9.85
  18 -24 -20    7.03    7.47
 -19  25  21    0.88    6.15
  19 -25 -21    2.01    6.84
 -20  26  22   -2.51    7.59
  20 -26 -22    4.01   10.54
 -21  27  23   -3.01    7.34
  21 -27 -23   -6.02    9.66
  25 -21 -25    1.76    8.34
 -25  21  25   -0.31    6.78
  24 -20 -24   -8.28    9.54
 -24  20  24    0.00    4.64
  23 -19 -23   -0.13    6.84
 -23  19  23    2.13    5.14
  22 -18 -22   -3.20    8.47
 -22  18  22    1.69    5.71
  21 -17 -21   -5.33    8.66
 -21  17  21    9.97    6.90
  20 -16 -20   -0.88    8.03
 -20  16  20   10.48    6.59
  19 -15 -19    8.03    7.90
 -19  15  19   -2.32    6.40
  18 -14 -18   80.42   10.16
 -18  14  18   65.81    9.03
  17 -13 -17   -3.07    6.02
 -17  13  17    1.57    5.52
  16 -12 -16  158.08   10.66
 -16  12  16  156.70    9.72
  15 -11 -15    2.70    6.46
 -15  11  15    3.39    5.52
  14 -10 -14  197.36   10.35
 -14  10  14  154.76   16.62
  13  -9 -13   40.90    5.90
 -13   9  13   36.57    4.27
  12  -8 -12  137.70    8.53
 -12   8  12  141.77    7.78
  10  -6 -10   86.32    6.21
 -10   6  10   94.22    6.02
   8  -4  -8  261.72   12.30
  -8   4   8  252.75   11.54
   6  -2  -6   41.72    3.83
  -6   2   6   45.10    4.01
   5  -1  -5  687.23   33.50
  -5   1   5  638.80   31.68
   1   3  -1  390.57   12.30
  -1  -3   1  385.74   12.73
   0   4   0 7785.50  280.04
   0  -4   0 9999.00  355.38
  -1   5   1   17.50    3.83
   1  -5  -1   18.07    3.51
  -2   6   2  256.76   11.86
   2  -6  -2  264.54   12.17
  -3   7   3  711.07   23.96
   3  -7  -3  683.53   24.09
  -4   8   4  115.55    6.78
   4  -8  -4  127.91    9.79
  -6  10   6  204.69    9.41
   6 -10  -6  187.82   12.17
  -8  12   8   36.51    4.58
   8 -12  -8   35.19    6.90
  -9  13   9  121.32   10.23
   9 -13  -9  129.17   11.61
 -10  14  10   56.58    8.59
  10 -14 -10   53.76    6.15
 -11  15  11   -1.44    7.59
  11 -15 -11   -0.31    6.34
 -12  16  12  184.68   15.12
  12 -16 -12  193.03   11.04
 -13  17  13    6.21    6.65
  13 -17 -13    6.52    5.83
 -14  18  14  154.95   15.62
  14 -18 -14  160.28   11.61
 -15  19  15   -1.57    6.65
  15 -19 -15  -12.86    7.59
 -16  20  16   33.69    7.21
  16 -20 -16   54.08    8.53
 -17  21  17   -6.59    7.21
  17 -21 -17   10.92    8.47
 -18  22  18   -9.91   10.16
  18 -22 -18   -2.57    8.78
 -19  23  19    6.15    6.96
  19 -23 -19   10.35    8.41
 -20  24  20   -2.57    5.33
  20 -24 -20    6.02   10.48
 -21  25  21    2.57    4.20
  21 -25 -21    3.95    5.71
 -22  26  22    1.82    4.08
  22 -26 -22    0.44    5.39
  23 -21 -25   -2.57    9.28
 -23  21  25    2.51    5.02
  22 -20 -24    0.06    7.34
 -22  20  24   -5.71    5.77
  21 -19 -23   -5.02    7.53
 -21  19  23   -3.32    5.71
  20 -18 -22   -4.33    7.59
 -20  18  22   -0.44    6.78
  19 -17 -21   -2.13    8.28
 -19  17  21    1.19    6.71
  18 -16 -20    8.09    8.59
 -18  16  20    8.91    6.40
  17 -15 -19    2.89    7.40
 -17  15  19   -7.53    6.27
  16 -14 -18   22.27    8.28
 -16  14  18   23.21    6.90
  15 -13 -17    8.66    6.78
 -15  13  17    6.90    5.77
  14 -12 -16   32.31    6.40
 -14  12  16   36.01    5.52
  13 -11 -15    7.40    6.21
 -13  11  15   16.00    4.64
  12 -10 -14   17.63    6.02
 -12  10  14   24.47    5.65
  11  -9 -13   29.23    5.77
 -11   9  13   22.58    5.21
  10  -8 -12   45.67    6.21
 -10   8  12   49.93    5.65
   9  -7 -11   84.75    5.46
  -9   7  11   95.23    5.90
   8  -6 -10   58.28    5.08
  -8   6  10   67.94    5.08
  -7   5   9  458.13   24.97
   6  -4  -8    3.45    3.58
  -6   4   8    4.77    3.01
   5  -3  -7  131.67    6.65
  -5   3   7  140.14    7.72
   4  -2  -6   79.11    7.59
  -4   2   6   91.15    5.83
   3  -1  -5    6.40    2.76
  -3   1   5    4.52    2.63
   2   0  -4   82.30    4.52
  -2   0   4   84.88    4.96
   1   1  -3  344.40   12.42
  -1  -1   3  312.85   16.94
   0   2  -2 4421.93  165.80
   0  -2   2 5054.64  191.71
  -1   3  -1  353.31   13.49
   1  -3   1  336.50   17.82
  -2   4   0   95.04    5.39
   2  -4   0   98.93    7.34
  -3   5   1    4.33    2.70
   3  -5  -1    5.08    3.83
   4  -6  -2   74.96    7.53
  -5   7   3  120.82    9.79
   5  -7  -3  136.19   10.16
  -6   8   4    0.63    4.58
   6  -8  -4    7.03    3.58
  -7   9   5  425.45   21.83
   7  -9  -5  410.52   16.12
  -8  10   6   51.63    7.34
   8 -10  -6   60.41    5.46
  -9  11   7   78.85    8.28
   9 -11  -7   92.66    6.15
 -10  12   8   52.57    7.21
  10 -12  -8   49.31    5.83
 -11  13   9   25.47    5.58
  11 -13  -9   23.84    5.83
 -12  14  10   24.09    4.89
  12 -14 -10   28.04    5.39
 -13  15  11   10.66    5.96
  13 -15 -11    9.47    6.52
 -14  16  12   39.14    6.59
  14 -16 -12   47.11    7.53
 -15  17  13   -0.06    6.46
  15 -17 -13    0.82    6.96
 -16  18  14   27.73    5.83
  16 -18 -14   23.78    6.65
 -17  19  15   -3.20    6.59
  17 -19 -15   -0.63    7.09
 -18  20  16    3.32    5.65
  18 -20 -16    0.19    6.71
 -19  21  17    1.25    7.03
  19 -21 -17    6.34    9.03
 -20  22  18    4.39    6.15
  20 -22 -18   -1.82    6.71
 -21  23  19    5.90    6.59
  21 -23 -19    4.89    7.59
 -22  24  20   -2.82    5.39
  22 -24 -20   -2.70    5.71
 -23  25  21    1.57    5.08
  23 -25 -21    2.01    6.84
  22 -22 -26    0.82    8.97
 -22  22  26    1.07    5.46
  21 -21 -25    5.39    5.65
 -21  21  25    0.63    4.77
  20 -20 -24    2.26    7.34
 -20  20  24    1.94    5.96
  19 -19 -23    0.69    7.90
 -19  19  23    0.38    6.27
  18 -18 -22    1.19    5.96
 -18  18  22    0.56    4.64
  17 -17 -21   -4.20    8.59
 -17  17  21    4.83    6.52
  16 -16 -20   37.39    8.22
 -16  16  20   31.37    7.72
  15 -15 -19    1.00    7.72
 -15  15  19    3.51    6.52
  14 -14 -18  171.32   11.23
 -14  14  18  164.73    9.41
  13 -13 -17    5.52    7.34
 -13  13  17   14.74    5.65
  12 -12 -16  184.56   11.86
 -12  12  16  192.90   11.10
  11 -11 -15    8.47    5.58
 -11  11  15    1.76    4.33
  10 -10 -14   54.89    5.52
 -10  10  14   58.84    5.39
   9  -9 -13  131.30    8.09
  -9   9  13  108.40    7.21
   8  -8 -12   39.40    5.52
  -8   8  12   31.05    5.14
   7  -7 -11  734.59   25.28
  -7   7  11  708.12   24.78
   6  -6 -10  193.59    9.10
  -6   6  10  188.95    9.54
   5  -5  -9 1949.21   82.56
  -5   5   9 1849.03   79.86
   4  -4  -8  131.86    7.03
  -4   4   8  134.50    9.91
   3  -3  -7  692.50   33.94
   2  -2  -6  241.83   10.54
  -2   2   6  249.92   15.37
   1  -1  -5   16.75    3.26
  -1   1   5   17.94    2.89
   0   0  -4 8075.51  283.86
   0   0   4 7848.73  278.34
  -1   1  -3  307.70   17.31
   1  -1   3  305.00   17.38
   3  -3   1  953.03   43.35
  -4   4   0 5171.07  196.35
   4  -4   0 5009.85  135.44
  -6   6   2   36.26    5.77
   6  -6  -2   39.83    4.20
  -8   8   4  253.75   10.92
   8  -8  -4  255.88   11.54
 -10  10   6   86.01    6.02
  10 -10  -6   82.87    6.59
 -11  11   7  480.90   17.44
  11 -11  -7  478.83   23.84
 -12  12   8  142.59    7.78
  12 -12  -8  148.24    8.66
 -13  13   9   25.72    5.39
  13 -13  -9   36.89    6.09
 -14  14  10  174.21    9.03
  14 -14 -10  173.27   10.23
 -15  15  11   -0.19    6.02
  15 -15 -11   -0.31    6.27
 -16  16  12  178.79   11.73
  16 -16 -12  179.29   11.10
 -17  17  13    2.89    6.27
  17 -17 -13    2.32    7.53
 -18  18  14  105.52    8.72
  18 -18 -14  111.79    9.66
 -19  19  15   -4.08    6.78
  19 -19 -15    3.89    7.90
 -20  20  16   10.48    7.21
  20 -20 -16    6.78    6.65
 -21  21  17    1.63    6.90
  21 -21 -17    2.51    8.28
 -22  22  18    0.94    5.83
  22 -22 -18    6.09    6.02
 -23  23  19    6.71    6.46
  23 -23 -19    1.32    7.28
  24 -24 -20    4.52   10.54
 -25  25  21   -3.45    6.15
  25 -25 -21   -1.57    5.90
  21 -23 -27   -1.07    9.16
 -21  23  27   -3.07    6.40
  20 -22 -26   -4.52    9.79
 -20  22  26    1.94    5.08
  19 -21 -25    0.00    7.21
 -19  21  25    2.01    6.09
  18 -20 -24   -2.82    8.47
 -18  20  24    1.19    6.71
  17 -19 -23    1.32    8.78
 -17  19  23   -0.06    6.52
  16 -18 -22    6.27    8.53
 -16  18  22    6.96    6.65
  15 -17 -21    1.25    6.84
 -15  17  21    0.44    6.34
  14 -16 -20   12.42    7.47
 -14  16  20    7.72    5.71
  13 -15 -19   -5.65    7.84
 -13  15  19   -2.82    5.77
  12 -14 -18   18.07    9.85
 -12  14  18   22.52    5.90
  11 -13 -17   -3.14    5.14
 -11  13  17    1.94    4.70
  10 -12 -16    9.72    9.28
 -10  12  16    3.89    5.65
   9 -11 -15   18.63    8.66
   8 -10 -14    9.16    5.77
  -8  10  14   10.98    7.15
   7  -9 -13  124.52    7.84
  -7   9  13  132.74   11.61
   6  -8 -12   -6.65    4.83
  -6   8  12   -4.77    5.52
   5  -7 -11   75.15    5.52
  -5   7  11   87.64    8.03
   4  -6 -10  299.36   17.75
  -4   6  10  304.00   18.07
   3  -5  -9   41.65    5.83
  -3   5   9   48.55    5.52
   2  -4  -8  160.09   11.29
  -2   4   8  161.47    8.16
   1  -3  -7    1.38    4.52
  -1   3   7    0.82    4.39
   0  -2  -6  369.43   21.20
   0   2   6  390.07   15.37
  -1  -1  -5   22.27    3.89
   1   1   5   16.12    2.70
   2   0   4   90.59    4.77
  -3   1  -3  983.89   44.29
  -4   2  -2 1103.02   34.75
   4  -2   2 1052.27   48.12
  -5   3  -1    2.63    2.82
   5  -3   1    4.70    2.63
  -6   4   0   20.51    5.46
  -7   5   1  302.49   12.86
   7  -5  -1  296.97   13.05
  -8   6   2  170.44    8.59
   8  -6  -2  161.91    8.47
  -9   7   3  234.05   10.48
   9  -7  -3  228.03   10.23
 -10   8   4   19.07    3.45
  10  -8  -4   18.26    4.64
 -11   9   5  152.82    8.41
  11  -9  -5  124.71    7.90
 -12  10   6   -3.14    4.45
  12 -10  -6   -3.95    4.70
 -13  11   7   -6.34    5.14
  13 -11  -7    2.63    5.27
 -14  12   8   17.38    4.20
  14 -12  -8   19.64    6.09
 -15  13   9   19.07    5.71
  15 -13  -9   21.58    6.27
 -16  14  10    9.41    5.33
  16 -14 -10    9.54    6.71
 -17  15  11   -0.82    4.77
  17 -15 -11   -4.39    6.96
 -18  16  12    1.57    6.21
  18 -16 -12   -3.58    6.84
 -19  17  13    0.25    6.27
  19 -17 -13    6.21    7.53
 -20  18  14   -4.77    6.90
  20 -18 -14    3.51    7.90
 -21  19  15   -1.82    6.96
  21 -19 -15    3.58    8.09
 -22  20  16   -5.90    7.15
  22 -20 -16   -6.46    6.84
 -23  21  17    3.95    6.84
  23 -21 -17    1.32    8.03
 -24  22  18    4.14    9.28
  24 -22 -18    0.31    7.65
 -25  23  19   -3.89    5.14
  25 -23 -19    5.65    7.15
 -26  24  20    0.00    7.15
  26 -24 -20    0.75    6.02
  19 -23 -27    4.01    9.35
 -19  23  27    0.13    4.27
  18 -22 -26    0.69    6.65
 -18  22  26    9.28    5.90
  17 -21 -25   -2.82    7.47
 -17  21  25    2.76    6.34
  16 -20 -24    1.76    7.34
 -16  20  24   -3.64    5.58
  15 -19 -23   -4.27    7.09
 -15  19  23    5.21    5.39
  14 -18 -22    5.77    8.34
 -14  18  22    2.89    7.03
  13 -17 -21   -5.14    7.90
 -13  17  21    8.53    6.52
  12 -16 -20   44.92    6.96
 -12  16  20   37.76   10.35
  11 -15 -19    4.33   10.79
  10 -14 -18   65.05    7.21
 -10  14  18   69.95    6.90
   9 -13 -17    5.33    6.96
  -9  13  17   -7.34    7.97
   8 -12 -16   33.06   10.29
  -8  12  16   34.57    8.78
  -7  11  15   35.00    8.28
   6 -10 -14   -2.51    8.28
  -6  10  14   11.17    3.89
   5  -9 -13  289.76   16.25
  -5   9  13  319.62   12.73
   4  -8 -12   26.79    7.59
  -4   8  12   35.00    5.39
   3  -7 -11  996.81   44.35
  -3   7  11 1028.31   44.48
   2  -6 -10   96.48    5.77
  -2   6  10  103.01    6.02
   1  -5  -9  447.28   16.06
  -1   5   9  455.37   16.25
   0  -4  -8   47.55    4.45
   0   4   8   45.92    3.89
   1   3   7    0.00    3.01
  -2  -2  -6  236.12   10.23
   2   2   6  241.02   10.29
  -3  -1  -5    6.27    2.45
   3   1   5    4.08    2.38
  -5   1  -3    2.45    2.01
   5  -1   3    3.01    2.13
  -6   2  -2  255.19   14.68
   6  -2   2  231.67    9.79
  -7   3  -1   -0.44    4.39
  -8   4   0   61.60    4.27
   8  -4   0   65.43    4.70
  -9   5   1  507.06   18.00
   9  -5  -1  467.17   23.90
 -10   6   2   92.97    5.96
  10  -6  -2   87.64    6.09
 -11   7   3 1051.89   45.92
 -12   8   4   19.51    4.58
  12  -8  -4   19.64    4.45
 -13   9   5  308.77   12.11
  13  -9  -5  313.97   12.42
 -14  10   6   11.54    4.64
  14 -10  -6   11.35    5.33
 -15  11   7   28.61    5.58
  15 -11  -7   31.24    5.52
 -16  12   8   29.11    6.02
  16 -12  -8   32.31    6.46
 -17  13   9    0.50    5.21
  17 -13  -9    1.88    5.77
 -18  14  10   49.06    6.71
  18 -14 -10   49.06    8.09
 -19  15  11    4.70    5.02
  19 -15 -11    8.28    7.03
 -20  16  12   46.55    7.34
  20 -16 -12   39.83    6.40
 -21  17  13    2.76    6.52
  21 -17 -13   -1.25    7.59
 -22  18  14    3.70    6.59
  22 -18 -14    9.41    7.78
 -23  19  15    2.51    7.03
  23 -19 -15   -4.20    7.84
 -24  20  16    8.16    5.21
  24 -20 -16    0.44    6.34
 -25  21  17    2.45    6.15
  25 -21 -17   -0.44    7.34
 -26  22  18    3.32    5.96
  26 -22 -18    7.59    8.41
 -27  23  19   10.41    8.91
  27 -23 -19   -1.57    4.58
 -18  24  28    3.70    3.95
  17 -23 -27   -0.38    5.77
 -17  23  27   -4.27    5.14
  16 -22 -26    2.70    4.89
 -16  22  26    3.58    6.27
  15 -21 -25    4.33    8.97
 -15  21  25   -3.20   10.41
  14 -20 -24    0.06    8.59
 -14  20  24   -2.89   10.29
  13 -19 -23   14.43    7.09
 -13  19  23    9.41   10.35
  12 -18 -22   -3.39   11.67
 -12  18  22   -7.97    9.72
  11 -17 -21   27.41    8.66
 -11  17  21   23.15    5.65
 -10  16  20   -3.20    6.21
  -9  15  19   13.74    8.28
   8 -14 -18    9.91    9.10
  -8  14  18   13.99    7.59
   7 -13 -17    7.59    9.91
  -7  13  17    5.21    5.71
   6 -12 -16   89.14   10.54
  -6  12  16   86.76    5.71
   5 -11 -15   64.43    6.52
  -5  11  15   44.16    6.09
   4 -10 -14  342.71   18.00
   3  -9 -13   16.56    5.33
  -3   9  13   21.83    4.64
   2  -8 -12  158.59    7.59
  -2   8  12  165.93    7.40
   1  -7 -11   14.80    4.01
  -1   7  11   14.99    3.83
   0  -6 -10   55.27    4.64
   0   6  10   51.88    4.39
  -1  -5  -9  408.89   14.11
   1   5   9  430.91   14.93
  -2  -4  -8  146.73    7.47
   2   4   8  154.82    7.59
  -3  -3  -7  712.95   23.21
   3   3   7  716.15   23.71
  -4  -2  -6   77.10    4.83
   4   2   6   81.24    7.47
   5   1   5  670.73   30.93
  -6   0  -4   22.08    2.82
  -8   2  -2  505.93   17.44
   8  -2   2  496.90   17.50
  -9   3  -1   74.15    4.89
   9  -3   1   79.67    7.47
 -10   4   0  395.21   19.07
  10  -4   0  434.11   14.87
 -11   5   1   57.46    4.58
  11  -5  -1   47.30    4.58
 -13   7   3   21.64    4.01
  13  -7  -3   16.81    4.52
 -14   8   4   47.74    4.70
  14  -8  -4   44.35    5.39
 -15   9   5   82.81    5.77
  15  -9  -5   81.99    6.34
 -16  10   6   15.18    4.77
  16 -10  -6    1.25    5.52
 -17  11   7   95.60    7.09
  17 -11  -7   86.13    7.34
 -18  12   8   25.03    6.15
  18 -12  -8   29.36    6.52
 -19  13   9   51.06    7.21
  19 -13  -9   57.78    7.21
 -20  14  10   -1.32    5.77
  20 -14 -10   -9.97    6.71
 -21  15  11    0.38    8.41
  21 -15 -11   -1.57    7.09
 -22  16  12   10.16    6.59
  22 -16 -12    6.34    7.59
 -23  17  13    6.21    6.65
  23 -17 -13    4.83    7.53
 -24  18  14    8.22    6.15
  24 -18 -14    4.08    6.65
 -25  19  15   -6.21    6.71
  25 -19 -15    1.82    7.90
 -26  20  16   -1.94    6.27
  26 -20 -16   -1.44    8.09
 -27  21  17   -0.69    5.65
  27 -21 -17    3.70    6.46
 -28  22  18    1.00    4.77
  28 -22 -18    0.94    4.20
 -29  23  19    5.14    7.47
  29 -23 -19   -1.76    3.32
  16 -24 -28    2.70    9.47
 -16  24  28    2.89    6.15
  15 -23 -27   -3.70    8.09
 -15  23  27    1.63    6.02
  14 -22 -26   -3.64    9.72
 -14  22  26    0.50    4.96
  13 -21 -25    0.82   12.42
 -13  21  25    3.83    6.90
  12 -20 -24  -10.10   12.48
 -12  20  24   -2.45    7.15
  11 -19 -23    1.19    7.78
 -11  19  23    0.00    6.78
  10 -18 -22   -6.21    7.97
 -10  18  22    0.00    5.65
   9 -17 -21   16.31    6.65
  -9  17  21   15.06    5.52
   8 -16 -20   12.30    5.65
  -8  16  20   12.67    6.21
   7 -15 -19   14.74    6.96
  -7  15  19   13.86    8.28
   6 -14 -18    3.32    9.22
  -6  14  18   -3.07    5.71
   5 -13 -17    5.71    6.52
  -5  13  17    2.01    5.58
   4 -12 -16   18.38    5.02
  -4  12  16   20.70    4.89
   3 -11 -15   14.80    5.96
  -3  11  15    2.82    4.45
   2 -10 -14  186.82    8.53
  -2  10  14  177.16    8.28
   1  -9 -13  124.59    7.03
  -1   9  13  119.19    6.27
   0  -8 -12  362.34   13.61
   0   8  12  358.08   13.86
  -1  -7 -11   22.52    4.20
   1   7  11   18.32    4.01
  -2  -6 -10   85.44    5.33
   2   6  10   91.59    5.46
  -3  -5  -9   48.12    4.01
   3   5   9   46.48    3.70
  -4  -4  -8  118.56    8.28
   4   4   8  121.89    6.34
  -5  -3  -7  134.94    6.78
   5   3   7  142.84   10.10
  -6  -2  -6   37.33    3.32
   6   2   6   39.46    3.32
  -7  -1  -5  273.39   10.92
   7   1   5  292.83   11.73
  -8   0  -4   63.36    4.08
   8   0   4   57.09    3.89
  -9   1  -3   69.44    4.01
   9  -1   3   67.31    3.95
 -10   2  -2  411.90   20.58
  10  -2   2  427.96   14.68
 -11   3  -1    9.35    2.95
  11  -3   1   12.92    3.70
 -12   4   0   84.94    4.77
  12  -4   0   90.65    5.02
 -13   5   1  105.26    5.46
  13  -5  -1   95.54    5.58
 -14   6   2  170.07    7.59
  14  -6  -2  162.73    7.59
 -15   7   3   38.39    4.64
  15  -7  -3   35.51    5.14
 -16   8   4   78.48    6.27
  16  -8  -4   79.11    9.60
 -17   9   5    6.71    4.70
  17  -9  -5    7.03    5.14
 -18  10   6    0.88    5.33
  18 -10  -6    0.13    5.90
 -19  11   7   -1.51    5.39
  19 -11  -7    0.69    5.71
 -20  12   8   -1.00    5.27
  20 -12  -8   12.61    6.52
 -21  13   9    7.97    5.65
  21 -13  -9    9.72    6.90
 -22  14  10   10.66    6.27
  22 -14 -10    3.76    6.84
 -23  15  11    2.38    6.46
  23 -15 -11    9.16    7.47
 -24  16  12   -6.15    6.84
  24 -16 -12    3.83    7.53
 -25  17  13   -0.25    6.59
  25 -17 -13    7.47    7.97
 -26  18  14   -8.47    6.40
  26 -18 -14   -0.82    7.53
 -27  19  15    1.07    6.02
  27 -19 -15    5.14    8.03
 -28  20  16    3.14    5.90
  28 -20 -16    2.95    6.65
 -29  21  17   -1.69    5.02
  29 -21 -17   -0.94    3.51
 -30  22  18   -2.38    8.59
  30 -22 -18   -3.26    4.70
  15 -25 -29   -6.78    8.16
 -15  25  29    6.71    6.96
  14 -24 -28   -1.63    4.33
 -14  24  28    0.31    4.14
  13 -23 -27    3.64    6.40
 -13  23  27    5.52    6.34
  12 -22 -26    2.01    8.59
 -12  22  26    1.32    6.78
  11 -21 -25    0.56    8.85
 -11  21  25   12.11    7.21
  10 -20 -24    3.39    7.21
 -10  20  24    2.38    5.77
   9 -19 -23   49.24    9.66
  -9  19  23   36.45    7.03
   8 -18 -22    3.45    8.09
  -8  18  22    3.01    6.90
   7 -17 -21   51.63    9.16
  -7  17  21   56.02    8.16
   6 -16 -20    9.97    7.21
  -6  16  20   20.45    6.59
   5 -15 -19   32.24    7.28
  -5  15  19   22.65    5.77
   4 -14 -18  155.76   10.41
  -4  14  18  149.37   10.85
   3 -13 -17   47.93    7.09
  -3  13  17   52.44    5.83
   2 -12 -16  657.43   28.54
  -2  12  16  651.98   30.24
   1 -11 -15   -1.19    5.14
  -1  11  15   -5.02    5.21
   0 -10 -14 1049.70   42.22
   0  10  14 1068.58   42.22
  -1  -9 -13  122.58    7.15
   1   9  13  129.48    7.34
  -2  -8 -12  141.84    6.90
   2   8  12  155.26    7.72
  -3  -7 -11 1014.50   44.92
  -4  -6 -10  271.38   10.98
   4   6  10  262.28   11.10
  -6  -4  -8    2.89    2.76
   6   4   8    1.69    3.70
  -8  -2  -6  157.52    7.53
   8   2   6  155.20    7.09
  -9  -1  -5  455.75   22.52
   9   1   5  512.58   24.90
 -10   0  -4  452.80   14.49
  10   0   4  429.90   14.24
 -11   1  -3    6.27    2.70
  11  -1   3    5.27    2.82
 -12   2  -2  614.34   25.66
 -13   3  -1   98.55    7.47
  13  -3   1   95.23    5.71
 -15   5   1   -6.09    4.20
  15  -5  -1    2.57    4.08
 -16   6   2  257.95    9.35
  16  -6  -2  254.19    9.79
 -17   7   3   94.16    6.21
  17  -7  -3  105.83    6.78
 -18   8   4    1.25    5.21
  18  -8  -4    1.25    5.83
 -19   9   5  261.53   11.35
  19  -9  -5  262.60   11.79
 -20  10   6   67.12    6.40
  20 -10  -6   65.18    6.84
 -21  11   7  134.94    8.16
  21 -11  -7  150.12    9.03
 -22  12   8    4.08    5.58
  22 -12  -8   13.17    6.40
 -23  13   9   51.63    5.96
  23 -13  -9   43.91    7.84
 -24  14  10    7.65    6.27
  24 -14 -10    8.85    6.90
 -25  15  11   -2.13    6.40
  25 -15 -11   -1.32    7.21
 -26  16  12   10.48    6.59
  26 -16 -12   11.17    7.84
 -27  17  13    6.59    6.78
  27 -17 -13    0.50    8.41
 -28  18  14    1.19    5.90
  28 -18 -14    5.71    8.34
 -29  19  15   -4.08    7.90
  29 -19 -15   -0.63    5.58
 -30  20  16   15.31    7.59
 -31  21  17    0.44    7.21
  31 -21 -17    1.07    5.02
  13 -25 -29    7.47    5.27
 -13  25  29   -1.57    4.52
  12 -24 -28    3.01    6.02
 -12  24  28   -1.69    5.77
  11 -23 -27    5.65    6.65
 -11  23  27    1.57    4.83
  10 -22 -26   -8.59    8.09
 -10  22  26    4.64    6.52
   9 -21 -25   -3.83    8.59
  -9  21  25    2.32    6.52
   8 -20 -24   -5.33    8.16
  -8  20  24    5.83    6.78
   7 -19 -23    4.52    8.47
  -7  19  23   14.62    6.84
   6 -18 -22    8.66    7.72
  -6  18  22   -3.45    6.65
   5 -17 -21    9.47    7.72
  -5  17  21   15.81    6.46
   4 -16 -20    2.51    9.60
  -4  16  20   -0.63    7.97
   3 -15 -19   36.20    9.91
  -3  15  19   24.15    8.78
   2 -14 -18   -2.89    6.96
  -2  14  18   -1.94    5.52
   1 -13 -17   11.48    6.34
  -1  13  17    7.97    5.52
   0 -12 -16  100.43    7.09
   0  12  16  109.47    6.34
  -1 -11 -15   -6.21    5.33
   1  11  15   -4.52    4.83
  -2 -10 -14  169.06    8.53
   2  10  14  168.94    7.90
  -3  -9 -13   12.04    6.02
   3   9  13   13.30    4.14
  -4  -8 -12   14.18    4.33
   4   8  12   19.76    3.83
  -5  -7 -11   72.83    4.77
   5   7  11   74.53    5.08
  -6  -6 -10  178.72    7.90
   6   6  10  174.27    8.16
  -7  -5  -9  360.33   13.55
   7   5   9  370.50   18.32
  -8  -4  -8  208.90    8.66
   8   4   8  213.04    8.59
  -9  -3  -7  226.15    9.35
   9   3   7  233.18    9.60
 -10  -2  -6   92.28    5.08
  10   2   6   95.98    5.33
 -11  -1  -5   48.18    3.45
  11   1   5   52.44    3.95
 -12   0  -4   79.36    6.46
  12   0   4   83.68    4.96
 -13   1  -3   80.67    4.33
  13  -1   3   82.05    4.89
 -14   2  -2   -2.26    3.14
  14  -2   2    0.88    3.39
 -15   3  -1    4.96    3.64
  15  -3   1    5.77    4.45
 -16   4   0   49.68    4.64
  16  -4   0   45.10    4.77
 -17   5   1   24.84    4.83
  17  -5  -1   29.36    4.64
 -18   6   2   73.84    5.96
  18  -6  -2   76.91    6.34
 -19   7   3   13.17    4.70
  19  -7  -3   13.68    7.78
 -20   8   4   30.24    6.27
  20  -8  -4   33.31    6.15
 -21   9   5    9.79    5.21
  21  -9  -5    7.65    5.02
 -22  10   6    0.50    5.21
  22 -10  -6    0.94    6.40
 -23  11   7   26.41    5.77
  23 -11  -7   30.86    6.65
 -24  12   8    7.97    6.02
  24 -12  -8   -3.89    6.52
 -25  13   9   11.48    6.21
  25 -13  -9   12.04    6.78
 -26  14  10    2.01    5.08
  26 -14 -10   -4.14    7.21
 -27  15  11   13.36    6.46
  27 -15 -11    7.09    8.03
 -28  16  12   -3.39    6.52
  28 -16 -12    7.84    7.72
 -29  17  13   -1.57    4.58
  29 -17 -13    7.65    7.34
 -30  18  14    3.26    5.83
  30 -18 -14    3.70    7.21
 -31  19  15   -0.44    7.65
  31 -19 -15    0.19    5.65
  32 -20 -16    9.85   10.66
  33 -21 -17    1.88    6.15
  11 -25 -29    2.26    6.84
 -11  25  29    1.82    4.77
  10 -24 -28   -3.39    7.15
 -10  24  28   -1.07    6.27
   9 -23 -27    0.25    8.22
  -9  23  27   -2.95    6.84
   8 -22 -26    2.20    8.85
  -8  22  26   -5.46    7.21
   7 -21 -25    0.56   12.30
  -7  21  25   11.67    5.77
   6 -20 -24   10.23    6.59
  -6  20  24   -1.94    5.58
   5 -19 -23   42.03    8.72
  -5  19  23   40.84    7.34
   4 -18 -22   12.99    7.78
  -4  18  22   -0.82    6.15
   3 -17 -21   19.45    7.53
  -3  17  21   22.46    5.58
   2 -16 -20   38.52    6.02
  -2  16  20   41.59    5.96
   1 -15 -19   -4.89    8.78
  -1  15  19   -2.26    7.15
   0 -14 -18   88.58    8.22
   0  14  18   96.17    7.53
  -1 -13 -17    6.96    8.66
   1  13  17    4.64    5.21
  -3 -11 -15    5.46    4.96
   3  11  15    9.28    3.95
  -4 -10 -14  351.99   13.11
   4  10  14  349.48   17.06
  -5  -9 -13  266.61   10.16
   5   9  13  272.70   10.41
  -6  -8 -12    1.94    3.76
   6   8  12    0.44    3.58
  -7  -7 -11  670.17   22.33
   7   7  11  665.90   30.24
  -8  -6 -10   56.90    4.27
   8   6  10   44.48    5.77
  10   4   8   15.93    4.96
 -13  -1  -5   97.49    5.02
  13   1   5  105.08    5.58
 -15   1  -3   -2.38    3.32
  15  -1   3    3.14    3.70
 -17   3  -1    8.97    3.64
  17  -3   1    8.41    4.08
 -18   4   0  454.93   20.51
  18  -4   0  440.88   23.21
 -19   5   1   94.79    6.15
  19  -5  -1   93.60    7.21
 -20   6   2   61.60    5.65
  20  -6  -2   59.22    6.15
 -21   7   3  158.59    7.84
  21  -7  -3  139.20    8.09
 -22   8   4    1.82    5.02
  22  -8  -4    0.31    5.33
 -23   9   5   70.39    6.71
  23  -9  -5   72.83    7.09
 -24  10   6   13.24    5.58
  24 -10  -6    8.03    6.21
 -25  11   7   57.40    7.34
  25 -11  -7   65.43   11.42
 -26  12   8    0.13    6.46
  26 -12  -8    1.88    9.97
 -27  13   9    8.72    6.52
  27 -13  -9   13.86    7.90
 -28  14  10   17.00    6.90
  28 -14 -10    3.14   11.29
 -29  15  11    0.75    6.02
  29 -15 -11    2.70    7.53
 -30  16  12    0.25    5.77
  30 -16 -12   -0.19    7.59
 -31  17  13   -0.13    5.14
  31 -17 -13   -1.19    6.96
 -32  18  14    5.58    5.27
  32 -18 -14    1.07    3.51
  34 -20 -16    2.13    6.15
  10 -26 -30    0.56    8.22
 -10  26  30    8.09    5.90
   9 -25 -29    2.63    5.14
  -9  25  29    1.13    4.77
   8 -24 -28    3.26    5.58
  -8  24  28   -1.44    4.58
   7 -23 -27    2.32    7.72
  -7  23  27    3.70    6.84
   6 -22 -26    0.19    7.84
  -6  22  26    3.01    5.46
   5 -21 -25   -5.90    8.22
  -5  21  25    5.65    6.90
   4 -20 -24    6.84    7.72
  -4  20  24   -1.07    6.34
   3 -19 -23   -9.72   10.73
  -3  19  23   -1.13    6.21
   2 -18 -22   13.49   11.04
  -2  18  22    5.58    6.27
   1 -17 -21    2.70   10.04
  -1  17  21    2.01    8.97
   0 -16 -20    5.52    5.33
   0  16  20    9.03    4.70
  -1 -15 -19    0.75    8.85
   1  15  19    5.90    7.65
  -2 -14 -18   -0.75    5.02
   2  14  18   -7.15    5.77
  -3 -13 -17   30.61    7.47
   3  13  17   38.77    5.52
  -4 -12 -16   28.92    5.27
   4  12  16    7.90    5.21
  -5 -11 -15   42.85    5.46
   5  11  15   41.28    5.27
  -6 -10 -14    7.53    4.58
   6  10  14    5.90    4.33
  -7  -9 -13  118.44    9.35
   7   9  13   97.99    8.78
  -8  -8 -12   31.18    4.01
   8   8  12   33.31    3.95
  -9  -7 -11   71.64    4.77
   9   7  11   72.39    6.09
 -10  -6 -10   72.08    4.27
  10   6  10   74.65    4.39
 -11  -5  -9  134.94    9.35
  11   5   9  134.18    6.27
 -12  -4  -8   20.26    2.82
  12   4   8   22.96    3.01
 -13  -3  -7   26.28    3.32
  13   3   7   25.91    3.20
 -14  -2  -6  185.94    7.97
  14   2   6  165.61   10.23
 -15  -1  -5    1.25    3.01
  15   1   5   -3.01    3.39
 -16   0  -4   45.04    3.95
  16   0   4   49.06    4.39
 -17   1  -3    6.21    3.20
  17  -1   3    1.44    3.83
 -18   2  -2   17.31    3.89
  18  -2   2   21.64    4.01
 -19   3  -1   31.30    4.45
  19  -3   1   34.75    4.70
 -20   4   0   -2.95    4.70
  20  -4   0    2.70    5.02
 -21   5   1   35.57    6.65
  21  -5  -1   34.50    5.52
 -22   6   2   -0.82    4.89
  22  -6  -2   -3.58    5.08
 -23   7   3    8.41    4.70
  23  -7  -3   10.41    4.96
 -24   8   4    0.56    5.33
  24  -8  -4   -2.57    6.09
 -25   9   5    0.50    4.83
  25  -9  -5    2.51    5.46
 -26  10   6    4.08    5.08
  26 -10  -6   -4.70    6.34
 -27  11   7   -4.70    6.09
  27 -11  -7   -1.82    7.15
 -28  12   8    9.10    5.90
  28 -12  -8   -1.57    7.72
 -29  13   9   -0.75    6.52
  29 -13  -9   -1.76    9.03
 -30  14  10    2.70    6.09
  30 -14 -10   -3.32    7.84
 -31  15  11   -2.45    5.83
  31 -15 -11    0.82    7.40
 -32  16  12    3.14    7.34
  32 -16 -12    0.69    6.34
  33 -17 -13   -3.51    5.58
  34 -18 -14   -2.26    6.02
  35 -19 -15    1.88    4.08
   8 -26 -30   -3.76    7.15
  -8  26  30    2.13    3.58
   7 -25 -29    2.07    5.46
  -7  25  29    7.28    5.46
   6 -24 -28   -3.89    7.28
  -6  24  28   -4.33    5.83
   5 -23 -27    8.66   10.41
  -5  23  27    3.32    6.15
   4 -22 -26    0.56    7.78
  -4  22  26   -5.46    6.52
   3 -21 -25   -8.28   12.23
  -3  21  25   17.19   10.48
   2 -20 -24    6.96   11.35
  -2  20  24   -3.32    9.91
   1 -19 -23    5.71   10.73
  -1  19  23   16.44    9.35
   0 -18 -22    7.72   10.16
   0  18  22   18.07    8.91
  -1 -17 -21    3.95    9.35
   1  17  21    0.88    8.28
  -2 -16 -20   36.01    6.02
   2  16  20   38.33    4.89
  -3 -15 -19   21.45    6.09
   3  15  19   31.05    5.71
  -4 -14 -18  123.39   11.17
   4  14  18  136.25   12.42
  -5 -13 -17   -0.88    5.21
   5  13  17    2.20    5.02
  -6 -12 -16   73.84    6.15
   6  12  16   75.72    6.46
  -7 -11 -15   31.87    4.70
   7  11  15   30.93    4.96
  -8 -10 -14   10.66    4.14
   8  10  14    6.52    4.08
  -9  -9 -13  102.76    6.46
   9   9  13  104.20    6.34
 -10  -8 -12   40.71    4.01
  10   8  12   37.83    3.89
 -11  -7 -11  392.89   13.11
 -12  -6 -10   -0.69    2.63
  12   6  10    0.63    2.89
 -13  -5  -9  297.10   14.74
  13   5   9  320.81   17.25
 -14  -4  -8   64.30    4.89
  14   4   8   71.26    4.58
 -15  -3  -7   44.60    3.76
  15   3   7   46.99    4.08
  16   2   6  263.91    9.91
 -17  -1  -5   29.42    4.20
  17   1   5   18.57    4.33
 -18   0  -4  458.45   15.31
  18   0   4  409.08   14.37
 -19   1  -3   31.99    3.95
  19  -1   3   38.14    4.96
 -20   2  -2  175.27    7.72
  20  -2   2  193.65    8.34
 -21   3  -1    7.03    4.33
  21  -3   1    4.08    4.89
 -22   4   0   25.47    4.14
  22  -4   0   24.15    5.65
 -23   5   1   34.00    4.89
  23  -5  -1   36.45    5.46
 -24   6   2    0.25    4.52
  24  -6  -2    1.63    5.02
 -25   7   3   40.71    5.83
  25  -7  -3   35.57    8.66
 -26   8   4    5.02    5.08
  26  -8  -4    8.41    6.21
 -27   9   5   12.99    5.02
  27  -9  -5   16.69    6.02
 -28  10   6    0.13    5.21
  28 -10  -6    7.84    6.71
 -29  11   7    2.89    6.09
  29 -11  -7   -4.58    7.40
 -30  12   8    8.91    5.96
  30 -12  -8   10.23    7.72
 -31  13   9    0.25    6.21
  31 -13  -9   -3.64    7.34
 -32  14  10    2.01    6.02
  32 -14 -10   -2.63    7.47
 -33  15  11    1.38    4.77
  33 -15 -11    2.38    7.03
 -34  16  12   -0.38    7.47
  34 -16 -12   -0.56    5.52
 -35  17  13   -1.13    6.59
  35 -17 -13    0.00    5.58
  36 -18 -14   -0.50    6.02
  -7  27  31   -1.25    3.14
   6 -26 -30    3.76    7.15
  -6  26  30   -0.19    4.33
   5 -25 -29    2.76    5.90
  -5  25  29    3.26    5.14
   4 -24 -28    2.51   10.35
  -4  24  28   -0.88    8.28
   3 -23 -27   -0.88    6.71
  -3  23  27    1.13    4.08
   2 -22 -26   -7.65    7.47
  -2  22  26   -3.70    5.21
   1 -21 -25    0.75    5.83
  -1  21  25    1.00    4.96
   0 -20 -24   11.29   10.29
   0  20  24    2.20    9.22
  -1 -19 -23    0.44   10.04
   1  19  23   15.93    9.28
  -2 -18 -22   13.74    9.60
   2  18  22    7.65    9.22
  -3 -17 -21   24.65    9.72
   3  17  21   11.86    8.41
  -4 -16 -20   -1.82    5.83
   4  16  20   -6.84    5.27
  -5 -15 -19   19.57    6.09
   5  15  19   17.50    5.33
  -6 -14 -18   -1.94    4.77
   6  14  18    1.07    4.39
  -7 -13 -17    5.65    5.02
   7  13  17    8.91    4.70
  -8 -12 -16   25.72    5.39
   8  12  16   18.38    4.83
  -9 -11 -15   21.52    4.70
   9  11  15   23.96    4.45
 -10 -10 -14   45.86    4.83
  10  10  14   43.29    4.77
 -11  -9 -13   16.12    4.77
  11   9  13   13.42    3.76
 -12  -8 -12  118.94    6.46
  12   8  12  120.82    6.34
 -13  -7 -11   -0.25    3.14
  13   7  11    3.14    3.14
 -14  -6 -10    0.50    4.33
  14   6  10   11.29    3.39
 -15  -5  -9   79.92    6.15
  15   5   9   80.80    7.47
 -16  -4  -8   86.38    7.03
  16   4   8   82.24    4.96
 -17  -3  -7   96.17    5.27
  17   3   7  100.37    5.58
 -18  -2  -6   81.49    5.21
  18   2   6   71.45    5.14
 -19  -1  -5   89.27    5.83
  19   1   5   84.69    5.96
 -20   0  -4   -1.69    5.90
  20   0   4   -2.45    4.64
 -21   1  -3    4.70    4.39
  21  -1   3   11.86    5.14
 -22   2  -2   15.24    4.33
  22  -2   2   21.02    5.21
 -23   3  -1    0.56    6.78
  23  -3   1    5.77    5.14
 -24   4   0   19.51    4.39
  24  -4   0   18.44    5.08
 -25   5   1    6.84    4.27
  25  -5  -1   10.41    4.96
 -26   6   2    5.27    5.33
  26  -6  -2    4.33    6.09
 -27   7   3    1.38    5.90
  27  -7  -3   -0.06    6.78
 -28   8   4   12.36    7.34
  28  -8  -4   11.67    7.09
 -29   9   5    1.25    5.02
  29  -9  -5   -2.20    6.21
 -30  10   6   -5.77    5.77
  30 -10  -6   -4.33    6.84
 -31  11   7    1.00    5.46
  31 -11  -7   -1.44    7.03
 -32  12   8    2.13    5.83
  32 -12  -8   -1.51    7.15
 -33  13   9   -1.51    5.21
  33 -13  -9   -1.07    6.71
 -34  14  10    4.89    9.66
  34 -14 -10   -2.13    5.83
 -35  15  11   -1.19    3.76
  35 -15 -11    0.50    5.65
 -36  16  12   -0.44    7.53
  36 -16 -12   -3.58    7.28
   5 -27 -31   -0.94    4.83
  -5  27  31    1.00    3.70
   4 -26 -30    0.25    4.39
  -4  26  30    4.27    4.27
   3 -25 -29   -2.07    6.15
  -3  25  29   -3.26    5.08
   2 -24 -28   -0.63   10.41
  -2  24  28    6.52    5.27
   1 -23 -27    3.58   11.79
  -1  23  27   -4.96   10.54
   0 -22 -26   -3.58   10.23
   0  22  26   -3.01    9.35
  -1 -21 -25   -4.01   11.10
   1  21  25   -2.45    8.34
  -2 -20 -24   -2.89    5.46
   2  20  24   -1.13    4.45
  -3 -19 -23    3.89   10.35
   3  19  23   -4.27    8.53
  -4 -18 -22    5.33    6.78
   4  18  22    0.69    8.34
  -5 -17 -21   11.10    9.60
   5  17  21   19.76    8.91
  -6 -16 -20   15.49    6.09
   6  16  20   12.36    5.52
   7  15  19    7.34    4.77
  -8 -14 -18    6.78    6.78
   8  14  18    7.09    4.14
  -9 -13 -17    3.32    4.45
   9  13  17   -0.69    4.64
 -10 -12 -16    1.76    6.78
  10  12  16    7.15    4.45
 -11 -11 -15    4.52    4.20
  11  11  15    3.76    5.96
 -12 -10 -14   19.07    4.52
  12  10  14   25.16    4.14
 -13  -9 -13   27.16    3.83
  13   9  13   31.55    4.14
 -14  -8 -12   22.58    5.14
  14   8  12   15.87    3.51
 -15  -7 -11   30.80    4.27
  15   7  11   28.48    4.20
 -16  -6 -10   11.42    3.01
  16   6  10   14.62    3.58
 -17  -5  -9    0.38    5.08
  17   5   9    4.89    4.45
 -18  -4  -8    1.38    3.20
  18   4   8    3.45    3.51
 -19  -3  -7   16.06    3.70
  19   3   7   21.52    4.20
 -20  -2  -6   64.11    4.77
  20   2   6   66.18    5.08
 -21  -1  -5   34.82    4.45
  21   1   5   30.74    5.08
 -22   0  -4   23.52    4.45
  22   0   4   30.74    4.33
 -23   1  -3    9.54    4.27
  23  -1   3    1.82    4.58
 -24   2  -2    1.19    5.14
  24  -2   2    8.41    4.70
 -25   3  -1   -2.63    4.45
  25  -3   1   -1.57    4.52
 -26   4   0    1.38    4.27
  26  -4   0   -0.94    5.02
 -27   5   1    2.82    4.58
  27  -5  -1    5.77    5.33
 -28   6   2    1.88    5.02
  28  -6  -2    5.08    5.77
 -29   7   3    2.89    5.52
  29  -7  -3    6.40    5.83
 -30   8   4   -0.94    5.65
  30  -8  -4   -2.45    6.52
 -31   9   5   -1.51    5.14
  31  -9  -5    3.64    8.85
 -32  10   6   -1.69    5.52
  32 -10  -6    3.64    7.15
 -33  11   7   -4.20    4.89
  33 -11  -7    1.19    5.58
 -34  12   8    3.32    4.52
  34 -12  -8    3.01    6.59
 -35  13   9   -2.89    8.41
  35 -13  -9    0.50    5.27
 -36  14  10    0.13    9.60
  36 -14 -10   -2.89    5.46
 -37  15  11    0.25    7.72
  37 -15 -11   -0.50    5.83
   3 -27 -31    8.09    6.02
  -3  27  31    0.75    3.70
   2 -26 -30   -4.08    5.83
  -2  26  30   -2.07    4.77
   1 -25 -29   -2.01    7.34
  -1  25  29    2.07    8.16
   0 -24 -28    2.51   10.92
   0  24  28   -4.14    9.47
  -1 -23 -27   15.62   10.66
   1  23  27   -4.52    9.60
  -2 -22 -26   -7.47   12.80
   2  22  26  -13.93   10.29
  -3 -21 -25   21.20   11.73
   3  21  25   13.17    9.10
  -4 -20 -24    2.89    5.02
   4  20  24    4.45    4.70
  -5 -19 -23   39.27    7.15
   5  19  23   39.83    6.46
  -6 -18 -22    6.71    5.96
   6  18  22    2.13    5.27
  -7 -17 -21   44.04    6.46
   7  17  21   46.80    5.96
  -8 -16 -20    4.39    5.46
   8  16  20    5.46    4.83
  -9 -15 -19   12.48    5.14
   9  15  19   13.42    5.02
 -10 -14 -18   40.34    5.33
  10  14  18   37.39    5.27
 -11 -13 -17    1.00    4.14
  11  13  17    2.32    4.08
 -12 -12 -16  131.99   11.86
  12  12  16  134.18    9.72
 -13 -11 -15    9.03    3.76
  13  11  15    6.65    3.76
 -14 -10 -14  138.51    7.53
  14  10  14  117.81    6.96
 -15  -9 -13    9.72    3.64
  15   9  13   13.61    3.76
 -16  -8 -12   20.58    3.83
  16   8  12   17.13    4.08
 -17  -7 -11   74.27    5.39
  17   7  11   77.66    5.02
 -18  -6 -10   15.24    4.08
  18   6  10   20.89    4.14
 -19  -5  -9  228.34   14.99
  19   5   9  272.26   16.12
 -21  -3  -7  152.25    7.28
  21   3   7  148.24    7.59
 -22  -2  -6    3.14    3.76
  22   2   6   -4.58    4.01
 -23  -1  -5   46.05    5.96
  23   1   5   48.12    4.70
 -24   0  -4   14.55    3.70
  24   0   4   12.73    4.77
 -25   1  -3    2.01    4.64
  25  -1   3    4.14    4.58
 -26   2  -2   44.73    4.89
  26  -2   2   45.92    5.33
 -27   3  -1    1.32    4.83
  27  -3   1    4.64    5.39
 -28   4   0   20.07    5.33
  28  -4   0   26.79    5.65
 -29   5   1    0.06    4.64
  29  -5  -1   -1.94    5.39
 -30   6   2   16.81    7.09
  30  -6  -2    3.07    6.09
 -31   7   3   -4.14    6.21
  31  -7  -3    3.95    5.96
 -32   8   4   -4.64    8.78
  32  -8  -4    1.82    6.15
 -33   9   5    6.84    5.14
  33  -9  -5    0.25    6.96
 -34  10   6    0.38    4.33
  34 -10  -6    0.25    5.14
 -35  11   7    0.82    9.28
  35 -11  -7   -5.02    6.21
 -36  12   8    0.38    9.10
  36 -12  -8   -1.07    5.21
 -37  13   9   -1.82    8.72
  37 -13  -9    1.07    6.21
 -38  14  10   -2.76    7.40
  38 -14 -10   -1.82    5.71
 -39  15  11    6.40    6.65
   1 -27 -31   -4.01    6.09
  -1  27  31   -2.76    4.27
   0 -26 -30    1.94    6.65
   0  26  30    1.13    3.58
  -1 -25 -29    2.07    5.27
   1  25  29    2.45    6.34
  -2 -24 -28    2.51   12.36
   2  24  28    2.32    8.53
  -3 -23 -27   -3.51    9.60
   3  23  27   -4.33    8.22
  -4 -22 -26   18.07   10.35
   4  22  26   -1.63    7.90
  -5 -21 -25   -4.58   10.54
   5  21  25    5.71    8.53
  -6 -20 -24    6.84    9.28
   6  20  24   -4.52    8.22
  -7 -19 -23   10.23    6.40
   7  19  23    2.51    5.52
  -8 -18 -22   -1.32    6.27
   8  18  22   -3.20    5.39
  -9 -17 -21    8.53    5.65
   9  17  21    2.89    5.27
 -10 -16 -20    0.69    6.96
  10  16  20   -5.27    6.78
 -11 -15 -19    4.20    5.39
  11  15  19    3.83    4.83
 -12 -14 -18   14.87    4.77
  12  14  18   13.99    7.34
 -13 -13 -17    7.59    4.14
  13  13  17    9.03    4.39
 -14 -12 -16   25.91    4.64
  14  12  16   18.57    4.08
 -15 -11 -15   -2.45    3.70
  15  11  15    2.70    3.76
 -16 -10 -14    3.70    3.64
  16  10  14    7.40    3.95
 -17  -9 -13    0.63    3.76
  17   9  13   -0.69    3.95
 -18  -8 -12   22.83    3.70
  18   8  12   21.14    4.01
 -19  -7 -11    0.69    3.39
  19   7  11    4.89    3.76
 -20  -6 -10   54.08    4.52
  20   6  10   59.41    5.14
 -21  -5  -9    8.66    3.20
  21   5   9   12.55    4.01
 -22  -4  -8   -0.56    3.95
  22   4   8   -3.58    3.76
 -23  -3  -7    9.10    3.64
  23   3   7   13.68    4.08
 -24  -2  -6   -0.44    3.76
  24   2   6    8.16    4.45
 -25  -1  -5   12.30    5.90
  25   1   5    1.57    4.77
 -26   0  -4    1.25    4.52
  26   0   4    0.25    4.89
 -27   1  -3    1.44    4.27
  27  -1   3   -0.94    4.70
 -28   2  -2   10.16    4.01
  28  -2   2   14.43    5.46
 -29   3  -1    3.89    4.77
  29  -3   1   -1.13    5.52
 -30   4   0   -1.19    5.39
  30  -4   0   -1.13    6.09
 -31   5   1   -2.70    5.46
  31  -5  -1    1.25    6.65
 -32   6   2   -0.06    7.59
  32  -6  -2    1.19    9.47
 -33   7   3    9.85    6.78
  33  -7  -3   -0.88    6.78
 -34   8   4   -0.19    6.15
  34  -8  -4   -1.25    5.83
 -35   9   5    3.26    3.51
  35  -9  -5    0.50    5.14
 -36  10   6    2.13    3.20
  36 -10  -6   -2.26    5.52
 -37  11   7    3.83    8.34
  37 -11  -7    0.82    4.70
 -38  12   8   -2.63    8.47
  38 -12  -8    0.94    9.22
 -39  13   9   -5.83    6.71
  39 -13  -9   -0.25    5.90
 -40  14  10   -2.51    6.78
   0 -28 -32    2.01    6.52
   0  28  32    0.94    4.08
   2  26  30    1.19    3.70
  -3 -25 -29   -1.76    9.60
   3  25  29    0.50    3.45
  -4 -24 -28   -9.10    9.54
   4  24  28   -4.33    7.72
  -5 -23 -27    3.76    7.47
   5  23  27    4.64    5.65
  -6 -22 -26   -2.57   10.04
   6  22  26   -1.51    9.35
  -7 -21 -25   10.16    6.59
   7  21  25   12.36    6.27
  -8 -20 -24   -4.39    7.09
   8  20  24   -2.82    5.46
  -9 -19 -23   32.68    6.65
   9  19  23   24.34    5.77
 -10 -18 -22    2.26    5.52
  10  18  22    2.89    4.89
 -11 -17 -21   15.12    8.85
  11  17  21   14.37    5.14
 -12 -16 -20   23.09    6.52
  12  16  20   25.59    7.40
 -13 -15 -19   -2.20    5.71
  13  15  19   -2.51    7.15
 -14 -14 -18   87.20    7.53
  14  14  18   95.48    6.84
 -15 -13 -17   -0.25    5.52
  15  13  17    4.08    4.27
 -16 -12 -16  112.17    6.90
  16  12  16   93.47    6.40
 -17 -11 -15   -4.70    3.76
  17  11  15   -0.44    3.64
 -18 -10 -14   31.30    4.64
  18  10  14   31.05    4.39
 -19  -9 -13   33.50    4.14
  19   9  13   33.37    4.33
 -20  -8 -12    9.85    3.45
  20   8  12   10.66    3.89
  21   7  11   88.70    9.03
 -23  -5  -9   69.76    7.28
  23   5   9   69.88    6.15
 -24  -4  -8   -3.20    3.89
  24   4   8    0.25    4.14
 -25  -3  -7   32.81    4.52
  25   3   7   42.34    4.83
 -26  -2  -6    5.71    3.83
  26   2   6    9.91    4.33
 -27  -1  -5    7.97    3.89
  27   1   5   11.42    4.89
 -28   0  -4   20.95    4.83
  28   0   4   21.77    5.08
 -29   1  -3   -1.57    3.89
  29  -1   3   -1.19    4.77
 -30   2  -2   19.32    4.45
  30  -2   2   23.59    6.21
 -31   3  -1   -1.00    5.33
  31  -3   1   -0.06    5.96
 -32   4   0   11.61    5.39
  32  -4   0   13.49    6.46
 -33   5   1    4.45    5.46
  33  -5  -1   -2.13    6.52
  34  -6  -2   -3.76    6.71
 -35   7   3   -0.13    3.51
  35  -7  -3    3.51    5.65
 -36   8   4   -0.13    3.07
  36  -8  -4   -1.82    4.64
 -37   9   5    0.31    3.07
  37  -9  -5    4.58    4.64
 -38  10   6   -1.82    6.09
  38 -10  -6   -0.06    4.70
 -39  11   7   -1.32    6.15
  39 -11  -7   -2.76    8.97
  40 -12  -8   -1.57    5.58
  -5 -25 -29    6.40    9.97
   5  25  29    2.38    5.58
  -6 -24 -28   -2.07    9.10
   6  24  28    1.69    4.45
  -7 -23 -27    5.52    6.40
   7  23  27    4.39    5.21
  -8 -22 -26   -0.82    6.71
   8  22  26   -2.89    5.52
  -9 -21 -25   -0.94    9.47
   9  21  25   -0.88    5.71
 -10 -20 -24   -1.44    5.65
  10  20  24   -2.07    5.33
 -11 -19 -23   -2.01    6.52
  11  19  23   -0.82    5.58
 -12 -18 -22   -4.58    6.09
  12  18  22    4.27    4.89
 -13 -17 -21   -3.95    5.33
  13  17  21    5.39    7.03
 -14 -16 -20    6.46    4.89
  14  16  20    7.65    5.02
 -15 -15 -19    4.77    4.83
  15  15  19   -0.13    4.52
 -16 -14 -18   19.32    4.83
  16  14  18   11.04    4.08
 -17 -13 -17    2.32    4.33
  17  13  17    6.15    5.96
 -18 -12 -16    1.44    5.46
  18  12  16    2.07    4.08
 -19 -11 -15    4.77    3.45
  19  11  15    6.21    3.83
 -20 -10 -14    0.06    3.58
  20  10  14   -1.51    3.76
 -21  -9 -13   10.98    3.89
  21   9  13    5.90    5.77
 -22  -8 -12    5.02    5.46
  22   8  12    3.58    3.64
 -23  -7 -11   16.25    4.14
  23   7  11   20.33    4.01
 -24  -6 -10    5.33    3.89
  24   6  10    3.95    5.21
 -25  -5  -9   -1.88    4.96
  25   5   9    0.00    4.27
 -26  -4  -8    9.85    5.02
  26   4   8    1.57    4.01
 -27  -3  -7   -2.38    5.39
  27   3   7   -4.33    4.39
 -28  -2  -6    2.07    4.08
  28   2   6    1.38    4.70
 -29  -1  -5   -4.01    5.77
  29   1   5    0.69    4.96
 -30   0  -4    3.70    4.33
  30   0   4    3.64    4.70
 -31   1  -3    0.31    4.14
  31  -1   3    3.45    5.08
 -32   2  -2   -0.75    7.03
  32  -2   2   -4.08    5.90
 -33   3  -1    1.19    5.39
  33  -3   1   -1.82    6.27
 -34   4   0   -0.56    7.78
  34  -4   0   -5.83    5.90
 -35   5   1   -0.44    7.40
  35  -5  -1    3.95    6.09
 -36   6   2    1.69    3.39
  36  -6  -2   -4.52    6.34
 -37   7   3    0.25    2.89
  37  -7  -3   -2.32    4.96
 -38   8   4    1.13    5.52
  38  -8  -4    0.75    3.64
 -39   9   5    3.32    6.15
  39  -9  -5    5.46    8.16
 -40  10   6   -0.69    6.59
  -7 -25 -29   -3.14    7.59
  -8 -24 -28   -1.32    7.28
   8  24  28   -1.38    4.20
  -9 -23 -27    0.50    5.27
   9  23  27   -4.52    4.96
 -10 -22 -26   -2.57    5.21
  10  22  26    6.46    4.89
 -11 -21 -25    8.03    5.71
  11  21  25    5.08    4.89
 -12 -20 -24    6.46    5.71
  12  20  24    2.20    5.02
 -13 -19 -23    1.82    5.71
  13  19  23    2.45    7.59
 -14 -18 -22   -2.01    5.14
  14  18  22    6.59    5.21
 -15 -17 -21    3.58    5.27
  15  17  21    1.44    4.89
 -16 -16 -20   16.37    5.21
  16  16  20   12.92    6.21
 -17 -15 -19    1.82    4.89
  17  15  19    4.20    6.46
 -18 -14 -18   58.72    8.59
  18  14  18   36.76    5.08
 -19 -13 -17    1.82    4.20
  19  13  17    0.00    4.27
 -20 -12 -16   14.62    4.27
  20  12  16   23.40    4.33
 -21 -11 -15    8.72    4.14
  21  11  15    3.32    3.83
 -22 -10 -14    1.51    3.64
  22  10  14    9.22    4.33
 -23  -9 -13   42.97    5.83
  23   9  13   29.67    4.83
 -24  -8 -12    2.38    3.76
  24   8  12   -0.25    4.01
 -25  -7 -11   49.56    7.15
  25   7  11   57.53    6.96
 -26  -6 -10   -3.14    3.58
  26   6  10   -4.27    6.09
 -27  -5  -9   11.23    3.39
  27   5   9   10.98    4.45
 -28  -4  -8   -1.19    3.70
  28   4   8    0.56    5.96
 -29  -3  -7    4.27    3.83
  29   3   7    4.52    4.77
 -30  -2  -6    3.14    4.20
  30   2   6    5.46    4.52
 -31  -1  -5   -2.95    4.20
  31   1   5    0.75    4.70
 -32   0  -4    2.20    3.70
  32   0   4    7.78    4.58
 -33   1  -3   -3.39    6.34
  33  -1   3   -7.34    5.71
 -34   2  -2   -1.25    6.40
  34  -2   2    0.88    5.90
 -35   3  -1    3.45    5.83
  35  -3   1    0.25    5.83
 -36   4   0    1.51    5.77
  36  -4   0    2.13    5.39
 -37   5   1    1.07    3.32
  37  -5  -1    1.76    4.45
 -38   6   2   -1.13    3.45
  38  -6  -2   -1.32    9.28
 -39   7   3   -1.44    4.45
  39  -7  -3    1.94    9.16
 -40   8   4   -2.51    5.65
 -41   9   5   -2.07    5.83
 -42  10   6   -0.50    2.38
  -8 -26 -30    2.26    5.83
  -9 -25 -29   -2.13    6.34
   9  25  29   -1.07    3.76
 -10 -24 -28    0.44    4.58
  10  24  28    1.38    4.08
 -11 -23 -27   -1.13    4.52
  11  23  27    0.94    3.51
 -12 -22 -26   -1.51    5.46
  12  22  26   -7.47    7.28
 -13 -21 -25    0.82    5.21
  13  21  25    1.69    8.91
 -14 -20 -24    1.88    4.89
  14  20  24   -0.56    4.96
 -15 -19 -23   -2.57    5.58
  15  19  23    2.57    4.89
 -16 -18 -22   -1.44    5.52
  16  18  22    3.64    5.33
 -17 -17 -21   -5.02    7.53
  17  17  21    1.88    4.77
 -18 -16 -20    0.50    8.03
  18  16  20   -1.63    4.83
 -19 -15 -19    0.00    4.70
  19  15  19    3.14    4.77
 -20 -14 -18    2.76    4.39
  20  14  18    0.94    4.33
 -21 -13 -17   -5.83    6.27
  21  13  17    2.95    5.96
 -22 -12 -16    0.38    3.89
  22  12  16    4.14    3.89
 -23 -11 -15    1.32    4.01
  23  11  15   -0.50    4.27
 -24 -10 -14    2.38    3.39
  24  10  14    2.45    4.01
 -25  -9 -13    9.60    3.89
  25   9  13    4.20    4.20
 -26  -8 -12   -3.89    3.64
  26   8  12   -0.25    3.58
 -27  -7 -11   -5.02    3.39
  27   7  11   -1.94    6.02
 -28  -6 -10    1.76    3.32
  28   6  10    3.89    4.01
 -29  -5  -9    0.06    5.39
  29   5   9   -0.50    3.76
 -30  -4  -8   -4.52    5.21
  30   4   8   -1.32    3.83
 -31  -3  -7    2.07    3.76
  31   3   7    0.44    4.01
 -32  -2  -6    3.39    4.14
  32   2   6    3.70    4.52
 -33  -1  -5   -1.88    5.58
  33   1   5    0.69    4.70
 -34   0  -4   -3.45    4.20
  34   0   4   -3.20    4.83
 -35   1  -3   -5.96    5.83
  35  -1   3    0.50    5.21
 -36   2  -2   -0.88    3.58
  36  -2   2    0.94    4.89
 -37   3  -1    0.50    3.83
  37  -3   1   -3.32    4.33
  38  -4   0   -4.14    7.59
  39  -5  -1    1.69    6.34
 -40   6   2    0.63    3.07
  40  -6  -2    1.51    8.66
 -43   9   5    1.19    2.26
  -9 -27 -31   -0.82    6.78
 -10 -26 -30    1.32    6.27
  10  26  30    3.01    5.33
 -11 -25 -29    9.54    6.96
 -12 -24 -28   -0.88    5.46
  12  24  28    3.14    6.09
 -13 -23 -27    5.46    7.34
  13  23  27    1.19    4.33
 -14 -22 -26    0.31    4.45
  14  22  26    2.89    3.64
 -15 -21 -25    1.07    5.65
  15  21  25    1.69    4.33
 -16 -20 -24   -1.25    5.39
  16  20  24    2.70    5.14
 -17 -19 -23   -4.01    4.83
  17  19  23    1.63    5.14
 -18 -18 -22    1.69    5.14
  18  18  22   -0.31    5.14
 -19 -17 -21   -0.82    6.84
  19  17  21    1.88    5.08
 -20 -16 -20   -1.69    7.09
  20  16  20    2.38    4.77
 -21 -15 -19   -1.82    4.89
  21  15  19    0.69    4.77
 -22 -14 -18   -2.26    6.40
  22  14  18   -0.50    3.95
  23  13  17   -0.06    4.39
 -24 -12 -16   -0.50    3.83
  24  12  16    1.69    4.01
 -25 -11 -15    4.39    3.89
  25  11  15    1.57    3.95
 -26 -10 -14   -0.82    3.64
  26  10  14    0.82    3.89
 -27  -9 -13    1.88    3.70
  27   9  13    4.20    3.95
 -28  -8 -12    1.32    3.26
  28   8  12   -0.25    4.14
 -29  -7 -11   -0.69    4.58
  29   7  11    1.63    3.83
 -30  -6 -10    0.94    4.45
  30   6  10   -0.25    3.76
 -31  -5  -9   -0.44    3.07
  31   5   9   -0.31    3.89
 -32  -4  -8    1.82    4.77
  32   4   8   -3.70    4.08
 -33  -3  -7    6.34    3.39
  33   3   7   -1.00    4.01
 -34  -2  -6    2.26    3.45
  34   2   6   -1.88    3.95
 -35  -1  -5    0.88    5.21
  35   1   5    1.63    3.76
 -36   0  -4    0.82    4.08
  36   0   4   -5.90    7.90
 -37   1  -3    3.39    4.33
  37  -1   3    2.89    7.34
  38  -2   2    5.08    6.40
 -41   5   1   -1.00    2.82
 -11 -27 -31    4.33    6.59
  11  27  31    0.88    5.14
 -12 -26 -30    0.50    5.46
  12  26  30   -1.57    4.77
 -13 -25 -29   -3.14    4.52
  13  25  29    0.82    3.32
 -14 -24 -28    0.25    4.39
  15  23  27    1.07    3.83
 -16 -22 -26   -2.89    4.01
  16  22  26    0.06    4.08
 -17 -21 -25   -1.07    6.27
  17  21  25    1.57    4.14
 -18 -20 -24    4.01    7.84
  18  20  24    1.00    4.33
 -19 -19 -23   -0.19    4.45
  19  19  23    4.08    4.52
 -20 -18 -22    2.51    4.64
  20  18  22    1.44    4.33
  21  17  21    1.07    4.58
 -22 -16 -20    0.00    4.70
  22  16  20    1.76    4.45
 -23 -15 -19    6.09    4.70
  23  15  19   -1.19    6.02
 -24 -14 -18   -0.25    4.27
  24  14  18   -0.82    4.20
 -25 -13 -17   -1.25    4.01
  25  13  17    2.20    4.14
 -26 -12 -16    5.33    3.95
  26  12  16    8.47    4.01
 -27 -11 -15    5.46    4.58
  27  11  15    2.32    3.83
 -28 -10 -14    6.21    3.70
  28  10  14    3.14    3.76
 -29  -9 -13   -0.31    3.58
  29   9  13   -0.19    5.96
 -30  -8 -12   -0.13    3.20
  30   8  12    2.76    3.39
 -31  -7 -11    6.02    3.20
  31   7  11   -0.06    4.39
 -32  -6 -10   -0.50    2.95
  32   6  10   -1.32    3.58
 -33  -5  -9   -0.94    2.82
  33   5   9   -0.82    3.20
 -34  -4  -8    0.69    4.33
  34   4   8   -1.51    3.01
 -35  -3  -7    0.82    3.58
  35   3   7   -0.31    2.45
 -36  -2  -6    2.20    3.70
  36   2   6    0.31    3.20
 -37  -1  -5   -1.51    3.39
  37   1   5    0.82    4.14
  38   0   4    0.50    6.02
  39  -1   3    2.20    6.59
 -40   2  -2   -0.19    2.82
 -41   3  -1   -0.50    3.14
 -12 -28 -32    1.51    6.46
  12  28  32    1.07    3.39
 -13 -27 -31    2.20    5.83
  13  27  31    3.95    3.64
  14  26  30    2.45    3.07
  15  25  29    0.50    3.51
  16  24  28   -0.38    3.58
 -18 -22 -26    3.64    3.83
  18  22  26    1.69    2.51
 -19 -21 -25   -1.44    3.45
  19  21  25   -3.58    3.39
 -20 -20 -24   -3.20    4.77
  20  20  24    1.44    3.07
 -21 -19 -23    3.64    4.08
  21  19  23    3.32    5.27
 -22 -18 -22    4.20    6.46
  22  18  22   -0.38    6.46
 -23 -17 -21   -0.31    4.58
  23  17  21   -0.88    5.77
 -24 -16 -20   -2.26    4.64
  24  16  20   -0.13    4.20
 -25 -15 -19    1.44    5.52
  25  15  19    0.25    3.70
 -26 -14 -18   -0.94    4.20
  26  14  18   -0.19    3.51
 -27 -13 -17    4.08    3.83
  27  13  17    1.82    3.51
 -28 -12 -16   -0.56    3.64
  28  12  16    0.25    3.39
 -29 -11 -15    0.25    3.14
  29  11  15    0.06    3.32
 -30 -10 -14   -0.88    3.26
  30  10  14    0.88    4.70
 -31  -9 -13    0.19    2.82
  31   9  13   -1.13    3.01
 -32  -8 -12   -2.26    3.70
  32   8  12    2.20    2.95
 -33  -7 -11    0.31    2.51
  33   7  11    0.44    2.13
  34   6  10    0.25    2.45
 -35  -5  -9   -0.44    2.63
  35   5   9   -1.00    3.83
 -36  -4  -8    0.75    3.26
  36   4   8   -1.19    3.07
 -37  -3  -7   -0.94    3.39
  16  26  30    2.82    4.14
  19  23  27   -0.94    3.89
 -20 -22 -26   -0.31    2.82
  20  22  26    1.32    4.01
 -21 -21 -25   -0.25    3.07
  21  21  25   -1.32    4.39
 -22 -20 -24   -0.31    3.76
  22  20  24    0.38    3.14
 -23 -19 -23    5.21    3.20
  23  19  23    9.41    5.39
 -24 -18 -22   -0.82    3.45
  24  18  22   -2.70    5.90
 -25 -17 -21    1.32    4.58
  25  17  21   -3.51    4.70
 -26 -16 -20   -2.95    3.70
  26  16  20   -2.95    2.51
  27  15  19    2.20    2.63
 -28 -14 -18    3.01    3.32
  28  14  18   -0.63    3.70
 -29 -13 -17    0.63    3.39
  29  13  17    2.63    3.70
 -30 -12 -16    1.88    3.83
 -31 -11 -15   -1.57    4.33
  31  11  15    4.20    3.07
 -32 -10 -14    1.38    2.38
  32  10  14   -2.13    3.01
 -33  -9 -13   -0.88    2.01
  33   9  13   -1.44    3.64
 -34  -8 -12   -2.26    2.26
  34   8  12    2.38    3.20
 -35  -7 -11   -0.50    2.76
 -36  -6 -10    0.69    1.57
  37   5   9   -1.63    3.51
  21  23  27    1.63    4.96
 -23 -21 -25    2.01    2.70
  23  21  25   -2.32    5.33
 -24 -20 -24   -0.25    3.07
  24  20  24    6.52    5.08
 -25 -19 -23    1.13    3.58
 -26 -18 -22    2.70    3.39
  26  18  22   -3.83    4.83
 -27 -17 -21   -0.94    2.76
 -28 -16 -20   -0.19    3.26
  28  16  20    2.13    3.51
 -29 -15 -19   -0.31    4.27
  29  15  19    0.31    3.32
  30  14  18   -0.38    2.89
 -31 -13 -17   -1.94    3.89
  31  13  17   -0.88    2.89
 -32 -12 -16   -0.50    3.32
  32  12  16    0.44    2.38
 -33 -11 -15    1.44    2.76
  33  11  15    0.88    1.94
 -34 -10 -14   -0.13    2.38
 -28 -18 -22   -0.75    2.82
  33  13  17    2.89    2.63
 -23 -27 -21   -0.06    3.64
 -24 -24 -18    0.75    3.26
 -23 -25 -19    0.56    3.58
  22  26  20    1.76    3.26
 -22 -26 -20   -2.26    4.20
 -21 -27 -21   -0.31    4.20
 -20 -28 -22   -1.25    3.70
 -25 -21 -15   -0.13    3.32
  23  23  17   -0.94    3.32
 -23 -23 -17    1.76    3.01
  22  24  18    0.25    2.57
 -22 -24 -18    1.57    3.76
  21  25  19   -1.44    2.51
 -21 -25 -19   -1.51    3.45
 -20 -26 -20   -1.76    4.33
 -19 -27 -21    1.32    5.21
 -18 -28 -22    2.01    5.27
 -17 -29 -23    1.44    4.01
 -16 -30 -24    0.25    3.83
  24  20  14   -0.69    2.38
 -24 -20 -14    1.00    4.58
  23  21  15    1.63    3.26
 -23 -21 -15    3.83    2.82
  22  22  16   -1.13    2.82
 -22 -22 -16    1.32    2.82
  21  23  17   -0.56    2.82
 -21 -23 -17    1.25    2.63
  20  24  18   -0.75    3.20
 -20 -24 -18   -1.76    3.64
  19  25  19   -1.44    4.58
 -19 -25 -19   -1.25    4.39
  18  26  20   -0.19    3.64
 -18 -26 -20    2.45    5.27
 -17 -27 -21    1.25    4.39
 -16 -28 -22    2.89    4.70
 -15 -29 -23    1.44    5.65
 -14 -30 -24   -0.44    4.52
  24  18  12    0.82    2.07
  23  19  13    2.95    2.63
 -23 -19 -13    2.89    3.83
  22  20  14    0.63    3.70
 -22 -20 -14    0.31    3.26
  21  21  15    1.38    3.26
 -21 -21 -15    2.70    3.20
  20  22  16    1.13    3.58
 -20 -22 -16    5.46    4.77
  19  23  17    0.13    3.70
 -19 -23 -17   -0.69    4.96
  18  24  18    1.13    3.39
 -18 -24 -18    0.00    3.58
  17  25  19   -0.19    3.58
 -17 -25 -19   -2.45    5.52
  16  26  20   -0.44    5.65
 -16 -26 -20    2.32    6.02
  15  27  21    2.45    4.58
 -15 -27 -21   -1.44    3.45
  14  28  22    0.06    3.95
 -14 -28 -22    8.47    4.64
 -13 -29 -23   -0.69    5.21
  11  31  25   -0.75    2.57
 -11 -31 -25   -1.57    3.83
  38   2  -4   -0.31    3.83
 -37  -3   3   -1.69    4.01
  36   4  -2    0.69    4.33
 -36  -4   2    0.88    3.39
  35   5  -1   -1.51    3.51
 -35  -5   1    1.44    2.01
  34   6   0   -0.19    2.57
 -34  -6   0   -0.88    2.13
  23  17  11    0.31    2.76
 -23 -17 -11    2.51    2.38
  22  18  12   -0.13    2.63
 -22 -18 -12   -0.94    3.70
  21  19  13    2.26    3.01
 -21 -19 -13    3.76    4.64
  20  20  14    0.82    3.39
 -20 -20 -14    5.14    4.52
  19  21  15    1.76    3.83
 -19 -21 -15   -3.01    4.70
  18  22  16    0.88    3.83
  17  23  17   -0.06    3.95
 -17 -23 -17   -0.82    3.89
  16  24  18    3.58    6.34
 -16 -24 -18    5.52    6.71
  15  25  19   -1.69    3.45
 -15 -25 -19   -2.51    4.39
  14  26  20    1.94    3.95
 -14 -26 -20   -0.31    5.21
  13  27  21    0.31    3.64
 -13 -27 -21    0.13    4.58
  12  28  22    1.63    3.45
 -12 -28 -22   -0.69    3.51
  11  29  23   -0.56    3.20
 -11 -29 -23    2.95    5.33
  10  30  24    1.13    3.39
 -10 -30 -24   -0.44    5.96
  -9 -31 -25    0.50    4.45
  37   1  -5    3.58    3.14
 -37  -1   5   -0.38    2.76
  36   2  -4   -0.13    2.95
 -36  -2   4   -1.69    3.76
  35   3  -3    2.51    2.95
 -35  -3   3   -2.82    3.01
  34   4  -2   -1.69    3.07
 -34  -4   2   -1.07    3.20
  33   5  -1    0.69    2.82
 -33  -5   1    1.19    2.38
  32   6   0    1.00    2.32
 -32  -6   0    1.44    2.26
  31   7   1    0.19    1.94
  22  16  10    0.82    2.20
 -22 -16 -10    1.07    2.38
  21  17  11    6.59    2.82
 -21 -17 -11    6.59    4.01
  20  18  12    3.83    2.89
 -20 -18 -12   -0.56    3.20
  19  19  13    3.64    3.39
 -19 -19 -13    1.82    4.70
  18  20  14   -1.63    3.20
 -18 -20 -14   -1.00    3.45
  17  21  15   -0.19    3.83
 -17 -21 -15    2.76    3.64
  16  22  16    4.83    6.27
 -16 -22 -16    2.89    4.14
  15  23  17   -2.01    3.64
 -15 -23 -17    0.25    3.95
  14  24  18    4.08    4.27
 -14 -24 -18    0.69    5.71
  13  25  19    1.38    3.76
 -13 -25 -19   -1.07    4.52
  12  26  20    4.52    4.45
 -12 -26 -20    2.95    4.96
  11  27  21    2.45    4.27
 -11 -27 -21   -2.26    4.89
  10  28  22    2.01    3.39
 -10 -28 -22    3.07    4.39
   9  29  23    2.32    3.32
  -9 -29 -23   -1.07    3.45
   8  30  24    0.63    2.57
  -8 -30 -24    1.69    3.64
   7  31  25    1.25    2.76
  -7 -31 -25   -1.51    3.07
  39  -3  -9   -1.00    3.45
 -37   1   7    0.00    2.63
  36   0  -6    5.33    6.84
 -36   0   6    5.33    2.89
  35   1  -5   -0.44    3.83
 -35  -1   5    1.88    3.26
  34   2  -4    1.76    3.70
 -34  -2   4    3.26    3.64
  33   3  -3    2.51    4.14
 -33  -3   3    3.01    3.20
  32   4  -2    3.39    3.83
 -32  -4   2    1.57    3.14
  31   5  -1   -6.65    5.58
 -31  -5   1   -0.50    2.82
  30   6   0    0.31    2.76
 -30  -6   0   -1.19    2.26
  29   7   1    0.88    2.07
 -29  -7  -1   -1.63    2.70
  21  15   9    4.83    2.26
 -21 -15  -9    7.53    3.58
  20  16  10    5.27    3.58
 -20 -16 -10    0.69    3.01
  19  17  11    5.14    3.01
 -19 -17 -11    0.63    2.82
  18  18  12    4.64    3.07
 -18 -18 -12    7.90    3.39
  17  19  13    1.69    3.14
 -17 -19 -13    2.89    3.14
 -16 -20 -14    6.90    3.58
  15  21  15   -1.51    3.39
 -15 -21 -15    1.13    4.64
  14  22  16    6.34    3.70
 -14 -22 -16    5.65    4.01
  13  23  17    0.75    3.89
 -13 -23 -17    0.69    4.08
  12  24  18    1.82    4.20
 -12 -24 -18   -1.00    4.45
  11  25  19    3.26    4.83
 -11 -25 -19   -3.07    8.53
  10  26  20   -2.38    4.45
 -10 -26 -20   -3.51    5.14
   9  27  21    6.84    5.14
  -9 -27 -21    6.15    8.66
   8  28  22    1.19    4.52
  -8 -28 -22   -3.26    5.33
   7  29  23    4.77    4.08
  -7 -29 -23    2.13    4.70
   6  30  24   -0.25    3.39
  -6 -30 -24    0.44    4.45
   5  31  25   -0.69    3.39
  -5 -31 -25   -2.76    4.64
   4  32  26   -0.63    4.77
  -4 -32 -26    8.97    9.35
   3  33  27   -2.13    4.64
  38  -4 -10   -6.02    6.34
  37  -3  -9    0.31    3.32
 -37   3   9   -1.00    3.07
  36  -2  -8   -0.13    3.45
 -36   2   8    1.63    3.26
  35  -1  -7   -1.57    3.83
 -35   1   7    0.75    3.39
  34   0  -6   -1.25    4.33
 -34   0   6    0.94    3.51
  33   1  -5    0.06    4.39
 -33  -1   5   -1.25    3.64
  32   2  -4    0.44    4.45
 -32  -2   4    1.07    3.89
  31   3  -3    1.88    4.20
 -31  -3   3    2.07    3.20
  30   4  -2    1.44    3.64
 -30  -4   2   -0.25    3.64
  29   5  -1   -0.19    3.32
 -29  -5   1   -0.82    2.89
  28   6   0   -0.38    2.89
 -28  -6   0    2.01    2.38
  27   7   1    2.70    2.38
  26   8   2    5.46    1.63
  20  14   8    1.57    1.94
 -20 -14  -8    4.83    3.26
  19  15   9    6.90    2.63
 -19 -15  -9    9.66    3.32
  18  16  10    7.84    3.95
 -18 -16 -10    4.27    2.51
  17  17  11    4.39    3.14
 -17 -17 -11    6.15    2.89
  16  18  12    0.82    3.01
 -16 -18 -12    0.88    4.14
  15  19  13   -4.45    5.33
 -15 -19 -13    0.31    3.58
  14  20  14   -1.82    3.39
 -14 -20 -14    0.38    3.64
  13  21  15    0.00    3.39
 -13 -21 -15    1.94    4.27
  12  22  16    1.94    4.14
 -12 -22 -16    0.00    4.96
  11  23  17    2.20    4.20
 -11 -23 -17   -0.75    4.27
  10  24  18    5.96    4.96
 -10 -24 -18    6.27    5.39
   9  25  19    4.20    4.58
  -9 -25 -19    1.63    5.21
   8  26  20    2.13    4.83
  -8 -26 -20    0.38    5.77
   7  27  21   -1.94    5.83
  -7 -27 -21   -4.83    5.83
   6  28  22   -3.26    4.83
  -6 -28 -22   -2.82    5.27
   5  29  23    2.95    4.77
  -5 -29 -23    1.57    5.65
   4  30  24    6.84    4.58
  -4 -30 -24   -0.13    5.02
   3  31  25    2.89    4.58
  -3 -31 -25   -0.75    4.83
   2  32  26    0.25    5.77
  -2 -32 -26    0.63    4.64
   1  33  27    0.94    4.77
  37  -5 -11   -3.26    5.65
 -37   5  11    5.21    6.52
  36  -4 -10   -0.25    4.52
 -36   4  10   -1.51    3.01
  35  -3  -9    0.13    3.89
 -35   3   9   -1.76    3.45
  34  -2  -8    0.38    3.58
 -34   2   8    0.38    2.76
  33  -1  -7    2.76    7.09
 -33   1   7   -0.69    4.27
  32   0  -6   -0.63    4.89
  31   1  -5   -1.57    4.01
 -31  -1   5    2.57    4.77
  30   2  -4    4.77    4.14
 -30  -2   4    1.25    3.70
  29   3  -3    3.64    4.01
 -29  -3   3   -0.31    5.08
  28   4  -2    7.65    3.70
 -28  -4   2    7.28    3.76
  27   5  -1    4.64    3.45
 -27  -5   1    5.71    2.95
  26   6   0    1.69    2.95
 -26  -6   0    2.51    2.38
  25   7   1    4.64    3.26
 -25  -7  -1    2.70    2.76
  24   8   2    2.45    1.63
 -24  -8  -2    1.00    2.20
  19  13   7   15.87    2.07
 -19 -13  -7   15.62    3.20
  18  14   8    5.02    2.38
 -18 -14  -8    5.14    2.38
  17  15   9    3.20    2.51
 -17 -15  -9    3.39    2.26
  16  16  10    4.45    2.63
 -16 -16 -10    1.32    2.82
  15  17  11    2.32    4.58
 -15 -17 -11    2.70    2.95
  14  18  12    9.85    3.26
 -14 -18 -12   11.61    3.70
  13  19  13   22.27    3.76
 -13 -19 -13   17.82    4.14
  12  20  14   15.06    5.08
 -12 -20 -14   12.36    4.45
  11  21  15    2.89    3.83
 -11 -21 -15    7.03    4.39
  10  22  16    4.96    4.64
 -10 -22 -16    3.39    4.96
   9  23  17   -1.88    4.39
  -9 -23 -17    1.25    4.39
   8  24  18   -1.38    7.09
  -8 -24 -18    2.38    7.72
   7  25  19   -2.70    5.08
  -7 -25 -19   -2.07    6.15
   6  26  20   -3.45    5.46
  -6 -26 -20    8.53    5.77
   5  27  21    0.56    5.27
  -5 -27 -21   -3.32    5.58
   4  28  22   -1.63    5.08
  -4 -28 -22    1.13    6.09
   3  29  23   -2.95    5.08
  -3 -29 -23    8.34    5.83
   2  30  24   -1.82    4.58
  -2 -30 -24   -2.45    5.14
   1  31  25   -2.01    4.20
  -1 -31 -25    3.89    4.58
   0 -32 -26    0.31    4.01
   1 -33 -27   -0.82    3.64
 -37   7  13   -0.25    3.95
  36  -6 -12   -0.94    3.95
 -36   6  12   -1.19    5.77
  35  -5 -11   -0.31    3.64
 -35   5  11    0.75    3.76
  34  -4 -10    0.82    4.64
 -34   4  10   -1.38    4.08
  33  -3  -9   -1.44    4.64
 -33   3   9    2.45    3.32
  32  -2  -8    0.82    4.89
 -32   2   8    1.00    4.20
  31  -1  -7   -0.88    4.83
 -31   1   7   -1.38    3.83
  30   0  -6    0.50    4.52
 -30   0   6    1.63    4.08
  29   1  -5   -0.25    4.83
 -29  -1   5   -0.31    3.45
  28   2  -4    1.69    4.27
 -28  -2   4    4.89    5.02
  27   3  -3    6.40    3.76
 -27  -3   3    2.70    3.26
  26   4  -2    4.83    3.58
 -26  -4   2    1.88    2.95
  25   5  -1    8.85    3.20
 -25  -5   1    6.21    2.89
  24   6   0    0.38    2.70
 -24  -6   0   -0.19    2.32
  23   7   1   14.37    2.32
 -23  -7  -1   15.93    3.01
  22   8   2    0.69    2.07
 -22  -8  -2    3.51    1.94
  18  12   6    1.88    1.88
 -18 -12  -6    1.76    1.88
  17  13   7    4.20    2.20
 -17 -13  -7    3.58    2.26
  16  14   8    6.52    2.51
 -16 -14  -8    7.21    2.51
  15  15   9    1.32    2.57
 -15 -15  -9    0.06    2.57
  14  16  10    9.10    4.64
 -14 -16 -10    7.03    2.76
  13  17  11    1.38    3.39
 -13 -17 -11   -2.38    3.32
  12  18  12    5.27    3.01
 -12 -18 -12    8.85    3.76
  11  19  13    6.59    4.08
 -11 -19 -13    5.27    4.33
  10  20  14    4.33    4.14
 -10 -20 -14    1.82    4.64
   9  21  15   14.11    3.95
  -9 -21 -15    8.28    4.27
   8  22  16    3.89    4.27
  -8 -22 -16   -0.82    5.08
   7  23  17    2.26    4.83
  -7 -23 -17    9.60    7.65
   6  24  18    1.69    5.39
  -6 -24 -18   -2.13    6.78
   5  25  19    0.19    5.27
  -5 -25 -19    5.90    5.77
   4  26  20   -3.01    5.96
  -4 -26 -20    2.63    6.02
   3  27  21   -2.32    5.71
  -3 -27 -21    2.57    6.15
   2  28  22    0.50    5.58
  -2 -28 -22    5.58    6.15
   1  29  23    1.63    5.21
  -1 -29 -23   -1.32    5.65
   0  30  24   -2.76    4.45
   0 -30 -24   -0.63    2.45
  -1  31  25   -0.56    2.82
   1 -31 -25   -0.56    2.13
   2 -32 -26   -0.69    8.09
  40 -12 -18    2.13    7.90
 -37   9  15   -0.25    4.27
  36  -8 -14    4.14    5.96
 -36   8  14    1.32    4.01
  35  -7 -13   -1.63    5.77
 -35   7  13    0.50    3.26
  34  -6 -12    0.94    4.52
 -34   6  12   -3.14    4.01
  33  -5 -11   -0.88    5.83
 -33   5  11    0.94    3.51
  32  -4 -10    8.72    5.21
 -32   4  10    3.32    3.70
  31  -3  -9    1.07    5.58
 -31   3   9    3.51    5.14
  30  -2  -8    2.26    5.52
 -30   2   8    5.08    4.20
  29  -1  -7   -6.21    5.14
 -29   1   7    3.64    4.08
  28   0  -6   -1.51    4.58
 -28   0   6   -2.63    3.76
  27   1  -5    8.03    4.96
 -27  -1   5    7.59    4.01
  26   2  -4   -2.51    4.27
 -26  -2   4    5.33    3.64
  25   3  -3   40.21    6.09
 -25  -3   3   41.78    3.64
  24   4  -2    9.72    3.26
 -24  -4   2    9.10    3.20
  23   5  -1   32.31    3.51
 -23  -5   1   30.49    3.07
  22   6   0    4.08    2.82
 -22  -6   0    3.26    2.45
  21   7   1    9.91    2.13
 -21  -7  -1    8.66    2.76
  20   8   2   11.23    2.26
 -20  -8  -2   10.04    2.20
  17  11   5    6.52    1.76
  16  12   6   56.84    3.39
 -16 -12  -6   61.48    3.26
  15  13   7    1.25    2.32
 -15 -13  -7    3.58    2.20
  14  14   8   -0.25    2.57
 -14 -14  -8    3.76    2.70
  13  15   9   11.86    2.89
 -13 -15  -9   11.29    2.89
  12  16  10    2.70    3.39
 -12 -16 -10    0.88    5.21
  11  17  11   65.24    5.33
 -11 -17 -11   62.86    5.21
  10  18  12    5.52    4.01
 -10 -18 -12    8.16    5.39
   9  19  13   37.95    5.14
  -9 -19 -13   43.60    7.84
   8  20  14   -0.38    3.89
  -8 -20 -14   -1.19    6.34
   7  21  15    7.78    4.70
  -7 -21 -15   -0.63    6.52
   6  22  16   13.80    6.84
  -6 -22 -16    9.03    7.03
   5  23  17    8.91    4.96
  -5 -23 -17    1.94    5.90
   4  24  18   13.11    5.27
  -4 -24 -18   12.55    5.90
   3  25  19   -3.01    5.52
  -3 -25 -19   -0.69    6.21
   2  26  20   12.30    5.83
  -2 -26 -20    2.07    6.78
   1  27  21   -7.09    5.96
  -1 -27 -21   -0.19    6.78
   0  28  22    4.58    6.21
   0 -28 -22   -8.66    7.97
  -1  29  23   -3.14    4.20
   1 -29 -23    7.21    6.21
  -2  30  24    2.26    4.20
   2 -30 -24   -0.82    2.13
  -3  31  25    1.00    3.20
   3 -31 -25    0.44    2.26
  -4  32  26    1.13    4.39
   4 -32 -26    0.88    2.26
 -36  10  16   -1.32    4.52
  35  -9 -15    4.96    6.02
 -35   9  15   -0.88    3.51
  34  -8 -14   -1.76    3.58
 -34   8  14   -1.82    3.26
  33  -7 -13   -1.38    3.58
 -33   7  13   -0.25    3.51
  32  -6 -12    0.25    5.65
 -32   6  12   -2.01    3.58
  31  -5 -11   -0.25    5.27
 -31   5  11    0.44    4.39
  30  -4 -10    3.14    5.52
 -30   4  10    1.32    5.65
  29  -3  -9   -1.19    5.02
 -29   3   9    1.88    4.20
  28  -2  -8   -1.07    5.46
 -28   2   8   -1.38    4.45
  27  -1  -7    1.88    4.52
 -27   1   7    4.83    3.64
  26   0  -6    2.32    4.52
 -26   0   6    3.26    3.76
  25   1  -5    7.72    4.20
 -25  -1   5    8.41    3.07
  24   2  -4    9.91    4.01
 -24  -2   4    9.54    3.32
  23   3  -3   20.39    3.89
 -23  -3   3   17.13    3.45
  22   4  -2    4.96    3.51
 -22  -4   2    1.82    2.89
  21   5  -1   27.73    3.20
 -21  -5   1   27.66    2.89
  20   6   0   23.65    4.01
 -20  -6   0   22.33    3.64
  19   7   1   28.98    2.13
  15  11   5   37.26    3.76
 -15 -11  -5   38.89    2.38
  14  12   6   30.17    2.57
 -14 -12  -6   31.62    2.57
  13  13   7   39.90    5.08
 -13 -13  -7   44.79    3.51
  12  14   8   19.32    3.07
 -12 -14  -8   18.26    3.20
  11  15   9   21.64    3.39
 -11 -15  -9   16.69    3.07
  10  16  10   20.76    4.14
 -10 -16 -10   16.12    6.21
   9  17  11   32.81    4.20
  -9 -17 -11   26.85    3.89
   8  18  12   27.41    4.33
  -8 -18 -12   21.96    4.52
   7  19  13   15.18    4.64
  -7 -19 -13   28.54    6.96
   6  20  14   12.04    3.95
  -6 -20 -14    3.70    4.64
   5  21  15    8.34    4.52
  -5 -21 -15    6.96    6.65
   4  22  16    7.65    5.14
  -4 -22 -16    5.65    8.34
   3  23  17   -2.07    5.33
  -3 -23 -17    2.76    5.71
   2  24  18    5.46    5.39
  -2 -24 -18    1.76    6.09
   1  25  19    1.19    5.52
  -1 -25 -19    7.34    6.52
   0  26  20   -1.32    6.02
   0 -26 -20    8.47    6.71
  -1  27  21    0.63    4.83
   1 -27 -21    1.82    6.90
  -2  28  22   -0.56    6.02
   2 -28 -22   -3.45    6.84
  -3  29  23    3.51    5.90
   3 -29 -23   -1.57    6.34
  -4  30  24   -1.00    3.51
   4 -30 -24    1.88    3.07
  -5  31  25    2.07    4.01
   5 -31 -25   -0.69    3.51
  -6  32  26   -0.31    2.95
   6 -32 -26    0.56    1.69
  37 -13 -19    2.63    6.02
 -37  13  19   -0.06    4.70
  36 -12 -18    5.14    6.02
 -36  12  18    1.44    5.65
  35 -11 -17    3.89    6.21
 -35  11  17    0.13    3.70
  34 -10 -16    1.00    6.02
 -34  10  16    1.38    3.58
  33  -9 -15    1.69    4.83
 -33   9  15   -0.94    3.32
  32  -8 -14    1.57    5.71
 -32   8  14    0.82    4.58
  31  -7 -13    4.58    6.59
 -31   7  13    1.44    4.64
  30  -6 -12    2.51    5.83
 -30   6  12    1.25    5.21
  29  -5 -11   -6.71    6.65
 -29   5  11   -8.03    7.53
  28  -4 -10    7.90    5.14
 -28   4  10    6.27    4.89
  27  -3  -9    1.51    4.58
 -27   3   9    0.75    4.39
  26  -2  -8    9.16    4.89
 -26   2   8    7.84    3.89
  25  -1  -7   -2.45    4.52
 -25   1   7    3.64    4.08
  24   0  -6   -2.38    4.20
 -24   0   6   -2.95    3.51
  23   1  -5   39.02    4.52
 -23  -1   5   39.33    4.20
  22   2  -4    6.02    4.01
 -22  -2   4    2.82    3.45
  21   3  -3   96.80    5.90
 -21  -3   3   97.80    4.64
  20   4  -2   22.40    3.32
 -20  -4   2   20.14    4.01
  19   5  -1   68.13    4.14
 -19  -5   1   76.97    5.27
  18   6   0    8.72    2.26
 -18  -6   0    6.09    3.07
  17   7   1    0.69    1.63
  13  11   5    7.34    1.94
 -13 -11  -5   12.61    2.01
  12  12   6   40.34    4.83
 -12 -12  -6   41.28    3.07
  11  13   7   -3.64    2.70
 -11 -13  -7   -2.57    3.89
  10  14   8   10.04    2.89
 -10 -14  -8    4.89    2.82
   9  15   9   79.36    5.02
  -9 -15  -9   81.93    4.52
   8  16  10    4.14    3.14
  -8 -16 -10   -0.19    3.58
   7  17  11   74.46    5.58
  -7 -17 -11   83.12    5.52
   6  18  12    7.34    4.01
  -6 -18 -12   15.68    4.58
   5  19  13   29.36    4.64
  -5 -19 -13   23.27    5.02
   4  20  14    5.52    4.52
  -4 -20 -14    5.52    4.96
   3  21  15    5.52    4.96
  -3 -21 -15    2.76    5.27
   2  22  16    3.64    5.52
  -2 -22 -16   11.17    7.65
   1  23  17   -3.83    5.58
  -1 -23 -17   -1.38    6.02
   0  24  18   16.94    6.02
   0 -24 -18   15.31    6.84
  -1  25  19    0.13    5.21
   1 -25 -19    7.40    5.39
  -2  26  20    3.76    6.27
   2 -26 -20   19.51    6.90
  -3  27  21   -2.89    6.71
   3 -27 -21   -4.52    7.03
  -4  28  22   -0.88    6.09
   4 -28 -22    5.77    6.96
  -5  29  23   -1.63    5.77
   5 -29 -23    4.08    6.52
  -6  30  24    1.38    2.20
   6 -30 -24   -1.94    5.21
  -7  31  25   -2.63    5.08
   7 -31 -25   -2.07    7.59
 -35  13  19   -1.88    5.14
  34 -12 -18   -1.19    6.78
 -34  12  18    3.39    3.89
  33 -11 -17    4.01    5.21
 -33  11  17   -2.20    3.45
  32 -10 -16    1.57    6.65
 -32  10  16    3.07    4.20
  31  -9 -15    4.96    6.09
 -31   9  15   -0.13    4.58
  30  -8 -14   12.04    6.40
 -30   8  14    6.90    5.77
  29  -7 -13    1.44    6.27
 -29   7  13   -5.14    5.46
  28  -6 -12    4.45    6.34
 -28   6  12    4.70    6.15
  27  -5 -11   -2.57    5.71
 -27   5  11    4.01    5.08
  26  -4 -10    3.01    5.58
 -26   4  10    4.64    4.96
  25  -3  -9   15.18    5.52
 -25   3   9   14.93    4.77
  24  -2  -8   -2.70    6.09
 -24   2   8    1.38    4.01
  23  -1  -7   21.58    5.08
 -23   1   7   18.32    3.70
  22   0  -6    7.15    4.20
 -22   0   6   10.23    3.58
  21   1  -5   32.62    4.33
 -21  -1   5   32.68    4.01
  20   2  -4   31.74    3.89
 -20  -2   4   23.15    3.01
  19   3  -3   14.55    3.20
 -19  -3   3   11.10    3.07
  18   4  -2   96.80    4.58
 -18  -4   2   90.71    4.27
  17   5  -1   16.81    2.51
 -17  -5   1   22.52    3.64
  16   6   0  107.02    5.58
 -16  -6   0  122.14    6.27
  15   7   1    0.06    1.51
  13   9   3   11.23    1.32
 -13  -9  -3    7.78    1.32
  12  10   4   64.36    2.89
 -12 -10  -4   63.23    2.82
  11  11   5  125.78    4.83
 -11 -11  -5  139.70    7.59
  10  12   6    1.00    2.38
 -10 -12  -6    1.63    2.20
   9  13   7  100.50    5.39
  -9 -13  -7   94.85    5.77
   8  14   8   -2.13    3.58
  -8 -14  -8    2.38    3.39
   7  15   9   55.64    4.52
  -7 -15  -9   57.15    4.27
   6  16  10   20.64    4.64
  -6 -16 -10    5.90    4.14
   5  17  11   24.40    5.14
  -5 -17 -11   24.34    5.02
   4  18  12   38.33    4.89
  -4 -18 -12   40.02    4.89
   3  19  13    2.95    4.27
  -3 -19 -13   -1.94    6.40
   2  20  14   14.24    5.08
  -2 -20 -14   14.37    5.77
   1  21  15    5.08    5.14
  -1 -21 -15   -2.20    5.46
   0  22  16   10.73    5.58
   0 -22 -16    5.46    5.77
  -1  23  17    4.39    5.71
   1 -23 -17    5.46    6.02
  -2  24  18    4.52    8.66
   2 -24 -18    1.88    9.97
  -3  25  19    0.75    6.21
   3 -25 -19   -5.83    7.53
  -4  26  20   11.61    6.34
   4 -26 -20   -1.00    7.47
  -5  27  21    3.14    6.96
   5 -27 -21    1.07    7.53
  -6  28  22    4.01    6.46
   6 -28 -22    8.59    7.59
  -7  29  23    0.50    5.71
   7 -29 -23   -2.95    6.46
  -8  30  24    2.45    4.14
   8 -30 -24   -1.94    4.89
   9 -31 -25    3.14    9.10
 -34  14  20    0.50    5.65
 -33  13  19   -0.13    3.89
  32 -12 -18   -2.76    3.64
 -32  12  18    0.06    4.08
  31 -11 -17    7.21    6.15
 -31  11  17    1.00    4.39
  30 -10 -16    0.25    6.59
 -30  10  16   -0.19    5.14
  29  -9 -15    0.44    6.40
 -29   9  15    4.33    5.21
  28  -8 -14    1.44    6.90
 -28   8  14    7.78    5.33
  27  -7 -13   -0.38    6.46
 -27   7  13    8.16    5.02
  26  -6 -12    6.46    6.09
 -26   6  12   11.10    4.64
  25  -5 -11   12.67    5.52
 -25   5  11    9.16    4.58
  24  -4 -10   11.73    6.71
 -24   4  10    7.78    4.45
  23  -3  -9   -5.52    4.45
 -23   3   9    1.76    3.83
  22  -2  -8   -3.39    4.58
 -22   2   8    1.88    3.89
  21  -1  -7    7.72    5.02
 -21   1   7   16.12    3.89
  20   0  -6   16.87    3.76
 -20   0   6   21.89    3.14
  19   1  -5   81.93    5.08
 -19  -1   5   83.31    4.64
  18   2  -4  114.24    5.65
 -18  -2   4  100.94    4.70
  17   3  -3   40.59    3.58
 -17  -3   3   37.76    2.89
  16   4  -2    4.58    2.20
 -16  -4   2    7.34    2.01
  15   5  -1    0.06    1.88
 -15  -5   1    0.63    1.76
  14   6   0   39.27    1.94
 -14  -6   0   39.65    1.82
 -11  -9  -3  188.01    7.47
  10  10   4   68.38    3.39
   9  11   5  124.46    7.78
  -9 -11  -5  138.51    7.90
   8  12   6   -0.25    2.63
  -8 -12  -6    4.14    2.63
   7  13   7   44.35    5.08
  -7 -13  -7   44.79    3.70
   6  14   8   34.00    3.70
  -6 -14  -8   39.46    3.76
   5  15   9   84.12    5.39
  -5 -15  -9   85.00    5.46
   4  16  10   68.50    5.33
  -4 -16 -10   72.89    5.58
   3  17  11   87.95    6.52
  -3 -17 -11   81.36    6.27
   2  18  12   61.04    5.21
  -2 -18 -12   60.16    5.65
   1  19  13    7.78    5.08
  -1 -19 -13    6.21    5.21
   0  20  14   -1.00    4.70
   0 -20 -14    4.27    6.96
  -1  21  15    3.58    5.21
   1 -21 -15   -3.95    5.90
  -2  22  16    3.20    4.89
   2 -22 -16    1.57    9.16
  -3  23  17    5.08    6.02
   3 -23 -17    3.32    6.46
  -4  24  18    1.19    6.46
   4 -24 -18   11.35    7.09
  -5  25  19   -1.69    6.59
   5 -25 -19   -1.76    7.40
  -6  26  20   -0.44    6.90
   6 -26 -20    0.19    7.21
  -7  27  21   -2.38    6.15
   7 -27 -21   -2.95    7.28
  -8  28  22   -1.57    6.15
   8 -28 -22   -1.88    7.03
  -9  29  23    5.71    5.21
   9 -29 -23    0.19    6.40
  10 -30 -24    5.33    9.22
  11 -31 -25    0.56    6.84
 -33  15  21    0.56    5.71
 -32  14  20   -2.57    6.09
  31 -13 -19   -0.06    5.90
 -31  13  19    1.25    4.58
  30 -12 -18    4.70    8.91
 -30  12  18    0.00    5.14
  29 -11 -17   -1.88    6.78
 -29  11  17   -2.45    5.52
  28 -10 -16    2.20    6.46
 -28  10  16   -2.70    5.39
  27  -9 -15    2.57    7.40
 -27   9  15    0.88    6.27
  26  -8 -14   -1.38    6.52
 -26   8  14   -2.38    5.02
  25  -7 -13    3.20    5.65
 -25   7  13    0.50    5.21
  24  -6 -12   -1.00    5.39
 -24   6  12   -2.38    4.70
  23  -5 -11    2.20    4.96
 -23   5  11   -6.21    4.45
  22  -4 -10   -2.01    4.58
 -22   4  10   -2.20    4.45
  21  -3  -9   23.59    4.64
 -21   3   9   23.59    4.45
  20  -2  -8   17.38    4.01
 -20   2   8   14.43    4.58
  19  -1  -7   35.82    4.96
 -19   1   7   41.91    3.95
  18   0  -6    6.02    3.58
 -18   0   6   11.67    3.01
  17   1  -5   22.21    3.32
 -17  -1   5   22.27    3.45
  16   2  -4    5.08    4.52
 -16  -2   4    7.72    2.70
  15   3  -3    8.59    2.63
 -15  -3   3   11.67    2.45
  14   4  -2  177.53    8.22
 -14  -4   2  212.35    9.47
  13   5  -1   86.26    4.58
 -13  -5   1   87.70    3.32
  10   8   2    2.07    1.00
 -10  -8  -2    1.69    1.51
   9   9   3  140.33    7.28
   8  10   4   16.12    2.20
  -8 -10  -4   15.56    2.13
   7  11   5   74.40    4.33
  -7 -11  -5   72.39    4.33
   6  12   6   71.64    4.14
  -6 -12  -6   68.57    4.01
   5  13   7  109.28    5.65
  -5 -13  -7  109.53    5.27
   4  14   8   48.99    4.01
  -4 -14  -8   47.93    4.39
   3  15   9    8.72    5.77
  -3 -15  -9   12.92    4.08
   2  16  10    3.51    4.70
  -2 -16 -10   -4.14    6.40
   0  18  12    7.03    4.83
   0 -18 -12    2.38    5.08
  -1  19  13    4.70    4.83
   1 -19 -13    3.89    5.02
  -2  20  14   17.00    5.21
   2 -20 -14    8.85    6.02
  -3  21  15    9.16    4.70
   3 -21 -15    5.52    8.78
  -4  22  16    9.03    6.40
   4 -22 -16    4.39    6.78
  -5  23  17   -2.57    6.34
   5 -23 -17    3.32    6.96
  -6  24  18    2.01    6.59
   6 -24 -18   10.98    7.28
  -7  25  19    3.32    6.96
   7 -25 -19   -2.57    7.40
  -8  26  20    2.13    7.15
   8 -26 -20   -3.89    7.78
  -9  27  21    4.45    6.96
   9 -27 -21    8.53    7.47
 -10  28  22   -2.13    4.58
  10 -28 -22    5.14    8.91
 -11  29  23    0.56    4.39
  11 -29 -23    2.89    5.46
  12 -30 -24   -0.75    4.77
 -32  16  22   -2.57    5.83
  31 -15 -21    0.69    7.78
 -31  15  21   -4.45    5.21
  30 -14 -20    0.19    6.15
 -30  14  20    0.63    4.39
  29 -13 -19   -0.88    6.34
 -29  13  19    0.69    4.83
  28 -12 -18    1.19    7.47
 -28  12  18    3.58    4.52
  27 -11 -17   -5.14    7.59
 -27  11  17    3.76    6.34
  26 -10 -16    0.88    6.65
 -26  10  16   -5.71    5.83
  25  -9 -15   10.41    7.47
 -25   9  15   -2.38    5.39
  24  -8 -14   -0.06    6.15
 -24   8  14    4.39    5.33
  23  -7 -13    4.39    5.77
 -23   7  13    8.16    5.08
  22  -6 -12   -0.06    5.39
 -22   6  12    1.38    4.83
  21  -5 -11    2.20    5.27
 -21   5  11    1.07    4.14
  20  -4 -10    2.38    4.70
 -20   4  10    1.76    3.95
  19  -3  -9    8.85    4.45
 -19   3   9    5.71    4.08
  18  -2  -8   24.03    4.20
 -18   2   8   22.02    3.89
  17  -1  -7    2.51    3.83
 -17   1   7    1.38    3.26
  16   0  -6  129.54    6.15
 -16   0   6  125.28    5.90
  15   1  -5    2.45    2.70
 -15  -1   5   -1.38    2.57
  14   2  -4  195.85   10.10
 -14  -2   4  200.37   10.04
  13   3  -3   38.39    2.82
 -13  -3   3   39.52    2.76
  12   4  -2   75.72    4.64
 -12  -4   2   86.32    3.45
  11   5  -1   53.89    3.14
 -11  -5   1   51.94    2.89
   8   8   2  201.81    6.40
  -8  -8  -2  204.95    9.60
   7   9   3  190.52    8.85
  -7  -9  -3  201.50    9.97
  -6 -10  -4  269.31    9.72
   5  11   5   17.44    2.57
  -5 -11  -5    9.10    2.57
   4  12   6   81.05    4.64
  -4 -12  -6   78.48    4.64
   3  13   7   21.83    3.39
  -3 -13  -7   25.28    3.76
   2  14   8  244.28   12.42
  -2 -14  -8  232.36   12.48
   1  15   9   -5.58    4.14
  -1 -15  -9   -2.57    4.33
   0  16  10  164.80    8.16
   0 -16 -10  156.01    7.47
  -1  17  11   -5.21    7.15
   1 -17 -11    1.63    4.96
  -2  18  12   74.34    6.34
   2 -18 -12   66.06    6.59
  -3  19  13    1.63    5.14
   3 -19 -13    8.16    5.65
  -4  20  14   13.61    5.65
   4 -20 -14    8.72    5.90
  -5  21  15    2.89    6.34
   5 -21 -15    6.52    6.34
  -6  22  16   -7.72    6.34
   6 -22 -16    0.50    6.65
  -7  23  17    2.13    5.58
   7 -23 -17   11.92    5.52
  -8  24  18    6.09    6.71
   8 -24 -18   -1.82    7.21
  -9  25  19    5.33    7.15
   9 -25 -19   -7.53    8.03
 -10  26  20    1.32    5.52
  10 -26 -20    0.69    5.90
 -11  27  21    3.01    6.84
  11 -27 -21   -1.51    7.21
 -12  28  22    0.69    5.14
  12 -28 -22   -4.77    6.65
  13 -29 -23    0.56    7.15
  31 -17 -23   -2.13    4.70
 -30  16  22   10.23    9.10
  29 -15 -21   -2.38    8.66
 -29  15  21    1.44    5.58
  28 -14 -20   -6.65    6.65
 -28  14  20    1.00    5.14
  27 -13 -19   10.23    6.78
 -27  13  19   -1.19    6.02
  26 -12 -18   -6.09    7.03
 -26  12  18    1.19    6.02
  25 -11 -17    2.32    7.34
 -25  11  17    3.95    6.15
  24 -10 -16    2.45    6.34
 -24  10  16    1.57    5.46
  23  -9 -15    8.53    6.65
 -23   9  15   14.37    5.65
  22  -8 -14   -2.70    5.83
 -22   8  14   -4.20    5.33
  21  -7 -13    6.15    4.45
 -21   7  13   -0.63    5.02
  20  -6 -12   28.79    5.58
 -20   6  12   33.31    5.27
  19  -5 -11   59.47    6.46
 -19   5  11   57.59    5.65
  18  -4 -10  147.86    7.90
 -18   4  10  153.07    7.15
  17  -3  -9   50.94    8.22
 -17   3   9   41.97    4.64
  16  -2  -8  237.69   13.11
 -16   2   8  270.88   13.17
  15  -1  -7   -2.63    3.64
 -15   1   7    5.39    3.20
  14   0  -6   54.51    4.27
 -14   0   6   40.90    3.39
  13   1  -5   97.80    5.08
 -13  -1   5  102.32    5.08
  12   2  -4   86.63    4.08
 -12  -2   4   82.81    3.95
  11   3  -3  439.12   18.95
 -11  -3   3  422.63   17.50
  10   4  -2    5.46    1.38
 -10  -4   2    2.76    1.25
   7   7   1   66.56    2.57
  -7  -7  -1   70.32    3.76
   6   8   2  157.21    5.96
  -6  -8  -2  165.49    6.46
   5   9   3   47.24    3.32
  -5  -9  -3   43.41    2.95
   3  11   5  309.33   15.49
  -3 -11  -5  302.49   10.79
   2  12   6  626.44   27.16
  -2 -12  -6  621.99   27.73
   1  13   7   52.95    4.45
  -1 -13  -7   52.38    4.27
   0  14   8  211.53    8.91
   0 -14  -8  195.79   11.54
  -1  15   9   10.54    6.02
   1 -15  -9    1.19    3.70
  -2  16  10   -2.70    4.20
   2 -16 -10   -2.13    4.70
  -3  17  11   87.95    6.96
   3 -17 -11   82.49    6.78
  -4  18  12   43.54    5.21
   4 -18 -12   37.39    6.40
  -5  19  13   29.36    5.71
   5 -19 -13   34.88    6.21
  -6  20  14    3.70    6.02
   6 -20 -14    8.09    6.21
  -7  21  15    3.39    6.34
   7 -21 -15    4.77    5.58
  -8  22  16    1.19    6.46
   8 -22 -16    7.34    7.34
  -9  23  17    7.65    6.78
   9 -23 -17    0.13    7.21
 -10  24  18   -0.69    7.40
  10 -24 -18   12.30    7.78
 -11  25  19    7.03    7.28
  11 -25 -19    4.58    7.90
 -12  26  20    4.01    6.71
  12 -26 -20   -4.08    6.46
 -13  27  21    2.01    5.52
  13 -27 -21   -8.72   10.85
 -14  28  22    0.56    4.96
  14 -28 -22    1.07    6.15
 -15  29  23   10.98    4.89
  15 -29 -23    4.20    9.03
  30 -18 -24   -3.26    6.84
 -30  18  24    1.19    6.27
 -29  17  23    0.38    5.96
  28 -16 -22   -1.00    5.90
 -28  16  22   -1.00    6.71
  27 -15 -21   -0.56    5.58
 -27  15  21   -2.89    4.64
  26 -14 -20   -0.56    6.71
 -26  14  20   -3.39    6.02
  25 -13 -19   -3.95    7.59
 -25  13  19    6.40    5.77
  24 -12 -18   -0.69    7.09
 -24  12  18   11.35    6.40
  23 -11 -17   -0.13    7.03
 -23  11  17   -0.06    5.90
  22 -10 -16   -2.13    6.78
 -22  10  16    1.69    4.58
  21  -9 -15    2.26    6.90
 -21   9  15    6.15    5.52
  20  -8 -14   -1.69    6.09
 -20   8  14    5.52    4.96
  19  -7 -13   31.55    6.02
 -19   7  13   21.45    5.33
  18  -6 -12    9.47    5.21
 -18   6  12    6.27    4.70
  17  -5 -11    4.52    4.83
 -17   5  11   10.98    4.39
  16  -4 -10   84.56    6.21
 -16   4  10   86.19    5.46
  15  -3  -9   24.65    4.39
 -15   3   9   17.25    3.83
  14  -2  -8  244.40    9.47
 -14   2   8  242.46    9.35
  13  -1  -7   52.19    4.20
 -13   1   7   59.78    3.95
  12   0  -6  182.93    7.53
 -12   0   6  191.65    7.47
  11   1  -5   58.65    3.64
 -11  -1   5   61.67    3.95
  10   2  -4    1.13    2.13
 -10  -2   4    2.89    1.88
   9   3  -3  126.41    4.89
  -9  -3   3  128.16    5.08
   8   4  -2  173.96    8.22
  -8  -4   2  163.98    7.28
   6   6   0  903.97   30.49
   5   7   1  291.45   14.05
  -5  -7  -1  278.15   13.42
   4   8   2  157.46    6.78
  -4  -8  -2  164.73    7.28
   3   9   3  133.68    6.34
  -3  -9  -3  132.43    6.27
   2  10   4    4.89    2.45
  -2 -10  -4    2.26    2.57
   1  11   5   51.06    3.89
  -1 -11  -5   49.87    3.83
   0  12   6  178.54    7.53
   0 -12  -6  174.33    8.16
  -1  13   7   52.95    4.77
   1 -13  -7   55.89    4.58
  -2  14   8  235.56    9.60
   2 -14  -8  244.28    9.91
  -3  15   9   20.26    4.33
   3 -15  -9   15.06    4.33
  -4  16  10   78.35    5.71
   4 -16 -10   88.08    6.34
  -5  17  11    5.27    5.39
   5 -17 -11   10.79    5.39
  -6  18  12    2.70    5.96
   6 -18 -12    0.50    6.34
  -7  19  13   27.98    9.22
   7 -19 -13   20.26    6.78
  -8  20  14    5.33    5.96
   8 -20 -14   -1.00    6.46
  -9  21  15   11.04    6.40
   9 -21 -15   17.94    7.59
 -10  22  16    1.07    5.39
  10 -22 -16   11.17    7.21
 -11  23  17   -0.13    6.46
  11 -23 -17   -3.32    7.59
 -12  24  18    4.08    6.90
  12 -24 -18    2.57    7.97
 -13  25  19    2.32    5.39
  13 -25 -19    0.38    6.71
 -14  26  20    2.76    7.03
  14 -26 -20    0.75    7.28
 -15  27  21    3.70    6.15
  15 -27 -21   15.62    6.96
 -16  28  22   -0.56    5.65
  16 -28 -22   -1.76    9.35
 -17  29  23   -0.25    4.77
  17 -29 -23   -2.82    8.53
  28 -18 -24    1.25    4.96
 -28  18  24    1.88    5.27
  27 -17 -23   -0.06    5.52
 -27  17  23   -2.13    5.96
  26 -16 -22    0.56    6.34
 -26  16  22    5.58    4.89
  25 -15 -21    0.63    6.78
 -25  15  21   -4.20    6.34
  24 -14 -20   -6.34    7.53
 -24  14  20   10.04    5.52
  23 -13 -19   -1.25    7.40
 -23  13  19    6.46    6.59
  22 -12 -18   -0.31    7.47
 -22  12  18    1.51    6.46
  21 -11 -17   28.10    7.47
 -21  11  17   12.30    6.21
  20 -10 -16   10.60    9.60
 -20  10  16   14.05    5.83
  19  -9 -15   12.36    6.40
 -19   9  15   14.68    5.65
  18  -8 -14   13.68    6.09
 -18   8  14    8.53    5.08
  17  -7 -13   10.60    5.77
 -17   7  13   11.04    5.14
  16  -6 -12   91.40    6.84
 -16   6  12   93.47    5.96
  15  -5 -11   55.33    5.65
 -15   5  11   50.25    5.14
  14  -4 -10  368.24   19.20
 -14   4  10  365.41   17.06
  13  -3  -9    9.72    3.95
 -13   3   9    9.16    3.32
  12  -2  -8  159.09    7.78
 -12   2   8  163.79    7.34
  11  -1  -7   19.07    3.32
 -11   1   7   14.30    2.82
  10   0  -6   55.20    4.14
 -10   0   6   57.15    3.70
   9   1  -5  454.81   21.02
   8   2  -4  168.62    6.96
  -8  -2   4  176.78    7.34
   7   3  -3  801.53   31.24
  -7  -3   3  767.28   30.74
  -5  -5   1  739.36   18.57
   4   6   0   20.39    2.89
  -4  -6   0   17.82    2.57
   3   7   1    3.20    3.14
   2   8   2  593.95   28.86
  -2  -8  -2  580.90   19.89
   1   9   3   60.54    4.58
  -1  -9  -3   65.62    4.58
   0  10   4  394.08   13.99
   0 -10  -4  374.51   12.92
  -1  11   5   53.95    4.20
   1 -11  -5   52.38    4.58
  -2  12   6  628.33   19.20
   2 -12  -6  599.84   18.57
  -3  13   7   20.39    4.39
   3 -13  -7   17.06    4.27
  -4  14   8   46.92    4.96
   4 -14  -8   46.80    4.89
  -5  15   9   81.68    6.84
   5 -15  -9   93.16    6.90
  -6  16  10    7.84    5.27
   6 -16 -10   10.66    5.27
  -7  17  11   91.71    7.21
   7 -17 -11   90.90    7.59
  -8  18  12   23.65    5.96
   8 -18 -12   27.35    7.03
  -9  19  13   59.47    7.09
   9 -19 -13   57.09    6.52
 -10  20  14    0.06    5.90
  10 -20 -14    3.95    6.65
 -11  21  15   16.50    6.52
  11 -21 -15   13.36    6.52
 -12  22  16   11.17    6.52
  12 -22 -16    7.65    7.84
 -13  23  17    0.38    9.60
  13 -23 -17   -5.46    7.53
 -14  24  18    6.15    7.28
  14 -24 -18    4.01    8.34
 -15  25  19    4.33    7.15
  15 -25 -19   -0.56    8.28
 -16  26  20    2.82    6.71
  16 -26 -20    4.27    7.03
 -17  27  21   -5.21    5.27
  17 -27 -21    0.56    6.71
 -18  28  22   -0.75    5.14
  27 -19 -25    3.64    5.77
 -27  19  25   -1.94    6.27
  26 -18 -24   -2.13    3.89
 -26  18  24    4.70    6.90
  25 -17 -23    7.90    7.03
 -25  17  23   -1.51    4.52
  24 -16 -22    5.83    7.21
 -24  16  22   -2.95    5.52
  23 -15 -21    4.14    7.53
 -23  15  21    5.27    6.52
  22 -14 -20   -5.83    7.47
 -22  14  20    5.33    6.40
  21 -13 -19   -1.94    7.97
 -21  13  19    5.96    6.15
  20 -12 -18    7.84    7.72
 -20  12  18    8.66    5.90
  19 -11 -17   10.29    7.47
 -19  11  17    3.51    5.58
  18 -10 -16   15.49    6.59
 -18  10  16   14.18    5.39
  17  -9 -15    9.28    8.34
 -17   9  15    5.58    5.27
  16  -8 -14   22.40    5.58
 -16   8  14   13.42    4.89
  15  -7 -13   -1.44    5.71
 -15   7  13    8.09    4.58
  14  -6 -12   53.51    6.02
 -14   6  12   44.16    5.33
  13  -5 -11    6.27    5.08
 -13   5  11   16.81    4.39
  12  -4 -10   76.03    5.52
 -12   4  10   76.16    5.02
  11  -3  -9  187.69    8.53
 -11   3   9  184.43    8.22
  10  -2  -8    1.94    4.89
 -10   2   8    5.71    3.26
   9  -1  -7  327.46   12.61
  -9   1   7  327.21   12.61
   8   0  -6  271.44   16.31
  -8   0   6  267.93   15.68
   7   1  -5  281.17   10.79
  -7  -1   5  277.15   10.73
   5   3  -3   42.72    2.95
  -5  -3   3   43.85    2.82
  -4  -4   2 1295.23   47.49
   3   5  -1    1.51    2.32
  -3  -5   1    3.14    1.57
   2   6   0  460.96   15.68
  -2  -6   0  496.34   16.37
  -1  -7  -1   -0.25    2.32
   0   8   2    0.88    3.64
   0  -8  -2    2.95    3.95
  -1   9   3   69.63    4.96
   1  -9  -3   70.45    4.70
  -2  10   4   -2.38    3.39
   2 -10  -4    5.21    3.32
  -3  11   5  325.71   12.73
   3 -11  -5  362.28   13.61
  -4  12   6   96.36    5.21
   4 -12  -6   92.97    5.96
  -5  13   7  110.03    6.34
   5 -13  -7  127.41    6.84
  -6  14   8   38.02    4.45
   6 -14  -8   38.33    4.08
  -7  15   9   64.30    6.34
   7 -15  -9   71.70    6.40
  -8  16  10    7.84    5.71
   8 -16 -10    7.47    6.02
  -9  17  11   32.68    6.21
   9 -17 -11   40.78    6.90
 -10  18  12    8.47    5.90
  10 -18 -12    7.72    6.71
 -11  19  13   10.48    6.34
  11 -19 -13    8.59    6.40
 -12  20  14   22.52    6.52
  12 -20 -14   25.78    7.28
 -13  21  15   -8.59    6.90
  13 -21 -15   -8.41   11.23
 -14  22  16   17.31    7.28
  14 -22 -16    4.08   10.85
 -15  23  17    1.76    7.40
  15 -23 -17  -11.17   11.67
 -16  24  18   -6.59   10.10
  16 -24 -18   -3.70   12.36
 -17  25  19    1.25    6.84
  17 -25 -19    7.47   11.35
 -18  26  20   -1.63    5.08
  18 -26 -20    0.50    9.22
 -19  27  21    2.20    8.16
  19 -27 -21    1.13    9.28
 -20  28  22   -0.63    8.47
  26 -20 -26    3.07    5.14
 -26  20  26   -3.32    5.71
  25 -19 -25   -4.08    5.33
 -25  19  25   -2.45    6.65
  24 -18 -24    1.69    5.83
 -24  18  24    2.32    7.84
  23 -17 -23   -3.32    7.47
 -23  17  23    8.09    5.65
  22 -16 -22    5.65    8.22
 -22  16  22    0.82    6.52
  21 -15 -21    2.76    8.16
 -21  15  21   11.79    6.65
  20 -14 -20   16.69    8.22
 -20  14  20    9.72    6.52
  19 -13 -19   18.32    7.84
 -19  13  19   18.00    6.65
  18 -12 -18   29.17    6.27
 -18  12  18   26.22    6.40
  17 -11 -17   10.73    7.09
 -17  11  17   12.61    5.52
  16 -10 -16    3.32    5.77
 -16  10  16   11.67    5.21
  15  -9 -15    3.45    5.77
 -15   9  15   11.35    5.21
  14  -8 -14   -5.08    4.64
 -14   8  14    0.82    4.01
  13  -7 -13   59.60    6.59
 -13   7  13   59.16    5.58
  12  -6 -12   43.03    6.15
 -12   6  12   58.22    5.33
  11  -5 -11  170.13    8.22
 -11   5  11  155.76    7.59
  10  -4 -10   89.64    5.77
 -10   4  10   80.30    5.46
   9  -3  -9  158.02   12.36
  -9   3   9  144.66    7.53
   8  -2  -8  223.20   10.29
  -8   2   8  231.48   10.66
   7  -1  -7   73.58    4.96
  -7   1   7   69.70    4.64
   5   1  -5  660.38   31.49
   4   2  -4 1271.83   53.82
  -4  -2   4 1153.39   49.62
   2   4  -2 1078.99   42.16
  -2  -4   2 1214.62   48.43
   1   5  -1   17.82    2.95
   0   6   0  184.31    7.97
   0  -6   0  193.03    8.53
  -1   7   1   -1.69    4.52
  -2   8   2  540.00   19.76
   2  -8  -2  569.29   19.64
  -3   9   3  136.63    8.09
   3  -9  -3  135.69    7.53
  -4  10   4  937.91   39.83
   4 -10  -4  896.88   39.02
  -5  11   5   15.31    4.20
   5 -11  -5   23.34    4.14
  -6  12   6   88.45    6.02
   6 -12  -6   84.88    6.34
  -7  13   7   48.18    5.21
   7 -13  -7   49.50    5.27
  -8  14   8   -1.76    4.89
   8 -14  -8   21.20    5.33
  -9  15   9   96.92    6.34
   9 -15  -9  102.07   10.04
 -10  16  10   19.13    5.90
  10 -16 -10   12.99    9.41
 -11  17  11   77.79    7.72
  11 -17 -11   89.83   12.04
 -12  18  12    2.89    6.15
  12 -18 -12    8.22   10.23
 -13  19  13   29.55    6.96
  13 -19 -13   36.32   10.60
 -14  20  14   14.24    9.79
  14 -20 -14    1.57    6.21
 -15  21  15    3.76   10.73
  15 -21 -15    6.84    7.90
 -16  22  16    7.28   10.60
  16 -22 -16    8.22    6.71
 -17  23  17   -2.20   10.98
  17 -23 -17    3.32    8.59
 -18  24  18   -3.83   11.48
  18 -24 -18   -2.38    7.28
 -19  25  19    2.89    6.52
  19 -25 -19   -1.88    7.15
 -20  26  20    4.45    5.14
  20 -26 -20    7.78    5.27
 -21  27  21    0.44    5.65
  21 -27 -21    4.45    6.40
  24 -20 -26    1.00    5.71
 -24  20  26    6.27    7.84
  23 -19 -25   -2.76    7.72
 -23  19  25   -3.64    5.52
  22 -18 -24   -3.95    6.02
 -22  18  24    1.07    3.64
  21 -17 -23   -0.63    7.72
 -21  17  23    2.32    6.34
  20 -16 -22   -2.45    8.78
 -20  16  22   -2.20    6.59
  19 -15 -21   -3.01    6.84
 -19  15  21   -1.25    5.33
  18 -14 -20    0.25    6.40
 -18  14  20    5.02    5.39
  17 -13 -19    9.91    7.53
 -17  13  19    0.82    6.27
  16 -12 -18   -8.34    7.09
 -16  12  18  -10.29    6.02
  15 -11 -17    4.14    5.39
 -15  11  17    4.64    5.58
  14 -10 -16    9.66    9.03
 -14  10  16   11.10    5.27
  13  -9 -15   20.83    5.02
 -13   9  15   19.51    4.64
  12  -8 -14   21.02    5.90
 -12   8  14   23.02    5.21
  11  -7 -13    5.77    5.33
 -11   7  13    3.89    4.27
  10  -6 -12   -3.83    4.89
 -10   6  12    5.96    4.20
   9  -5 -11  148.49    8.03
  -9   5  11  159.53    8.53
   8  -4 -10   16.12    4.77
  -8   4  10   25.66    5.39
   7  -3  -9  241.33   10.66
  -7   3   9  235.37   10.48
   6  -2  -8  175.52    8.22
  -6   2   8  174.52    8.47
   5  -1  -7  279.41   11.73
  -5   1   7  297.35   11.98
   4   0  -6   15.43    3.01
  -4   0   6   21.33    3.07
   3   1  -5    2.07    1.82
  -3  -1   5    2.51    2.13
   2   2  -4 1014.63   46.23
  -2  -2   4 1200.00   37.89
   1   3  -3 1062.68   45.10
  -1  -3   3 1128.11   48.24
   0   4  -2   94.22    4.77
   0  -4   2  102.94    4.96
  -1   5  -1   16.87    3.45
   1  -5   1   19.89    2.76
  -2   6   0  494.02   18.51
   2  -6   0  510.33   19.26
  -3   7   1    3.01    3.14
   3  -7  -1   -2.45    2.76
  -4   8   2  158.78    7.78
   4  -8  -2  173.77   10.79
  -5   9   3   47.80    4.45
   5  -9  -3   50.12    6.71
  -6  10   4  264.42   10.98
   6 -10  -4  244.59   14.93
  -7  11   5   87.01    5.90
   7 -11  -5   83.18    9.54
  -8  12   6    6.34    4.64
   8 -12  -6    3.58    6.71
  -9  13   7  114.11    9.85
   9 -13  -7  106.71   10.23
 -10  14   8    5.46    7.15
  10 -14  -8   11.98    7.59
 -11  15   9   24.34    8.34
  11 -15  -9   26.54    6.21
 -12  16  10    3.20    8.41
  12 -16 -10   -6.15    6.27
 -13  17  11    9.03    9.03
  13 -17 -11    0.44    5.71
 -14  18  12   16.18    8.59
  14 -18 -12   20.14    7.09
 -15  19  13    3.01    6.40
  15 -19 -13    5.96    7.47
 -16  20  14   14.55    7.03
  16 -20 -14   17.56    8.28
 -17  21  15    0.19    6.96
  17 -21 -15   -2.01    7.84
 -18  22  16   -2.51    7.34
  18 -22 -16    4.89    7.84
 -19  23  17   -0.82    7.53
  19 -23 -17   -4.77    8.34
 -20  24  18   -0.50    7.03
  20 -24 -18   -1.57    6.46
 -21  25  19   -0.13    6.90
  21 -25 -19   -0.50    6.78
 -22  26  20    2.01    6.46
  22 -26 -20   -3.20    5.96
 -23  27  21   -2.38    6.71
  23 -27 -21   -0.56    9.41
 -23  21  27    0.88    5.52
  22 -20 -26   -5.21    8.09
 -22  20  26   -1.00    5.65
  21 -19 -25    0.06    6.52
 -21  19  25    1.82    5.96
  20 -18 -24    1.94    6.59
 -20  18  24   -3.95    5.08
  19 -17 -23    3.70    8.41
 -19  17  23    2.51    6.52
  18 -16 -22   -0.06    7.84
 -18  16  22    4.45    6.27
  17 -15 -21    3.26    7.78
 -17  15  21   11.79    8.78
  16 -14 -20   16.56    6.40
 -16  14  20   16.44    5.46
  15 -13 -19   -3.89    7.72
 -15  13  19    6.90    8.09
  14 -12 -18   18.32   10.04
 -14  12  18   21.71    8.91
  13 -11 -17    0.06    6.02
 -13  11  17  -10.85    5.96
  12 -10 -16   -5.52    6.59
 -12  10  16   10.73    5.52
  11  -9 -15   34.50    6.71
 -11   9  15   32.24    4.89
  10  -8 -14    9.03    4.89
 -10   8  14   13.80    3.32
   9  -7 -13  122.45    7.03
  -9   7  13  135.94    7.28
   8  -6 -12    3.39    4.70
  -8   6  12    2.01    4.01
   7  -5 -11   84.63    5.77
  -7   5  11   93.66    6.09
   6  -4 -10  280.16   12.11
  -6   4  10  291.33   11.98
   5  -3  -9   48.49    4.58
  -5   3   9   53.70    4.27
   4  -2  -8  180.98    8.47
  -4   2   8  173.96    8.09
   3  -1  -7    0.25    4.45
  -3   1   7    1.82    3.07
   2   0  -6  380.72   16.00
  -2   0   6  451.92   18.00
   0   2  -4   95.73    4.89
   0  -2   4   85.06    7.03
  -1   3  -3  957.04   30.61
   1  -3   3  934.71   40.27
  -2   4  -2 1154.58   37.01
   2  -4   2 1259.41   56.52
  -3   5  -1    0.13    2.89
   3  -5   1    9.03    4.83
  -5   7   1  282.11   17.13
   5  -7  -1  297.35   16.75
  -6   8   2  156.96   11.54
   6  -8  -2  171.51   12.11
  -7   9   3  219.69   13.42
   7  -9  -3  213.16    9.60
  -8  10   4   12.17    5.96
   8 -10  -4   20.39    4.58
  -9  11   5  161.72   10.73
   9 -11  -5  140.27    8.53
 -10  12   6    5.65    6.96
  10 -12  -6    1.76    4.89
 -11  13   7   -4.77    6.71
  11 -13  -7    0.56    5.21
 -12  14   8   19.13    5.21
  12 -14  -8   14.80    6.40
 -13  15   9   15.18    6.02
  13 -15  -9   14.62    6.34
 -14  16  10   15.31    6.15
  14 -16 -10   13.49    6.52
 -15  17  11   -2.07    6.27
  15 -17 -11    1.13    7.21
 -16  18  12    0.88    6.46
  16 -18 -12   -3.70    7.15
 -17  19  13    7.65    6.84
  17 -19 -13    1.25    7.15
 -18  20  14   -4.77    7.34
  18 -20 -14    0.82    7.59
 -19  21  15    8.03    7.34
  19 -21 -15    8.22    8.03
 -20  22  16    5.90    7.59
  20 -22 -16    3.70    8.16
 -21  23  17    0.94    6.96
  21 -23 -17    2.57    8.22
 -22  24  18   -2.57    6.52
  22 -24 -18   -2.57    5.71
 -23  25  19   -0.13    4.64
  23 -25 -19    5.65    7.53
 -24  26  20   -0.88    4.52
  24 -26 -20   -0.88    5.90
  21 -21 -27   -1.57    8.34
 -21  21  27    1.13    5.02
  20 -20 -26    4.14    7.40
 -20  20  26    1.94    6.40
  19 -19 -25   -4.77    7.59
 -19  19  25    0.63    8.47
  18 -18 -24    3.89    8.28
 -18  18  24    3.76    6.34
  17 -17 -23   -0.63    8.03
 -17  17  23    3.51    5.39
  16 -16 -22   14.87    8.03
 -16  16  22    3.07    6.71
  15 -15 -21   -6.21   10.48
 -15  15  21   -1.25    8.85
  14 -14 -20   -3.39    7.72
 -14  14  20   -1.88    8.78
  13 -13 -19   36.57    8.03
 -13  13  19   32.06    6.59
  12 -12 -18    6.46    9.22
 -12  12  18   20.39    8.03
  11 -11 -17   89.64   11.54
 -11  11  17   84.69   11.73
  10 -10 -16   23.71    7.03
 -10  10  16   21.71    6.34
   9  -9 -15  107.40    7.72
  -9   9  15   97.92    7.53
   8  -8 -14   -0.06    5.77
  -8   8  14    2.57    5.08
   7  -7 -13   43.79    5.58
  -7   7  13   52.19    5.02
   6  -6 -12   89.33    5.77
  -6   6  12   76.85    5.27
   5  -5 -11   18.32    4.58
  -5   5  11   15.06    3.83
   4  -4 -10  944.75   43.16
  -4   4  10  924.61   42.47
   3  -3  -9  136.32    7.47
  -3   3   9  136.44    9.85
   2  -2  -8  516.03   18.82
  -2   2   8  520.30   27.29
   1  -1  -7    1.00    2.63
  -1   1   7   -1.82    3.26
   0   0  -6  152.13   10.16
   0   0   6  151.69    9.91
   1  -1   5   19.70    3.76
  -4   4  -2 1248.56   55.77
   4  -4   2 1316.31   56.46
  -5   5  -1  843.37   40.15
   6  -6   0  960.43   33.37
  -7   7   1   73.96    5.14
   7  -7  -1   64.05    5.14
  -8   8   2  208.15   10.35
   8  -8  -2  208.71   10.16
  -9   9   3  151.00    7.47
   9  -9  -3  144.60    7.59
 -10  10   4   75.59    5.08
  10 -10  -4   82.18    6.52
 -11  11   5  154.07    7.47
  11 -11  -5  153.76    8.59
 -12  12   6   58.40    5.71
  12 -12  -6   59.09    6.21
 -13  13   7   54.58    5.90
  13 -13  -7   60.91    5.71
 -14  14   8   -2.01    5.83
  14 -14  -8   -1.63    6.27
 -15  15   9   11.48    5.83
  15 -15  -9   -1.94    6.78
 -16  16  10   -1.25    5.96
  16 -16 -10   13.42    6.46
 -17  17  11   10.98    6.52
  17 -17 -11    6.78    7.47
 -18  18  12   33.56    6.96
  18 -18 -12   23.40    7.47
 -19  19  13   21.71    6.34
  19 -19 -13   29.92    8.34
 -20  20  14    1.00    7.28
  20 -20 -14    6.78    8.09
 -21  21  15    5.90    7.09
  21 -21 -15    6.65    8.16
 -22  22  16    9.16    6.78
  22 -22 -16    2.95    8.41
 -23  23  17    3.07    6.84
  23 -23 -17    0.44    7.65
 -24  24  18    1.94    5.71
  24 -24 -18   -0.63    5.77
 -25  25  19   -1.38    9.03
  25 -25 -19    2.57    5.90
 -20  22  28    0.75    6.52
  19 -21 -27    3.45    6.40
 -19  21  27   -1.94    5.58
  18 -20 -26   -4.20    8.28
 -18  20  26    2.76    5.90
  17 -19 -25   -4.08    8.09
 -17  19  25    1.63    6.71
  16 -18 -24   -2.13    8.41
 -16  18  24    1.63    7.03
  15 -17 -23    7.59    8.53
 -15  17  23  -10.35    9.97
  14 -16 -22    9.10    9.91
 -14  16  22   16.87    9.03
  13 -15 -21   13.93   11.54
 -13  15  21   -5.14    9.35
  12 -14 -20   27.92    7.78
 -12  14  20   29.42    6.71
  11 -13 -19    8.22   10.29
 -11  13  19   21.83    8.28
  10 -12 -18    9.16    9.16
 -10  12  18   19.64    8.72
   9 -11 -17   37.33    6.27
  -9  11  17   48.93    5.21
   8 -10 -16  -13.93    9.60
  -8  10  16   -1.25    7.03
   7  -9 -15   62.61    6.34
  -7   9  15   65.12    8.66
   6  -8 -14   40.46    6.27
  -6   8  14   37.14    7.21
   5  -7 -13  125.65    7.59
  -5   7  13  114.30   10.04
   4  -6 -12  105.45    6.46
  -4   6  12  106.39    9.16
   3  -5 -11  349.29   19.07
  -3   5  11  364.60   19.64
   2  -4 -10    1.94    3.58
  -2   4  10    5.96    2.38
   1  -3  -9   62.04    6.09
  -1   3   9   68.69    4.58
   0  -2  -8    3.89    4.70
   0   2   8   -1.38    4.52
   1   1   7   -0.13    4.39
  -2   0  -6  436.18   23.09
   2   0   6  400.86   15.06
  -3   1  -5    3.32    2.57
   3  -1   5   -0.88    3.26
  -4   2  -4  959.80   45.61
   4  -2   4  971.16   46.92
  -5   3  -3   53.01    4.33
   5  -3   3   52.88    4.33
   6  -4   2   67.12    8.03
  -7   5  -1  280.16   11.79
   7  -5   1  291.77   12.04
  -8   6   0  278.22   11.73
   8  -6   0  261.40   11.23
  -9   7   1  356.19   14.37
   9  -7  -1  322.76   13.68
 -10   8   2   -0.63    3.95
  10  -8  -2    3.07    4.08
 -11   9   3  170.82    8.41
  11  -9  -3  164.30    8.41
 -12  10   4   71.45    5.08
  12 -10  -4   70.32    5.27
 -13  11   5    7.72    5.02
  13 -11  -5    6.02    5.21
 -14  12   6   46.92    6.46
  14 -12  -6   45.73    5.08
 -15  13   7    9.22    5.46
  15 -13  -7    6.71    5.83
 -16  14   8   22.08    5.83
  16 -14  -8    9.16    6.78
 -17  15   9   11.54    5.77
  17 -15  -9   12.55    6.40
 -18  16  10    8.09    6.40
  18 -16 -10   16.50    7.28
 -19  17  11    2.82    6.84
  19 -17 -11    0.88    7.53
 -20  18  12    5.39    7.09
  20 -18 -12   -1.13    7.90
 -21  19  13    9.22    6.96
  21 -19 -13    7.90    7.97
 -22  20  14    0.31    7.21
  22 -20 -14   -5.08    8.47
 -23  21  15    6.21    7.40
  23 -21 -15   -0.63    7.78
 -24  22  16   -9.72    6.71
  24 -22 -16   -7.65    7.21
 -25  23  17    0.31    5.71
  25 -23 -17   -1.44    6.90
  26 -24 -18    5.71    8.34
 -27  25  19   -4.27    8.16
  27 -25 -19   -4.14    7.72
  18 -22 -28    1.88    9.79
 -18  22  28    3.01    5.08
  17 -21 -27    9.35    6.40
 -17  21  27    1.76    6.21
  16 -20 -26    5.65   10.85
 -16  20  26    0.94    9.03
  15 -19 -25   -2.32    9.10
 -15  19  25    9.54    7.15
  14 -18 -24    4.33    7.03
 -14  18  24    2.82    6.02
  13 -17 -23    5.21   11.42
 -13  17  23   -0.31    9.28
  12 -16 -22   12.73   10.73
  11 -15 -21    4.89    5.71
 -11  15  21    8.78    6.65
  10 -14 -20    7.78    7.09
   9 -13 -19   63.42   10.79
   8 -12 -18   37.70    9.28
  -8  12  18   38.58    8.34
   7 -11 -17  103.38   10.04
  -7  11  17  103.51    9.16
   6 -10 -16   25.09    9.41
  -6  10  16    4.20    5.33
   5  -9 -15   80.61    9.41
  -5   9  15   92.09    6.71
   4  -8 -14  107.71   13.05
  -4   8  14   79.92    7.09
   3  -7 -13   15.75    5.21
  -3   7  13   20.95    3.20
   2  -6 -12  693.94   31.12
  -2   6  12  696.95   30.80
   1  -5 -11   53.82    4.20
  -1   5  11   58.59    4.33
   0  -4 -10  350.61   13.42
   0   4  10  362.22   14.11
  -1  -3  -9   62.04    4.64
   1   3   9   62.67    4.70
  -2  -2  -8  561.52   19.89
   2   2   8  562.39   20.26
  -3  -1  -7   -2.26    3.14
  -5   1  -5  650.85   31.24
   5  -1   5  629.89   21.20
  -6   2  -4   70.64    6.96
   7  -3   3  874.05   27.85
  -8   4  -2  186.00    8.22
   8  -4   2  181.73    8.28
  -9   5  -1  482.97   16.87
   9  -5   1  479.02   17.25
 -10   6   0   63.11    4.83
  10  -6   0   67.25    5.33
 -11   7   1   16.12    3.70
  11  -7  -1   17.31    4.08
 -12   8   2  173.02    8.03
  12  -8  -2  155.58    8.28
 -13   9   3   12.42    5.27
  13  -9  -3    8.85    7.15
 -14  10   4  386.99   13.99
  14 -10  -4  354.25   19.32
 -15  11   5   54.95    6.27
  15 -11  -5   56.52    6.21
 -16  12   6   83.62    6.96
  16 -12  -6   91.53    7.53
 -17  13   7   14.11    6.21
  17 -13  -7    7.90    6.27
 -18  14   8   10.98    5.96
  18 -14  -8    7.72    6.52
 -19  15   9   14.55    6.15
  19 -15  -9   16.81    7.15
 -20  16  10   -1.88    6.59
  20 -16 -10    7.78    7.15
 -21  17  11   24.09    7.09
  21 -17 -11   36.20    8.28
 -22  18  12    5.90    6.65
  22 -18 -12   -0.50    7.84
 -23  19  13    4.83    7.21
  23 -19 -13    0.69    7.84
 -24  20  14   -3.64    7.09
  24 -20 -14    1.25    8.41
 -25  21  15   -1.94    6.96
  25 -21 -15    2.57    7.53
 -26  22  16   -0.82    4.58
  26 -22 -16    0.31    5.14
 -27  23  17    2.07    4.58
  27 -23 -17   -1.32    5.77
 -28  24  18   -2.57    7.78
  28 -24 -18   -5.83    9.28
  17 -23 -29   -4.45    5.08
 -17  23  29    0.06    4.08
  16 -22 -28   -2.82    5.08
 -16  22  28   -4.83    7.78
  15 -21 -27    2.57    7.09
 -15  21  27   -3.32    8.72
  14 -20 -26   -3.58    8.16
 -14  20  26   -3.83   10.04
  13 -19 -25    4.20    9.03
 -13  19  25   -4.27    9.85
  12 -18 -24    6.78    6.02
 -12  18  24    0.19   10.23
 -11  17  23    7.21    6.84
  10 -16 -22    5.71   11.73
 -10  16  22   13.24    6.71
  -9  15  21    7.90    6.46
  -8  14  20    0.38    8.47
   7 -13 -19   33.31   10.66
  -7  13  19   28.29    6.34
   6 -12 -18   11.92    6.46
  -6  12  18   -2.26    5.52
   5 -11 -17   10.04    5.33
  -5  11  17   15.75    4.27
   4 -10 -16   92.34    6.65
  -4  10  16   99.30    7.03
   3  -9 -15   14.30    5.02
  -3   9  15   18.63    4.01
   2  -8 -14  251.87   10.35
  -2   8  14  252.25   10.23
   1  -7 -13   55.58    5.33
  -1   7  13   54.77    5.33
   0  -6 -12  176.90    7.47
   0   6  12  195.29    8.97
  -1  -5 -11   47.17    4.45
   1   5  11   54.89    4.77
  -2  -4 -10    3.45    2.70
   2   4  10    9.10    3.14
  -3  -3  -9  129.04    6.40
   3   3   9  133.37    6.96
  -4  -2  -8  160.97    7.72
   4   2   8  173.20   10.79
  -5  -1  -7  296.97   12.80
   5   1   7  274.01   11.23
  -6   0  -6  891.42   43.91
   6   0   6  689.68   24.34
  -7   1  -5  274.08   11.10
   7  -1   5  261.66   10.66
  -8   2  -4  196.85    8.47
   8  -2   4  200.30    8.66
  -9   3  -3  127.79    6.15
   9  -3   3  120.57    6.27
 -10   4  -2   -0.13    3.32
  10  -4   2    2.89    3.39
 -11   5  -1   60.79    4.45
  11  -5   1   57.78    4.70
 -12   6   0  192.40    8.34
  12  -6   0  188.76    8.34
 -13   7   1   58.03    4.58
  13  -7  -1   57.90    5.21
 -14   8   2  246.85    9.16
  14  -8  -2  248.11   10.41
 -15   9   3   17.75    6.46
  15  -9  -3   11.42    5.39
 -16  10   4   87.20    6.09
  16 -10  -4   82.24    6.96
 -17  11   5    8.22    5.27
  17 -11  -5    9.41    5.65
 -18  12   6    4.20    5.71
  18 -12  -6    3.58    5.71
 -19  13   7    7.78    8.16
  19 -13  -7   25.66    6.71
 -20  14   8   -2.63    6.15
  20 -14  -8   -2.95    6.59
 -21  15   9   17.00    6.52
  21 -15  -9   12.92    7.47
 -22  16  10    6.96    6.46
  22 -16 -10    4.52    7.59
 -23  17  11    7.34    5.58
  23 -17 -11    4.14    6.65
 -24  18  12    1.19    6.78
  24 -18 -12   -1.82    7.90
 -25  19  13   -4.01    7.21
  25 -19 -13    1.13    8.53
 -26  20  14    2.07    5.39
  26 -20 -14    0.31    5.71
 -27  21  15   -1.44    5.77
  27 -21 -15   -3.58    7.78
 -28  22  16   -4.64    7.15
  28 -22 -16    0.50    6.15
 -29  23  17   -3.26    6.52
  29 -23 -17    3.64    7.59
  15 -23 -29    1.88    8.72
  14 -22 -28   -0.75    5.83
 -14  22  28    1.07    4.27
  13 -21 -27   -5.90   10.35
 -13  21  27    6.40    4.96
  12 -20 -26   -6.90   12.67
 -12  20  26   -6.65    7.09
  11 -19 -25   27.41   12.23
 -11  19  25    4.89    7.09
  10 -18 -24   -2.63    8.16
 -10  18  24    9.22    7.09
   9 -17 -23    1.63    8.09
  -9  17  23    5.27    6.59
   8 -16 -22   -1.44    8.03
  -8  16  22    0.06    6.65
   7 -15 -21   10.23    9.85
  -7  15  21    7.34    6.46
   6 -14 -20    4.52    9.72
  -6  14  20   12.30    5.14
   5 -13 -19   37.70   11.04
  -5  13  19   33.75    8.78
   4 -12 -18   38.14    7.72
  -4  12  18   53.51    5.39
   3 -11 -17   97.55    6.59
  -3  11  17   89.33    6.65
   2 -10 -16    4.64    4.70
  -2  10  16   -1.32    3.70
   1  -9 -15   -4.20    5.65
  -1   9  15   -0.75    4.77
   0  -8 -14  224.33    8.91
   0   8  14  194.22    8.66
  -1  -7 -13   45.23    5.65
   1   7  13   43.66    4.33
  -2  -6 -12  664.46   30.24
   2   6  12  638.05   29.86
  -3  -5 -11  332.29   12.36
   3   5  11  324.14   11.92
  -4  -4 -10  905.10   27.16
   4   4  10  909.05   27.54
  -5  -3  -9   45.48    3.95
   5   3   9   46.99    5.08
  -6  -2  -8  147.42    9.91
   6   2   8  143.03    6.90
  -7  -1  -7   59.97    4.14
   7   1   7   59.28    3.89
  -8   0  -6  285.87   11.86
   8   0   6  293.15   12.67
  -9   1  -5  529.96   17.63
   9  -1   5  522.75   24.59
 -10   2  -4    1.07    3.70
  10  -2   4    4.64    3.01
 -11   3  -3  566.03   25.85
  11  -3   3  479.78   21.64
 -12   4  -2   84.00    4.83
  12  -4   2   81.36    4.83
 -13   5  -1  113.23    6.09
  13  -5   1  103.19    5.46
 -14   6   0   55.71    5.21
  14  -6   0   58.53    5.33
 -15   7   1   -0.38    4.27
  15  -7  -1    1.32    5.08
 -16   8   2  259.40    9.54
  16  -8  -2  265.92   10.41
 -17   9   3   49.06    5.14
  17  -9  -3   50.94    5.96
 -18  10   4  153.88    7.72
  18 -10  -4  162.92    8.85
 -19  11   5   65.12    6.84
  19 -11  -5   55.20    7.28
 -20  12   6   29.04    5.90
  20 -12  -6   35.82    6.40
 -21  13   7    0.82    5.65
  21 -13  -7    2.89    6.59
 -22  14   8  -12.67    8.97
  22 -14  -8   -1.76    6.90
 -23  15   9   12.48    6.46
  23 -15  -9    8.59    7.40
 -24  16  10    2.89    6.65
  24 -16 -10    4.14    7.72
 -25  17  11    3.83    6.90
  25 -17 -11   10.85    8.22
 -26  18  12   -2.38    7.72
  26 -18 -12   -4.96    8.91
 -27  19  13    5.90    6.59
  27 -19 -13   -2.70    7.53
 -28  20  14    0.56    4.96
  28 -20 -14    6.34    7.09
 -29  21  15    0.25    5.52
  29 -21 -15   -0.50    5.46
 -30  22  16   -0.69    6.78
  30 -22 -16   -4.33   11.54
  14 -24 -30    0.94    4.45
 -14  24  30   -1.88    4.83
  13 -23 -29   -0.88    4.14
 -13  23  29   -1.57    3.89
  12 -22 -28    0.44    6.46
 -12  22  28    4.20    6.15
  11 -21 -27    7.65    8.85
 -11  21  27    4.70    6.59
  10 -20 -26   12.11   12.99
 -10  20  26    6.34    5.33
   9 -19 -25    4.83    6.52
  -9  19  25    9.91    5.65
   8 -18 -24   -8.91    8.53
  -8  18  24   -5.90    6.84
   7 -17 -23    9.91    7.47
  -7  17  23    3.95    6.71
   6 -16 -22    7.09    7.84
  -6  16  22   19.95    9.79
   5 -15 -21    3.83    7.21
  -5  15  21    2.26    6.15
   4 -14 -20   12.04    5.71
  -4  14  20    9.79    5.14
   3 -13 -19    4.27    4.64
  -3  13  19    1.82    4.14
   2 -12 -18   63.55    9.28
  -2  12  18   70.76    6.78
   1 -11 -17   -5.77    7.21
  -1  11  17   -1.00    5.02
   0 -10 -16  170.00   12.36
   0  10  16  168.50    7.90
   1   9  15    4.83    6.15
  -2  -8 -14  238.13    9.79
   2   8  14  239.76    9.72
  -3  -7 -13   17.19    4.27
   3   7  13   19.13    4.08
  -4  -6 -12   79.86    5.02
   4   6  12   85.44    5.39
  -5  -5 -11   13.68    5.46
   5   5  11   15.93    3.83
  -6  -4 -10  272.63   10.66
   6   4  10  262.47   14.68
  -7  -3  -9  200.93    8.72
   7   3   9  204.44    8.66
  -8  -2  -8  194.72    8.03
   8   2   8  189.07    7.90
  -9  -1  -7  335.24   12.86
   9   1   7  338.82   13.11
 -10   0  -6   50.50    5.14
  10   0   6   49.93    3.76
 -11   1  -5   64.68    4.20
  11  -1   5   56.40    4.14
 -12   2  -4   90.84    4.77
  12  -2   4   87.70    5.14
 -13   3  -3   43.79    4.01
  13  -3   3   41.91    4.01
 -14   4  -2  190.27   10.60
  14  -4   2  197.98    8.09
 -15   5  -1   -3.76    4.01
  15  -5   1    1.82    4.83
 -16   6   0  138.89    9.47
  16  -6   0  137.26    9.66
 -17   7   1   -4.08    4.70
  17  -7  -1    7.40    4.83
 -18   8   2   18.76    5.39
  18  -8  -2   40.15    6.21
 -19   9   3    4.70    4.96
  19  -9  -3    9.47    5.52
 -20  10   4    5.71    5.02
  20 -10  -4   -6.34    8.91
 -21  11   5   -2.45    5.14
  21 -11  -5    5.58    6.65
 -22  12   6   -1.07    5.46
  22 -12  -6   -4.96    6.52
 -23  13   7   -2.32    5.83
  23 -13  -7    1.38    6.96
 -24  14   8   -5.27    6.52
  24 -14  -8   -3.51    6.90
 -25  15   9    1.19    5.58
  25 -15  -9   -5.21    7.34
 -26  16  10   -5.39    6.59
  26 -16 -10   -8.72    7.78
 -27  17  11    0.19    6.65
  27 -17 -11    2.13    7.78
 -28  18  12   -6.21    6.40
  28 -18 -12   -3.64    7.47
 -29  19  13   -2.38    6.52
  29 -19 -13   -1.63    7.78
 -30  20  14    0.82    5.58
  30 -20 -14    3.39    8.91
  31 -21 -15   -0.82    9.72
  32 -22 -16    0.75    7.84
  12 -24 -30   -0.50    6.52
 -12  24  30    0.88    4.01
  11 -23 -29    0.56    5.65
 -11  23  29    3.76    4.39
  10 -22 -28    3.95    8.47
 -10  22  28   -3.07    6.71
   9 -21 -27    1.76    8.91
  -9  21  27    2.38    6.52
   8 -20 -26    4.39    8.34
  -8  20  26    1.38    6.84
   7 -19 -25   14.55    8.28
  -7  19  25   -8.28    6.84
   6 -18 -24    7.15    8.22
  -6  18  24    1.57    6.46
   5 -17 -23    2.70   12.04
  -5  17  23    0.19    9.16
   4 -16 -22   13.17   11.17
  -4  16  22   12.55    9.79
   3 -15 -21   -4.01    9.85
  -3  15  21    4.96    9.22
   2 -14 -20   22.71    7.03
  -2  14  20   10.35    7.53
   1 -13 -19    5.21    5.08
  -1  13  19    3.95    4.64
   0 -12 -18    3.95    6.34
   0  12  18    8.03    4.96
  -1 -11 -17    2.07    5.83
   1  11  17    3.26    5.21
  -2 -10 -16    1.88    4.27
   2  10  16   -6.59    3.95
  -3  -9 -15   15.49    5.08
   3   9  15   14.55    4.70
  -4  -8 -14   55.89    5.14
   4   8  14   43.41    4.64
  -5  -7 -13  113.04    6.40
   5   7  13  114.42    6.21
  -6  -6 -12   75.47    5.39
   6   6  12   80.67    5.58
  -7  -5 -11   72.77    5.39
   7   5  11   79.36    7.97
  -8  -4 -10   12.92    5.21
  -9  -3  -9  138.01    7.21
   9   3   9  140.96    6.78
 -10  -2  -8   -0.44    2.89
  10   2   8    0.56    2.82
 -11  -1  -7   14.99    3.01
  11   1   7   21.89    2.95
 -12   0  -6  219.00    8.41
  12   0   6  222.20    8.85
 -13   1  -5  111.91    5.58
  13  -1   5  108.21    5.52
 -14   2  -4  237.06    8.59
  14  -2   4  230.67    9.03
 -15   3  -3    8.66    3.45
  15  -3   3    5.65    3.95
 -16   4  -2   11.54    3.76
  16  -4   2   -0.31    4.27
 -17   5  -1   21.27    4.08
  17  -5   1   21.89    5.21
 -18   6   0   11.17    4.33
  18  -6   0   10.73    4.96
 -19   7   1   44.67    5.21
  19  -7  -1   42.34    5.52
 -20   8   2   19.64    5.39
  20  -8  -2   12.92    9.41
 -21   9   3   30.17    5.71
  21  -9  -3   10.66    5.58
 -22  10   4   -3.20    5.39
  22 -10  -4    0.31    6.21
 -23  11   5    4.96    5.71
  23 -11  -5    1.57    5.65
 -24  12   6   -5.08    5.71
  24 -12  -6    4.20    6.27
 -25  13   7   -0.44    5.90
  25 -13  -7   -3.64    6.90
 -26  14   8   -4.27    6.02
  26 -14  -8   -4.64    7.40
 -27  15   9   -1.88    6.34
  27 -15  -9    0.19    7.15
 -28  16  10    2.45    5.77
  28 -16 -10    0.50    7.78
 -29  17  11    3.58    6.02
  29 -17 -11   -1.00    6.90
 -30  18  12   -3.20    5.52
  30 -18 -12    0.63    6.84
 -31  19  13   -1.25    6.34
  31 -19 -13    1.44    6.02
  32 -20 -14   -2.13   11.73
 -11  25  31   -0.44    6.96
  10 -24 -30   -2.76    5.39
 -10  24  30    1.51    4.83
   9 -23 -29   -2.38    6.90
  -9  23  29    1.25    6.34
   8 -22 -28   -1.19    8.28
  -8  22  28    1.57    6.21
   7 -21 -27   -4.39    7.90
  -7  21  27    1.32    6.40
   6 -20 -26   -5.65   12.36
  -6  20  26    8.59    5.52
   5 -19 -25    3.01    6.34
  -5  19  25    4.45    5.71
   4 -18 -24    9.54    5.90
  -4  18  24    6.46    5.83
   3 -17 -23   -2.26   11.17
  -3  17  23   11.92    9.41
   2 -16 -22   -0.06    6.90
  -2  16  22    8.22    7.03
   1 -15 -21  -10.29   10.41
  -1  15  21  -10.48    8.09
   0 -14 -20  -10.98    9.03
   0  14  20   15.37    8.22
  -1 -13 -19    1.44    5.14
   1  13  19    4.77    4.27
  -2 -12 -18   68.06    6.96
   2  12  18   63.67    6.40
  -3 -11 -17   86.57    8.91
   3  11  17   88.64    8.34
  -4 -10 -16   73.58    5.52
   4  10  16   76.16    5.21
  -5  -9 -15   75.47    5.83
   5   9  15   69.63    4.39
  -6  -8 -14   33.62    4.70
   6   8  14   34.06    4.45
  -7  -7 -13   44.41    4.58
   7   7  13   35.13    4.08
  -8  -6 -12    0.38    3.64
   8   6  12   -4.64    5.21
  -9  -5 -11  137.13    7.09
   9   5  11  131.24    5.96
 -10  -4 -10   76.97    4.89
  10   4  10   79.04    5.39
 -11  -3  -9  185.94    8.53
  11   3   9  166.24    7.84
 -12  -2  -8  163.35    7.34
  12   2   8  177.59    7.72
 -13  -1  -7   60.16    4.45
  13   1   7   57.27    4.08
 -14   0  -6   52.44    4.08
  14   0   6   54.26    4.27
 -15   1  -5   -4.08    5.02
  15  -1   5   -1.57    3.70
 -16   2  -4    2.70    3.64
  16  -2   4    2.01    3.70
 -17   3  -3   52.38    4.45
  17  -3   3   50.12    5.02
 -18   4  -2  123.27    8.53
  18  -4   2  116.12    6.40
 -19   5  -1   92.09    5.83
  19  -5   1   82.99    6.46
 -20   6   0   26.47    5.08
  20  -6   0   29.55    7.34
 -21   7   1    8.59    4.83
  21  -7  -1    8.34    5.14
 -22   8   2    1.69    4.39
  22  -8  -2    6.78    5.02
 -23   9   3    0.69    4.83
  23  -9  -3  -10.85    5.65
 -24  10   4    6.59    5.90
  24 -10  -4    5.77    6.96
 -25  11   5   16.62    5.77
  25 -11  -5   18.13    6.59
 -26  12   6    3.26    5.83
  26 -12  -6   11.98    5.96
 -27  13   7   -0.56    6.02
  27 -13  -7    7.15    7.09
 -28  14   8   -2.01    5.90
  28 -14  -8    5.90    7.40
 -29  15   9    1.19    5.90
  29 -15  -9   -2.26    7.47
 -30  16  10   -5.77    6.27
  30 -16 -10  -11.17    7.15
 -31  17  11    3.58    5.27
  31 -17 -11    3.01    6.46
  32 -18 -12    6.84    6.09
  33 -19 -13   -2.76    8.72
   9 -25 -31   -0.56    7.03
  -9  25  31   -1.13    3.70
   8 -24 -30   -1.19    3.83
  -8  24  30    0.50    3.64
   7 -23 -29   -2.89    7.59
  -7  23  29   -3.32    6.15
   6 -22 -28   -1.25    8.16
  -6  22  28   -2.20    6.59
   5 -21 -27    0.88    7.65
  -5  21  27    0.00    5.58
   4 -20 -26   -4.96   11.92
  -4  20  26    1.19    9.97
   3 -19 -25   13.80   11.17
  -3  19  25   11.67    9.54
   2 -18 -24    6.02   11.42
  -2  18  24   12.55   10.29
   1 -17 -23   -2.07    5.96
  -1  17  23    0.06    5.02
   0 -16 -22   18.07   10.79
   0  16  22   -5.02    9.10
  -1 -15 -21    3.01    6.59
   1  15  21   -0.88    5.33
  -2 -14 -20    4.64    8.85
   2  14  20   18.07    7.97
  -3 -13 -19   -1.51    5.52
   3  13  19    6.02    5.21
  -4 -12 -18   43.60    6.34
   4  12  18   40.96    5.46
  -5 -11 -17    7.47    5.65
   5  11  17    3.89    4.52
  -6 -10 -16    6.27    5.33
   6  10  16    8.66    4.58
  -7  -9 -15   63.17    5.33
   7   9  15   53.89    4.96
  -8  -8 -14   -1.13    4.14
   8   8  14   -3.51    4.08
  -9  -7 -13  109.40    6.34
   9   7  13   97.74    5.83
 -10  -6 -12    0.13    3.83
  10   6  12    2.63    3.20
 -11  -5 -11  124.27    6.21
  11   5  11  134.37    7.09
 -12  -4 -10   62.98    4.14
  12   4  10   64.49    4.14
 -13  -3  -9   24.97    4.64
  13   3   9   18.69    3.20
 -14  -2  -8  231.54   14.49
  14   2   8  246.91   10.10
 -15  -1  -7    0.50    2.95
  15   1   7    2.95    4.64
 -16   0  -6  155.70    7.59
  16   0   6  157.52    7.90
 -17   1  -5   18.76    4.52
  17  -1   5   13.80    4.08
 -18   2  -4  118.25    6.40
  18  -2   4  122.45    7.53
 -19   3  -3   13.11    4.33
  19  -3   3    9.22    4.70
 -20   4  -2   35.57    4.83
  20  -4   2   27.73    4.77
 -21   5  -1   30.24    5.46
  21  -5   1   34.50    5.46
 -22   6   0    5.14    5.02
  22  -6   0    3.83    5.27
 -23   7   1   23.46    5.21
  23  -7  -1   21.02    7.65
 -24   8   2    6.96    6.78
  24  -8  -2    7.28    7.34
 -25   9   3   15.75    6.46
  25  -9  -3   11.29    6.59
 -26  10   4   -2.63    5.71
  26 -10  -4   -9.41    6.71
 -27  11   5    7.84    5.02
  27 -11  -5    6.27    7.09
 -28  12   6    9.41    5.27
  28 -12  -6    6.71    6.84
 -29  13   7    1.07    5.27
  29 -13  -7    2.63    8.16
 -30  14   8    3.14    6.78
  30 -14  -8    3.83    8.09
 -31  15   9    4.08   10.79
  31 -15  -9   -7.78    7.34
 -32  16  10   -0.56    5.52
  32 -16 -10   -6.96    7.28
 -33  17  11   -1.69    7.15
  33 -17 -11    0.00    5.90
 -34  18  12    2.51    7.84
  34 -18 -12   -1.19    4.83
 -35  19  13    2.95    5.90
  -7  25  31    0.56    3.64
   6 -24 -30    1.51    5.46
  -6  24  30    3.32    4.77
   5 -23 -29    7.03    7.34
  -5  23  29    0.56    5.02
   4 -22 -28    8.59   10.92
  -4  22  28    3.95   10.79
   3 -21 -27    3.64   12.23
  -3  21  27    5.96    8.72
   2 -20 -26   -0.75   11.79
  -2  20  26   11.92   10.29
   1 -19 -25   11.04   10.66
  -1  19  25    2.45    8.78
   0 -18 -24   23.59   11.92
   0  18  24    6.46    9.72
  -1 -17 -23   -3.01    9.91
   1  17  23    3.26    8.91
  -2 -16 -22    3.45    6.59
   2  16  22   12.99    4.70
  -3 -15 -21    9.60    6.21
   3  15  21    5.52    5.58
  -4 -14 -20   13.11    6.02
   4  14  20   11.17    5.77
  -5 -13 -19   40.34    5.83
   5  13  19   21.27    5.58
  -6 -12 -18    5.27    5.27
   6  12  18   -2.95    5.02
  -7 -11 -17   86.32    6.71
   7  11  17   83.62    6.09
  -8 -10 -16   -2.70    4.39
   8  10  16    3.07    4.27
  -9  -9 -15   87.26    5.77
   9   9  15   80.17    5.65
 -10  -8 -14    6.96    4.08
  10   8  14    9.91    4.01
 -11  -7 -13    3.01    3.64
  11   7  13    6.52    3.58
 -12  -6 -12   35.13    3.64
  12   6  12   46.74    4.52
 -13  -5 -11    5.39    3.45
  13   5  11   12.86    3.32
 -14  -4 -10  337.56   12.17
  14   4  10  330.47   11.92
 -16  -2  -8  272.76    9.54
  16   2   8  260.78    9.79
 -17  -1  -7    2.82    5.14
  17   1   7   -0.69    3.83
 -18   0  -6    9.47    3.70
  18   0   6   12.36    3.70
 -19   1  -5  103.01    8.22
  19  -1   5   84.56    6.46
 -20   2  -4   20.14    4.64
  20  -2   4   24.21    5.08
 -21   3  -3  131.86   10.35
  21  -3   3  132.68    7.59
 -22   4  -2   18.19    4.58
  22  -4   2    5.58    5.02
 -23   5  -1   35.76    8.22
  23  -5   1   45.67    6.15
 -24   6   0    0.06    4.64
  24  -6   0   -1.88    5.21
 -25   7   1    4.64    5.33
  25  -7  -1   -0.75    5.83
 -26   8   2    8.09    4.70
  26  -8  -2    7.90    5.21
 -27   9   3   -3.45    5.46
  27  -9  -3    7.65    6.52
 -28  10   4    5.08    5.71
  28 -10  -4   -0.13    6.34
 -29  11   5   -5.33    5.46
  29 -11  -5   -3.20    6.46
 -30  12   6   -2.13    6.09
  30 -12  -6   -0.06    7.47
 -31  13   7   -1.88    7.72
  31 -13  -7    6.09    7.72
 -32  14   8    0.88   10.29
  32 -14  -8   -6.34    7.21
 -33  15   9    0.19    4.64
  33 -15  -9    5.21    6.65
 -34  16  10    9.60   10.10
  34 -16 -10    2.63    5.65
 -35  17  11    4.96    9.10
  35 -17 -11   -0.50    5.21
  36 -18 -12    0.38    6.59
   5 -25 -31   -6.15    7.65
  -5  25  31    0.00    4.27
   4 -24 -30    1.25    9.97
  -4  24  30    0.94    3.64
   3 -23 -29   -1.07    5.71
  -3  23  29    1.69    4.14
   2 -22 -28    1.19    6.21
  -2  22  28    7.21    3.58
   1 -21 -27    8.03    6.02
  -1  21  27   -2.82    4.27
   0 -20 -26    1.51   10.04
   0  20  26    7.78    9.72
  -1 -19 -25   10.48   11.42
   1  19  25   10.29   10.04
  -2 -18 -24    3.76   11.54
   2  18  24    6.65   10.04
  -3 -17 -23    8.78    9.97
   3  17  23    1.94   10.66
  -4 -16 -22    4.58    6.15
   4  16  22    3.51    5.46
  -5 -15 -21    7.28    5.96
   5  15  21   -0.13    5.33
  -6 -14 -20    9.54    5.71
   6  14  20    9.16    5.21
  -7 -13 -19   21.83    5.83
   7  13  19   14.55    4.70
  -8 -12 -18   27.41    5.46
   8  12  18   19.51    4.83
  -9 -11 -17   26.10    4.96
   9  11  17   25.03    4.77
 -10 -10 -16   23.96    4.70
  10  10  16    7.03    6.02
 -11  -9 -15   23.46    4.89
  11   9  15   24.53    5.14
 -12  -8 -14   14.30    4.01
  12   8  14   13.42    3.89
 -13  -7 -13   60.29    4.83
  13   7  13   56.08    5.08
 -14  -6 -12   34.94    4.01
  14   6  12   36.64    4.33
 -15  -5 -11   41.97    7.03
  15   5  11   52.00    4.77
 -16  -4 -10   75.53    7.78
  16   4  10   84.69    5.27
 -17  -3  -9   34.19    6.78
  17   3   9   36.95    6.78
 -18  -2  -8   20.70    3.64
  18   2   8   18.38    4.52
 -19  -1  -7   43.10    4.70
  19   1   7   47.74    5.08
 -20   0  -6   29.23    4.70
  20   0   6   27.35    5.02
 -21   1  -5   29.67    4.64
  21  -1   5   31.74    4.64
 -22   2  -4    4.08    4.45
  22  -2   4    2.89    4.58
 -23   3  -3   23.84    4.96
  23  -3   3   26.16    5.46
 -24   4  -2    5.77    3.83
  24  -4   2   11.92    6.52
 -25   5  -1   12.61    4.33
  25  -5   1    6.46    5.14
 -26   6   0    0.38    4.58
  26  -6   0    8.16    8.28
 -27   7   1    2.20    5.71
  27  -7  -1   -4.70    6.09
 -28   8   2   -1.13    5.39
  28  -8  -2    3.01    6.27
 -29   9   3    2.76    6.27
  29  -9  -3    2.63    6.65
 -30  10   4    0.38    5.39
  30 -10  -4    3.51    6.40
  31 -11  -5    0.63   12.04
 -32  12   6    4.45    4.96
  32 -12  -6   -0.31    7.21
 -33  13   7   -3.07    9.22
  33 -13  -7    0.94    7.15
 -34  14   8   -1.13    8.97
  34 -14  -8    4.08    6.09
 -35  15   9    4.39    9.22
  35 -15  -9    0.25    5.90
 -36  16  10    5.58    8.66
  36 -16 -10   -4.64    5.46
 -37  17  11   -3.39    7.09
  37 -17 -11    2.13    6.34
  -4  26  32   -0.31    5.52
   3 -25 -31   -8.28    7.84
  -3  25  31    1.32    4.20
   2 -24 -30   -6.78    8.28
  -2  24  30    2.82    7.40
   1 -23 -29   -3.01    9.79
  -1  23  29   -3.64    8.91
   0 -22 -28    3.51   10.41
   0  22  28    9.28    8.53
  -1 -21 -27   -3.70   11.35
   1  21  27   -4.58    9.72
  -2 -20 -26   17.31    6.90
   2  20  26   10.41    4.83
  -3 -19 -25    7.15    6.65
   3  19  25    3.95    6.15
  -4 -18 -24   -5.77   10.41
   4  18  24   -4.45    9.60
  -5 -17 -23    0.06    6.27
   5  17  23    6.71    5.77
  -6 -16 -22   -5.02    6.46
   6  16  22   -0.50    5.33
  -7 -15 -21    9.16    5.83
   7  15  21   12.36    5.21
  -8 -14 -20   -0.82    5.33
   8  14  20    3.07    5.02
  -9 -13 -19   47.30    6.09
   9  13  19   43.72    5.52
 -10 -12 -18   -0.25    4.64
  10  12  18    2.07    4.45
 -11 -11 -17   67.44    5.65
  11  11  17   59.03    8.09
 -12 -10 -16    8.34    4.39
  12  10  16    7.15    4.20
 -13  -9 -15   16.18    4.45
  13   9  15   13.86    4.27
 -14  -8 -14    0.82    3.95
  14   8  14    2.89    4.14
 -15  -7 -13    2.01    3.64
  15   7  13    4.20    3.89
 -16  -6 -12   71.77    5.58
  16   6  12   72.71    5.90
 -17  -5 -11   17.00    4.14
  17   5  11   22.71    4.52
 -18  -4 -10  159.15   11.29
  18   4  10  167.24   10.60
 -19  -3  -9    7.84    3.76
  19   3   9   -0.13    5.02
 -20  -2  -8   20.95    4.08
  20   2   8   17.06    4.58
 -21  -1  -7   13.42    3.70
  21   1   7   10.98    4.01
 -22   0  -6    8.78    3.95
  22   0   6   10.35    4.58
 -23   1  -5   43.47    4.58
  23  -1   5   38.27    5.08
 -24   2  -4   11.73    4.20
  24  -2   4    7.15    4.52
 -25   3  -3   45.10    5.33
  25  -3   3   40.09    6.09
 -26   4  -2    2.95    4.45
  26  -4   2    0.13    5.14
 -27   5  -1    8.91    4.96
  27  -5   1    4.27    5.65
 -28   6   0    0.88    7.09
  28  -6   0    1.00    5.52
 -29   7   1    6.84    5.83
  29  -7  -1    5.39    6.84
 -30   8   2    5.77    5.46
  30  -8  -2   11.10   10.23
 -31   9   3   -4.27    5.77
  31  -9  -3   10.23    7.47
 -32  10   4   -3.07    5.39
  32 -10  -4    0.19    6.46
 -33  11   5    2.57    3.58
  33 -11  -5    0.94    5.08
 -34  12   6    1.13    9.28
  34 -12  -6    4.83    5.83
 -35  13   7   -3.26    9.22
  35 -13  -7   -3.83    5.46
 -36  14   8   -4.27    9.54
  36 -14  -8   -2.38    5.21
 -37  15   9   -7.59    9.41
  37 -15  -9   -6.34    9.85
 -38  16  10    0.13    7.15
  38 -16 -10   -1.63    5.77
   2 -26 -32   -1.32    6.52
  -2  26  32   -1.19    4.64
  -1  25  31   -1.25    5.08
   0 -24 -30   -3.45    8.97
   0  24  30    6.90    6.34
  -1 -23 -29    8.28    9.97
   1  23  29    1.82    8.16
  -2 -22 -28   -6.84   10.66
   2  22  28    5.58    8.66
  -3 -21 -27    1.63   10.92
   3  21  27   -4.01    9.03
  -4 -20 -26    1.69    5.90
   4  20  26   -0.31    4.52
  -5 -19 -25    0.94    7.03
   5  19  25    4.14    5.83
  -6 -18 -24    2.32    6.46
   6  18  24   -0.31    5.71
  -7 -17 -23    6.90    9.16
   7  17  23    5.33    5.52
  -8 -16 -22    2.82    6.09
   8  16  22    6.52    5.21
  -9 -15 -21   10.48    5.71
   9  15  21    5.58    4.83
 -10 -14 -20   -4.77    5.33
  10  14  20   -5.52    4.77
 -11 -13 -19    3.95    5.21
  11  13  19    5.33    6.52
 -12 -12 -18    9.54    4.39
  12  12  18    7.09    4.08
 -13 -11 -17   -0.31    4.45
  13  11  17   -1.07    4.52
 -14 -10 -16    7.59    4.14
  14  10  16    6.15    3.83
 -15  -9 -15    3.26    4.01
  15   9  15   -5.65    3.45
 -16  -8 -14    9.35    3.83
  16   8  14    8.22    3.83
 -17  -7 -13    1.82    3.83
  17   7  13    1.07    4.20
 -18  -6 -12    0.94    5.96
  18   6  12    0.38    3.89
 -19  -5 -11   50.12    4.77
  19   5  11   55.02    5.02
 -20  -4 -10    1.69    5.14
  20   4  10    0.94    3.51
 -21  -3  -9   19.51    4.20
  21   3   9   18.44    4.01
 -22  -2  -8   -2.89    3.89
  22   2   8   -5.14    4.58
 -23  -1  -7   23.59    4.27
  23   1   7   25.16    4.83
 -24   0  -6   -2.13    4.27
  24   0   6    4.58    4.70
 -25   1  -5    8.28    4.83
  25  -1   5    4.96    5.33
 -26   2  -4    2.07    4.20
  26  -2   4    3.20    4.33
 -27   3  -3    6.02    4.64
  27  -3   3    9.47    5.58
 -28   4  -2   -0.56    4.45
  28  -4   2    2.76    5.21
 -29   5  -1    2.45    4.83
  29  -5   1    2.38    5.33
 -30   6   0   -0.19    5.02
  30  -6   0    9.60    5.77
 -31   7   1    1.63    6.90
  31  -7  -1    2.95    6.21
 -32   8   2    2.82    5.33
  32  -8  -2    2.07    6.52
 -33   9   3    2.57    5.52
  33  -9  -3    2.70    6.78
 -34  10   4    3.07    3.95
  34 -10  -4   -1.00    5.33
 -35  11   5    6.71    8.97
  35 -11  -5   -2.07    5.33
 -36  12   6    0.69    9.03
  36 -12  -6   -3.26    5.33
 -37  13   7    1.88    8.72
  37 -13  -7    3.32    4.45
 -38  14   8    1.38    7.97
  38 -14  -8    1.57    9.91
 -39  15   9   -2.95    7.09
  39 -15  -9   -1.57    5.77
   0  26  32    1.94    3.20
   1  25  31    0.00    5.21
  -2 -24 -30    2.63    9.97
   2  24  30    0.63    5.96
  -3 -23 -29   -7.78    9.91
   3  23  29    1.63    8.16
  -4 -22 -28    4.20    9.47
   4  22  28   -5.65    7.34
  -5 -21 -27    5.77   10.04
   5  21  27   -1.44    6.34
  -6 -20 -26   -4.39    6.96
   6  20  26    1.07    5.90
  -7 -19 -25    5.14    6.52
   7  19  25   -2.38    5.96
  -8 -18 -24   -1.13    5.90
   8  18  24    0.38    5.46
  -9 -17 -23   -0.88    5.46
   9  17  23   -1.94    4.96
 -10 -16 -22   21.89    8.66
  10  16  22   -0.25    5.02
 -11 -15 -21    9.10    5.58
  11  15  21    4.45    4.89
 -12 -14 -20   16.06    5.08
  12  14  20   12.67    7.78
 -13 -13 -19   15.93    5.21
  13  13  19   18.82    4.89
 -14 -12 -18   12.04    4.39
  14  12  18   11.10    4.27
 -15 -11 -17   -1.51    7.15
  15  11  17   -1.88    4.20
 -16 -10 -16    4.45    5.39
  16  10  16    4.89    3.51
 -17  -9 -15    9.03    3.95
  17   9  15    5.77    4.45
 -18  -8 -14    4.52    3.64
  18   8  14    4.08    3.64
 -19  -7 -13   18.63    3.64
  19   7  13   19.32    3.83
 -20  -6 -12   27.48    4.27
  20   6  12   25.66    4.64
 -21  -5 -11    0.25    3.20
  21   5  11    4.77    3.64
  22   4  10   -0.82    4.01
 -23  -3  -9    1.19    4.01
  23   3   9   -3.58    4.08
 -24  -2  -8    3.01    3.95
  24   2   8    0.13    4.39
 -25  -1  -7    0.82    5.46
  25   1   7    3.26    4.52
 -26   0  -6    6.84    3.70
  26   0   6    1.38    4.27
 -27   1  -5    6.09    4.45
  27  -1   5    6.34    5.08
 -28   2  -4    1.32    4.14
  28  -2   4    5.39    4.70
 -29   3  -3   -0.13    4.89
  29  -3   3   -0.82    5.33
 -30   4  -2   -2.32    5.27
  30  -4   2    0.06    5.33
 -31   5  -1   -1.76    4.83
  31  -5   1   -2.38    5.96
 -32   6   0    0.88    5.33
  32  -6   0   -4.33    5.83
 -33   7   1    4.20    4.70
  33  -7  -1   -0.50    6.34
 -34   8   2    2.89    4.70
  34  -8  -2    6.15    5.83
 -35   9   3   -1.82    5.58
  35  -9  -3    1.76    4.77
 -36  10   4   -4.83    8.09
  36 -10  -4    1.76    5.65
 -37  11   5    1.51    7.84
  37 -11  -5   -0.75    4.08
 -38  12   6   -1.76    6.65
  38 -12  -6    1.94    4.08
  40 -14  -8    2.13    5.77
 -41  15   9    2.07    2.76
  -4 -24 -30    5.71    9.10
   4  24  30   -0.88    3.01
  -5 -23 -29    0.69    9.66
   5  23  29    3.39    5.08
  -6 -22 -28   -2.01    6.96
   6  22  28   -1.88    5.46
  -7 -21 -27    2.95    6.78
   7  21  27    1.44    5.65
  -8 -20 -26   -9.03    9.79
   8  20  26    2.26    5.90
  -9 -19 -25    5.58    6.46
   9  19  25    0.50    6.34
 -10 -18 -24   10.98    9.79
  10  18  24    3.45    5.46
 -11 -17 -23    3.70    5.77
  11  17  23   -1.63    5.39
 -12 -16 -22    3.26    5.46
  12  16  22   -4.70    7.40
 -13 -15 -21   -1.19    4.89
  13  15  21    3.07    4.83
 -14 -14 -20   -3.64    4.70
  14  14  20   -4.83    4.27
 -15 -13 -19    0.50    6.59
  15  13  19    0.31    4.52
 -16 -12 -18    0.56    4.77
  16  12  18   -3.45    4.20
 -17 -11 -17    5.46    4.14
  17  11  17    5.90    3.95
 -18 -10 -16    0.13    3.58
  18  10  16    4.96    4.20
 -19  -9 -15    2.51    3.64
  19   9  15    4.39    4.01
 -20  -8 -14    1.94    3.89
  20   8  14    9.60    4.08
 -21  -7 -13    4.58    3.95
  21   7  13    2.13    3.95
 -22  -6 -12    0.88    3.45
  22   6  12    0.00    3.51
 -23  -5 -11   -2.57    3.45
  23   5  11    3.89    3.64
 -24  -4 -10    6.71    5.39
  24   4  10    6.34    4.01
 -25  -3  -9   16.75    4.27
  25   3   9   12.80    7.47
 -26  -2  -8    8.59    4.20
  26   2   8    7.15    4.39
 -27  -1  -7    1.38    4.08
  27   1   7    4.96    6.96
 -28   0  -6   -2.20    4.39
  28   0   6    1.25    4.89
 -29   1  -5    0.38    5.02
  29  -1   5    2.32    4.58
  30  -2   4   -1.69    5.90
 -31   3  -3    1.82    6.78
  31  -3   3    3.14    6.34
 -32   4  -2    0.75    5.96
  32  -4   2   -3.70    5.58
 -33   5  -1    4.14    5.71
  33  -5   1    1.88    5.58
 -34   6   0    3.76    5.33
  34  -6   0   -5.08    5.65
 -35   7   1   -1.32    5.02
  35  -7  -1   -0.44    5.39
 -36   8   2    0.94    4.33
  36  -8  -2    0.94    5.08
 -37   9   3   -0.38    6.15
  37  -9  -3    1.63    5.14
 -38  10   4    0.06    6.15
  38 -10  -4   -1.88    3.51
 -39  11   5    1.13    6.34
  39 -11  -5   -0.13    7.72
 -42  14   8    0.44    2.70
  -6 -24 -30   -3.70    7.97
  -7 -23 -29  -14.43    8.97
   7  23  29    4.52    4.33
  -8 -22 -28    1.51    5.58
   8  22  28   -2.01    4.83
  -9 -21 -27    0.63    6.27
   9  21  27    6.34    5.14
 -10 -20 -26   -1.63    6.27
  10  20  26    0.94    5.33
 -11 -19 -25    2.45    6.02
  11  19  25    3.70    5.39
 -12 -18 -24    0.25    5.83
  12  18  24    7.03    9.54
 -13 -17 -23   -2.70    5.58
  13  17  23    3.01    5.58
 -14 -16 -22    6.59    6.40
  14  16  22    6.52    4.45
 -15 -15 -21    1.00    5.83
  15  15  21    0.25    4.52
 -16 -14 -20    7.34    5.39
  16  14  20    8.78    4.70
 -17 -13 -19    0.06    6.78
  17  13  19   -1.57    4.89
 -18 -12 -18   14.11    4.64
  18  12  18   12.11    4.01
 -19 -11 -17    0.25    3.76
  19  11  17    2.70    4.01
 -20 -10 -16    2.89    4.20
  20  10  16    1.44    4.20
 -21  -9 -15    7.28    3.70
  21   9  15    6.34    4.01
 -22  -8 -14    9.03    5.71
  22   8  14    4.96    4.39
 -23  -7 -13    4.33    3.95
  23   7  13    7.15    4.52
 -24  -6 -12   -5.39    4.08
  24   6  12   -0.63    5.46
 -25  -5 -11   11.98    3.70
  25   5  11   11.67    4.14
 -26  -4 -10   -1.82    5.71
  26   4  10   -6.40    4.14
 -27  -3  -9   -2.26    5.71
  27   3   9    3.20    4.45
 -28  -2  -8    5.46    4.20
  28   2   8    1.44    4.77
 -29  -1  -7    3.07    6.02
  29   1   7    4.08    5.02
 -30   0  -6   -3.58    4.52
  30   0   6    6.15    5.14
 -31   1  -5   -2.13    3.95
  31  -1   5    1.07    5.02
 -32   2  -4    4.64    4.96
  32  -2   4   -4.52    5.71
 -33   3  -3    3.70    4.77
  33  -3   3   -3.26    5.90
 -34   4  -2   -6.40    4.89
  34  -4   2    0.13    5.96
 -35   5  -1    4.70    5.08
  35  -5   1   -1.00    5.21
 -36   6   0    1.82    3.83
  36  -6   0    1.51    5.14
 -37   7   1    1.07    4.08
  37  -7  -1    2.89    5.90
 -38   8   2   -0.82    6.34
  38  -8  -2    0.00    4.08
 -39   9   3   -0.88    6.15
  39  -9  -3    1.13    8.41
 -40  10   4    3.20    3.14
 -43  13   7   -0.50    2.57
  -6 -26 -32    3.89    6.27
  -7 -25 -31    2.01    5.77
   8  24  30    2.82    4.96
  -9 -23 -29   -1.32    5.02
   9  23  29   -0.56    3.51
 -10 -22 -28   -1.19    4.45
  10  22  28    2.76    4.20
 -11 -21 -27    1.32    5.46
  11  21  27   -6.84    7.65
 -12 -20 -26    2.76    5.27
  12  20  26    6.90    8.22
 -13 -19 -25    1.25    5.77
  13  19  25    2.95    5.33
 -14 -18 -24    6.52    6.09
  14  18  24    2.13    5.58
 -15 -17 -23   -0.94    5.83
  15  17  23   -2.01    5.14
 -16 -16 -22    3.45    7.72
  16  16  22   -5.46    5.90
 -17 -15 -21   -0.06    5.02
  17  15  21   -5.02    5.46
 -18 -14 -20    2.32    4.83
  18  14  20   -2.89    4.70
 -19 -13 -19    4.01    4.64
  19  13  19    9.10    4.45
 -20 -12 -18    3.70    4.45
  20  12  18   -0.94    4.20
 -21 -11 -17   17.31    4.89
  21  11  17   11.61    5.96
 -22 -10 -16    3.26    6.15
  22  10  16   -1.32    4.52
 -23  -9 -15    2.26    4.45
  23   9  15    9.66    4.01
 -24  -8 -14    0.88    3.83
  24   8  14    1.07    4.39
 -25  -7 -13    2.01    4.14
  25   7  13    1.94    3.95
 -26  -6 -12    8.47    3.83
  26   6  12    3.01    5.83
 -27  -5 -11    1.25    3.64
  27   5  11    5.08    3.95
 -28  -4 -10    9.79    5.52
  28   4  10    5.71    4.27
 -29  -3  -9   -0.38    4.33
  29   3   9    0.69    4.45
 -30  -2  -8   -0.31    5.90
  30   2   8    3.32    5.14
 -31  -1  -7    0.13    4.14
  31   1   7   -1.00    4.89
 -32   0  -6    0.31    3.89
  32   0   6   -1.94    4.45
 -33   1  -5    3.01    4.33
  33  -1   5    1.76    5.46
 -34   2  -4   -0.13    4.70
  34  -2   4    4.70    5.39
 -35   3  -3    3.45    4.70
  35  -3   3   -3.20    5.65
 -36   4  -2   -2.76    4.33
  36  -4   2   -0.44    5.39
 -37   5  -1   -0.63    5.46
  37  -5   1   -1.19    6.02
 -38   6   0   -0.25    5.14
  38  -6   0    3.76    7.15
  39  -7  -1   -2.51    9.72
 -40   8   2   -1.38    3.07
  40  -8  -2   -1.25    7.78
 -41   9   3   -0.06    3.58
 -42  10   4    0.69    3.07
  -8 -26 -32   -1.82    6.46
  -9 -25 -31    4.52    7.21
 -10 -24 -30   -1.44    4.58
  10  24  30   -1.94    3.20
 -11 -23 -29    1.94    4.39
  11  23  29   -0.44    4.14
 -12 -22 -28   -0.94    4.33
  12  22  28    2.13    5.65
 -13 -21 -27   -0.63    4.77
  13  21  27   -6.21    6.46
 -14 -20 -26    0.88    6.78
  14  20  26    1.07    5.71
 -15 -19 -25    7.21    5.21
  15  19  25   -1.07    4.58
 -16 -18 -24    2.82    4.89
  16  18  24   -2.26    4.77
 -17 -17 -23    1.44    4.96
  17  17  23    1.88    4.70
 -18 -16 -22   -1.44    7.09
  18  16  22   -0.19    4.70
 -19 -15 -21   -2.07    4.77
  19  15  21   -0.69    5.33
 -20 -14 -20    6.78    4.52
  20  14  20    3.89    4.45
 -21 -13 -19    0.44    4.27
  21  13  19    6.27    3.95
 -22 -12 -18    2.76    4.01
  22  12  18    0.94    4.08
 -23 -11 -17    2.26    4.52
  23  11  17    2.07    4.20
 -24 -10 -16   -1.19    6.40
  24  10  16   -1.51    4.52
 -25  -9 -15    1.76    4.14
  25   9  15   -0.31    3.58
 -26  -8 -14   -2.38    6.46
  26   8  14    3.39    4.20
 -27  -7 -13    1.00    3.89
  27   7  13    0.63    4.08
 -28  -6 -12    0.00    3.83
  28   6  12   -1.76    4.01
 -29  -5 -11    1.44    3.95
  29   5  11    2.51    3.95
 -30  -4 -10    2.38    5.77
  30   4  10   -0.19    4.45
 -31  -3  -9   -5.71    5.77
  31   3   9    1.13    4.27
 -32  -2  -8    5.27    3.89
  32   2   8    0.94    4.64
 -33  -1  -7   -0.06    3.89
  33   1   7    3.14    4.77
 -34   0  -6    1.38    3.83
  34   0   6   -0.82    4.83
 -35   1  -5    2.63    3.58
  35  -1   5   -0.38    4.77
 -36   2  -4    4.01    3.64
  36  -2   4   -1.13    4.45
 -37   3  -3    1.57    5.83
  37  -3   3   -1.51    7.09
 -38   4  -2    1.25    3.95
  38  -4   2   -1.00    4.83
 -39   5  -1   -1.13    3.89
 -40   6   0   -1.32    3.76
 -42   8   2    0.82    3.32
 -43   9   3    0.38    3.01
 -10 -26 -32   -1.88    5.83
 -11 -25 -31    3.89    6.15
 -12 -24 -30   -3.95    5.77
  12  24  30   -1.82    3.64
 -13 -23 -29   -0.88    5.71
 -14 -22 -28   -2.07    6.27
  14  22  28   -0.69    4.96
 -15 -21 -27   -0.94    4.39
  15  21  27    3.45    6.21
 -16 -20 -26    2.63    5.52
  16  20  26   -0.13    4.39
 -17 -19 -25    4.70    5.65
  17  19  25    6.59    4.08
 -18 -18 -24    4.33    5.27
  18  18  24    0.94    3.07
 -19 -17 -23   -0.44    4.83
  19  17  23    1.38    4.27
 -20 -16 -22    1.19    4.70
  20  16  22   -1.51    4.58
 -21 -15 -21    3.83    4.77
  21  15  21   -2.26    5.08
 -22 -14 -20    1.76    5.02
  22  14  20    0.44    6.65
 -23 -13 -19    8.59    5.58
  23  13  19    2.89    4.08
 -24 -12 -18   -3.83    4.27
  24  12  18   -2.63    4.27
 -25 -11 -17    5.33    5.77
  25  11  17    0.82    5.77
 -26 -10 -16    0.38    4.14
  26  10  16    1.94    4.33
 -27  -9 -15   -4.01    5.52
  27   9  15    3.32    3.58
 -28  -8 -14    1.51    3.76
  28   8  14    2.63    4.20
 -29  -7 -13   -2.07    3.76
  29   7  13   -1.44    4.20
 -30  -6 -12    3.32    3.58
  30   6  12    1.19    3.89
 -31  -5 -11   -3.20    3.64
  31   5  11    2.57    4.08
 -32  -4 -10    0.13    3.51
  32   4  10    2.95    3.64
 -33  -3  -9    2.13    5.39
  33   3   9   -1.44    4.01
  34   2   8   -1.51    4.14
 -35  -1  -7    0.50    4.70
  35   1   7   10.10    5.27
 -36   0  -6    2.63    4.58
  36   0   6    0.06    5.27
 -37   1  -5    1.19    4.89
  37  -1   5   -2.51    6.40
 -38   2  -4   -0.82    2.76
  38  -2   4   -1.13    5.83
 -39   3  -3    2.32    3.01
  39  -3   3    1.19    5.77
 -40   4  -2   -0.56    3.39
 -41   5  -1   -1.32    3.45
 -42   6   0    5.21    5.33
  11  27  33   -1.94    3.83
 -12 -26 -32   -3.45    5.90
  12  26  32   -2.32    3.64
  13  25  31   -0.56    5.02
 -14 -24 -30   -1.19    5.02
  14  24  30    0.44    3.76
  16  22  28    3.01    3.64
 -17 -21 -27    1.44    4.14
  17  21  27    0.50    4.14
 -18 -20 -26    0.38    4.33
  18  20  26    1.69    4.39
 -19 -19 -25    1.07    4.64
  19  19  25    1.76    3.26
 -20 -18 -24    3.07    4.39
  20  18  24   -7.53    7.03
 -21 -17 -23   -3.76    4.27
  21  17  23   -1.32    3.83
 -22 -16 -22    4.77    4.14
  22  16  22   -0.94    4.70
 -23 -15 -21   -0.44    6.96
  23  15  21   -2.38    4.77
 -24 -14 -20   -1.13    5.08
  24  14  20    0.94    4.20
 -25 -13 -19    2.70    7.40
  25  13  19   -0.38    4.14
 -26 -12 -18   -0.75    3.70
  26  12  18   -1.07    4.39
 -27 -11 -17   -3.39    4.14
  27  11  17   -1.00    4.33
 -28 -10 -16    1.25    4.01
  28  10  16   -3.26    3.89
 -29  -9 -15    0.94    3.76
  29   9  15    2.38    4.01
 -30  -8 -14    6.09    5.14
  30   8  14    0.88    4.20
 -31  -7 -13   -1.19    4.27
  31   7  13   -0.63    3.32
 -32  -6 -12   -3.39    3.01
  32   6  12    4.96    3.26
 -33  -5 -11   -1.32    2.76
  33   5  11    0.75    3.32
 -34  -4 -10    2.26    4.39
  34   4  10    3.20    3.26
  35   3   9    4.20    5.08
 -36  -2  -8    0.25    3.32
  36   2   8    2.13    4.27
  37   1   7   -0.94    3.70
  38   0   6    0.69    4.39
  40  -2   4    2.89    5.33
 -43   5  -1   -0.19    2.95
  15  25  31    2.07    4.45
 -16 -24 -30   -0.19    4.70
  16  24  30    2.13    4.27
  17  23  29    3.01    4.20
  18  22  28    0.63    5.14
 -19 -21 -27    3.58    3.70
  19  21  27   -0.44    3.51
 -20 -20 -26   -3.20    5.83
  20  20  26   -0.13    3.64
 -21 -19 -25   -2.57    4.33
  21  19  25   -0.94    2.95
 -22 -18 -24    1.88    3.76
  22  18  24   -2.95    5.77
 -23 -17 -23   -1.44    3.95
  23  17  23    6.09    7.15
 -24 -16 -22    2.82    6.15
  24  16  22   -3.64    6.02
 -25 -15 -21    2.01    4.33
  25  15  21    3.95    3.95
 -26 -14 -20    1.07    4.27
  26  14  20    0.56    3.39
 -27 -13 -19    3.32    5.46
  27  13  19    3.64    3.51
 -28 -12 -18   -0.75    3.64
  28  12  18    3.51    5.08
 -29 -11 -17   -0.69    3.58
  29  11  17    3.95    4.64
 -30 -10 -16   -0.63    3.64
  30  10  16   -1.76    3.01
 -31  -9 -15   -1.88    3.01
  31   9  15   -0.06    3.95
 -32  -8 -14    0.94    2.51
  32   8  14    1.76    5.27
 -33  -7 -13    3.76    3.07
  33   7  13    2.01    5.21
 -34  -6 -12   -0.75    1.88
  34   6  12    2.82    2.51
 -35  -5 -11   -1.76    3.14
  35   5  11    0.00    4.77
 -36  -4 -10   -1.25    2.82
  36   4  10   -2.82    3.70
 -37  -3  -9   -2.63    3.51
  21  21  27    0.75    5.08
 -22 -20 -26   -3.76    4.89
  22  20  26    0.00    5.52
 -23 -19 -25    1.07    4.08
  23  19  25   -0.06    6.02
 -24 -18 -24    3.64    4.77
  24  18  24    2.82    6.15
 -25 -17 -23    8.28    4.89
  25  17  23   -1.76    5.83
 -26 -16 -22    2.26    3.89
  26  16  22    2.26    4.01
 -27 -15 -21    1.13    5.90
  27  15  21    2.38    3.01
 -28 -14 -20    3.89    5.96
  28  14  20   -6.15    4.70
 -29 -13 -19    2.38    3.58
 -30 -12 -18    1.19    2.95
  30  12  18    1.38    4.01
 -31 -11 -17   -0.69    3.14
  31  11  17    1.69    3.95
 -32 -10 -16    1.07    3.07
  32  10  16    1.57    2.63
 -33  -9 -15   -0.25    3.01
  33   9  15    1.38    4.14
 -34  -8 -14   -1.19    2.57
  34   8  14    1.57    3.51
 -35  -7 -13    0.88    1.76
 -36  -6 -12    1.32    2.63
 -37  -5 -11    0.50    2.70
  21  23  29   -3.45    4.77
 -24 -20 -26   -0.25    3.26
 -25 -19 -25   -0.56    4.01
  25  19  25   -4.52    5.58
 -26 -18 -24   -2.38    4.14
  26  18  24    0.88    5.21
 -27 -17 -23    5.21    5.46
  27  17  23    0.82    4.27
 -29 -15 -21    0.75    3.64
  33  11  17    0.31    3.01
  34  10  16   -0.06    2.76
 -30 -16 -22   -0.25    3.45
  34  12  18   -0.82    2.95
  21  27  19   -1.38    3.20
 -21 -27 -19    0.88    3.58
 -20 -28 -20    0.56    4.52
 -19 -29 -21    2.07    4.58
  23  23  15    1.44    3.51
 -23 -23 -15   -1.07    2.82
  22  24  16   -1.32    4.58
  21  25  17   -0.06    2.32
 -21 -25 -17   -0.13    3.76
  20  26  18    0.63    3.58
 -19 -27 -19    0.44    4.77
 -18 -28 -20    3.83    5.46
 -17 -29 -21    2.95    5.46
 -16 -30 -22    0.06    4.14
 -15 -31 -23    0.25    3.26
  23  21  13   -0.75    2.13
 -23 -21 -13    1.13    3.07
  22  22  14    0.00    2.57
 -22 -22 -14   -1.44    4.89
  21  23  15   -3.01    3.64
  20  24  16   -1.19    2.76
 -20 -24 -16   -0.44    3.26
  19  25  17   -1.19    2.76
  18  26  18    1.00    4.89
 -18 -26 -18   -0.82    3.45
  17  27  19   -3.64    5.21
 -17 -27 -19    2.01    3.07
  16  28  20   -5.52    5.52
 -16 -28 -20    0.94    3.64
  15  29  21    0.56    4.77
 -15 -29 -21    0.06    2.57
 -14 -30 -22   -3.26    6.34
  22  20  12   -0.56    2.45
 -22 -20 -12    0.63    3.14
  21  21  13    1.00    2.82
 -21 -21 -13   -2.76    3.83
  20  22  14    0.75    3.20
 -20 -22 -14   -1.00    2.95
  19  23  15   -0.94    3.39
 -19 -23 -15    3.83    3.39
  18  24  16   -2.63    3.26
 -18 -24 -16   -3.58    3.89
  17  25  17    1.25    3.20
 -17 -25 -17    4.14    3.89
  16  26  18    3.07    5.90
 -16 -26 -18    0.94    3.83
  15  27  19    2.63    3.89
 -15 -27 -19    1.19    2.63
  14  28  20    1.32    3.32
 -14 -28 -20   -1.51    5.71
  13  29  21    1.19    5.46
 -13 -29 -21   -0.44    5.52
  12  30  22   -0.25    2.82
 -12 -30 -22   -8.78    6.78
  11  31  23   -1.25    3.45
  10  32  24   -0.50    2.51
 -10 -32 -24    1.07    5.65
  38   2  -6   -0.75    5.52
  36   4  -4    0.50    4.14
 -36  -4   4    4.14    3.95
  35   5  -3    0.25    3.45
  34   6  -2   -1.25    2.82
  21  19  11    2.26    2.63
 -21 -19 -11    0.88    3.64
  20  20  12    6.21    2.82
 -20 -20 -12    2.63    2.70
  19  21  13    2.76    3.20
 -19 -21 -13    0.75    3.20
  18  22  14    1.57    3.76
 -18 -22 -14    1.94    5.02
  17  23  15   -0.25    3.64
 -17 -23 -15    3.01    3.95
  16  24  16    5.14    5.39
 -16 -24 -16   -0.38    4.27
  15  25  17    1.25    3.89
 -15 -25 -17    1.94    3.89
  14  26  18    3.89    4.27
 -14 -26 -18    1.07    4.39
  13  27  19    0.82    3.89
 -13 -27 -19   -0.69    4.83
  12  28  20   -4.45    3.83
 -12 -28 -20   -0.06    4.58
  11  29  21    2.07    3.51
 -11 -29 -21   -1.63    3.70
  10  30  22   -0.69    3.20
 -10 -30 -22    2.13    5.77
   9  31  23    2.07    2.38
  -9 -31 -23   -3.39    3.39
   8  32  24   -2.01    2.63
  -8 -32 -24   -0.31    5.83
  -7 -33 -25    2.32    4.96
 -36  -2   6    0.88    2.63
  35   3  -5    1.76    2.82
 -35  -3   5    1.38    3.07
  34   4  -4   -0.69    2.70
 -34  -4   4    1.07    2.38
  33   5  -3    1.51    2.76
 -33  -5   3    0.25    2.89
  32   6  -2    0.56    2.45
 -32  -6   2   -0.06    2.07
  20  18  10   -0.88    3.51
 -20 -18 -10    2.70    2.32
  19  19  11    1.07    2.95
 -19 -19 -11   -1.13    2.76
  18  20  12    3.83    2.95
 -18 -20 -12    2.26    3.20
  17  21  13    1.57    3.58
 -17 -21 -13   -0.31    3.58
  16  22  14    1.82    5.96
 -16 -22 -14    8.47    3.89
  15  23  15    0.44    3.95
 -15 -23 -15   -4.58    4.14
  14  24  16    1.82    4.27
 -14 -24 -16    0.06    6.84
  13  25  17   -3.20    4.33
 -13 -25 -17    4.45    7.21
  12  26  18    2.20    3.95
 -12 -26 -18    6.21    4.70
  11  27  19    3.51    4.70
 -11 -27 -19    0.06    4.64
  10  28  20    5.52    6.02
 -10 -28 -20   -0.25    4.58
   9  29  21   -2.45    6.65
  -9 -29 -21    2.26    6.96
   8  30  22   -3.45    3.95
  -8 -30 -22    1.94    4.08
   7  31  23    2.32    3.26
  -7 -31 -23   -0.25    3.89
   6  32  24    0.75    4.39
  -6 -32 -24    0.00    4.33
  -5 -33 -25    5.96    5.96
  41  -5 -13   -0.63    4.33
  36   0  -8   -0.88    6.34
 -36   0   8    3.20    4.64
  34   2  -6   -4.08    7.15
 -34  -2   6    1.38    4.33
  33   3  -5    3.45    4.14
 -33  -3   5   -0.38    3.20
  32   4  -4    0.75    3.76
 -32  -4   4    2.20    3.51
  31   5  -3    0.31    3.20
 -31  -5   3    0.69    2.89
  30   6  -2    2.26    3.01
 -30  -6   2    3.01    3.89
  29   7  -1    0.44    1.94
 -29  -7   1   -1.44    2.32
  19  17   9    0.82    2.20
  18  18  10    7.65    2.95
 -18 -18 -10   13.42    2.89
  17  19  11    4.08    3.14
 -17 -19 -11   -1.13    3.83
  16  20  12   11.86    6.21
 -16 -20 -12   19.51    3.51
  15  21  13    4.58    3.58
 -15 -21 -13    3.51    3.64
  14  22  14   10.73    3.76
 -14 -22 -14    3.89    6.27
  13  23  15   -0.88    3.95
 -13 -23 -15    0.69    3.76
  12  24  16   -1.82    4.27
 -12 -24 -16   -0.38    4.45
  11  25  17    2.63    5.21
 -11 -25 -17    4.27    5.52
  10  26  18   -1.38    4.45
 -10 -26 -18   -1.00    4.77
   9  27  19    3.83    4.58
  -9 -27 -19    8.85    5.71
   8  28  20   -0.88    4.27
  -8 -28 -20   -2.07    5.52
   7  29  21   -2.07    4.70
  -7 -29 -21   -4.20    4.83
   6  30  22   -0.50    4.83
  -6 -30 -22   -3.95    5.14
   5  31  23    2.89    4.14
  -5 -31 -23    0.19    5.46
   4  32  24   -0.56    5.90
  -4 -32 -24    0.88    4.89
   3  33  25    1.32    6.02
  -3 -33 -25    2.76    4.39
   2  34  26   -0.50    5.08
  41  -7 -15   -0.25    5.08
  40  -6 -14   -2.82    4.70
  37  -3 -11   -0.38    5.14
  36  -2 -10    3.51    4.58
 -36   2  10   -0.38    3.83
  35  -1  -9   -0.19    2.63
 -35   1   9    2.32    2.70
  34   0  -8   -2.26    3.58
 -34   0   8    1.19    5.52
  33   1  -7   -0.82    4.27
 -33  -1   7   -0.82    3.51
  32   2  -6   -4.27    4.52
 -32  -2   6    2.32    3.45
  31   3  -5   -1.07    4.08
 -31  -3   5   -0.69    3.51
  30   4  -4    3.58    3.95
 -30  -4   4    1.07    3.39
  29   5  -3    3.58    3.45
 -29  -5   3    4.01    3.95
  28   6  -2   -1.94    5.08
  27   7  -1    1.51    2.07
 -27  -7   1    4.45    2.51
  18  16   8    3.89    2.32
 -18 -16  -8    3.14    2.01
  17  17   9    0.63    2.57
 -17 -17  -9    2.63    4.08
  16  18  10    4.96    3.01
 -16 -18 -10    4.83    2.95
  15  19  11    3.89    4.96
 -15 -19 -11    0.63    3.07
  14  20  12   12.92    3.83
 -14 -20 -12   14.30    3.76
  13  21  13    3.95    3.51
 -13 -21 -13   -1.44    3.70
  12  22  14    3.26    3.39
 -12 -22 -14    0.82    3.95
  11  23  15    5.21    3.64
 -11 -23 -15    0.69    3.89
  10  24  16    0.38    5.21
 -10 -24 -16    2.20    5.08
   9  25  17    5.46    4.58
  -9 -25 -17   -0.50    5.14
   8  26  18   -0.94    4.77
  -8 -26 -18   -4.64    5.58
   7  27  19    5.02    5.08
  -7 -27 -19   -2.82    5.65
   6  28  20    8.97    5.08
  -6 -28 -20   -0.75    5.96
   5  29  21    0.88    4.77
  -5 -29 -21    4.27    5.65
   4  30  22    5.77    5.02
  -4 -30 -22    8.85    5.21
   3  31  23    1.63    3.95
  -3 -31 -23    3.14    5.27
   2  32  24   -1.63    3.76
  -2 -32 -24   -3.14    4.33
   1  33  25    0.13    5.02
  -1 -33 -25   -2.01    4.27
  40  -8 -16    4.52    6.90
  39  -7 -15    1.57    4.77
  36  -4 -12   -0.56    6.15
 -36   4  12    2.07    5.65
  35  -3 -11    0.31    3.07
 -35   3  11    0.75    3.32
 -34   2  10    0.94    5.96
  33  -1  -9   -0.69    4.14
 -33   1   9   -0.69    3.39
  32   0  -8   -3.51    4.70
 -32   0   8    0.88    3.32
  31   1  -7    8.03    7.47
 -31  -1   7    1.07    3.95
  30   2  -6    3.39    4.52
 -30  -2   6    5.46    3.51
  29   3  -5   -2.95    5.21
 -29  -3   5    2.38    3.14
  28   4  -4   11.67    3.70
 -28  -4   4    6.84    4.39
  27   5  -3    0.94    3.07
 -27  -5   3   -0.63    2.89
  26   6  -2    8.72    2.82
 -26  -6   2    4.58    2.57
  25   7  -1    2.70    2.20
 -25  -7   1    2.20    1.94
  17  15   7    3.58    2.01
 -17 -15  -7    3.83    3.01
  16  16   8   13.24    2.38
 -16 -16  -8   18.95    4.01
  15  17   9    3.83    4.01
 -15 -17  -9    4.33    2.76
  14  18  10   24.78    3.89
  13  19  11    7.40    3.58
  12  20  12   32.43    4.89
 -12 -20 -12   39.46    6.34
  11  21  13   -1.00    3.76
 -11 -21 -13   -1.32    4.33
  10  22  14   -1.38    3.89
 -10 -22 -14   -1.25    4.39
   9  23  15    9.54    4.45
  -9 -23 -15    6.59    4.33
   8  24  16    3.20    4.89
  -8 -24 -16   -1.07    4.77
   7  25  17   11.23    5.58
  -7 -25 -17    9.54    9.60
   6  26  18   -1.19    4.83
  -6 -26 -18    5.58    5.83
   5  27  19    3.89    5.83
  -5 -27 -19    3.14    5.83
   4  28  20   -1.13    5.46
  -4 -28 -20    0.13    6.02
   3  29  21   -1.76    5.52
  -3 -29 -21   -0.19    5.96
   2  30  22   -0.82    5.52
  -2 -30 -22    2.07    6.84
   1  31  23    2.38    3.45
  -1 -31 -23   -1.00    2.51
   0  32  24    0.31    3.76
   0 -32 -24   -0.63    2.20
   1 -33 -25   -0.50    2.13
   2 -34 -26    1.38    6.59
  40 -10 -18    2.95    8.03
  39  -9 -17   -6.40    6.78
  35  -5 -13   -4.08    4.33
 -35   5  13    1.76    3.95
  34  -4 -12    0.00    4.27
 -34   4  12   -0.25    3.58
  33  -3 -11    0.31    5.14
 -33   3  11   -0.88    3.95
  32  -2 -10   -3.01    5.02
 -32   2  10   -0.13    3.07
  31  -1  -9   -4.33    5.02
 -31   1   9    0.88    3.76
  30   0  -8   -0.44    4.70
 -30   0   8    1.32    3.83
  29   1  -7   -1.82    4.83
 -29  -1   7   -2.01    3.45
  28   2  -6    5.33    4.52
 -28  -2   6    1.07    3.64
  27   3  -5   -1.94    4.14
 -27  -3   5    2.07    3.39
  26   4  -4    4.01    3.83
 -26  -4   4    0.13    3.51
  25   5  -3    3.32    3.26
 -25  -5   3   13.55    3.07
  24   6  -2   -1.57    2.63
 -24  -6   2   -1.13    2.26
  23   7  -1   12.67    2.07
 -23  -7   1   13.36    1.88
  16  14   6   20.95    2.26
 -16 -14  -6   12.73    3.20
 -15 -15  -7    4.08    3.45
  14  16   8    9.47    4.64
 -14 -16  -8    5.52    3.07
  13  17   9   -1.63    2.89
 -13 -17  -9    2.32    3.01
  12  18  10    1.88    2.89
 -12 -18 -10    7.72    3.70
  11  19  11   12.55    3.51
 -11 -19 -11   10.23    3.58
  10  20  12   -2.07    4.58
   9  21  13   14.87    4.33
  -9 -21 -13    7.59    4.77
   8  22  14    0.63    4.01
  -8 -22 -14    4.01    4.20
   7  23  15   11.98    4.58
  -7 -23 -15   13.68    4.83
   6  24  16    5.33    5.27
  -6 -24 -16   -0.69    5.58
   5  25  17    7.72    5.14
  -5 -25 -17    5.33    5.46
   4  26  18    3.83    5.21
  -4 -26 -18   -5.14    5.46
   3  27  19    0.94    5.52
  -3 -27 -19    1.69    6.40
   2  28  20   -3.51    5.71
  -2 -28 -20    3.01    6.34
   1  29  21   -2.57    5.77
  -1 -29 -21   -1.19    6.27
   0  30  22    1.69    5.52
   0 -30 -22    8.22    5.83
  -1  31  23    3.64    4.08
   1 -31 -23    2.01    4.33
  -2  32  24   -1.32    3.51
   3 -33 -25    0.69    2.07
  39 -11 -19    1.19    8.28
  38 -10 -18    0.69    8.22
  34  -6 -14   -1.19    5.52
 -34   6  14   -3.14    3.83
  33  -5 -13    5.08    4.39
 -33   5  13    1.19    3.89
  32  -4 -12    0.00    5.39
 -32   4  12    2.01    3.95
  31  -3 -11    8.53    5.27
 -31   3  11   -0.63    4.20
  30  -2 -10    3.70    5.08
 -30   2  10   -0.94    4.39
  29  -1  -9    2.45    5.14
 -29   1   9    1.25    3.95
  28   0  -8    2.38    4.33
 -28   0   8   -1.82    3.76
  27   1  -7    1.13    3.83
 -27  -1   7    1.32    3.70
  26   2  -6    5.39    3.95
 -26  -2   6    6.46    3.58
  25   3  -5    7.84    3.70
 -25  -3   5    4.01    3.07
  24   4  -4   10.66    3.26
 -24  -4   4    6.27    2.82
  23   5  -3   -1.88    2.89
 -23  -5   3    0.25    2.63
  22   6  -2    1.38    2.63
 -22  -6   2    1.82    3.20
  21   7  -1   10.16    2.01
 -21  -7   1    7.21    1.76
  15  13   5    1.63    1.76
 -15 -13  -5    0.31    2.38
 -14 -14  -6    9.35    2.82
  13  15   7    4.52    2.57
 -13 -15  -7    4.64    2.82
  12  16   8   20.26    3.20
 -12 -16  -8   17.63    3.20
  11  17   9   24.34    4.96
 -11 -17  -9   28.04    3.95
  10  18  10   43.10    4.20
 -10 -18 -10   40.09    4.20
   9  19  11    8.03    3.64
  -9 -19 -11    5.14    3.58
   8  20  12   15.24    4.45
  -8 -20 -12    6.78    5.90
   7  21  13    1.63    3.89
  -7 -21 -13    2.63    4.70
   6  22  14    1.32    5.08
  -6 -22 -14    5.46    7.21
   5  23  15   15.18    4.96
  -5 -23 -15    1.19    5.14
   4  24  16   12.73    4.96
  -4 -24 -16    6.52    5.33
   3  25  17    6.46    5.27
  -3 -25 -17   14.80    6.09
   2  26  18    1.32    5.52
  -2 -26 -18    7.59    6.09
   1  27  19   -4.20    6.15
  -1 -27 -19    3.70    6.59
   0  28  20   -2.01    6.52
   0 -28 -20    3.14    6.78
  -1  29  21   -1.82    5.83
   1 -29 -21    5.58    7.03
  -2  30  22   -0.88    4.64
   2 -30 -22   -6.02    8.97
  -3  31  23   -1.07    3.89
   3 -31 -23    1.19    4.33
  -4  32  24    0.94    3.64
   4 -32 -24    2.13    3.07
   5 -33 -25    3.83    8.34
  38 -12 -20   -1.25    7.90
 -38  12  20   -0.13    5.65
  37 -11 -19    0.50    5.14
 -37  11  19   -0.19    4.83
  35  -9 -17    0.44    6.34
 -34   8  16   -1.94    4.58
  33  -7 -15    4.01    4.77
 -33   7  15    2.57    4.08
  32  -6 -14   -2.51    4.96
 -32   6  14   -2.57    4.89
  31  -5 -13    4.14    6.84
 -31   5  13   -1.00    4.89
  30  -4 -12    0.00    5.77
 -30   4  12   -3.20    4.96
  29  -3 -11    1.69    5.58
 -29   3  11    0.50    5.21
  28  -2 -10   -0.19    5.02
 -28   2  10    4.20    4.39
  27  -1  -9    1.13    4.77
 -27   1   9    0.88    3.64
  26   0  -8   -1.32    4.01
 -26   0   8    3.20    4.08
  25   1  -7    7.40    7.03
 -25  -1   7    0.69    3.83
  24   2  -6    0.63    3.89
 -24  -2   6   -0.44    4.58
  23   3  -5    2.26    3.51
 -23  -3   5   -2.63    4.45
  22   4  -4    4.08    3.95
 -22  -4   4    2.57    3.07
  21   5  -3   33.69    3.39
 -21  -5   3   30.43    3.95
  20   6  -2   47.24    3.07
 -20  -6   2   44.73    3.76
  19   7  -1   33.19    2.13
 -19  -7   1   30.24    2.51
  14  12   4    7.53    1.51
 -14 -12  -4    6.96    2.26
  13  13   5   68.38    5.46
 -13 -13  -5   75.47    3.64
  12  14   6   39.65    4.14
 -12 -14  -6   37.33    3.01
  11  15   7   23.90    3.95
 -11 -15  -7   22.90    2.95
  10  16   8    0.00    2.82
 -10 -16  -8    4.33    3.26
   9  17   9    0.63    3.39
  -9 -17  -9   -1.13    3.70
   8  18  10    7.78    3.64
  -8 -18 -10    8.59    4.01
   7  19  11    4.01    4.20
  -7 -19 -11    3.95    4.96
   6  20  12   21.45    4.33
  -6 -20 -12   23.71    5.39
   5  21  13   17.82    4.45
  -5 -21 -13    9.72    4.52
   4  22  14   10.23    4.89
  -4 -22 -14    6.78    5.33
   3  23  15    0.63    5.08
  -3 -23 -15    6.78    5.83
   2  24  16   -6.46    5.39
  -2 -24 -16    0.82    5.77
   1  25  17    0.44    5.71
  -1 -25 -17   -6.90    6.15
   0  26  18   10.29    5.83
   0 -26 -18   -2.82    6.46
  -1  27  19    9.35    6.15
   1 -27 -19   -5.39    6.52
  -2  28  20    2.45    5.14
   2 -28 -20    4.33    5.27
  -3  29  21    4.08    6.02
   3 -29 -21    1.07    6.78
  -4  30  22    4.14    5.90
   4 -30 -22   -3.07    6.78
  -5  31  23    1.76    2.89
   5 -31 -23   -2.51    4.08
  -6  32  24    0.06    3.01
   6 -32 -24    1.57    8.16
   7 -33 -25    2.07    8.91
  37 -13 -21    0.75    6.40
  36 -12 -20    0.56    6.21
 -35  11  19    3.58    5.21
  34 -10 -18   -1.07    6.52
 -34  10  18   -0.50    6.15
  33  -9 -17   -3.20    7.03
 -33   9  17    3.51    5.39
  32  -8 -16    1.00    5.71
 -32   8  16   -0.38    4.52
  31  -7 -15    0.31    5.65
 -31   7  15    3.58    4.89
  30  -6 -14    1.38    7.21
 -30   6  14   -3.89    5.21
  29  -5 -13   -3.51    6.21
 -29   5  13    3.32    4.83
  28  -4 -12    1.57    5.90
 -28   4  12   -0.44    4.96
  27  -3 -11    2.01    5.71
 -27   3  11    3.58    4.70
  26  -2 -10   -0.44    4.77
 -26   2  10    0.94    4.01
  25  -1  -9    2.70    4.33
 -25   1   9    4.45    4.33
  24   0  -8   -2.89    6.40
 -24   0   8    1.88    4.14
  23   1  -7   14.18    4.64
 -23  -1   7   14.49    3.45
  22   2  -6    0.82    3.76
 -22  -2   6    1.32    3.83
  21   3  -5   34.44    5.52
 -21  -3   5   36.82    3.58
  20   4  -4    3.07    2.89
 -20  -4   4    2.38    2.95
  19   5  -3    2.51    2.70
 -19  -5   3    3.14    2.38
 -18  -6   2   59.16    3.07
  12  12   4   73.21    5.46
 -12 -12  -4   91.09    3.64
  11  13   5    7.78    2.32
 -11 -13  -5    9.72    2.20
  10  14   6    8.47    2.70
 -10 -14  -6    6.34    4.77
   9  15   7   55.83    4.01
  -9 -15  -7   42.53    5.58
   8  16   8    8.66    3.14
  -8 -16  -8    5.27    3.26
   7  17   9   52.00    4.52
  -7 -17  -9   48.87    4.20
   6  18  10    5.90    5.71
  -6 -18 -10    1.25    5.21
   5  19  11   56.02    5.08
  -5 -19 -11   53.20    5.46
   4  20  12   -2.76    4.64
  -4 -20 -12   -1.82    4.45
   3  21  13   -3.14    4.27
  -3 -21 -13   -4.64    4.77
   2  22  14    4.89    4.89
  -2 -22 -14   11.10    6.09
   1  23  15   -8.03    5.46
  -1 -23 -15    6.46    5.65
   0  24  16   10.85    5.71
   0 -24 -16   12.99    6.21
  -1  25  17    6.27    5.71
   1 -25 -17   -2.76    6.46
  -2  26  18    5.39    6.21
   2 -26 -18    8.59    6.27
  -3  27  19    4.20    6.40
   3 -27 -19    3.70   11.67
  -4  28  20    0.50    6.65
   4 -28 -20   -3.45    7.09
  -5  29  21    0.88    6.40
   5 -29 -21   -2.63    6.90
  -6  30  22    4.64    5.46
   6 -30 -22    3.20    6.52
  -7  31  23    0.13    3.32
   7 -31 -23    0.50    3.26
   8 -32 -24    1.38    8.28
  35 -13 -21    2.38    6.52
 -34  12  20   -2.70    5.33
 -33  11  19   -2.45    5.08
  32 -10 -18   -0.94    5.33
 -32  10  18   -0.75    5.21
  31  -9 -17    1.38    6.34
 -31   9  17    0.63    4.96
  30  -8 -16    2.70    5.90
 -30   8  16    4.96    5.08
  29  -7 -15    1.51    7.34
 -29   7  15    3.51    5.39
  28  -6 -14    2.57    5.90
 -28   6  14   -0.56    4.77
  27  -5 -13    6.65    5.52
 -27   5  13    5.77    4.77
  26  -4 -12    1.69    5.33
 -26   4  12    2.13    4.52
  25  -3 -11    8.09    4.70
 -25   3  11    7.28    4.14
  24  -2 -10    0.19    4.27
 -24   2  10    4.77    3.58
  23  -1  -9   20.01    4.58
 -23   1   9   19.70    3.89
  22   0  -8   11.79    4.64
 -22   0   8   15.56    3.51
  21   1  -7    5.21    3.89
 -21  -1   7   11.86    3.14
  20   2  -6   51.50    4.33
 -20  -2   6   55.33    4.27
  19   3  -5    6.59    3.07
 -19  -3   5   -1.00    3.76
  18   4  -4  129.92    5.33
 -18  -4   4  119.50    5.21
  17   5  -3   14.05    2.57
 -17  -5   3   15.24    2.20
  16   6  -2  250.74   10.73
 -16  -6   2  243.21   10.16
  10  12   4   58.34    3.20
 -10 -12  -4   62.61    3.26
  -9 -13  -5  281.86   13.30
   8  14   6   32.68    3.45
  -8 -14  -6   33.62    3.45
   7  15   7   30.17    4.20
  -7 -15  -7   28.54    5.96
   6  16   8   60.79    4.89
  -6 -16  -8   63.80    5.21
   5  17   9   -6.15    5.46
  -5 -17  -9   -2.01    4.27
   4  18  10  142.65    7.28
  -4 -18 -10  145.04    7.47
   3  19  11   -0.19    4.45
  -3 -19 -11    4.52    4.52
   2  20  12   25.91    5.14
  -2 -20 -12   18.82    5.21
   1  21  13    9.22    4.83
  -1 -21 -13    2.01    5.08
   0  22  14   -2.26    5.52
   0 -22 -14   -1.51    5.39
  -1  23  15    0.44    5.58
   1 -23 -15   12.04    5.90
  -2  24  16   -5.39    5.90
   2 -24 -16    2.26    6.52
  -3  25  17   16.25    5.52
   3 -25 -17   10.66    5.65
  -4  26  18    8.34    6.09
   4 -26 -18   -4.96    6.71
  -5  27  19    8.28    6.27
   5 -27 -19    5.58    7.84
  -6  28  20    7.21    6.84
   6 -28 -20    1.57    7.28
  -7  29  21   -0.82    9.79
   7 -29 -21    6.52   11.04
  -8  30  22    0.69    4.33
   8 -30 -22   -3.26    6.15
  -9  31  23    2.26    4.39
   9 -31 -23   -1.19    5.52
  34 -14 -22   -0.25    6.90
 -33  13  21    3.95    5.90
 -32  12  20   -4.45    5.39
  31 -11 -19    0.69    5.77
 -31  11  19    0.13    4.27
  30 -10 -18    1.94    6.65
 -30  10  18    1.76    4.70
  29  -9 -17    1.69    6.09
 -29   9  17   -1.94    5.14
  28  -8 -16    5.77    6.96
 -28   8  16    3.76    6.02
  27  -7 -15   -2.20    6.02
 -27   7  15    4.08    4.83
  26  -6 -14    2.13    5.90
 -26   6  14    7.90    4.89
  25  -5 -13    1.94    5.71
 -25   5  13    4.01    5.02
  24  -4 -12   -1.19    5.83
 -24   4  12    2.95    4.89
  23  -3 -11   11.73    5.14
 -23   3  11    1.13    4.27
  22  -2 -10    5.96    4.70
 -22   2  10   12.04    4.08
  21  -1  -9   20.58    5.02
 -21   1   9   12.67    3.95
  20   0  -8   33.56    5.14
 -20   0   8   28.61    4.14
  19   1  -7   40.02    4.70
 -19  -1   7   36.57    3.58
  18   2  -6   63.30    4.64
 -18  -2   6   67.94    5.90
  17   3  -5   13.11    4.64
 -17  -3   5   17.06    3.07
  16   4  -4   42.47    4.52
 -16  -4   4   45.36    2.95
  15   5  -3   13.68    3.07
 -15  -5   3   11.35    1.88
 -14  -6   2  172.14    7.28
  -9 -11  -3  176.03    8.47
   8  12   4   15.31    2.26
  -8 -12  -4   20.64    2.45
   7  13   5  101.44    5.27
  -7 -13  -5  111.60    5.14
   6  14   6   23.96    3.45
  -6 -14  -6   29.36    3.76
   5  15   7   85.94    4.83
  -5 -15  -7   82.30    4.83
   4  16   8   68.82    5.33
  -4 -16  -8   66.43    4.83
   3  17   9   52.19    4.77
  -3 -17  -9   43.03    5.14
   2  18  10   81.05    5.46
  -2 -18 -10   85.44    9.03
   1  19  11   10.04    5.27
  -1 -19 -11    7.97    4.70
   0  20  12   12.30    5.02
   0 -20 -12    6.96    4.83
  -1  21  13    5.14    5.02
   1 -21 -13   -3.64    5.71
  -2  22  14    9.72    5.52
   2 -22 -14    0.56    5.71
  -3  23  15    1.38    5.58
   3 -23 -15    6.52    6.21
  -4  24  16    3.89    6.21
   4 -24 -16    1.13    6.96
  -5  25  17    4.45    6.21
   5 -25 -17   10.66    7.15
  -6  26  18    0.38    6.71
   6 -26 -18   -4.39    7.53
  -7  27  19   -1.44    5.65
   7 -27 -19   -2.82    6.02
  -8  28  20    3.07    6.84
   8 -28 -20   -3.32    7.53
  -9  29  21   -0.13    5.58
   9 -29 -21    0.25    6.40
 -10  30  22   -0.31    3.01
  10 -30 -22   -1.13    8.28
  11 -31 -23   -2.51    6.09
  33 -15 -23    0.63    6.15
  32 -14 -22    2.20    6.40
 -32  14  22   -1.25    5.39
  31 -13 -21    0.38    7.03
 -31  13  21   -0.25    5.83
  30 -12 -20   -0.69    5.71
 -30  12  20    1.19    4.08
  29 -11 -19   -3.14    6.65
 -29  11  19    0.25    6.84
  28 -10 -18    5.14    6.59
 -28  10  18    0.13    5.52
  27  -9 -17   -1.07    6.46
 -27   9  17    1.38    5.77
  26  -8 -16   12.23    7.21
 -26   8  16   -1.38    5.46
  25  -7 -15    6.21    6.34
 -25   7  15    2.45    4.96
  24  -6 -14    2.13    5.52
 -24   6  14    1.32    5.02
  23  -5 -13   32.68    7.09
 -23   5  13   22.46    5.02
  22  -4 -12    7.59    4.77
 -22   4  12   10.54    4.08
  21  -3 -11   29.61    4.96
 -21   3  11   26.35    4.39
  20  -2 -10   -2.32    4.20
 -20   2  10   -0.50    3.95
  19  -1  -9   45.98    7.90
 -19   1   9   40.40    4.83
  18   0  -8   45.23    5.08
 -18   0   8   41.84    4.08
  17   1  -7   -1.69    3.83
 -17  -1   7    4.64    3.51
  16   2  -6  242.02   11.17
 -16  -2   6  253.94   12.23
  15   3  -5   14.62    2.76
 -15  -3   5   15.43    2.51
  14   4  -4  350.80   14.87
 -14  -4   4  329.41   14.55
  13   5  -3   25.91    2.89
 -13  -5   3   26.22    2.01
   8  10   2    2.57    1.63
  -8 -10  -2    2.26    1.57
  -7 -11  -3  955.97   38.20
   6  12   4   75.34    4.45
  -6 -12  -4   78.60    4.33
  -5 -13  -5  255.57   13.11
   4  14   6   25.72    3.64
  -4 -14  -6   21.77    3.45
   3  15   7   33.75    4.27
  -3 -15  -7   39.65    4.27
   2  16   8  269.50   14.62
   1  17   9    8.91    6.84
  -1 -17  -9    2.63    4.27
   0  18  10  214.61    9.10
   0 -18 -10  220.88    8.78
  -1  19  11   11.29    7.65
   1 -19 -11   11.48    7.72
  -2  20  12   23.84    5.46
   2 -20 -12   25.41    5.58
  -3  21  13   -5.21    5.39
   3 -21 -13   -6.40    5.77
  -4  22  14   10.04    5.77
   4 -22 -14   11.67    6.15
  -5  23  15   16.12    6.46
   5 -23 -15    8.66    6.84
  -6  24  16    0.38    5.46
   6 -24 -16    2.57    6.90
  -7  25  17   15.06    6.96
   7 -25 -17   11.10    7.65
  -8  26  18    5.90    6.71
   8 -26 -18   10.29    7.47
  -9  27  19    1.88    6.90
   9 -27 -19   -3.26    7.97
 -10  28  20    8.72    5.08
  10 -28 -20   -4.83    6.02
 -11  29  21    2.01    5.46
  11 -29 -21   -5.83    6.21
 -12  30  22    3.89    6.02
  12 -30 -22   -2.38    5.27
  32 -16 -24    3.51    7.09
 -32  16  24   -1.88    6.21
  31 -15 -23   -2.89    6.90
 -31  15  23   -3.14    5.83
 -30  14  22    1.32    5.77
  29 -13 -21    9.22    5.52
 -29  13  21   -0.13    4.33
  28 -12 -20    2.07    6.90
 -28  12  20    0.31    4.77
  27 -11 -19   -1.25    6.71
 -27  11  19   -2.07    5.46
  26 -10 -18   -2.95    7.09
 -26  10  18   -2.95    5.90
  25  -9 -17    5.46    7.15
 -25   9  17   -0.19    6.09
  24  -8 -16   -4.39    6.27
 -24   8  16    1.76    5.27
  23  -7 -15   12.30    6.34
 -23   7  15   17.82    5.14
  22  -6 -14    2.32    5.90
 -22   6  14    6.90    4.89
  21  -5 -13   21.58    6.09
 -21   5  13   21.52    4.89
  20  -4 -12   -0.31    4.70
 -20   4  12    1.32    4.14
  19  -3 -11    6.59    5.33
 -19   3  11    8.09    3.95
  18  -2 -10   87.45    6.46
 -18   2  10   79.29    5.14
  17  -1  -9   -0.63    3.89
 -17   1   9    1.25    3.20
  16   0  -8  248.04   13.42
  15   1  -7   -1.19    3.20
 -15  -1   7   -0.56    3.01
  14   2  -6  158.59    8.91
 -14  -2   6  160.22    7.90
  13   3  -5   29.67    2.95
 -13  -3   5   27.60    2.63
  12   4  -4   39.96    3.89
 -12  -4   4   48.37    2.76
  11   5  -3  318.11   12.92
 -11  -5   3  300.68   12.61
  -7  -9  -1  311.53   13.17
   6  10   2   75.78    6.71
  -6 -10  -2   89.96    4.33
   5  11   3  357.89   16.87
   4  12   4   40.71    3.51
  -4 -12  -4   45.61    3.51
   3  13   5   23.09    3.45
  -3 -13  -5   25.59    3.07
   2  14   6  162.54    7.21
  -2 -14  -6  161.54    6.71
   1  15   7   -2.51    3.83
  -1 -15  -7    0.88    5.58
   0 -16  -8  267.62   10.54
  -1  17   9    1.94    4.45
   1 -17  -9    3.76    5.08
  -2  18  10   79.92    6.15
   2 -18 -10   88.64    6.52
  -3  19  11   11.86    7.34
   3 -19 -11   15.18    5.71
  -4  20  12   -2.26    5.46
   4 -20 -12   -0.06    5.77
  -5  21  13   23.78    6.21
   5 -21 -13   22.33    6.21
  -6  22  14   -3.45    6.21
   6 -22 -14   -0.38    6.40
  -7  23  15   19.64    6.46
   7 -23 -15   12.55    6.90
  -8  24  16    0.50    4.89
   8 -24 -16    1.57    5.46
  -9  25  17   -4.70    7.40
   9 -25 -17    5.14    7.40
 -10  26  18    8.16    7.28
  10 -26 -18    0.25    8.22
 -11  27  19   -1.63    6.78
  11 -27 -19    6.09    7.97
 -12  28  20   -5.27    6.52
  12 -28 -20   11.79    6.96
 -13  29  21    5.27    4.27
  13 -29 -21    0.06    4.89
  14 -30 -22    2.01    8.41
  15 -31 -23   -3.83    7.34
  30 -16 -24   -1.57    6.52
 -30  16  24    1.07    7.03
  29 -15 -23   -1.69    6.90
 -29  15  23    1.07    5.21
  28 -14 -22   -3.14    5.96
 -28  14  22    0.56    4.77
  27 -13 -21    3.26    6.59
 -27  13  21   -2.82    5.21
  26 -12 -20    5.65    7.53
 -26  12  20   11.23    9.28
  25 -11 -19    5.52    7.21
 -25  11  19    4.89    6.02
  24 -10 -18   11.48    7.15
 -24  10  18    6.15    6.27
  23  -9 -17    1.69    6.71
 -23   9  17    2.01    5.46
  22  -8 -16    3.70    6.65
 -22   8  16    4.20    5.39
  21  -7 -15   -0.56    8.72
 -21   7  15    3.07    5.46
  20  -6 -14   13.55    5.52
 -20   6  14    8.22    5.02
  19  -5 -13   33.37    5.33
 -19   5  13   29.11    4.89
  18  -4 -12   39.08    5.71
 -18   4  12   40.52    4.83
  17  -3 -11   89.46    6.09
 -17   3  11   92.22    5.71
  16  -2 -10   -5.58    4.39
 -16   2  10    1.25    3.76
  15  -1  -9    0.38    3.70
 -15   1   9    3.32    3.39
  14   0  -8  204.69    8.28
 -14   0   8  214.61    8.22
  13   1  -7   50.44    3.76
 -13  -1   7   56.65    3.51
  11   3  -5  327.40   14.93
 -11  -3   5  314.66   14.55
  10   4  -4  931.76   36.45
  -9  -5   3   48.18    2.32
   8   6  -2  180.42    6.71
   7   7  -1   66.43    3.32
   6   8   0  277.59    8.85
  -6  -8   0  279.10    8.66
   5   9   1  508.07   15.49
  -5  -9  -1  507.38   15.06
   4  10   2    2.20    2.01
  -4 -10  -2    6.90    2.07
  -3 -11  -3  525.01   24.40
   2  12   4   90.27    5.96
  -2 -12  -4   83.94    5.21
   1  13   5   91.09    5.14
  -1 -13  -5   91.65    5.08
   0  14   6   51.88    4.96
   0 -14  -6   51.94    4.39
  -1  15   7    2.07    4.14
   1 -15  -7   -0.69    4.14
  -2  16   8  243.46   12.23
   2 -16  -8  232.23   12.30
  -3  17   9   49.62    5.83
   3 -17  -9   42.78    5.96
  -4  18  10  166.43    8.34
   4 -18 -10  155.32    7.28
  -5  19  11   57.78    7.15
   5 -19 -11   63.74    7.78
  -6  20  12   28.67    5.90
   6 -20 -12   37.95    6.40
  -7  21  13   -4.70    6.27
   7 -21 -13    4.33    6.71
  -8  22  14    4.08    6.21
   8 -22 -14    6.09    6.84
  -9  23  15    4.83    6.78
   9 -23 -15    0.63    7.28
 -10  24  16   13.80    9.41
  10 -24 -16    8.85    7.97
 -11  25  17    5.33    5.71
  11 -25 -17    8.34    6.40
 -12  26  18    2.38    7.03
  12 -26 -18   -6.71    7.47
 -13  27  19    0.88    6.65
  13 -27 -19   -1.13    6.15
 -14  28  20   -5.71    6.15
  14 -28 -20    2.01    6.09
 -15  29  21    0.06    5.71
  15 -29 -21    0.44    6.15
 -16  30  22    0.88    4.77
  16 -30 -22   -4.14    8.28
  29 -17 -25   -2.63    6.71
 -29  17  25   -0.31    6.09
  28 -16 -24   -1.88    6.90
 -28  16  24    0.69    5.90
  27 -15 -23   -0.19    5.52
 -27  15  23   -7.34    7.65
  26 -14 -22   -0.69    6.90
 -26  14  22    2.57    5.14
  25 -13 -21    6.78    7.53
 -25  13  21    0.82    6.15
  24 -12 -20    2.20    7.53
 -24  12  20   -0.94    4.89
  23 -11 -19   -1.44    7.53
 -23  11  19   -3.20    6.15
  22 -10 -18    0.44    7.40
 -22  10  18   -4.64    5.90
  21  -9 -17    4.89    6.71
 -21   9  17    0.50    5.58
  20  -8 -16   -0.13    6.52
 -20   8  16    3.64    5.33
  19  -7 -15    4.70    5.90
 -19   7  15    8.41    4.96
  18  -6 -14    5.39    5.14
 -18   6  14   -1.69    4.52
  17  -5 -13    0.44    5.58
 -17   5  13    2.32    4.64
  16  -4 -12   19.70    5.14
 -16   4  12   27.60    4.39
  15  -3 -11    8.03    4.77
 -15   3  11    4.96    3.76
  14  -2 -10  177.09   10.73
 -14   2  10  176.28    7.40
  13  -1  -9  124.84    8.47
 -13   1   9  117.00    5.71
  12   0  -8  368.99   19.07
  11   1  -7   17.88    3.14
 -11  -1   7   18.32    2.57
  10   2  -6   95.98    5.08
 -10  -2   6   93.66    4.70
   9   3  -5   42.09    3.89
  -9  -3   5   51.31    3.07
   8   4  -4  131.93    5.39
  -8  -4   4  133.12    5.14
   7   5  -3  129.48    6.90
  -7  -5   3  130.67    4.52
   6   6  -2   43.85    3.01
  -6  -6   2   44.41    2.13
   5   7  -1  331.10   10.04
  -5  -7   1  329.28    9.79
   4   8   0   54.70    3.70
  -4  -8   0   65.99    3.83
   3   9   1   62.17    4.01
  -3  -9  -1   67.50    4.01
   2  10   2  368.11   14.18
  -2 -10  -2  381.03   14.11
   1  11   3   10.73    3.01
  -1 -11  -3    9.16    3.07
   0  12   4   76.28    4.96
   0 -12  -4   85.94    5.33
  -1  13   5  101.88    6.15
   1 -13  -5  100.25    6.27
  -2  14   6  184.43    8.91
   2 -14  -6  174.46    8.34
  -3  15   7   39.08    5.08
   3 -15  -7   38.83    5.21
  -4  16   8   71.14    6.27
   4 -16  -8   73.77    6.65
  -5  17   9    5.08    5.14
   5 -17  -9   -1.94    5.21
  -6  18  10   -3.83    4.83
   6 -18 -10    0.38    5.71
  -7  19  11    4.96    5.58
   7 -19 -11   -0.44    6.02
  -8  20  12    2.07    6.09
   8 -20 -12   -1.51    6.40
  -9  21  13   15.43    6.52
   9 -21 -13   12.73    7.09
 -10  22  14   13.55    6.65
  10 -22 -14   -0.56    6.96
 -11  23  15    0.63    6.46
  11 -23 -15    1.44    7.84
 -12  24  16   -7.03    7.21
  12 -24 -16    2.38    8.03
 -13  25  17    0.56    7.21
  13 -25 -17   -5.65    7.84
 -14  26  18    4.52    7.47
  14 -26 -18    2.13    8.22
 -15  27  19    1.94    6.46
  15 -27 -19   -0.38    7.03
 -16  28  20   10.16    6.65
  16 -28 -20   -4.08    6.59
 -17  29  21    2.70    5.14
  17 -29 -21    3.07   10.29
  27 -17 -25   -0.50    5.21
 -27  17  25   -2.07    6.02
  26 -16 -24    3.01    8.16
 -26  16  24   -7.90    7.40
  25 -15 -23    1.13    6.21
 -25  15  23   -2.26    3.39
  24 -14 -22   -7.03    7.34
 -24  14  22    1.76    5.90
  23 -13 -21   12.55    8.16
 -23  13  21   -0.38    6.46
  22 -12 -20   -0.69   11.10
 -22  12  20    2.70    5.46
  21 -11 -19    1.32    7.65
 -21  11  19    6.90    6.02
  20 -10 -18   -6.59    6.90
 -20  10  18    2.26    5.71
  19  -9 -17   -4.45    6.27
 -19   9  17    0.25    5.71
  18  -8 -16    8.47    6.15
 -18   8  16   10.60    4.39
  17  -7 -15    3.83    5.65
 -17   7  15    3.64    4.83
  16  -6 -14   34.50    5.77
 -16   6  14   37.51    5.08
  15  -5 -13   -5.27    5.08
 -15   5  13   -0.63    4.39
  14  -4 -12   11.73    5.08
 -14   4  12    9.60    4.58
  13  -3 -11   28.54    4.70
 -13   3  11   29.74    4.14
  12  -2 -10    6.21    3.89
 -12   2  10   10.92    4.08
  11  -1  -9  137.57    7.15
 -11   1   9  130.29    6.34
  10   0  -8  201.37    8.85
 -10   0   8  202.37    8.53
   9   1  -7  314.48   17.00
  -9  -1   7  327.34   12.36
   8   2  -6  180.42    7.90
  -8  -2   6  174.96    7.53
   7   3  -5  133.68    5.96
  -7  -3   5  139.08    6.02
  -6  -4   4   83.75    4.01
   3   7  -1    1.63    2.32
  -3  -7   1   -4.77    2.20
   2   8   0    2.70    2.13
  -2  -8   0    1.94    2.07
   1   9   1   35.63    3.32
  -1  -9  -1   41.78    3.39
   0  10   2   19.26    2.95
   0 -10  -2   17.56    3.20
  -1  11   3    6.34    3.14
   1 -11  -3    6.65    3.07
  -2  12   4   85.38    5.39
   2 -12  -4   85.63    5.46
  -3  13   5   25.97    4.14
   3 -13  -5   24.53    4.52
  -4  14   6   21.39    4.64
   4 -14  -6   26.60    4.77
  -5  15   7   95.48    6.84
   5 -15  -7   92.66    5.83
  -6  16   8   70.32    6.15
   6 -16  -8   62.54    6.59
  -7  17   9   58.47    5.65
   7 -17  -9   58.22    6.09
  -8  18  10   11.98    6.09
   8 -18 -10    7.78    6.52
  -9  19  11   16.81    6.15
   9 -19 -11   13.93    6.71
 -10  20  12   -1.07    4.89
  10 -20 -12    3.76    5.52
 -11  21  13   -3.14    6.34
  11 -21 -13    0.00    7.21
 -12  22  14    3.45    5.52
  12 -22 -14    2.63    6.02
 -13  23  15    8.41    6.90
  13 -23 -15    0.82    7.34
 -14  24  16    4.39    6.02
  14 -24 -16    6.27    6.02
 -15  25  17   -5.65    7.28
  15 -25 -17    3.76    8.34
 -16  26  18   -2.07    5.77
  16 -26 -18   -1.00    5.46
 -17  27  19   -0.06    6.15
  17 -27 -19    1.07    7.09
 -18  28  20    2.70    4.27
 -19  29  21   -1.76    8.97
  26 -18 -26    3.07    6.90
 -26  18  26   -1.57    5.58
  25 -17 -25   -0.13    5.02
 -25  17  25    0.63    6.21
  24 -16 -24    5.21    7.53
 -24  16  24   -1.32    3.95
  23 -15 -23   -6.15    6.52
 -23  15  23   -0.82    4.96
  22 -14 -22    6.15    8.28
 -22  14  22    5.02    6.40
  21 -13 -21    5.33    8.03
 -21  13  21   -3.45    5.90
  20 -12 -20   18.00    7.97
 -20  12  20    8.34    8.59
  19 -11 -19    3.07    8.09
 -19  11  19   -3.83    5.90
  18 -10 -18   29.23    6.15
 -18  10  18   24.97    5.14
  17  -9 -17    1.57    6.71
 -17   9  17   -1.57    5.33
  16  -8 -16   35.63    9.16
 -16   8  16   30.68    7.40
  15  -7 -15    3.83    5.65
 -15   7  15    2.45    5.02
  14  -6 -14    6.02    5.77
 -14   6  14    5.52    3.64
  13  -5 -13   94.98    6.78
 -13   5  13   96.29    6.09
  12  -4 -12  120.07   11.54
 -12   4  12  108.65    6.59
  11  -3 -11  707.56   32.37
 -11   3  11  700.34   33.31
  10  -2 -10  170.00    8.47
 -10   2  10  182.11    8.22
   8   0  -8  330.47   17.38
  -8   0   8  315.98   16.69
   7   1  -7   67.37    4.45
  -7  -1   7   71.20    4.27
   6   2  -6   39.58    5.21
  -6  -2   6   43.29    3.70
   4   4  -4 1915.46   75.97
  -4  -4   4 1990.43   78.42
   3   5  -3   47.43    3.14
  -3  -5   3   45.54    2.95
   2   6  -2  273.07    9.97
  -2  -6   2  281.35   10.41
   1   7  -1    7.53    2.76
  -1  -7   1    3.45    2.45
   0  -8   0  460.39   22.83
  -1   9   1   35.32    3.51
   1  -9  -1   35.82    3.45
  -2  10   2  381.29   15.43
   2 -10  -2  397.66   15.81
  -3  11   3  488.93   16.75
   3 -11  -3  492.76   17.50
  -4  12   4   46.23    5.14
   4 -12  -4   46.17    4.52
  -5  13   5  253.94    9.54
   5 -13  -5  261.59   10.04
  -6  14   6   27.29    4.45
   6 -14  -6   21.64    5.08
  -7  15   7   44.04    5.77
   7 -15  -7   40.59    6.21
  -8  16   8    7.03    4.89
   8 -16  -8   15.87    6.15
  -9  17   9    0.44    4.39
   9 -17  -9   -1.63    6.40
 -10  18  10   56.21    7.21
  10 -18 -10   50.50    7.28
 -11  19  11   20.58    6.34
  11 -19 -11   22.40    6.59
 -12  20  12   59.16    7.21
  12 -20 -12   61.48    8.53
 -13  21  13    8.66    7.09
  13 -21 -13    4.20    7.15
 -14  22  14    5.46    6.78
  14 -22 -14   10.16   11.42
 -15  23  15  -11.23    7.47
  15 -23 -15   -0.25   11.48
 -16  24  16    2.20    7.21
  16 -24 -16  -13.61   12.86
 -17  25  17    8.91    6.78
  17 -25 -17   -2.07    8.66
 -18  26  18    5.14    6.78
  18 -26 -18   -5.08   11.54
 -19  27  19   -2.82   10.29
  19 -27 -19    3.26    7.15
  20 -28 -20   -7.47   10.16
  25 -19 -27    2.07    7.21
 -25  19  27    1.44    5.90
  24 -18 -26   -3.58    8.53
 -24  18  26    0.94    7.09
  23 -17 -25   -1.38    5.83
 -23  17  25   -1.38    5.39
  22 -16 -24   -1.44    7.40
 -22  16  24    0.50    5.46
  21 -15 -23    6.27    8.53
 -21  15  23    6.46    5.52
  20 -14 -22    0.82    8.16
 -20  14  22    4.39    6.46
  19 -13 -21    7.47    7.78
 -19  13  21    3.64    6.15
  18 -12 -20    9.54    7.90
 -18  12  20    4.01    6.21
  17 -11 -19   14.80    7.21
 -17  11  19   10.29    5.39
  16 -10 -18   16.06   10.35
 -16  10  18   13.61    7.84
  15  -9 -17    2.70    6.09
 -15   9  17    9.03    5.27
  14  -8 -16    7.78    6.02
 -14   8  16   17.19    5.46
  13  -7 -15    6.34    8.34
 -13   7  15    2.20    4.77
  12  -6 -14   34.63    6.21
 -12   6  14   47.61    5.52
  11  -5 -13   13.68    5.14
 -11   5  13   13.55    4.27
  10  -4 -12   74.09    5.83
 -10   4  12   70.01    5.65
   9  -3 -11  180.42    8.85
  -9   3  11  187.82    9.03
   8  -2 -10    2.57    3.76
  -8   2  10   -0.69    3.26
   7  -1  -9  341.39   13.11
  -7   1   9  335.49   12.86
   6   0  -8  257.20   11.10
  -6   0   8  256.70   10.73
   5   1  -7  293.84   12.36
  -5  -1   7  294.09   12.23
   4   2  -6   69.57    4.83
   3   3  -5   36.20    4.39
  -3  -3   5   52.51    5.83
  -2  -4   4 1332.99   54.77
   1   5  -3    3.95    1.88
  -1  -5   3    5.96    2.01
   0   6  -2  459.20   23.78
   0  -6   2  492.70   17.31
  -1   7  -1   -3.39    3.20
   1  -7   1    3.51    4.33
  -2   8   0    1.13    2.95
   2  -8   0    1.69    3.07
  -3   9   1   67.75    5.46
   3  -9  -1   70.70    4.83
  -4  10   2    5.58    3.51
   4 -10  -2    6.27    3.32
  -5  11   3  373.76   14.99
   5 -11  -3  366.79   14.74
  -6  12   4   89.71    5.96
   6 -12  -4   92.15    5.90
  -7  13   5  114.74    6.78
   7 -13  -5  113.04    7.09
  -8  14   6   43.22    5.58
   8 -14  -6   36.45    5.14
  -9  15   7   60.03    5.90
   9 -15  -7   58.72    9.41
 -10  16   8   -5.58    5.52
  10 -16  -8   -2.57    8.16
 -11  17   9   35.82    6.71
  11 -17  -9   30.55    9.16
 -12  18  10    7.40    5.90
  12 -18 -10    3.32    8.53
 -13  19  11    9.35    5.02
  13 -19 -11   13.17    7.40
 -14  20  12   25.85   10.35
  14 -20 -12   15.87   10.92
 -15  21  13    3.70    9.66
  15 -21 -13   -5.33    7.84
 -16  22  14    3.20    9.66
  16 -22 -14    8.91    8.22
 -17  23  15   -0.44    9.97
  17 -23 -15    8.78    7.65
 -18  24  16    0.44   10.41
  18 -24 -16    0.38    8.41
 -19  25  17    8.41    6.65
  19 -25 -17   -2.38    7.97
 -20  26  18   -3.20    6.59
  20 -26 -18   10.29    6.96
 -21  27  19    1.00    5.96
  21 -27 -19    0.94    7.34
 -22  28  20    2.76    4.96
  22 -28 -20   -6.02    5.58
  23 -19 -27    3.45    6.15
 -23  19  27    0.44    4.33
  22 -18 -26    0.44    6.90
 -22  18  26   -1.76    4.27
  21 -17 -25   -3.70   12.04
 -21  17  25   -1.13    6.27
  20 -16 -24   -6.71    8.53
 -20  16  24   -4.20    5.96
  19 -15 -23    4.96    6.96
 -19  15  23    2.63    6.15
  18 -14 -22    7.47    7.84
 -18  14  22   13.86    9.54
  17 -13 -21   -1.94   10.98
 -17  13  21    0.56    8.91
  16 -12 -20   45.42    8.47
 -16  12  20   38.96    7.09
  15 -11 -19    4.33    9.03
 -15  11  19    5.02    8.03
  14 -10 -18   51.00   10.73
  13  -9 -17    0.50    6.40
 -13   9  17    3.51    3.51
  12  -8 -16   29.55    5.27
 -12   8  16   31.68    5.02
  11  -7 -15   27.66    5.46
 -11   7  15   41.59    5.02
  10  -6 -14   18.32    5.21
 -10   6  14    6.40    6.09
   9  -5 -13  315.35   12.92
  -9   5  13  329.03   13.05
   8  -4 -12   20.26    4.64
  -8   4  12   20.33    4.01
   7  -3 -11 1122.65   50.12
  -7   3  11 1104.46   48.93
   6  -2 -10   93.28    6.02
  -6   2  10   92.59    5.52
   4   0  -8   59.60    4.64
  -4   0   8   62.23    4.01
   3   1  -7   -3.01    4.20
  -3  -1   7   -2.32    3.83
   2   2  -6  232.42   10.23
  -2  -2   6  269.69   11.67
   1   3  -5    7.47    2.32
  -1  -3   5    4.20    2.13
  -1   5  -3    5.39    2.13
   1  -5   3    3.76    2.45
  -2   6  -2  281.35   12.04
   2  -6   2  291.01   12.55
  -3   7  -1   -0.13    4.39
   3  -7   1    2.57    4.39
  -4   8   0   62.67    5.14
   4  -8   0   66.12    4.96
  -5   9   1  467.73   16.62
   5  -9  -1  435.86   22.77
  -6  10   2  106.83    8.28
  -7  11   3 1038.15   30.24
   7 -11  -3 1057.35   43.98
  -8  12   4   20.26    4.64
   8 -12  -4   24.72    7.34
  -9  13   5  320.12   12.73
   9 -13  -5  308.64   17.00
 -10  14   6   11.61    7.59
  10 -14  -6    8.72    7.97
 -11  15   7   29.17    8.28
  11 -15  -7   31.18    6.40
 -12  16   8   26.97    9.54
  12 -16  -8   25.28    6.65
 -13  17   9    4.27    7.97
  13 -17  -9    0.88    6.78
 -14  18  10   44.16   11.35
  14 -18 -10   49.06    7.90
 -15  19  11    6.27    9.47
  15 -19 -11   12.17    6.78
 -16  20  12   33.69    7.28
  16 -20 -12   26.79    7.90
 -17  21  13   -2.01    5.52
  17 -21 -13    1.44    6.52
[truncated: 1,478,528 more chars]
