# Supplementary material for: Crystalline hydrogen bonding of water molecules confined in a metal-organic framework
Source: Commun Chem. 2022 Apr 8;5:51. doi: 10.1038/s42004-022-00666-8 (PMC9814150; doi:10.1038/s42004-022-00666-8)
Supplement: Supplementary file 3 — Supplementary Data 1 [file 42004_2022_666_MOESM3_ESM.zip › 298_H2O-HK(1st).cif]

 
data_H2O-HK(1st)
 
_audit_creation_method            'SHELXL-2018/3'
_shelx_SHELXL_version_number      '2018/3'
_chemical_name_systematic         ?
_chemical_name_common             ?
_chemical_melting_point           ?
_chemical_formula_moiety          
 'C18 H6 Cu3 O12 0.3(H2O)'
_chemical_formula_sum
 'C18 H6.60 Cu3 O12.30' 
_chemical_formula_weight          610.25

loop_
 _atom_type_symbol
 _atom_type_description
 _atom_type_scat_dispersion_real
 _atom_type_scat_dispersion_imag
 _atom_type_scat_source
 'C'  'C'   0.0021   0.0012
 'International Tables Vol C Tables 4.2.6.8 and 6.1.1.4'
 'H'  'H'   0.0000   0.0000
 'International Tables Vol C Tables 4.2.6.8 and 6.1.1.4'
 'O'  'O'   0.0080   0.0047
 'International Tables Vol C Tables 4.2.6.8 and 6.1.1.4'
 'Cu'  'Cu'   0.3383   1.0252
 'International Tables Vol C Tables 4.2.6.8 and 6.1.1.4'
 
_space_group_crystal_system       cubic
_space_group_IT_number            225
_space_group_name_H-M_alt         'F m -3 m'
_space_group_name_Hall            '-F 4 2 3'
 
_shelx_space_group_comment
;
The symmetry employed for this shelxl refinement is uniquely defined
by the following loop, which should always be used as a source of
symmetry information in preference to the above space-group names.
They are only intended as comments.
;
 
loop_
 _space_group_symop_operation_xyz
 'x, y, z'
 '-x, -y, z'
 '-x, y, -z'
 'x, -y, -z'
 'z, x, y'
 'z, -x, -y'
 '-z, -x, y'
 '-z, x, -y'
 'y, z, x'
 '-y, z, -x'
 'y, -z, -x'
 '-y, -z, x'
 'y, x, -z'
 '-y, -x, -z'
 'y, -x, z'
 '-y, x, z'
 'x, z, -y'
 '-x, z, y'
 '-x, -z, -y'
 'x, -z, y'
 'z, y, -x'
 'z, -y, x'
 '-z, y, x'
 '-z, -y, -x'
 'x, y+1/2, z+1/2'
 '-x, -y+1/2, z+1/2'
 '-x, y+1/2, -z+1/2'
 'x, -y+1/2, -z+1/2'
 'z, x+1/2, y+1/2'
 'z, -x+1/2, -y+1/2'
 '-z, -x+1/2, y+1/2'
 '-z, x+1/2, -y+1/2'
 'y, z+1/2, x+1/2'
 '-y, z+1/2, -x+1/2'
 'y, -z+1/2, -x+1/2'
 '-y, -z+1/2, x+1/2'
 'y, x+1/2, -z+1/2'
 '-y, -x+1/2, -z+1/2'
 'y, -x+1/2, z+1/2'
 '-y, x+1/2, z+1/2'
 'x, z+1/2, -y+1/2'
 '-x, z+1/2, y+1/2'
 '-x, -z+1/2, -y+1/2'
 'x, -z+1/2, y+1/2'
 'z, y+1/2, -x+1/2'
 'z, -y+1/2, x+1/2'
 '-z, y+1/2, x+1/2'
 '-z, -y+1/2, -x+1/2'
 'x+1/2, y, z+1/2'
 '-x+1/2, -y, z+1/2'
 '-x+1/2, y, -z+1/2'
 'x+1/2, -y, -z+1/2'
 'z+1/2, x, y+1/2'
 'z+1/2, -x, -y+1/2'
 '-z+1/2, -x, y+1/2'
 '-z+1/2, x, -y+1/2'
 'y+1/2, z, x+1/2'
 '-y+1/2, z, -x+1/2'
 'y+1/2, -z, -x+1/2'
 '-y+1/2, -z, x+1/2'
 'y+1/2, x, -z+1/2'
 '-y+1/2, -x, -z+1/2'
 'y+1/2, -x, z+1/2'
 '-y+1/2, x, z+1/2'
 'x+1/2, z, -y+1/2'
 '-x+1/2, z, y+1/2'
 '-x+1/2, -z, -y+1/2'
 'x+1/2, -z, y+1/2'
 'z+1/2, y, -x+1/2'
 'z+1/2, -y, x+1/2'
 '-z+1/2, y, x+1/2'
 '-z+1/2, -y, -x+1/2'
 'x+1/2, y+1/2, z'
 '-x+1/2, -y+1/2, z'
 '-x+1/2, y+1/2, -z'
 'x+1/2, -y+1/2, -z'
 'z+1/2, x+1/2, y'
 'z+1/2, -x+1/2, -y'
 '-z+1/2, -x+1/2, y'
 '-z+1/2, x+1/2, -y'
 'y+1/2, z+1/2, x'
 '-y+1/2, z+1/2, -x'
 'y+1/2, -z+1/2, -x'
 '-y+1/2, -z+1/2, x'
 'y+1/2, x+1/2, -z'
 '-y+1/2, -x+1/2, -z'
 'y+1/2, -x+1/2, z'
 '-y+1/2, x+1/2, z'
 'x+1/2, z+1/2, -y'
 '-x+1/2, z+1/2, y'
 '-x+1/2, -z+1/2, -y'
 'x+1/2, -z+1/2, y'
 'z+1/2, y+1/2, -x'
 'z+1/2, -y+1/2, x'
 '-z+1/2, y+1/2, x'
 '-z+1/2, -y+1/2, -x'
 '-x, -y, -z'
 'x, y, -z'
 'x, -y, z'
 '-x, y, z'
 '-z, -x, -y'
 '-z, x, y'
 'z, x, -y'
 'z, -x, y'
 '-y, -z, -x'
 'y, -z, x'
 '-y, z, x'
 'y, z, -x'
 '-y, -x, z'
 'y, x, z'
 '-y, x, -z'
 'y, -x, -z'
 '-x, -z, y'
 'x, -z, -y'
 'x, z, y'
 '-x, z, -y'
 '-z, -y, x'
 '-z, y, -x'
 'z, -y, -x'
 'z, y, x'
 '-x, -y+1/2, -z+1/2'
 'x, y+1/2, -z+1/2'
 'x, -y+1/2, z+1/2'
 '-x, y+1/2, z+1/2'
 '-z, -x+1/2, -y+1/2'
 '-z, x+1/2, y+1/2'
 'z, x+1/2, -y+1/2'
 'z, -x+1/2, y+1/2'
 '-y, -z+1/2, -x+1/2'
 'y, -z+1/2, x+1/2'
 '-y, z+1/2, x+1/2'
 'y, z+1/2, -x+1/2'
 '-y, -x+1/2, z+1/2'
 'y, x+1/2, z+1/2'
 '-y, x+1/2, -z+1/2'
 'y, -x+1/2, -z+1/2'
 '-x, -z+1/2, y+1/2'
 'x, -z+1/2, -y+1/2'
 'x, z+1/2, y+1/2'
 '-x, z+1/2, -y+1/2'
 '-z, -y+1/2, x+1/2'
 '-z, y+1/2, -x+1/2'
 'z, -y+1/2, -x+1/2'
 'z, y+1/2, x+1/2'
 '-x+1/2, -y, -z+1/2'
 'x+1/2, y, -z+1/2'
 'x+1/2, -y, z+1/2'
 '-x+1/2, y, z+1/2'
 '-z+1/2, -x, -y+1/2'
 '-z+1/2, x, y+1/2'
 'z+1/2, x, -y+1/2'
 'z+1/2, -x, y+1/2'
 '-y+1/2, -z, -x+1/2'
 'y+1/2, -z, x+1/2'
 '-y+1/2, z, x+1/2'
 'y+1/2, z, -x+1/2'
 '-y+1/2, -x, z+1/2'
 'y+1/2, x, z+1/2'
 '-y+1/2, x, -z+1/2'
 'y+1/2, -x, -z+1/2'
 '-x+1/2, -z, y+1/2'
 'x+1/2, -z, -y+1/2'
 'x+1/2, z, y+1/2'
 '-x+1/2, z, -y+1/2'
 '-z+1/2, -y, x+1/2'
 '-z+1/2, y, -x+1/2'
 'z+1/2, -y, -x+1/2'
 'z+1/2, y, x+1/2'
 '-x+1/2, -y+1/2, -z'
 'x+1/2, y+1/2, -z'
 'x+1/2, -y+1/2, z'
 '-x+1/2, y+1/2, z'
 '-z+1/2, -x+1/2, -y'
 '-z+1/2, x+1/2, y'
 'z+1/2, x+1/2, -y'
 'z+1/2, -x+1/2, y'
 '-y+1/2, -z+1/2, -x'
 'y+1/2, -z+1/2, x'
 '-y+1/2, z+1/2, x'
 'y+1/2, z+1/2, -x'
 '-y+1/2, -x+1/2, z'
 'y+1/2, x+1/2, z'
 '-y+1/2, x+1/2, -z'
 'y+1/2, -x+1/2, -z'
 '-x+1/2, -z+1/2, y'
 'x+1/2, -z+1/2, -y'
 'x+1/2, z+1/2, y'
 '-x+1/2, z+1/2, -y'
 '-z+1/2, -y+1/2, x'
 '-z+1/2, y+1/2, -x'
 'z+1/2, -y+1/2, -x'
 'z+1/2, y+1/2, x'
 
_cell_length_a                    26.275(3)
_cell_length_b                    26.275(3)
_cell_length_c                    26.275(3)
_cell_angle_alpha                 90
_cell_angle_beta                  90
_cell_angle_gamma                 90
_cell_volume                      18139(6)
_cell_formula_units_Z             16
_cell_measurement_temperature     298(2)
_cell_measurement_reflns_used     114512
_cell_measurement_theta_min       0.361
_cell_measurement_theta_max       33.548
 
_exptl_crystal_description        'octahedron'
_exptl_crystal_colour             'dark blue'
_exptl_crystal_density_meas       ?
_exptl_crystal_density_method     ?
_exptl_crystal_density_diffrn     0.894          
_exptl_crystal_F_000              4800
_exptl_transmission_factor_min    ?
_exptl_transmission_factor_max    ?
_exptl_crystal_size_max           0.054
_exptl_crystal_size_mid           0.052
_exptl_crystal_size_min           0.050
_exptl_absorpt_coefficient_mu     1.025
_shelx_estimated_absorpt_T_min    0.947
_shelx_estimated_absorpt_T_max    0.951
_exptl_absorpt_correction_type    'empirical'
_exptl_absorpt_correction_T_min   0.786
_exptl_absorpt_correction_T_max   1.000
_exptl_absorpt_process_details    '<i>HKL3000sm Scalepack</i>(Otwinowski et.al,2003)'
_exptl_absorpt_special_details    ?
_diffrn_ambient_temperature       298(2)
_diffrn_radiation_wavelength      0.630
_diffrn_radiation_type            synchrotron
_diffrn_source                    'PLSII 2D bending magnet'
_diffrn_measurement_device_type   'Rayonix MX225HS CCD area detector'
_diffrn_measurement_method        'omega scan'
_diffrn_detector_area_resol_mean  ?
_diffrn_reflns_number             46856
_diffrn_reflns_av_unetI/netI      0.0458
_diffrn_reflns_av_R_equivalents   0.1930
_diffrn_reflns_limit_h_min        -36
_diffrn_reflns_limit_h_max        36
_diffrn_reflns_limit_k_min        -36
_diffrn_reflns_limit_k_max        36
_diffrn_reflns_limit_l_min        -36
_diffrn_reflns_limit_l_max        36
_diffrn_reflns_theta_min          2.749
_diffrn_reflns_theta_max          25.989
_diffrn_reflns_theta_full         22.210
_diffrn_measured_fraction_theta_max   0.995
_diffrn_measured_fraction_theta_full  0.992
_diffrn_reflns_Laue_measured_fraction_max    0.995
_diffrn_reflns_Laue_measured_fraction_full   0.992
_diffrn_reflns_point_group_measured_fraction_max   0.995
_diffrn_reflns_point_group_measured_fraction_full  0.992
_reflns_number_total              1329
_reflns_number_gt                 780
_reflns_threshold_expression      'I > 2\s(I)'
_reflns_Friedel_coverage          0.000
_reflns_Friedel_fraction_max      .
_reflns_Friedel_fraction_full     .
 
_reflns_special_details
;
 Reflections were merged by SHELXL according to the crystal
 class for the calculation of statistics and refinement.
 
 _reflns_Friedel_fraction is defined as the number of unique
 Friedel pairs measured divided by the number that would be
 possible theoretically, ignoring centric projections and
 systematic absences.
;
 
_computing_data_collection        '<i>PAL BL2D-SMDC Program</i>(Shin et.al, 2016)'
_computing_cell_refinement        '<i>HKL3000sm</i>(Otwinowski & Minor, 1997)'
_computing_data_reduction         '<i>HKL3000sm</i>(Otwinowski & Minor, 1997)'
_computing_structure_solution     '<i>SHELXT-2018</i>(Sheldrick, 2018)'
_computing_structure_refinement   '<i>SHELXL-2018</i>(Sheldrick, 2018)'
_computing_molecular_graphics     '<i>DIAMOND 4</i>(Putx&Brandenburg, 2014)'
_computing_publication_material   '<i>publCIF</i>(Westrip, 2010)'
_refine_special_details           ?
_refine_ls_structure_factor_coef  Fsqd
_refine_ls_matrix_type            full
_refine_ls_weighting_scheme       calc
_refine_ls_weighting_details
'w=1/[\s^2^(Fo^2^)+(0.1135P)^2^] where P=(Fo^2^+2Fc^2^)/3'
_atom_sites_solution_primary      ?
_atom_sites_solution_secondary    ?
_atom_sites_solution_hydrogens    mixed
_refine_ls_hydrogen_treatment     mixed
_refine_ls_extinction_method      none
_refine_ls_extinction_coef        .
_refine_ls_number_reflns          1329
_refine_ls_number_parameters      38
_refine_ls_number_restraints      9
_refine_ls_R_factor_all           0.0956
_refine_ls_R_factor_gt            0.0638
_refine_ls_wR_factor_ref          0.1979
_refine_ls_wR_factor_gt           0.1795
_refine_ls_goodness_of_fit_ref    1.052
_refine_ls_restrained_S_all       1.050
_refine_ls_shift/su_max           0.000
_refine_ls_shift/su_mean          0.000
 
loop_
 _atom_site_label
 _atom_site_type_symbol
 _atom_site_fract_x
 _atom_site_fract_y
 _atom_site_fract_z
 _atom_site_U_iso_or_equiv
 _atom_site_adp_type
 _atom_site_occupancy
 _atom_site_site_symmetry_order  
 _atom_site_calc_flag
 _atom_site_refinement_flags_posn
 _atom_site_refinement_flags_adp
 _atom_site_refinement_flags_occupancy
 _atom_site_disorder_assembly
 _atom_site_disorder_group
Cu1 Cu 0.21629(2) 0.28371(2) 0.500000 0.0717(4) Uani 1 4 d S T P . .
O1 O 0.25672(9) 0.31649(10) 0.55237(9) 0.0845(7) Uani 1 1 d . . . . .
C1 C 0.29630(14) 0.29630(14) 0.56928(19) 0.0748(11) Uani 1 2 d S T P . .
C2 C 0.32138(13) 0.32138(13) 0.61405(18) 0.0767(12) Uani 1 2 d S T P . .
C3 C 0.36460(14) 0.30040(19) 0.63540(14) 0.0789(12) Uani 1 2 d S T P . .
H3 H 0.379456 0.271907 0.620545 0.095 Uiso 1 2 calc R U P . .
O1W O 0.1547(7) 0.3453(7) 0.500000 0.060(8) Uani 0.1 4 d DS TU P . .
H1O1 H 0.1203(8) 0.3387(10) 0.500000 0.090 Uiso 0.1 2 d DS U P . .
 
loop_
 _atom_site_aniso_label
 _atom_site_aniso_U_11
 _atom_site_aniso_U_22
 _atom_site_aniso_U_33
 _atom_site_aniso_U_23
 _atom_site_aniso_U_13
 _atom_site_aniso_U_12
Cu1 0.0739(4) 0.0739(4) 0.0673(5) 0.000 0.000 0.0074(4)
O1 0.0878(16) 0.0841(16) 0.0815(15) -0.0095(12) -0.0125(12) 0.0119(13)
C1 0.0769(17) 0.0769(17) 0.070(3) 0.0002(16) 0.0002(16) 0.002(2)
C2 0.0771(17) 0.0771(17) 0.076(3) -0.0029(16) -0.0029(16) 0.003(2)
C3 0.0804(18) 0.076(3) 0.0804(18) -0.0041(17) -0.001(2) 0.0041(17)
O1W 0.054(9) 0.054(9) 0.072(16) 0.000 0.000 0.035(12)
 
_geom_special_details
;
 All esds (except the esd in the dihedral angle between two l.s. planes)
 are estimated using the full covariance matrix.  The cell esds are taken
 into account individually in the estimation of esds in distances, angles
 and torsion angles; correlations between esds in cell parameters are only
 used when they are defined by crystal symmetry.  An approximate (isotropic)
 treatment of cell esds is used for estimating esds involving l.s. planes.
;
 
loop_
 _geom_bond_atom_site_label_1
 _geom_bond_atom_site_label_2
 _geom_bond_distance
 _geom_bond_site_symmetry_2
 _geom_bond_publ_flag
Cu1 O1 1.940(2) 86_556 ?
Cu1 O1 1.940(2) 181 ?
Cu1 O1 1.940(2) 98_556 ?
Cu1 O1 1.940(2) . ?
Cu1 O1W 2.29(3) . ?
Cu1 Cu1 2.5050(16) 169_556 ?
O1 C1 1.249(3) . ?
C1 C2 1.501(7) . ?
C2 C3 1.381(3) 11_566 ?
C2 C3 1.381(3) . ?
C3 H3 0.9300 . ?
O1W H1O1 0.919(7) . ?
O1W H1O1 0.919(7) 86_556 ?
 
loop_
 _geom_angle_atom_site_label_1
 _geom_angle_atom_site_label_2
 _geom_angle_atom_site_label_3
 _geom_angle
 _geom_angle_site_symmetry_1
 _geom_angle_site_symmetry_3
 _geom_angle_publ_flag
O1 Cu1 O1 90.35(16) 86_556 181 ?
O1 Cu1 O1 89.03(16) 86_556 98_556 ?
O1 Cu1 O1 171.60(15) 181 98_556 ?
O1 Cu1 O1 171.60(15) 86_556 . ?
O1 Cu1 O1 89.03(16) 181 . ?
O1 Cu1 O1 90.35(16) 98_556 . ?
O1 Cu1 O1W 94.20(8) 86_556 . ?
O1 Cu1 O1W 94.20(8) 181 . ?
O1 Cu1 O1W 94.20(8) 98_556 . ?
O1 Cu1 O1W 94.20(8) . . ?
O1 Cu1 Cu1 85.80(8) 86_556 169_556 ?
O1 Cu1 Cu1 85.80(8) 181 169_556 ?
O1 Cu1 Cu1 85.80(8) 98_556 169_556 ?
O1 Cu1 Cu1 85.80(8) . 169_556 ?
O1W Cu1 Cu1 180.00(4) . 169_556 ?
C1 O1 Cu1 121.3(3) . . ?
O1 C1 O1 125.5(5) . 110 ?
O1 C1 C2 117.3(2) . . ?
O1 C1 C2 117.3(2) 110 . ?
C3 C2 C3 119.4(5) 11_566 . ?
C3 C2 C1 120.3(2) 11_566 . ?
C3 C2 C1 120.3(2) . . ?
C2 C3 C2 120.5(5) 8_656 . ?
C2 C3 H3 119.7 8_656 . ?
C2 C3 H3 119.7 . . ?
Cu1 O1W H1O1 124.1(13) . . ?
Cu1 O1W H1O1 124.1(13) . 86_556 ?
H1O1 O1W H1O1 112(3) . 86_556 ?
 
loop_
 _geom_torsion_atom_site_label_1
 _geom_torsion_atom_site_label_2
 _geom_torsion_atom_site_label_3
 _geom_torsion_atom_site_label_4
 _geom_torsion
 _geom_torsion_site_symmetry_1
 _geom_torsion_site_symmetry_2
 _geom_torsion_site_symmetry_3
 _geom_torsion_site_symmetry_4
 _geom_torsion_publ_flag
Cu1 O1 C1 O1 6.6(7) . . . 110 ?
Cu1 O1 C1 C2 -172.7(3) . . . . ?
O1 C1 C2 C3 0.8(7) . . . 11_566 ?
O1 C1 C2 C3 -178.5(4) 110 . . 11_566 ?
O1 C1 C2 C3 178.5(4) . . . . ?
O1 C1 C2 C3 -0.8(7) 110 . . . ?
C3 C2 C3 C2 2.0(11) 11_566 . . 8_656 ?
C1 C2 C3 C2 -175.7(3) . . . 8_656 ?
 
_refine_diff_density_max    0.559
_refine_diff_density_min   -0.331
_refine_diff_density_rms    0.072

_shelx_res_file
;
TITL H2O-HK(1st) in Fm-3m
    H2O-HK(1st).res
    created by SHELXL-2018/3 at 14:28:52 on 16-Apr-2021
CELL  0.63000  26.2746  26.2746  26.2746   90.000   90.000   90.000
ZERR   16.000   0.0030   0.0030   0.0030    0.000    0.000    0.000
LATT  4
SYMM -X, -Y, Z
SYMM -X, Y, -Z
SYMM X, -Y, -Z
SYMM Z, X, Y
SYMM Z, -X, -Y
SYMM -Z, -X, Y
SYMM -Z, X, -Y
SYMM Y, Z, X
SYMM -Y, Z, -X
SYMM Y, -Z, -X
SYMM -Y, -Z, X
SYMM Y, X, -Z
SYMM -Y, -X, -Z
SYMM Y, -X, Z
SYMM -Y, X, Z
SYMM X, Z, -Y
SYMM -X, Z, Y
SYMM -X, -Z, -Y
SYMM X, -Z, Y
SYMM Z, Y, -X
SYMM Z, -Y, X
SYMM -Z, Y, X
SYMM -Z, -Y, -X
SFAC C H O CU
DISP C          0.0021         0.0012           9.00
DISP H          0.0000         0.0000           0.66
DISP O          0.0080         0.0047          23.75
DISP Cu         0.3383         1.0252        3719.19
UNIT 288 105.6 196.8 48
ACTA
OMIT -3 52
OMIT 0 2 2
OMIT 0 0 10
OMIT 1 1 3
TEMP 25.15
SIZE 0.054 0.052 0.050
L.S. 10
BOND $H
LIST 4
FMAP -2
PLAN -10
CONF
WPDB
MERG 2
WGHT    0.113500
FVAR       0.07329
CU1   4    0.216291    0.283709    0.500000    10.25000    0.07386    0.07386 =
         0.06733    0.00000    0.00000    0.00741
O1    3    0.256716    0.316491    0.552366    11.00000    0.08777    0.08413 =
         0.08148   -0.00947   -0.01247    0.01193
C1    1    0.296305    0.296305    0.569284    10.50000    0.07693    0.07693 =
         0.07041    0.00021    0.00021    0.00224
C2    1    0.321379    0.321379    0.614051    10.50000    0.07713    0.07713 =
         0.07589   -0.00291   -0.00291    0.00318
C3    1    0.364603    0.300397    0.635397    10.50000    0.08042    0.07598 =
         0.08042   -0.00411   -0.00077    0.00411
AFIX  43
H3    2    0.379456    0.271907    0.620545    10.50000   -1.20000

AFIX   0
SIMU 0.01 O1W
DELU 0.01 O1W
ISOR 0.01 O1W
EQIV $1 0.5-y, 0.5-x, 1-z
DFIX 0.92 0.01 O1W H1O1 O1W H1O1_$1
DANG 1.52 0.02 H1O1 H1O1_$1
REM  coordinated H2O 10.025 site
O1W   3    0.154657    0.345343    0.500000    10.02500    0.05401    0.05401 =
         0.07248    0.00000    0.00000    0.03489
H1O1  2    0.120301    0.338750    0.500000    10.05000   -1.50000
HKLF 4


REM  H2O-HK(1st) in Fm-3m
REM wR2 = 0.1979, GooF = S = 1.052, Restrained GooF = 1.050 for all data
REM R1 = 0.0638 for 780 Fo > 4sig(Fo) and 0.0956 for all 1329 data
REM 38 parameters refined using 9 restraints

END

WGHT      0.1135      0.0000

REM Highest difference peak  0.559,  deepest hole -0.331,  1-sigma level  0.072
Q1    1   0.1927  0.2595  0.5245  11.00000  0.05    0.56
Q2    1   0.2603  0.2397  0.4773  10.50000  0.05    0.49
Q3    1   0.2500  0.2500  0.4811  10.25000  0.05    0.45
Q4    1   0.1923  0.3077  0.4791  10.50000  0.05    0.45
Q5    1   0.2159  0.2543  0.5000  10.50000  0.05   -0.33
Q6    1   0.2166  0.2834  0.5279  10.50000  0.05   -0.30
Q7    1   0.2502  0.0307  0.0307  10.50000  0.05    0.28
Q8    1   0.1504  0.3405  0.5150  11.00000  0.05    0.26
Q9    1   0.1723  0.3551  0.5000  10.50000  0.05    0.26
Q10   1   0.1878  0.2805  0.5000  10.50000  0.05   -0.26
;
_shelx_res_checksum   31419

_shelx_hkl_file
;
  -4  -4   4 2422.16   93.37
   4   4  -4 2354.59   93.76
  -6  -6   6  419.79   21.71
   6   6  -6  353.25   13.76
  -8  -8   8  793.73   35.71
  -9  -9   9  625.01   28.55
   9   9  -9  626.58   29.65
  10  10 -10  458.25   15.89
 -11 -11  11   19.90    4.64
  11  11 -11   14.47    4.40
 -12 -12  12  142.76   12.59
  12  12 -12  156.53    8.42
 -13 -13  13    1.42    6.14
  13  13 -13    2.83    4.33
 -14 -14  14  150.08    9.75
  14  14 -14  186.73   10.70
 -15 -15  15   21.87    5.66
  15  15 -15   25.48    5.74
 -16 -16  16  132.93   13.45
  16  16 -16  116.88   15.73
 -17 -17  17    6.76    5.19
  17  17 -17   15.02    6.21
 -18 -18  18   10.78    6.14
  18  18 -18   16.99    6.29
 -19 -19  19    0.63    5.58
  19  19 -19   -1.10    6.14
 -20 -20  20    5.90    5.58
  20  20 -20   -0.16    6.21
 -21 -21  21    2.75    6.76
  21  21 -21   -3.22    5.66
 -22 -22  22   -1.26    6.21
 -21 -23  23   -0.55    5.43
 -20 -22  22    1.10    4.48
  19  21 -21    0.24    6.14
 -19 -21  21    1.57    4.09
  18  20 -20    4.80    6.37
 -18 -20  20    2.75    5.51
  17  19 -19   -1.97    7.16
 -17 -19  19    7.24    6.29
  16  18 -18    9.99    6.69
 -16 -18  18    9.83    5.98
  15  17 -17    8.26    5.58
 -15 -17  17    0.94    4.88
  14  16 -16   28.32    5.35
 -14 -16  16   35.16    9.28
  13  15 -15    3.54    5.19
 -13 -15  15    2.05    5.27
  12  14 -14   50.03    6.06
 -12 -14  14   32.17    5.74
  11  13 -13    6.76    5.74
 -11 -13  13   13.37    5.27
  10  12 -12   38.31    4.96
 -10 -12  12   43.03    4.96
   9  11 -11  105.01    6.76
  -9 -11  11  103.59    6.53
   8  10 -10  166.52    7.87
  -8 -10  10  157.71    7.94
   7   9  -9  293.00   17.23
  -7  -9   9  343.89   19.51
   6   8  -8  625.40   29.65
  -6  -8   8  601.88   29.73
   5   7  -7 1100.88   47.98
  -5  -7   7 1021.59   45.07
   4   6  -6  684.55   23.83
  -4  -6   6  669.84   22.10
  -3  -5   5 1150.83   50.97
   2   4  -4 1256.23   39.41
  -2  -4   4 1212.41   38.62
   1   3  -3 1085.70   32.80
  -1  -3   3 1103.16   32.88
   0   2  -2 5010.51  185.39
   0  -2   2 5264.02  138.44
   3   1  -1  274.28    9.12
  -5  -3   3   48.22    3.38
   5   3  -3   36.42    2.99
  -6  -4   4   71.26    6.45
   6   4  -4   73.78    4.64
  -7  -5   5  158.89   10.46
   7   5  -5  173.99    8.02
  -8  -6   6  183.74   11.48
   8   6  -6  194.12    8.26
  -9  -7   7  227.79   13.06
   9   7  -7  241.16    9.99
 -10  -8   8   26.90    4.72
  10   8  -8   20.53    3.30
 -11  -9   9   10.62    3.30
  11   9  -9   10.70    4.40
 -12 -10  10    5.03    3.93
  12  10 -10    0.39    4.01
 -13 -11  11   33.19    4.40
  13  11 -11   36.02    5.27
 -14 -12  12    2.67    4.72
  14  12 -12    1.34    4.56
 -15 -13  13    3.93    5.03
  15  13 -13   10.23    5.03
 -16 -14  14    2.12    4.80
  16  14 -14    2.67    4.96
 -17 -15  15    3.46    5.03
  17  15 -15   -3.54    5.19
 -18 -16  16    3.78    5.03
  18  16 -16    4.72    5.43
 -19 -17  17    5.66    4.80
  19  17 -17    1.18    5.66
 -20 -18  18    1.89    5.19
  20  18 -18   -3.46    5.82
 -21 -19  19    1.18    5.11
  21  19 -19    5.19    6.06
 -22 -20  20   -1.10    4.33
  22  20 -20    8.42    5.74
 -23 -21  21    4.17    6.76
 -24 -22  22   -1.65    6.76
 -21 -25  25   -1.18    4.17
  19  23 -23   -7.00    7.16
 -19 -23  23    0.87    6.45
  18  22 -22    0.94    5.43
 -18 -22  22    2.05    4.96
  17  21 -21   -2.52    6.76
 -17 -21  21    7.00    5.90
  16  20 -20   -2.91    6.61
 -16 -20  20    1.49    5.98
  15  19 -19    3.38    6.84
 -15 -19  19    5.51    9.99
  14  18 -18   53.64    7.71
 -14 -18  18   42.87    9.99
  13  17 -17    5.19    5.43
 -13 -17  17    0.31    5.43
  12  16 -16  112.64    9.12
 -12 -16  16  107.68    8.49
  11  15 -15    3.22    5.11
 -11 -15  15    1.02    4.72
  10  14 -14  183.98    9.67
 -10 -14  14  174.07    9.44
   9  13 -13   17.93    5.43
  -9 -13  13   23.60    5.11
   8  12 -12  154.72    8.10
  -8 -12  12  155.66    8.89
   7  11 -11  423.96   21.08
   6  10 -10   97.14    6.61
  -6 -10  10   93.21    6.06
  -5  -9   9 2757.47  103.20
   4   8  -8  252.49   10.93
  -4  -8   8  251.23   10.46
   3   7  -7 2519.61  103.83
   2   6  -6   37.20    4.48
  -2  -6   6   41.77    4.48
   1   5  -5  747.63   35.63
  -1  -5   5  794.35   26.59
   0   4  -4 4515.76  122.86
   0  -4   4 4770.77  182.96
   1  -3   3 1142.10   53.80
  -3   1  -1  269.56   10.38
   3  -1   1  283.40   11.33
  -4   0   0 7198.90  176.82
   4   0   0 7431.72  182.88
  -5  -1   1    9.52    1.65
  -6  -2   2  256.11    9.91
   6   2  -2  301.33   16.36
  -7  -3   3  879.70   26.74
   7   3  -3  890.00   36.89
  -8  -4   4  132.14    6.29
   8   4  -4  138.36    6.61
 -10  -6   6  226.06   12.59
  10   6  -6  201.36    8.49
  11   7  -7  641.45   30.20
 -12  -8   8   45.46    4.17
  12   8  -8   52.31    4.56
 -13  -9   9   97.93    5.82
  13   9  -9   88.02    5.82
 -14 -10  10   51.68    4.64
  14  10 -10   65.91    5.27
 -15 -11  11   -5.66    4.56
  15  11 -11    1.49    4.01
 -16 -12  12  132.22    8.34
 -17 -13  13    9.36    4.80
  17  13 -13    7.63    4.25
 -18 -14  14   95.33    7.32
 -19 -15  15    0.31    5.03
  19  15 -15    6.45    4.64
 -20 -16  16   21.32    5.82
  20  16 -16   20.37    5.51
 -21 -17  17   -1.34    5.03
  21  17 -17    1.26    5.66
 -22 -18  18    3.78    5.19
  22  18 -18    1.49    5.66
 -23 -19  19    0.39    4.25
  23  19 -19    0.00    4.56
 -24 -20  20    5.82    6.37
  24  20 -20    0.24    6.61
 -25 -21  21   -0.24    5.19
 -20 -26  26    0.31    5.19
 -19 -25  25   -1.73    6.45
  18  24 -24    1.10    5.27
 -18 -24  24   -0.55    6.29
  17  23 -23   -0.79    5.03
 -17 -23  23    1.65    4.33
  16  22 -22   -2.91    7.24
 -16 -22  22    2.67    5.82
  15  21 -21    6.84    6.45
 -15 -21  21    7.55    8.65
  14  20 -20    1.02    7.16
 -14 -20  20    5.58    8.89
  13  19 -19   18.25    8.10
 -13 -19  19   14.00    6.76
  12  18 -18    9.05    6.37
 -12 -18  18   13.21    6.06
  11  17 -17    5.43    6.06
 -11 -17  17   -0.24    6.06
  10  16 -16    3.07    5.11
 -10 -16  16    5.11    5.03
   9  15 -15    0.63    5.82
  -9 -15  15    3.70    6.06
   8  14 -14   -0.16    5.35
  -8 -14  14    9.75    5.03
   7  13 -13   52.23    5.90
  -7 -13  13   47.19    6.29
   6  12 -12   63.00    6.29
  -6 -12  12   67.88    5.98
   5  11 -11  163.06    8.34
  -5 -11  11  173.28    8.97
   4  10 -10  124.67    7.63
  -4 -10  10  127.90    6.61
   3   9  -9  143.55    7.79
  -3  -9   9  142.13    8.02
   2   8  -8  238.49   11.09
  -2  -8   8  223.62   15.18
   1   7  -7  106.82    6.61
  -1  -7   7  117.67    6.84
   0   6  -6  664.65   23.60
   0  -6   6  617.38   32.56
  -2   4  -4 1132.42   53.57
   2  -4   4 1199.20   40.59
  -4   2  -2 1147.99   51.05
   4  -2   2 1224.37   55.53
  -5   1  -1   10.54    2.83
  -7  -1   1    1.42    3.93
   7   1  -1    4.64    3.62
  -8  -2   2  749.91   31.38
   8   2  -2  712.55   30.13
  -9  -3   3  105.48    7.71
 -10  -4   4 1220.36   50.89
 -11  -5   5   20.45    2.52
  11   5  -5   22.57    2.83
 -12  -6   6   91.71    4.88
  12   6  -6  101.23    5.03
 -13  -7   7   75.43    4.72
  13   7  -7   80.39    4.48
 -14  -8   8    2.52    3.46
  14   8  -8    2.67    3.46
 -15  -9   9   87.86    6.53
  15   9  -9  106.66    6.69
 -16 -10  10   17.70    4.33
  16  10 -10   22.10    3.54
 -17 -11  11   54.51    5.58
  17  11 -11   60.57    5.74
 -18 -12  12    5.51    6.14
  18  12 -12    5.90    4.33
 -19 -13  13   13.14    5.27
  19  13 -13   18.88    5.11
 -20 -14  14   -3.46    6.92
  20  14 -14   -3.22    4.64
 -21 -15  15    1.81    4.96
  21  15 -15   -0.94    5.11
 -22 -16  16    8.57    5.11
  22  16 -16    3.78    4.88
 -23 -17  17    6.14    6.92
  23  17 -17    0.31    5.51
 -24 -18  18    1.65    4.25
  24  18 -18    1.42    4.56
 -25 -19  19    4.72    5.27
 -26 -20  20    2.20    5.82
 -19 -27  27    2.05    5.90
 -18 -26  26    1.97    4.56
  17  25 -25    3.22    5.98
 -17 -25  25   -0.87    4.09
  16  24 -24   -0.94    9.44
 -16 -24  24    2.36    5.82
  15  23 -23    2.20    5.82
 -15 -23  23    2.52    7.32
  14  22 -22    0.79    7.79
 -14 -22  22   -5.90   10.38
  13  21 -21   -2.67    7.55
 -13 -21  21    2.52    7.16
  12  20 -20    7.63    7.47
 -12 -20  20    4.17    6.06
  11  19 -19   -0.08    6.14
 -11 -19  19    4.64    6.14
  10  18 -18   21.39    6.92
 -10 -18  18    7.63    6.69
   9  17 -17   -0.87    5.82
  -9 -17  17   -1.42    5.43
   8  16 -16   23.44    6.29
  -8 -16  16   21.47    6.21
   7  15 -15   -0.24    6.29
  -7 -15  15   -1.26    5.43
   6  14 -14   15.89    5.74
  -6 -14  14   12.43    5.51
   5  13 -13   88.41    7.08
  -5 -13  13   98.64    7.16
   4  12 -12  115.86    7.71
  -4 -12  12  117.91    7.87
   3  11 -11  746.77   36.02
  -3 -11  11  695.01   22.10
   2  10 -10  173.99    8.73
  -2 -10  10  181.23    9.20
   1   9  -9  723.48   33.98
  -1  -9   9  763.99   25.80
   0   8  -8  388.49   14.71
   0  -8   8  394.31   15.02
  -1   7  -7  117.12    6.69
   1  -7   7  119.24    7.24
  -2   6  -6   42.40    4.48
   2  -6   6   45.70    5.43
   3  -5   5 1359.19   62.69
  -4   4  -4 2833.22   83.45
   4  -4   4 2849.03  121.84
  -5   3  -3   45.31    4.64
   5  -3   3   41.14    4.25
  -6   2  -2  218.27   10.07
   6  -2   2  223.94   10.54
  -7   1  -1    1.49    3.85
  -9  -1   1   36.34    3.30
   9   1  -1   43.42    3.30
 -10  -2   2  461.01   15.42
  10   2  -2  475.79   15.57
 -11  -3   3  541.47   23.91
  11   3  -3  634.37   27.29
 -12  -4   4   49.95    3.78
  12   4  -4   57.42    3.93
 -13  -5   5  303.30   10.93
  13   5  -5  259.57   15.65
 -14  -6   6   30.68    3.62
  14   6  -6   27.37    2.99
 -15  -7   7   44.05    4.09
  15   7  -7   29.89    3.54
 -16  -8   8    7.08    3.70
  16   8  -8    4.48    5.11
 -17  -9   9    1.18    3.70
  17   9  -9    0.08    5.74
 -18 -10  10   43.26    4.56
  18  10 -10   55.45    7.63
 -19 -11  11   15.89    3.93
  19  11 -11   10.07    6.06
 -20 -12  12   52.94    7.24
  20  12 -12   38.62    7.24
 -21 -13  13    4.88    4.64
  21  13 -13    4.17    4.17
 -22 -14  14    2.75    5.03
  22  14 -14    6.69    7.55
 -23 -15  15   -1.73    4.40
  23  15 -15   -3.30    4.96
 -24 -16  16    0.79    4.64
  24  16 -16   -1.02    6.61
 -25 -17  17    8.10    4.33
  25  17 -17    3.22    4.48
 -26 -18  18    1.57    6.06
  26  18 -18    3.54    5.82
 -27 -19  19   -3.93    5.51
 -17 -27  27   -2.20    5.82
 -16 -26  26    1.18    4.33
  15  25 -25   -2.67    7.87
 -15 -25  25   -0.94    6.53
  14  24 -24   -6.29    7.08
 -14 -24  24   11.41    8.65
  13  23 -23   -0.87    6.61
 -13 -23  23    2.83    7.08
  12  22 -22   -5.66    7.71
 -12 -22  22    1.97    7.63
  11  21 -21   15.42    7.47
 -11 -21  21   13.37    7.00
  10  20 -20    1.18    6.92
 -10 -20  20   -1.34    7.08
   9  19 -19   44.60    7.63
  -9 -19  19   31.62    6.76
   8  18 -18   -1.42    6.61
  -8 -18  18   -3.62    8.65
   7  17 -17   24.70    6.53
  -7 -17  17   21.08    8.49
   6  16 -16   60.41   11.17
  -6 -16  16   50.81    5.74
   5  15 -15    8.65    6.76
  -5 -15  15    0.47    4.88
   4  14 -14  350.26   14.32
  -4 -14  14  387.23   20.84
   3  13 -13   24.78    6.76
  -3 -13  13   20.45    6.37
   2  12 -12 1258.04   36.50
  -2 -12  12 1287.77   36.73
   1  11 -11   14.79    6.06
  -1 -11  11   17.62    4.17
   0  10 -10  365.91   14.47
   0 -10  10  376.22   14.32
  -1   9  -9  796.79   38.07
   1  -9   9  806.39   38.15
  -2   8  -8  240.06   11.72
   2  -8   8  248.32   11.80
   3  -7   7 2558.86  104.93
  -4   6  -6  867.43   43.42
  -6   4  -4   74.65    6.53
   6  -4   4   74.57    5.74
   7  -3   3  802.93   39.80
  -8   2  -2  614.54   29.02
   8  -2   2  646.09   22.10
  -9   1  -1   31.86    3.78
   9  -1   1   35.79    3.62
  10   0   0  820.47   33.27
 -11  -1   1   30.05    3.38
  11   1  -1   22.34    2.91
 -12  -2   2  797.03   33.51
 -13  -3   3   51.68    3.93
  13   3  -3   49.95    3.70
 -14  -4   4  411.93   19.90
  14   4  -4  385.26   12.82
 -15  -5   5  124.20    6.61
  15   5  -5  153.54   10.93
 -16  -6   6   16.36    3.70
  16   6  -6   17.23    3.22
 -17  -7   7  325.09   18.80
 -18  -8   8   40.82    4.25
  18   8  -8   38.70    4.01
 -19  -9   9  186.73   11.48
 -20 -10  10   28.16    4.72
  20  10 -10   22.65    4.40
  21  11 -11  108.15    8.34
 -22 -12  12    2.44    4.33
  22  12 -12    1.18    4.09
 -23 -13  13    0.00    4.80
  23  13 -13    5.11    4.72
 -24 -14  14   12.51    4.56
  24  14 -14    4.72    4.88
 -25 -15  15    1.73    4.88
  25  15 -15    0.24    5.82
 -26 -16  16    3.70    5.27
  26  16 -16    1.34    4.48
 -27 -17  17   11.25    5.27
  27  17 -17   -0.39    4.48
 -16 -28  28    0.08    5.19
 -15 -27  27   14.39    7.79
 -14 -26  26    0.47    9.12
  13  25 -25   -1.02    6.45
 -13 -25  25    4.56    5.74
  12  24 -24   13.61    7.87
 -12 -24  24    2.36    7.16
  11  23 -23    9.28    7.47
 -11 -23  23    2.99    7.08
  10  22 -22    2.91    8.10
 -10 -22  22    5.66    7.79
   9  21 -21    6.61   10.78
  -9 -21  21   11.17    9.52
   8  20 -20   -0.55    7.55
  -8 -20  20   -0.31    6.92
   7  19 -19    3.07    7.08
  -7 -19  19    4.88    6.76
   6  18 -18   -7.32    6.84
  -6 -18  18    0.63    6.29
   5  17 -17   14.71    6.92
  -5 -17  17   14.00    6.21
   4  16 -16   -7.08    6.53
  -4 -16  16    0.08    5.82
   3  15 -15   25.48    7.00
  -3 -15  15   20.06    5.51
   2  14 -14  104.77    8.42
  -2 -14  14   97.93    8.73
   1  13 -13   42.16    7.32
  -1 -13  13   36.81    6.37
   0  12 -12  200.89    9.12
   0 -12  12  208.83    9.60
  -1  11 -11    4.17    5.35
   1 -11  11   10.78    5.51
  -2  10 -10  190.03    9.75
   2 -10  10  191.92    9.67
  -3   9  -9  139.77    8.18
   3  -9   9  144.02    7.94
  -4   8  -8  290.56   17.86
   4  -8   8  276.24   12.66
  -5   7  -7 1262.91   55.14
   5  -7   7 1292.49   58.91
  -6   6  -6  365.60   16.12
   6  -6   6  370.47   16.52
  -7   5  -5  169.43    9.83
   7  -5   5  177.37    9.60
  -8   4  -4  133.87    7.71
   8  -4   4  137.33    8.10
  -9   3  -3   81.25    5.90
   9  -3   3   94.62    6.06
 -10   2  -2  403.04   14.79
  10  -2   2  396.82   14.32
 -11   1  -1   15.73    3.93
  11  -1   1   22.57    3.38
  12   0   0  325.32   10.93
 -13  -1   1   49.71    4.25
  13   1  -1   55.14    4.17
 -14  -2   2    5.03    3.38
  14   2  -2    1.57    3.22
 -15  -3   3    6.06    3.93
  15   3  -3    8.89    3.22
 -16  -4   4   44.68    4.40
  16   4  -4   46.49    4.48
 -17  -5   5    4.25    4.09
  17   5  -5    2.91    3.46
 -18  -6   6   21.39    6.14
  18   6  -6   16.60    3.85
 -19  -7   7   35.79    4.17
  19   7  -7   28.32    4.48
 -21  -9   9    9.44    6.45
  21   9  -9    9.60    3.85
 -23 -11  11    1.97    4.17
  23  11 -11    4.01    4.17
 -24 -12  12   -3.38    4.33
  24  12 -12   -2.20    3.85
 -25 -13  13    1.89    4.48
  25  13 -13    7.08    4.48
 -26 -14  14   -2.67    5.98
  26  14 -14    4.25    4.09
 -27 -15  15    3.07    3.46
  27  15 -15   -0.31    3.93
 -28 -16  16    1.65    5.19
  28  16 -16    2.28    4.56
 -29 -17  17   -2.75    3.78
 -14 -28  28    1.10    5.19
 -13 -27  27   -3.54    7.08
  12  26 -26    2.99    7.87
 -12 -26  26   -4.40    8.73
  11  25 -25    5.11    8.34
 -11 -25  25   -1.89    6.21
  10  24 -24   -2.36    7.47
 -10 -24  24    3.07    6.92
   9  23 -23    9.05    8.18
  -9 -23  23    9.91    7.24
   8  22 -22  -10.85    7.79
  -8 -22  22    5.82    9.44
   7  21 -21   64.34   13.76
  -7 -21  21   53.09   14.71
   6  20 -20   -2.12   11.96
  -6 -20  20    5.98    9.91
   5  19 -19   76.14   13.45
  -5 -19  19   85.11   12.27
   4  18 -18   23.44    6.45
  -4 -18  18   21.87    5.43
   3  17 -17   45.86    6.61
  -3 -17  17   28.87   10.07
   2  16 -16  234.08   17.78
  -2 -16  16  274.12   19.19
   1  15 -15   61.12    8.81
  -1 -15  15   55.30    7.79
  -1  13 -13   38.23    6.84
   1 -13  13   30.13    6.69
  -2  12 -12 1369.26   56.00
   2 -12  12 1351.17   53.01
  -3  11 -11  754.63   34.45
   3 -11  11  784.76   34.37
  -4  10 -10  123.81    8.18
   4 -10  10  142.21    8.42
   5  -9   9 3149.65  124.43
  -6   8  -8  714.20   25.96
   6  -8   8  709.25   37.68
  -8   6  -6  220.55   11.56
   8  -6   6  221.26   11.17
  -9   5  -5 2410.75  100.05
   9  -5   5 2348.45   98.24
 -12   2  -2  733.00   32.17
  12  -2   2  708.38   30.68
 -13   1  -1   57.26    4.88
  13  -1   1   54.82    4.48
 -14   0   0  850.99   34.61
  14   0   0  805.60   31.31
 -15  -1   1    0.55    3.62
  15   1  -1    3.22    3.62
 -17  -3   3   64.66    5.43
  17   3  -3   62.53    7.32
 -18  -4   4  141.58   11.17
  18   4  -4  147.32    7.08
 -19  -5   5  182.09    8.18
  19   5  -5  185.00   11.64
 -20  -6   6    8.18    4.48
  20   6  -6    3.07    3.93
 -22  -8   8  108.00    8.18
  22   8  -8  114.60    7.94
  23   9  -9  187.67   10.93
 -24 -10  10   -0.39    4.09
  24  10 -10    3.15    3.62
 -25 -11  11    3.22    6.29
  25  11 -11    9.05    3.85
 -26 -12  12    3.07    4.17
  26  12 -12   13.84    4.25
 -27 -13  13    2.83    4.17
  27  13 -13    2.44    4.17
 -28 -14  14    5.43    3.38
  28  14 -14    9.28    3.46
 -29 -15  15    0.47    4.33
  29  15 -15    2.36    4.48
 -30 -16  16    2.99    3.70
 -13 -29  29   -1.34    6.14
 -12 -28  28    0.63    6.53
  11  27 -27    1.02    9.12
 -11 -27  27    7.39    7.55
  10  26 -26   -0.16   12.82
 -10 -26  26    0.55    8.10
   9  25 -25    6.61   11.96
  -9 -25  25   -2.83    7.47
   8  24 -24    5.03    6.61
  -8 -24  24    7.87   10.46
   7  23 -23    5.51    8.34
  -7 -23  23    2.12    8.02
   6  22 -22    2.91   12.43
  -6 -22  22   -0.39   11.41
   5  21 -21   15.73   11.96
  -5 -21  21   -5.27   10.78
   4  20 -20   11.41   12.19
  -4 -20  20   19.98   13.29
   3  19 -19   14.55   11.48
  -3 -19  19   28.00   11.01
   2  18 -18   11.96   11.33
  -2 -18  18    4.01   10.07
   1  17 -17   34.77    7.87
  -1 -17  17   36.34    7.32
   0  16 -16   -3.62    6.69
   0 -16  16   10.30    5.51
  -1  15 -15   41.14    6.53
   1 -15  15   41.77    6.84
  -2  14 -14  108.23    8.57
   2 -14  14  108.23    7.79
  -3  13 -13   21.32    6.92
   3 -13  13   17.38    5.82
  -4  12 -12  133.48    8.57
   4 -12  12  127.50    8.42
  -5  11 -11  186.10   10.78
   5 -11  11  186.81   10.15
  -6  10 -10   94.62   10.46
   6 -10  10  113.19    7.32
  -7   9  -9  364.89   22.50
   7  -9   9  366.54   21.47
  -8   8  -8  881.82   31.07
   8  -8   8  877.81   31.23
  -9   7  -7  244.39   11.72
   9  -7   7  276.24   11.64
 -10   6  -6  226.61   11.41
  10  -6   6  224.80   10.54
 -11   5  -5   27.69    4.96
  11  -5   5   20.77    4.64
 -12   4  -4   49.48    5.27
  12  -4   4   70.63    5.82
 -13   3  -3   43.58    5.35
  13  -3   3   49.48    5.19
 -14   2  -2   -3.46    4.01
  14  -2   2    4.09    3.62
 -15   1  -1    5.51    4.09
  15  -1   1    7.00    5.35
 -16   0   0  575.92   25.33
  16   0   0  506.16   21.32
 -17  -1   1   14.24    4.72
  17   1  -1   13.53    4.40
 -18  -2   2   32.01    5.11
  18   2  -2   32.64    4.64
 -19  -3   3   15.65    4.48
  19   3  -3   12.66    4.09
 -20  -4   4    5.90    4.17
  20   4  -4    1.89    3.62
 -21  -5   5    5.98    4.64
  21   5  -5   12.11    4.01
 -22  -6   6   -4.40    5.66
  22   6  -6   -6.92    5.90
 -23  -7   7   -5.74    4.33
  23   7  -7    2.60    3.70
 -24  -8   8    8.18    6.14
  24   8  -8    1.10    6.14
 -25  -9   9    9.75    4.56
  25   9  -9    9.75    3.70
 -26 -10  10   -2.20    4.25
  26  10 -10   -2.83    3.93
 -27 -11  11    3.15    4.09
  27  11 -11    1.97    3.54
 -28 -12  12   -1.26    3.62
  28  12 -12   -0.47    3.54
 -29 -13  13    2.91    3.30
  29  13 -13    1.89    3.38
 -30 -14  14    0.55    3.46
  30  14 -14    1.49    3.38
 -11 -29  29    2.52    5.98
  10  28 -28   -0.71    7.24
 -10 -28  28    7.08    6.76
   9  27 -27    1.34    6.84
  -9 -27  27    1.89    8.02
   8  26 -26   -4.40   11.09
  -8 -26  26    6.45   10.78
   7  25 -25   10.62   12.74
  -7 -25  25   -5.90   12.43
   6  24 -24    5.03   12.35
  -6 -24  24   14.24   10.38
   5  23 -23   20.06    7.32
  -5 -23  23   18.64    8.18
   4  22 -22    2.91   12.51
  -4 -22  22   -0.87   11.09
   3  21 -21   31.23   14.00
  -3 -21  21   34.37   12.19
   2  20 -20    1.49   12.82
  -2 -20  20   11.56   11.48
   1  19 -19    2.52    8.34
  -1 -19  19    2.44    7.32
   0  18 -18  114.84   10.38
   0 -18  18  130.88   10.15
  -1  17 -17   46.09    8.42
   1 -17  17   39.64    7.39
  -2  16 -16  274.59   12.59
   2 -16  16  276.40   12.74
  -3  15 -15   37.99    7.71
   3 -15  15   31.38    7.08
  -4  14 -14  384.71   24.46
   4 -14  14  406.89   26.51
  -5  13 -13  119.40    9.44
   5 -13  13  117.67    9.60
  -6  12 -12   64.58    7.63
   6 -12  12   54.67    6.06
  -7  11 -11  516.15   25.72
   7 -11  11  541.16   20.77
  -8  10 -10  191.84   11.17
   8 -10  10  178.63   13.53
  -9   9  -9  720.73   34.77
   9  -9   9  705.71   37.60
 -10   8  -8   31.62    6.06
  10  -8   8   28.00    5.35
 -12   6  -6   92.58    7.55
  12  -6   6  103.51    7.16
 -13   5  -5  316.28   11.96
  13  -5   5  293.78   11.56
 -14   4  -4  382.43   18.88
  14  -4   4  426.32   20.29
 -15   3  -3    8.26    4.72
  15  -3   3    8.34    4.33
 -17   1  -1   17.30    5.11
  17  -1   1   19.27    4.33
 -18   0   0  443.55   21.32
  18   0   0  378.65   17.62
 -19  -1   1   27.84    5.27
  19   1  -1   34.37    4.40
 -20  -2   2  184.29    9.12
  20   2  -2  187.20    7.47
 -21  -3   3  133.24   10.54
  21   3  -3  122.39    6.84
 -22  -4   4   11.01    4.64
  22   4  -4    8.26    3.93
 -24  -6   6    2.28    4.25
  24   6  -6   -1.34    6.14
 -25  -7   7   38.38    4.72
  25   7  -7   37.36    4.64
 -26  -8   8    0.31    4.17
  26   8  -8    5.74    4.17
 -27  -9   9    6.14    3.93
  27   9  -9   20.37    4.01
 -28 -10  10    5.35    4.01
  28  10 -10    3.62    3.93
 -29 -11  11   -4.09    4.25
  29  11 -11    2.36    3.54
 -30 -12  12    5.66    2.52
  30  12 -12    3.70    2.91
  -9 -29  29   -2.75    8.18
   8  28 -28   -1.57    7.87
  -8 -28  28   -1.26    5.82
   7  27 -27    0.79   10.38
  -7 -27  27    1.57    9.36
   6  26 -26    5.82   11.72
  -6 -26  26    3.38    9.83
   5  25 -25   -6.53   15.42
  -5 -25  25    8.65   11.96
   4  24 -24    7.63   12.74
  -4 -24  24    6.06    7.87
   3  23 -23   13.84    9.12
  -3 -23  23    5.03    6.61
   2  22 -22   -6.06   13.45
  -2 -22  22   -0.47   10.78
   1  21 -21   -5.82   16.68
  -1 -21  21   -1.81   11.48
   0  20 -20    2.83   12.43
   0 -20  20   19.90   11.01
  -1  19 -19    4.25    8.65
   1 -19  19    5.19    7.55
  -2  18 -18    7.87    8.89
   2 -18  18    9.36    7.94
  -3  17 -17   42.79    7.39
   3 -17  17   34.77    6.76
  -4  16 -16    6.14    8.26
   4 -16  16   -7.08    7.39
  -5  15 -15    7.24    6.69
   5 -15  15    6.21    7.08
  -6  14 -14   21.16    7.71
   6 -14  14   14.08    7.16
  -7  13 -13   58.60    7.94
   7 -13  13   51.36    7.71
  -8  12 -12  177.29   12.66
   8 -12  12  177.53   14.24
  -9  11 -11  140.80    9.28
   9 -11  11  123.65   13.21
 -10  10 -10  552.48   21.63
  10 -10  10  554.61   21.00
 -11   9  -9   18.96    5.58
  11  -9   9   11.64    5.03
 -12   8  -8   39.56    7.00
  12  -8   8   50.50    6.37
 -13   7  -7   71.81    7.63
  13  -7   7   78.66    6.29
 -14   6  -6   25.64    6.45
  14  -6   6   22.26    5.11
 -15   5  -5  152.75    8.97
  15  -5   5  147.17    7.94
 -16   4  -4   47.59    6.45
  16  -4   4   43.58    5.11
 -17   3  -3   59.23    5.82
  17  -3   3   66.86    5.74
 -18   2  -2   25.01    5.58
  18  -2   2   28.79    4.96
 -19   1  -1   29.57    6.21
  19  -1   1   42.63    5.27
 -20   0   0   29.57    5.74
  20   0   0   42.63    5.43
 -21  -1   1   19.11    8.26
  21   1  -1   14.71    5.19
 -22  -2   2   23.52    5.58
  22   2  -2   15.89    4.88
 -23  -3   3   29.50    5.27
  23   3  -3   26.27    4.56
 -24  -4   4   10.38    4.64
  24   4  -4   13.14    4.17
 -25  -5   5   12.90    4.96
  25   5  -5    8.42    3.93
 -26  -6   6   12.51    4.48
  26   6  -6   11.41    6.06
 -27  -7   7   -4.33    4.09
  27   7  -7    0.08    3.54
 -28  -8   8   -2.60    4.01
  28   8  -8    1.42    3.85
 -29  -9   9    2.67    3.78
  29   9  -9   -0.47    3.46
 -30 -10  10    0.79    3.38
  30  10 -10   -1.26    2.99
 -31 -11  11    0.71    2.12
  31  11 -11    0.47    2.05
  -7 -29  29   -1.81    6.92
   6  28 -28   -2.36    9.28
  -6 -28  28    0.71    5.27
   5  27 -27   12.51    6.69
  -5 -27  27    8.42   10.70
   4  26 -26   -0.55   11.64
  -4 -26  26    4.17    9.36
   3  25 -25   -3.93   11.88
  -3 -25  25    5.43   11.88
   2  24 -24   -0.94   10.23
  -2 -24  24    0.55    8.57
   1  23 -23   11.56    7.32
  -1 -23  23   13.84    7.00
   0  22 -22   -6.29    9.12
   0 -22  22   -6.61    8.49
  -1  21 -21   -6.61    8.49
   1 -21  21   -5.66    8.02
  -2  20 -20   23.20    9.60
   2 -20  20   25.25    8.89
  -3  19 -19   27.22    8.65
   3 -19  19    8.57    8.26
  -4  18 -18   30.20    8.26
   4 -18  18   26.66    6.84
  -5  17 -17   23.75    8.73
   5 -17  17    5.74    7.08
  -6  16 -16   82.90    9.44
   6 -16  16   70.40    8.73
  -7  15 -15   -5.19    8.42
   7 -15  15    2.75    7.39
  -8  14 -14   -6.29   12.03
   8 -14  14   -2.83    7.00
  -9  13 -13   39.96   11.56
   9 -13  13   41.29    9.75
 -10  12 -12   46.56    7.94
  10 -12  12   54.19    7.00
 -11  11 -11   20.84    7.71
  11 -11  11   21.32    6.76
 -12  10 -10    1.81    6.61
  12 -10  10   -0.24    6.14
 -13   9  -9  122.94    8.73
  13  -9   9  134.35    8.49
 -14   8  -8    1.57    6.29
  14  -8   8    3.38    5.90
 -15   7  -7   52.23    7.00
  15  -7   7   32.41    5.82
 -16   6  -6   21.55    6.14
  16  -6   6   11.01    5.35
 -17   5  -5    8.18    5.74
  17  -5   5    6.53    5.11
 -18   4  -4  145.28    8.65
  18  -4   4  163.29    8.65
 -19   3  -3    9.44    6.76
  19  -3   3   17.23    5.51
 -20   2  -2  171.55   13.29
  20  -2   2  194.12   12.59
 -21   1  -1   22.34    6.06
  21  -1   1   15.89    4.80
 -22   0   0   68.90    7.08
  22   0   0   59.94    6.14
 -23  -1   1   11.88    5.66
  23   1  -1   11.72    4.96
 -24  -2   2    6.84    6.69
  24   2  -2   -1.89    4.17
 -25  -3   3   37.99    6.14
  25   3  -3   34.84    5.58
 -26  -4   4   -3.54    5.43
  26   4  -4    3.22    4.25
 -27  -5   5   13.76    5.27
  27   5  -5    6.92    3.85
 -28  -6   6    1.26    4.56
  28   6  -6    2.28    5.66
 -29  -7   7    0.24    4.09
  29   7  -7    5.43    4.01
 -30  -8   8   -1.57    3.93
  30   8  -8    0.71    3.30
 -31  -9   9    2.28    3.30
  31   9  -9   -1.02    2.91
 -32 -10  10    1.57    2.75
  32  10 -10    2.67    2.36
   5  29 -29   -0.71    5.90
   4  28 -28    3.78    5.74
  -4 -28  28    7.00   11.01
   3  27 -27   -2.67   11.17
  -3 -27  27   -0.16   10.85
   2  26 -26   -0.24    8.34
  -2 -26  26   21.24   13.92
   1  25 -25    1.81    8.34
  -1 -25  25   -5.58    8.34
   0  24 -24    0.31    7.55
   0 -24  24    1.10    6.53
  -1  23 -23   21.55    9.99
   1 -23  23    2.67    9.12
  -2  22 -22   -2.52    9.60
   2 -22  22    9.28    8.97
  -3  21 -21   39.96   10.62
   3 -21  21   44.91   10.23
  -4  20 -20   12.66    9.83
   4 -20  20    5.19    9.36
  -5  19 -19   97.06   12.03
   5 -19  19  118.06   10.70
  -6  18 -18   -1.18    9.28
   6 -18  18    1.81    8.10
  -7  17 -17   56.48    9.05
   7 -17  17   40.43    8.89
  -8  16 -16   24.46    8.97
   8 -16  16   17.86    7.47
  -9  15 -15  -14.00   13.14
   9 -15  15   -0.47    5.66
 -10  14 -14  225.98   13.37
  10 -14  14  229.52   16.52
 -11  13 -13   15.57    8.57
  11 -13  13    6.92    7.79
 -12  12 -12  205.92   11.25
  12 -12  12  187.20   10.62
 -13  11 -11   47.74    6.69
  13 -11  11   36.65    7.24
 -14  10 -10   68.12    7.94
  14 -10  10   56.48    7.39
 -15   9  -9  120.34    8.49
  15  -9   9  108.39    8.26
 -16   8  -8    6.84    6.92
  16  -8   8    6.29    6.06
 -17   7  -7  401.46   21.39
  17  -7   7  386.68   14.55
 -18   6  -6   21.16    7.47
  18  -6   6   20.29    6.69
 -19   5  -5  194.83   11.48
  19  -5   5  197.90    9.28
 -20   4  -4    2.05    7.32
  20  -4   4    8.73    6.14
 -21   3  -3  138.04    8.42
  21  -3   3  152.44    8.42
 -22   2  -2   16.68    5.90
  22  -2   2   17.15    5.51
 -23   1  -1   11.17    5.98
  23  -1   1   10.38    5.11
 -24   0   0   53.01    6.92
  24   0   0   41.22    5.35
 -25  -1   1   -0.79    5.51
  25   1  -1   -3.22    4.48
 -26  -2   2   57.66    6.45
  26   2  -2   50.89    5.66
 -27  -3   3   -0.71    5.43
  27   3  -3    2.36    4.33
 -28  -4   4   17.07    5.19
  28   4  -4   15.10    4.88
 -29  -5   5    0.63    4.96
  29   5  -5   -1.65    4.25
 -30  -6   6    5.82    4.33
  30   6  -6   -2.28    3.93
 -31  -7   7    2.12    3.85
  31   7  -7    3.38    3.46
 -32  -8   8    1.26    3.15
  32   8  -8   -1.26    3.22
 -33  -9   9    2.05    2.99
  33   9  -9    0.87    1.97
   3  29 -29    2.20    5.90
  -3 -29  29   -7.08    7.47
   2  28 -28   -3.46   11.09
  -2 -28  28    1.10   11.01
   1  27 -27    1.49   11.41
  -1 -27  27    0.24    6.29
   0  26 -26   -0.24    8.26
   0 -26  26   -6.06    8.02
  -1  25 -25   11.48    8.89
   1 -25  25   -7.79    6.92
  -2  24 -24   -9.12    9.99
   2 -24  24    5.03    8.65
  -3  23 -23   -3.62    9.75
   3 -23  23   -0.16    9.05
  -4  22 -22    0.55    9.60
   4 -22  22   -1.18    9.20
  -5  21 -21   16.44    8.34
   5 -21  21   12.59    6.84
  -6  20 -20  -11.25    9.75
   6 -20  20   -3.54    8.81
  -7  19 -19   19.19    9.28
   7 -19  19   10.38    8.26
  -8  18 -18   -2.67    9.36
   8 -18  18   -4.09    8.10
  -9  17 -17    8.10    7.24
   9 -17  17    0.00    6.61
 -10  16 -16   14.32   11.96
  10 -16  16    3.70    7.71
 -11  15 -15    1.65    8.34
  11 -15  15  -11.48   10.07
 -12  14 -14   77.48    9.67
  12 -14  14   77.79    8.49
 -13  13 -13   -8.73    8.26
  13 -13  13    0.55    7.63
 -14  12 -12   -4.88    8.73
  14 -12  12    0.24    7.16
 -15  11 -11    8.73    7.94
  15 -11  11   -1.89    6.84
 -16  10 -10   15.02    7.55
  16 -10  10   22.02    5.35
 -17   9  -9   -2.67    7.55
  17  -9   9   -6.92    6.45
 -18   8  -8   49.16    7.63
  18  -8   8   49.32    6.92
 -19   7  -7   43.81    7.39
  19  -7   7   45.54    5.98
 -20   6  -6   -1.34    6.37
  20  -6   6   -0.94    6.14
 -21   5  -5   14.08    6.92
  21  -5   5   15.10    5.66
 -22   4  -4    4.56    5.66
  22  -4   4    9.05    5.35
 -23   3  -3   25.64    7.08
  23  -3   3   23.05    5.58
 -24   2  -2    4.96    5.35
  24  -2   2    0.16    5.35
 -25   1  -1    1.97    5.98
  25  -1   1    3.85    5.35
 -26   0   0   12.35    6.53
  26   0   0   15.18    4.88
 -27  -1   1   -0.24    5.66
  27   1  -1    6.92    5.58
 -28  -2   2   16.52    5.66
  28   2  -2    8.57    5.19
 -29  -3   3    0.08    5.11
  29   3  -3    3.46    4.33
 -30  -4   4    2.67    5.58
  30   4  -4    0.71    3.93
 -31  -5   5    0.55    5.27
  31   5  -5   -0.71    6.14
 -32  -6   6    1.26    4.33
  32   6  -6    0.63    3.93
 -33  -7   7   -0.87    3.07
  33   7  -7    2.20    3.30
  -2 -30  30    3.46    7.00
   1  29 -29    2.83    8.42
   0  28 -28    0.39   12.19
   0 -28  28    0.94    5.66
  -1  27 -27    3.93   11.41
   1 -27  27   -1.57    7.94
  -2  26 -26    2.99    7.16
   2 -26  26   -0.31   12.66
  -3  25 -25    7.87    9.91
   3 -25  25   12.19    9.28
  -4  24 -24    4.56   11.09
   4 -24  24   -3.70    9.44
  -5  23 -23   24.54   11.01
   5 -23  23   39.33   10.38
  -6  22 -22   -4.80   10.85
   6 -22  22    2.83    9.36
  -7  21 -21   64.42   11.96
   7 -21  21   65.60   11.33
  -8  20 -20  -10.30    9.75
   8 -20  20    0.55    8.73
  -9  19 -19   68.43   10.15
   9 -19  19   70.16    8.65
 -10  18 -18   23.99    9.60
  10 -18  18   19.90    8.81
 -11  17 -17   -9.12   13.53
  11 -17  17   25.72    8.81
 -12  16 -16  206.79   12.82
  12 -16  16  185.71   17.70
 -13  15 -15    2.36    9.28
  13 -15  15    3.38    7.39
 -14  14 -14  232.75   28.24
  14 -14  14  273.10   16.20
 -15  13 -13    2.05    8.42
  15 -13  13   18.25    8.10
 -16  12 -12  211.59   12.11
  16 -12  12  212.61   12.03
 -17  11 -11  102.73   10.23
  17 -11  11   92.34    9.91
 -18  10 -10   69.77    8.34
  18 -10  10   76.38    8.02
 -19   9  -9  217.09   13.45
  19  -9   9  234.08   11.56
 -20   8  -8   32.41    7.32
  20  -8   8   28.63    6.76
 -22   6  -6    1.02    6.45
  22  -6   6   -0.31    5.35
 -23   5  -5  198.92   16.68
  23  -5   5  216.94   14.47
 -24   4  -4   12.19    6.37
  24  -4   4   15.42    5.03
 -25   3  -3   43.73    6.92
  25  -3   3   49.32    5.90
 -26   2  -2   46.88    7.32
  26  -2   2   57.73    6.53
 -27   1  -1   13.61    6.92
  27  -1   1    5.19    5.11
 -28   0   0   74.09    9.99
  28   0   0   56.71    9.20
 -29  -1   1    0.63    5.51
  29   1  -1    3.78    5.58
 -30  -2   2   15.34    6.92
  30   2  -2   25.48    5.35
 -31  -3   3    4.01    5.74
  31   3  -3   -2.67    4.56
 -32  -4   4    4.48    5.11
  32   4  -4    4.40    4.72
 -33  -5   5    1.73    4.48
  33   5  -5   -2.36    5.43
 -34  -6   6   -0.71    4.96
  34   6  -6   -0.16    2.99
  35   7  -7   -1.02    3.54
  -1  29 -29   -0.71    7.71
   1 -29  29   -0.08    8.02
  -2  28 -28    3.93    9.28
   2 -28  28   -9.52    9.36
  -3  27 -27    5.58   11.01
   3 -27  27   -2.60    7.00
  -4  26 -26    9.83    9.75
   4 -26  26   -4.80    8.89
  -5  25 -25    5.27   11.01
   5 -25  25   -3.07    8.89
  -6  24 -24    2.91    7.79
   6 -24  24    3.70    7.16
  -7  23 -23   -0.16   11.25
   7 -23  23    1.73    9.60
  -8  22 -22   12.35   10.85
   8 -22  22   -9.91    9.20
  -9  21 -21  -11.33   10.15
   9 -21  21    2.36    6.84
 -10  20 -20    4.64   10.23
  10 -20  20    4.72    9.28
 -11  19 -19   -5.74   10.15
  11 -19  19    1.26    8.26
 -12  18 -18   55.77   14.71
  12 -18  18   38.62    9.28
 -13  17 -17   -1.97    9.20
  13 -17  17   -7.87   12.19
 -14  16 -16   43.58   10.46
  14 -16  16   55.69    8.73
 -15  15 -15   45.86    8.49
  15 -15  15   44.83    8.65
 -16  14 -14    1.34    9.05
  16 -14  14   13.21    7.79
 -17  13 -13    7.32    8.73
  17 -13  13   18.25    7.71
 -18  12 -12   18.48    8.49
  18 -12  12   -4.96    7.47
 -19  11 -11   23.05    8.57
  19 -11  11   27.45    7.63
 -20  10 -10   40.82    8.57
  20 -10  10   38.94    6.53
 -21   9  -9   10.93    7.94
  21  -9   9   15.26    6.61
 -22   8  -8  118.38    9.52
  22  -8   8  130.26    9.05
 -23   7  -7    1.10    7.55
  23  -7   7   -5.19    6.53
 -24   6  -6    3.38    6.84
  24  -6   6    3.85    5.66
 -25   5  -5    8.02    6.76
  25  -5   5    7.24    6.06
 -26   4  -4    4.40    6.84
  26  -4   4   -0.31    5.90
 -27   3  -3   -0.24    7.55
  27  -3   3    8.65    6.14
 -28   2  -2    6.53    6.92
  28  -2   2    5.27    5.35
 -29   1  -1   -2.75    6.92
  29  -1   1    5.03    5.11
 -30   0   0    3.22    6.84
  30   0   0    7.63    6.06
 -31  -1   1    3.22    6.29
  31   1  -1    2.75    5.74
 -32  -2   2    0.00    5.58
  32   2  -2    3.07    4.72
 -33  -3   3    0.47    4.96
  33   3  -3    2.12    4.72
 -34  -4   4    1.42    4.56
  34   4  -4   -0.08    3.07
 -35  -5   5    2.91    4.40
   2 -30  30    1.97    8.18
  -3  29 -29   -2.52    8.10
   3 -29  29   -1.65    4.56
  -4  28 -28    9.36   10.85
   4 -28  28   -2.99    6.53
  -5  27 -27   -3.70    6.61
   5 -27  27   -5.82    6.92
  -6  26 -26    1.65   10.30
   6 -26  26    0.63    8.57
  -7  25 -25   -2.83    9.91
   7 -25  25    0.16    9.20
  -8  24 -24    2.83   10.78
   8 -24  24    2.67    9.67
  -9  23 -23   -0.87   10.62
   9 -23  23    4.33    9.44
 -10  22 -22    3.62   11.17
  10 -22  22   -4.33    9.83
 -11  21 -21   15.02   10.85
  11 -21  21   28.87    9.44
 -12  20 -20  -20.21   16.99
  12 -20  20   15.73    8.97
 -13  19 -19   13.92   10.70
  13 -19  19   19.43   11.64
 -14  18 -18   85.11   13.53
  14 -18  18   94.78   11.56
 -15  17 -17    7.00    8.34
  15 -17  17    3.22    7.55
 -16  16 -16  276.32   24.93
  16 -16  16  226.77   16.52
 -17  15 -15    4.33    9.75
  17 -15  15    8.81    8.42
 -18  14 -14  190.66   13.53
  18 -14  14  186.26   11.64
 -19  13 -13   20.69    9.12
  19 -13  13   32.33    8.73
 -20  12 -12   68.59    9.91
  20 -12  12   60.09    8.26
 -21  11 -11  137.18   11.88
  21 -11  11  140.40   11.01
 -22  10 -10    8.57    8.26
  22 -10  10   14.63    7.63
 -23   9  -9  220.71   18.56
  23  -9   9  209.78   19.27
 -24   8  -8   10.85    8.42
  24  -8   8    2.36    6.84
 -25   7  -7   43.73    8.97
  25  -7   7   53.64    7.71
 -26   6  -6    9.05    7.39
  26  -6   6   12.03    6.06
 -27   5  -5   16.20    7.79
  27  -5   5   11.72    7.63
 -28   4  -4   13.21    7.87
  28  -4   4   11.72    6.21
 -29   3  -3   -0.94    7.16
  29  -3   3    1.65    5.51
 -30   2  -2   27.69    7.08
  30  -2   2   32.88    6.45
 -31   1  -1    2.12    6.21
  31  -1   1   -0.71    5.82
 -32   0   0    5.74    6.69
  32   0   0    5.90    6.21
 -33  -1   1    2.05    5.90
  33   1  -1    3.30    5.58
 -34  -2   2    0.24    4.56
  34   2  -2    1.26    4.17
 -35  -3   3    2.67    4.25
  35   3  -3    0.24    4.80
 -36  -4   4    0.08    3.15
  -6  28 -28   -1.65    6.76
   6 -28  28    1.42    5.51
  -7  27 -27    3.22    6.14
   7 -27  27   -1.65    6.53
  -8  26 -26   10.78   10.15
   8 -26  26    0.31    9.44
  -9  25 -25   -3.62   11.25
   9 -25  25   -2.28    9.60
 -10  24 -24   -0.47    8.97
  10 -24  24   -1.42    9.52
 -11  23 -23   -7.47   11.33
  11 -23  23   -0.79    9.36
 -12  22 -22   -7.32   11.48
  12 -22  22    1.49    9.60
 -13  21 -21    3.22   16.05
  13 -21  21   11.41    9.99
 -14  20 -20   13.45   11.33
  14 -20  20    2.67   12.43
 -15  19 -19    0.16    8.57
  15 -19  19    1.34    7.39
 -16  18 -18   -4.96   10.78
  16 -18  18    8.57    9.44
 -17  17 -17    7.24   10.54
  17 -17  17    6.37    9.28
 -18  16 -16    2.20   10.15
  18 -16  16   14.47    9.05
 -19  15 -15    4.56    9.52
  19 -15  15    3.38    8.49
 -20  14 -14    2.28   10.15
  20 -14  14    5.66    8.18
 -21  13 -13   -1.73    9.52
  21 -13  13   12.66    8.02
 -22  12 -12    3.93    9.12
  22 -12  12   -2.52   10.93
 -23  11 -11   -4.17   10.23
  23 -11  11    7.79    7.16
 -24  10 -10   -4.33    8.57
  24 -10  10   -1.97    7.24
 -25   9  -9   16.05    9.36
  25  -9   9   16.28    6.92
 -26   8  -8    1.34    8.97
  26  -8   8   -1.18    7.24
 -27   7  -7   -2.60    7.63
  27  -7   7    2.44    6.69
 -28   6  -6   -1.49    8.97
  28  -6   6    4.09    5.90
 -29   5  -5    3.93    7.79
  29  -5   5    1.89    6.37
 -30   4  -4   -0.47    6.76
  30  -4   4   10.23    5.90
 -31   3  -3    1.02    7.00
  31  -3   3   -0.94    6.45
 -32   2  -2    1.97    6.29
  32  -2   2   -5.27    6.76
 -33   1  -1    1.57    5.51
  33  -1   1    0.24    5.90
 -34   0   0    3.93    5.98
  34   0   0   -0.63    5.51
 -35  -1   1   -2.44    4.01
  35   1  -1   -3.15    3.93
 -36  -2   2    2.75    4.64
  36   2  -2   -5.90    6.29
  -8  28 -28    1.73    7.47
   8 -28  28    3.70    5.74
  -9  27 -27    1.65    7.94
   9 -27  27    5.19    6.69
 -10  26 -26    2.05    6.92
  10 -26  26   16.60    6.21
 -11  25 -25    8.10   10.23
  11 -25  25   -4.80    9.28
 -12  24 -24   -0.79   11.48
  12 -24  24   -3.78    9.91
 -13  23 -23    8.18   11.01
  13 -23  23   -3.93    9.83
 -14  22 -22  -28.95   17.07
  14 -22  22    8.02   10.07
 -15  21 -21    2.60    9.05
  15 -21  21   -3.85   14.24
 -16  20 -20    3.22    9.83
  16 -20  20   -2.12   10.62
 -17  19 -19    5.11   10.93
  17 -19  19   -5.66    9.75
 -18  18 -18   21.16   11.33
  18 -18  18   21.87    9.28
 -19  17 -17   -6.53    8.81
  19 -17  17    4.88    9.28
 -20  16 -16   45.23   10.62
  20 -16  16   41.37    9.75
 -21  15 -15    5.58   10.30
  21 -15  15    3.78    9.75
 -22  14 -14   16.75    9.75
  22 -14  14    8.57    8.18
 -23  13 -13   15.26   10.15
  23 -13  13   14.39    8.10
 -24  12 -12   -5.11    9.05
  24 -12  12   -8.65    8.97
 -25  11 -11   21.95   11.72
  25 -11  11   14.79    8.02
 -26  10 -10   10.62    9.12
  26 -10  10   -4.40    7.47
 -27   9  -9   18.64    9.20
  27  -9   9   13.69    7.63
 -28   8  -8   10.15   10.15
  28  -8   8   -8.89    7.63
 -29   7  -7    7.71    7.87
  29  -7   7    1.26    6.45
 -30   6  -6    6.69    8.10
  30  -6   6    3.62    6.69
 -31   5  -5   -0.47    7.47
  31  -5   5   -6.92    6.29
 -32   4  -4    0.47    6.84
  32  -4   4   -6.84    7.00
 -33   3  -3    4.64    6.45
  33  -3   3   -7.00    6.69
 -34   2  -2   -1.49    5.82
  34  -2   2    2.36    6.37
 -35   1  -1    2.28    4.88
  35  -1   1    4.09    5.51
 -36   0   0   -0.24    4.72
  36   0   0    6.29    7.47
 -37  -1   1   -2.91    5.11
 -10  28 -28    4.25    8.73
  10 -28  28   -1.02    4.17
 -11  27 -27   -0.47    8.97
  11 -27  27   -6.29    7.39
 -12  26 -26    3.85   10.30
  12 -26  26    2.20    8.18
 -13  25 -25   -6.84    9.12
  13 -25  25   -0.87    6.92
 -14  24 -24    3.70    9.60
  14 -24  24   -3.62    7.47
 -15  23 -23    3.15   16.20
  15 -23  23    1.49    8.81
 -16  22 -22   -1.34   10.38
  16 -22  22  -10.15   12.27
 -17  21 -21    8.97   11.48
  17 -21  21    0.31    9.67
 -18  20 -20   -7.39   11.48
  18 -20  20   -2.12    9.67
 -19  19 -19    4.33    9.20
  19 -19  19    3.22    7.94
 -20  18 -18   -0.16   11.64
  20 -18  18   -0.71    9.75
 -21  17 -17   -7.24   11.80
  21 -17  17    1.18    9.12
 -22  16 -16   10.62   10.54
  22 -16  16   13.45    8.89
 -23  15 -15    9.83   10.23
  23 -15  15    0.79    8.02
 -24  14 -14    8.49   10.85
  24 -14  14   10.93    7.94
 -25  13 -13    1.34    9.60
  25 -13  13   -0.79    7.87
 -26  12 -12   20.84   11.25
  26 -12  12   16.28    9.52
 -27  11 -11    5.43   10.54
  27 -11  11   -5.19    7.94
 -28  10 -10   -6.37   11.33
  28 -10  10   24.07    7.55
 -29   9  -9    5.03    9.60
  29  -9   9    1.18    7.47
 -30   8  -8   -4.96    9.60
  30  -8   8    5.98    7.71
 -31   7  -7    3.30    7.94
  31  -7   7    0.31    6.61
 -32   6  -6    0.08    7.94
  32  -6   6   -1.34    7.08
 -33   5  -5   -4.01    8.49
  33  -5   5    8.65    6.69
 -34   4  -4   -9.44    7.24
  34  -4   4    1.42    6.53
 -35   3  -3    3.93    6.61
  35  -3   3   -0.31    6.53
 -36   2  -2    0.87    4.80
  36  -2   2   -3.70    5.19
 -37   1  -1   -6.06    8.49
  38   0   0   -2.28    4.33
 -12  28 -28    5.90   13.21
 -13  27 -27    4.80    8.42
  13 -27  27    0.63    5.66
 -14  26 -26   16.28    9.67
  14 -26  26    6.53    8.42
 -15  25 -25   -4.40   10.46
  15 -25  25    2.83    9.52
 -16  24 -24    3.22   15.26
  16 -24  24   -6.45    8.34
 -17  23 -23   21.71   10.78
  17 -23  23   -2.36   12.90
 -18  22 -22  -12.19   11.01
  18 -22  22   -5.03    9.28
 -19  21 -21    7.71   10.78
  19 -21  21    1.02    9.75
 -20  20 -20  -12.82   11.64
  20 -20  20    5.27    9.60
 -21  19 -19   12.66   12.11
  21 -19  19    6.14   10.07
 -22  18 -18   -1.02   11.72
  22 -18  18    2.60    9.05
 -23  17 -17   -8.26   11.17
  23 -17  17    5.90    8.65
 -24  16 -16    6.29   11.56
  24 -16  16   -2.12    8.65
 -25  15 -15    2.91   10.54
  25 -15  15    1.10    7.79
 -26  14 -14    8.18   10.93
  26 -14  14    0.24    8.34
 -27  13 -13    2.12    9.75
  27 -13  13   -5.74    8.42
 -28  12 -12    6.53   10.70
  28 -12  12    4.64    8.65
 -29  11 -11   -1.73   10.30
  29 -11  11   -2.36    7.24
 -30  10 -10   10.46   10.07
  30 -10  10   -2.99    8.26
 -31   9  -9   -8.49   10.07
  31  -9   9   -1.49    8.18
 -32   8  -8   -0.87    9.44
  32  -8   8    1.02    7.00
 -33   7  -7    3.07    7.08
  33  -7   7    2.83    5.19
 -34   6  -6   -2.12    5.03
  34  -6   6    3.30    5.90
 -35   5  -5    8.42    5.98
  35  -5   5    2.44    5.66
 -36   4  -4   -3.15    5.51
  36  -4   4    0.16    5.11
 -37   3  -3    5.43    8.57
  37  -3   3    0.87    6.53
  38  -2   2   -2.12    4.96
 -15  27 -27    3.46    9.28
  15 -27  27   -1.73   10.38
 -16  26 -26   -2.83    7.87
  16 -26  26    3.30    5.66
 -17  25 -25   -9.05   13.37
  17 -25  25    4.40    8.81
 -18  24 -24    5.74    7.55
  18 -24  24    0.71    5.82
 -19  23 -23    1.89    9.91
  19 -23  23    0.24    7.39
 -20  22 -22   -1.65    8.34
  20 -22  22   -0.79    6.29
 -21  21 -21   -3.54   10.23
  21 -21  21    0.55    8.18
 -22  20 -20    4.25    9.67
  22 -20  20    4.33    7.79
 -23  19 -19    2.75   10.93
  23 -19  19   -0.39    9.12
 -24  18 -18    1.02   11.72
  24 -18  18    2.67    8.89
 -25  17 -17   -4.56   10.93
  25 -17  17    5.19    8.10
 -26  16 -16    8.42   10.46
  26 -16  16    8.89    8.42
 -27  15 -15    3.46   11.48
  27 -15  15    5.90    8.26
 -28  14 -14    2.99   10.85
  28 -14  14    5.98    8.26
 -29  13 -13   -7.71   10.46
  29 -13  13    6.37    7.63
 -30  12 -12   17.62   10.93
  30 -12  12   18.48    9.28
 -31  11 -11   -3.85   11.25
  31 -11  11   -0.39    7.94
 -32  10 -10   -2.67    8.65
  32 -10  10    9.05    7.94
 -33   9  -9   16.05    8.42
  33  -9   9    4.64    6.53
 -34   8  -8   -1.34    7.00
  34  -8   8    2.12    9.05
 -35   7  -7    3.07    8.97
  35  -7   7   -0.24    5.35
 -36   6  -6    1.97    7.32
  36  -6   6   -1.18    5.19
 -37   5  -5    1.26    5.74
  37  -5   5   -7.63    8.57
 -38   4  -4    2.60   10.07
  38  -4   4   -1.49    6.29
  39  -3   3    2.75    5.74
  18 -26  26   -3.78    7.71
 -19  25 -25   19.19    8.89
  19 -25  25   -1.34    5.35
 -20  24 -24   -4.25    5.74
  20 -24  24    0.24    5.11
 -21  23 -23   -5.35    8.49
  21 -23  23    4.17    7.24
 -22  22 -22    1.89    8.57
  22 -22  22    0.79    6.14
 -23  21 -21    4.80    9.83
  23 -21  21   -0.24    8.18
 -24  20 -20    2.67   10.07
  24 -20  20   10.54   11.33
 -25  19 -19    6.84    9.99
  25 -19  19   -1.49    7.71
 -26  18 -18    0.79    9.05
  26 -18  18    1.65    7.39
 -27  17 -17   -8.18    9.99
  27 -17  17    3.78    7.63
 -28  16 -16    0.47   10.85
  28 -16  16   -4.01    7.87
 -29  15 -15   -0.63    9.12
  29 -15  15    4.72    6.53
 -30  14 -14   -3.46    9.67
  30 -14  14   -6.69    6.76
 -31  13 -13   -6.69   10.54
  31 -13  13    3.38    7.55
 -32  12 -12   -9.75   10.54
  32 -12  12    1.02    7.32
 -33  11 -11    6.37    9.60
  33 -11  11   -4.17    6.45
 -34  10 -10    8.65    8.57
  34 -10  10   -0.71    6.84
 -35   9  -9    3.78   11.33
  35  -9   9   -3.46    8.65
 -36   8  -8    0.55    7.39
  36  -8   8    5.82    7.16
  37  -7   7   -3.22    6.14
 -38   6  -6    3.30    7.08
  38  -6   6    4.80    7.39
 -39   5  -5   -1.81    4.64
 -40   4  -4    1.49    5.98
  40  -4   4    1.97    6.53
 -41   3  -3    0.08    5.74
  41  -3   3    5.03    5.82
 -42   2  -2    2.52    5.98
 -21  25 -25  -10.54   13.21
  21 -25  25    2.83    7.00
 -22  24 -24   -2.75    7.94
  22 -24  24    3.30    8.10
 -23  23 -23   -3.62    9.05
  23 -23  23   -3.22    8.42
 -24  22 -22    2.05    6.53
  24 -22  22   -4.80    6.06
 -25  21 -21    3.30    9.83
  25 -21  21    6.61    7.71
 -26  20 -20   -2.75    7.55
  26 -20  20   -4.17    7.24
 -27  19 -19   -3.38    8.81
  27 -19  19    4.33    6.84
 -28  18 -18   -1.49    8.02
  28 -18  18   -1.73    6.45
 -29  17 -17    4.96    8.73
  29 -17  17    3.46    6.53
 -30  16 -16    4.09   10.46
  30 -16  16   -1.02    5.27
 -31  15 -15   -3.78    9.12
  31 -15  15    1.02    6.61
 -32  14 -14    1.89    8.57
  32 -14  14    1.49    6.69
 -33  13 -13   -2.28    8.10
  33 -13  13    1.89    6.69
 -34  12 -12   -1.57    9.44
  34 -12  12    0.39    6.06
 -35  11 -11    3.22    8.10
  35 -11  11   -0.79    4.96
  36 -10  10    0.55    9.05
 -38   8  -8    0.55    5.27
 -40   6  -6    3.46    7.00
  40  -6   6   -1.34    6.84
 -41   5  -5    0.79    6.76
 -24  24 -24    3.62   11.33
 -25  23 -23    2.60    7.47
  25 -23  23    0.39    5.74
 -26  22 -22    5.98   10.93
  26 -22  22   -0.94    5.11
 -27  21 -21    6.84    7.94
  27 -21  21    0.31    5.51
 -28  20 -20   -3.62    8.26
  28 -20  20   -2.83    6.29
 -29  19 -19    5.11    5.27
  29 -19  19    1.42    5.98
 -30  18 -18    3.38    8.65
  30 -18  18    3.70    6.14
 -31  17 -17   -0.31    7.63
  31 -17  17   -0.79    4.80
 -32  16 -16   -1.89    8.34
  32 -16  16    3.07    4.64
 -33  15 -15   -3.70    7.16
  33 -15  15   -0.71    7.79
 -34  14 -14   -2.99   10.23
  34 -14  14   -5.11    7.08
  35 -13  13    0.87    5.11
  36 -12  12    0.55    5.43
  37 -11  11    3.15    8.97
  38 -10  10    0.08    6.29
  39  -9   9   -2.28    6.06
  40  -8   8    2.12    6.06
 -28  22 -22    2.83   13.06
 -29  21 -21    8.42   13.21
  29 -21  21    5.19    8.26
 -30  20 -20    4.17   12.11
  30 -20  20   -3.78    8.34
 -31  19 -19   -5.74   14.79
 -32  18 -18   -1.57   12.19
  32 -18  18    0.63    9.05
 -33  17 -17   17.23   16.91
  33 -17  17   -1.42    9.83
 -34  16 -16    8.81    8.89
  34 -16  16    1.65    8.34
  35 -15  15    1.81    7.94
  39 -11  11    1.49    7.32
  40 -10  10    0.16    7.32
  41  -9   9    1.34    5.66
 -42   8  -8   -0.24    5.51
 -33  19 -19    1.65   11.41
 -34  18 -18    1.81    9.52
 -40  12 -12   -4.96    5.35
  40 -12  12    0.47    6.53
 -41  11 -11    2.28    6.37
  41 -11  11   -1.02    6.29
 -42  10 -10   -0.31    6.21
 -35  17 -19    6.37    9.99
  40 -10  12    0.63    6.21
  35 -15  17   -1.26    6.45
 -35  15 -17   -1.97    9.28
  34 -16  18   -3.62    6.53
 -34  16 -18   -3.30   12.74
  33 -17  19    0.79    6.29
 -33  17 -19    1.81   11.17
  32 -18  20   -6.45    7.63
 -32  18 -20    2.36   11.72
 -31  19 -21    8.73   12.51
  30 -20  22    0.71    7.63
  41  -7   9   -1.97    5.19
 -40   8 -10    0.79    5.35
  39  -9  11   -2.12    6.45
 -39   9 -11    2.91    6.84
 -38  10 -12    2.83    7.24
 -37  11 -13   -0.87    8.57
  36 -12  14    2.36    7.08
 -36  12 -14    3.93    8.34
  35 -13  15    3.22    7.39
 -35  13 -15   -2.91   10.54
  34 -14  16    1.57    7.79
 -34  14 -16    2.99    6.29
  33 -15  17    3.70    9.83
 -33  15 -17   -6.84    9.60
  32 -16  18    1.65    7.87
 -32  16 -18   -8.81   12.19
  31 -17  19    3.22    7.32
 -31  17 -19    2.28   11.48
 -30  18 -20   -1.02   13.14
  29 -19  21   -2.83    4.88
 -29  19 -21    0.39    8.73
  28 -20  22    0.47    7.47
 -28  20 -22   -0.08   11.09
  27 -21  23    0.16    4.64
 -27  21 -23   -2.60    9.99
 -41   5  -7    1.42    4.96
 -40   6  -8    2.75    6.14
  37  -9  11   -2.44    7.94
  36 -10  12    1.73    4.64
  35 -11  13    2.36    6.14
 -35  11 -13   -6.45   10.38
  34 -12  14   -8.34    5.90
 -34  12 -14   -8.97   11.48
  33 -13  15    4.88    5.43
 -33  13 -15    2.05    8.89
  32 -14  16   -2.99    8.42
 -32  14 -16   -3.70    8.02
  31 -15  17    2.99    4.48
 -31  15 -17   10.38    8.57
  30 -16  18    0.31    5.35
 -30  16 -18   -7.55    7.39
  29 -17  19    4.88    8.81
 -29  17 -19    2.52    7.63
  28 -18  20    3.30    9.67
 -28  18 -20   -7.00    7.71
  27 -19  21   -0.08    6.21
 -27  19 -21    0.71    5.66
  26 -20  22   -1.42    5.74
 -26  20 -22   -0.87    7.24
  25 -21  23   -0.79    5.82
 -25  21 -23   -5.19    8.89
 -24  22 -24   -2.05   13.84
 -23  23 -25   11.09   14.24
  42  -2   4    1.97    5.51
 -41   3  -5   -0.39    4.09
 -40   4  -6    1.65    6.29
 -39   5  -7   -2.99    7.00
 -38   6  -8    5.19    4.72
  36  -8  10    3.30    8.18
 -36   8 -10    9.83    8.34
  35  -9  11    2.44    4.48
 -35   9 -11    0.00   10.15
  34 -10  12    2.91    5.27
 -34  10 -12    5.27    7.32
  33 -11  13    1.18    6.45
 -33  11 -13    5.43    8.89
  32 -12  14    4.09    6.45
 -32  12 -14    8.57    9.83
  31 -13  15   -0.16    5.82
 -31  13 -15    0.87    8.81
  30 -14  16   -3.15    6.06
 -30  14 -16    3.70    9.44
  29 -15  17    2.60    6.37
 -29  15 -17    2.60    8.97
  28 -16  18   -1.65    6.69
 -28  16 -18    2.75    7.63
  27 -17  19   -5.82    7.87
 -27  17 -19   -3.07    8.97
  26 -18  20    5.11    7.24
 -26  18 -20   -3.85    7.24
  25 -19  21    0.87    7.32
 -25  19 -21   -0.79    8.42
  24 -20  22   -4.88    7.08
 -24  20 -22   -2.52    9.52
  23 -21  23   -5.74    7.00
 -23  21 -23    9.05   10.15
  22 -22  24   -6.14   10.85
 -22  22 -24    2.12    9.60
  21 -23  25   -0.79    5.27
 -21  23 -25    2.28    8.26
  20 -24  26   -1.18    4.17
 -20  24 -26   -6.29   10.46
 -38   4  -6    2.44    4.96
  37  -5   7    1.42    4.88
 -37   5  -7   -1.97    8.34
  36  -6   8   -0.71    4.72
 -36   6  -8    4.80   10.62
  35  -7   9   -3.54    5.58
 -35   7  -9   -3.85   12.11
  34  -8  10    4.33    5.66
 -34   8 -10    0.55    7.79
  33  -9  11    6.53    6.76
 -33   9 -11   -1.57    9.20
  32 -10  12   -0.16    7.71
 -32  10 -12   -1.34    9.67
  31 -11  13   -3.30    6.69
 -31  11 -13    0.16   10.38
  30 -12  14    3.70    7.32
 -30  12 -14    0.16    9.99
  29 -13  15   -0.24    6.21
 -29  13 -15   -4.88    9.67
  28 -14  16    9.05    7.79
 -28  14 -16    9.52    9.75
  27 -15  17    1.02    7.24
 -27  15 -17   10.85   10.07
  26 -16  18   -0.79    7.87
 -26  16 -18    9.52   10.30
  25 -17  19    6.45    8.02
 -25  17 -19    3.38    8.89
  24 -18  20   -9.52    7.87
 -24  18 -20    1.02   10.23
  23 -19  21   -4.01   11.72
 -23  19 -21   -4.25    9.99
  22 -20  22   -1.18    7.24
 -22  20 -22   -4.72    9.83
  21 -21  23    3.62    6.53
 -21  21 -23   -1.57   10.62
  20 -22  24    2.36    6.61
 -20  22 -24   -9.28    9.67
  19 -23  25    2.44    7.47
 -19  23 -25   -4.48   10.46
  18 -24  26    6.21    6.53
 -18  24 -26    2.44   10.23
  17 -25  27   -2.28    9.12
 -17  25 -27    3.78   13.84
  38  -2   4   -1.49    3.78
  37  -3   5   -5.19    4.80
 -37   3  -5    0.79    4.96
  36  -4   6    3.93    5.66
 -36   4  -6    0.79    5.90
  35  -5   7   -0.39    5.35
 -35   5  -7   -4.96    5.58
  34  -6   8   -1.02    5.03
 -34   6  -8    1.02    6.21
  33  -7   9   -0.63    6.45
 -33   7  -9   -1.89    7.55
  32  -8  10    7.55    7.16
 -32   8 -10   -3.07    8.81
  31  -9  11    1.26    6.92
 -31   9 -11    5.43    9.99
  30 -10  12    4.96    6.84
 -30  10 -12    4.48    9.36
  29 -11  13   -8.26    7.08
 -29  11 -13   -3.30   10.78
  28 -12  14    5.27    8.65
 -28  12 -14    0.63   11.09
  27 -13  15   -0.94    8.10
 -27  13 -15   10.93   10.15
  26 -14  16    7.87    8.65
 -26  14 -16    5.51   10.54
  25 -15  17    6.76    9.20
 -25  15 -17   10.62   11.48
  24 -16  18   -6.37    8.89
 -24  16 -18   -7.55   11.09
  23 -17  19    0.47    9.36
 -23  17 -19    1.10    9.12
  22 -18  20   11.17    9.36
 -22  18 -20   -3.22   12.74
  21 -19  21    8.18    8.97
 -21  19 -21    0.00   11.80
  20 -20  22   -1.97    9.20
 -20  20 -22    5.11   10.15
  19 -21  23    0.00    8.49
 -19  21 -23   -3.93    9.60
  18 -22  24   12.90    7.87
 -18  22 -24   -0.31   10.78
  17 -23  25    4.25    7.47
 -17  23 -25    4.01   10.54
  16 -24  26    3.30   11.09
 -16  24 -26   -7.39   14.87
  15 -25  27   -5.11    7.55
 -15  25 -27   -3.22   10.38
  14 -26  28    0.87    6.61
 -14  26 -28    1.42    8.10
  37  -1   3    3.78    4.96
 -37   1  -3    3.93    9.44
  36  -2   4    0.08    5.27
 -36   2  -4   -5.58    8.10
  35  -3   5    1.02    5.03
 -35   3  -5   -1.57    6.21
  34  -4   6    3.78    5.58
 -34   4  -6   -3.22    5.27
  33  -5   7    0.00    5.74
 -33   5  -7   -7.87    6.92
  32  -6   8    1.89    8.57
 -32   6  -8    3.30    8.02
  31  -7   9    1.65    7.24
 -31   7  -9    8.73    9.05
  30  -8  10    1.81    7.08
 -30   8 -10   13.14   10.15
  29  -9  11    2.67    7.71
 -29   9 -11   -1.65    8.65
  28 -10  12    6.21    7.39
 -28  10 -12    4.88    8.42
  27 -11  13   -2.28    7.32
 -27  11 -13    5.35    9.36
  26 -12  14    8.49    8.97
 -26  12 -14   13.69   11.64
  25 -13  15    1.49    8.57
 -25  13 -15    4.88    9.75
  24 -14  16    5.35    8.89
 -24  14 -16    1.97   10.46
  23 -15  17   -0.47    7.00
 -23  15 -17   -2.83   10.70
  22 -16  18    3.15    9.44
 -22  16 -18   -1.65   11.17
  21 -17  19   -5.19    9.12
 -21  17 -19    3.54    9.36
  20 -18  20   -3.62    9.44
 -20  18 -20    3.07   12.03
  19 -19  21   -4.25    9.44
 -19  19 -21  -19.74   11.88
  18 -20  22   -0.31    9.91
 -18  20 -22    3.54   11.64
  17 -21  23   -1.18    9.99
 -17  21 -23   -6.92   11.17
  16 -22  24    2.75   14.08
 -16  22 -24   -4.01   11.25
  15 -23  25    6.45    7.16
 -15  23 -25  -13.84   16.60
  14 -24  26   -1.10    8.42
 -14  24 -26    2.99   11.72
  13 -25  27    3.62   12.51
 -13  25 -27   -3.78    9.60
  12 -26  28   -0.94    7.39
 -12  26 -28    1.26    8.81
  11 -27  29    0.55    6.29
 -11  27 -29    0.39    8.34
  38   2   0    0.39    2.91
  37   1   1   -0.94    5.51
 -37  -1  -1    0.87    4.72
  36   0   2   -3.78    7.24
 -36   0  -2    2.05    5.03
  35  -1   3    6.53    6.06
 -35   1  -3   -2.05    6.53
  34  -2   4    2.05    6.21
 -34   2  -4   -2.28    7.55
  33  -3   5    3.07    6.53
 -33   3  -5   -6.84    7.63
  32  -4   6   -3.15    6.84
 -32   4  -6   -1.26    8.42
  31  -5   7    9.99    6.84
 -31   5  -7   10.23    8.49
  30  -6   8    2.99    8.02
 -30   6  -8    2.67    9.12
  29  -7   9    1.65    7.39
 -29   7  -9    7.87    8.97
  28  -8  10    5.19    7.00
 -28   8 -10    3.62    8.26
  27  -9  11   -1.89    7.16
 -27   9 -11   -2.44    8.34
  26 -10  12   -4.17    7.55
 -26  10 -12    2.20    9.20
  25 -11  13    1.10    7.47
 -25  11 -13    5.27    9.36
  24 -12  14    0.87    8.34
 -24  12 -14    9.83   10.62
  23 -13  15    1.97    7.94
 -23  13 -15    1.89    9.91
  22 -14  16    0.94    9.05
 -22  14 -16   17.15   10.54
  21 -15  17    0.79    7.71
 -21  15 -17   -5.27   10.30
  20 -16  18    8.73    9.36
 -20  16 -18    4.56   10.62
  19 -17  19    1.10    7.32
 -19  17 -19   -6.06    8.81
  18 -18  20    3.85    9.75
 -18  18 -20    8.18   11.01
  17 -19  21    7.63    8.42
 -17  19 -21   -0.39    9.20
  16 -20  22    8.26    9.83
 -16  20 -22    1.18   11.80
  15 -21  23    9.52   13.53
 -15  21 -23   -3.07   11.09
  14 -22  24   12.74   10.07
 -14  22 -24    4.48   15.10
  13 -23  25   -1.34    8.65
 -13  23 -25   -9.75   10.93
  12 -24  26   -2.91    8.18
 -12  24 -26    5.35   10.30
  11 -25  27    3.46    8.65
 -11  25 -27    1.81    9.12
  10 -26  28    2.20    6.14
 -10  26 -28   -4.40    6.84
   9 -27  29    2.12    5.82
  -9  27 -29   -6.21    8.10
  37   3  -1    0.31    5.11
  36   2   0    0.55    4.17
 -36  -2   0    0.55    6.14
  35   1   1   -0.94    5.03
 -35  -1  -1   -1.18    5.51
  34   0   2   -2.28    5.43
 -34   0  -2    5.74    6.92
  33  -1   3    4.17    6.37
 -33   1  -3   -3.93    6.45
  32  -2   4    5.03    6.45
 -32   2  -4    4.80    7.16
  31  -3   5   -2.36    6.61
 -31   3  -5   -1.57    6.76
  30  -4   6    1.81    6.06
 -30   4  -6   -1.26    7.55
  29  -5   7    7.00    5.82
 -29   5  -7    5.98    7.16
  28  -6   8    0.00    6.69
 -28   6  -8    3.70    8.10
  27  -7   9   -0.08    6.37
 -27   7  -9   -6.92    8.73
  26  -8  10   10.78    6.61
 -26   8 -10    5.11    7.79
  25  -9  11   -3.38    7.00
 -25   9 -11    0.55    8.49
  24 -10  12   -2.28    6.84
 -24  10 -12   13.76    8.42
  23 -11  13   -1.97    7.63
 -23  11 -13    2.83    8.89
  22 -12  14    5.27    8.65
 -22  12 -14    3.22   10.62
  21 -13  15    4.88    7.63
 -21  13 -15   -6.92    9.44
  20 -14  16   19.74    8.97
 -20  14 -16   21.55   10.30
  19 -15  17   17.15    9.05
 -19  15 -17   12.82   10.78
  18 -16  18   20.53    8.81
 -18  16 -18    6.06   10.15
  17 -17  19   11.25    8.81
 -17  17 -19   -6.69   10.15
  16 -18  20   19.98    9.52
 -16  18 -20   -0.71   10.54
  15 -19  21   -2.20    9.44
 -15  19 -21   10.85   11.48
  14 -20  22   -2.91   12.66
 -14  20 -22    0.94   11.64
  13 -21  23    7.08    9.75
 -13  21 -23    6.37   15.50
  12 -22  24   -1.49    7.79
 -12  22 -24    2.28    9.28
  11 -23  25    1.65    9.36
 -11  23 -25    0.08   11.25
  10 -24  26  -14.79    8.97
 -10  24 -26    1.65   10.78
   9 -25  27   -5.58    8.42
  -9  25 -27   13.29    8.65
   8 -26  28   -1.10    7.39
  -8  26 -28    2.20    7.55
   7 -27  29    1.34    6.37
  -7  27 -29   -9.28   11.01
  37   5  -3    1.97    3.22
  36   4  -2   -2.99    4.56
  35   3  -1   -2.52    5.82
 -35  -3   1   -0.94    4.01
  34   2   0    2.36    4.88
 -34  -2   0   -1.18    5.58
  33   1   1    2.83    5.51
 -33  -1  -1   -3.85    6.37
  32   0   2    0.39    5.19
 -32   0  -2    5.27    6.61
  31  -1   3   -6.92    5.43
 -31   1  -3    2.12    6.21
  30  -2   4   -5.82    5.43
 -30   2  -4    3.54    6.92
  29  -3   5    7.87    7.63
 -29   3  -5    3.38    7.39
  28  -4   6   -1.26    6.45
 -28   4  -6    0.87    8.10
  27  -5   7    3.15    6.37
 -27   5  -7    3.78    9.12
  26  -6   8   -3.07    6.14
 -26   6  -8   -1.65    7.94
  25  -7   9   14.32    6.61
 -25   7  -9   17.62    8.02
  24  -8  10    8.34    6.37
 -24   8 -10   -0.94    8.42
  23  -9  11   16.20    7.39
 -23   9 -11    9.67    8.26
  22 -10  12   -2.28    6.53
 -22  10 -12    2.67    8.26
  21 -11  13   -3.15    7.24
 -21  11 -13   14.16    8.57
  20 -12  14   22.18    7.71
 -20  12 -14   34.14    9.83
  19 -13  15    2.75    7.71
 -19  13 -15    1.49    9.83
  18 -14  16   30.99    8.57
 -18  14 -16   44.76   10.62
  17 -15  17    0.63    8.65
 -17  15 -17    2.20   10.07
  16 -16  18   16.52    8.57
 -16  16 -18   10.78   10.54
  15 -17  19    0.00    8.89
 -15  17 -19    4.09   10.54
  14 -18  20   -2.52    8.65
 -14  18 -20    3.07   10.38
  13 -19  21   11.88   12.19
 -13  19 -21   -7.63   10.54
  12 -20  22   -7.00   10.07
 -12  20 -22   -8.89   15.34
  11 -21  23    4.72    9.12
 -11  21 -23   -2.36   11.33
  10 -22  24    2.83    9.60
 -10  22 -24   -4.33   11.25
   9 -23  25    6.53    7.87
  -9  23 -25   -6.06   11.09
   8 -24  26    7.87    9.44
  -8  24 -26   -2.20   10.46
   7 -25  27    1.26    8.57
  -7  25 -27    4.72    9.36
   6 -26  28    1.89    4.72
  -6  26 -28   -1.65    7.55
   5 -27  29   -1.02    5.51
  -5  27 -29    5.51   10.15
   4 -28  30   -8.81    8.42
  36   6  -4   -1.42    3.30
 -35  -5   3   -3.30    5.19
  34   4  -2   -1.02    3.62
 -34  -4   2    2.83    6.61
  33   3  -1   -1.02    4.64
 -33  -3   1   -6.45    8.10
  32   2   0   -1.34    5.03
 -32  -2   0    2.20    5.51
  31   1   1    1.34    5.35
 -31  -1  -1    2.20    5.98
  30   0   2   -0.94    5.27
 -30   0  -2    3.54    6.45
  29  -1   3    1.10    5.35
 -29   1  -3    6.37    6.61
  28  -2   4    8.57    5.82
 -28   2  -4   -1.42    7.00
  27  -3   5   -1.26    6.29
 -27   3  -5   -3.46    6.37
  26  -4   6    2.20    5.27
 -26   4  -6   -1.65    6.84
  25  -5   7    5.43    5.82
 -25   5  -7    4.25    7.16
  24  -6   8   -8.26    5.43
 -24   6  -8    6.92    8.65
  23  -7   9   17.70    6.37
 -23   7  -9   17.86    7.71
  22  -8  10    8.10    6.21
 -22   8 -10    7.87    7.47
  21  -9  11   28.16    6.92
 -21   9 -11   28.79    7.94
  20 -10  12   -0.94    6.76
 -20  10 -12   -9.60    8.49
  19 -11  13   14.79    7.39
 -19  11 -13    9.60    8.02
  18 -12  14   29.42    7.55
 -18  12 -14   27.37    9.28
  17 -13  15   -4.17    7.87
 -17  13 -15    2.67    9.36
  16 -14  16   56.48    9.12
 -16  14 -16   65.05   10.38
  15 -15  17   -0.39    8.65
 -15  15 -17    3.07    9.99
  14 -16  18   39.72    8.49
 -14  16 -18   39.80    9.28
  13 -17  19    0.63   12.03
 -13  17 -19  -14.63   10.70
  12 -18  20    1.97    9.20
 -12  18 -20   20.45   14.94
  11 -19  21   -8.26    9.44
 -11  19 -21    8.02   11.01
  10 -20  22    3.85    9.67
 -10  20 -22   -1.65   10.85
   9 -21  23   -5.82    9.20
  -9  21 -23   -5.27   10.62
   8 -22  24    1.10    9.91
  -8  22 -24   -0.94   10.62
   7 -23  25    2.20    9.12
  -7  23 -25   -3.70   10.15
   6 -24  26    6.37   14.32
  -6  24 -26   10.38   10.38
   5 -25  27    5.82    7.71
  -5  25 -27   -1.10    9.67
   4 -26  28    9.05    7.24
  -4  26 -28   -2.83   10.78
   3 -27  29   -0.39    6.92
  -3  27 -29    2.05    8.57
   2 -28  30   -4.33    6.53
  -2  28 -30   -1.26    8.57
   1 -29  31    1.89    7.47
  34   6  -4    0.87    2.60
 -34  -6   4   -1.10    3.62
  33   5  -3   -3.85    5.66
 -33  -5   3    1.34    4.33
  32   4  -2    3.07    4.25
 -32  -4   2    4.64    5.03
  31   3  -1   -0.47    4.64
 -31  -3   1   -3.07    5.43
  30   2   0   -3.78    7.00
 -30  -2   0   -1.57    5.74
  29   1   1    0.24    5.51
 -29  -1  -1    0.16    6.14
  28   0   2   10.54    5.98
 -28   0  -2   12.35    6.92
  27  -1   3   -0.31    5.51
 -27   1  -3   -5.03    6.37
  26  -2   4    9.60    5.98
 -26   2  -4    3.07    6.53
  25  -3   5    9.60    5.74
 -25   3  -5    9.20    6.84
  24  -4   6    1.02    5.11
 -24   4  -6   -0.87    6.45
  23  -5   7   54.90    6.21
 -23   5  -7   60.88    7.71
  22  -6   8   10.78    5.74
 -22   6  -8   15.10    6.37
  21  -7   9   43.65    6.21
 -21   7  -9   39.64    7.24
  20  -8  10   -3.54    5.82
 -20   8 -10   -2.75    6.84
  19  -9  11   13.61    6.84
 -19   9 -11    1.49    7.63
  18 -10  12    1.02    6.76
 -18  10 -12   18.64    7.87
  17 -11  13   -9.36    6.69
 -17  11 -13   -3.93    8.49
  16 -12  14   48.92    7.79
 -16  12 -14   53.88    9.99
  15 -13  15    3.07    6.92
 -15  13 -15    9.83    8.97
  14 -14  16    4.56    5.98
 -14  14 -16    6.45    8.89
  13 -15  17    2.99    7.63
 -13  15 -17    6.61    9.99
  12 -16  18  -10.62   11.41
 -12  16 -18    5.19    9.36
  11 -17  19   19.19    7.55
 -11  17 -19   15.42   11.41
  10 -18  20    3.30    8.34
 -10  18 -20    5.43    9.52
   9 -19  21    8.10    9.05
  -9  19 -21    1.26    9.83
   8 -20  22   -6.06    7.55
  -8  20 -22   -5.27    8.57
   7 -21  23   -5.27    9.36
  -7  21 -23   -3.30   11.17
   6 -22  24  -10.78    9.20
  -6  22 -24    4.48   11.25
   5 -23  25    5.35    7.55
  -5  23 -25    1.42   10.78
   4 -24  26    0.24    8.73
  -4  24 -26   -5.03    9.99
   3 -25  27    7.16    7.94
  -3  25 -27    4.96   15.02
   2 -26  28   -2.75   11.64
  -2  26 -28   10.38   12.03
   1 -27  29   -0.94    6.53
  -1  27 -29   -4.01    7.87
   0 -28  30   -1.97    5.43
   0  28 -30   -4.09    7.71
  33   7  -5   -0.39    2.52
 -33  -7   5   -1.26    2.36
  32   6  -4   -6.06    5.03
 -32  -6   4    2.91    3.78
  31   5  -3   -4.25    3.93
 -31  -5   3   -1.57    4.72
  30   4  -2    0.00    4.01
 -30  -4   2    1.18    5.03
  29   3  -1   -3.22    4.64
 -29  -3   1   -0.31    5.35
  28   2   0    7.24    4.72
 -28  -2   0    1.65    5.82
  27   1   1    9.75    5.19
 -27  -1  -1   -3.15    6.37
  26   0   2   12.82    5.11
 -26   0  -2    4.64    5.82
  25  -1   3    4.80    4.96
 -25   1  -3    7.00    5.58
  24  -2   4   15.57    5.19
 -24   2  -4   16.12    6.37
  23  -3   5    6.06    5.82
 -23   3  -5   -2.75    6.29
  22  -4   6   -0.55    5.66
 -22   4  -6    2.75    6.76
  21  -5   7   33.74    6.45
 -21   5  -7   36.65    6.53
  20  -6   8   20.77    5.98
 -20   6  -8   13.61    6.84
  19  -7   9   41.29    7.00
 -19   7  -9   52.15    7.63
  18  -8  10   12.11    6.37
 -18   8 -10    0.39    7.16
  17  -9  11   45.23    7.71
 -17   9 -11   42.47    7.79
  16 -10  12    8.10    6.84
 -16  10 -12   15.65    7.63
  15 -11  13    8.65    7.08
 -15  11 -13    3.07    8.34
  14 -12  14   56.63    8.42
 -14  12 -14   71.66    9.12
  13 -13  15   19.35    7.47
 -13  13 -15   13.14    8.65
  12 -14  16   47.51    8.34
 -12  14 -16   38.54    7.39
  11 -15  17    1.26   10.93
 -11  15 -17    2.28    6.92
  10 -16  18   10.70    8.02
 -10  16 -18   10.07   12.11
   9 -17  19    5.35    8.34
  -9  17 -19    0.24   10.23
   8 -18  20   -4.09    9.36
  -8  18 -20    4.80    8.97
   7 -19  21   15.18    8.57
  -7  19 -21   12.59   10.07
   6 -20  22    3.30    9.67
  -6  20 -22   12.03   10.46
   5 -21  23   11.48    9.12
  -5  21 -23   -1.97   10.70
   4 -22  24    3.54    8.42
  -4  22 -24   -2.36   10.46
   3 -23  25    4.96    8.42
  -3  23 -25    1.81    9.67
   2 -24  26   -5.74    9.44
  -2  24 -26   -0.08    9.83
   1 -25  27    2.12    6.06
  -1  25 -27   -2.52    5.66
   0 -26  28   -3.22    6.53
   0  26 -28   -0.79   11.17
  -1 -27  29    9.75   10.70
   1  27 -29    6.21    7.79
  -2 -28  30    3.70    7.55
   2  28 -30    2.44    4.72
  -3 -29  31   -0.08    8.57
  32   8  -6    0.47    2.67
 -32  -8   6   -3.38    2.75
  31   7  -5    2.67    3.30
 -31  -7   5    4.25    3.38
  30   6  -4   -0.16    5.35
 -30  -6   4    2.05    4.01
  29   5  -3    2.60    3.85
 -29  -5   3    2.36    4.56
  28   4  -2    4.01    4.48
 -28  -4   2    0.71    4.88
  27   3  -1    8.18    4.88
 -27  -3   1    9.20    5.19
  26   2   0    7.87    4.72
 -26  -2   0   -0.63    5.51
  25   1   1   13.21    5.03
 -25  -1  -1    7.24    5.66
  24   0   2   23.75    5.27
 -24   0  -2   15.10    5.27
  23  -1   3    9.28    4.80
 -23   1  -3    3.30    6.14
  22  -2   4    5.43    5.11
 -22   2  -4    6.14    6.14
  21  -3   5   43.58    5.58
 -21   3  -5   38.23    6.37
  20  -4   6    1.34    5.74
 -20   4  -6    4.33    6.61
  19  -5   7   36.50    5.74
 -19   5  -7   35.00    7.16
  18  -6   8    6.21    6.29
 -18   6  -8    5.74    6.84
  17  -7   9   71.66    6.61
 -17   7  -9   64.73    7.55
  16  -8  10    0.31    5.98
 -16   8 -10    3.93    7.00
  15  -9  11   26.98    6.84
 -15   9 -11   29.10    6.92
  14 -10  12   25.88    6.37
 -14  10 -12   30.05    7.94
  13 -11  13   13.84    6.92
 -13  11 -13   19.43    7.47
  12 -12  14    7.63    7.00
 -12  12 -14    6.14    8.18
  11 -13  15   15.18    7.39
 -11  13 -15   16.60    8.89
  10 -14  16   15.26   11.01
 -10  14 -16   14.32    8.26
   9 -15  17    2.36    7.39
  -9  15 -17   11.80   12.27
   8 -16  18    4.48    7.87
  -8  16 -18    4.48    8.26
   7 -17  19    8.34    6.92
  -7  17 -19    7.71    7.00
   6 -18  20   -0.63    8.26
  -6  18 -20   10.15    9.91
   5 -19  21    9.12    8.49
  -5  19 -21   11.64    9.91
   4 -20  22   -1.34   12.43
  -4  20 -22   10.30    9.28
   3 -21  23    6.92    8.57
  -3  21 -23   -1.02    9.91
   2 -22  24   10.62    8.81
  -2  22 -24    2.20   10.85
   1 -23  25   -3.38    8.57
  -1  23 -25   -1.49    9.75
   0 -24  26   -2.36    7.24
   0  24 -26    0.24    8.57
  -1 -25  27   -1.49   10.78
   1  25 -27   -4.64   13.45
   2  26 -28    1.34   12.11
  -3 -27  29   -2.36   12.19
   3  27 -29   -2.05    7.00
  -4 -28  30   -4.25    7.87
  -5 -29  31    3.93    7.87
  31   9  -7   -1.42    2.44
  30   8  -6   -0.16    2.99
 -30  -8   6    3.46    3.54
  29   7  -5    1.26    3.22
 -29  -7   5   -1.02    3.93
  28   6  -4   -2.44    4.96
 -28  -6   4   -1.02    4.25
  27   5  -3    0.08    4.01
 -27  -5   3    0.87    4.72
  26   4  -2   -4.88    4.17
 -26  -4   2    3.54    4.96
  25   3  -1   -1.81    4.48
 -25  -3   1   -1.34    4.88
  24   2   0   10.85    4.56
 -24  -2   0    6.53    5.43
  23   1   1    8.42    4.88
 -23  -1  -1    8.26    4.88
  22   0   2   48.14    5.82
 -22   0  -2   47.74    6.21
  21  -1   3   -2.20    4.80
 -21   1  -3    3.54    5.27
  20  -2   4   33.11    5.90
 -20   2  -4   43.26    6.84
  19  -3   5   -1.18    4.56
 -19   3  -5    2.67    5.51
  18  -4   6    1.81    5.19
 -18   4  -6   20.77    5.90
  17  -5   7   50.89    6.69
 -17   5  -7   42.95    6.37
  16  -6   8   86.21    6.92
 -16   6  -8   70.71    7.32
  15  -7   9   77.08    6.69
 -15   7  -9   81.72    8.02
  14  -8  10   13.92    6.29
 -14   8 -10   16.99    7.24
  13  -9  11   31.07    6.69
 -13   9 -11   15.57    6.92
  12 -10  12   49.87    6.76
 -12  10 -12   49.40    7.47
  11 -11  13   33.74    7.39
 -11  11 -13   39.25    8.10
  10 -12  14   28.71    7.55
 -10  12 -14   34.06    7.87
   9 -13  15   13.45   10.23
  -9  13 -15   13.45    8.10
   8 -14  16   16.12    7.79
  -8  14 -16    8.34   12.90
   7 -15  17   11.17    6.21
  -7  15 -17    0.31    8.34
   6 -16  18   14.08    7.47
  -6  16 -18    8.10    8.57
   5 -17  19   -1.81    7.55
  -5  17 -19    1.10    8.81
   4 -18  20    6.92    8.18
  -4  18 -20    3.15    9.60
   3 -19  21   -2.67    7.39
  -3  19 -21   -1.18    8.10
   2 -20  22   -7.87    8.89
  -2  20 -22    0.79    9.60
   1 -21  23    1.26   12.27
  -1  21 -23   -3.93   17.93
   0 -22  24    0.24   11.56
   0  22 -24    0.24   15.42
  -1 -23  25   13.92   12.59
   1  23 -25   -4.72    7.24
  -2 -24  26    0.00    8.26
   2  24 -26    3.93   14.00
  -3 -25  27   -8.49   12.03
   3  25 -27    4.17   16.91
  -4 -26  28   -3.38    9.05
   4  26 -28    7.16   11.88
  -5 -27  29    3.70    8.49
   5  27 -29   -0.71    6.45
  -6 -28  30    4.25    7.08
  -7 -29  31    0.31    7.16
  30  10  -8    1.10    2.20
  29   9  -7    2.60    2.75
 -29  -9   7    4.96    2.99
  28   8  -6    2.83    3.07
 -28  -8   6   -1.73    3.54
  27   7  -5    1.49    3.62
 -27  -7   5    7.24    3.85
  26   6  -4    1.73    5.19
 -26  -6   4    1.65    4.40
  25   5  -3    6.76    3.93
 -25  -5   3   10.70    4.64
  24   4  -2    8.26    3.78
 -24  -4   2    7.55    5.03
  23   3  -1    6.76    4.48
 -23  -3   1   10.07    5.19
  22   2   0   52.70    5.19
 -22  -2   0   41.45    5.51
  21   1   1   13.37    4.48
 -21  -1  -1   16.28    5.43
  20   0   2   83.61    6.45
 -20   0  -2   77.95    6.29
  19  -1   3   44.36    5.51
 -19   1  -3   42.95    6.29
  18  -2   4  126.24    7.00
 -18   2  -4  134.66    7.94
  17  -3   5   22.97    5.11
 -17   3  -5   14.94    5.90
  16  -4   6   52.86    6.21
 -16   4  -6   63.08    5.98
  15  -5   7  116.10    7.47
 -15   5  -7  129.63   11.33
  14  -6   8   45.31    5.58
 -14   6  -8   43.42    6.21
  13  -7   9  141.35    8.57
 -13   7  -9  141.98    9.12
  12  -8  10   55.30    6.61
 -12   8 -10   70.16    7.39
  11  -9  11  136.71    7.79
 -11   9 -11  127.58   10.15
  10 -10  12   -0.71    5.90
 -10  10 -12    4.88    6.69
   9 -11  13   43.97   10.15
  -9  11 -13   33.98    7.55
   8 -12  14   15.89    9.91
  -8  12 -14   38.78   11.80
   7 -13  15   14.08    7.32
  -7  13 -15    0.55   11.72
   6 -14  16   36.97    6.69
  -6  14 -16   36.50    6.84
   5 -15  17    2.05    7.87
  -5  15 -17   -2.36    8.57
   4 -16  18   23.28    7.32
  -4  16 -18   15.34    8.73
   3 -17  19   19.51   11.64
  -3  17 -19  -11.09   12.59
   2 -18  20   13.14   10.23
  -2  18 -20    6.76    7.24
   1 -19  21  -12.74    8.57
  -1  19 -21   -5.98    9.28
   0 -20  22   -4.17    8.02
   0  20 -22    2.99   12.82
  -1 -21  23   -0.87   11.56
   1  21 -23    2.28   14.94
  -2 -22  24   -1.02   12.74
   2  22 -24   -1.42   13.14
  -3 -23  25   -1.18    8.26
   3  23 -25    1.89    9.75
  -4 -24  26   -4.40    9.28
   4  24 -26    2.99   12.43
  -5 -25  27    3.07    8.81
   5  25 -27   -8.42   12.90
  -6 -26  28    3.85    7.87
   6  26 -28    2.36   13.29
  -7 -27  29    1.73    4.09
   7  27 -29   -5.35    8.65
  -8 -28  30    1.42    8.73
  -9 -29  31    3.22    7.71
  29  11  -9    2.36    2.36
  28  10  -8   -2.44    2.83
 -28 -10   8   -0.71    2.91
  27   9  -7    3.62    3.30
 -27  -9   7    0.31    3.38
  26   8  -6   -1.73    3.22
 -26  -8   6   -0.24    3.46
  25   7  -5   -0.08    3.30
 -25  -7   5    2.05    3.70
  24   6  -4    3.62    5.03
 -24  -6   4    2.20    3.78
  23   5  -3    1.97    3.54
 -23  -5   3   -0.79    4.40
  22   4  -2    0.55    3.62
 -22  -4   2    4.80    4.17
  21   3  -1    8.18    4.09
 -21  -3   1    7.16    4.96
  20   2   0   78.26    5.66
 -20  -2   0   70.40    6.29
  19   1   1   34.92    4.96
 -19  -1  -1   26.98    5.43
  18   0   2  167.30    7.79
 -18   0  -2  162.82   11.80
  17  -1   3   11.64    4.25
 -17   1  -3   11.88    4.88
  16  -2   4    6.14    4.17
 -16   2  -4    1.73    4.25
  15  -3   5   16.44    4.09
 -15   3  -5   19.51    4.72
  14  -4   6   26.90    4.72
 -14   4  -6   28.24    5.19
  13  -5   7  124.43    7.39
 -13   5  -7  122.55    7.94
  12  -6   8    0.71    4.80
 -12   6  -8   -6.29    5.27
  11  -7   9   96.67    7.32
 -11   7  -9   82.12    7.63
  10  -8  10  189.33    9.75
 -10   8 -10  185.32   11.01
   9  -9  11    2.99    5.66
  -9   9 -11    4.88    6.45
   8 -10  12   61.27    9.83
  -8  10 -12   67.17    8.10
   7 -11  13    7.32    6.61
  -7  11 -13   13.61   10.78
   6 -12  14   41.06    6.76
  -6  12 -14   45.70    7.47
   5 -13  15    0.24    5.35
  -5  13 -15   -1.49    6.29
   4 -14  16   58.36    8.81
  -4  14 -16   61.67    9.12
   3 -15  17    3.62    7.16
  -3  15 -17    3.15    8.10
   2 -16  18   33.27   10.15
  -2  16 -18   50.89   12.74
   1 -17  19   10.62   11.01
  -1  17 -19   -0.47   12.51
   0 -18  20   -2.75    6.06
   0  18 -20    4.56    9.12
  -1 -19  21   14.55   11.41
   1  19 -21   16.44   13.21
  -2 -20  22    8.81   11.01
   2  20 -22    0.79   12.74
  -3 -21  23    0.87   11.88
   3  21 -23    1.89   12.74
  -4 -22  24    7.39   11.17
   4  22 -24   -3.93   15.26
  -5 -23  25    2.60    6.76
   5  23 -25    6.45    7.32
  -6 -24  26   -7.32    9.44
   6  24 -26    1.65   15.10
  -7 -25  27   -0.39    9.20
   7  25 -27   17.62   12.59
  -8 -26  28    2.12    9.99
   8  26 -28   -2.91   10.46
  -9 -27  29    0.63    7.00
   9  27 -29   -0.63    6.92
 -10 -28  30    7.00    9.83
  28  12 -10    0.00    2.83
 -28 -12  10   -1.26    2.52
  27  11  -9    1.57    2.83
 -27 -11   9    1.02    3.07
  26  10  -8    3.78    3.30
 -26 -10   8    0.08    3.38
  25   9  -7    4.17    3.62
 -25  -9   7    8.89    3.62
  24   8  -6    2.52    2.91
 -24  -8   6    2.20    3.38
  23   7  -5   38.62    4.17
 -23  -7   5   39.64    4.33
  22   6  -4    2.05    5.11
 -22  -6   4    0.24    3.70
  21   5  -3   33.82    4.33
 -21  -5   3   49.24    4.64
  20   4  -2   32.33    4.64
 -20  -4   2   23.05    4.96
  19   3  -1   40.43    4.33
 -19  -3   1   36.10    5.27
  18   2   0  177.61    8.26
 -18  -2   0  174.22    8.65
  17   1   1   24.46    4.33
 -17  -1  -1   19.43    4.56
  16   0   2  549.65   23.75
 -16   0  -2  498.21   19.98
  15  -1   3    2.91    3.38
 -15   1  -3    3.30    4.09
  14  -2   4  238.09    9.60
 -14   2  -4  240.53    9.83
  13  -3   5   46.96    4.88
 -13   3  -5   38.78    5.35
  12  -4   6  120.58    7.08
 -12   4  -6  114.52    7.00
  11  -5   7  104.38    6.45
 -11   5  -7   97.53    6.69
  10  -6   8   87.78    6.53
 -10   6  -8   72.21    6.84
   9  -7   9  371.50   15.65
  -9   7  -9  355.06   14.39
   8  -8  10   27.14    5.51
  -8   8 -10   30.60    6.37
   7  -9  11  115.15   11.96
  -7   9 -11  105.01    7.71
   6 -10  12  -15.42    8.10
   5 -11  13   12.43    6.45
  -5  11 -13   24.62    7.16
   4 -12  14   12.11    5.11
  -4  12 -14   18.64    6.29
   3 -13  15    8.26    5.51
  -3  13 -15    8.57   11.56
   2 -14  16   84.87    8.81
  -2  14 -16   82.51    9.20
   1 -15  17   46.17    8.65
  -1  15 -17   50.65    9.36
   0 -16  18   32.88    7.39
   0  16 -18   57.34   12.74
  -1 -17  19  -12.03   10.78
   1  17 -19   15.50   12.19
  -2 -18  20    5.82    5.51
   2  18 -20    4.25    5.74
  -3 -19  21   -0.79   11.88
   3  19 -21   -2.52   12.11
  -4 -20  22   -2.44   11.33
   4  20 -22    2.67   12.98
  -5 -21  23    9.60   10.38
   5  21 -23    1.34   14.24
  -6 -22  24    7.63    7.94
   6  22 -24   -6.61    9.52
  -7 -23  25    7.16   10.93
   7  23 -25    3.30    6.29
  -8 -24  26    6.06   12.98
   8  24 -26   -6.37   12.27
  -9 -25  27   -1.26    8.18
   9  25 -27    4.40    7.47
 -10 -26  28   10.38    9.75
  10  26 -28   -2.36    6.61
 -11 -27  29    2.52    7.08
  11  27 -29    0.31    7.08
 -12 -28  30    5.19    8.42
  28  14 -12    4.64    2.52
 -28 -14  12    3.46    3.78
  27  13 -11    0.71    3.07
 -27 -13  11   -0.31    2.91
  26  12 -10   -1.10    3.22
 -26 -12  10   -0.39    3.15
  25  11  -9    5.74    3.30
 -25 -11   9    2.44    3.30
  24  10  -8    0.24    3.15
 -24 -10   8    0.24    3.46
  23   9  -7   12.43    3.30
 -23  -9   7   11.64    3.54
  22   8  -6    9.67    3.46
 -22  -8   6    5.82    3.30
  21   7  -5   23.05    3.70
 -21  -7   5   27.22    4.01
  20   6  -4    4.17    4.88
 -20  -6   4    1.81    4.17
  19   5  -3   -3.22    3.70
 -19  -5   3    1.89    3.78
  18   4  -2  137.10    6.61
 -18  -4   2  131.75    6.37
  17   3  -1   12.03    4.80
 -17  -3   1    7.55    4.09
  16   2   0  461.09   18.96
 -16  -2   0  512.92   22.10
  15   1   1    6.29    3.46
 -15  -1  -1    0.31    3.70
  14   0   2  201.13    7.47
 -14   0  -2  200.57    8.02
  13  -1   3  106.42    5.43
 -13   1  -3  102.88    5.90
  12  -2   4  110.20    6.29
 -12   2  -4   95.41    5.82
  11  -3   5  414.44   14.55
 -11   3  -5  379.75   13.84
  10  -4   6  325.80   12.82
 -10   4  -6  355.06   20.06
   9  -5   7  488.30   26.82
  -9   5  -7  522.99   29.02
   7  -7   9  273.49   13.14
  -7   7  -9  285.76   12.90
   6  -8  10   63.48    9.67
  -6   8 -10   79.44    7.39
   5  -9  11  176.58    9.60
  -5   9 -11  152.36   12.59
   4 -10  12   95.49    7.24
  -4  10 -12   95.25    7.79
   3 -11  13   25.88    5.27
  -3  11 -13   15.73    5.74
   2 -12  14  209.07   10.85
  -2  12 -14  199.71    9.99
   1 -13  15   19.59    6.53
  -1  13 -15   22.97    7.08
   0 -14  16  197.66   16.12
   0  14 -16  202.23   11.64
  -1 -15  17   15.42    6.76
   1  15 -17   23.68    7.16
  -2 -16  18   17.15    7.00
   2  16 -18   24.78    6.61
  -3 -17  19   -2.67   10.23
   3  17 -19   -0.87   11.64
  -4 -18  20   -3.15   10.70
   4  18 -20   -0.24    6.53
  -5 -19  21    1.10    5.90
   5  19 -21   19.35   12.59
  -6 -20  22   -4.17   10.07
   6  20 -22   -1.02   12.35
  -7 -21  23   -9.83   10.62
   7  21 -23    8.49   12.74
  -8 -22  24   -4.40    7.79
   8  22 -24  -11.80    8.65
  -9 -23  25   -5.11    7.00
   9  23 -25   -1.18    7.47
 -10 -24  26    3.93    6.45
  10  24 -26    3.85    8.02
 -11 -25  27    1.73    8.57
  11  25 -27    8.97    7.24
 -12 -26  28    0.00    8.57
  12  26 -28   -1.65    6.92
 -13 -27  29    0.87    6.92
 -14 -28  30   -4.25    6.53
  28  16 -14   -1.65    2.28
 -28 -16  14    2.75    3.30
  27  15 -13    2.52    3.07
 -27 -15  13   -2.28    3.15
  26  14 -12   -0.94    3.46
 -26 -14  12    5.90    3.70
  25  13 -11   -1.34    3.78
 -25 -13  11    0.00    3.70
  24  12 -10   -0.16    3.62
 -24 -12  10    1.34    3.46
  23  11  -9   10.30    3.78
 -23 -11   9    9.28    3.54
  22  10  -8    3.85    3.38
 -22 -10   8    6.21    3.70
  21   9  -7   28.24    4.09
 -21  -9   7   31.86    4.17
  20   8  -6   12.82    3.38
 -20  -8   6   12.74    3.54
  19   7  -5   26.35    3.70
 -19  -7   5   27.61    3.78
  18   6  -4   10.38    5.35
 -18  -6   4    5.74    3.62
  17   5  -3   16.60    3.30
 -17  -5   3   19.11    3.54
  16   4  -2    7.16    3.07
 -16  -4   2    8.26    3.62
  15   3  -1    2.28    2.83
 -15  -3   1    0.24    3.38
  14   2   0  193.57    7.55
 -14  -2   0  196.96    7.63
  13   1   1   50.97    3.93
 -13  -1  -1   46.41    4.01
  12   0   2   17.54    3.54
 -12   0  -2   14.24    3.38
  11  -1   3    9.36    3.38
 -11   1  -3   10.38    3.30
  10  -2   4   -2.83    3.54
 -10   2  -4   -4.64    3.46
   9  -3   5   59.94    4.48
  -9   3  -5   57.18    5.19
   8  -4   6   -1.10    3.70
  -8   4  -6    0.24    4.01
   7  -5   7 1206.91   39.88
  -7   5  -7 1185.12   40.11
   6  -6   8  223.94   11.64
  -6   6  -8  242.34   12.35
   5  -7   9  552.41   29.97
  -5   7  -9  538.72   20.61
   4  -8  10   26.90    5.35
  -4   8 -10   27.22    9.12
   3  -9  11  193.42    9.60
  -3   9 -11  187.20   10.07
   2 -10  12   40.59    7.63
  -2  10 -12   29.57    8.65
   1 -11  13   62.30    7.87
  -1  11 -13   63.63    8.26
   0 -12  14  189.80    9.83
   0  12 -14  181.93    9.99
  -1 -13  15   -1.49    9.91
   1  13 -15   19.43    8.97
  -2 -14  16   66.07    6.84
   2  14 -16   66.39    7.47
  -4 -16  18   22.81    6.84
   4  16 -18    6.06    7.00
  -5 -17  19    0.94    6.69
   5  17 -19    8.42    7.63
  -6 -18  20   -2.05    7.16
   6  18 -20    3.22    7.55
  -7 -19  21    2.60    6.92
   7  19 -21    1.97    7.47
  -8 -20  22   -5.66   10.93
   8  20 -22    1.97    7.87
  -9 -21  23    2.05    7.32
   9  21 -23   -1.81    8.34
 -10 -22  24    4.25    7.47
  10  22 -24   -4.33    7.79
 -11 -23  25   -2.67    6.76
  11  23 -25    7.24    8.02
 -12 -24  26   -1.89    5.66
  12  24 -26   -2.20    7.00
 -13 -25  27    4.25    8.10
  13  25 -27    6.92   11.56
 -14 -26  28    1.34    8.81
  14  26 -28   -0.39    8.49
 -15 -27  29    1.97    6.14
 -28 -18  16    1.10    2.99
  27  17 -15   -0.79    2.99
 -27 -17  15    1.10    2.52
  26  16 -14    1.89    3.78
 -26 -16  14    0.47    3.85
  25  15 -13    3.22    5.19
 -25 -15  13   -0.16    3.93
  24  14 -12    5.11    3.85
 -24 -14  12    0.71    3.78
  23  13 -11    2.91    3.54
 -23 -13  11    1.18    3.78
  22  12 -10    4.01    3.46
 -22 -12  10    4.48    4.88
  21  11  -9   21.95    3.38
 -21 -11   9   12.51    5.74
  20  10  -8   -4.09    3.54
 -20 -10   8   -0.39    3.62
  19   9  -7   26.43    3.78
 -19  -9   7   27.37    4.09
  18   8  -6   -0.16    3.15
 -18  -8   6    2.28    3.30
  17   7  -5   38.31    3.54
 -17  -7   5   42.32    3.93
  16   6  -4   63.71    6.61
 -16  -6   4   49.95    4.09
  15   5  -3   12.35    2.91
 -15  -5   3   10.93    3.15
  14   4  -2  230.31    8.65
 -14  -4   2  242.89   12.27
  13   3  -1  104.61    5.03
 -13  -3   1  121.21    5.82
  12   2   0   19.43    2.75
 -12  -2   0   13.92    2.91
  11   1   1   21.95    2.99
 -11  -1  -1   25.25    3.22
  10   0   2   29.65    2.99
 -10   0  -2   34.14    3.54
   9  -1   3   78.58    5.51
  -9   1  -3   77.48    5.35
   8  -2   4  179.49    8.65
  -8   2  -4  178.39    8.73
   7  -3   5  184.29    9.36
  -7   3  -5  182.09    9.52
   6  -4   6  825.82   29.18
  -6   4  -6  816.69   29.34
   5  -5   7  191.29   14.87
  -5   5  -7  170.61    9.67
   3  -7   9  289.69   13.21
  -3   7  -9  284.58   18.09
   2  -8  10    3.54    4.80
  -2   8 -10   -5.98    5.19
   1  -9  11  156.37    8.26
  -1   9 -11  154.01    8.57
   0 -10  12  136.39    7.87
   0  10 -12  138.99    8.42
  -1 -11  13   46.49    6.29
   1  11 -13   53.57    7.08
  -2 -12  14  217.49   10.07
   2  12 -14  191.45   10.78
  -3 -13  15   -4.64    6.29
   3  13 -15    3.78    6.45
  -4 -14  16   57.66    7.16
   4  14 -16   48.77    7.00
  -5 -15  17   -4.72    6.14
   5  15 -17   -1.34    6.37
  -6 -16  18    0.79    6.45
   6  16 -18   12.74    5.66
  -7 -17  19    8.42    6.53
   7  17 -19    8.02    7.24
  -8 -18  20    3.38    6.61
   8  18 -20    0.08    7.71
  -9 -19  21    0.55    7.24
   9  19 -21    7.87    7.79
 -10 -20  22   -4.80    7.16
  10  20 -22    5.03    7.32
 -11 -21  23    0.94    7.79
  11  21 -23    5.98    7.63
 -12 -22  24    1.10    7.00
  12  22 -24    4.80    8.34
 -13 -23  25    3.07    6.84
  13  23 -25   -5.58    7.94
 -14 -24  26    3.38    7.32
  14  24 -26    2.99    8.42
 -15 -25  27   -1.81    4.25
  15  25 -27   -1.34    9.12
 -16 -26  28    5.98    8.10
 -17 -27  29    2.36    3.22
  26  18 -16    1.57    2.99
 -26 -18  16   -0.55    3.15
  25  17 -15    2.20    4.09
 -25 -17  15   -0.24    3.78
  24  16 -14    5.51    4.33
 -24 -16  14    0.31    4.56
  23  15 -13   -5.03    3.85
 -23 -15  13    0.87    4.33
  22  14 -12   -1.73    4.40
 -22 -14  12    2.52    3.70
  21  13 -11    1.18    4.01
 -21 -13  11    1.73    3.85
  20  12 -10    1.02    3.46
 -20 -12  10    6.84    3.62
  19  11  -9    7.39    3.62
 -19 -11   9    5.74    3.62
  18  10  -8   10.07    3.62
 -18 -10   8    6.37    3.22
  17   9  -7   56.24    4.01
 -17  -9   7   51.68    4.33
  16   8  -6   71.34    4.88
 -16  -8   6   69.06    4.56
  15   7  -5  107.13    5.19
 -15  -7   5  100.37    5.66
  14   6  -4   25.09    2.99
 -14  -6   4   25.64    3.15
  13   5  -3   39.64    4.64
 -13  -5   3   39.49    3.78
  12   4  -2  111.46    5.27
 -12  -4   2  100.21    4.96
  11   3  -1   12.03    3.38
 -11  -3   1    7.63    2.44
  10   2   0   29.73    2.67
 -10  -2   0   29.42    2.91
   9   1   1   28.47    2.99
  -9  -1  -1   36.42    3.22
   8   0   2    2.99    2.83
  -8   0  -2    3.70    2.44
  -7   1  -3   14.24    4.96
   6  -2   4   73.54    7.71
   5  -3   5 1298.07   63.71
  -5   3  -5 1195.82   62.14
   4  -4   6   68.75    8.81
  -4   4  -6   80.23    6.06
   3  -5   7  183.58   13.61
  -3   5  -7  190.11   14.71
   2  -6   8  221.03   10.38
  -2   6  -8  213.95   10.23
   1  -7   9  408.86   16.20
  -1   7  -9  397.06   15.50
   0  -8  10  212.22    9.91
   0   8 -10  199.16    9.75
  -1  -9  11  143.94    8.18
   1   9 -11  139.38    7.94
  -2 -10  12   12.90    5.03
   2  10 -12   14.32    5.19
  -3 -11  13   26.90    5.35
   3  11 -13   28.16    6.21
  -4 -12  14   17.38    5.66
   4  12 -14    3.70    6.69
  -5 -13  15   -4.17    5.82
   5  13 -15    1.57    5.03
  -6 -14  16   31.78    6.37
   6  14 -16   27.29    6.92
  -7 -15  17    2.36    6.69
   7  15 -17    5.35    6.21
  -8 -16  18   -1.81    5.98
   8  16 -18    1.26    5.90
  -9 -17  19   -1.42    6.45
   9  17 -19    3.93    6.45
 -10 -18  20    3.62    6.69
  10  18 -20    2.91    6.92
 -11 -19  21    2.28    6.61
  11  19 -21    4.56    7.47
 -12 -20  22   -4.64    7.08
  12  20 -22   -3.62    7.00
 -13 -21  23    3.22    6.92
  13  21 -23    5.66    7.16
 -14 -22  24  -10.23    8.10
  14  22 -24   -1.02    6.61
 -15 -23  25    0.39    5.03
  15  23 -25    1.49   10.78
 -16 -24  26   -2.67    4.64
  16  24 -26    1.10    7.00
 -17 -25  27    1.89    7.39
  17  25 -27   -2.75    7.79
 -18 -26  28   -2.20    6.29
 -26 -20  18    3.85    5.11
  25  19 -17    2.83    3.54
 -25 -19  17    2.99    3.46
  24  18 -16    3.07    6.06
 -24 -18  16   -1.42    4.33
  23  17 -15   -0.24    4.33
 -23 -17  15    3.78    4.33
  22  16 -14    5.19    4.80
 -22 -16  14    3.46    4.17
  21  15 -13   -0.87    4.33
 -21 -15  13    0.87    4.33
  20  14 -12   15.73    4.48
 -20 -14  12    9.75    4.17
  19  13 -11    5.35    3.62
 -19 -13  11    6.06    4.17
  18  12 -10    3.85    3.30
 -18 -12  10    9.05    6.06
  17  11  -9   34.14    3.78
 -17 -11   9   33.90    4.17
  16  10  -8    3.54    3.30
 -16 -10   8   -0.55    3.38
  15   9  -7   62.85    5.82
 -15  -9   7   68.67    4.80
  14   8  -6   39.88    3.15
 -14  -8   6   38.38    3.78
  13   7  -5  113.27    4.72
 -13  -7   5  133.56    8.49
  12   6  -4  113.66    5.11
 -12  -6   4  109.57    4.96
  11   5  -3  378.26   18.80
 -11  -5   3  426.24   13.61
  10   4  -2    2.75    2.05
 -10  -4   2    0.39    2.28
   9   3  -1   86.68    4.25
  -9  -3   1   84.79    4.25
   8   2   0    6.53    2.99
  -8  -2   0   -1.81    3.15
   7   1   1   12.51    3.38
  -7  -1  -1    7.00    3.54
   6   0   2  464.86   16.28
  -6   0  -2  403.82   14.47
   5  -1   3    0.39    2.83
  -5   1  -3    4.17    2.99
   3  -3   5   45.38    6.92
  -3   3  -5   46.88    4.96
   1  -5   7  268.38   12.35
  -1   5  -7  263.03   11.80
   0  -6   8  351.04   15.10
   0   6  -8  359.78   15.34
  -1  -7   9  390.53   15.89
   1   7  -9  396.82   15.34
  -2  -8  10   -3.93    3.93
   2   8 -10   -1.10    4.80
  -3  -9  11  167.54    9.12
   3   9 -11  166.99    8.10
  -4 -10  12   87.94    6.61
   4  10 -12   83.77    6.61
  -5 -11  13    7.39    5.51
   5  11 -13   22.81    5.90
  -6 -12  14   45.38    6.21
   6  12 -14   31.31    5.90
  -7 -13  15    2.36    5.74
   7  13 -15    2.83    5.98
  -8 -14  16   11.88    6.37
   8  14 -16   16.52    5.90
  -9 -15  17   12.11    5.66
   9  15 -17    6.37    5.66
 -10 -16  18   13.92    6.21
  10  16 -18    9.91    6.06
 -11 -17  19    1.42    6.61
  11  17 -19    0.16    7.63
 -12 -18  20   19.03    7.00
  12  18 -20    2.05    6.53
 -13 -19  21   -4.33    6.29
  13  19 -21   -1.18    6.84
 -14 -20  22    9.12    8.97
  14  20 -22    2.52    7.55
 -15 -21  23    3.62    5.66
  15  21 -23    8.26    7.71
 -16 -22  24    4.72    4.96
  16  22 -24   -3.78    6.06
 -17 -23  25    1.81    5.58
  17  23 -25   -3.93    8.89
 -18 -24  26    0.94    7.63
  18  24 -26   -3.54    4.96
 -19 -25  27   -0.39    4.72
 -20 -26  28   -1.02    4.80
  24  20 -18    1.57    3.46
 -24 -20  18    0.79    3.30
  23  19 -17    0.08    4.64
 -23 -19  17    1.34    4.17
  22  18 -16    0.39    4.88
 -22 -18  16    2.83    4.80
  21  17 -15   -0.79    5.11
 -21 -17  15    0.94    4.33
  20  16 -14    6.76    4.64
 -20 -16  14    2.52    4.72
  19  15 -13    2.60    4.25
 -19 -15  13    2.36    3.93
  18  14 -12   16.36    4.48
 -18 -14  12    9.05    3.93
  17  13 -11   -6.76    4.09
 -17 -13  11   -1.26    3.78
  16  12 -10   10.07    4.01
 -16 -12  10    7.16    3.46
  15  11  -9   16.99    4.09
 -15 -11   9   19.59    3.93
  14  10  -8    5.98    3.15
 -14 -10   8   10.15    3.38
  13   9  -7  122.55    6.29
 -13  -9   7  110.67    5.90
  12   8  -6    3.78    2.44
 -12  -8   6    1.97    2.60
  11   7  -5   94.70    4.48
 -11  -7   5   85.19    4.56
  10   6  -4  326.90   10.85
 -10  -6   4  268.77   15.18
   9   5  -3   49.16    2.91
  -9  -5   3   59.15    3.15
   8   4  -2  180.12    8.73
  -8  -4   2  180.67   10.30
   6   2   0  476.82   14.16
  -6  -2   0  437.80   12.98
   5   1   1   17.62    1.81
  -5  -1  -1   17.62    2.05
   4   0   2  150.39    6.69
  -4   0  -2  151.96    6.92
   2  -2   4 1327.25   63.24
  -2   2  -4 1308.38   60.49
   1  -3   5    3.15    3.30
  -1   3  -5    6.61    4.88
   0  -4   6   53.72    7.39
   0   4  -6   46.25    7.24
  -1  -5   7  297.56   12.98
   1   5  -7  299.45   13.21
  -2  -6   8  192.16    9.12
   2   6  -8  197.43    9.67
  -3  -7   9  272.78   10.78
   3   7  -9  259.57   10.70
   4   8 -10   13.21    4.72
  -5  -9  11  135.68    7.00
   5   9 -11  138.20    7.63
  -6 -10  12   -1.57    4.64
   6  10 -12   -3.62    4.96
  -7 -11  13   -4.01    5.27
   7  11 -13   -1.26    5.58
  -8 -12  14   17.30    5.27
   8  12 -14   19.27    5.74
  -9 -13  15   15.26    6.69
   9  13 -15   10.38    5.82
 -10 -14  16    5.03    5.27
  10  14 -16   13.84    5.51
 -11 -15  17    3.22    6.06
  11  15 -17    3.30    5.19
 -12 -16  18   -0.16    6.45
  12  16 -18   -2.60    6.45
 -13 -17  19    3.62    6.45
  13  17 -19    5.35    6.61
 -14 -18  20   -1.73    8.34
  14  18 -20    5.19    6.21
 -15 -19  21   -2.75    5.27
  15  19 -21    1.02    6.14
 -16 -20  22    9.44    7.08
  16  20 -22    2.28    7.94
 -17 -21  23    3.30    5.43
  17  21 -23    1.02    6.84
 -18 -22  24    0.16    4.33
  18  22 -24   -0.31    5.35
 -19 -23  25   -0.08    7.94
  19  23 -25   -0.08    7.24
 -20 -24  26   -2.05    5.98
 -21 -25  27    0.55    5.27
 -24 -22  20   -2.20    6.29
 -23 -21  19    1.49    6.84
  22  20 -18    3.62    6.53
 -22 -20  18   -0.55    4.88
  21  19 -17    3.07    4.96
 -21 -19  17   -2.44    5.27
  20  18 -16    4.80    5.35
 -20 -18  16    3.30    4.64
  19  17 -15    1.57    5.03
 -19 -17  15    0.31    4.72
  18  16 -14   11.01    5.43
 -18 -16  14    6.53    4.48
  17  15 -13    1.18    3.62
 -17 -15  13    3.22    4.33
  16  14 -12   23.91    4.96
 -16 -14  12   20.77    5.03
  15  13 -11    5.43    4.09
 -15 -13  11    6.29    4.01
  14  12 -10   27.53    4.40
 -14 -12  10   25.17    4.25
  13  11  -9   16.75    4.40
 -13 -11   9   20.84    4.17
  12  10  -8   49.79    4.33
 -12 -10   8   49.00    4.56
  11   9  -7   77.95    4.96
 -11  -9   7   77.79    4.80
  10   8  -6   75.35    4.56
 -10  -8   6   63.79    4.17
   9   7  -5  437.65   21.32
   8   6  -4    3.30    2.05
  -8  -6   4    4.33    2.05
   7   5  -3  196.80    7.55
  -7  -5   3  171.16    7.08
   5   3  -1    2.52    1.81
  -5  -3   1    1.81    1.65
  -4  -2   0  149.53    6.21
   3   1   1  263.26    8.65
  -3  -1  -1  269.01    9.05
   1  -1   3  263.26   16.12
  -1   1  -3  201.91   12.51
   0  -2   4  152.36    7.79
   0   2  -4  162.03   11.01
  -1  -3   5    3.38    2.99
   1   3  -5    4.56    3.22
  -2  -4   6   60.64    4.40
   2   4  -6   51.91    7.08
  -3  -5   7  179.81    8.42
   3   5  -7  167.30    8.34
  -4  -6   8   -6.06    3.46
   4   6  -8   -3.70    3.62
  -5  -7   9  451.96   16.99
   5   7  -9  453.61   17.46
  -6  -8  10   75.98    5.66
   6   8 -10   71.50    6.29
  -7  -9  11   75.43    5.90
   7   9 -11   89.98    5.98
  -8 -10  12   53.80    5.43
   8  10 -12   47.82    5.98
  -9 -11  13   29.89    5.58
   9  11 -13   31.31    5.58
 -10 -12  14   22.73    5.98
  10  12 -14   25.72    5.74
 -11 -13  15    5.66    5.19
  11  13 -15    9.44    5.43
 -12 -14  16   27.84    6.37
  12  14 -16   30.28    5.74
 -13 -15  17   -0.63    7.79
  13  15 -17    0.47    5.98
 -14 -16  18    8.81    8.65
  14  16 -18   15.18    7.24
 -15 -17  19    3.15    6.84
  15  17 -19    2.99    6.76
 -16 -18  20   -0.47    5.43
  16  18 -20    7.63    6.21
 -17 -19  21   -0.24    5.35
  17  19 -21    4.56    7.79
 -18 -20  22    5.74    6.29
  18  20 -22   -4.09    7.32
 -19 -21  23    1.57    5.11
  19  21 -23    8.73    5.98
 -20 -22  24    2.52    4.48
  20  22 -24   -3.85    7.00
 -21 -23  25   -0.31    5.43
 -23 -23  21    3.07    5.82
  22  22 -20    4.72    5.51
 -22 -22  20    0.24    6.37
  21  21 -19    4.56    5.43
 -21 -21  19    1.42    4.72
  20  20 -18    2.28    5.58
 -20 -20  18    5.27    5.35
  19  19 -17   -2.20    5.58
 -19 -19  17    6.53    5.82
  18  18 -16    7.71    5.98
 -18 -18  16    5.43    5.66
  17  17 -15    6.76    5.03
 -17 -17  15   -0.16    5.19
  16  16 -14   23.91    5.27
 -16 -16  14   32.25    5.43
  15  15 -13    0.39    4.64
 -15 -15  13    2.83    4.56
  14  14 -12   47.43    5.35
 -14 -14  12   36.73    5.11
  13  13 -11    8.26    3.78
 -13 -13  11   14.08    5.82
  12  12 -10   36.73    4.72
 -12 -12  10   39.09    6.45
  11  11  -9  100.37    5.82
 -11 -11   9   93.05    6.29
  10  10  -8  152.99    7.08
 -10 -10   8  145.91    9.05
   9   9  -7  303.69   15.89
  -9  -9   7  295.91   14.94
  -8  -8   6  724.59   32.33
  -7  -7   5 1117.79   46.64
   6   6  -4  778.70   24.70
  -6  -6   4  770.84   33.27
   5   5  -3 1291.15   54.51
  -5  -5   3 1216.35   49.32
   4   4  -2 1238.06   35.00
  -4  -4   2 1238.06   34.84
   3   3  -1 1287.30   33.98
  -3  -3   1 1255.05   46.33
  -1  -1   3  234.71    9.83
   1   1  -3  192.63   12.03
  -2  -2   4 1190.63   36.65
  -3  -3   5   36.26    3.85
   3   3  -5   31.62    3.70
  -4  -4   6   45.78    6.76
  -5  -5   7  156.29    8.26
   5   5  -7  161.72    8.73
  -7  -7   9  251.31   10.46
   7   7  -9  232.35   10.15
  -8  -8  10   26.35    4.48
   8   8 -10   25.41    4.64
  -9  -9  11   14.94    4.80
   9   9 -11   12.11    4.25
 -10 -10  12    5.35    4.40
  10  10 -12   -1.81    4.88
 -11 -11  13   24.46    5.19
  11  11 -13   32.80    5.27
 -12 -12  14   -0.63    8.65
  12  12 -14    0.63    5.82
 -13 -13  15    6.21    8.49
  13  13 -15    2.05    5.19
 -14 -14  16    3.54    5.27
  14  14 -16    3.30    5.58
 -15 -15  17    0.71    5.11
  15  15 -17    4.40    6.14
 -16 -16  18    1.26    5.98
  16  16 -18    6.76    6.53
 -17 -17  19   -4.56    6.21
  17  17 -19   -0.63    6.29
 -18 -18  20    7.08    5.90
  18  18 -20   -0.24    6.37
 -19 -19  21    0.47    5.35
  19  19 -21   -3.54    7.08
 -20 -20  22   -0.31    4.64
  20  20 -22   -0.39    5.35
 -21 -21  23    1.57    3.54
  21  21 -23    3.70    7.87
  23  25 -23    1.02    4.33
  20  22 -20    2.28    7.94
 -20 -22  20   -1.73    4.33
  19  21 -19    3.62    6.29
 -19 -21  19   -1.18    5.58
  18  20 -18    2.44    5.27
 -18 -20  18   -0.63    5.03
  17  19 -17    5.19    5.19
 -17 -19  17    1.34    5.58
  16  18 -16   -1.57    5.98
 -16 -18  16    1.10    5.58
  15  17 -15   -0.39    5.58
 -15 -17  15    2.44    6.21
  14  16 -14    5.58    4.88
 -14 -16  14   12.98    7.87
  13  15 -13    9.75    4.64
 -13 -15  13   10.15    4.64
  12  14 -12   -0.79    4.33
 -12 -14  12    1.26    4.56
  11  13 -11   36.58    5.03
 -11 -13  11   24.23    4.72
  10  12 -10   -2.44    3.85
 -10 -12  10    3.62    4.25
   9  11  -9    7.87    3.93
  -9 -11   9   13.61    3.78
   8  10  -8   24.62    4.01
  -8 -10   8   25.25    3.93
   7   9  -7  220.32   12.66
  -7  -9   7  236.05   12.19
   6   8  -6  206.32    9.05
  -6  -8   6  199.47   11.96
   5   7  -5  157.86    7.71
  -5  -7   5  155.74    7.16
   4   6  -4   72.52    4.96
  -4  -6   4   63.95    4.25
   3   5  -3   42.47    3.46
  -3  -5   3   43.10    3.54
   2   4  -2 1296.42   39.01
  -2  -4   2 1095.45   46.09
   1   3  -1  288.59   10.54
   2   0  -2 5356.21  196.88
  -4  -2   4 1309.01   38.46
   4   2  -4 1206.44   36.34
  -5  -3   5 1279.51   57.73
   5   3  -5 1384.28   61.19
  -6  -4   6  743.94   34.14
   6   4  -6  767.38   25.48
  -7  -5   7 1187.32   49.71
   7   5  -7 1136.43   48.45
   8   6  -8  660.72   22.34
   9   7  -9  318.25   17.30
  10   8 -10  158.97    8.18
 -11  -9  11  105.56    6.61
  11   9 -11  103.35    6.69
 -12 -10  12   41.53    5.35
  12  10 -12   38.70    5.35
 -13 -11  13    7.24    5.11
  13  11 -13   15.97    4.56
 -14 -12  14   31.62    5.19
  14  12 -14   40.35    6.14
 -15 -13  15    1.26    4.64
  15  13 -15   -0.79    5.82
 -16 -14  16   31.15    5.98
  16  14 -16   32.72    6.53
 -17 -15  17   -1.73    5.82
  17  15 -17   -1.02    6.76
 -18 -16  18    2.83    5.90
  18  16 -18    1.49    6.14
 -19 -17  19    6.06    5.90
  19  17 -19   -5.27    5.98
 -20 -18  20    0.71    5.19
  20  18 -20    5.43    5.74
 -21 -19  21    1.89    4.72
  21  19 -21   -1.97    6.45
 -22 -20  22   -6.37    7.94
  22  20 -22   -3.46    5.90
 -23 -21  23    2.67    5.90
  23  21 -23    0.87    3.30
  20  24 -22   -2.67    6.21
  19  23 -21    2.99    7.24
 -19 -23  21    0.00    6.21
  18  22 -20   -6.29    5.58
 -18 -22  20    0.16    5.51
  17  21 -19   -3.54    6.76
 -17 -21  19    7.47    5.19
  16  20 -18   -0.08    5.98
 -16 -20  18    0.31    4.88
  15  19 -17    2.83    5.51
 -15 -19  17    0.71    9.28
  14  18 -16   19.11    5.98
 -14 -18  16   22.10    5.58
  13  17 -15    0.24    4.40
 -13 -17  15   -1.42    4.64
  12  16 -14   19.98    4.80
 -12 -16  14   30.36    6.06
  11  15 -13    7.08    4.72
 -11 -15  13    6.69    4.56
  10  14 -12   20.21    5.27
 -10 -14  12   33.27    9.12
   9  13 -11   14.39    4.48
  -9 -13  11   22.26    5.66
   8  12 -10   53.57    4.96
  -8 -12  10   48.45    5.19
   7  11  -9   82.43    5.66
  -7 -11   9   87.23    5.66
   6  10  -8   78.81    5.35
  -6 -10   8   71.58    4.80
   5   9  -7  462.42   26.11
   4   8  -6    5.19    2.99
  -4  -8   6    0.08    3.07
   3   7  -5  170.69    8.10
  -3  -7   5  171.55    8.18
  -2  -6   4   71.03    4.72
   1   5  -3    0.79    3.15
  -1  -5   3    5.27    3.15
   0   4  -2  155.90    7.39
   0  -4   2  143.55    7.24
  -1   3  -1  246.35   14.16
   1  -3   1  301.65   12.11
  -2   2   0 5818.55  154.32
   2  -2   0 6101.80  229.52
  -3   1   1  309.91   16.28
   3  -1  -1  239.43   14.08
  -4   0   2  155.27    7.08
   4   0  -2  140.09    6.37
  -5  -1   3    3.22    2.44
   5   1  -3    2.44    2.60
   6   2  -4   91.40    8.26
  -7  -3   5  187.05    8.57
   7   3  -5  214.58    9.52
  -8  -4   6    5.35    2.75
   8   4  -6    3.15    2.67
  -9  -5   7  450.31   16.12
   9   5  -7  486.33   17.54
 -10  -6   8   63.71    5.03
  10   6  -8   69.85    5.27
 -11  -7   9   83.14    5.66
  11   7  -9   76.93    5.43
 -12  -8  10   47.67    4.88
  12   8 -10   51.13    4.80
 -13  -9  11   22.89    4.72
  13   9 -11   15.73    4.56
 -14 -10  12   29.26    5.19
  14  10 -12   22.18    5.19
 -15 -11  13    8.81    4.80
  15  11 -13    5.27    5.03
 -16 -12  14   23.75    5.74
  16  12 -14   26.35    5.66
 -17 -13  15    1.49    4.96
  17  13 -15    0.16    5.11
 -18 -14  16   16.28    6.14
  18  14 -16   14.79    6.37
 -19 -15  17   -1.42    5.03
  19  15 -17    9.52    5.58
 -20 -16  18    8.57    5.58
  20  16 -18    6.45    6.61
 -21 -17  19    4.88    5.98
  21  17 -19    2.05    5.58
 -22 -18  20    3.70    6.53
  22  18 -20    4.48    5.51
 -23 -19  21   -0.55    6.14
  23  19 -21    1.26    5.35
 -24 -20  22    5.66    6.76
  24  20 -22    2.52    3.78
 -20 -26  24    0.16    3.78
  19  25 -23    1.02    6.14
 -18 -24  22    0.39    6.53
  17  23 -21    3.93    7.94
 -17 -23  21    4.25    5.82
  16  22 -20    4.09    6.53
 -16 -22  20   -2.91    4.88
  15  21 -19    4.17    7.32
 -15 -21  19    3.07    9.75
  14  20 -18    0.24    5.58
 -14 -20  18   -2.91    6.06
  13  19 -17    1.57    5.19
 -13 -19  17   -1.81    5.66
  12  18 -16    1.10    4.96
 -12 -18  16   -2.44    5.03
  11  17 -15    0.94    4.96
 -11 -17  15   -1.18    5.43
  10  16 -14   10.46    5.35
 -10 -16  14    4.88    4.64
   9  15 -13   14.08    5.98
  -9 -15  13    9.44    5.19
   8  14 -12   17.46    4.88
  -8 -14  12   24.30    5.51
   7  13 -11    0.00    5.03
  -7 -13  11   -3.38    4.33
   6  12 -10    7.63    4.33
  -6 -12  10   -2.05    4.33
   5  11  -9  141.19    8.18
  -5 -11   9  136.55    7.47
   4  10  -8   31.23    4.25
  -4 -10   8   25.01    3.93
   3   9  -7  277.74   11.41
  -3  -9   7  278.37   11.25
   2   8  -6  194.83    9.28
  -2  -8   6  188.46    9.05
   1   7  -5  268.22   11.56
  -1  -7   5  269.87   11.72
   0   6  -4   42.24    4.64
   0  -6   4   35.16    4.01
  -1   5  -3    3.46    3.07
   1  -5   3    1.57    3.07
  -2   4  -2 1344.64   61.59
   2  -4   2 1306.65   43.26
  -3   3  -1 1227.83   37.91
   3  -3   1 1175.76   53.96
  -4   2   0  155.35    7.24
   4  -2   0  150.00    7.24
  -6   0   2  431.04   15.42
   6   0  -2  438.28   15.65
   7   1  -3    0.31    3.85
  -8  -2   4  194.60    8.57
   8   2  -4  190.03    8.18
  -9  -3   5   54.27    4.25
   9   3  -5   61.43    5.66
 -10  -4   6  322.96   12.51
  10   4  -6  355.06   13.06
 -11  -5   7   79.92    5.03
  11   5  -7   96.98    5.51
 -12  -6   8   -0.63    2.99
  12   6  -8   -1.02    3.15
 -13  -7   9  112.56    6.14
  13   7  -9  118.54    6.29
 -14  -8  10    6.21    3.93
  14   8 -10    6.61    3.70
 -15  -9  11   33.59    4.64
  15   9 -11   16.36    4.33
 -16 -10  12    2.36    4.40
  16  10 -12    5.58    4.56
 -17 -11  13    1.18    4.25
  17  11 -13   -6.06    5.03
 -18 -12  14   18.25    4.88
  18  12 -14   10.23    4.25
 -19 -13  15   -1.26    5.35
  19  13 -15   -0.31    4.88
 -20 -14  16    5.35    5.19
  20  14 -16    8.73    5.11
 -21 -15  17    2.83    5.74
  21  15 -17   -2.83    5.74
 -22 -16  18   -1.02    5.82
  22  16 -18    6.21    8.49
 -23 -17  19   -1.18    4.48
  23  17 -19    1.10    5.98
 -24 -18  20    0.63    4.40
  24  18 -20    0.94    5.03
 -25 -19  21    1.26    5.66
 -26 -20  22    0.87    4.88
  26  20 -22   -0.39    6.21
 -18 -26  24   -1.57    4.17
  17  25 -23    2.91    6.76
 -17 -25  23   -2.20    6.61
  16  24 -22   -1.02    4.64
 -16 -24  22    1.02    4.72
  15  23 -21    2.91    7.24
 -15 -23  21   -2.83    9.36
  14  22 -20    3.38    6.29
 -14 -22  20   -1.26    5.98
  13  21 -19    4.01    6.45
 -13 -21  19    2.28    6.45
  12  20 -18    3.93    5.82
 -12 -20  18   -0.71    5.98
  11  19 -17    0.94    5.82
 -11 -19  17    1.49    5.82
  10  18 -16   -0.87    5.43
 -10 -18  16    7.47    5.27
   9  17 -15    5.74    5.43
  -9 -17  15    5.98    5.03
   8  16 -14   18.01    5.90
  -8 -16  14   14.00    5.66
   7  15 -13    1.10    5.58
  -7 -15  13    3.30    5.03
   6  14 -12   39.72    5.74
  -6 -14  12   52.70    5.35
   5  13 -11    4.72    5.27
  -5 -13  11   12.27    4.80
   4  12 -10   95.02    6.84
  -4 -12  10   84.48    6.21
   3  11  -9  182.33    8.49
  -3 -11   9  177.13    8.73
   2  10  -8   -5.19    4.33
  -2 -10   8   -5.74    4.01
   1   9  -7  373.15   14.71
  -1  -9   7  373.23   14.87
   0   8  -6  339.48   14.63
   0  -8   6  388.01   22.10
  -1   7  -5  306.92   13.76
   1  -7   5  290.72   12.66
  -2   6  -4   79.36    5.90
   2  -6   4   81.57    8.97
  -3   5  -3   29.02    6.53
   3  -5   3   45.70    4.72
  -4   4  -2 1292.41   43.73
  -5   3  -1    5.19    3.30
   5  -3   1    0.24    3.22
  -6   2   0  416.17   16.28
   6  -2   0  437.88   16.60
  -7   1   1    6.53    5.27
   7  -1  -1    6.84    4.56
  -8   0   2    7.47    4.48
   8   0  -2    9.12    4.72
  -9  -1   3   75.90    4.56
   9   1  -3   74.25    4.56
 -10  -2   4    7.00    3.30
  10   2  -4    1.02    2.91
 -11  -3   5  422.86   22.18
  11   3  -5  409.09   21.95
 -12  -4   6  129.08    6.76
  12   4  -6  136.55    8.18
 -13  -5   7  137.02    6.76
  13   5  -7  132.62    6.37
 -14  -6   8   41.85    4.25
  14   6  -8   40.11    4.17
 -15  -7   9   74.49    5.66
  15   7  -9   72.91    5.58
 -16  -8  10    0.63    4.40
  16   8 -10    9.28    5.35
 -17  -9  11   32.64    4.80
  17   9 -11   28.79    7.24
 -18 -10  12   12.43    4.40
  18  10 -12    8.97    4.17
 -19 -11  13    8.57    4.56
  19  11 -13    8.97    4.72
 -20 -12  14   11.88    4.33
  20  12 -14   11.33    5.11
 -21 -13  15    2.05    5.03
  21  13 -15   -1.02    4.40
 -22 -14  16    1.89    5.66
  22  14 -16   -3.62    5.74
 -23 -15  17    0.08    5.11
  23  15 -17   -0.16    7.55
 -24 -16  18    5.90    6.45
  24  16 -18    1.26    5.51
 -25 -17  19    0.87    4.25
  25  17 -19    1.89    5.19
 -26 -18  20   -2.91    5.51
 -27 -19  21    1.18    5.90
 -18 -28  26    0.79    4.40
 -17 -27  25   -0.31    3.38
  16  26 -24    1.42    7.08
 -16 -26  24    1.02    6.14
  15  25 -23    0.00    8.73
 -15 -25  23    2.83    6.76
  14  24 -22   -1.57    5.74
 -14 -24  22    6.14    6.06
  13  23 -21   -4.25    7.00
 -13 -23  21    5.11    6.92
  12  22 -20   -1.97    6.45
 -12 -22  20   -3.93    6.14
  11  21 -19    4.48    7.08
 -11 -21  19    8.81    7.24
  10  20 -18   -4.33    6.53
 -10 -20  18    3.70    6.06
   9  19 -17   -0.24    6.29
  -9 -19  17   -1.18    5.82
   8  18 -16   10.38    5.74
  -8 -18  16   -1.81    5.98
   7  17 -15    1.65    5.51
  -7 -17  15    1.57    5.35
   6  16 -14   29.97    5.90
  -6 -16  14   29.81    6.06
   5  15 -13    1.42    6.06
  -5 -15  13    6.29    5.27
   4  14 -12    8.02    5.98
  -4 -14  12   10.62    5.43
   3  13 -11   40.82    5.82
  -3 -13  11   32.72    5.66
   2  12 -10   12.90    5.19
  -2 -12  10   12.51    4.96
   1  11  -9  137.33    7.94
  -1 -11   9  144.57    7.47
   0  10  -8  172.65    8.49
   0 -10   8  175.09    8.65
  -1   9  -7  419.79   16.83
   1  -9   7  420.73   16.20
  -2   8  -6  216.54   10.54
   2  -8   6  204.27   10.07
  -3   7  -5  192.71    9.05
   3  -7   5  187.20    9.83
  -4   6  -4   65.76    7.94
   4  -6   4   72.13    8.49
   5  -5   3 1227.52   60.09
   6  -4   2   73.31    8.42
   7  -3   1    7.47    5.03
  -8   2   0    0.00    4.17
   8  -2   0    3.38    3.46
  -9   1   1   27.22    3.54
   9  -1  -1   31.78    3.85
 -10   0   2   31.78    3.62
  10   0  -2   33.59    3.38
 -11  -1   3    8.18    4.40
  11   1  -3    4.72    4.56
 -12  -2   4  112.09    6.06
  12   2  -4  122.86    6.53
 -13  -3   5   41.37    3.93
  13   3  -5   41.69    3.78
 -14  -4   6   30.52    4.17
  14   4  -6   31.15    4.01
 -15  -5   7  115.78    6.29
  15   5  -7  118.06    6.06
 -16  -6   8   76.77    5.27
  16   6  -8   74.25    4.96
 -17  -7   9   49.55    5.43
  17   7  -9   56.40    5.35
 -18  -8  10    5.19    4.25
  18   8 -10   11.64    4.33
 -19  -9  11   11.56    4.33
  19   9 -11    5.27    5.98
 -20 -10  12    1.81    3.85
  20  10 -12   -4.48    6.37
 -21 -11  13    0.63    4.64
  21  11 -13   -4.09    4.64
 -22 -12  14    1.97    4.64
  22  12 -14    4.80    4.72
 -23 -13  15    2.67    4.64
  23  13 -15    5.19    7.08
 -24 -14  16    1.89    5.11
  24  14 -16    2.12    5.03
 -25 -15  17   -0.16    5.19
  25  15 -17   -0.47    5.03
 -26 -16  18    2.12    3.70
  26  16 -18   -1.65    4.40
 -27 -17  19    1.34    6.06
  27  17 -19   -0.47    4.96
 -15 -27  25   -0.79    5.82
  14  26 -24   -3.22    5.11
 -14 -26  24   -1.73    4.64
  13  25 -23   -0.24    6.45
 -13 -25  23    5.90    6.37
  12  24 -22    5.11    7.16
 -12 -24  22   -2.60    7.32
  11  23 -21    4.40    7.63
 -11 -23  21    0.47   11.88
  10  22 -20    6.45    6.53
 -10 -22  20    3.46    7.71
   9  21 -19   17.93   10.46
  -9 -21  19   -0.24    6.53
   8  20 -18    1.34    6.84
  -8 -20  18    1.26    6.69
   7  19 -17   16.60   10.54
  -7 -19  17   12.03    9.05
   6  18 -16    0.08    9.28
  -6 -18  16    6.69    8.18
   5  17 -15   -4.40    9.12
  -5 -17  15    4.64    7.63
   4  16 -14   50.50    7.24
  -4 -16  14   54.75    6.29
   3  15 -13    7.55    9.60
   2  14 -12  173.75    8.49
  -2 -14  12  195.38   10.30
   0  12 -10  138.75    7.79
   0 -12  10  146.38    8.26
  -1  11  -9  152.36    8.10
   1 -11   9  143.23    8.34
  -2  10  -8    4.40    4.80
   2 -10   8    2.67    3.54
  -3   9  -7  291.74   12.19
   3  -9   7  278.37   12.27
  -4   8  -6   -1.26    6.53
   4  -8   6    2.05    4.25
  -5   7  -5  153.14   13.61
   5  -7   5  182.56   14.16
  -6   6  -4  830.69   30.75
   6  -6   4  848.55   43.58
  -7   5  -3  177.13    9.60
   7  -5   3  175.56    9.52
  -8   4  -2  187.75    9.99
   8  -4   2  193.34    9.75
  -9   3  -1   76.53    5.51
   9  -3   1   84.16    5.43
 -10   2   0   32.88    4.01
  10  -2   0   29.97    3.46
 -11   1   1   24.23    3.70
  11  -1  -1   27.22    3.46
 -12   0   2   10.78    2.99
  12   0  -2   17.30    4.88
 -13  -1   3  124.43    6.61
  13   1  -3  104.61    5.74
 -14  -2   4  246.98    9.99
  14   2  -4  252.25   10.07
 -15  -3   5   15.02    4.40
  15   3  -5   18.01    4.01
 -16  -4   6   67.80    5.82
  16   4  -6   61.75    5.58
 -17  -5   7   40.67    4.96
  17   5  -7   45.15    7.08
 -18  -6   8    0.55    6.45
  18   6  -8    7.00    4.09
 -19  -7   9   35.63    4.96
  19   7  -9   38.94    4.56
 -20  -8  10    0.16    4.25
  20   8 -10   -1.18    3.70
 -21  -9  11   24.38    4.80
  21   9 -11   25.01    4.56
 -22 -10  12    3.22    4.80
  22  10 -12    7.87    4.64
 -23 -11  13    7.39    4.88
  23  11 -13    1.02    4.72
 -24 -12  14    5.03    4.96
  24  12 -14    6.61    4.96
 -25 -13  15   -2.99    4.48
  25  13 -15   -5.58    6.69
 -26 -14  16   -2.28    4.56
  26  14 -16    2.67    4.40
 -27 -15  17   -1.26    3.70
  27  15 -17    0.71    3.93
  28  16 -18    1.89    3.46
 -14 -28  26    1.49    5.03
  13  27 -25   -0.94    5.58
 -13 -27  25   -2.83    5.43
  12  26 -24    4.64    6.14
 -12 -26  24   -1.65    4.48
  11  25 -23    0.55    7.79
 -11 -25  23    1.10    7.00
  10  24 -22    6.45    7.47
 -10 -24  22    6.06    7.08
   9  23 -21    0.55    7.00
  -9 -23  21   -2.20   10.30
   8  22 -20    1.42   11.64
  -8 -22  20   -3.85   12.35
   7  21 -19   -4.25    7.00
  -7 -21  19    9.75   10.62
   6  20 -18    6.14   10.85
  -6 -20  18    2.28   10.07
   5  19 -17   -1.57    7.87
  -5 -19  17   -4.25   12.43
   4  18 -16   19.66    6.92
  -4 -18  16   16.20    9.67
   3  17 -15   -2.05    6.61
  -3 -17  15    5.03    8.57
   2  16 -14   78.34    7.87
  -2 -16  14   84.24    7.79
   1  15 -13    3.78    6.45
  -1 -15  13   15.97    6.61
   0  14 -12  192.00    9.99
   0 -14  12  183.58    9.20
  -1  13 -11   32.17    7.32
   1 -13  11   19.98    6.06
  -2  12 -10   11.33    5.43
   2 -12  10   14.55    5.35
  -3  11  -9  192.87    9.20
   3 -11   9  189.88    9.05
  -4  10  -8   45.38    5.74
   4 -10   8   35.79    5.82
  -5   9  -7  514.34   27.06
   5  -9   7  520.39   19.35
  -6   8  -6  215.76   11.48
  -8   6  -4    0.94    4.09
   8  -6   4    5.58    3.46
  -9   5  -3   48.53    5.43
   9  -5   3   60.88    5.58
 -10   4  -2    3.15    3.85
  10  -4   2    4.88    3.62
 -11   3  -1    5.19    4.64
  11  -3   1    4.88    3.15
 -12   2   0   14.47    4.01
  12  -2   0   19.27    3.85
 -13   1   1   42.08    4.17
  13  -1  -1   45.15    4.09
 -14   0   2  211.59    8.65
  14   0  -2  199.00    8.34
 -15  -1   3    3.62    3.85
  15   1  -3    4.72    3.38
 -16  -2   4    5.74    3.85
  16   2  -4    1.49    3.70
 -17  -3   5   27.77    4.72
  17   3  -5   24.38    4.09
 -18  -4   6   16.68    4.33
  18   4  -6   15.50    4.09
 -19  -5   7   21.95    4.80
  19   5  -7   30.91    6.84
 -20  -6   8   18.01    4.72
  20   6  -8   15.42    4.48
 -21  -7   9   33.43    5.27
  21   7  -9   33.59    4.48
 -22  -8  10    7.39    6.21
  22   8 -10    3.46    4.40
 -23  -9  11   10.78    7.16
  23   9 -11    8.73    4.33
 -24 -10  12    1.89    6.37
  24  10 -12    5.27    4.40
 -25 -11  13   -2.44    4.96
  25  11 -13    2.67    5.19
 -26 -12  14    2.83    4.17
  26  12 -14    4.56    5.11
 -27 -13  15    4.33    4.56
  27  13 -15   -1.57    5.98
 -28 -14  16    3.93    3.70
  28  14 -16   -3.93    4.01
 -29 -15  17    0.16    3.22
  12  28 -26   -4.80    8.97
 -12 -28  26    5.43    6.76
  11  27 -25    2.20    5.74
 -11 -27  25    1.02    8.26
  10  26 -24    0.00    6.76
 -10 -26  24    0.31    6.61
   9  25 -23    1.73    7.94
  -9 -25  23   -7.47    9.67
   8  24 -22    8.57    7.39
  -8 -24  22   -2.91    7.32
   7  23 -21   10.54   11.64
  -7 -23  21    2.20    9.28
   6  22 -20    6.53   14.32
  -6 -22  20  -10.23   10.70
   5  21 -19    1.02   11.96
  -5 -21  19    5.51   10.70
   4  20 -18   -0.63   10.54
  -4 -20  18  -10.62    9.52
   3  19 -17    3.54   10.07
  -3 -19  17    5.74    6.69
   2  18 -16   24.30    7.39
  -2 -18  16   22.26    7.00
   1  17 -15   29.34    7.71
  -1 -17  15   32.41    7.24
   0  16 -14  183.66   11.09
   0 -16  14  190.74   11.64
  -2  14 -12  207.58   10.93
   2 -14  12  204.98   10.23
  -3  13 -11   29.97    5.98
   3 -13  11   27.61    9.52
  -4  12 -10   94.31    8.42
   4 -12  10  100.21    7.87
  -5  11  -9  159.44    9.12
   5 -11   9  168.48    9.12
  -6  10  -8   97.06   10.15
   6 -10   8   79.60    6.76
  -7   9  -7  277.03   11.80
   7  -9   7  255.87   16.12
  -8   8  -6  744.56   36.81
   8  -8   6  754.55   27.22
  -9   7  -5  489.95   20.06
   9  -7   5  502.85   20.06
 -10   6  -4  343.65   14.32
  10  -6   4  354.03   14.71
 -11   5  -3  389.82   21.55
  11  -5   3  401.78   14.94
 -12   4  -2  115.63    6.92
  12  -4   2  112.48    6.21
 -13   3  -1   96.83    6.53
  13  -3   1  113.66    6.14
 -14   2   0  236.60    9.52
  14  -2   0  227.32   14.39
 -15   1   1    3.70    3.85
  15  -1  -1    2.67    3.93
 -16   0   2  602.20   25.48
  16   0  -2  533.61   22.18
 -17  -1   3   13.29    4.40
  17   1  -3   10.62    4.01
 -18  -2   4  132.54    7.24
  18   2  -4  140.48    7.24
 -19  -3   5    4.09    4.96
  19   3  -5    0.71    4.25
 -20  -4   6    2.52    5.03
  20   4  -6    1.34    4.40
 -21  -5   7   23.75    4.88
  21   5  -7   25.88    7.39
 -22  -6   8   11.01    4.48
  22   6  -8    8.18    3.85
 -23  -7   9   16.52    4.56
  23   7  -9   10.70    4.48
 -24  -8  10    1.26    4.72
  24   8 -10   -0.16    4.40
 -25  -9  11    5.74    4.96
  25   9 -11    4.17    4.40
 -26 -10  12   -3.46    4.80
  26  10 -12    7.16    4.01
 -27 -11  13    6.92    4.72
  27  11 -13    3.54    4.25
 -28 -12  14    2.12    4.09
  28  12 -14    2.99    4.33
 -29 -13  15   -3.30    3.54
  29  13 -15   -0.63    3.85
 -30 -14  16   -0.47    3.07
  30  14 -16    0.71    3.15
  10  28 -26   -2.75    8.97
 -10 -28  26   -2.99    5.03
   9  27 -25   -3.22   11.09
  -9 -27  25   -9.28   10.15
   8  26 -24   -4.09   10.70
  -8 -26  24   -2.91    7.08
   7  25 -23   -0.94   11.01
  -7 -25  23   -1.26    7.24
   6  24 -22    0.00    9.05
  -6 -24  22   -3.07    8.34
   5  23 -21   -0.63    8.65
  -5 -23  21   -2.05    8.02
   4  22 -20   -8.34    8.26
  -4 -22  20   -6.53   11.01
   3  21 -19   10.62   11.72
  -3 -21  19    2.28   10.15
   2  20 -18    6.29   14.00
  -2 -20  18   -4.48   10.85
   1  19 -17   -9.36   11.72
  -1 -19  17    7.32   12.59
   0  18 -16   35.71    8.18
   0 -18  16   43.58    8.10
  -1  17 -15   18.01    7.55
   1 -17  15   28.87    7.71
  -2  16 -14   68.75    8.18
   2 -16  14   80.54    8.02
  -3  15 -13    0.63    7.55
   3 -15  13    9.05    6.53
  -4  14 -12   17.38    6.37
   4 -14  12   14.63    6.06
  -5  13 -11   12.74    6.84
   5 -13  11   17.23    6.14
  -6  12 -10   -0.71    5.90
   6 -12  10    0.00    5.90
  -7  11  -9  102.73    8.65
   7 -11   9   99.34    6.69
  -8  10  -8   23.60    6.37
   8 -10   8   24.62    6.69
  -9   9  -7  359.54   15.50
   9  -9   7  345.15   15.02
 -10   8  -6   76.77    7.00
  10  -8   6   74.57    6.37
 -11   7  -5   89.75    6.84
  11  -7   5   99.26    7.16
 -12   6  -4  116.88    7.08
  12  -6   4  126.56    7.08
 -13   5  -3   45.62    5.19
  13  -5   3   36.10    4.88
 -14   4  -2  231.57    9.75
  14  -4   2  245.64    9.52
 -15   3  -1    1.81    5.19
  15  -3   1    1.42    4.33
 -16   2   0  553.27   16.68
  16  -2   0  618.79   26.74
 -17   1   1   17.70    4.96
  17  -1  -1   15.10    4.33
 -18   0   2  188.93    9.52
  18   0  -2  204.11    8.81
 -19  -1   3   42.32    5.66
  19   1  -3   43.65    5.03
 -20  -2   4   36.18    5.35
  20   2  -4   39.64    5.51
 -21  -3   5   38.70    5.74
  21   3  -5   44.68    5.43
 -22  -4   6    2.44    5.43
  22   4  -6   -2.91    4.25
 -23  -5   7   53.57    5.51
  23   5  -7   42.55    7.55
 -24  -6   8   -2.05    4.56
  24   6  -8    1.97    4.48
 -25  -7   9   16.20    4.80
  25   7  -9   17.38    4.48
 -26  -8  10    9.05    4.80
  26   8 -10    8.81    4.33
 -27  -9  11   -2.20    4.80
  27   9 -11    3.93    4.80
 -28 -10  12   -1.02    4.40
  28  10 -12   -1.73    4.56
 -29 -11  13   -0.16    4.09
  29  11 -13   -0.16    3.93
 -30 -12  14    0.94    3.22
  30  12 -14    0.00    3.78
 -31 -13  15   -0.47    4.25
  31  13 -15   -0.08    2.67
   9  29 -27   -1.49    9.52
   8  28 -26   -3.15    6.29
  -8 -28  26   -0.71    9.52
   7  27 -25    5.74    9.60
  -7 -27  25   -7.79    9.91
   6  26 -24   -7.08   11.01
  -6 -26  24    2.44   13.45
   5  25 -23   -0.08   12.59
  -5 -25  23    0.79   10.38
   4  24 -22    5.11   13.37
  -4 -24  22    6.21    7.55
   3  23 -21    6.92    9.44
  -3 -23  21    8.34    8.49
   2  22 -20    2.20    8.34
  -2 -22  20    1.65    6.21
   1  21 -19   -9.67    8.89
  -1 -21  19   14.47    8.26
   0  20 -18   -1.26    8.57
   0 -20  18   -4.72    7.32
  -1  19 -17    7.47    8.10
   1 -19  17    5.03    7.16
  -2  18 -16   18.56    8.42
   2 -18  16   17.38    7.32
  -3  17 -15   -5.82    8.10
   3 -17  15   -8.26    7.87
  -4  16 -14   54.82    8.65
   4 -16  14   58.76    7.71
  -5  15 -13    1.26    7.47
   5 -15  13   -6.76    7.08
  -6  14 -12   43.26    7.24
   6 -14  12   34.45    7.08
  -7  13 -11    3.85    7.00
   7 -13  11   -3.70    6.21
  -8  12 -10   69.69   10.15
   8 -12  10   62.37    7.08
  -9  11  -9   19.98    6.45
   9 -11   9    7.55   10.30
 -10  10  -8  182.80   10.15
  10 -10   8  178.08    9.99
 -11   9  -7   94.15    7.71
  11  -9   7   95.25    7.47
 -12   8  -6    2.20    6.29
  12  -8   6   -1.81    4.17
 -13   7  -5  119.95    8.18
  13  -7   5  135.45    8.10
 -14   6  -4   26.66    6.06
  14  -6   4   30.13    4.96
 -15   5  -3   11.72    5.43
  15  -5   3   15.26    4.64
 -16   4  -2    6.06    5.03
  16  -4   2    5.58    4.56
 -17   3  -1    9.60    5.58
  17  -3   1    9.20    4.25
 -18   2   0  178.63    9.12
  18  -2   0  186.89    8.34
 -19   1   1   31.93    5.58
  19  -1  -1   37.99    5.19
 -20   0   2   91.56    6.84
  20   0  -2   89.35    5.90
 -21  -1   3    5.19    5.66
  21   1  -3   11.64    5.03
 -22  -2   4    4.01    5.27
  22   2  -4    4.88    4.72
 -23  -3   5   -0.31    4.64
  23   3  -5    0.63    4.88
 -24  -4   6    2.20    5.19
  24   4  -6    2.36    4.40
 -25  -5   7    5.82    4.96
  25   5  -7    3.38    6.76
 -26  -6   8    0.24    4.33
  26   6  -8   -0.47    4.56
 -27  -7   9    4.17    4.48
  27   7  -9    2.83    4.25
 -28  -8  10    2.12    4.40
  28   8 -10   -1.97    4.17
 -29  -9  11   -0.08    4.17
  29   9 -11    3.15    4.33
 -30 -10  12    1.02    3.46
  30  10 -12   -1.02    3.70
 -31 -11  13    1.42    2.91
  31  11 -13    0.16    3.46
  32  12 -14   -0.79    2.20
   7  29 -27    0.79    7.87
  -7 -29  27    3.22    5.27
   6  28 -26    1.02    5.90
  -6 -28  26   -2.05    4.25
   5  27 -25   -1.18    6.37
  -5 -27  25   -4.40    6.76
   4  26 -24  -14.32   14.55
  -4 -26  24    0.39    7.71
   3  25 -23    6.14    8.57
  -3 -25  23    7.47    7.87
   2  24 -22  -10.30    9.20
  -2 -24  22   -2.99    8.57
   1  23 -21    5.66    8.65
  -1 -23  21   -4.64    8.18
   0  22 -20   -1.73    7.32
   0 -22  20   15.65   11.56
  -1  21 -19   -2.36    8.34
   1 -21  19   -1.65    8.02
  -2  20 -18    3.54    8.89
   2 -20  18   13.45    7.63
  -3  19 -17    3.78    8.26
   3 -19  17    8.65    8.02
  -4  18 -16   18.64    8.49
   4 -18  16   17.78    7.39
  -5  17 -15    7.79    7.79
   5 -17  15   -0.39    7.08
  -6  16 -14   30.36    8.18
   6 -16  14   40.35    7.63
  -7  15 -13    2.91    6.53
   7 -15  13   -0.16    5.58
  -8  14 -12   25.41   11.41
   8 -14  12   19.11    5.35
  -9  13 -11   35.32   10.54
   9 -13  11   24.86    9.83
 -10  12 -10    4.64    7.00
  10 -12  10    3.07    8.57
 -11  11  -9  116.96    9.12
  11 -11   9  131.36    8.81
 -12  10  -8   60.49    6.45
  12 -10   8   50.89    6.84
 -13   9  -7  129.63    7.94
  13  -9   7  143.00    8.73
 -14   8  -6   36.58    6.76
  14  -8   6   35.79    6.06
 -15   7  -5  115.15    8.26
  15  -7   5  111.85    7.94
 -16   6  -4   55.37    7.24
  16  -6   4   69.14    6.92
 -17   5  -3   19.59    5.66
  17  -5   3   25.25    5.27
 -18   4  -2  143.31    8.49
  18  -4   2  136.55    7.71
 -19   3  -1   47.43    6.69
  19  -3   1   38.15    5.43
 -20   2   0   82.43    6.92
  20  -2   0   77.79    6.84
 -21   1   1   14.16    5.43
  21  -1  -1   11.17    4.96
 -22   0   2   62.61    7.00
  22   0  -2   45.94    6.37
 -23  -1   3    2.44    4.80
  23   1  -3    7.00    4.56
 -24  -2   4   15.57    5.35
  24   2  -4    9.52    4.64
 -25  -3   5   13.84    5.58
  25   3  -5   13.69    4.80
 -26  -4   6    4.33    5.43
  26   4  -6    2.60    4.48
 -27  -5   7    4.48    5.19
  27   5  -7   11.33    6.84
 -28  -6   8    0.00    4.40
  28   6  -8   -0.16    4.48
 -29  -7   9   -0.47    4.56
  29   7  -9    2.91    4.17
 -30  -8  10    0.39    4.01
  30   8 -10   -2.36    4.17
 -31  -9  11    0.16    3.70
  31   9 -11    0.94    3.46
 -32 -10  12   -1.65    4.40
  32  10 -12    0.39    2.99
   6  30 -28   -0.16    5.90
   5  29 -27   -3.78    5.90
  -5 -29  27    2.60    6.53
   4  28 -26    2.12    9.83
  -4 -28  26    2.52    5.51
   3  27 -25    7.00    7.39
  -3 -27  25   -3.70    7.63
   2  26 -24   -1.65    8.89
  -2 -26  24    9.28    8.34
   1  25 -23    2.75    9.28
  -1 -25  23   12.74    8.34
   0  24 -22   -0.16    9.52
   0 -24  22    8.49    9.05
  -1  23 -21    5.35    9.28
   1 -23  21    4.17   11.72
  -2  22 -20   -1.10    9.20
   2 -22  20    1.49    8.26
  -3  21 -19   -1.65    9.52
   3 -21  19    7.00    8.42
  -4  20 -18    4.48    9.05
   4 -20  18  -12.03    8.34
  -5  19 -17   -4.96    8.81
   5 -19  17   -5.27    7.55
  -6  18 -16    5.43    8.73
   6 -18  16    1.57    7.47
  -7  17 -15   -2.75    8.02
   7 -17  15   -1.42    7.71
  -8  16 -14   13.53    8.18
   8 -16  14   14.39    7.71
  -9  15 -13   27.61   12.27
   9 -15  13   20.69    7.94
 -10  14 -12   38.07    8.57
  10 -14  12   41.06    9.83
 -11  13 -11   39.01    7.79
  11 -13  11   38.15    7.47
 -12  12 -10   50.73    8.02
  12 -12  10   44.28    7.24
 -13  11  -9   33.90    7.79
  13 -11   9   25.96    5.58
 -14  10  -8    5.66    7.47
  14 -10   8   15.73    7.00
 -15   9  -7   74.02    7.16
  15  -9   7   80.86    7.16
 -16   8  -6   73.07    8.26
  16  -8   6   68.43    6.76
 -17   7  -5   44.83    6.92
  17  -7   5   46.72    6.06
 -18   6  -4   16.20    7.16
  18  -6   4   16.36    6.21
 -19   5  -3    2.67    6.69
  19  -5   3    0.24    6.06
 -20   4  -2   29.57    6.53
  20  -4   2   23.83    5.35
 -21   3  -1   12.19    6.61
  21  -3   1    4.48    4.72
 -22   2   0   39.88    7.32
  22  -2   0   42.87    6.29
 -23   1   1    8.57    5.51
  23  -1  -1    7.79    4.88
 -24   0   2   16.52    6.06
  24   0  -2    7.55    5.11
 -25  -1   3    6.21    5.90
  25   1  -3    4.33    4.40
 -26  -2   4   10.54    5.35
  26   2  -4    1.10    4.40
 -27  -3   5    5.19    5.43
  27   3  -5    1.18    4.72
 -28  -4   6    0.71    5.19
  28   4  -6    0.63    4.17
 -29  -5   7    3.93    4.72
  29   5  -7   -1.34    7.08
 -30  -6   8   -3.54    4.72
  30   6  -8    3.38    4.25
 -31  -7   9   -0.47    4.09
  31   7  -9    1.97    3.85
 -32  -8  10   -1.73    3.54
  32   8 -10   -1.81    3.15
 -33  -9  11    0.55    2.28
  33   9 -11   -0.16    2.60
  -5 -31  29   -4.88    7.00
  -4 -30  28    0.47    6.76
   3  29 -27   -2.52   11.25
   2  28 -26   -1.97   13.29
  -2 -28  26    4.72    6.53
   1  27 -25   -0.24    8.18
  -1 -27  25    4.72    7.94
   0  26 -24    3.78    8.65
   0 -26  24   -1.26    8.42
  -1  25 -23   -1.10    9.05
   1 -25  23   15.73    8.42
  -2  24 -22   -4.56    9.83
   2 -24  22    4.56    8.89
  -3  23 -21    8.57    9.52
   3 -23  21    5.74    8.73
  -4  22 -20   -0.94    9.75
   4 -22  20   -2.05    8.57
  -5  21 -19    0.16    9.44
   5 -21  19   21.87    9.05
  -6  20 -18   -6.84    9.67
   6 -20  18    5.35    7.24
  -7  19 -17    7.55    9.12
   7 -19  17    9.83    8.65
  -8  18 -16   11.72    9.60
   8 -18  16   17.62    7.94
  -9  17 -15    1.26    8.89
   9 -17  15   13.84    8.02
 -10  16 -14    8.34   12.19
  10 -16  14   11.33    7.32
 -11  15 -13    3.22    7.24
  11 -15  13    3.38   10.78
 -12  14 -12    6.92    9.20
  12 -14  12    5.35    7.94
 -13  13 -11   21.24    8.49
  13 -13  11    9.44    7.94
 -14  12 -10   37.76    7.87
  14 -12  10   25.48    6.84
 -15  11  -9   28.47    7.63
  15 -11   9   26.82    6.76
 -16  10  -8    7.71    7.32
  16 -10   8    2.36    5.03
 -17   9  -7   51.05    7.71
  17  -9   7   65.36    7.16
 -18   8  -6   -5.51    6.69
  18  -8   6   -3.22    5.82
 -19   7  -5   30.44    7.00
  19  -7   5   34.53    6.21
 -20   6  -4    2.60    7.24
  20  -6   4   -4.09    6.06
 -21   5  -3   38.23    7.32
  21  -5   3   51.83    6.53
 -22   4  -2    7.39    6.21
  22  -4   2   11.96    5.51
 -23   3  -1    7.63    6.53
  23  -3   1   11.01    6.92
 -24   2   0    8.42    6.76
  24  -2   0   14.24    5.74
 -25   1   1    2.75    5.51
  25  -1  -1    5.03    5.35
 -26   0   2    8.26    6.06
  26   0  -2    6.76    5.03
 -27  -1   3    7.47    6.06
  27   1  -3    1.97    5.19
 -28  -2   4    0.79    5.66
  28   2  -4   -3.38    5.51
 -29  -3   5    2.83    5.90
  29   3  -5   -1.81    4.88
 -30  -4   6   -1.65    5.82
  30   4  -6    3.22    4.72
 -31  -5   7   -4.17    5.27
  31   5  -7    1.89    6.37
 -32  -6   8   -2.44    4.25
  32   6  -8    0.47    4.09
 -33  -7   9   -0.47    3.30
  33   7  -9    0.71    4.80
 -34  -8  10   -1.02    3.07
  34   8 -10   -0.08    3.07
   4  32 -30    1.57    4.96
  -4 -32  30   -5.11    6.92
  -3 -31  29    2.20    7.47
   2  30 -28   -2.75    8.26
  -2 -30  28    3.54    8.10
   1  29 -27   -2.60   11.09
  -1 -29  27   -2.75    5.90
   0  28 -26   11.56   10.93
   0 -28  26    2.44    6.69
  -1  27 -25   -0.63    7.94
   1 -27  25    0.08    8.10
  -2  26 -24   12.74    7.71
   2 -26  24   -0.79    7.47
  -3  25 -23  -11.33   10.30
   3 -25  23    1.10    9.12
  -4  24 -22    1.26    9.99
   4 -24  22   11.33    8.97
  -5  23 -21   -4.48   10.15
   5 -23  21   -6.76    9.28
  -6  22 -20    5.11   10.46
   6 -22  20   -0.55    7.39
  -7  21 -19    7.87    9.36
   7 -21  19    4.80    8.57
  -8  20 -18    1.02    9.91
   8 -20  18    2.12    9.05
  -9  19 -17    4.80    6.45
   9 -19  17   16.28    9.05
 -10  18 -16   11.56    9.12
  10 -18  16    7.08    7.87
 -11  17 -15    2.44   12.66
  11 -17  15   -2.28    7.94
 -12  16 -14   30.52    8.97
  12 -16  14   52.31   11.41
 -13  15 -13   13.29    9.12
  13 -15  13    5.98    7.55
 -14  14 -12   69.38    8.34
  14 -14  12   66.78    8.49
 -15  13 -11   15.42    8.65
  15 -13  11    2.83    7.16
 -16  12 -10   15.26    8.42
  16 -12  10   13.45    7.71
 -17  11  -9   46.49    8.49
  17 -11   9   39.88    7.71
 -18  10  -8   10.85    7.71
  18 -10   8   10.62    5.35
 -19   9  -7   51.83    8.42
  19  -9   7   39.41    6.69
 -20   8  -6   15.89    7.39
  20  -8   6   16.60    6.21
 -21   7  -5   16.99    7.32
  21  -7   5   24.46    6.29
 -22   6  -4    5.43    6.29
  22  -6   4    6.14    5.35
 -23   5  -3    8.26    7.71
  23  -5   3    1.10    6.76
 -24   4  -2   10.30    6.53
  24  -4   2    5.43    4.96
 -25   3  -1    5.58    6.53
  25  -3   1   10.62    6.06
 -26   2   0    6.14    6.92
  26  -2   0    5.74    5.19
 -27   1   1   -4.01    6.29
  27  -1  -1    8.73    6.14
 -28   0   2   12.35    6.84
  28   0  -2   -0.24    5.66
 -29  -1   3   -0.16    6.14
  29   1  -3    2.67    4.96
 -30  -2   4    1.26    5.90
  30   2  -4   -0.31    4.64
 -31  -3   5    1.42    5.74
  31   3  -5   -4.40    4.64
 -32  -4   6    3.30    5.51
  32   4  -6    0.71    4.09
 -33  -5   7   -1.26    4.33
  33   5  -7    0.24    3.78
 -34  -6   8    1.18    5.03
  34   6  -8   -0.71    5.27
 -35  -7   9    1.49    3.78
  35   7  -9    1.10    3.30
  -1 -31  29    6.84    8.26
   0  30 -28    0.31    9.20
   0 -30  28    6.29    8.81
  -1  29 -27    1.65    8.73
   1 -29  27   -0.94    5.98
  -2  28 -26   -5.66    7.63
   2 -28  26    7.08    7.87
  -3  27 -25    5.11    9.52
   3 -27  25    0.16    7.87
  -4  26 -24    3.85    9.52
   4 -26  24   -8.73    8.97
  -5  25 -23    0.63   10.07
   5 -25  23   -5.66    9.36
  -6  24 -22   14.32   10.15
   6 -24  22   -2.99    9.20
  -7  23 -21    3.85   11.09
   7 -23  21    5.43    9.44
  -8  22 -20   -0.63   10.46
   8 -22  20    6.69    9.05
  -9  21 -19    5.66    9.91
   9 -21  19    2.20    8.42
 -10  20 -18    2.12    7.87
  10 -20  18    0.55    7.08
 -11  19 -17   10.85    9.60
  11 -19  17   -2.44    8.73
 -12  18 -16    7.79   12.51
  12 -18  16    8.89    8.26
 -13  17 -15    7.71    8.97
  13 -17  15    1.81   12.19
 -14  16 -14   -3.54    8.97
  14 -16  14    1.42    8.18
 -15  15 -13   -2.67    8.65
  15 -15  13   -0.63    7.55
 -16  14 -12   51.44    9.05
  16 -14  12   57.03    8.57
 -17  13 -11    1.34    8.26
  17 -13  11   -3.46    7.55
 -18  12 -10   13.29    8.34
  18 -12  10    3.78    7.16
 -19  11  -9   14.55    8.02
  19 -11   9   20.29    6.53
 -20  10  -8    3.54    7.71
  20 -10   8    9.60    6.76
 -21   9  -7   49.16    8.02
  21  -9   7   36.81    6.84
 -22   8  -6   11.01    7.16
  22  -8   6    8.89    5.74
 -23   7  -5   51.83    8.18
  23  -7   5   56.32    6.69
 -24   6  -4    5.58    7.00
  24  -6   4   -4.80    5.98
 -25   5  -3    7.24    7.00
  25  -5   3   14.55    6.14
 -26   4  -2    3.62    7.00
  26  -4   2    0.47    9.91
 -27   3  -1    2.05    7.24
  27  -3   1    8.02    5.66
 -28   2   0   11.17    6.29
  28  -2   0    0.16    5.43
 -29   1   1    5.66    6.21
  29  -1  -1   -1.34    5.82
 -30   0   2    0.00    6.92
  30   0  -2   -4.01    6.14
 -31  -1   3   -0.08    6.29
  31   1  -3   -0.31    5.51
 -32  -2   4    0.39    5.82
  32   2  -4    2.83    5.11
 -33  -3   5   -4.56    5.82
  33   3  -5   -0.87    4.40
 -34  -4   6    0.47    4.88
  34   4  -6   -2.52    6.21
 -35  -5   7   -0.31    5.27
  35   5  -7   -0.31    4.40
   1 -31  29    4.64    7.63
  -2  30 -28    2.36    7.63
  -3  29 -27   -1.97    5.11
   3 -29  27   -0.47    7.63
  -4  28 -26   -9.60    7.16
   4 -28  26    4.72    6.14
  -5  27 -25   -7.63    9.60
   5 -27  25    5.19    8.42
  -6  26 -24    2.75   10.78
   6 -26  24   -7.87    9.12
  -7  25 -23    9.83   10.46
   7 -25  23   -1.65    9.36
  -8  24 -22   -5.03   10.30
   8 -24  22   -2.75    9.12
  -9  23 -21   12.82   11.64
   9 -23  21    5.58    9.75
 -10  22 -20    5.66    8.49
  10 -22  20    3.54    7.00
 -11  21 -19    3.07    9.83
  11 -21  19    6.53    8.57
 -12  20 -18   18.33   15.34
  12 -20  18    8.81    9.20
 -13  19 -17    3.38   15.97
  13 -19  17   -6.06   12.66
 -14  18 -16   43.73   11.17
  14 -18  16   27.22   12.43
 -15  17 -15    5.11    9.75
  15 -17  15   -2.36    8.49
 -16  16 -14   53.17    8.73
  16 -16  14   52.07    9.52
 -17  15 -13    2.91    9.36
  17 -15  13    6.14    8.26
 -18  14 -12   33.43    9.52
  18 -14  12   29.18    8.26
 -19  13 -11   11.72    9.67
  19 -13  11   19.66    7.47
 -20  12 -10    4.33    8.42
  20 -12  10   14.32    7.39
 -21  11  -9   32.01    7.55
  21 -11   9   31.23    7.32
 -22  10  -8   11.80    8.57
  22 -10   8    8.73    6.84
 -23   9  -7   22.26    7.63
  23  -9   7   16.20    7.08
 -24   8  -6   -1.65    7.32
  24  -8   6    3.46    6.61
 -25   7  -5   -4.33    8.57
  25  -7   5    3.62    6.21
 -26   6  -4   10.85    8.10
  26  -6   4    7.94    6.84
 -27   5  -3    5.27    7.08
  27  -5   3   -1.65    6.53
 -28   4  -2   19.19   11.96
  28  -4   2    4.33    9.28
 -29   3  -1    2.52    6.92
  29  -3   1   -3.46    5.74
 -30   2   0   -4.33    6.69
  30  -2   0    5.35    5.58
 -31   1   1    1.65    6.21
  31  -1  -1    1.65    5.98
 -32   0   2   -6.45    6.14
  32   0  -2   -1.57    5.51
 -33  -1   3    0.55    6.06
  33   1  -3   -2.28    5.27
 -34  -2   4   -4.56    5.43
  34   2  -4    0.63    4.88
 -35  -3   5    0.71    4.56
  35   3  -5    0.16    3.22
 -36  -4   6    1.81    4.80
   3 -31  29    1.42    5.35
  -4  30 -28   -4.01    8.57
  -5  29 -27   -1.49    6.61
   5 -29  27    4.96    5.58
  -6  28 -26   -4.01    7.16
   6 -28  26    4.96    6.61
  -7  27 -25   -1.65    7.32
   7 -27  25   -4.64    6.84
  -8  26 -24    0.16   10.46
   8 -26  24   -6.69    9.44
  -9  25 -23   -8.18   11.09
   9 -25  23    2.20    9.28
 -10  24 -22    7.94    9.91
  10 -24  22    1.42    7.63
 -11  23 -21   -6.45   10.70
  11 -23  21    8.57    9.52
 -12  22 -20    8.18   10.30
  12 -22  20    0.47    9.12
 -13  21 -19   12.74   15.97
  13 -21  19    7.47    7.94
 -14  20 -18    7.87   10.38
  14 -20  18   -0.94   12.11
 -15  19 -17   -0.08   10.70
  15 -19  17    5.66    9.67
 -16  18 -16    2.60   10.23
  16 -18  16   -2.60    7.47
 -17  17 -15   -1.49    8.34
  17 -17  15   10.23    8.73
 -18  16 -14   31.54   10.38
  18 -16  14   32.25    9.28
 -19  15 -13   -4.40   10.07
  19 -15  13    6.37    8.02
 -20  14 -12   26.66    9.52
  20 -14  12   34.29    8.02
 -21  13 -11   -7.71    8.89
  21 -13  11   -4.25    7.55
 -22  12 -10    2.36    8.81
  22 -12  10    3.38    7.47
 -23  11  -9   11.25    9.05
  23 -11   9   14.39    7.00
 -24  10  -8    3.07    9.52
  24 -10   8   -4.17    7.08
 -25   9  -7   16.05    8.02
  25  -9   7   10.38    7.32
 -26   8  -6    8.49    7.87
  26  -8   6    4.56    6.61
 -27   7  -5   20.06    8.26
  27  -7   5    3.22    7.08
 -28   6  -4    0.31    7.87
  28  -6   4    4.33    7.24
 -29   5  -3    2.36    8.34
  29  -5   3   -1.57    6.45
 -30   4  -2    3.85    7.71
  30  -4   2   -2.28    6.29
 -31   3  -1   -1.02    7.47
  31  -3   1    4.72    5.74
 -32   2   0   -1.10    6.53
  32  -2   0    0.55    6.21
 -33   1   1    3.15    6.14
  33  -1  -1   -1.02    5.82
 -34   0   2    0.24    6.21
  34   0  -2   -1.10    5.11
 -35  -1   3    0.16    5.27
  35   1  -3   -1.34    6.45
 -36  -2   4    1.73    5.43
  36   2  -4   -4.17    5.35
  -7  29 -27   -5.66    7.16
   7 -29  27    3.85    3.78
  -8  28 -26    3.54    8.02
   8 -28  26   -1.34    5.66
  -9  27 -25    6.21    9.28
   9 -27  25   -2.36    8.49
 -10  26 -24   16.12   10.46
  10 -26  24   -2.12    7.47
 -11  25 -23    1.02   11.56
  11 -25  23   -8.65    9.83
 -12  24 -22   12.03   10.70
  12 -24  22    3.30    9.44
 -13  23 -21   10.54    7.55
  13 -23  21    1.02    7.08
 -14  22 -20   10.78   15.81
  14 -22  20   -9.75    9.83
 -15  21 -19    5.35   11.41
  15 -21  19   -6.06   13.53
 -16  20 -18   -2.67   11.33
  16 -20  18   14.24   10.15
 -17  19 -17   -0.87    8.57
  17 -19  17    5.90    9.44
 -18  18 -16   26.11   11.33
  18 -18  16   26.43    9.60
 -19  17 -15   -9.60   10.54
  19 -17  15    6.29    8.89
 -20  16 -14   10.93   10.15
  20 -16  14   16.68    8.73
 -21  15 -13    8.97   10.30
  21 -15  13   -0.71    8.18
 -22  14 -12    5.43    9.83
  22 -14  12    1.73    8.18
 -23  13 -11    0.87    9.44
  23 -13  11    3.38    7.55
 -24  12 -10    7.39    9.28
  24 -12  10   -0.39    7.79
 -25  11  -9    0.87    9.67
  25 -11   9   -0.31    8.02
 -26  10  -8   16.28    8.97
  26 -10   8    7.47    7.94
 -27   9  -7    8.18    8.57
  27  -9   7   -0.55    6.84
 -28   8  -6   -1.02    7.55
  28  -8   6    2.91    6.69
 -29   7  -5    0.16    9.28
  29  -7   5    9.44    7.32
 -30   6  -4   -5.19    8.81
  30  -6   4   10.70    6.84
 -31   5  -3   -4.40    7.94
  31  -5   3    1.65    6.76
 -32   4  -2    3.93    7.47
  32  -4   2   -5.43    6.84
 -33   3  -1    8.73    6.29
  33  -3   1    1.18    6.21
 -34   2   0    0.16    5.82
  34  -2   0    1.65    6.14
 -35   1   1   -4.48    5.27
  35  -1  -1    5.03    5.43
 -36   0   2    0.87    5.11
  36   0  -2   -0.16    6.53
 -37  -1   3   -0.39    4.40
  -9  29 -27   -0.39    8.34
   9 -29  27    4.88    7.00
 -10  28 -26    2.75    7.47
  10 -28  26    2.91    7.71
 -11  27 -25    1.65    8.42
  11 -27  25    2.44    7.24
 -12  26 -24   -7.32   10.62
  12 -26  24    1.89   11.25
 -13  25 -23    2.83    8.26
  13 -25  23    8.34    7.00
 -14  24 -22   -2.99   10.85
  14 -24  22  -11.17    9.67
 -15  23 -21    9.36   17.15
  15 -23  21   -5.27   10.62
 -16  22 -20    8.42   11.72
  16 -22  20   -8.73   15.26
 -17  21 -19    7.63    9.83
  17 -21  19    3.93    9.52
 -18  20 -18   -4.96    8.34
  18 -20  18    5.27    7.24
 -19  19 -17    5.43   11.01
  19 -19  17   -6.53    9.60
 -20  18 -16    3.22   11.01
  20 -18  16    0.94    9.52
 -21  17 -15    4.40   10.46
  21 -17  15   -0.94    8.89
 -22  16 -14    8.73   10.78
  22 -16  14   16.83    8.89
 -23  15 -13    0.87    9.83
  23 -15  13   -3.93    8.34
 -24  14 -12    5.35    9.99
  24 -14  12   11.25    8.34
 -25  13 -11   -1.02   10.23
  25 -13  11   -2.83    8.26
 -26  12 -10  -10.38   10.62
  26 -12  10   -1.18    7.71
 -27  11  -9   -2.05    9.91
  27 -11   9    3.70    8.26
 -28  10  -8   -6.69    9.20
  28 -10   8   -2.05    7.47
 -29   9  -7    2.67    8.26
  29  -9   7   -4.96    7.47
 -30   8  -6    5.74    8.02
  30  -8   6    4.25    6.53
 -31   7  -5    2.99    8.34
  31  -7   5   -2.91    6.92
 -32   6  -4   -5.27    7.24
  32  -6   4    7.00    6.45
 -33   5  -3   -0.79    6.37
  33  -5   3    0.31    7.39
  34  -4   2    9.60    7.32
 -35   3  -1   -0.47    3.70
  35  -3   1   -3.78    5.66
 -36   2   0    0.24    3.22
  36  -2   0    5.58    7.71
  37  -1  -1    1.81    5.27
  38   0  -2    1.42    4.48
 -11  29 -27   33.67   15.97
  11 -29  27   -0.87    6.37
 -12  28 -26    2.20    8.89
  12 -28  26   -2.05    6.61
 -13  27 -25   -3.54   10.15
  13 -27  25   -2.99    7.32
 -14  26 -24   -8.65   10.30
  14 -26  24   -4.48   10.93
 -15  25 -23   -1.42    9.99
  15 -25  23   -1.73    7.71
 -16  24 -22  -15.73   15.34
  16 -24  22   -4.64    7.87
 -17  23 -21  -10.30   11.33
  17 -23  21    3.93   12.66
 -18  22 -20    5.90    9.60
  18 -22  20   -0.87    8.34
 -19  21 -19    0.16   11.33
  19 -21  19    6.21    9.67
 -20  20 -18    3.46   11.17
  20 -20  18   10.30    8.97
 -21  19 -17   -1.18   11.72
  21 -19  17   -6.45    8.97
 -22  18 -16    4.56   11.96
  22 -18  16    6.53    9.05
 -23  17 -15    5.19   10.85
  23 -17  15   -8.34    8.89
 -24  16 -14   -0.79   10.85
  24 -16  14    0.00    9.05
 -25  15 -13   -8.65   10.46
  25 -15  13    2.28    7.94
 -26  14 -12   10.38    9.75
  26 -14  12    0.24    8.10
 -27  13 -11   -0.24    9.91
  27 -13  11   -8.42    8.42
 -28  12 -10    8.42   10.62
  28 -12  10   17.15    8.73
 -29  11  -9    6.14   10.23
  29 -11   9    3.62    8.97
 -30  10  -8    3.62    9.12
  30 -10   8   -2.44   10.70
 -31   9  -7   -0.24    9.05
  31  -9   7    2.99   11.01
 -32   8  -6   -1.26    8.34
  32  -8   6   -2.52    6.21
 -33   7  -5    1.81    7.24
  33  -7   5    3.70    6.69
 -34   6  -4   -4.64    5.74
  34  -6   4   -1.10    7.00
 -35   5  -3   -0.08    4.40
  35  -5   3    1.10    6.61
 -36   4  -2    4.56    3.85
  36  -4   2    0.31    6.21
  37  -3   1    1.73    7.63
 -14  28 -26   -5.27    5.90
  14 -28  26   -4.33    6.61
 -15  27 -25    2.99    9.05
  15 -27  25   14.79    8.34
 -16  26 -24   -0.24    7.08
  16 -26  24   -4.96    8.10
 -17  25 -23   -1.89    9.60
  17 -25  23   -7.39    6.84
 -18  24 -22    4.72    9.36
  18 -24  22    3.85    6.45
 -19  23 -21    1.65   10.93
  19 -23  21   -0.47    8.65
 -20  22 -20  -13.45   10.78
  20 -22  20   12.27    8.81
 -21  21 -19    9.91   11.17
  21 -21  19   -2.67    9.75
 -22  20 -18    4.01   11.56
  22 -20  18    3.22    9.12
 -23  19 -17    6.76   11.01
  23 -19  17   -1.81    8.73
 -24  18 -16   -3.70    9.67
  24 -18  16    6.69    9.67
 -25  17 -15    8.65   11.88
  25 -17  15    2.52    9.28
 -26  16 -14    6.84   12.27
  26 -16  14    3.93    8.57
 -27  15 -13    1.49   10.46
  27 -15  13    5.98    8.42
 -28  14 -12   -4.33   10.15
  28 -14  12   12.66    8.02
 -29  13 -11   -1.10   10.93
  29 -13  11    3.78    8.02
 -30  12 -10   18.17   10.54
  30 -12  10    3.07   10.70
 -31  11  -9    6.21    9.44
  31 -11   9    7.32    8.26
 -32  10  -8    2.60    8.65
  32 -10   8    1.65    7.63
 -33   9  -7   -0.94    8.34
  33  -9   7  -11.25   10.93
 -34   8  -6    2.60   12.19
  34  -8   6    5.58    5.58
 -35   7  -5   -0.16    6.21
  35  -7   5    5.19    6.14
 -36   6  -4    0.79    5.11
  36  -6   4    3.85    5.19
 -37   5  -3   -0.39    4.33
  37  -5   3   -4.33    7.39
 -38   4  -2    0.55   10.93
  38  -4   2    0.47    8.73
 -17  27 -25    2.75   11.48
  17 -27  25   -0.87    9.20
 -18  26 -24    9.44   16.44
  18 -26  24    1.34    8.97
 -19  25 -23    5.43    9.91
  19 -25  23    3.30    7.08
 -20  24 -22    1.97    9.52
  20 -24  22    2.83    7.87
 -21  23 -21    2.52   10.38
  21 -23  21   -0.24    7.71
 -22  22 -20   -1.42    9.28
  22 -22  20    2.12    7.87
 -23  21 -19   -3.70   10.30
  23 -21  19   -3.38    8.97
 -24  20 -18   -5.27   11.01
  24 -20  18   -7.79    8.73
 -25  19 -17   -8.02   10.38
  25 -19  17   -5.98    8.34
 -26  18 -16   10.38   10.70
  26 -18  16   -3.78    6.37
 -27  17 -15   11.80   11.33
  27 -17  15   -1.97    7.08
 -28  16 -14    8.02   10.23
  28 -16  14   -0.24    7.16
 -29  15 -13   -4.80   10.54
  29 -15  13   -1.18    7.71
 -30  14 -12   10.78   10.46
  30 -14  12    8.73    7.71
 -31  13 -11   -1.42    9.05
  31 -13  11    5.43    7.32
 -32  12 -10   -5.82    9.44
  32 -12  10    0.47    8.34
 -33  11  -9   -2.28    9.12
  33 -11   9   -4.56    6.84
 -34  10  -8    6.14    8.57
  34 -10   8   -1.89    5.90
 -35   9  -7   -1.34    7.63
  35  -9   7    5.35    7.24
 -36   8  -6   -1.02    5.43
  36  -8   6    3.93    4.64
 -37   7  -5    0.00    5.51
  37  -7   5    6.45    8.26
 -38   6  -4   10.93   10.70
  38  -6   4   -2.36    9.05
  39  -5   3    0.87    5.58
  40  -4   2   -0.63    6.76
 -20  26 -24    0.55    8.10
  20 -26  24   -0.63    6.14
 -21  25 -23   -2.83    8.42
  21 -25  23   -0.63    6.21
 -22  24 -22    1.65   10.07
  22 -24  22    4.25    8.26
 -23  23 -21   -7.32   10.30
  23 -23  21    3.38    8.18
 -24  22 -20   -2.12    9.67
  24 -22  20    0.39    8.02
 -25  21 -19   -0.79    8.89
  25 -21  19   -6.06    7.71
 -26  20 -18   -4.01    8.49
  26 -20  18   -4.09    6.45
 -27  19 -17    3.54   10.23
  27 -19  17   -4.40    7.79
 -28  18 -16    2.44   10.30
  28 -18  16   -6.61    6.92
 -29  17 -15   -2.91   10.93
  29 -17  15    1.49    7.79
 -30  16 -14   -5.98    9.36
  30 -16  14   -3.46    7.00
 -31  15 -13   -1.34    9.44
  31 -15  13    3.22    7.08
 -32  14 -12    5.74    9.20
  32 -14  12    5.90    7.63
 -33  13 -11    1.89    7.79
  33 -13  11    3.38    9.75
 -34  12 -10   -0.79    8.10
  34 -12  10    3.15    5.82
 -35  11  -9   -1.81    6.61
  35 -11   9   -2.83    8.97
 -36  10  -8    0.31    6.45
  36 -10   8    0.39    7.87
 -38   8  -6    3.54    8.65
  38  -8   6    1.65    7.94
 -39   7  -5    1.57    9.75
  39  -7   5   -2.20    8.18
  40  -6   4   -2.28    7.08
  41  -5   3    6.37    6.76
  42  -4   2   -5.19    6.06
 -23  25 -23    1.89    9.44
  23 -25  23    3.62    5.66
 -24  24 -22    3.85   10.30
  24 -24  22    7.71    7.55
 -25  23 -21    4.88    9.60
  25 -23  21   -2.44    6.84
 -26  22 -20   -5.66    8.49
  26 -22  20   10.23    7.79
 -27  21 -19    3.62    9.28
  27 -21  19    2.44    7.47
 -28  20 -18    4.88    8.34
  28 -20  18    6.61    6.61
 -29  19 -17   -2.44    9.12
  29 -19  17   -1.26    6.61
 -30  18 -16   -3.93    8.81
  30 -18  16    1.26    6.53
 -31  17 -15   -8.57   10.15
  31 -17  15   -2.75    6.92
 -32  16 -14    2.83    9.83
  32 -16  14   -6.92    7.00
 -33  15 -13    0.47    7.55
  33 -15  13   -3.07    6.06
 -34  14 -12   -3.07    7.16
  34 -14  12   -0.47    5.43
 -35  13 -11   -1.34    6.92
  35 -13  11   -2.28    4.96
  36 -12  10   -2.36   10.46
  40  -8   6    1.49    6.92
  42  -6   4    1.57    4.25
 -26  24 -22   -5.19   10.85
  26 -24  22   21.08   13.06
 -27  23 -21   14.71   12.51
  27 -23  21   -1.49    5.74
 -28  22 -20    5.51   14.39
  28 -22  20    2.52    5.51
 -29  21 -19   -0.16    7.63
  29 -21  19    1.49    5.90
 -30  20 -18    0.94    8.26
  30 -20  18    0.55    5.35
 -31  19 -17    3.85   10.46
  31 -19  17    1.73    5.43
 -32  18 -16   10.30   11.33
  32 -18  16    0.16    4.64
 -33  17 -15   -0.24    8.02
  33 -17  15   -1.26    4.88
 -34  16 -14   -2.60    7.55
  34 -16  14    3.15    4.48
  35 -15  13    1.18    6.92
  36 -14  12   -1.34    5.98
 -38  12 -10   -7.24    9.36
  38 -12  10   -2.28    6.92
  39 -11   9    3.54    4.56
  40 -10   8    1.26    3.70
  41  -9   7   -1.42    5.66
 -31  21 -19    0.08    6.21
  31 -21  19    0.08    8.26
 -32  20 -18    0.00   11.33
  32 -20  18   -6.76    8.42
 -33  19 -17   -6.76    8.81
  33 -19  17   -3.15    6.21
  35 -17  15   -2.20    6.45
  39 -13  11    1.65    7.39
  40 -12  10    0.47    5.82
  38 -12  16   -0.31    6.76
  37 -13  17    3.15    6.45
  36 -14  18   -3.15    4.64
 -36  14 -18    4.09    8.81
  35 -15  19    0.16    5.74
 -35  15 -19    0.16   10.30
  34 -16  20   -0.55    7.16
 -34  16 -20   -6.14    9.05
  33 -17  21   -2.75    6.45
 -33  17 -21   -9.75    9.99
  36 -12  16   -0.08    6.53
  35 -13  17   -0.16    5.19
 -35  13 -17    1.81    8.65
  34 -14  18    1.02    8.26
 -34  14 -18   -2.36    8.57
  33 -15  19    0.08    8.57
 -33  15 -19    8.34   12.51
  32 -16  20   -4.40    6.69
 -32  16 -20    3.46   10.70
  31 -17  21   -2.05    6.37
  29 -19  23   -1.49    3.78
  28 -20  24   -0.31    6.14
  40  -6  10    1.89    4.88
 -37   9 -13    5.11    6.92
  36 -10  14    0.71    6.45
 -36  10 -14    0.94    9.12
  35 -11  15   -0.47    5.11
 -35  11 -15   -3.62    8.34
  34 -12  16    5.19    7.47
 -34  12 -16   10.78   12.98
  33 -13  17   -2.52    7.47
 -33  13 -17   -2.60   10.23
  32 -14  18   -1.73    8.26
 -32  14 -18   -5.03   11.48
  31 -15  19    3.46    7.94
 -31  15 -19    2.60   11.33
  30 -16  20   -0.16    4.40
 -30  16 -20   -7.39    9.91
  29 -17  21   -1.65   10.15
 -29  17 -21   -0.79    7.94
  28 -18  22    3.07    6.21
 -28  18 -22    1.49    7.32
  27 -19  23    1.89    4.96
 -27  19 -23   -3.15    6.14
 -26  20 -24    2.83   10.78
 -25  21 -25    7.79   10.62
 -38   6 -10   -0.24    7.63
  37  -7  11   -2.99    7.39
 -37   7 -11    3.38    7.00
  36  -8  12    1.49    4.33
 -36   8 -12    1.73    8.73
  35  -9  13   -2.75    4.80
 -35   9 -13   -8.81   10.54
  34 -10  14    0.63    5.58
 -34  10 -14   -1.49   10.54
  33 -11  15   -1.18    5.51
 -33  11 -15   -2.75    8.02
  32 -12  16    6.21    5.19
 -32  12 -16    6.92    8.26
  31 -13  17   -1.26    4.72
 -31  13 -17   -0.08    8.42
  30 -14  18    1.81    6.14
 -30  14 -18    1.42    8.02
  29 -15  19   -0.08    5.90
 -29  15 -19   -4.25    7.79
  28 -16  20    3.30    6.92
 -28  16 -20    2.28    6.29
  27 -17  21   -0.71    9.52
 -27  17 -21    0.24    6.21
  26 -18  22    0.87    6.45
 -26  18 -22   -2.52    7.94
  25 -19  23   -2.36    5.58
 -25  19 -23   -0.39    5.82
  24 -20  24   -0.39    5.11
 -24  20 -24    1.42    9.20
  23 -21  25    4.48    8.18
 -23  21 -25   12.66   15.02
  22 -22  26    1.81    7.94
 -22  22 -26    1.89   16.05
 -21  23 -27   15.02   14.87
  38  -4   8    3.85    7.24
 -38   4  -8   -3.38    6.29
  37  -5   9   -1.02    4.48
 -37   5  -9    1.89    7.24
  36  -6  10    2.67    6.92
 -36   6 -10    5.27    8.10
  35  -7  11    4.33    5.66
 -35   7 -11   12.90    8.89
  34  -8  12    1.65    5.90
 -34   8 -12    5.43    6.69
  33  -9  13   -2.44    5.51
 -33   9 -13   -0.79    8.18
  32 -10  14   -0.71    5.66
 -32  10 -14   10.93    8.81
  31 -11  15   -7.24    5.19
 -31  11 -15    1.97    9.44
  30 -12  16   -0.71    4.88
 -30  12 -16   -0.39    8.65
  29 -13  17    2.05    6.61
 -29  13 -17   -2.44    7.94
  28 -14  18    0.31    7.24
 -28  14 -18   -1.42    8.49
  27 -15  19   -5.90    7.47
 -27  15 -19   -0.16    8.10
  26 -16  20    8.10    7.55
 -26  16 -20   16.75    9.75
  25 -17  21    2.52    7.47
 -25  17 -21    0.55    9.91
  24 -18  22    0.31    7.79
 -24  18 -22    1.34    9.12
  23 -19  23    7.00    7.16
 -23  19 -23   -4.17    7.79
  22 -20  24   -4.25    6.06
 -22  20 -24    5.19   10.54
  21 -21  25   -0.39    9.99
 -21  21 -25   -0.08   10.54
  20 -22  26    0.79    7.00
 -20  22 -26   12.90    9.44
  19 -23  27    0.79    7.39
 -19  23 -27    0.00   10.30
  18 -24  28   -0.16    5.51
  40   0   4   -0.87    4.33
  39  -1   5    0.39    4.56
  38  -2   6   -2.83    4.09
 -38   2  -6   -1.18    7.94
  37  -3   7   -1.42    4.17
 -37   3  -7    2.91    7.08
  36  -4   8   -1.81    4.09
 -36   4  -8    0.16    8.10
  35  -5   9   -0.55    4.25
 -35   5  -9    1.02    9.75
  34  -6  10    0.87    5.03
 -34   6 -10   -4.17    6.92
  33  -7  11    2.12    5.58
 -33   7 -11   -8.10    7.79
  32  -8  12    3.85    6.37
 -32   8 -12   -3.70    9.05
  31  -9  13    4.01    6.53
 -31   9 -13   -1.65    8.49
  30 -10  14    1.34    6.06
 -30  10 -14    2.20    8.42
  29 -11  15    4.96    7.00
 -29  11 -15    2.60   10.15
  28 -12  16   -1.73    6.37
 -28  12 -16   -1.26    8.89
  27 -13  17   -1.34    6.92
 -27  13 -17    5.58    9.83
  26 -14  18    4.48    6.53
 -26  14 -18    3.93   10.46
  25 -15  19    9.67    8.34
 -25  15 -19   -9.83   10.78
  24 -16  20  -11.72    8.81
 -24  16 -20   11.64   11.25
  23 -17  21    7.08    8.97
 -23  17 -21   -1.89   10.70
  22 -18  22    3.85    8.89
 -22  18 -22   -2.91   11.33
  21 -19  23    4.80    5.98
 -21  19 -23   -2.44    8.18
  20 -20  24    2.91    7.94
 -20  20 -24   -3.70    9.52
  19 -21  25    4.80    7.63
 -19  21 -25   -0.94   10.54
  18 -22  26    3.70    6.53
 -18  22 -26    9.05    8.34
  17 -23  27   11.80    7.63
 -17  23 -27    3.46    9.60
  16 -24  28    1.42   10.54
 -16  24 -28    3.62   16.28
  15 -25  29   -6.76    5.90
 -15  25 -29    3.85   15.65
  37  -1   5    1.34    3.70
 -37   1  -5    2.44    7.32
  36  -2   6   -2.75    4.33
 -36   2  -6    0.55    5.27
  35  -3   7    3.30    5.43
 -35   3  -7   -5.74    5.35
  34  -4   8   -0.94    4.88
 -34   4  -8   -1.26    5.66
  33  -5   9    7.47    5.74
 -33   5  -9   -3.62    7.71
  32  -6  10   -7.63    7.24
 -32   6 -10    4.56    7.63
  31  -7  11    7.55    6.37
 -31   7 -11    3.38    9.36
  30  -8  12   -2.67    6.84
 -30   8 -12   -5.43    8.42
  29  -9  13   -3.07    7.00
 -29   9 -13   11.25    9.12
  28 -10  14    3.15    7.63
 -28  10 -14   -1.26    9.75
  27 -11  15   -5.82    7.94
 -27  11 -15   -1.34    9.91
  26 -12  16   17.46   13.61
 -26  12 -16    2.99    9.99
  25 -13  17   -4.17    8.26
 -25  13 -17   -1.65   10.30
  24 -14  18   14.55    9.20
 -24  14 -18    9.60    9.75
  23 -15  19    0.94    9.05
 -23  15 -19    2.91   10.93
  22 -16  20   -1.34    9.44
 -22  16 -20    7.94   10.62
  21 -17  21   12.66    9.44
 -21  17 -21    4.56   11.48
  20 -18  22   -2.91    9.44
 -20  18 -22   -1.18   11.33
  19 -19  23   20.37    7.63
 -19  19 -23    7.94    9.20
  18 -20  24   11.88    9.44
 -18  20 -24    1.18   10.70
  17 -21  25    4.25    7.47
 -17  21 -25   -1.02    8.81
  16 -22  26    7.32   12.51
 -16  22 -26    2.99   10.93
  15 -23  27    1.73    7.08
 -15  23 -27    1.89   15.73
  14 -24  28   -2.99    7.24
 -14  24 -28   -2.28   10.23
  13 -25  29   -1.97    6.53
 -13  25 -29    2.60    8.65
  37   1   3   -2.12    4.33
 -37  -1  -3    0.31    6.61
  36   0   4    3.07    4.64
 -36   0  -4    4.88    9.05
  35  -1   5    2.05    5.03
 -35   1  -5   -1.10    6.14
  34  -2   6    5.19    4.64
 -34   2  -6    1.65    6.21
  33  -3   7    0.87    5.03
 -33   3  -7   -2.28    6.76
  32  -4   8    4.25    5.58
 -32   4  -8    9.44    7.39
  31  -5   9    0.79    6.29
 -31   5  -9    0.87    8.02
  30  -6  10   -0.94    6.45
 -30   6 -10    2.60    8.49
  29  -7  11    2.75    6.53
 -29   7 -11    2.05    8.10
  28  -8  12    6.21    6.76
 -28   8 -12   10.78    9.67
  27  -9  13    1.18    7.32
 -27   9 -13    0.39    8.97
  26 -10  14    1.26    7.63
 -26  10 -14    0.94    9.44
  25 -11  15    0.94    7.39
 -25  11 -15    1.73    9.83
  24 -12  16   -3.54   12.11
 -24  12 -16    5.58    9.44
  23 -13  17   -2.12    8.49
 -23  13 -17    5.19   10.07
  22 -14  18    7.24    8.89
 -22  14 -18   13.21   11.25
  21 -15  19   -7.16    9.44
 -21  15 -19   -4.25   10.85
  20 -16  20   21.95    9.52
 -20  16 -20   12.03    9.05
  19 -17  21    1.57    9.60
 -19  17 -21   -5.03   11.41
  18 -18  22    2.20    9.67
 -18  18 -22   -5.74   11.01
  17 -19  23   -0.31    9.52
 -17  19 -23   -4.64   11.48
  16 -20  24    6.14   12.74
 -16  20 -24   13.37   11.48
  15 -21  25   -5.90   13.45
 -15  21 -25    8.65   11.96
  14 -22  26   -6.21    8.18
 -14  22 -26    5.51   16.75
  13 -23  27   -0.39    7.63
 -13  23 -27    7.63   10.23
  12 -24  28    7.00    7.94
 -12  24 -28    1.49    9.28
  11 -25  29   -1.89    7.00
 -11  25 -29   -5.11    8.57
  10 -26  30    1.18    4.96
 -10  26 -30    1.02    6.29
  37   3   1    1.81    3.38
  36   2   2   -3.30    5.03
  35   1   3   -2.75    4.48
 -35  -1  -3   -2.20    8.57
  34   0   4   -0.47    5.35
 -34   0  -4   -1.10    6.69
  33  -1   5    0.79    6.29
 -33   1  -5    1.73    7.16
  32  -2   6   -0.31    6.14
 -32   2  -6   -8.26    7.00
  31  -3   7    3.93    6.61
 -31   3  -7    0.63    8.10
  30  -4   8   -1.97    6.45
 -30   4  -8    7.71    7.47
  29  -5   9    4.01    7.39
 -29   5  -9   -3.30    8.26
  28  -6  10   -4.01    6.37
 -28   6 -10   -7.71    7.63
  27  -7  11   -7.08    6.61
 -27   7 -11   -2.67    7.55
  26  -8  12   -0.24    6.37
 -26   8 -12    4.01    8.26
  25  -9  13   11.01    7.08
 -25   9 -13    4.01    8.57
  24 -10  14    9.52    7.87
 -24  10 -14    8.34    8.65
  23 -11  15    1.57    7.71
 -23  11 -15    1.26    9.52
  22 -12  16    5.11    9.05
 -22  12 -16   16.60    9.60
  21 -13  17   -1.10    8.42
 -21  13 -17   -3.30   10.30
  20 -14  18    6.76    8.49
 -20  14 -18    1.73    8.89
  19 -15  19    5.51    8.89
 -19  15 -19   -9.28   10.30
  18 -16  20    1.49    9.60
 -18  16 -20    7.63   11.25
  17 -17  21    4.48    9.20
 -17  17 -21   -6.76   11.25
  16 -18  22   11.01    9.52
 -16  18 -22    6.92   11.56
  15 -19  23  -10.30    9.36
 -15  19 -23   -3.30   11.56
  14 -20  24    1.73   15.10
 -14  20 -24   -0.63    8.73
  13 -21  25   10.46    8.73
 -13  21 -25   -2.12   16.20
  12 -22  26    1.42    7.87
 -12  22 -26    4.01    8.81
  11 -23  27   -1.81    8.26
 -11  23 -27    4.80   10.62
  10 -24  28   -7.63    8.02
 -10  24 -28   -1.73    8.97
   9 -25  29    0.00    7.24
  -9  25 -29    2.44    8.10
   8 -26  30    2.36    5.90
  -8  26 -30    8.34   10.85
  36   4   0    3.07    4.33
 -36  -4   0    0.71    5.90
  35   3   1   -4.72    4.40
 -35  -3  -1    4.88    7.24
  34   2   2    1.02    4.72
 -34  -2  -2    4.80    5.11
  33   1   3   -4.96    5.03
 -33  -1  -3   -3.30    6.06
  32   0   4    6.61    5.51
 -32   0  -4    5.82    6.53
  31  -1   5    6.45    5.98
 -31   1  -5    6.84    6.61
  30  -2   6    4.25    5.43
 -30   2  -6    6.53    7.16
  29  -3   7    1.73    5.98
 -29   3  -7   -2.28    7.24
  28  -4   8   11.88    6.06
 -28   4  -8    2.36    7.55
  27  -5   9    4.01    6.06
 -27   5  -9   13.29    7.24
  26  -6  10   -3.07    6.29
 -26   6 -10  -10.70    8.18
  25  -7  11   66.39    7.08
 -25   7 -11   66.54    9.44
  24  -8  12   -1.26    6.61
 -24   8 -12    2.83    8.26
  23  -9  13   47.51    7.94
 -23   9 -13   64.42    9.67
  22 -10  14    6.37    6.84
 -22  10 -14    5.82    9.20
  21 -11  15    5.19    7.87
 -21  11 -15    8.73    9.12
  20 -12  16   53.80    9.12
 -20  12 -16   40.43    8.97
  19 -13  17    3.38    8.42
 -19  13 -17    5.58    9.75
  18 -14  18  108.23    9.52
 -18  14 -18  132.54   11.72
  17 -15  19   -5.98    8.73
 -17  15 -19    0.87   10.62
  16 -16  20   50.26    8.42
 -16  16 -20   51.52   10.54
  15 -17  21    4.40    7.32
 -15  17 -21    0.79    7.71
  14 -18  22    5.43    9.44
 -14  18 -22    0.71   10.78
  13 -19  23    3.30   12.35
 -13  19 -23    7.00   11.80
  12 -20  24   -1.73    9.75
 -12  20 -24    3.62   17.46
  11 -21  25    1.81    9.83
 -11  21 -25   22.81   11.72
  10 -22  26   -0.87    8.73
 -10  22 -26    5.43   10.85
   9 -23  27   -1.89    7.00
  -9  23 -27    7.08    9.28
   8 -24  28   10.46    7.39
  -8  24 -28   -0.71    9.36
   7 -25  29    0.47    6.06
  -7  25 -29    4.33    7.24
   6 -26  30    1.18    4.88
  -6  26 -30   -0.79    9.52
   5 -27  31   -2.20    5.58
  -5  27 -31    6.92    7.79
  35   5  -1    1.26    3.78
  34   4   0    1.02    3.70
 -34  -4   0   -0.39    4.01
  33   3   1    2.05    4.56
 -33  -3  -1   -1.65    5.11
  32   2   2    7.24    6.84
 -32  -2  -2   -4.72    6.53
  31   1   3   -4.17    5.27
 -31  -1  -3    4.80    6.37
  30   0   4    2.75    5.43
 -30   0  -4    4.09    6.69
  29  -1   5   -1.34    5.03
 -29   1  -5   -2.12    6.92
  28  -2   6    4.56    5.51
 -28   2  -6   -0.24    6.84
  27  -3   7    4.17    5.27
 -27   3  -7   -3.54    6.53
  26  -4   8    4.09    6.06
 -26   4  -8    4.88    7.08
  25  -5   9   -0.24    5.58
 -25   5  -9    5.11    6.92
  24  -6  10    6.84    6.37
 -24   6 -10    8.65    7.39
  23  -7  11   36.02    7.71
 -23   7 -11   41.92    9.12
  22  -8  12   -0.31    7.32
 -22   8 -12   -3.62    9.28
  21  -9  13   14.71    7.87
 -21   9 -13   13.61    8.18
  20 -10  14    4.72    7.16
 -20  10 -14    2.12    8.49
  19 -11  15   -6.21    7.47
 -19  11 -15    7.24    8.81
  18 -12  16    3.78    7.63
 -18  12 -16   -0.79    8.81
  17 -13  17   -5.03    8.34
 -17  13 -17    2.83    8.97
  16 -14  18   36.89   10.07
 -16  14 -18   45.54   11.96
  15 -15  19  -11.72    8.49
 -15  15 -19   -2.52   10.15
  14 -16  20   20.21    9.12
 -14  16 -20    7.63    9.99
  13 -17  21    3.62    6.61
 -13  17 -21   -3.15   10.93
  12 -18  22   -7.24   12.98
 -12  18 -22   10.46   14.39
  11 -19  23   11.41    7.55
 -11  19 -23   16.12    8.81
  10 -20  24   15.34    9.91
 -10  20 -24    9.60   11.09
   9 -21  25   -8.81    9.44
  -9  21 -25    4.88   10.78
   8 -22  26   -3.62    9.20
  -8  22 -26   -0.71   11.33
   7 -23  27    6.61    9.12
  -7  23 -27   -3.62   10.30
   6 -24  28    3.07    7.87
  -6  24 -28    0.00    8.57
   5 -25  29   -0.16    6.76
  -5  25 -29    7.32   12.51
   4 -26  30   -0.24    5.27
  -4  26 -30    1.26    8.34
   3 -27  31    9.28    5.11
  -3  27 -31   -3.78    7.24
   2 -28  32    0.55    7.39
  34   6  -2   -1.26    3.78
 -34  -6   2    0.79    3.93
  33   5  -1    2.12    3.46
 -33  -5   1    0.16    3.85
  32   4   0    0.47    3.85
 -32  -4   0    9.91    5.11
  31   3   1    1.89    4.17
 -31  -3  -1   -0.39    5.27
  30   2   2   21.47    5.51
 -30  -2  -2   20.92    8.42
  29   1   3    6.45    5.43
 -29  -1  -3   -1.02    8.65
  28   0   4   27.61    5.58
 -28   0  -4   28.79    5.82
  27  -1   5   10.15    5.66
 -27   1  -5   14.00    5.98
  26  -2   6    6.45    5.27
 -26   2  -6    2.83    6.14
  25  -3   7   36.02    6.37
 -25   3  -7   43.34    7.39
  24  -4   8    4.72    5.03
 -24   4  -8   -3.93    6.53
  23  -5   9   84.01    7.87
 -23   5  -9   85.50    7.87
  22  -6  10    6.29    5.66
 -22   6 -10    5.19    7.39
  21  -7  11  155.27    9.91
 -21   7 -11  157.39   11.17
  20  -8  12    1.26    6.29
 -20   8 -12    5.90    7.71
  19  -9  13   62.85    7.79
 -19   9 -13   58.28    8.97
  18 -10  14   63.40    8.34
 -18  10 -14   53.96    9.36
  17 -11  15    1.34    7.00
 -17  11 -15   13.76    8.73
  16 -12  16  173.83   12.11
 -16  12 -16  198.77   14.63
  15 -13  17    5.58    7.71
 -15  13 -17    5.27    7.39
  14 -14  18  195.62   17.07
 -14  14 -18  199.79   15.18
  13 -15  19    6.92    7.00
 -13  15 -19    1.97    7.71
  12 -16  20   39.25   13.53
 -12  16 -20   64.58   15.81
  11 -17  21   24.15    8.89
  10 -18  22    9.36    8.65
 -10  18 -22   21.39   10.62
   9 -19  23   39.25    9.91
  -9  19 -23   29.81   11.72
   8 -20  24    2.99    7.79
  -8  20 -24   -8.26   11.33
   7 -21  25    9.05    9.60
  -7  21 -25   12.11   11.41
   6 -22  26    2.83    9.99
  -6  22 -26   10.46   11.25
   5 -23  27    1.57    7.16
  -5  23 -27   -6.14    8.89
   4 -24  28   -3.30    8.10
  -4  24 -28    0.79   12.51
   3 -25  29   -1.65    6.61
  -3  25 -29   -6.45   10.46
   2 -26  30    4.88    7.00
  -2  26 -30    3.93    9.44
   1 -27  31   -1.42    5.51
  -1  27 -31    2.67    8.18
   0 -28  32    0.47    5.11
  33   7  -3    1.18    2.75
 -33  -7   3    1.10    3.07
  32   6  -2    1.18    4.33
 -32  -6   2   -1.97    4.56
  31   5  -1    3.85    3.70
 -31  -5   1   -1.57    6.61
  30   4   0    1.18    4.09
 -30  -4   0    0.16    5.35
  29   3   1    0.94    4.56
 -29  -3  -1   -1.34    5.11
  28   2   2    2.91    4.48
 -28  -2  -2   11.80    5.98
  27   1   3    2.52    4.40
 -27  -1  -3    3.07    5.74
  26   0   4    4.48    4.64
 -26   0  -4    8.02    5.82
  25  -1   5    1.73    4.88
 -25   1  -5    5.98    6.37
  24  -2   6   -2.75    4.64
 -24   2  -6    1.81    6.69
  23  -3   7    9.83    5.11
 -23   3  -7    4.56    6.29
  22  -4   8   -0.08    5.27
 -22   4  -8   -0.24    5.98
  21  -5   9   10.38    6.06
 -21   5  -9    8.73    7.16
  20  -6  10   67.57    7.32
 -20   6 -10   75.67    8.10
  19  -7  11    7.32    5.82
 -19   7 -11   -1.73    7.32
  18  -8  12   25.25    6.84
 -18   8 -12   25.33    8.02
  17  -9  13    3.22    6.53
 -17   9 -13  -10.38    7.24
  16 -10  14   -2.60    7.32
 -16  10 -14   15.10    9.44
  15 -11  15    1.10    5.35
 -15  11 -15    0.47    8.10
  14 -12  16   45.54    7.94
 -14  12 -16   43.03    9.05
  13 -13  17   11.33    7.63
 -13  13 -17   17.23    9.44
  12 -14  18   36.89    8.18
 -12  14 -18   22.34    9.60
  11 -15  19    7.39    8.02
 -11  15 -19    0.24    8.10
  10 -16  20   -2.44    8.65
   9 -17  21    9.05    9.36
  -9  17 -21    9.99   10.23
   8 -18  22    2.28    9.20
  -8  18 -22    1.49    9.75
   7 -19  23    6.14    7.39
  -7  19 -23    8.02    8.73
   6 -20  24    1.97    9.44
  -6  20 -24    7.16   11.09
   5 -21  25   -5.27    9.60
  -5  21 -25   -7.47   11.17
   4 -22  26    1.34    7.71
  -4  22 -26    0.63    8.49
   3 -23  27   -2.99    9.36
  -3  23 -27   -7.63    9.52
   2 -24  28    5.19    7.39
  -2  24 -28    1.10   13.84
   1 -25  29    0.08    5.19
  -1  25 -29    8.81   11.72
   0 -26  30   -0.08    8.02
   0  26 -30   -0.31    7.79
  -2 -28  32    1.81    5.27
  31   7  -3   -0.55    2.75
 -31  -7   3    0.71    4.40
  30   6  -2    1.42    5.35
 -30  -6   2    8.49    3.78
  29   5  -1    4.72    3.78
 -29  -5   1   -2.99    4.40
  28   4   0   14.71    4.72
 -28  -4   0   31.31    5.27
  27   3   1    7.32    4.72
 -27  -3  -1    2.12    5.03
  26   2   2   48.14    5.58
 -26  -2  -2   51.99    6.14
  25   1   3    1.81    6.45
 -25  -1  -3    5.27    5.35
  24   0   4   15.50    5.27
 -24   0  -4   23.99    9.28
  23  -1   5   44.83    5.35
 -23   1  -5   47.35    6.21
  22  -2   6    0.55    5.11
 -22   2  -6   -0.94    5.66
  21  -3   7  180.99    9.05
 -21   3  -7  172.34   13.06
  20  -4   8   31.07    6.37
 -20   4  -8   35.55    7.39
  19  -5   9  333.50   13.76
 -19   5  -9  291.42   21.24
  18  -6  10    1.65    5.74
 -18   6 -10    4.01    6.92
  17  -7  11  118.06    8.81
 -17   7 -11  106.11    8.65
  16  -8  12   46.41    7.00
 -16   8 -12   33.51    7.79
  15  -9  13   19.11    6.53
 -15   9 -13   21.95    8.18
  14 -10  14  222.13   12.03
 -14  10 -14  230.86   13.29
  13 -11  15    1.42    7.08
 -13  11 -15    2.44    8.02
  12 -12  16  234.63   11.64
 -12  12 -16  228.66   11.80
  11 -13  17   -5.74   11.01
 -11  13 -17   -1.10   11.48
  10 -14  18   71.58   11.88
 -10  14 -18   61.75    9.99
   9 -15  19   22.34    8.57
  -9  15 -19   16.44   13.37
   8 -16  20    4.72    6.76
  -8  16 -20   -4.64    9.36
   7 -17  21   79.44   10.15
  -7  17 -21   76.45   11.41
   6 -18  22    7.39    8.65
  -6  18 -22    1.73   10.23
   5 -19  23   49.63    9.99
  -5  19 -23   41.22   11.48
   4 -20  24    2.36    9.20
  -4  20 -24    6.21    9.83
   3 -21  25   12.03    7.79
  -3  21 -25   22.73   10.93
   2 -22  26   -5.03   12.74
  -2  22 -26   -7.00   15.57
   1 -23  27    0.31   12.35
  -1  23 -27   -9.91   14.39
   0 -24  28    2.52    6.14
   0  24 -28    1.49    5.58
   1  25 -29   -6.29   13.37
   2  26 -30   -2.83   10.46
   3  27 -31    0.24    5.27
  -4 -28  32    1.97    7.32
  30   8  -4   -0.47    2.44
  29   7  -3    3.54    4.01
 -29  -7   3    4.33    3.38
  28   6  -2    2.83    3.46
 -28  -6   2    5.19    4.25
  27   5  -1    6.45    4.01
 -27  -5   1    4.72    4.56
  26   4   0    0.94    4.25
 -26  -4   0   -1.97    4.72
  25   3   1    1.97    4.17
 -25  -3  -1    7.24    4.80
  24   2   2   -1.34    4.40
 -24  -2  -2    4.72    5.11
  23   1   3   12.90    4.72
 -23  -1  -3   11.17    4.96
  22   0   4   28.71    4.88
 -22   0  -4   26.90    5.98
  21  -1   5   35.00    5.03
 -21   1  -5   43.34    8.57
  20  -2   6   68.51    5.66
 -20   2  -6   74.57    7.08
  19  -3   7   25.72    5.90
 -19   3  -7   25.48    9.05
  18  -4   8    2.36    5.11
 -18   4  -8    7.63    5.90
  17  -5   9    1.49    6.53
 -17   5  -9   -4.01    5.98
  16  -6  10   10.23    5.58
 -16   6 -10   20.06    6.45
  15  -7  11   32.25    6.21
 -15   7 -11   28.32    7.16
  14  -8  12   27.14    6.37
 -14   8 -12   23.52    7.16
  13  -9  13   28.87    6.76
 -13   9 -13   29.10    7.24
  12 -10  14   34.53    7.55
 -12  10 -14   42.63    7.87
  11 -11  15   -1.42    7.24
 -11  11 -15    7.47    8.02
  10 -12  16   13.06    5.82
 -10  12 -16   -1.57    6.92
  -9  13 -17  -12.82   11.72
   8 -14  18   11.88    7.63
  -8  14 -18   13.45   12.35
   7 -15  19    0.87    8.42
  -7  15 -19   20.53    9.44
   6 -16  20   10.62    8.73
  -6  16 -20   20.53    9.60
   5 -17  21   29.42    8.89
  -5  17 -21   25.48    9.91
   4 -18  22    6.06   12.43
  -4  18 -22    7.55   13.84
   3 -19  23    6.14   11.96
  -3  19 -23   -2.83   13.92
   2 -20  24    0.71    7.00
  -2  20 -24    0.00   10.23
   1 -21  25   -4.25   11.64
  -1  21 -25    4.01   15.34
   0 -22  26    3.38   13.45
   0  22 -26    7.55   14.94
  -1 -23  27   -4.40   11.33
   1  23 -27    9.05    6.61
  -2 -24  28   -0.08    9.12
   2  24 -28   10.85   13.69
  -3 -25  29    4.88    6.21
   3  25 -29   -8.26   12.03
  -4 -26  30    7.24    8.81
   4  26 -30    5.19   13.06
  -5 -27  31    0.55    7.00
  28   8  -4    4.88    2.67
 -28  -8   4    3.46    2.99
  27   7  -3    1.73    4.40
 -27  -7   3   -1.42    3.30
  26   6  -2    6.84    3.30
 -26  -6   2    1.26    3.93
  25   5  -1    8.49    3.70
 -25  -5   1    9.99    4.17
  24   4   0   17.78    4.17
 -24  -4   0   23.91    4.56
  23   3   1   12.27    4.09
 -23  -3  -1   10.38    4.72
  22   2   2   26.51    4.80
 -22  -2  -2   18.25    5.03
  21   1   3    7.08    4.56
 -21  -1  -3   10.78    5.66
  20   0   4   -3.15    4.80
 -20   0  -4   -0.47    5.11
  19  -1   5  106.03    6.61
 -19   1  -5  102.02    7.08
  18  -2   6   76.22    5.51
 -18   2  -6   74.09    6.21
  17  -3   7  113.58    7.39
 -17   3  -7  130.18    8.10
  16  -4   8   90.46    6.21
 -16   4  -8   92.89    7.79
  15  -5   9  118.22    7.32
 -15   5  -9  125.93    8.65
  14  -6  10    8.18    5.03
 -14   6 -10   18.88    6.69
  13  -7  11   -5.03    5.58
 -13   7 -11   -0.71    6.37
  12  -8  12  209.38   10.07
 -12   8 -12  203.25   11.48
  11  -9  13   26.66    6.92
 -11   9 -13   30.75    6.61
  10 -10  14   83.14    8.10
 -10  10 -14   79.44    8.73
   9 -11  15   17.30    9.99
  -9  11 -15   29.73    7.79
   8 -12  16   37.76    7.94
  -8  12 -16   16.91   10.07
   7 -13  17  -11.09   10.23
   6 -14  18   -8.18    7.39
  -6  14 -18    9.28    8.57
   5 -15  19   27.77   10.85
  -5  15 -19   21.32   15.34
   4 -16  20    0.55    8.02
  -4  16 -20   17.54    9.28
   3 -17  21   40.27    8.81
  -3  17 -21   32.09   15.34
   2 -18  22    3.62   11.96
  -2  18 -22   21.79   14.00
   1 -19  23    9.60    7.24
  -1  19 -23   16.60    8.42
   0 -20  24   -2.83   11.64
   0  20 -24   -0.47   14.94
  -1 -21  25    3.22   12.27
   1  21 -25   -7.39   15.42
  -2 -22  26   -4.64   12.03
   2  22 -26    1.26   14.08
  -3 -23  27    3.54    7.39
   3  23 -27    0.87    7.55
  -4 -24  28    5.90    9.67
  -5 -25  29   -3.54    6.37
   5  25 -29   -3.78   12.27
  -6 -26  30   -0.79    6.14
   6  26 -30    2.91    7.39
  -7 -27  31    0.00    6.92
  27   9  -5    4.33    2.44
  26   8  -4    2.28    2.67
 -26  -8   4    2.67    2.91
  25   7  -3   34.53    5.35
 -25  -7   3   29.26    3.85
  24   6  -2    3.85    3.07
 -24  -6   2   -4.01    3.78
  23   5  -1   37.36    4.09
 -23  -5   1   38.23    4.80
  22   4   0   29.26    3.93
 -22  -4   0   30.52    4.88
  21   3   1    5.43    3.70
 -21  -3  -1    5.27    4.40
  20   2   2  183.27   11.56
 -20  -2  -2  156.29   12.03
  19   1   3   38.62    4.96
 -19  -1  -3   35.24    5.11
  18   0   4  442.68   19.43
 -18   0  -4  436.39   21.08
  17  -1   5   27.84    3.93
 -17   1  -5   30.44    5.90
  16  -2   6  276.01   10.07
 -16   2  -6  275.38   11.17
  15  -3   7   41.69    5.11
 -15   3  -7   37.13    6.21
  14  -4   8   48.77    5.11
 -14   4  -8   51.68    6.37
  13  -5   9  319.66   12.35
 -13   5  -9  319.66   12.98
  12  -6  10   -0.31    5.74
 -12   6 -10    2.05    6.53
  11  -7  11  547.61   20.45
 -11   7 -11  534.16   27.69
  10  -8  12   54.19    6.84
 -10   8 -12   61.19    8.02
   9  -9  13  130.41    9.75
  -9   9 -13  122.55    9.83
   8 -10  14    7.47    9.05
  -8  10 -14    4.25    7.63
   7 -11  15   29.81    5.66
  -7  11 -15   12.03   11.01
   6 -12  16  104.53    7.39
  -6  12 -16  106.03    8.18
   5 -13  17   -6.61    7.24
  -5  13 -17   -6.76    8.81
   4 -14  18  175.33   16.83
  -4  14 -18  193.02   18.96
   3 -15  19   40.59    8.10
  -3  15 -19   33.98    8.57
   2 -16  20   35.32   11.88
  -2  16 -20   29.57   13.69
   1 -17  21   -1.18   11.09
  -1  17 -21    7.32   13.61
   0 -18  22   28.32   12.35
   0  18 -22   21.08    8.65
  -1 -19  23    1.02    6.69
   1  19 -23   21.95   14.08
  -2 -20  24   -2.52   12.43
   2  20 -24    5.35   15.26
  -3 -21  25    8.18   12.74
   3  21 -25   -9.75   13.37
  -4 -22  26  -10.70   13.37
   4  22 -26   17.86   16.83
  -5 -23  27   -3.46    6.69
   5  23 -27    7.94   11.88
  -6 -24  28  -11.33    9.44
   6  24 -28   -1.42    9.83
  -7 -25  29    1.42    6.06
   7  25 -29   -1.65   10.46
  -8 -26  30    2.44    5.82
   8  26 -30   -6.21    6.69
  -9 -27  31   -1.26    6.61
  25   9  -5    0.00    2.52
 -25  -9   5   -0.55    2.52
  24   8  -4   -0.55    2.60
 -24  -8   4    0.24    2.83
  23   7  -3    3.46    3.93
 -23  -7   3   11.09    3.22
  22   6  -2   -3.07    3.38
 -22  -6   2   -0.79    3.70
  21   5  -1   29.50    4.09
 -21  -5   1   36.97    4.56
  20   4   0   -1.97    3.54
 -20  -4   0    2.20    4.01
  19   3   1   36.42    3.85
 -19  -3  -1   36.10    4.56
  18   2   2   18.88    4.17
 -18  -2  -2   24.38    4.48
  17   1   3   11.17    3.78
 -17  -1  -3    5.74    4.01
  16   0   4   40.43    4.09
 -16   0  -4   39.96    5.19
  15  -1   5    3.30    4.48
 -15   1  -5   -8.26    5.03
  14  -2   6  186.65    8.89
 -14   2  -6  184.61    8.49
  13  -3   7   21.55    4.33
 -13   3  -7   22.65    4.72
  12  -4   8   27.29    4.88
 -12   4  -8   29.18    5.51
  11  -5   9  161.64    8.57
 -11   5  -9  154.32    9.05
  10  -6  10  102.80    7.08
 -10   6 -10  106.89    7.87
   9  -7  11  114.13    7.47
  -9   7 -11  102.18    8.34
   8  -8  12   49.08    6.69
  -8   8 -12   60.64    7.00
   7  -9  13  144.81   12.98
  -7   9 -13  140.24    9.75
   6 -10  14    5.51    4.88
  -6  10 -14   13.84   10.23
   5 -11  15   60.41    6.37
  -5  11 -15   43.18   12.03
   4 -12  16   24.86    5.82
  -4  12 -16   32.72    7.16
   3 -13  17   37.60    6.84
  -3  13 -17   45.86    7.32
   2 -14  18   -1.26    4.80
  -2  14 -18   -2.44    5.35
   1 -15  19    8.81    6.53
  -1  15 -19    7.94    8.89
   0 -16  20   -1.89   10.38
   0  16 -20   -6.53   12.90
  -1 -17  21    3.22   11.41
   1  17 -21  -20.92   12.27
  -2 -18  22   -4.64   11.96
   2  18 -22    6.76    7.24
  -3 -19  23    3.38   10.93
   3  19 -23   -0.39   14.08
  -4 -20  24   -2.60   12.03
   4  20 -24    5.43    9.20
  -5 -21  25    6.29   11.80
   5  21 -25    1.26    9.28
  -6 -22  26   -6.29    8.18
   6  22 -26    1.89    8.57
  -7 -23  27    0.31    6.45
   7  23 -27    2.05   11.64
  -8 -24  28   -0.16    6.45
   8  24 -28   10.85    7.55
  -9 -25  29    2.83    7.39
   9  25 -29    4.64    8.26
 -10 -26  30    1.49    7.87
  10  26 -30   -0.55    5.66
 -11 -27  31   -2.60    9.60
  25  11  -7   33.98    3.54
  24  10  -6    4.40    2.20
 -24 -10   6    5.66    2.44
  23   9  -5   40.11    4.72
 -23  -9   5   59.86    5.35
  22   8  -4   -0.31    2.67
 -22  -8   4    1.49    2.83
  21   7  -3  101.07    7.79
 -21  -7   3  141.03    6.14
  20   6  -2   51.52    3.85
 -20  -6   2   51.83    4.48
  19   5  -1   91.71    5.11
 -19  -5   1   76.06    5.35
  17   3   1   12.66    3.07
 -17  -3  -1    9.44    3.85
  15   1   3    3.38    3.62
 -15  -1  -3    5.19    3.54
  13  -1   5  115.00    6.06
 -13   1  -5  103.12    5.74
  11  -3   7 1198.18   53.01
  10  -4   8   29.73    6.69
 -10   4  -8   28.95    4.64
   8  -6  10   81.02    5.90
  -8   6 -10   84.87    6.29
   7  -7  11  893.23   44.05
  -7   7 -11  896.21   44.83
   6  -8  12   12.66    7.71
  -6   8 -12   -0.39    6.29
   5  -9  13  332.09   14.39
  -5   9 -13  313.45   19.03
   4 -10  14  467.54   17.93
  -4  10 -14  451.57   17.62
   3 -11  15    3.38    6.69
  -3  11 -15    8.65    5.90
   2 -12  16  785.31   25.56
  -2  12 -16  738.51   38.38
   1 -13  17   -2.20    6.92
  -1  13 -17    0.16    6.21
   0 -14  18   99.50    7.39
   0  14 -18  104.06    9.44
  -1 -15  19    1.10    5.90
   1  15 -19  -19.35   12.03
  -2 -16  20   36.50   11.41
   2  16 -20   20.29   13.21
  -3 -17  21   10.30    7.87
   3  17 -21   18.09    8.34
  -4 -18  22    2.99    7.87
   4  18 -22   -2.75    7.08
  -5 -19  23   37.83    6.76
   5  19 -23   25.64   14.08
  -6 -20  24    4.17   10.70
   6  20 -24    8.65   12.74
  -7 -21  25    2.91    8.26
   7  21 -25    4.80    9.28
  -8 -22  26    2.67    7.87
   8  22 -26    2.52    8.42
  -9 -23  27    5.74    7.79
   9  23 -27    9.20    9.75
 -10 -24  28   -1.42    5.03
  10  24 -28    1.89    6.84
 -11 -25  29   -2.05   10.70
  11  25 -29   -0.63    6.45
 -12 -26  30   -3.07    7.71
  12  26 -30   -0.39    9.67
 -13 -27  31    2.99    7.24
  24  12  -8    0.71    2.44
 -24 -12   8    1.73    2.36
  23  11  -7   19.03    2.75
 -23 -11   7   19.11    2.91
  22  10  -6    1.42    2.60
 -22 -10   6    5.11    2.60
  21   9  -5   10.78    2.60
 -21  -9   5    4.88    2.67
  20   8  -4   24.54    2.99
 -20  -8   4   29.18    4.88
  19   7  -3   22.97    2.83
 -19  -7   3   17.78    3.15
  18   6  -2   66.70    4.33
 -18  -6   2   65.68    4.33
  17   5  -1   27.22    3.15
 -17  -5   1   24.30    3.38
  16   4   0   45.46    3.54
 -16  -4   0   40.98    5.35
  15   3   1   -0.87    2.91
 -15  -3  -1    4.40    3.07
  14   2   2    0.79    2.99
 -14  -2  -2    1.18    2.91
  13   1   3   98.87    4.88
 -13  -1  -3  105.32    5.43
  12   0   4  109.73    5.03
 -12   0  -4  102.96    5.58
  11  -1   5   66.70    4.96
 -11   1  -5   55.69    5.19
  10  -2   6  132.46    7.00
 -10   2  -6  130.65    7.55
   9  -3   7  274.98   11.41
  -9   3  -7  289.30   12.43
   8  -4   8  290.01   12.90
  -8   4  -8  301.88   13.84
   7  -5   9  534.63   21.39
  -7   5  -9  535.65   21.47
   6  -6  10  230.15   11.25
  -6   6 -10  229.91   11.33
   5  -7  11   99.89   10.38
  -5   7 -11  107.13    7.63
   4  -8  12   33.82    5.66
  -4   8 -12   32.72    9.60
   3  -9  13   35.87    5.98
  -3   9 -13   27.92    7.08
   2 -10  14  207.58   10.23
  -2  10 -14  210.72   10.46
   1 -11  15   12.66    7.08
  -1  11 -15   -1.10    5.82
   0 -12  16  126.40    8.18
   0  12 -16  137.41    9.75
  -1 -13  17    4.17    9.52
   1  13 -17   -9.05   10.30
  -2 -14  18   -0.71    7.32
   2  14 -18    0.87    7.87
  -3 -15  19   19.98    6.06
   3  15 -19   26.51    6.84
  -4 -16  20   10.30   10.38
   4  16 -20   -6.61   11.09
  -5 -17  21   21.16    7.47
   5  17 -21   19.35    8.42
  -6 -18  22    7.39    7.71
   6  18 -22    3.07    8.34
  -7 -19  23   16.68    7.63
   7  19 -23    5.51   13.06
  -8 -20  24    7.47    7.47
   8  20 -24    2.52    8.34
  -9 -21  25   -3.07    7.32
   9  21 -25    0.00    8.65
 -10 -22  26   -6.06    7.47
  10  22 -26   -2.91    7.94
 -11 -23  27    0.79    6.37
  11  23 -27   -3.30    6.69
 -12 -24  28   -3.46    9.36
  12  24 -28   19.03    9.99
 -13 -25  29   -3.93    9.91
  13  25 -29    0.31    9.12
 -14 -26  30   -1.26    7.79
  25  15 -11   -1.49    2.60
 -25 -15  11    0.24    2.67
  24  14 -10    4.33    3.15
 -24 -14  10    7.63    3.07
  23  13  -9   26.74    3.38
 -23 -13   9   22.65    3.46
  22  12  -8    2.52    2.75
 -22 -12   8    4.25    3.15
  21  11  -7  106.42    6.45
  20  10  -6   37.05    4.64
 -20 -10   6   55.77    4.01
  18   8  -4    1.97    2.36
 -18  -8   4   -1.81    2.60
 -17  -7   3   96.75    4.88
  15   5  -1    1.18    2.36
 -15  -5   1    1.57    2.44
  13   3   1   95.80    6.69
 -13  -3  -1   91.40    4.17
  12   2   2  740.16   28.47
 -12  -2  -2  705.63   28.87
  11   1   3    6.76    2.52
 -11  -1  -3    7.71    2.99
  10   0   4  438.83   21.08
 -10   0  -4  431.59   15.10
   9  -1   5  550.75   18.88
  -9   1  -5  574.98   28.55
   8  -2   6  224.88   13.69
  -8   2  -6  207.89   14.32
   7  -3   7 2736.78  116.02
   6  -4   8    2.91    3.07
  -6   4  -8    5.58    3.62
  -5   5  -9 2321.32   94.47
   4  -6  10  380.46   22.26
  -4   6 -10  389.74   22.42
   3  -7  11 1285.49   40.19
  -3   7 -11 1240.42   54.19
   2  -8  12  236.91   11.25
  -2   8 -12  235.81   11.48
   1  -9  13  126.87    7.00
  -1   9 -13  131.20    7.08
   0 -10  14 1140.29   45.31
   0  10 -14 1141.31   47.67
  -1 -11  15   -7.39    6.29
   1  11 -15   -2.67    6.69
  -2 -12  16  751.57   23.60
   2  12 -16  749.83   25.96
  -3 -13  17   31.86    7.08
   3  13 -17   27.14    7.71
  -4 -14  18  156.29   10.54
   4  14 -18  148.82   10.38
  -5 -15  19   26.82    7.47
   5  15 -19   27.61    7.39
  -6 -16  20    6.92    6.45
   6  16 -20   15.02    7.55
  -7 -17  21   70.71    8.26
   7  17 -21   64.11    8.89
  -8 -18  22   -3.22    7.32
   8  18 -22   -6.06    8.57
  -9 -19  23   27.92    7.94
   9  19 -23   32.88    8.65
 -10 -20  24    5.03    7.39
  10  20 -24   10.15    7.79
 -11 -21  25   -3.30    7.00
  11  21 -25   -1.49    8.02
 -12 -22  26    3.70    6.29
  12  22 -26    0.47    7.08
 -13 -23  27    9.36    8.10
  13  23 -27    2.05    7.39
 -14 -24  28    0.55    4.72
  14  24 -28   -0.71   10.62
 -15 -25  29    2.52    9.12
  15  25 -29   -1.97    8.73
 -16 -26  30    0.63    5.43
  26  18 -14   -1.26    2.91
 -26 -18  14    0.79    2.67
  25  17 -13   -0.71    3.30
 -25 -17  13    0.08    3.30
  24  16 -12   -0.79    3.38
 -24 -16  12   -1.57    5.43
  23  15 -11    6.21    3.46
 -23 -15  11    3.93    4.56
  22  14 -10    1.97    3.54
 -22 -14  10    2.83    3.38
  21  13  -9    9.83    3.30
 -21 -13   9    7.16    3.30
  20  12  -8   -0.55    3.15
 -20 -12   8    3.15    3.07
  19  11  -7    0.47    2.67
 -19 -11   7   -0.79    4.09
  18  10  -6   -0.08    3.07
 -18 -10   6    6.92    2.99
  17   9  -5    1.02    2.67
 -17  -9   5    1.02    2.67
  16   8  -4   64.18    4.01
 -16  -8   4   65.52    3.78
  15   7  -3   25.41    2.67
 -15  -7   3   33.43    3.15
  14   6  -2  164.63    8.42
 -14  -6   2  169.35    9.12
  13   5  -1  109.57    4.64
 -13  -5   1  115.15    6.69
  12   4   0  104.46    4.40
 -12  -4   0  103.20    4.48
  11   3   1    2.60    2.05
 -11  -3  -1    1.26    2.28
  10   2   2  408.23   12.90
 -10  -2  -2  379.28   12.03
   9   1   3   80.78    4.25
  -9  -1  -3   73.94    4.40
   8   0   4  100.05    5.43
  -8   0  -4   95.65    5.82
   7  -1   5  308.73   19.27
  -7   1  -5  307.39   13.69
   6  -2   6   40.67    4.48
  -6   2  -6   43.26    4.80
   5  -3   7  208.99   10.54
  -5   3  -7  206.24    9.99
   4  -4   8  153.30   12.27
  -4   4  -8  150.47    8.73
   3  -5   9   60.02    8.02
  -3   5  -9   59.31    7.63
   2  -6  10  126.01    7.71
  -2   6 -10  138.83    8.02
   1  -7  11   15.42    4.88
  -1   7 -11    8.81    5.27
   0  -8  12  422.47   22.10
   0   8 -12  422.15   21.55
  -1  -9  13  130.57    7.16
   1   9 -13  126.56    7.08
  -2 -10  14  196.41    9.36
   2  10 -14  199.24    9.83
  -3 -11  15    7.71    6.06
   3  11 -15    9.99    7.08
  -4 -12  16   17.15    6.14
   4  12 -16   23.20    6.69
  -5 -13  17   -6.61    6.37
   5  13 -17   -1.49    6.53
  -6 -14  18    5.51    7.00
   6  14 -18  -11.80    7.16
  -7 -15  19    7.00    6.21
   7  15 -19   11.48    7.08
  -8 -16  20    1.34    6.37
   8  16 -20    2.67    6.76
  -9 -17  21   15.18    6.76
   9  17 -21    9.12    7.16
 -10 -18  22    4.33    7.32
  10  18 -22    2.75    7.94
 -11 -19  23    4.48    7.24
  11  19 -23   -7.39    7.79
 -12 -20  24    2.52    7.32
  12  20 -24    0.24    8.02
 -13 -21  25    0.47    8.26
  13  21 -25    2.52    6.76
 -14 -22  26    1.18    5.03
  14  22 -26    5.35    7.63
 -15 -23  27    4.40    5.11
  15  23 -27   -1.42    7.87
 -16 -24  28    4.88    8.10
  16  24 -28   13.45    9.44
 -17 -25  29    1.81    8.02
 -26 -20  16    3.62    4.01
  25  19 -15   -0.24    4.01
 -25 -19  15    1.42    3.22
  24  18 -14    2.60    5.19
 -24 -18  14    2.36    3.85
  23  17 -13    0.47    3.70
 -23 -17  13   -1.02    3.85
  22  16 -12   -0.63    4.01
 -22 -16  12    6.61    3.85
  21  15 -11    3.15    3.70
 -21 -15  11    2.75    4.88
  20  14 -10   -7.63    5.19
 -20 -14  10    3.93    3.62
  19  13  -9   35.79    5.74
 -19 -13   9   35.47    4.40
  18  12  -8   18.09    5.03
 -18 -12   8   14.94    3.22
  17  11  -7   77.56    4.40
 -17 -11   7   70.16    6.76
  16  10  -6   13.37    2.75
 -16 -10   6    7.87    2.83
  15   9  -5   93.99    6.29
 -15  -9   5   78.81    4.48
  14   8  -4   41.37    2.99
 -14  -8   4   47.82    3.30
  13   7  -3   17.54    2.20
 -13  -7   3   17.70    2.28
  12   6  -2  645.85   25.80
  11   5  -1   56.95    2.75
 -11  -5   1   57.58    3.07
  10   4   0  506.39   19.51
   9   3   1   78.34    3.54
  -9  -3  -1   79.13    3.70
   8   2   2  665.36   26.98
  -8  -2  -2  648.21   27.92
  -7  -1  -3    2.12    2.91
   4  -2   6   80.31    6.21
   3  -3   7  846.98   41.45
  -3   3  -7  832.42   28.16
   2  -4   8  185.08    9.36
  -2   4  -8  176.98   14.16
   1  -5   9  563.42   20.37
  -1   5  -9  569.08   20.29
   0  -6  10   66.86    5.82
   0   6 -10   65.68    6.14
  -1  -7  11   15.26    5.11
   1   7 -11   22.57    5.35
  -2  -8  12  197.51    9.28
   2   8 -12  194.99    8.97
  -3  -9  13   18.64    5.27
   3   9 -13   15.42    5.35
  -4 -10  14  463.45   23.13
   4  10 -14  434.58   22.50
  -5 -11  15   45.23    6.53
   5  11 -15   63.40    7.08
  -6 -12  16   98.40    7.71
   6  12 -16   83.69    8.02
  -7 -13  17    8.10    6.61
   7  13 -17   13.21    6.21
  -8 -14  18   10.54    5.98
   8  14 -18    0.71    5.90
  -9 -15  19    6.06    6.53
   9  15 -19    9.75    7.00
 -10 -16  20    1.81    7.00
  10  16 -20    8.34    6.69
 -11 -17  21   20.77    8.18
  11  17 -21   16.99    7.79
 -12 -18  22    5.82    6.61
  12  18 -22    2.91    7.16
 -13 -19  23    5.19   11.48
  13  19 -23    3.93    9.28
 -14 -20  24   -1.65    9.52
  14  20 -24    5.98    8.26
 -15 -21  25    2.99    5.98
  15  21 -25   -3.78    6.76
 -16 -22  26   -2.52    5.03
  16  22 -26    1.81   10.38
 -17 -23  27    1.34    3.54
  17  23 -27    1.34    5.19
 -18 -24  28   -1.42    5.98
  18  24 -28    1.34    5.74
 -19 -25  29   -0.31    6.06
  26  22 -18    1.89    3.78
  25  21 -17    0.16    2.99
 -25 -21  17   -2.12    2.83
  24  20 -16    5.66    5.19
 -24 -20  16   -1.65    3.22
  23  19 -15   -2.60    5.66
 -23 -19  15   -0.63    4.17
  22  18 -14    4.25    5.82
 -22 -18  14    2.44    4.40
  21  17 -13    0.24    4.09
 -21 -17  13    2.52    4.09
  20  16 -12   19.74    4.09
 -20 -16  12   13.06    4.48
  19  15 -11    0.55    4.96
 -19 -15  11    0.87    4.01
  18  14 -10   37.99    4.01
 -18 -14  10   28.16    4.09
  17  13  -9   -4.17    3.22
 -17 -13   9   -0.16    3.46
  16  12  -8   24.86    5.74
 -16 -12   8   23.68    3.78
  15  11  -7   22.42    3.15
 -15 -11   7   22.18    3.46
  14  10  -6    8.10    2.52
 -14 -10   6   11.41    2.60
  13   9  -5  320.13   13.84
  12   8  -4   24.54    2.28
 -12  -8   4   13.76    3.30
  10   6  -2  124.59    4.40
  -9  -5   1  567.43   15.02
   8   4   0   91.79    3.22
   7   3   1    9.44    2.20
   6   2   2  222.05    8.34
  -6  -2  -2  217.96    8.18
   5   1   3    0.94    2.12
  -5  -1  -3    0.16    2.52
   3  -1   5    1.57    3.15
  -3   1  -5    4.72    3.54
   2  -2   6  237.46   17.54
  -2   2  -6  240.61   12.35
  -1   3  -7   11.17    5.82
   0  -4   8   90.22    6.14
   0   4  -8   84.32    6.45
  -1  -5   9  544.54   18.09
   1   5  -9  520.47   18.01
  -2  -6  10  138.04    7.47
   2   6 -10  135.05    7.24
  -4  -8  12   19.03    4.72
   4   8 -12   25.17    5.43
  -5  -9  13  287.02   11.96
   5   9 -13  291.66   12.66
  -6 -10  14   12.59    5.66
   6  10 -14   13.06    5.82
  -7 -11  15   35.08    6.06
   7  11 -15   20.21    5.66
  -8 -12  16   27.61    6.29
   8  12 -16   29.42    5.98
  -9 -13  17    7.47    5.58
   9  13 -17   -3.78    5.74
 -10 -14  18   38.86    6.76
  10  14 -18   45.78    6.69
 -11 -15  19   -3.78    6.21
  11  15 -19    1.97    6.53
 -12 -16  20   17.07    7.71
  12  16 -20   24.62    8.18
 -13 -17  21    9.20    9.52
  13  17 -21    1.49    6.76
 -14 -18  22    1.10    6.29
  14  18 -22    7.47    8.02
 -15 -19  23    0.31    7.55
  15  19 -23   -0.79    8.02
 -16 -20  24   -0.31    5.74
  16  20 -24   -0.47    7.32
 -17 -21  25   -1.65    4.17
  17  21 -25   -2.99    5.27
 -18 -22  26    5.51    4.88
  18  22 -26    0.24    5.90
 -19 -23  27    1.81    8.65
  19  23 -27    1.57    5.58
 -20 -24  28    2.20    5.11
  26  24 -20    6.14    4.40
  25  23 -19    0.47    4.17
 -24 -22  18   -0.24    3.15
  23  21 -17   -0.87    5.74
 -23 -21  17   -1.97    3.85
  22  20 -16   -2.52    6.53
 -22 -20  16    2.60    4.96
  21  19 -15    0.00    4.96
 -21 -19  15   -2.28    4.80
  20  18 -14    2.52    6.37
 -20 -18  14    0.47    4.25
  19  17 -13   -4.17    4.25
 -19 -17  13    3.15    4.09
  18  16 -12   -1.26    3.85
 -18 -16  12    3.22    3.93
  17  15 -11    3.22    3.85
 -17 -15  11    2.28    4.17
  16  14 -10    4.33    3.70
 -16 -14  10   10.46    3.93
  15  13  -9   12.11    3.85
 -15 -13   9   12.27    3.78
  14  12  -8   22.34    3.30
 -14 -12   8   16.68    3.46
  13  11  -7    3.22    3.22
 -13 -11   7   -0.24    3.15
  12  10  -6   -4.64    2.75
 -12 -10   6    1.49    2.67
  11   9  -5  134.90    5.74
 -11  -9   5  139.07    6.14
  10   8  -4   22.26    2.36
 -10  -8   4   23.75    2.36
   9   7  -3  296.46   12.90
  -9  -7   3  266.96   12.03
   8   6  -2  195.93    6.37
  -8  -6   2  213.87    9.20
   7   5  -1  296.61   10.85
  -7  -5   1  270.66   10.70
   5   3   1    2.67    0.87
  -5  -3  -1    2.67    0.87
   4   2   2 1134.07   44.83
   3   1   3 1133.68   49.08
   2   0   4  164.63    7.94
  -2   0  -4  170.61    8.10
   1  -1   5   22.89    4.17
  -1   1  -5   15.18    2.60
   0  -2   6  478.39   18.33
   0   2  -6  456.92   25.41
  -1  -3   7    5.03    3.07
   1   3  -7   -0.79    3.93
  -2  -4   8  180.28    8.73
   2   4  -8  163.06    8.18
  -3  -5   9   54.19    4.40
   3   5  -9   48.22    5.51
  -4  -6  10  318.25   19.43
   4   6 -10  324.46   12.98
  -5  -7  11   95.88    6.21
   5   7 -11   86.29    6.37
  -6  -8  12   -0.47    4.56
   6   8 -12   -0.79    4.88
  -7  -9  13  112.24    7.24
   7   9 -13  127.27    7.39
  -8 -10  14   16.36    5.66
   8  10 -14   11.48    5.11
  -9 -11  15   24.93    5.74
   9  11 -15   16.60    6.45
 -10 -12  16    8.97    5.82
  10  12 -16    5.43    5.98
 -11 -13  17    2.28    5.27
  11  13 -17   -2.36    5.90
 -12 -14  18    7.39    8.73
  12  14 -18   10.78    6.76
 -13 -15  19   11.41   10.70
  13  15 -19    1.49    7.32
 -14 -16  20    7.32    5.74
  14  16 -20   14.47    6.53
 -15 -17  21   -7.08    6.45
  15  17 -21   -0.39    7.32
 -16 -18  22    1.81    7.55
  16  18 -22    8.42    8.49
 -17 -19  23   -3.38    6.37
  17  19 -23    6.61    7.00
 -18 -20  24    0.08    4.88
  18  20 -24   -1.89    7.24
 -19 -21  25    3.07    4.17
  19  21 -25    6.06    5.27
 -20 -22  26    0.71    3.93
  20  22 -26   -0.63    9.12
 -21 -23  27    0.94    5.74
  24  24 -20    0.94    4.48
 -24 -24  20   -1.10    5.58
 -23 -23  19    0.16    5.74
  22  22 -18   -3.46    7.39
  21  21 -17    0.55    5.51
 -21 -21  17    0.63    4.56
  20  20 -16    0.63    5.11
 -20 -20  16    7.24    4.88
  19  19 -15    0.47    4.96
 -19 -19  15   -0.87    4.64
  18  18 -14   40.43    9.28
 -18 -18  14   42.40    5.74
  17  17 -13   -8.89    4.64
 -17 -17  13   -5.43    4.33
  16  16 -12  111.85    6.61
 -16 -16  12  110.04    6.61
  15  15 -11    2.52    4.01
 -15 -15  11    3.46    4.17
  14  14 -10  157.08    8.02
 -14 -14  10  146.93    9.91
  13  13  -9   21.32    4.40
 -13 -13   9   11.17    6.06
  12  12  -8  153.30    9.75
 -12 -12   8  144.65   10.15
  10  10  -6   87.70    4.96
 -10 -10   6   87.31    4.80
   9   9  -5 3026.47  108.86
   8   8  -4  252.96   13.61
  -8  -8   4  253.04   12.35
   7   7  -3 2524.25   92.97
  -7  -7   3 2582.77   92.11
   6   6  -2   29.65    3.70
  -6  -6   2   33.67    2.52
   4   4   0 6224.26  201.36
   3   3   1 1228.62   43.18
  -3  -3  -1 1109.37   39.72
   1   1   3  284.50   11.41
  -1  -1  -3  288.12   11.09
   0   0   4 9999.00  366.93
   0   0  -4 9619.17  345.62
  -1  -1   5   15.97    2.36
   1   1  -5    2.60    3.38
  -2  -2   6  209.07   10.46
   2   2  -6  194.91    9.83
  -3  -3   7  841.00   28.95
   3   3  -7  856.89   29.34
  -4  -4   8  142.21    7.71
   4   4  -8  134.50    7.08
  -6  -6  10  187.91    9.05
   6   6 -10  180.20    9.20
  -7  -7  11  698.79   23.20
   7   7 -11  677.39   32.09
  -8  -8  12   44.05    5.27
   8   8 -12   47.19    5.11
  -9  -9  13   98.48    7.24
   9   9 -13   86.37    7.32
 -10 -10  14   60.88    5.74
  10  10 -14   73.07    6.61
 -11 -11  15    2.99    8.81
  11  11 -15    7.47    5.98
 -12 -12  16  135.92   14.00
  12  12 -16  150.71   10.30
 -13 -13  17    8.10    4.96
  13  13 -17   15.26    5.51
 -14 -14  18  110.98   12.74
  14  14 -18  102.73    9.28
 -15 -15  19   -5.43    5.35
  15  15 -19    8.10    5.98
 -16 -16  20   16.44    6.21
  16  16 -20   26.82    7.24
 -17 -17  21   -1.57    6.29
  17  17 -21    2.44    7.08
 -18 -18  22   -1.65    7.08
  18  18 -22    0.16    8.26
 -19 -19  23   -2.67    5.27
  19  19 -23    2.12    6.69
 -20 -20  24   -1.73    4.80
  20  20 -24    7.79    7.32
 -21 -21  25    1.34    3.38
  21  21 -25   -0.47    6.61
 -22 -22  26   -0.08    4.80
  22  22 -26   -4.80    5.27
  23  25 -21    0.55    4.80
  22  24 -20    8.81    4.56
  21  23 -19    0.47    5.74
 -21 -23  19    0.16    4.33
  20  22 -18   -4.48    4.88
 -20 -22  18    2.52    4.33
  19  21 -17    1.65    5.74
 -19 -21  17    4.09    5.11
  18  20 -16   -1.10    5.66
 -18 -20  16    0.00    5.03
  17  19 -15   -6.84    5.11
 -17 -19  15   -0.08    4.72
  16  18 -14   20.69    5.35
 -16 -18  14   10.54    4.72
  15  17 -13   -4.25    4.40
 -15 -17  13   -0.16    7.16
  14  16 -12   28.63    5.19
 -14 -16  12   18.41    7.39
  13  15 -11    7.87    4.17
 -13 -15  11   10.85    4.88
  12  14 -10   22.81    4.56
 -12 -14  10   24.15    4.72
  11  13  -9   22.42    4.40
 -11 -13   9   25.72    4.48
  10  12  -8   56.00    4.72
 -10 -12   8   49.87    4.72
   9  11  -7   79.60    4.80
  -9 -11   7   74.72    5.03
   8  10  -6   72.05    4.80
  -8 -10   6   68.35    4.40
   7   9  -5  509.46   23.75
  -7  -9   5  498.37   22.50
   6   8  -4    0.79    2.52
  -6  -8   4    1.02    2.52
   5   7  -3  167.70   10.30
  -5  -7   3  208.44   11.33
   4   6  -2   85.11    6.84
  -4  -6   2   69.30    5.51
   3   5  -1   -0.31    1.73
  -3  -5   1    0.55    1.89
   2   4   0  178.63    6.69
  -2  -4   0  171.71    6.69
   1   3   1  346.33   11.80
  -1  -3  -1  339.01   11.56
   0   2   2 5834.60  219.85
   0  -2  -2 5490.87  206.55
  -1   1   3  317.54   17.93
   1  -1  -3  365.12   20.77
  -2   0   4  163.21    7.39
  -3  -1   5    2.60    3.22
   3   1  -5    3.22    3.07
  -4  -2   6   78.89    8.73
   4   2  -6   87.07    8.49
  -5  -3   7  181.30   11.80
   5   3  -7  190.66    8.97
  -6  -4   8   -3.30    4.96
   6   4  -8   -3.85    4.09
  -7  -5   9  472.88   25.96
   7   5  -9  487.20   18.80
  -8  -6  10   78.11    8.42
   8   6 -10   82.27    5.82
  -9  -7  11   79.52    8.26
   9   7 -11   83.69    5.35
 -10  -8  12   56.55    7.55
  10   8 -12   43.81    5.35
 -11  -9  13   26.43    4.88
  11   9 -13   28.24    4.96
 -12 -10  14   26.19    5.58
  12  10 -14   25.64    5.58
 -13 -11  15    9.91    4.88
  13  11 -15    3.54    5.90
 -14 -12  16   31.38    6.21
  14  12 -16   26.43    6.37
 -15 -13  17   -0.55    5.27
  15  13 -17    2.60    5.82
 -16 -14  18   15.81    6.61
  16  14 -18   17.86    6.45
 -17 -15  19    3.70    5.66
  17  15 -19   -4.33    5.98
 -18 -16  20    5.35    5.98
  18  16 -20    5.51    6.69
 -19 -17  21   -0.39    6.14
  19  17 -21   -4.40    7.55
 -20 -18  22   -3.85    5.66
  20  18 -22   -8.02    6.69
 -21 -19  23   -1.73    5.43
  21  19 -23   -1.18    5.74
 -22 -20  24   -3.30    4.17
  22  20 -24    0.24    7.79
  23  21 -25    2.60    6.37
  22  26 -22    0.24    4.72
  21  25 -21    3.85    4.64
  20  24 -20    4.09    5.11
  19  23 -19   -1.57    5.11
 -19 -23  19    1.02    5.35
  18  22 -18   -0.94    5.58
 -18 -22  18   -0.87    5.03
  17  21 -17   -0.55    5.66
 -17 -21  17   -2.52    5.51
  16  20 -16   20.53    5.74
 -16 -20  16    4.72    7.08
  15  19 -15    1.57    5.51
 -15 -19  15   -6.92    7.79
  14  18 -14   98.40    9.99
 -14 -18  14  110.36   11.09
  13  17 -13    5.90    4.80
 -13 -17  13    3.07    5.19
  12  16 -12  145.44    8.26
 -12 -16  12  143.55    8.26
  11  15 -11    1.73    5.03
 -11 -15  11    2.20    5.11
  10  14 -10   59.31    5.43
 -10 -14  10   63.55    5.82
   9  13  -9   93.60    5.74
  -9 -13   9   87.23    6.45
   8  12  -8   44.36    4.01
  -8 -12   8   46.01    4.33
   6  10  -6  193.18   11.48
  -6 -10   6  174.93   11.48
   4   8  -4  133.48    6.69
  -4  -8   4  124.59    6.53
   3   7  -3  828.33   39.01
  -3  -7   3  759.67   35.00
   2   6  -2  224.88    9.83
  -2  -6   2  200.18    9.12
   1   5  -1   18.41    3.70
  -1  -5   1   18.88    3.54
   0   4   0 9699.32  247.30
   0  -4   0 7791.42  283.16
  -1   3   1  294.96   16.75
   1  -3  -1  315.33   12.90
  -3   1   3  944.82   44.99
   3  -1  -3  943.25   43.50
  -6  -2   6   40.43    4.01
   6   2  -6   38.86    3.93
  -8  -4   8  274.04   11.17
   8   4  -8  270.50   11.48
   9   5  -9 3223.67  118.14
 -10  -6  10   93.76    5.98
  10   6 -10   91.79    5.82
 -11  -7  11  469.03   17.07
  11   7 -11  450.23   16.75
 -12  -8  12  139.46    8.18
  12   8 -12  167.30    9.44
 -13  -9  13   22.65    5.19
  13   9 -13   21.39    5.03
 -14 -10  14  152.91    9.12
  14  10 -14  165.02    9.67
 -15 -11  15   -1.65    4.88
  15  11 -15   -0.31    4.96
 -16 -12  16  105.87    8.42
  16  12 -16   98.71    8.26
 -17 -13  17    3.70    5.19
  17  13 -17    1.10    5.90
 -18 -14  18   47.19    6.45
  18  14 -18   50.65    7.00
 -19 -15  19    2.20    5.66
  19  15 -19    2.36    6.06
 -20 -16  20    8.10    5.90
  20  16 -20   -3.70    7.08
 -21 -17  21   -0.16    5.43
  21  17 -21   -1.10    6.69
 -22 -18  22    0.08    5.43
  22  18 -22    2.20    6.53
 -23 -19  23    3.15    4.48
  23  19 -23    9.28    6.61
 -24 -20  24   -4.40    6.61
  24  20 -24    6.21    6.92
  25  21 -25   -4.01    5.11
  21  27 -23   -1.42    4.80
  20  26 -22    0.16    3.78
  19  25 -21   -4.64    5.51
  18  24 -20    0.63    5.11
 -18 -24  20   -3.85    6.21
  17  23 -19    0.47    6.45
 -17 -23  19    0.94    5.66
  16  22 -18    2.28    6.76
  15  21 -17   -0.47    6.21
 -15 -21  17   10.15    8.57
  14  20 -16    5.66    5.35
 -14 -20  16    0.39    5.58
  13  19 -15    0.39    5.27
 -13 -19  15   -0.39    6.14
  12  18 -14   11.80    4.64
 -12 -18  14   13.76    4.96
  11  17 -13    4.33    4.88
 -11 -17  13   -0.87    5.03
  10  16 -12    6.92    4.64
 -10 -16  12    3.30    4.56
   9  15 -11   26.90    4.64
  -9 -15  11   17.23    4.72
   8  14 -10    7.47    4.88
  -8 -14  10   14.87    4.33
   7  13  -9  112.95    6.21
  -7 -13   9  117.20    7.39
   6  12  -8    5.27    4.01
  -6 -12   8    2.67    3.70
   5  11  -7   99.34    5.98
  -5 -11   7  105.56    5.98
   4  10  -6  338.85   17.86
  -4 -10   6  335.94   17.93
   3   9  -5   47.04    4.56
  -3  -9   5   58.60    4.64
   2   8  -4  177.13    8.49
  -2  -8   4  183.11    8.81
   1   7  -3   16.52    4.64
  -1  -7   3    7.39    4.40
   0   6  -2  476.58   18.33
   0  -6   2  432.77   17.54
  -2   4   0  199.00   13.29
   2  -4   0  172.26    8.97
  -3   3   1 1174.82   37.36
   3  -3  -1 1138.32   53.80
  -4   2   2 1333.94   58.99
   4  -2  -2 1180.56   53.57
  -5   1   3    1.97    2.60
   5  -1  -3    4.17    2.75
  -6   0   4   45.54    5.58
   6   0  -4   40.19    4.25
  -7  -1   5  361.82   15.34
   7   1  -5  353.48   14.79
  -8  -2   6  204.19    9.75
   8   2  -6  203.25    9.91
  -9  -3   7  249.03   10.54
   9   3  -7  267.35   11.09
 -10  -4   8   12.43    5.51
  10   4  -8   31.15    5.90
 -11  -5   9  140.95    7.16
  11   5  -9  134.97    7.39
 -12  -6  10   -0.94    4.33
  12   6 -10   -5.19    4.17
 -13  -7  11   -3.70    4.33
  13   7 -11   -2.91    4.40
 -14  -8  12   18.72    4.88
  14   8 -12   16.52    4.72
 -15  -9  13   17.30    4.72
  15   9 -13   14.87    5.35
 -16 -10  14    8.49    5.11
  16  10 -14   14.94    5.35
 -17 -11  15   -1.10    4.80
  17  11 -15   10.15    5.11
 -18 -12  16    3.62    4.88
  18  12 -16    0.47    5.43
 -19 -13  17    1.65    4.96
  19  13 -17    3.70    5.74
 -20 -14  18   -7.00    5.74
  20  14 -18   -0.79    6.29
 -21 -15  19    5.35    5.51
  21  15 -19    0.63    5.82
 -22 -16  20    0.08    5.74
  22  16 -20   -2.20    6.92
 -23 -17  21   -0.31    4.88
 -24 -18  22   -2.28    3.54
  24  18 -22    2.75    5.82
 -25 -19  23   -1.42    4.80
  25  19 -23    2.05    3.93
  26  20 -24    1.89    4.40
  19  27 -23    0.39    4.96
  18  26 -22   -1.65    6.29
 -18 -26  22   -2.67    4.72
  17  25 -21   -1.26    5.74
 -17 -25  21    1.34    7.08
  16  24 -20   -4.56    5.27
 -16 -24  20    1.81    6.14
  15  23 -19    0.08    6.29
 -15 -23  19   -3.46    6.14
  14  22 -18    0.16    5.98
 -14 -22  18   -0.31    5.51
  13  21 -17   -1.26    5.74
 -13 -21  17    2.99    5.90
  12  20 -16   26.66    5.35
 -12 -20  16   16.99    5.66
  11  19 -15   10.15    5.35
 -11 -19  15   -4.01    5.58
  10  18 -14   41.77    5.74
 -10 -18  14   48.22    5.82
   9  17 -13    1.81    4.48
  -9 -17  13    2.36    4.80
   8  16 -12   29.89    5.58
  -8 -16  12   27.92    5.27
   7  15 -11   25.33    6.21
  -7 -15  11   32.49    8.65
   6  14 -10   13.61    5.35
  -6 -14  10   15.81    5.03
   5  13  -9  295.36   16.99
  -5 -13   9  300.47   10.93
   4  12  -8   20.77    4.56
  -4 -12   8   29.73    4.72
   2  10  -6  130.02    6.84
  -2 -10   6  124.67    6.37
   1   9  -5  542.97   18.25
  -1  -9   5  533.84   18.17
   0   8  -4   90.46    5.98
   0  -8   4   85.03    5.74
  -1   7  -3   -0.39    3.46
   1  -7   3    2.44    2.91
  -2   6  -2  233.22   11.64
   2  -6   2  232.90   11.25
  -3   5  -1    4.64    4.56
   3  -5   1    8.49    3.46
   4  -4   0 5549.00  213.87
  -5   3   1    4.33    3.30
   5  -3  -1    4.88    4.33
  -6   2   2  237.70   10.85
   6  -2  -2  232.98   10.70
   7  -1  -3   -1.81    4.96
  -8   0   4   87.07    5.66
   8   0  -4   98.64    5.66
  -9  -1   5  591.03   20.61
   9   1  -5  660.64   33.59
 -10  -2   6  141.90    7.16
  10   2  -6  140.32    6.92
 -12  -4   8   25.88    3.78
  12   4  -8   29.10    3.93
 -13  -5   9  293.15   16.99
  13   5  -9  277.26   10.30
 -14  -6  10   14.87    4.40
  14   6 -10   12.19    4.40
 -15  -7  11   30.20    4.80
  15   7 -11   24.93    4.48
 -16  -8  12   29.02    5.43
  16   8 -12   33.51    5.03
 -17  -9  13   -0.94    4.33
  17   9 -13    2.05    4.25
 -18 -10  14   43.18    9.12
  18  10 -14   35.00    5.19
 -19 -11  15    7.24    5.58
  19  11 -15    1.10    5.35
 -20 -12  16   28.63    5.51
  20  12 -16   22.10    6.29
 -21 -13  17    4.64    5.98
  21  13 -17   -2.91    8.42
 -22 -14  18    2.44    5.03
  22  14 -18    1.26    6.69
 -23 -15  19    0.87    5.58
  23  15 -19   -5.82    8.57
 -24 -16  20   -1.97    7.24
  24  16 -20   -0.79    5.43
 -25 -17  21    0.08    7.32
  25  17 -21    2.67    4.72
 -26 -18  22    0.39    6.29
  26  18 -22    0.00    6.06
  27  19 -23    4.01    6.84
 -18 -28  24   -0.08    5.19
  17  27 -23    2.36    6.21
 -17 -27  23   -2.91    6.14
  16  26 -22   -4.01    5.43
  15  25 -21   -0.24    5.58
 -15 -25  21    3.46    8.26
  14  24 -20   -4.64    6.29
 -14 -24  20   -6.45    6.37
  13  23 -19    2.05    6.61
 -13 -23  19    2.91    7.39
  12  22 -18    5.66    6.14
 -12 -22  18   -0.24    5.90
  11  21 -17   16.60    6.37
 -11 -21  17    9.52    6.84
  10  20 -16    6.76    5.58
 -10 -20  16   -0.94    5.35
   9  19 -15   18.80    5.74
  -9 -19  15   14.94    5.35
   8  18 -14    4.25    5.90
  -8 -18  14    4.48    5.35
   7  17 -13    3.78    5.43
  -7 -17  13    7.39    5.82
   6  16 -12   79.84    7.00
  -6 -16  12   81.88    6.37
   5  15 -11   57.66    6.76
  -5 -15  11   63.16    5.90
   4  14 -10  384.71   19.11
  -4 -14  10  417.27   19.98
   3  13  -9   28.24    4.64
  -3 -13   9   22.97    5.19
   2  12  -8  206.32    8.81
  -2 -12   8  207.18    9.52
   1  11  -7   17.46    4.40
  -1 -11   7   18.33    4.09
   0  10  -6   63.63    5.35
   0 -10   6   63.71    5.11
  -1   9  -5  525.51   18.56
   1  -9   5  530.23   19.19
  -2   8  -4  181.23    9.75
   2  -8   4  179.02    9.67
  -3   7  -3  855.00   29.42
   3  -7   3  861.37   29.26
  -5   5  -1  769.42   38.38
   7  -3  -1   -2.67    3.38
  -8   2   2  667.32   22.02
   8  -2  -2  687.15   23.05
  -9   1   3   99.26    5.58
   9  -1  -3   88.49    5.58
 -10   0   4  497.98   16.36
  10   0  -4  467.06   15.89
 -11  -1   5   65.36    4.72
  11   1  -5   62.22    4.33
 -13  -3   7   29.34    4.01
  13   3  -7   25.48    4.01
 -14  -4   8   75.51    5.58
  14   4  -8   86.76    6.21
 -15  -5   9  106.58   10.30
  15   5  -9  108.39    6.29
 -16  -6  10    9.05    4.40
  16   6 -10   10.38    7.16
 -17  -7  11   92.26    6.76
  17   7 -11  100.37    7.87
 -18  -8  12   13.61    4.80
  18   8 -12   24.62    4.80
 -19  -9  13   38.15    5.43
  19   9 -13   36.97    5.90
 -20 -10  14   -1.18    4.48
  20  10 -14    6.61    5.27
 -21 -11  15   -7.00    7.55
  21  11 -15    4.09    4.72
 -22 -12  16   -1.34    5.51
  22  12 -16    0.71    8.57
 -23 -13  17    0.47    5.58
  23  13 -17    4.25    5.98
 -24 -14  18   -3.07    5.74
  24  14 -18    1.18    8.49
 -25 -15  19   -1.73    6.84
  25  15 -19   -2.05    5.43
 -26 -16  20   -1.42    4.33
  26  16 -20   -1.26    5.74
 -27 -17  21    0.71    7.00
 -16 -28  24   -1.18    4.48
  15  27 -23   -0.55    7.24
 -15 -27  23   -1.57    5.58
  14  26 -22    5.66    5.58
 -14 -26  22    3.46    4.33
  13  25 -21   -1.73    5.43
 -13 -25  21    1.73    5.82
  12  24 -20    5.58    7.79
 -12 -24  20    0.94    5.98
  11  23 -19    1.73    6.92
 -11 -23  19   -2.60    6.61
  10  22 -18    4.48    6.84
 -10 -22  18    8.65    6.06
   9  21 -17   22.65   12.27
  -9 -21  17    3.07    6.76
   8  20 -16    1.57    9.20
  -8 -20  16   -6.76   10.46
   7  19 -15    8.89    8.65
  -7 -19  15    7.55    4.48
   6  18 -14    6.84    6.06
  -6 -18  14   -3.85    8.02
   5  17 -13   17.78    6.06
  -5 -17  13    8.97    5.98
   4  16 -12   41.53    6.69
  -4 -16  12   33.27    6.45
   3  15 -11   12.11    5.58
  -3 -15  11    1.49    5.11
   2  14 -10  197.04    9.67
  -2 -14  10  199.63    9.91
   1  13  -9  119.16    7.24
  -1 -13   9  124.43    7.00
   0  12  -8  389.74   13.61
   0 -12   8  399.89   20.92
  -1  11  -7   17.46    4.88
   1 -11   7   18.56    4.88
  -2  10  -6  136.86    7.87
   2 -10   6  131.28    7.87
  -3   9  -5   55.61    5.43
   3  -9   5   55.69    5.58
  -4   8  -4  145.75   11.64
   4  -8   4  133.09    7.87
  -5   7  -3  196.72   14.87
   5  -7   3  173.28   14.55
  -6   6  -2   46.80    4.72
   6  -6   2   29.50    7.32
  -7   5  -1  357.02   16.12
   7  -5   1  337.36   14.94
  -8   4   0   98.40    6.84
   8  -4   0   91.16    5.43
  -9   3   1   79.60    5.11
   9  -3  -1   73.70    5.19
 -10   2   2  379.91   13.92
  10  -2  -2  373.07   13.61
 -11   1   3    6.29    3.15
  11  -1  -3    6.37    3.07
 -12   0   4  124.91    6.45
  12   0  -4  123.49    6.37
 -13  -1   5  128.68    6.69
 -14  -2   6  192.47    8.81
  14   2  -6  195.07    8.49
 -15  -3   7   38.94    6.84
  15   3  -7   36.10    4.17
 -16  -4   8   89.75    6.45
  16   4  -8  104.69    9.12
 -17  -5   9    1.42    3.85
  17   5  -9    5.43    3.70
 -18  -6  10   17.93    4.64
  18   6 -10    8.65    6.37
 -19  -7  11    8.49    4.25
  19   7 -11   -5.43    6.92
 -20  -8  12    9.28    5.11
  20   8 -12    5.35    7.16
 -21  -9  13    5.27    5.11
  21   9 -13    8.02    6.14
 -22 -10  14    6.37    5.11
  22  10 -14    8.49    7.55
 -23 -11  15    4.25    5.51
  23  11 -15    5.90    5.27
 -24 -12  16    5.98    7.79
  24  12 -16   -4.09    5.27
 -25 -13  17   -4.17    5.35
  25  13 -17   -2.83    5.90
 -26 -14  18    0.87    5.11
  26  14 -18   -2.28    5.11
 -27 -15  19    2.83    4.17
  27  15 -19    1.73    4.01
 -28 -16  20    2.44    6.14
  14  28 -24    0.94    4.80
 -14 -28  24    1.81    7.55
  13  27 -23   -1.42    3.38
 -13 -27  23    0.63    3.46
  12  26 -22    9.75    6.21
 -12 -26  22    2.28    5.35
  11  25 -21    3.85    6.37
 -11 -25  21    5.74    7.08
  10  24 -20   -1.57    6.84
 -10 -24  20    3.07    6.45
   9  23 -19   26.27    7.39
  -9 -23  19   36.42    7.79
   8  22 -18   -4.09    9.60
  -8 -22  18   -2.28    6.06
   7  21 -17   42.71    7.16
  -7 -21  17   50.50    7.39
   6  20 -16   13.76    7.08
  -6 -20  16    8.57    6.14
   5  19 -15   22.97    6.45
  -5 -19  15   22.42    6.61
   4  18 -14  137.18    9.36
  -4 -18  14  138.04    9.12
   3  17 -13   40.59    7.00
  -3 -17  13   41.37    6.53
   1  15 -11   -2.52    7.00
  -1 -15  11   -1.10    6.29
   0  14 -10 1140.84   45.94
   0 -14  10 1218.31   47.59
  -1  13  -9  124.20    7.32
   1 -13   9  134.19    8.26
  -2  12  -8  206.24    9.28
   2 -12   8  203.33    8.81
  -3  11  -7 1248.75   51.83
   3 -11   7 1270.70   53.01
  -4  10  -6  373.86   15.89
   4 -10   6  327.37   13.92
  -6   8  -4    4.48    4.64
   6  -8   4    3.15    5.51
  -7   7  -3 2500.65  110.28
   7  -7   3 2603.14  110.36
  -8   6  -2  215.13   11.88
   8  -6   2  221.03   11.01
  -9   5  -1  619.42   22.73
 -10   4   0  444.10   16.12
  10  -4   0  461.48   22.18
 -11   3   1    3.70    3.70
  11  -3  -1    7.55    3.78
 -12   2   2  776.26   32.64
  12  -2  -2  749.76   32.49
 -13   1   3   94.55    5.74
  13  -1  -3   93.13    5.58
 -15  -1   5    0.39    4.09
  15   1  -5    3.38    4.25
 -16  -2   6  306.92   12.11
  16   2  -6  285.21   11.64
 -17  -3   7  115.70    7.63
  17   3  -7  114.05    7.55
 -18  -4   8    8.26    4.40
  18   4  -8   -1.57    5.19
 -20  -6  10   61.59    8.26
  20   6 -10   67.80    5.35
 -21  -7  11  135.45    7.63
  21   7 -11  125.54   10.54
 -22  -8  12    3.07    4.88
  22   8 -12    3.62    4.25
 -23  -9  13   28.95    5.58
  23   9 -13   23.75    5.43
 -24 -10  14    8.34    7.79
  24  10 -14    9.20    5.11
 -25 -11  15   -2.05    5.27
  25  11 -15    0.79    7.39
 -26 -12  16    3.85    5.27
  26  12 -16    3.70    5.03
 -27 -13  17    1.73    4.56
  27  13 -17    1.57    6.53
 -28 -14  18    0.94    4.40
  28  14 -18    1.89    3.54
 -29 -15  19   -0.39    3.78
  13  29 -25    1.26    9.05
  12  28 -24    0.87    5.35
  11  27 -23   -3.54    8.18
 -11 -27  23    1.73    5.19
  10  26 -22   -5.58    7.71
 -10 -26  22    1.18    6.61
   9  25 -21   -0.55    7.63
  -9 -25  21   -7.00    7.24
   8  24 -20    7.08    7.55
  -8 -24  20    2.91    9.52
   7  23 -19   -3.46   13.53
  -7 -23  19    3.15    9.91
   6  22 -18   -0.71   10.38
  -6 -22  18    7.47   11.56
   5  21 -17   14.94   10.78
  -5 -21  17   17.15    9.99
   4  20 -16   -6.45   10.07
  -4 -20  16    1.65    9.91
   3  19 -15   27.77    6.14
  -3 -19  15   14.55    9.36
   2  18 -14    1.10    5.66
  -2 -18  14   -1.10    5.03
   1  17 -13    5.58    6.53
  -1 -17  13    6.76    6.29
   0  16 -12  118.38    9.28
   0 -16  12  113.82    8.65
  -1  15 -11   -6.29    5.82
   1 -15  11    5.58    5.43
  -2  14 -10  193.18    9.91
   2 -14  10  225.04   10.30
  -3  13  -9   24.30    5.98
   3 -13   9   12.90    5.51
  -4  12  -8   23.28    4.88
   4 -12   8   26.66    4.80
  -5  11  -7  106.03    7.87
   5 -11   7  105.95    7.39
  -6  10  -6  205.61   15.26
   6 -10   6  222.36   11.25
  -7   9  -5  520.16   20.92
   7  -9   5  536.75   28.71
  -8   8  -4  297.24   12.98
   8  -8   4  272.15   12.82
  -9   7  -3  268.61   12.66
   9  -7   3  282.93   12.51
 -10   6  -2  139.62    8.81
  10  -6   2  143.16    8.26
 -11   5  -1   63.24    5.51
  11  -5   1   70.63    5.51
 -12   4   0  130.73    7.47
  12  -4   0  134.19    7.63
 -13   3   1   99.42    5.98
  13  -3  -1  103.59    5.74
 -14   2   2   -1.73    4.25
  14  -2  -2    1.34    4.33
 -15   1   3    2.99    4.48
  15  -1  -3    1.34    4.01
 -16   0   4   52.39    8.10
  16   0  -4   45.70    4.80
 -17  -1   5   29.57    4.48
  17   1  -5   26.74    4.88
 -18  -2   6   84.16    7.32
  18   2  -6   71.89    6.84
 -19  -3   7   19.11    5.03
  19   3  -7   23.60    4.64
 -21  -5   9   17.62    4.96
  21   5  -9    9.44    4.48
 -23  -7  11   25.17    5.27
  23   7 -11   19.11    4.64
 -24  -8  12   10.46    5.35
  24   8 -12   -0.47    5.51
 -25  -9  13    7.87    5.11
  25   9 -13   11.01    5.11
 -26 -10  14    1.81    5.19
  26  10 -14    3.30    4.80
 -27 -11  15    1.81    5.19
  27  11 -15   -0.79    4.88
 -28 -12  16    1.18    4.17
  28  12 -16    1.02    5.19
 -29 -13  17   -3.70    3.93
  29  13 -17    2.44    3.93
 -30 -14  18    1.81    3.93
  11  29 -25   -0.39    9.05
  10  28 -24   -1.65    5.74
 -10 -28  24   -2.12    5.19
   9  27 -23   -0.08    5.98
  -9 -27  23    5.03    6.69
   8  26 -22   -1.81    7.24
  -8 -26  22    2.05    6.92
   7  25 -21    6.37    8.49
  -7 -25  21   13.21    8.34
   6  24 -20    4.96    8.10
  -6 -24  20    9.75    7.39
   5  23 -19   45.31    8.73
  -5 -23  19   32.09    7.32
   4  22 -18    0.79    7.47
  -4 -22  18    5.74    6.92
   3  21 -17   20.84    8.26
  -3 -21  17   36.34    7.71
   2  20 -16   26.59    7.63
  -2 -20  16   29.10    7.63
   1  19 -15   -4.33    7.00
  -1 -19  15   -0.47    6.21
   0  18 -14   95.65    8.49
   0 -18  14   82.12    8.10
  -1  17 -13   -9.36    7.63
   1 -17  13    0.39    6.69
  -2  16 -12  789.48   23.99
   2 -16  12  779.72   23.99
  -3  15 -11    0.31    6.53
   3 -15  11    9.36    6.29
   4 -14  10  451.17   25.72
  -5  13  -9  345.54   14.55
   5 -13   9  338.93   14.87
  -6  12  -8   13.69    6.14
   6 -12   8    5.11    5.51
   7 -11   7  810.87   36.89
  -8  10  -6   78.81    7.16
   8 -10   6   70.00    9.52
  -9   9  -5 3225.16  130.65
   9  -9   5 3173.88  126.72
 -10   8  -4   35.40    8.10
  10  -8   4   28.47    4.48
 -13   5  -1  122.47    6.69
  13  -5   1  124.99    6.92
 -14   4   0  903.92   36.73
 -15   3   1   -3.93    5.03
  15  -3  -1   11.64    4.56
 -17   1   3    6.61    5.27
  17  -1  -3    9.67    4.72
  18   0  -4  493.49   27.61
 -19  -1   5  102.65    6.76
  19   1  -5  117.67    6.69
 -20  -2   6   54.35    6.69
  20   2  -6   60.88    6.53
 -21  -3   7  190.82   12.19
  21   3  -7  183.82    8.34
 -22  -4   8   -1.49    4.88
  22   4  -8   -3.15    4.56
 -23  -5   9   79.60    6.61
  23   5  -9   76.85    5.74
 -24  -6  10    8.65    5.11
  24   6 -10    4.48    5.19
 -25  -7  11   67.64    9.28
  25   7 -11   43.03    7.87
 -26  -8  12   -0.94    5.03
  26   8 -12   -1.02    4.25
 -27  -9  13    6.84    5.11
  27   9 -13   -1.42    5.27
 -28 -10  14    9.67    4.96
  28  10 -14    3.62    4.80
 -29 -11  15   -3.78    4.64
  29  11 -15    0.16    4.64
 -30 -12  16    3.78    6.53
  30  12 -16    1.57    3.93
 -31 -13  17   -4.48    4.72
  11  31 -27    1.34    5.51
   9  29 -25    7.87    8.34
   8  28 -24   -1.02    5.03
  -8 -28  24   -4.09    5.74
   7  27 -23    8.10    6.61
  -7 -27  23    0.55    7.32
   6  26 -22    2.52    8.10
  -6 -26  22   -3.15    7.32
   5  25 -21    4.72    8.65
  -5 -25  21    0.94    7.71
   4  24 -20    7.63    8.18
  -4 -24  20   -4.64    8.18
   3  23 -19   -1.42    8.18
  -3 -23  19   -9.36    7.47
   2  22 -18    9.05    8.34
  -2 -22  18   10.62    7.32
   1  21 -17    5.58    7.79
  -1 -21  17    3.85    7.16
   0  20 -16   -3.78    7.79
   0 -20  16    3.85    6.76
  -1  19 -15   -0.79    6.92
   1 -19  15   -4.88    6.84
  -2  18 -14  -10.15    7.55
   2 -18  14    6.92    6.29
  -3  17 -13   39.49    8.02
   3 -17  13   35.00    7.39
  -4  16 -12   26.74    7.63
   4 -16  12   29.57    6.92
  -5  15 -11   62.77    7.55
   5 -15  11   48.61    7.00
  -6  14 -10   11.17    6.21
   6 -14  10   24.70    6.61
  -7  13  -9  144.81    8.18
   7 -13   9  141.74    8.65
  -8  12  -8   55.22    8.73
   8 -12   8   64.81    7.32
  -9  11  -7  100.52    7.87
   9 -11   7   97.14   11.17
 -10  10  -6  105.16    8.34
  10 -10   6  108.70    8.34
 -11   9  -5  151.89    8.65
  11  -9   5  151.65    8.89
 -12   8  -4   23.75    5.98
  12  -8   4   24.23    5.19
 -13   7  -3   21.95    6.21
  13  -7   3   19.90    5.03
 -14   6  -2  194.83    8.89
  14  -6   2  200.65    9.44
 -15   5  -1    2.91    5.19
  15  -5   1   -3.78    4.96
 -16   4   0   36.89    5.19
  16  -4   0   49.40    5.51
 -17   3   1    9.99    5.35
  17  -3  -1    8.42    4.88
 -18   2   2   32.72    5.51
  18  -2  -2   23.60    5.03
 -19   1   3   40.19    5.74
  19  -1  -3   48.14    5.66
 -20   0   4    2.75    5.58
  20   0  -4   -0.63    4.33
 -21  -1   5   38.38    5.74
  21   1  -5   43.65    5.35
 -22  -2   6   -8.49    4.96
  22   2  -6    1.73    5.03
 -23  -3   7    9.75    5.27
  23   3  -7   13.37    4.48
 -24  -4   8   -1.57    5.27
  24   4  -8   -0.16    4.88
 -25  -5   9   -2.28    4.88
  25   5  -9    3.78    4.17
 -26  -6  10   -1.10    5.11
  26   6 -10    2.28    4.80
 -27  -7  11    5.90    5.11
  27   7 -11   -5.51    4.96
 -28  -8  12    0.79    4.80
  28   8 -12    4.09    4.96
 -29  -9  13    3.15    4.72
  29   9 -13   -5.35    4.80
 -30 -10  14   -4.96    4.33
  30  10 -14    7.08    4.01
 -31 -11  15    0.71    5.03
  31  11 -15   -2.83    3.78
 -32 -12  16   -0.79    4.33
  32  12 -16    2.05    3.38
   9  31 -27   -6.14    6.76
   8  30 -26   -1.89    6.92
   7  29 -25    0.39    4.48
  -7 -29  25   -1.49    4.33
   6  28 -24   -0.08    6.29
  -6 -28  24   -3.46    5.58
   5  27 -23    6.61    8.02
  -5 -27  23    0.94    7.63
   4  26 -22    1.65    7.94
  -4 -26  22   -2.52    7.94
   3  25 -21    8.97    8.97
  -3 -25  21   14.55    8.49
   2  24 -20   -5.19    8.97
  -2 -24  20   -1.57    8.02
   1  23 -19    6.21    9.52
  -1 -23  19    4.17    8.34
   0  22 -18    5.51    8.18
   0 -22  18   10.54    8.42
  -1  21 -17    8.02    8.49
   1 -21  17    3.15    7.39
  -2  20 -16   38.07    8.57
   2 -20  16   34.22    6.61
  -3  19 -15   26.59    6.69
   3 -19  15   23.68    8.81
  -4  18 -14  156.53   10.85
   4 -18  14  165.57   10.70
  -5  17 -13    7.71    8.02
   5 -17  13    9.28    7.16
  -6  16 -12  103.98    9.60
   6 -16  12   93.13    7.71
  -7  15 -11   32.01    7.24
   7 -15  11   22.73    7.08
  -8  14 -10   13.29   10.30
   8 -14  10   10.07    6.53
  -9  13  -9  104.38   12.98
   9 -13   9  120.11   11.96
 -10  12  -8   62.61    6.61
  10 -12   8   55.92    9.36
  11 -11   7  487.83   26.19
 -12  10  -6   -5.74    6.37
  12 -10   6   -6.53    5.74
 -13   9  -5  315.96   13.45
  13  -9   5  319.03   13.14
 -14   8  -4   42.79    6.06
  14  -8   4   44.52    6.06
 -15   7  -3   37.05    7.47
  15  -7   3   50.81    5.98
 -16   6  -2  271.05   16.28
  16  -6   2  306.13   11.96
 -17   5  -1   26.66    5.58
  17  -5   1   32.25    6.06
 -18   4   0  524.64   26.82
 -19   3   1   37.13    8.42
  19  -3  -1   43.65    5.82
 -20   2   2  184.69   10.62
  20  -2  -2  192.00    9.60
 -21   1   3    1.97    5.82
  21  -1  -3    3.30    5.35
 -22   0   4   30.28    6.21
  22   0  -4   34.53    5.19
 -23  -1   5   37.68    6.06
  23   1  -5   44.05    5.58
 -24  -2   6   -4.96    5.27
  24   2  -6   -0.87    5.03
 -25  -3   7   37.36    6.29
  25   3  -7   38.31    5.51
 -26  -4   8    7.55    5.82
  26   4  -8    1.34    4.64
 -27  -5   9   12.98    5.27
  27   5  -9    5.35    4.80
 -28  -6  10    3.54    5.58
  28   6 -10   -0.79    4.72
 -29  -7  11   -5.66    5.19
  29   7 -11    2.36    4.40
 -30  -8  12    2.67    4.80
  30   8 -12   -1.02    4.40
 -31  -9  13    2.52    4.09
  31   9 -13   -0.55    4.40
 -32 -10  14    4.48    3.15
  32  10 -14   -0.55    3.62
 -33 -11  15   -2.12    3.93
  33  11 -15    0.47    3.54
   8  32 -28    0.55    6.69
   7  31 -27   -2.05    4.64
  -6 -30  26    0.24    5.98
   5  29 -25    1.81    9.28
  -5 -29  25   -0.31    5.43
   4  28 -24   -0.31    7.00
  -4 -28  24    3.07    7.00
   3  27 -23    9.05    8.73
  -3 -27  23   -4.40    8.73
   2  26 -22   -0.47    8.42
  -2 -26  22   -1.89    7.71
   1  25 -21   -1.89    9.05
  -1 -25  21    5.11    8.34
   0  24 -20    4.25    8.89
   0 -24  20   -1.18    7.87
  -1  23 -19    8.65    9.05
   1 -23  19    9.91    8.18
  -2  22 -18    3.62    6.69
   2 -22  18   11.80    8.34
  -3  21 -17   18.41    8.73
   3 -21  17   36.42    8.49
  -4  20 -16    2.12    8.57
   4 -20  16    0.39    8.42
  -5  19 -15   28.00    8.57
   5 -19  15   25.56    8.42
  -6  18 -14   -3.22    8.42
   6 -18  14   -4.33    7.55
  -7  17 -13   12.98    7.87
   7 -17  13   16.12    7.71
  -8  16 -12   23.13    8.81
   8 -16  12   28.16    7.71
  -9  15 -11   35.40   11.41
   9 -15  11   30.68    6.76
 -10  14 -10   74.88    8.89
  10 -14  10   66.39   11.01
 -11  13  -9   25.88    7.32
  11 -13   9   30.20    6.61
 -12  12  -8  180.91   10.15
  12 -12   8  190.27   10.62
 -13  11  -7    5.66    6.92
  13 -11   7   -2.28    6.21
 -14  10  -6    6.21    6.61
  14 -10   6    5.66    5.66
 -15   9  -5  111.06    7.87
  15  -9   5  105.56    8.26
 -16   8  -4   74.72    7.71
  16  -8   4   76.38    7.16
 -17   7  -3  112.79    8.18
  17  -7   3  124.51    7.71
 -18   6  -2   66.94    7.55
  18  -6   2   73.31    6.45
 -19   5  -1  103.98    8.02
  19  -5   1  110.20    7.63
 -20   4   0    4.33    7.24
  20  -4   0    7.87    5.43
 -21   3   1    5.82    5.82
  21  -3  -1    1.49    6.06
 -22   2   2   19.90    5.82
  22  -2  -2   29.18    5.27
 -23   1   3   15.34    6.53
  23  -1  -3   13.37    5.27
 -24   0   4   23.60    5.82
  24   0  -4   18.64    6.06
 -25  -1   5   16.36    5.98
  25   1  -5   13.84    5.03
 -26  -2   6    5.98    5.98
  26   2  -6   14.55    4.96
 -27  -3   7   -3.70    5.74
  27   3  -7   -3.54    4.80
 -28  -4   8    2.60    5.66
  28   4  -8    4.64    7.08
 -29  -5   9    3.54    4.72
  29   5  -9   -1.26    4.80
 -30  -6  10   -0.79    5.43
  30   6 -10    4.17    4.64
 -31  -7  11    5.19    4.72
  31   7 -11   -2.28    4.17
 -32  -8  12    2.52    3.22
  32   8 -12    0.08    3.93
  33   9 -13    2.83    4.09
   6  32 -28   -0.55    3.93
  -6 -32  28    3.15    8.73
   5  31 -27    1.57    6.92
  -5 -31  27   -3.62    9.05
   4  30 -26   10.15   11.88
  -4 -30  26   -3.46    6.76
   3  29 -25   -1.10   10.46
  -3 -29  25    1.73    5.74
   2  28 -24    1.89    7.32
  -2 -28  24    1.02    7.32
   1  27 -23   -8.02    8.89
  -1 -27  23   -1.02    8.18
   0  26 -22   -0.24    8.97
   0 -26  22    7.63    8.34
  -1  25 -21   -3.93    9.44
   1 -25  21    8.34    9.52
  -2  24 -20    0.71    9.52
   2 -24  20   -1.89    6.69
  -3  23 -19    8.42    9.12
   3 -23  19   -5.82    9.05
  -4  22 -18    6.14    9.05
   4 -22  18   -4.01    8.34
  -5  21 -17   24.38    9.20
   5 -21  17   27.45    8.42
  -6  20 -16   -6.69    9.52
   6 -20  16   17.46    8.26
  -7  19 -15   13.45    8.89
   7 -19  15   20.14    7.87
  -8  18 -14   -0.63    8.57
   8 -18  14   14.24    7.87
  -9  17 -13    0.71    6.45
   9 -17  13    7.63    6.14
 -10  16 -12    5.98   11.41
  10 -16  12    8.02    7.55
 -11  15 -11   -0.87    8.26
  11 -15  11   10.54   10.78
 -12  14 -10   30.91    7.71
  12 -14  10   34.06    7.63
 -13  13  -9   32.64    7.08
  13 -13   9   31.93    6.14
 -14  12  -8   32.96    7.63
  14 -12   8   19.27    7.08
 -15  11  -7   34.92    7.47
  15 -11   7   21.79    7.08
 -16  10  -6    9.52    7.00
  16 -10   6    8.18    6.37
 -17   9  -5    6.76    7.79
  17  -9   5   11.41    6.92
 -18   8  -4   -2.44    6.53
  18  -8   4    0.94    5.74
 -19   7  -3   23.60    7.71
  19  -7   3   27.45    6.29
 -20   6  -2   70.32    8.10
  20  -6   2   72.44    6.76
 -21   5  -1   31.46    6.92
  21  -5   1   37.13    6.21
 -22   4   0   22.73    6.69
  22  -4   0   28.95    5.98
 -23   3   1   11.72    6.69
  23  -3  -1    5.11    5.74
 -24   2   2    2.52    5.74
  24  -2  -2   -2.36    4.96
 -25   1   3   -4.88    6.29
  25  -1  -3   -4.88    5.58
 -26   0   4    6.06    6.06
  26   0  -4    6.06    4.80
 -27  -1   5    6.61    5.43
  27   1  -5    9.36    5.51
 -28  -2   6   -1.02    6.29
  28   2  -6    4.17    5.43
 -29  -3   7    1.18    5.58
  29   3  -7    2.36    4.56
 -30  -4   8   -0.39    5.66
  30   4  -8    1.65    6.76
 -31  -5   9    0.31    5.03
  31   5  -9    0.00    4.56
 -32  -6  10   -2.28    4.64
  32   6 -10   -0.87    3.93
 -33  -7  11   -2.44    3.46
  33   7 -11   -0.39    3.30
  34   8 -12    0.24    3.38
   5  33 -29   -1.65    4.56
  -5 -33  29   -2.44    7.00
   4  32 -28    1.02    8.10
  -4 -32  28    0.39    8.81
   3  31 -27    1.26    9.67
  -3 -31  27   -3.22    7.79
   2  30 -26   -4.09    9.36
  -2 -30  26   -2.60    7.47
   1  29 -25    3.15   13.06
  -1 -29  25    3.30    6.37
   0  28 -24   -4.48    7.87
   0 -28  24    2.60    8.34
  -1  27 -23    6.14    9.20
   1 -27  23    2.75    7.94
  -2  26 -22   -0.63    9.75
   2 -26  22   -4.40    8.49
  -3  25 -21   21.00    9.44
   3 -25  21   -0.24    9.28
  -4  24 -20    5.43    9.44
   4 -24  20  -10.30    8.81
  -5  23 -19   42.47   10.85
   5 -23  19   27.22    9.44
  -6  22 -18   -3.62    9.36
   6 -22  18    0.16    8.81
  -7  21 -17   74.65   11.25
   7 -21  17   77.87   10.23
  -8  20 -16   -2.60    7.39
   8 -20  16   -3.30    6.84
  -9  19 -15    7.71    9.12
   9 -19  15   21.47    8.42
 -10  18 -14   56.55    9.75
  10 -18  14   65.68    9.60
 -11  17 -13   -1.97   13.45
  11 -17  13    5.66    7.94
 -12  16 -12  219.61   12.82
  12 -16  12  241.71   17.30
 -13  15 -11   22.89    6.92
  13 -15  11   14.94    5.82
 -14  14 -10  219.85   12.43
  14 -14  10  223.15   11.88
 -15  13  -9   -2.67    8.89
  15 -13   9   24.70    7.55
 -16  12  -8   27.77    7.79
  16 -12   8   25.41    7.55
 -17  11  -7  113.74    9.28
  17 -11   7  121.37    9.05
 -18  10  -6    3.22    7.71
  18 -10   6    4.17    6.29
 -19   9  -5  313.68   20.21
  19  -9   5  319.35   13.45
 -20   8  -4   28.79    7.32
  20  -8   4   40.51    6.53
 -21   7  -3  185.00   11.88
  21  -7   3  188.15   10.54
 -22   6  -2   10.07    6.61
  22  -6   2    4.17    8.26
 -23   5  -1   47.90    7.79
  23  -5   1   42.24    6.53
 -24   4   0   16.83    6.29
  24  -4   0   17.30    5.51
 -25   3   1   -5.51    7.16
  25  -3  -1   -4.72    5.98
 -26   2   2   47.59    8.73
  26  -2  -2   46.64    6.21
 -27   1   3    0.94    7.24
  27  -1  -3    6.76    6.29
 -28   0   4   23.52    7.24
  28   0  -4   29.10    6.29
 -29  -1   5    3.30    6.14
  29   1  -5    0.16    5.35
 -30  -2   6   11.88    6.37
  30   2  -6    2.52    5.27
 -31  -3   7    6.14    5.66
  31   3  -7    8.10    5.19
 -32  -4   8    6.92    4.88
  32   4  -8   -2.12    7.32
 -33  -5   9    1.10    4.56
  33   5  -9    2.99    3.78
 -34  -6  10    0.31    3.54
  34   6 -10    2.44    3.38
  35   7 -11    0.16    2.75
  -2 -32  28   -3.85    7.94
   1  31 -27    4.40   11.01
  -1 -31  27    5.11    9.60
   0  30 -26   -1.18   10.07
   0 -30  26    2.28    7.00
  -1  29 -25    2.99    6.06
   1 -29  25    5.11    5.27
  -2  28 -24   -0.79    8.49
   2 -28  24   -6.45    7.94
  -3  27 -23    1.34    7.71
   3 -27  23  -19.35   14.87
  -4  26 -22   -2.12    9.44
   4 -26  22   -1.49    8.57
  -5  25 -21    2.28   10.15
   5 -25  21    9.67    9.28
  -6  24 -20   -1.42    9.75
   6 -24  20  -11.96    9.36
  -7  23 -19   22.18   10.46
   7 -23  19   23.05    8.89
  -8  22 -18  -14.87    9.91
   8 -22  18   13.37    9.12
  -9  21 -17   18.72    9.67
   9 -21  17   11.17    8.42
 -10  20 -16    6.14    9.60
  10 -20  16    1.10    8.73
 -11  19 -15    4.25    8.81
  11 -19  15   -3.70    7.87
 -12  18 -14   21.95   13.61
  12 -18  14   17.38    6.45
 -13  17 -13   16.83    8.97
  13 -17  13   15.34   12.82
 -14  16 -12   43.97    9.60
  14 -16  12   45.31    8.10
 -15  15 -11    8.18    8.26
  15 -15  11   -8.57    7.47
 -16  14 -10   11.88    8.26
  16 -14  10    9.36    7.63
 -17  13  -9    1.34    8.10
  17 -13   9    5.82    7.32
 -18  12  -8   27.69    8.73
  18 -12   8   34.69    7.71
 -19  11  -7    3.78    8.02
  19 -11   7   -0.87    7.24
 -20  10  -6   68.82    9.05
  20 -10   6   77.63    8.42
 -21   9  -5   17.07    7.71
  21  -9   5   15.89    6.14
 -22   8  -4    4.25    6.61
  22  -8   4    5.66    6.06
 -23   7  -3   10.62    6.69
  23  -7   3   16.36    5.98
 -24   6  -2   -9.28    7.39
  24  -6   2   -5.51    6.76
 -25   5  -1    5.98    6.69
  25  -5   1    8.97    5.90
 -26   4   0   -1.49    7.87
  26  -4   0   -2.67    6.61
 -27   3   1    4.80    7.39
  27  -3  -1   -2.12    5.74
 -28   2   2    3.85    6.53
  28  -2  -2   10.23    5.35
 -29   1   3   -7.16    6.84
  29  -1  -3    2.36    5.90
 -30   0   4    5.58    6.84
  30   0  -4   14.55    5.74
 -31  -1   5    4.25    6.21
  31   1  -5    4.56    5.58
 -32  -2   6   -2.91    5.90
  32   2  -6   -4.09    5.19
 -33  -3   7    1.02    5.19
  33   3  -7   -3.46    4.56
 -34  -4   8   -0.79    4.80
  34   4  -8    0.55    5.35
 -35  -5   9   -2.28    4.01
  35   5  -9    0.08    5.27
   0 -32  28   -1.97    9.44
  -1  31 -27   -1.02   11.48
  -2  30 -26    1.73    5.66
   2 -30  26    0.47    5.19
  -3  29 -25    2.20    8.42
   3 -29  25   -0.39    5.74
  -4  28 -24    2.99    9.05
   4 -28  24    7.71    7.55
  -5  27 -23   -1.42    9.99
   5 -27  23   -5.58    8.89
  -6  26 -22   -6.45   10.15
   6 -26  22   -4.17    9.12
  -7  25 -21   24.78   10.70
   7 -25  21    4.33    8.42
  -8  24 -20   12.11   10.15
   8 -24  20   -6.45    9.52
  -9  23 -19   12.27   11.09
   9 -23  19   41.06   10.07
 -10  22 -18   -1.73   10.54
  10 -22  18    2.60    8.89
 -11  21 -17   41.06    9.05
  11 -21  17   33.27    7.87
 -12  20 -16   58.28    9.05
  12 -20  16   43.42    7.87
 -13  19 -15  -14.08   13.76
  13 -19  15   -1.73    8.81
 -14  18 -14  194.44   13.37
  14 -18  14  186.42   18.88
 -15  17 -13   -1.57    9.28
  15 -17  13   11.88    8.49
 -16  16 -12  173.36   14.16
  16 -16  12  163.68   14.32
 -17  15 -11   -6.37    9.28
  17 -15  11  -10.78    8.10
 -18  14 -10   68.51    9.12
  18 -14  10   63.87    8.81
 -19  13  -9   56.48    9.52
  19 -13   9   61.27    8.26
 -20  12  -8    5.98    8.49
  20 -12   8    6.06    6.84
 -21  11  -7  167.07   11.96
  21 -11   7  167.85   10.30
 -22  10  -6   11.33    8.02
  22 -10   6    9.99    7.08
 -23   9  -5   89.90    9.75
  23  -9   5   86.60    8.57
 -24   8  -4    3.62    7.39
  24  -8   4    2.83    6.21
 -25   7  -3   39.09    7.94
  25  -7   3   40.35    7.47
 -26   6  -2   11.33    7.87
  26  -6   2   11.01    6.45
 -27   5  -1    0.94    7.00
  27  -5   1   12.03    6.69
 -28   4   0   24.78    8.49
  28  -4   0   31.15    6.61
 -29   3   1    7.08    7.00
  29  -3  -1   -0.24    5.82
 -30   2   2   30.28    6.92
  30  -2  -2   26.66    5.82
 -31   1   3   -3.46    7.16
  31  -1  -3    1.49    5.98
 -32   0   4   15.73    7.08
  32   0  -4   10.70    5.66
 -33  -1   5    0.94    6.06
  33   1  -5   -1.89    4.80
 -34  -2   6    3.38    5.58
  34   2  -6    1.26    4.80
 -35  -3   7    0.31    4.09
  36   4  -8    2.67    3.38
  -3  31 -27   -0.63    9.52
  -4  30 -26   -2.20    9.83
   4 -30  26    4.56   10.07
  -5  29 -25    0.31    7.08
   5 -29  25    2.20    6.53
  -6  28 -24   -5.58    9.60
   6 -28  24    0.47    9.20
  -7  27 -23    8.65   10.46
   7 -27  23    1.42    7.16
  -8  26 -22   -6.45   10.38
   8 -26  22    1.73    9.83
  -9  25 -21   10.62   11.17
   9 -25  21   -3.93    9.44
 -10  24 -20    7.79   10.70
  10 -24  20   21.87    9.44
 -11  23 -19   -1.81    6.69
  11 -23  19    1.18    6.61
 -12  22 -18   13.06   10.38
  12 -22  18  -12.35    9.44
 -13  21 -17    6.45   14.16
  13 -21  17   -2.67    9.05
 -14  20 -16   13.69    8.02
  14 -20  16   18.56   14.71
 -15  19 -15    5.51    8.18
  15 -19  15   -5.58    7.08
 -16  18 -14   30.75   10.62
  16 -18  14   25.72    9.05
 -17  17 -13   12.27    7.94
  17 -17  13    1.10    7.32
 -18  16 -12   -9.52    9.52
  18 -16  12    1.57    8.34
 -19  15 -11   -0.24    9.36
  19 -15  11    8.42    7.39
 -20  14 -10    4.96    8.97
  20 -14  10    4.64    7.87
 -21  13  -9    7.39    8.49
  21 -13   9   15.42    7.39
 -22  12  -8    3.46    8.49
  22 -12   8    8.89    7.24
 -23  11  -7   26.11    9.28
  23 -11   7   33.04    7.55
 -24  10  -6   13.29    9.12
  24 -10   6   13.45    7.00
 -25   9  -5   -4.64    8.57
  25  -9   5   -5.43    7.00
 -26   8  -4   11.88    8.26
  26  -8   4   -1.49    8.10
 -27   7  -3    1.42    7.32
  27  -7   3    1.65    6.53
 -28   6  -2    3.38    8.02
  28  -6   2    2.52    6.69
 -29   5  -1    3.93    8.73
  29  -5   1    1.49    6.21
 -30   4   0    2.05    7.87
  30  -4   0    3.85    7.79
 -31   3   1    1.34    6.76
  31  -3  -1   -2.83    5.90
 -32   2   2    1.97    7.08
  32  -2  -2   -0.31    5.51
 -33   1   3   -3.15    6.14
  33  -1  -3   -0.63    5.98
 -34   0   4   -1.57    5.82
  34   0  -4    1.02    4.88
 -35  -1   5    1.42    4.40
  35   1  -5    1.81    4.25
  36   2  -6   -0.39    4.17
  -6  30 -26   -6.14    7.32
   6 -30  26    0.24    5.58
  -7  29 -25    5.27    8.81
   7 -29  25    1.81    6.84
  -8  28 -24   -1.81    9.83
   8 -28  24    5.74    8.34
  -9  27 -23   -6.06   10.23
   9 -27  23    8.73    8.73
 -10  26 -22    8.02   10.93
  10 -26  22  -10.23    8.97
 -11  25 -21    7.55   11.25
  11 -25  21    0.63    9.67
 -12  24 -20    5.51   11.01
  12 -24  20   -4.48    9.28
 -13  23 -19    7.79   11.48
  13 -23  19   14.63   10.30
 -14  22 -18   -9.91   15.81
  14 -22  18    2.99    9.83
 -15  21 -17   -8.97   10.38
  15 -21  17   -5.03   14.00
 -16  20 -16   44.60   11.33
  16 -20  16   44.68   10.15
 -17  19 -15   -4.80   10.30
  17 -19  15    2.99    8.81
 -18  18 -14   85.66   13.06
  18 -18  14   76.77   10.62
 -19  17 -13    1.65    8.57
  19 -17  13    0.39    8.57
 -20  16 -12   40.74   10.30
  20 -16  12   42.16    9.91
 -21  15 -11    1.02   10.85
  21 -15  11    5.19    9.20
 -22  14 -10   10.07    9.67
  22 -14  10    7.00    8.18
 -23  13  -9   38.62   10.78
  23 -13   9   41.92    8.34
 -24  12  -8   -0.87    8.42
  24 -12   8    5.66    7.79
 -25  11  -7   67.02   10.15
  25 -11   7   67.33    9.52
 -26  10  -6   -1.34    8.57
  26 -10   6   -9.91    7.00
 -27   9  -5    8.10    9.67
  27  -9   5   25.41    7.16
 -28   8  -4    6.06    8.57
  28  -8   4   -0.08    7.24
 -29   7  -3   -8.73    7.55
  29  -7   3   -3.70    9.44
 -30   6  -2   11.88    8.34
  30  -6   2   15.34    7.55
 -31   5  -1   -4.17    9.20
  31  -5   1   -0.94    6.76
 -32   4   0   15.02    7.94
  32  -4   0   13.06    6.29
 -33   3   1    0.24    7.16
  33  -3  -1   -1.18    6.14
 -34   2   2    2.28    6.69
  34  -2  -2    2.20    5.66
 -35   1   3   -5.43    6.84
  35  -1  -3   -0.39    4.96
  36   0  -4    2.05    4.17
  37   1  -5   -0.16    3.15
  -8  30 -26    1.49    8.34
   8 -30  26   -3.78    6.29
  -9  29 -25   -3.30    7.16
   9 -29  25    4.64    7.00
 -10  28 -24    6.53    9.12
  10 -28  24   -1.18   11.48
 -11  27 -23   -0.39   10.38
  11 -27  23    3.78   11.56
 -12  26 -22   -8.49   11.01
  12 -26  22    0.79    8.89
 -13  25 -21    0.55   11.17
  13 -25  21    4.48    9.75
 -14  24 -20   -6.76    8.65
  14 -24  20    2.99    9.83
 -15  23 -19    0.87   18.41
  15 -23  19   -1.42    9.99
 -16  22 -18    3.93   11.56
  16 -22  18    0.94   13.14
 -17  21 -17    7.32   11.64
  17 -21  17   -0.24    9.52
 -18  20 -16    5.74   10.78
  18 -20  16    5.51    9.12
 -19  19 -15  -18.72   11.25
  19 -19  15   -6.53    9.12
 -20  18 -14    2.60   11.33
  20 -18  14   -2.75    8.73
 -21  17 -13   -2.91    8.18
  21 -17  13    3.78    7.87
 -22  16 -12   -2.28    9.75
  22 -16  12   15.26    8.89
 -23  15 -11    4.56    8.34
  23 -15  11    8.73    7.87
 -24  14 -10    8.02    9.91
  24 -14  10    1.89    8.42
 -25  13  -9    2.52    8.97
  25 -13   9    8.97    6.76
 -26  12  -8   -9.91    9.20
  26 -12   8    1.02    7.94
 -27  11  -7    0.16    8.57
  27 -11   7    0.55    7.16
 -28  10  -6    2.12    8.57
  28 -10   6   -3.85    7.32
 -29   9  -5    1.89    9.05
  29  -9   5    1.49    6.76
 -30   8  -4    1.97    9.12
  30  -8   4    3.38    8.42
 -31   7  -3   -1.81   12.82
  31  -7   3   -1.57    6.92
 -32   6  -2   -8.42    8.57
  32  -6   2    1.49    7.39
 -33   5  -1   -2.60    8.34
  33  -5   1    4.40    6.69
 -34   4   0    1.57    7.55
  34  -4   0   -1.73    6.29
 -35   3   1    0.47    7.16
  35  -3  -1    5.74    5.90
 -36   2   2   -6.53    6.76
  36  -2  -2   -1.34    4.33
 -37   1   3   -0.63    6.21
  37  -1  -3   10.23    6.84
 -10  30 -26  -12.19   11.88
  10 -30  26    0.87    7.55
 -11  29 -25    1.65    8.02
  11 -29  25    4.64    7.32
 -12  28 -24    2.44    8.73
  12 -28  24   -1.97    8.81
 -13  27 -23   10.85   10.15
  13 -27  23   -1.65    7.71
 -14  26 -22    2.60   10.15
  14 -26  22   -0.08    7.24
 -15  25 -21  -10.07   10.70
  15 -25  21   -2.52    8.18
 -16  24 -20    6.76   17.30
  16 -24  20   -1.34    7.24
 -17  23 -19    0.87   11.96
  17 -23  19   -4.48   12.90
 -18  22 -18   -2.05   12.43
  18 -22  18    5.74    9.75
 -19  21 -17   -3.78   11.72
  19 -21  17    4.72    9.60
 -20  20 -16    4.09   11.48
  20 -20  16   11.80    9.36
 -21  19 -15    4.96   11.56
  21 -19  15    9.05    8.97
 -22  18 -14   19.82   11.56
  22 -18  14   25.48    9.05
 -23  17 -13   -2.12   10.70
  23 -17  13    3.78    7.87
 -24  16 -12   -8.26   10.85
  24 -16  12    4.64    9.52
 -25  15 -11   -6.84   11.25
  25 -15  11    3.78    8.26
 -26  14 -10    1.89    9.91
  26 -14  10    7.55    8.42
 -27  13  -9    7.87    9.28
  27 -13   9    5.43    8.10
 -28  12  -8   -6.53    9.28
  28 -12   8  -10.38    7.87
 -29  11  -7    0.39    8.89
  29 -11   7    8.18    7.79
 -30  10  -6   -5.03    8.34
  30 -10   6   -2.52    7.47
 -31   9  -5   -6.92    9.75
  31  -9   5    5.35    6.92
 -32   8  -4    1.10    9.20
  32  -8   4    3.62    7.55
 -33   7  -3   -4.72    7.63
  33  -7   3    4.17    7.08
 -34   6  -2   -5.27    7.79
  34  -6   2   -2.75    6.45
 -35   5  -1   -0.39    6.84
  35  -5   1    3.93    6.45
 -36   4   0    0.87    6.14
  36  -4   0   -1.65    4.01
 -37   3   1   -2.60    5.35
  37  -3  -1    1.18    6.06
 -38   2   2    2.28    5.11
  39  -1  -3    0.00    5.19
 -12  30 -26  -13.69   12.59
  12 -30  26    1.26    7.47
 -13  29 -25   -0.63    9.12
  13 -29  25   -4.80    9.91
 -14  28 -24    0.79    9.67
  14 -28  24   -1.34    9.60
 -15  27 -23    0.87    9.28
  15 -27  23   -2.28    8.42
 -16  26 -22    0.87    8.34
  16 -26  22   -1.81    6.14
 -17  25 -21    7.16   16.44
  17 -25  21   -6.45    8.34
 -18  24 -20   -5.98   10.78
  18 -24  20    1.18   10.85
 -19  23 -19   -7.87   10.85
  19 -23  19    2.91    9.60
 -20  22 -18    3.46   12.59
  20 -22  18   -1.49    9.05
 -21  21 -17   -0.55   11.48
  21 -21  17   -1.02    9.67
 -22  20 -16    5.90   11.48
  22 -20  16   -3.38    9.44
 -23  19 -15   18.72   12.19
  23 -19  15    4.96    9.52
 -24  18 -14    2.99   11.56
  24 -18  14    9.52    9.28
 -25  17 -13   -0.87   11.09
  25 -17  13   -4.88    8.65
 -26  16 -12   13.61   10.15
  26 -16  12   14.87    9.20
 -27  15 -11   -0.31   10.93
  27 -15  11   -0.79    8.73
 -28  14 -10   14.71   10.15
  28 -14  10   16.68    7.16
 -29  13  -9  -11.88    9.99
  29 -13   9    2.67    7.79
 -30  12  -8   -2.36    9.12
  30 -12   8    3.93    8.42
 -31  11  -7    1.10    9.12
  31 -11   7    4.88   11.01
 -32  10  -6   -0.71    8.18
  32 -10   6    2.44    6.53
 -33   9  -5    2.60    7.39
  33  -9   5    1.02    6.45
 -34   8  -4   -1.81    6.21
  34  -8   4    7.39    6.92
 -35   7  -3    1.18    5.82
  35  -7   3    8.73    5.82
 -36   6  -2    1.18    4.25
  36  -6   2    1.02    4.88
 -37   5  -1   -0.71    3.54
  37  -5   1    1.02    4.56
 -38   4   0   -2.28    3.62
 -15  29 -25    2.60    7.94
 -16  28 -24    0.87    7.71
  16 -28  24   -0.24    7.71
 -17  27 -23   -1.73   14.63
  17 -27  23   -2.05    8.02
 -18  26 -22    1.89    9.75
  18 -26  22    3.30    9.91
 -19  25 -21    2.05   10.70
  19 -25  21    3.38    7.79
 -20  24 -20   -0.16   10.15
  20 -24  20   10.23    8.97
 -21  23 -19   15.89   10.93
  21 -23  19    4.09    9.20
 -22  22 -18   -0.63   10.85
  22 -22  18    8.34    9.12
 -23  21 -17   -1.89   11.48
  23 -21  17    1.26    8.97
 -24  20 -16    4.01   11.80
  24 -20  16   -7.00    8.57
 -25  19 -15   -2.83   12.19
  25 -19  15   -1.65    8.10
 -26  18 -14   -3.22   10.38
  26 -18  14    1.89    8.26
 -27  17 -13    4.56   12.19
  27 -17  13   -4.01    9.44
 -28  16 -12   -5.43   10.15
  28 -16  12    6.14    8.81
 -29  15 -11   -1.49   10.23
  29 -15  11  -10.23    8.57
 -30  14 -10    3.54    9.52
  30 -14  10   -3.07    8.10
 -31  13  -9    1.73    7.39
  31 -13   9    1.49    8.42
 -32  12  -8   -1.49    8.73
  32 -12   8    3.07    8.10
 -33  11  -7   -2.44    7.24
  33 -11   7   -3.22   10.30
 -34  10  -6    1.89    5.66
  34 -10   6   -8.65    8.34
 -35   9  -5   -0.31    5.98
  35  -9   5    2.99    5.03
 -36   8  -4   -3.54    4.72
  36  -8   4   -2.20    5.43
 -37   7  -3    0.71    4.33
  37  -7   3   -4.01    8.57
 -38   6  -2   -5.74    9.83
  38  -6   2    1.49    7.79
 -39   5  -1   -8.73   12.11
  39  -5   1    1.10    6.61
  40  -4   0    0.24    5.58
 -18  28 -24   -3.85   13.14
 -19  27 -23   18.17   15.26
  19 -27  23    2.20    8.81
 -20  26 -22   -8.49   10.93
  20 -26  22    8.49    9.99
 -21  25 -21   -0.71   10.38
  21 -25  21    0.87    8.42
 -22  24 -20   -0.39   11.41
  22 -24  20    3.46    8.42
 -23  23 -19    4.33    9.60
  23 -23  19    1.97    8.34
 -24  22 -18    6.76    9.99
  24 -22  18   -6.21    8.42
 -25  21 -17    8.97   10.15
  25 -21  17   -2.60    8.18
 -26  20 -16    1.42   11.17
  26 -20  16   -0.63    7.79
 -27  19 -15    7.47    9.60
  27 -19  15   -2.60    7.32
 -28  18 -14   -4.25   11.48
  28 -18  14   -6.21    6.61
 -29  17 -13   -1.89    9.99
  29 -17  13    0.47    7.87
 -30  16 -12    4.25   10.07
  30 -16  12   10.85    7.79
 -31  15 -11    3.54    8.49
  31 -15  11   -5.98    7.39
 -32  14 -10   -7.47    7.32
  32 -14  10    2.83    7.24
 -33  13  -9   -1.81    6.76
  33 -13   9    1.65    7.47
 -34  12  -8   -0.87    6.45
  34 -12   8    0.79    5.90
 -35  11  -7    2.20    5.90
  35 -11   7   -0.71    7.00
 -36  10  -6   -2.28    5.90
 -37   9  -5   -0.63    5.27
  37  -9   5   -5.58    8.49
 -38   8  -4    6.45   11.01
  38  -8   4   -2.91    8.73
  39  -7   3    2.75    7.24
  40  -6   2   -1.02    6.21
  41  -5   1    1.10    7.87
 -21  27 -23   -4.33   16.75
 -22  26 -22    3.22   10.78
  22 -26  22   -3.15    7.24
 -23  25 -21   -5.35    9.12
  23 -25  21   -1.57    7.55
 -24  24 -20   -6.53   10.07
  24 -24  20    0.87    8.26
 -25  23 -19   -8.97    9.83
  25 -23  19   -6.37    8.97
 -26  22 -18    8.89    9.99
  26 -22  18   -5.43    7.08
 -27  21 -17   -1.89    9.60
  27 -21  17    6.14    6.92
 -28  20 -16    0.47   11.72
  28 -20  16    0.24    6.37
 -29  19 -15   11.17    9.75
  29 -19  15   -4.17    7.24
 -30  18 -14    1.34   10.54
  30 -18  14   -2.36    7.71
 -31  17 -13   -3.15    9.60
  31 -17  13    0.94    8.02
 -32  16 -12   -2.28    8.26
  32 -16  12   12.19    7.63
 -33  15 -11    5.43    7.47
  33 -15  11    5.19    6.92
 -34  14 -10   -0.31    7.79
  34 -14  10    3.70    7.24
 -35  13  -9    1.42    6.45
  35 -13   9    0.16   10.07
 -36  12  -8   -2.75   11.01
  36 -12   8    0.55    8.73
 -38  10  -6   -1.34    5.58
 -39   9  -5   -1.42    7.87
  39  -9   5    1.65    6.92
  40  -8   4   -1.02    6.37
  41  -7   3    0.47    6.76
  42  -6   2    2.20    7.79
 -25  25 -21    3.38    8.42
  25 -25  21    0.31    5.98
 -26  24 -20    7.87   10.93
  26 -24  20   -0.87   12.03
 -27  23 -19    0.31    7.16
  27 -23  19    3.30    7.87
 -28  22 -18    1.65    8.57
  28 -22  18   -0.79    4.96
 -29  21 -17    2.36    8.10
  29 -21  17    8.97    5.98
 -30  20 -16    2.60    7.63
  30 -20  16    1.81    6.29
 -31  19 -15    4.80    7.08
  31 -19  15    1.65    5.35
 -32  18 -14   -2.75    8.57
  32 -18  14    1.65    5.03
 -33  17 -13    1.73    7.39
  33 -17  13    1.10    4.17
 -34  16 -12    3.54   10.38
  34 -16  12   -1.49    4.17
 -35  15 -11    9.05   12.27
  36 -14  10   -4.88    9.60
 -37  13  -9   -1.42    9.60
  37 -13   9   -4.72    8.65
 -38  12  -8   -6.06    7.79
  39 -11   7    2.05    7.47
  40 -10   6    0.24    6.61
 -29  23 -19   -6.53    9.28
  29 -23  19   -4.09    8.81
 -30  22 -18   -0.55    8.57
  30 -22  18    1.89    8.57
 -31  21 -17   -0.47    7.71
  31 -21  17    2.44    7.55
 -32  20 -16    6.29   12.51
  32 -20  16   -1.34    4.80
  33 -19  15    4.40    7.71
  34 -18  14    0.16    4.64
 -35  17 -13   -0.31    8.34
  35 -17  13    0.16    6.14
 -38  14 -10   -4.56   10.70
  38 -14  10   -1.65    8.34
 -39  13  -9    1.10    8.65
  39 -13   9    0.94    4.88
  43  -9   5   -1.10    4.96
 -33  21 -17    3.70   10.23
  33 -21  17    0.87    6.61
  39 -15  11   -0.63    7.87
  40 -14  10    3.22    4.56
  41 -13   9    0.94    6.53
  42 -12   8   -1.97    6.37
  37 -13  19    4.40    7.39
  40  -8  14   -0.31    3.93
  38 -10  16   -0.47    6.29
  37 -11  17    2.44    7.39
  36 -12  18    3.07    5.11
 -36  12 -18    6.69    7.94
 -35  13 -19    1.65    8.26
 -34  14 -20   -1.97   11.41
 -33  15 -21   -9.75    9.91
  40  -6  12   -0.16    5.43
  39  -7  13   -1.10    4.40
  38  -8  14   -0.71    4.40
  37  -9  15    1.26    6.29
  36 -10  16    0.16    7.00
  35 -11  17    0.94    4.56
 -35  11 -17   -1.02   12.11
  34 -12  18   -0.94    7.55
 -34  12 -18   -0.55    8.10
  33 -13  19   -0.24    7.79
 -33  13 -19   -3.54    9.28
  32 -14  20    0.79    8.10
  30 -16  22   -0.16    6.61
  29 -17  23   -2.44    6.21
 -27  19 -25   -0.16   11.09
  40  -4  10    3.07    4.64
  39  -5  11   -2.12    5.11
 -38   6 -12   -4.09    5.51
 -37   7 -13    1.73    8.02
  36  -8  14   -0.55    5.03
 -36   8 -14   -4.01    9.83
  35  -9  15    0.24    5.19
 -35   9 -15   -6.29    9.36
  34 -10  16    0.16    5.03
 -34  10 -16   -4.88    7.71
  33 -11  17   -2.44    5.98
 -33  11 -17    3.07    6.06
  32 -12  18   -1.02    9.05
 -32  12 -18   -1.34    7.16
  31 -13  19    6.14    9.28
 -31  13 -19    2.52    6.84
  30 -14  20   -3.30    5.90
 -30  14 -20   11.96   13.61
  29 -15  21    2.60    5.98
 -29  15 -21   -3.46   12.59
  28 -16  22   -1.73    9.75
 -28  16 -22    3.15   12.66
  27 -17  23   -0.39    8.10
 -27  17 -23    1.42   11.72
  26 -18  24    0.63    5.11
 -26  18 -24    2.60   11.72
 -25  19 -25   16.05   13.21
 -24  20 -26    1.57   14.24
 -23  21 -27  -11.41   14.24
 -38   4 -10   -1.89    6.61
 -37   5 -11    0.24    6.14
  36  -6  12    2.91    7.71
 -36   6 -12    7.94    7.55
  35  -7  13   -1.34    4.25
 -35   7 -13   -0.47    6.06
  34  -8  14   -0.08    5.11
 -34   8 -14   -3.22    6.45
  33  -9  15    1.26    5.19
 -33   9 -15   -1.49    8.18
  32 -10  16    2.91    4.33
 -32  10 -16   -0.94    7.16
  31 -11  17    5.43    5.82
 -31  11 -17   -2.52    5.98
  30 -12  18   -0.55    5.51
 -30  12 -18   -0.08    6.21
  29 -13  19   -9.75    6.14
 -29  13 -19   -1.65    6.53
  28 -14  20    2.67    8.97
 -28  14 -20    1.65    7.00
  27 -15  21   -8.42    6.61
 -27  15 -21   -1.81    9.36
  26 -16  22   -2.91    6.14
 -26  16 -22   -5.03    7.32
  25 -17  23   -2.28    6.53
 -25  17 -23   -0.16    8.42
  24 -18  24   -1.65    4.88
 -24  18 -24   -5.66    8.49
  23 -19  25   -5.43    6.53
 -23  19 -25    3.07    6.37
  22 -20  26   -2.60    9.83
 -22  20 -26    7.39   10.15
  21 -21  27    3.85    8.49
 -21  21 -27  -11.09   14.87
  20 -22  28   -2.20    7.47
  38  -2   8    0.24    3.30
  37  -3   9    0.47    3.15
 -37   3  -9    5.90    7.08
  36  -4  10    1.34    3.93
 -36   4 -10    0.71    6.53
  35  -5  11    1.49    4.88
 -35   5 -11    2.91    9.52
  34  -6  12   -0.16    6.29
 -34   6 -12    6.76    7.55
  33  -7  13   -0.16    6.06
 -33   7 -13   -3.46    8.81
  32  -8  14    4.01    6.29
 -32   8 -14    4.33    7.79
  31  -9  15   -0.31    4.80
 -31   9 -15    1.42    7.87
  30 -10  16    1.02    6.14
 -30  10 -16   -6.21    8.49
  29 -11  17   -0.63    7.47
 -29  11 -17   -7.32    9.75
  28 -12  18    3.62    6.76
 -28  12 -18    6.06    8.49
  27 -13  19   -0.39    7.39
 -27  13 -19   -9.12    8.49
  26 -14  20   -1.02    7.87
 -26  14 -20    2.44    9.91
  25 -15  21    3.70    8.02
 -25  15 -21   -1.73   10.62
  24 -16  22    0.79    7.63
 -24  16 -22    9.05    8.34
  23 -17  23    1.73    8.34
 -23  17 -23    4.80    9.75
  22 -18  24    0.79    8.26
 -22  18 -24    7.00   10.30
  21 -19  25    0.16    7.71
 -21  19 -25   -3.62   10.78
  20 -20  26   -1.34   12.66
 -20  20 -26   -0.87    9.28
  19 -21  27    0.79    8.89
 -19  21 -27    7.87   10.30
  18 -22  28    0.47    6.14
 -18  22 -28   -4.25    9.52
  17 -23  29   -3.30    5.98
 -17  23 -29    6.53   15.34
  38   0   6    1.65    3.22
  37  -1   7    0.94    3.62
 -37   1  -7    0.31    4.88
  36  -2   8    3.78    5.03
 -36   2  -8    5.19    6.76
  35  -3   9    2.99    3.54
 -35   3  -9   -1.02    5.19
  34  -4  10   -3.70    5.43
 -34   4 -10    3.15    5.90
  33  -5  11    2.12    5.27
 -33   5 -11  -11.09    7.47
  32  -6  12    2.99    5.43
 -32   6 -12   -3.30    7.47
  31  -7  13    2.67    5.66
 -31   7 -13    5.11    7.63
  30  -8  14    1.97    5.58
 -30   8 -14    2.75    8.02
  29  -9  15    0.71    6.76
 -29   9 -15    9.67    8.81
  28 -10  16    0.63    8.10
 -28  10 -16   -0.08    8.89
  27 -11  17   -4.40    8.42
 -27  11 -17  -10.30   10.78
  26 -12  18    1.02    8.57
 -26  12 -18   11.56   10.54
  25 -13  19   -2.20    7.79
 -25  13 -19   12.19   10.23
  24 -14  20   -0.87    8.73
 -24  14 -20    1.42   10.70
  23 -15  21    7.87    8.73
 -23  15 -21   -4.64   11.17
  22 -16  22   -0.31    9.60
 -22  16 -22    1.26    9.75
  21 -17  23    2.60    9.05
 -21  17 -23   -7.87   11.41
  20 -18  24    5.74    9.20
 -20  18 -24   -2.60   11.17
  19 -19  25   -1.42    9.05
 -19  19 -25    1.18    9.83
  18 -20  26   -5.98    8.18
 -18  20 -26   -5.03   10.38
  17 -21  27   -1.42    6.84
 -17  21 -27   -8.81   12.59
  16 -22  28   -3.22    7.16
 -16  22 -28    8.34    9.91
  15 -23  29    8.34    8.34
 -15  23 -29   15.65   15.26
  14 -24  30    3.30    6.92
 -14  24 -30    5.90   14.08
  37   1   5    1.97    3.46
 -37  -1  -5   -3.22    5.27
  36   0   6    1.49    3.62
 -36   0  -6   -0.63    7.00
  35  -1   7   -2.05    3.78
 -35   1  -7    1.02    4.56
  34  -2   8   -0.87    5.66
 -34   2  -8   -2.67    4.25
  33  -3   9    1.73    5.11
 -33   3  -9    3.62    4.56
  32  -4  10    9.75    6.45
 -32   4 -10    7.71    7.63
  31  -5  11    1.49    6.45
 -31   5 -11    5.35    6.84
  30  -6  12   -6.29    6.53
 -30   6 -12    3.62    7.71
  29  -7  13    2.36    6.06
 -29   7 -13   -2.28    8.57
  28  -8  14    3.85    6.53
 -28   8 -14    4.01    8.57
  27  -9  15    5.51    7.16
 -27   9 -15    2.52    9.20
  26 -10  16    0.87    7.63
 -26  10 -16    8.65    9.52
  25 -11  17    2.05    7.55
 -25  11 -17    9.75    9.60
  24 -12  18   -7.94    8.49
 -24  12 -18   -1.73   10.38
  23 -13  19    5.82    9.12
 -23  13 -19    1.18   10.15
  22 -14  20   11.41    8.89
 -22  14 -20   -7.24   10.70
  21 -15  21    4.64    9.52
 -21  15 -21    0.24   11.41
  20 -16  22    2.91    7.08
 -20  16 -22   -3.54    9.12
  19 -17  23   -4.72    9.20
 -19  17 -23    8.02   11.72
  18 -18  24    2.52   13.37
 -18  18 -24  -11.48   16.05
  17 -19  25   -3.38    9.36
 -17  19 -25   -0.16   11.33
  16 -20  26    3.38    8.10
 -16  20 -26    8.81   11.41
  15 -21  27   -0.71   11.33
 -15  21 -27   -3.62    9.67
  14 -22  28   -1.10    7.71
 -14  22 -28   -4.01   15.65
  13 -23  29    2.20    6.21
 -13  23 -29    0.16    8.10
  12 -24  30    1.34    6.45
 -12  24 -30   -6.14    8.57
  11 -25  31   -3.30    9.83
  36   2   4   -1.18    3.93
 -36  -2  -4    1.18    7.71
  35   1   5    2.83    3.78
 -35  -1  -5   -1.65    8.34
  34   0   6    5.58    6.61
 -34   0  -6   -0.16    9.28
  33  -1   7   -7.39    5.35
 -33   1  -7    1.10    5.58
  32  -2   8   -2.44    5.03
 -32   2  -8    2.12    6.84
  31  -3   9   -2.91    7.79
 -31   3  -9   -3.78    6.53
  30  -4  10    0.79    6.53
 -30   4 -10    7.00    7.94
  29  -5  11    0.08    5.90
 -29   5 -11    1.02    7.24
  28  -6  12    8.89    5.90
 -28   6 -12    1.73    7.87
  27  -7  13   -1.73    7.00
 -27   7 -13    4.64    8.97
  26  -8  14   -2.05    6.45
 -26   8 -14   -3.30    8.49
  25  -9  15   -2.36    6.84
 -25   9 -15   -1.49    8.65
  24 -10  16   15.26    7.24
 -24  10 -16    4.09    9.28
  23 -11  17    6.14    7.79
 -23  11 -17    5.82    9.99
  22 -12  18    8.89    8.10
 -22  12 -18    5.35   10.23
  21 -13  19    4.88    7.94
 -21  13 -19   10.15   10.30
  20 -14  20   19.66    9.28
 -20  14 -20   18.56   10.30
  19 -15  21    5.19    9.28
 -19  15 -21   -3.78   10.93
  18 -16  22   -3.38    9.20
 -18  16 -22    7.87   11.56
  17 -17  23   -3.46   13.84
 -17  17 -23   -8.10   16.44
  16 -18  24   -1.42    9.60
 -16  18 -24    8.81    7.79
  15 -19  25   11.41   13.14
 -15  19 -25   -5.90   16.52
  14 -20  26    1.81   11.48
 -14  20 -26    3.62    8.97
  13 -21  27    7.24    8.89
 -13  21 -27   14.16   17.15
  12 -22  28    3.62    6.06
 -12  22 -28    1.10   10.54
  11 -23  29    1.10    7.63
 -11  23 -29   -7.71    8.10
  10 -24  30    1.73    7.00
 -10  24 -30    7.94    8.42
   9 -25  31   -0.87    5.90
  -9  25 -31   -1.49    6.84
 -36  -4  -2    6.29    5.90
  35   3   3    2.12    3.30
 -35  -3  -3    5.11    7.32
  34   2   4    1.34    4.40
 -34  -2  -4    2.52    4.88
  33   1   5    1.18    4.80
 -33  -1  -5    1.02    5.66
  32   0   6   -4.80    5.58
 -32   0  -6    0.87    6.29
  31  -1   7    0.87    6.06
 -31   1  -7   -1.57    6.53
  30  -2   8    0.31    6.37
 -30   2  -8   -5.82    7.08
  29  -3   9    0.31    6.61
 -29   3  -9    1.57    7.47
  28  -4  10    7.87    5.58
 -28   4 -10   -0.47    6.53
  27  -5  11   -1.97    6.69
 -27   5 -11    3.62    7.00
  26  -6  12    6.76    7.00
 -26   6 -12    3.30    9.05
  25  -7  13    1.02    6.92
 -25   7 -13    5.66    8.73
  24  -8  14    1.02    8.42
 -24   8 -14   -2.44    9.75
  23  -9  15   12.66    7.08
 -23   9 -15    1.89    9.05
  22 -10  16   -1.65    7.63
 -22  10 -16   15.73    9.52
  21 -11  17   22.26    8.26
 -21  11 -17   27.53   10.54
  20 -12  18    6.37    8.02
 -20  12 -18    6.92    9.67
  19 -13  19   24.62    8.42
 -19  13 -19   25.64   10.54
  18 -14  20    0.16    9.12
 -18  14 -20    9.91   10.30
  17 -15  21    8.97   12.27
 -17  15 -21    2.20    8.73
  16 -16  22   -5.51   13.21
 -16  16 -22   20.37   15.73
  15 -17  23    7.47   12.59
 -15  17 -23    3.30   15.97
  14 -18  24   -8.89   12.35
 -14  18 -24   14.63   14.55
  13 -19  25  -30.75   15.50
 -13  19 -25    7.08   10.78
  12 -20  26    2.67    9.99
 -12  20 -26   -4.33   16.20
  11 -21  27   -1.02    8.10
 -11  21 -27    8.10   12.27
  10 -22  28   11.33    8.57
 -10  22 -28   12.59   10.78
   9 -23  29   -1.34    6.53
  -9  23 -29   -1.18    8.02
   8 -24  30   -6.06    6.84
  -8  24 -30   -0.87    8.18
   7 -25  31   -0.87    5.43
  -7  25 -31    9.60    9.44
   6 -26  32   -4.48   10.30
  35   5   1    1.10    2.36
 -35  -5  -1   -2.91    5.74
  34   4   2    3.07    3.78
 -34  -4  -2    4.17    3.54
  33   3   3   -1.57    4.01
 -33  -3  -3    5.11    4.88
  32   2   4    4.88    4.64
 -32  -2  -4    1.81    6.14
  31   1   5   -1.18    5.43
 -31  -1  -5    4.96    6.14
  30   0   6    2.28    5.35
 -30   0  -6    4.01    7.00
  29  -1   7    0.55    5.19
 -29   1  -7   -0.71    7.16
  28  -2   8    1.02    5.27
 -28   2  -8   -2.36    7.32
  27  -3   9    1.73    5.27
 -27   3  -9    0.55    7.32
  26  -4  10    3.22    6.21
 -26   4 -10    0.87    7.47
  25  -5  11   13.37    6.76
 -25   5 -11   15.42    7.94
  24  -6  12    0.39    6.21
 -24   6 -12    7.63    7.47
  23  -7  13    3.85    6.61
 -23   7 -13   12.90    8.18
  22  -8  14   -8.02    7.16
 -22   8 -14    0.31    8.34
  21  -9  15   18.80    7.32
 -21   9 -15   20.77    8.89
  20 -10  16   15.50    7.71
 -20  10 -16    5.35    8.97
  19 -11  17    9.52    7.79
 -19  11 -17    5.27    9.36
  18 -12  18   38.38    8.81
 -18  12 -18   40.82   10.46
  17 -13  19   -8.34    6.61
 -17  13 -19   -2.12   10.46
  16 -14  20  -10.38   12.27
 -16  14 -20   17.46   15.26
  15 -15  21    1.73    7.32
 -15  15 -21   -7.79    8.49
  14 -16  22   11.96   12.35
 -14  16 -22  -11.80   15.81
  13 -17  23   24.78   12.35
 -13  17 -23    6.29   14.47
  12 -18  24   10.62   12.35
 -12  18 -24    1.10   10.30
  11 -19  25   -4.80    9.20
 -11  19 -25   18.25   11.25
  10 -20  26    7.55    9.99
 -10  20 -26    1.81   12.27
   9 -21  27    6.45    9.91
  -9  21 -27    2.05   11.64
   8 -22  28   -6.21    7.63
  -8  22 -28    0.87   11.09
   7 -23  29    3.38    7.94
  -7  23 -29   -1.49    8.81
   6 -24  30   -0.47    6.21
  -6  24 -30   -0.94    6.45
   5 -25  31   -3.93    7.08
  -5  25 -31   -1.34    7.71
   4 -26  32    5.98    9.05
  33   5   1    1.18    3.22
 -33  -5  -1    0.24    3.85
  32   4   2   -1.65    4.33
 -32  -4  -2   -0.87    4.56
  31   3   3    4.96    4.25
 -31  -3  -3   -1.57    5.35
  30   2   4   -2.83    5.19
 -30  -2  -4    4.88    5.66
  29   1   5   -0.08    4.96
 -29  -1  -5    3.62    5.74
  28   0   6   -2.20    4.96
 -28   0  -6   -2.20    5.98
  27  -1   7    4.33    5.58
 -27   1  -7    2.44    5.74
  26  -2   8    9.75    5.27
 -26   2  -8    7.00    6.53
  25  -3   9   13.76    5.19
 -25   3  -9   15.73    6.53
  24  -4  10   12.66    5.51
 -24   4 -10   17.07    7.32
  23  -5  11    3.15    5.58
 -23   5 -11   -0.63    7.55
  22  -6  12    3.22    5.74
 -22   6 -12    3.78    7.00
  21  -7  13    2.20    6.21
 -21   7 -13   -4.09    7.79
  20  -8  14    5.27    6.53
 -20   8 -14    8.81    7.63
  19  -9  15   18.48    7.55
 -19   9 -15   11.96    8.49
  18 -10  16    9.83    6.92
 -18  10 -16   15.10    8.57
  17 -11  17   13.92    7.55
 -17  11 -17   12.43    9.36
  16 -12  18  -11.09    8.02
 -16  12 -18    4.01    9.20
  15 -13  19   -2.99   11.72
 -15  13 -19    4.88   13.84
  14 -14  20  -10.85   11.80
 -14  14 -20    7.39   13.92
  13 -15  21    6.92    8.65
 -13  15 -21    3.62    9.99
  12 -16  22   23.68    8.34
 -12  16 -22    6.06    8.02
  11 -17  23    2.99    9.44
 -11  17 -23    0.71   15.26
  10 -18  24    9.12    8.10
 -10  18 -24    7.24    8.89
   9 -19  25   -1.81    9.52
  -9  19 -25    0.47   11.09
   8 -20  26    7.63    9.44
  -8  20 -26   -8.49   11.33
   7 -21  27    4.33    9.28
  -7  21 -27    1.81   11.96
   6 -22  28    7.63    9.36
  -6  22 -28    5.98   10.78
   5 -23  29    4.17    6.14
  -5  23 -29   -2.44    5.66
   4 -24  30    0.55    7.47
  -4  24 -30    7.79   10.07
   3 -25  31    2.36    5.58
  -3  25 -31   -0.24    7.94
   2 -26  32    1.73    5.03
  32   6   0   -0.39    3.07
 -32  -6   0   -5.03    3.30
  31   5   1    1.26    3.78
 -31  -5  -1    2.44    4.33
  30   4   2    0.71    4.64
 -30  -4  -2    2.36    4.56
  29   3   3    0.79    4.64
 -29  -3  -3    0.79    5.98
  28   2   4   -2.12    4.72
 -28  -2  -4    7.87    5.90
  27   1   5    2.67    5.19
 -27  -1  -5   10.54    6.29
  26   0   6    6.84    5.19
 -26   0  -6    0.63    6.37
  25  -1   7    0.94    5.35
 -25   1  -7   10.07    6.37
  24  -2   8    1.42    5.03
 -24   2  -8    0.87    5.82
  23  -3   9    4.48    5.66
 -23   3  -9    0.16    6.29
  22  -4  10    0.87    5.11
 -22   4 -10   -4.01    6.37
  21  -5  11    2.44    5.43
 -21   5 -11    3.54    6.69
  20  -6  12   32.72    6.21
 -20   6 -12   26.04    6.84
  19  -7  13   27.92    6.53
 -19   7 -13   30.60    7.55
  18  -8  14    9.60    6.37
 -18   8 -14    4.25    7.71
  17  -9  15   -1.65    7.00
 -17   9 -15    7.63    7.94
  16 -10  16   10.70    6.84
 -16  10 -16    0.24    8.42
  15 -11  17   -3.93    7.55
 -15  11 -17   11.48    9.12
  14 -12  18   19.98    7.87
 -14  12 -18   29.89    9.44
  13 -13  19   15.73   12.51
 -13  13 -19   15.57   15.02
  12 -14  20   32.80   12.82
 -12  14 -20   39.09   14.71
 -11  15 -21    6.92   13.76
  10 -16  22   21.55    8.89
   9 -17  23    1.42    8.81
  -9  17 -23    7.32   10.54
   8 -18  24    3.07    9.60
  -8  18 -24    3.93   11.01
   7 -19  25    6.45    7.47
  -7  19 -25   -0.31   11.01
   6 -20  26   -8.10    9.67
  -6  20 -26   -1.97   10.78
   5 -21  27    0.31    9.28
  -5  21 -27   -0.94   10.30
   4 -22  28    7.32    6.92
  -4  22 -28    5.11    8.34
   3 -23  29    7.16   10.93
  -3  23 -29    0.08   11.25
   2 -24  30   -3.07    9.52
  -2  24 -30    4.96    9.52
   1 -25  31   -1.34    5.51
  -1  25 -31    0.31    6.76
  31   7  -1    0.00    3.30
 -31  -7   1   -0.55    2.75
  30   6   0   -0.71    3.22
 -30  -6   0   -0.39    3.93
  29   5   1    3.62    3.70
 -29  -5  -1   -0.63    4.64
  28   4   2    7.55    4.48
 -28  -4  -2    3.70    5.19
  27   3   3    8.81    4.72
 -27  -3  -3   -1.73    5.35
  26   2   4    0.71    4.88
 -26  -2  -4    3.38    7.87
  25   1   5   10.38    4.64
 -25  -1  -5    6.21    5.19
  24   0   6   -0.39    4.56
 -24   0  -6    0.63    5.51
  23  -1   7   14.71    5.03
 -23   1  -7   26.59    6.45
  22  -2   8   -6.45    5.11
 -22   2  -8   -1.10    6.69
  21  -3   9   23.99    5.11
 -21   3  -9   14.00    6.45
  20  -4  10    2.75    5.98
 -20   4 -10   -4.25    7.32
  19  -5  11   69.53    6.53
 -19   5 -11   68.67    8.34
  18  -6  12    6.06    6.06
 -18   6 -12    5.82    7.32
  17  -7  13   -1.10    6.61
 -17   7 -13    9.12    7.16
  16  -8  14   15.89    6.76
 -16   8 -14    4.80    7.94
  15  -9  15    4.48    6.45
 -15   9 -15    8.65    8.10
  14 -10  16   14.87    9.36
 -14  10 -16   19.98    6.76
  13 -11  17    3.07    6.92
 -13  11 -17    5.66    8.65
  12 -12  18    6.06    7.39
 -12  12 -18    6.69    8.97
  11 -13  19   13.14    8.42
 -11  13 -19   18.72   10.30
 -10  14 -20  -11.96   13.06
   9 -15  21   19.03    8.73
   8 -16  22    6.69    8.57
  -8  16 -22    1.65   10.62
   7 -17  23    7.55    8.73
  -7  17 -23  -10.23   10.30
   6 -18  24   -1.81    7.79
  -6  18 -24    5.11    8.89
   5 -19  25    1.65   12.74
  -5  19 -25   15.65   10.93
   4 -20  26    5.51   12.51
  -4  20 -26   -0.47   15.10
   3 -21  27    8.02    7.00
  -3  21 -27    4.80    7.63
   2 -22  28   -1.49   12.43
  -2  22 -28   -8.73   15.02
   1 -23  29   -3.54   10.15
  -1  23 -29   10.38   11.33
   0 -24  30   -4.17    9.05
   0  24 -30   -6.84    9.99
   1  25 -31    6.61    8.26
  29   7  -1    3.78    3.70
 -29  -7   1    0.24    2.99
  28   6   0   -2.91    3.38
 -28  -6   0   -1.57    3.85
  27   5   1    7.71    3.93
 -27  -5  -1    5.11    4.48
  26   4   2    2.36    3.85
 -26  -4  -2    7.47    4.88
  25   3   3   36.58    4.48
 -25  -3  -3   43.50    5.66
  24   2   4    7.94    4.56
 -24  -2  -4   10.70    5.43
  23   1   5   36.50    5.03
 -23  -1  -5   35.55    5.82
  22   0   6   10.15    5.11
 -22   0  -6    5.58    5.35
  21  -1   7    9.28    5.19
 -21   1  -7   14.55    5.27
  20  -2   8   16.60    4.72
 -20   2  -8   18.64    6.14
  19  -3   9    7.79    5.66
 -19   3  -9   17.54    6.69
  18  -4  10  165.81    9.99
 -18   4 -10  178.24    9.75
  17  -5  11   14.55    5.58
 -17   5 -11   12.59    6.45
  16  -6  12   95.57    8.10
 -16   6 -12   97.85    8.73
  15  -7  13   -3.07    6.21
 -15   7 -13    0.24    6.92
  14  -8  14   -3.07    6.21
 -14   8 -14    1.26    8.02
  13  -9  15   22.65    7.39
 -13   9 -15   10.85    7.63
  12 -10  16   20.37   10.85
 -12  10 -16   11.01   12.03
  11 -11  17  101.23   10.15
 -11  11 -17   81.17   10.85
  10 -12  18    6.21    7.63
 -10  12 -18   11.09    8.57
   9 -13  19   80.86   12.90
  -9  13 -19   63.32    8.57
   8 -14  20    0.16    7.63
  -8  14 -20    0.31   14.32
   7 -15  21    5.74    7.94
  -7  15 -21    6.06    9.44
   6 -16  22    8.73   12.35
  -6  16 -22   22.81   14.87
   5 -17  23   -1.65    7.24
  -5  17 -23   -1.42    7.79
   4 -18  24    7.94   13.06
  -4  18 -24   22.57   15.81
   3 -19  25    0.87   11.88
  -3  19 -25   -1.89   15.26
   2 -20  26    8.65    7.87
  -2  20 -26   -2.20    7.71
   1 -21  27   -5.58   12.43
  -1  21 -27   -2.28   15.02
   0 -22  28    7.47   12.27
   0  22 -28   -5.11   12.11
  -1 -23  29    0.31    8.97
   1  23 -29   -0.16    6.21
   2  24 -30    0.55    9.99
   3  25 -31   -2.20   11.56
   4  26 -32   -3.15    7.71
  27   7  -1    1.18    3.85
 -27  -7   1    4.48    3.30
  26   6   0    6.92    3.15
 -26  -6   0    5.90    3.85
  25   5   1    1.73    3.78
 -25  -5  -1   12.98    4.33
  24   4   2   13.61    5.98
 -24  -4  -2    6.14    4.17
  23   3   3   17.54    5.90
 -23  -3  -3   21.08    4.72
  22   2   4    6.14    3.70
 -22  -2  -4    2.83    4.96
  21   1   5   27.92    4.88
 -21  -1  -5   33.27    5.66
  20   0   6   28.40    5.11
 -20   0  -6   24.70    5.90
  19  -1   7   38.31    4.96
 -19   1  -7   38.70    6.14
  18  -2   8   24.78    4.88
 -18   2  -8   20.53    6.84
  17  -3   9   48.37    5.66
 -17   3  -9   49.87    6.45
  16  -4  10   94.86    7.00
 -16   4 -10   99.97    7.94
  15  -5  11   59.46    6.29
 -15   5 -11   63.79    8.18
  14  -6  12   40.11    6.61
 -14   6 -12   42.00    7.24
  13  -7  13   59.94    6.92
 -13   7 -13   66.54    7.94
  12  -8  14   28.47    5.82
 -12   8 -14   39.49    7.55
  11  -9  15   30.05    6.53
 -11   9 -15   35.32    7.39
  10 -10  16   23.68    7.08
 -10  10 -16   28.16   12.43
   9 -11  17   49.16    6.69
  -9  11 -17   43.58    8.73
  -8  12 -18   32.25   12.43
   7 -13  19   37.76    7.39
  -7  13 -19   19.03   10.07
   6 -14  20   10.85    5.98
  -6  14 -20   16.36    8.10
   5 -15  21   11.64    7.94
  -5  15 -21    5.58    9.36
   4 -16  22   10.38    5.90
  -4  16 -22    2.60    6.69
   3 -17  23   -6.21   11.96
  -3  17 -23  -12.19   15.89
   2 -18  24    4.96   12.03
  -2  18 -24   -0.63   14.79
   1 -19  25    0.00    6.92
  -1  19 -25    1.97    8.18
   0 -20  26   -3.70   14.24
   0  20 -26    2.67   15.73
  -1 -21  27    9.20   12.59
   1  21 -27   -7.79   14.24
  -2 -22  28    8.18   10.70
   2  22 -28    6.92   12.35
  -3 -23  29   -3.30    5.98
   3  23 -29    0.71   10.78
  -4 -24  30    1.73    7.32
  -5 -25  31    2.99    6.69
   5  25 -31   -5.98   10.93
  -6 -26  32    0.47    6.76
   6  26 -32    3.46    7.47
  26   8  -2    8.34    2.05
  25   7  -1    4.40    3.30
 -25  -7   1    4.25    4.80
  24   6   0    0.71    2.91
 -24  -6   0    0.63    3.46
  23   5   1   33.51    3.78
 -23  -5  -1   37.60    4.48
  22   4   2    6.76    3.70
 -22  -4  -2    8.10    4.64
  21   3   3  117.43    6.53
 -21  -3  -3  109.25    6.84
  20   2   4   27.22    4.48
 -20  -2  -4   41.29    5.43
  19   1   5  101.86    6.21
 -19  -1  -5   96.35    6.45
  18   0   6   13.14    4.56
 -18   0  -6    8.34    5.35
  17  -1   7    2.28    4.64
 -17   1  -7   -3.70    5.35
  16  -2   8  278.13   13.61
 -16   2  -8  302.51   17.30
  15  -3   9   20.69    4.88
 -15   3  -9   23.13    5.66
  14  -4  10  424.51   22.97
 -14   4 -10  424.90   24.15
  13  -5  11   11.64    5.35
 -13   5 -11    8.97    6.37
  12  -6  12   64.34    7.16
 -12   6 -12   70.79    8.02
  11  -7  13    3.78    4.88
 -11   7 -13    8.57    5.58
  10  -8  14   14.32    5.90
 -10   8 -14    7.08    7.08
   9  -9  15  129.55    8.65
  -9   9 -15  134.97    9.83
   8 -10  16    2.28    8.73
  -8  10 -16    2.20    7.63
   7 -11  17  123.81   10.30
  -7  11 -17  117.28   15.81
   5 -13  19   37.83    8.34
  -5  13 -19   49.00    8.89
   4 -14  20   12.19   10.78
  -4  14 -20   26.90   13.53
   3 -15  21   16.12   11.09
  -3  15 -21  -11.41   14.87
   2 -16  22    7.94    6.92
  -2  16 -22   17.15   13.45
   1 -17  23    3.62   11.48
  -1  17 -23    7.08   15.42
   0 -18  24   17.15   13.21
   0  18 -24   25.96   14.16
  -1 -19  25   -5.51    6.92
   1  19 -25   -2.52    8.18
  -2 -20  26   -6.21   12.43
   2  20 -26    6.45   15.26
  -3 -21  27    7.16   12.98
   3  21 -27  -10.78   14.94
  -4 -22  28   10.46   11.25
   4  22 -28    8.65    6.53
  -5 -23  29    6.29    9.75
  -6 -24  30   -4.01    5.74
   6  24 -30    4.88   12.66
  -7 -25  31   -0.71    5.66
   7  25 -31   -1.18    7.71
  -8 -26  32    1.49    6.53
   8  26 -32    0.31    7.00
  24   8  -2    3.30    2.05
 -24  -8   2    1.02    2.99
  23   7  -1   13.06    4.09
 -23  -7   1   19.90    3.15
  22   6   0    8.89    3.07
 -22  -6   0    4.48    3.54
  21   5   1   31.15    3.70
 -21  -5  -1   26.11    6.06
  20   4   2   30.75    4.25
 -20  -4  -2   27.29    4.40
  19   3   3   16.75    3.38
 -19  -3  -3   13.14    4.17
  18   2   4  124.04    6.53
 -18  -2  -4  119.01    6.53
  17   1   5   31.31    3.93
 -17  -1  -5   30.28    4.96
  16   0   6  169.74    7.24
 -16   0  -6  167.30    8.02
  15  -1   7    1.02    4.01
 -15   1  -7    7.63    5.43
  14  -2   8  283.01   10.62
 -14   2  -8  303.22   16.91
  13  -3   9   22.26    4.96
 -13   3  -9   19.11    5.90
  12  -4  10   97.22    6.84
 -12   4 -10  104.46    7.24
  11  -5  11  202.93    9.60
 -11   5 -11  200.26   10.78
  10  -6  12   -0.47    3.62
 -10   6 -12   -1.81    4.88
   9  -7  13  157.08    9.36
  -9   7 -13  151.02    9.44
   8  -8  14   -1.65    5.43
  -8   8 -14   -7.00    7.79
   7  -9  15   86.68   10.78
  -7   9 -15   91.01    7.08
   6 -10  16   15.65    6.76
  -6  10 -16   38.78   11.64
   5 -11  17    9.36    7.32
  -5  11 -17   35.79    8.26
   4 -12  18   52.62    6.21
  -4  12 -18   44.28    7.87
   2 -14  20    8.65   10.38
  -2  14 -20    7.94   13.21
   1 -15  21    0.63    6.45
  -1  15 -21    2.12    7.24
   0 -16  22    0.94   11.48
   0  16 -22    4.96   14.08
  -1 -17  23    4.56    8.57
   1  17 -23   -1.73    8.89
  -2 -18  24    6.69    8.02
   2  18 -24   -0.24   14.32
  -3 -19  25    7.87   12.43
   3  19 -25    5.82   13.45
  -4 -20  26    4.01   12.98
   4  20 -26   -4.64   16.28
  -5 -21  27   -5.19   12.43
   5  21 -27    5.19    9.28
  -6 -22  28    4.09    7.08
   6  22 -28   -0.94    6.06
  -7 -23  29   17.30    7.79
   7  23 -29    2.52    5.03
  -8 -24  30    5.27    7.79
   8  24 -30    0.55    6.84
  -9 -25  31    0.47    7.94
   9  25 -31   -2.44    6.45
 -10 -26  32    1.49    6.53
  22   8  -2    0.47    1.97
 -22  -8   2    2.36    1.89
  21   7  -1    4.64    3.62
 -21  -7   1   10.15    2.91
  20   6   0   15.65    2.99
 -20  -6   0   17.54    3.54
  19   5   1   92.89    4.96
 -19  -5  -1   84.87    4.80
  18   4   2  108.00    5.58
 -18  -4  -2  121.84    6.06
  17   3   3   67.49    4.48
 -17  -3  -3   58.91    4.56
  16   2   4    5.74    2.91
 -16  -2  -4    1.57    3.78
  15   1   5    5.11    3.46
 -15  -1  -5    1.81    4.25
  14   0   6   70.63    5.03
 -14   0  -6   68.51    5.66
  13  -1   7   50.42    4.88
 -13   1  -7   44.91    5.19
  12  -2   8  214.50    9.20
 -12   2  -8  220.08    9.83
  11  -3   9  185.32    9.60
 -11   3  -9  180.05    9.75
  10  -4  10  125.54    7.16
 -10   4 -10  132.85    8.26
   9  -5  11  170.21    9.20
  -9   5 -11  159.12    9.75
   8  -6  12   -3.38    5.03
  -8   6 -12    3.15    6.14
   7  -7  13   92.74    7.47
  -7   7 -13   87.94    8.26
   6  -8  14   46.17    8.26
  -6   8 -14   47.43    7.63
   5  -9  15  125.93    8.42
  -5   9 -15  108.78   12.35
   4 -10  16   83.77    8.49
  -4  10 -16   95.41    9.28
   3 -11  17  121.60    8.73
  -3  11 -17  124.91   10.23
   2 -12  18   78.66    7.24
  -2  12 -18   82.20    8.65
   1 -13  19    7.71    7.24
  -1  13 -19    6.76    8.49
   0 -14  20    2.60    7.32
   0  14 -20   -1.49    8.02
  -1 -15  21   -1.65    5.74
   1  15 -21   -1.97    6.76
  -2 -16  22   11.25   10.54
   2  16 -22   13.45    9.67
  -3 -17  23    8.10    7.94
   3  17 -23   -3.85    9.12
  -4 -18  24   11.56    8.34
   4  18 -24   12.90    9.12
  -5 -19  25   -4.64    8.49
   5  19 -25    3.22    7.47
  -6 -20  26    0.71    8.18
   6  20 -26   -0.16    9.20
  -7 -21  27   -4.33    8.34
   7  21 -27    8.81    9.52
  -8 -22  28    0.94    7.24
   8  22 -28    5.74    6.29
  -9 -23  29   -3.30    6.84
   9  23 -29    3.85    6.61
 -10 -24  30   -0.94    8.57
  10  24 -30    0.79    7.32
 -11 -25  31    4.88    8.18
  11  25 -31    1.97    9.44
  20   8  -2    9.91    1.89
  19   7  -1   30.13    3.62
 -19  -7   1   37.44    2.83
  18   6   0   15.57    2.67
 -18  -6   0   13.21    2.83
  17   5   1   24.54    3.22
 -17  -5  -1   27.92    3.15
  16   4   2    7.79    3.85
 -16  -4  -2    4.88    2.99
  15   3   3   10.62    2.67
 -15  -3  -3   10.70    4.64
  14   2   4  241.71   12.27
 -14  -2  -4  228.58   11.09
  13   1   5  117.43    6.06
 -13  -1  -5  117.67    6.29
  12   0   6  201.75    8.49
 -12   0  -6  196.17    8.49
  11  -1   7   15.57    3.46
 -11   1  -7   27.92    4.80
  10  -2   8   -0.87    3.54
 -10   2  -8    2.99    4.64
   9  -3   9  149.21    7.87
  -9   3  -9  154.09    8.65
   8  -4  10   31.70    7.32
  -8   4 -10   31.15    8.02
   7  -5  11  106.42    7.00
  -7   5 -11  114.60    7.87
   6  -6  12  118.06    7.94
  -6   6 -12  103.98    7.24
   5  -7  13  138.67   10.93
  -5   7 -13  129.63    8.42
   4  -8  14   59.86    7.00
  -4   8 -14   70.87   12.74
   3  -9  15   39.88    7.39
  -3   9 -15   58.21    9.52
   2 -10  16   -2.44    6.76
  -2  10 -16   12.66    6.76
   0 -12  18    7.55    5.74
   0  12 -18    1.42    6.92
  -1 -13  19   -1.65    7.47
   1  13 -19   -7.79    7.87
  -2 -14  20   15.42    7.32
   2  14 -20   19.11    7.87
  -3 -15  21    0.79    7.55
   3  15 -21    9.44    6.92
  -4 -16  22    1.02    7.79
   4  16 -22   -8.34    8.57
  -5 -17  23   -4.72    7.71
   5  17 -23    4.56    8.42
  -6 -18  24   -5.43    8.42
   6  18 -24    1.10    8.73
  -7 -19  25   -0.63    8.18
   7  19 -25    2.44    8.97
  -8 -20  26    7.47    7.94
   8  20 -26    7.39    7.63
  -9 -21  27    5.35    7.94
   9  21 -27   12.19    8.49
 -10 -22  28   -0.79    6.61
  10  22 -28   -6.29    7.16
 -11 -23  29    1.89    5.27
  11  23 -29    3.78    6.06
 -12 -24  30   -1.26    8.34
  12  24 -30  -10.85   12.03
 -13 -25  31    0.16    8.26
  13  25 -31  -10.38    9.12
  18   8  -2   15.73    2.28
  17   7  -1    2.28    2.52
 -17  -7   1   -0.39    2.05
  16   6   0  141.03    7.08
 -16  -6   0  131.04    6.92
  15   5   1    2.05    2.99
 -15  -5  -1    0.87    2.28
  14   4   2  197.43    9.83
 -14  -4  -2  223.94   10.85
  13   3   3   43.18    3.07
 -13  -3  -3   45.23    3.70
  12   2   4  103.98    4.88
 -12  -2  -4  102.41    5.19
  11   1   5   61.59    4.09
 -11  -1  -5   67.96    4.72
  10   0   6   73.15    4.80
 -10   0  -6   65.36    5.11
   9  -1   7  418.38   21.32
  -9   1  -7  420.66   21.87
   8  -2   8  255.71   11.88
  -8   2  -8  259.80   12.03
   7  -3   9  283.16   12.35
  -7   3  -9  274.91   12.43
   6  -4  10  382.82   15.50
  -6   4 -10  372.20   14.16
   5  -5  11   16.36    4.64
  -5   5 -11   13.06    6.45
   4  -6  12  122.31   10.93
  -4   6 -12  121.92    6.53
   3  -7  13   24.46    5.27
  -3   7 -13   14.55    8.89
   2  -8  14  302.36   12.35
  -2   8 -14  310.38   12.51
   1  -9  15   -0.94    5.27
  -1   9 -15   -6.69    5.90
   0 -10  16  194.52   10.46
   0  10 -16  203.01   11.48
  -1 -11  17   -7.32    6.53
   1  11 -17   -1.26    7.63
  -2 -12  18   72.91    8.10
   2  12 -18   74.57    9.20
  -3 -13  19    0.39    7.32
   3  13 -19    2.83    7.55
  -4 -14  20    3.07    7.16
   4  14 -20   12.51    7.71
  -5 -15  21    3.93    7.16
   5  15 -21   16.91    7.94
  -6 -16  22    2.60    6.21
   6  16 -22    9.60    8.34
  -7 -17  23    0.31    7.47
   7  17 -23   -1.34    8.10
  -8 -18  24   -3.85    8.02
   8  18 -24    4.09    8.81
  -9 -19  25   13.37    7.63
   9  19 -25    6.14    8.42
 -10 -20  26   -1.34    8.10
  10  20 -26   -3.38    8.73
 -11 -21  27    0.16    7.00
  11  21 -27   -6.53    8.02
 -12 -22  28   -0.24    8.89
  12  22 -28    3.22    6.14
 -13 -23  29   -0.24    4.72
  13  23 -29    1.73    7.08
 -14 -24  30    3.62    9.91
  14  24 -30   15.02   11.64
 -15 -25  31   -1.49    6.21
 -16 -26  32   -0.31    4.56
  15   7  -1    2.44    1.26
  14   6   0   61.90    2.67
 -14  -6   0   62.14    2.75
  13   5   1  106.89    4.09
 -13  -5  -1  109.41    4.25
  12   4   2  104.30    4.33
 -12  -4  -2  106.19    4.40
  11   3   3  574.74   23.91
 -11  -3  -3  594.64   25.33
  10   2   4    2.91    2.67
 -10  -2  -4    0.63    2.44
  -9  -1  -5  540.45   25.56
   8   0   6  333.35   13.53
  -8   0  -6  360.56   20.84
   7  -1   7  127.42    7.16
  -7   1  -7  129.31    7.63
   6  -2   8  236.36   10.62
  -6   2  -8  224.41   10.23
   5  -3   9   61.67    5.58
  -5   3  -9   53.88    5.74
   4  -4  10 1270.23   54.98
  -4   4 -10 1249.86   40.35
   3  -5  11  396.90   21.47
  -3   5 -11  402.64   22.81
   2  -6  12  692.97   33.43
  -2   6 -12  724.51   32.09
   1  -7  13   44.36    5.11
  -1   7 -13   46.33    5.35
   0  -8  14  242.26    9.91
   0   8 -14  239.51   11.25
   1   9 -15    5.74    7.24
  -2 -10  16   11.96    6.37
   2  10 -16    2.20    7.08
  -3 -11  17  121.68   12.43
   3  11 -17  104.53   12.66
  -4 -12  18   63.55    7.16
   4  12 -18   56.24    7.94
  -5 -13  19   29.18    7.71
   5  13 -19   33.82    7.47
  -6 -14  20    2.99    6.84
   6  14 -20   -3.22    7.71
  -7 -15  21    1.81    7.16
   7  15 -21    5.51    8.02
  -8 -16  22   -0.39    7.47
   8  16 -22    3.78    7.47
  -9 -17  23    6.61    7.87
   9  17 -23   -1.81    7.94
 -10 -18  24    1.10    7.39
  10  18 -24   13.06    8.34
 -11 -19  25    2.05    8.02
  11  19 -25    8.18    8.73
 -12 -20  26   -5.35    9.52
  12  20 -26    5.98    8.89
 -13 -21  27    8.18    8.65
  13  21 -27    5.35    6.92
 -14 -22  28    4.80    5.35
  14  22 -28    2.52    7.00
 -15 -23  29   -1.81    8.18
  15  23 -29   -2.20    8.26
 -16 -24  30    1.57    3.78
  16  24 -30    4.88    8.65
  24  18 -12   -0.31    2.83
  23  17 -11    1.42    2.99
 -23 -17  11   -0.47    3.07
  22  16 -10    3.22    2.75
 -22 -16  10    2.99    3.22
  21  15  -9    5.27    2.91
 -21 -15   9    8.02    3.07
  20  14  -8    2.28    2.67
 -20 -14   8    1.89    2.75
  19  13  -7   13.69    2.52
 -19 -13   7   15.65    2.83
  18  12  -6    1.73    2.36
 -18 -12   6    2.20    2.44
  17  11  -5    7.71    2.12
 -17 -11   5    7.00    2.28
  16  10  -4   57.10    3.85
 -16 -10   4   65.29    4.01
  11   5   1   60.64    2.44
 -11  -5  -1   68.67    3.70
  10   4   2    4.17    1.57
 -10  -4  -2   -1.10    1.57
  -9  -3  -3   78.89    3.93
   8   2   4  181.85    7.55
  -8  -2  -4  178.39    7.94
   7   1   5  328.55   18.72
  -7  -1  -5  329.89   13.29
   6   0   6  613.60   31.70
   5  -1   7  314.39   13.53
  -5   1  -7  302.04   13.45
   4  -2   8  183.74    9.67
  -4   2  -8  196.17    9.67
   3  -3   9  118.77   10.70
  -3   3  -9   85.11    5.82
   2  -4  10    0.39    4.33
  -2   4 -10    0.71    7.00
   1  -5  11   53.64    5.35
  -1   5 -11   64.97    5.74
   0  -6  12  189.88    8.57
   0   6 -12  190.66    9.20
  -1  -7  13   44.36    5.66
   1   7 -13   43.26    6.61
  -2  -8  14  290.40   11.41
   2   8 -14  291.27   11.80
  -3  -9  15   20.77    6.29
   3   9 -15    7.87    5.66
  -4 -10  16   95.17    7.63
   4  10 -16   88.88    7.79
  -5 -11  17   11.88    6.21
   5  11 -17    7.47    6.92
  -6 -12  18    4.01    6.14
   6  12 -18    0.55    6.76
  -7 -13  19   25.48    5.90
   7  13 -19   20.61    6.76
  -8 -14  20    8.02    6.84
   8  14 -20    3.62    7.32
  -9 -15  21   16.05    6.76
   9  15 -21    7.71    7.63
 -10 -16  22   -1.65    7.16
  10  16 -22   -7.63    8.26
 -11 -17  23    7.32    7.32
  11  17 -23    9.67    7.47
 -12 -18  24   -5.03    9.91
  12  18 -24    8.97    8.97
 -13 -19  25   -8.57    9.52
  13  19 -25   -5.35    7.79
 -14 -20  26    6.14    5.82
  14  20 -26    2.28    6.14
 -15 -21  27    1.10    4.72
  15  21 -27    1.49    5.98
 -16 -22  28   -0.31    7.08
  16  22 -28   -0.63    7.71
 -17 -23  29    3.70    8.65
  17  23 -29   -3.85    5.27
 -18 -24  30    2.20    6.45
  25  21 -15   -2.20    3.46
 -25 -21  15    1.26    2.60
  24  20 -14   -1.10    4.17
 -24 -20  14    1.81    3.15
  23  19 -13    2.91    3.62
 -23 -19  13    5.82    5.35
  22  18 -12    2.99    3.54
 -22 -18  12   -0.31    3.70
  21  17 -11   14.55    3.78
 -21 -17  11    4.25    5.43
  20  16 -10    1.57    3.30
 -20 -16  10    2.67    3.22
  19  15  -9   15.42    4.25
 -19 -15   9    9.67    5.11
  18  14  -8    7.71    4.01
 -18 -14   8    5.03    2.99
  17  13  -7    3.46    3.78
 -17 -13   7    4.17    2.67
  16  12  -6   63.32    3.62
 -16 -12   6   58.13    3.85
  15  11  -5   38.23    2.91
 -15 -11   5   41.37    3.07
  13   9  -3   15.97    2.44
 -13  -9   3   14.39    1.73
   8   4   2  175.25    5.74
  -8  -4  -2  182.56    6.14
   7   3   3  866.01   35.16
  -7  -3  -3  859.40   35.32
   5   1   5  775.48   38.07
   4   0   6   50.18    6.21
  -4   0  -6   45.38    4.33
   3  -1   7    8.81    4.25
  -3   1  -7    8.81    4.48
   2  -2   8  717.66   35.40
  -2   2  -8  713.34   24.23
   1  -3   9   84.01    5.82
  -1   3  -9   80.94    8.89
   0  -4  10  456.76   17.30
   0   4 -10  441.03   16.52
  -1  -5  11   57.58    5.74
   1   5 -11   70.48    5.98
  -2  -6  12  722.07   35.16
   2   6 -12  747.71   33.35
  -3  -7  13   24.30    5.35
   3   7 -13   21.47    5.58
  -4  -8  14   42.63    6.06
   4   8 -14   37.05    6.06
  -5  -9  15  106.19    7.47
   5   9 -15  117.99    8.10
  -6 -10  16   18.48    5.98
   6  10 -16   11.96    6.53
  -7 -11  17  100.52    8.49
   7  11 -17  113.11    8.10
  -8 -12  18   16.12    6.53
   8  12 -18   20.84    6.69
  -9 -13  19   59.15    7.55
   9  13 -19   58.99    7.24
 -10 -14  20   -7.87    6.69
  10  14 -20    4.88    6.61
 -11 -15  21    2.83    6.37
  11  15 -21   -0.94    7.16
 -12 -16  22    7.08    9.60
  12  16 -22    6.45    7.55
 -13 -17  23    1.10   10.23
  13  17 -23   -3.62    7.87
 -14 -18  24    4.33    7.08
  14  18 -24    0.00    7.94
 -15 -19  25    3.15    6.21
  15  19 -25   -9.44    7.08
 -16 -20  26    1.02    5.19
  16  20 -26    1.34    6.06
 -17 -21  27    0.63    4.40
  17  21 -27    3.85    6.61
 -18 -22  28    2.28    6.84
  18  22 -28    1.81    5.66
 -19 -23  29   -3.30    6.37
  19  23 -29    2.67    7.87
  24  22 -16    0.79    2.99
 -24 -22  16   -1.89    4.48
  23  21 -15    0.39    4.48
 -23 -21  15    0.08    3.54
  22  20 -14    0.24    3.85
 -22 -20  14   -1.26    4.17
  21  19 -13   -1.10    4.01
 -21 -19  13    4.17    4.40
  20  18 -12    8.34    4.01
 -20 -18  12    2.36    3.93
  19  17 -11    7.00    6.06
 -19 -17  11    2.12    3.85
  18  16 -10    5.11    3.46
 -18 -16  10    3.78    3.62
  17  15  -9    9.28    3.22
 -17 -15   9    2.60    3.15
  16  14  -8    9.28    3.15
 -16 -14   8    4.88    3.15
  15  13  -7    6.14    2.83
 -15 -13   7    3.70    2.91
  14  12  -6   33.67    3.15
 -14 -12   6   32.33    3.22
  13  11  -5   13.21    2.52
 -13 -11   5   12.59    2.52
  12  10  -4   84.48    3.70
 -12 -10   4   83.14    3.70
  11   9  -3  188.70    7.71
 -11  -9   3  203.09    8.10
  10   8  -2    3.15    1.65
 -10  -8   2    2.28    1.97
   5   3   3   39.49    2.83
  -5  -3  -3   36.18    2.91
   4   2   4 1352.19   59.15
  -4  -2  -4 1365.87   59.62
   3   1   5    4.96    2.75
  -3  -1  -5    9.44    3.07
   2   0   6  443.94   17.86
  -2   0  -6  430.25   17.15
   1  -1   7    5.51    5.51
  -1   1  -7   -0.63    3.78
   0  -2   8    4.56    4.09
   0   2  -8    6.14    6.14
  -1  -3   9   70.40    5.19
   1   3  -9   79.68    5.90
  -2  -4  10   -1.34    4.17
   2   4 -10   -2.36    4.56
  -3  -5  11  376.53   14.47
   3   5 -11  396.27   15.10
  -4  -6  12  112.16    7.39
   4   6 -12  105.40    7.00
  -5  -7  13  126.24    7.32
   5   7 -13  130.02    7.71
  -6  -8  14   37.60    5.98
   6   8 -14   32.96    5.74
  -7  -9  15   74.33    6.76
   7   9 -15   82.75    7.94
  -8 -10  16    0.16    5.43
   8  10 -16   -0.79    6.53
  -9 -11  17   31.54    6.45
   9  11 -17   26.90    6.92
 -10 -12  18    4.25    5.82
  10  12 -18   17.07    6.06
 -11 -13  19    6.45    6.14
  11  13 -19   12.51    6.29
 -12 -14  20   14.00    9.67
  12  14 -20   17.46    7.24
 -13 -15  21    2.28    6.14
  13  15 -21    6.84    7.79
 -14 -16  22   15.89    7.16
  14  16 -22   -0.16    8.02
 -15 -17  23    0.71    6.45
  15  17 -23    2.28    8.02
 -16 -18  24    4.25    7.47
  16  18 -24   -2.67    7.87
 -17 -19  25    1.73    6.06
  17  19 -25   -6.61    7.79
 -18 -20  26    6.92    4.88
  18  20 -26   -1.34    5.27
 -19 -21  27   -1.65    3.54
  19  21 -27   -1.49    6.21
 -20 -22  28   -3.38    6.29
  20  22 -28    2.75    7.39
 -21 -23  29    0.71    6.21
  21  23 -29    0.24    6.29
  24  24 -18    0.55    4.01
  23  23 -17    0.87    3.46
 -23 -23  17    0.39    4.72
  22  22 -16   -1.73    4.01
 -22 -22  16    1.97    4.48
  21  21 -15   -2.12    4.72
 -21 -21  15    2.99    4.25
  20  20 -14    1.97    4.72
 -20 -20  14    0.71    4.01
  19  19 -13   12.82    4.48
 -19 -19  13    9.99    4.40
  18  18 -12   12.19    4.72
 -18 -18  12   12.27    4.33
  17  17 -11   11.33    4.40
 -17 -17  11    5.74    3.85
  16  16 -10    5.03    3.46
 -16 -16  10    3.85    3.93
  15  15  -9    4.25    3.38
 -15 -15   9    0.39    3.54
  14  14  -8    0.63    3.38
 -14 -14   8    2.12    3.38
  13  13  -7   39.64    3.93
 -13 -13   7   37.99    6.45
  12  12  -6   52.94    3.62
 -12 -12   6   46.56    5.98
  11  11  -5  152.83    6.61
 -11 -11   5  150.23    8.81
  10  10  -4  112.32    6.61
 -10 -10   4  108.00    4.64
   9   9  -3  141.11    7.63
  -9  -9   3  130.57    6.84
   8   8  -2  225.98   10.38
  -8  -8   2  240.93   10.85
   7   7  -1  122.08    4.25
   6   6   0  741.97   25.80
   4   4   2 1451.30   54.12
   2   2   4 1261.26   55.30
   0   0   6  405.79   21.16
   0   0  -6  562.79   27.77
  -1  -1   7    2.12    3.46
   2   2  -8  613.92   31.23
  -3  -3   9   78.81    5.90
   3   3  -9   84.08    6.14
  -4  -4  10 1258.90   39.72
   4   4 -10 1238.29   38.94
  -5  -5  11   19.27    4.33
   5   5 -11   19.03    4.56
  -6  -6  12  100.84    6.76
   6   6 -12   88.25    6.69
  -7  -7  13   79.99    6.14
   7   7 -13   69.14    6.06
  -8  -8  14   -0.87    5.43
   8   8 -14    5.58    5.51
  -9  -9  15  109.73    7.32
   9   9 -15  114.60    7.63
 -10 -10  16   15.50    5.90
  10  10 -16   12.51    6.53
 -11 -11  17   70.48   11.09
  11  11 -17   85.97    7.55
 -12 -12  18    3.93    7.55
  12  12 -18    2.91    6.21
 -13 -13  19   15.42    6.29
  13  13 -19   13.76    6.76
 -14 -14  20    5.19    5.66
  14  14 -20   -2.99    7.24
 -15 -15  21    2.20    6.61
  15  15 -21   -8.10    7.08
 -16 -16  22    0.08    6.29
  16  16 -22   -2.91    6.92
 -17 -17  23    0.87    7.55
  17  17 -23   -7.08    8.97
 -18 -18  24    2.36    6.14
  18  18 -24    4.17    7.00
 -19 -19  25   -1.57    4.56
  19  19 -25    2.05    5.90
 -20 -20  26   -2.20    4.09
  20  20 -26    9.91    7.71
 -21 -21  27    1.97    4.17
  21  21 -27   11.17    7.08
 -22 -22  28   -1.49    5.35
  23  25 -19    1.02    4.09
 -23 -25  19    9.83    5.19
  22  24 -18    0.55    3.46
 -22 -24  18   -0.71    4.17
  21  23 -17    0.87    4.09
 -21 -23  17    3.22    3.46
  20  22 -16    1.10    5.03
 -20 -22  16    2.20    4.80
  19  21 -15    2.12    4.96
 -19 -21  15   -1.10    4.17
  18  20 -14    0.71    4.64
 -18 -20  14   -2.44    4.48
  17  19 -13    5.58    5.03
 -17 -19  13   -0.39    4.25
  16  18 -12   -0.47    4.56
 -16 -18  12   -1.42    4.01
  15  17 -11    0.63    4.33
 -15 -17  11    4.17    6.14
  14  16 -10   11.01    3.85
 -14 -16  10    6.06    6.53
  13  15  -9   14.16    3.78
 -13 -15   9    8.42    4.09
  12  14  -8   17.93    3.46
 -12 -14   8   18.48    3.85
  11  13  -7    1.02    3.22
 -11 -13   7    1.89    3.62
  10  12  -6    1.18    2.91
 -10 -12   6    1.89    3.15
   9  11  -5  138.75    8.42
  -9 -11   5  130.65    8.34
   8  10  -4   22.50    2.75
  -8 -10   4   26.11    2.99
   7   9  -3  252.72    9.44
  -7  -9   3  275.30   13.37
   6   8  -2  199.87    7.79
  -6  -8   2  198.92    7.55
   5   7  -1  317.69   11.25
  -5  -7   1  292.60   14.00
   4   6   0   34.06    3.38
  -4  -6   0   37.52    2.91
   3   5   1    1.89    1.73
  -3  -5  -1    4.40    1.97
   2   4   2 1282.26   36.58
  -2  -4  -2 1258.98   50.34
   1   3   3 1223.90   53.80
   0   2   4  184.61   12.66
   0  -2  -4  180.20    8.10
  -1   1   5   15.57    4.64
  -2   0   6  503.95   20.45
   2   0  -6  536.91   31.15
  -3  -1   7   -1.42    5.58
  -4  -2   8  184.06   13.69
   4   2  -8  191.45   10.07
  -5  -3   9   42.87    4.40
   5   3  -9   53.49    5.51
  -6  -4  10  320.60   18.01
   6   4 -10  353.09   14.47
  -7  -5  11  107.13    9.20
   7   5 -11   89.04    6.21
  -8  -6  12    8.18    6.45
   8   6 -12    2.91    4.56
  -9  -7  13  131.04   11.48
   9   7 -13  128.60    7.87
 -10  -8  14   11.56    5.19
  10   8 -14    9.60    5.66
 -11  -9  15   22.97    5.51
  11   9 -15   30.13    5.66
 -12 -10  16    4.96    5.98
  12  10 -16   12.98    7.16
 -13 -11  17    4.88    5.51
  13  11 -17    1.81    5.51
 -14 -12  18   11.64    6.45
  14  12 -18   11.41    6.14
 -15 -13  19    0.00    5.58
  15  13 -19   -2.12    5.82
 -16 -14  20    9.75    6.29
  16  14 -20    8.65    7.24
 -17 -15  21   -0.39    6.29
  17  15 -21   -1.73    7.00
 -18 -16  22    3.46    6.29
  18  16 -22    1.89    7.94
 -19 -17  23   -1.81    6.92
  19  17 -23    2.05    7.79
 -20 -18  24    1.42    5.98
  20  18 -24   -1.73    5.43
 -21 -19  25    0.00    4.09
  21  19 -25   -2.67    6.84
 -22 -20  26   -0.63    3.38
  22  20 -26    3.07    7.55
  23  21 -27    1.02    6.92
  22  26 -20   -3.78    4.80
  21  25 -19   -0.47    4.40
  20  24 -18   -0.87    4.56
 -20 -24  18    0.31    4.72
  19  23 -17   -1.18    5.11
 -19 -23  17    0.24    4.09
  18  22 -16    4.64    5.19
 -18 -22  16    9.20    4.80
  17  21 -15   -6.84    5.11
 -17 -21  15    2.36    5.03
  16  20 -14    3.46    5.03
 -16 -20  14    3.93    7.55
  15  19 -13   -3.22    4.80
 -15 -19  13   -1.26    7.39
  14  18 -12   12.03    4.48
 -14 -18  12    9.12    4.88
  13  17 -11   -1.02    4.48
 -13 -17  11    1.26    4.09
  12  16 -10    8.10    4.25
 -12 -16  10    4.25    4.01
  11  15  -9   15.10    4.48
 -11 -15   9   28.71    4.72
  10  14  -8    7.00    3.70
 -10 -14   8   11.33    4.17
   9  13  -7  115.23    6.14
  -9 -13   7  124.04    5.98
   8  12  -6    1.81    2.99
  -8 -12   6   -1.34    3.07
   7  11  -5   86.13    4.96
  -7 -11   5   95.17    5.43
   6  10  -4  312.03   15.18
  -6 -10   4  311.87   15.26
   5   9  -3   46.25    3.30
  -5  -9   3   52.39    3.70
   4   8  -2  189.33    8.10
  -4  -8   2  184.29    7.87
   3   7  -1    6.69    2.99
   2   6   0  525.90   17.78
  -2  -6   0  502.77   17.23
   1   5   1   10.38    3.54
  -1  -5  -1   14.32    3.85
   0   4   2  173.36    7.79
   0  -4  -2  167.85    7.55
  -1   3   3 1376.49   60.02
   1  -3  -3 1410.94   43.97
  -2   2   4 1077.28   48.85
   2  -2  -4 1164.43   55.53
  -3   1   5    6.14    3.30
   3  -1  -5   -4.01    3.15
  -5  -1   7  353.64   16.12
   5   1  -7  336.10   15.73
  -6  -2   8  189.88    9.60
   6   2  -8  204.98   10.23
  -7  -3   9  269.24   11.33
   7   3  -9  288.83   12.35
   8   4 -10   22.89    6.92
  -9  -5  11  146.30    8.26
   9   5 -11  133.87    7.39
 -10  -6  12    0.87    4.80
  10   6 -12   -0.39    4.88
 -11  -7  13    8.89    5.11
  11   7 -13    8.49    5.11
 -12  -8  14   21.08    4.64
  12   8 -14   18.64    5.03
 -13  -9  15   16.52    4.96
  13   9 -15    7.39    5.51
 -14 -10  16    9.83    5.58
  14  10 -16   11.64    5.82
 -15 -11  17   -1.34    4.88
  15  11 -17    4.64    6.21
 -16 -12  18   -4.56    5.82
  16  12 -18    0.47    5.98
 -17 -13  19    1.49    5.19
  17  13 -19   -3.30    6.14
 -18 -14  20    1.89    5.74
  18  14 -20    4.33    7.39
 -19 -15  21   -2.44    6.76
  19  15 -21   -9.99    7.47
 -20 -16  22    7.87    6.92
  20  16 -22    4.72    7.71
 -21 -17  23   -2.60    6.06
  21  17 -23   -4.33    7.00
 -22 -18  24    2.52    5.03
  22  18 -24   -1.42    6.06
 -23 -19  25   -2.60    5.43
  24  20 -26   -0.16    7.71
  20  26 -20    0.31    3.78
  19  25 -19   -5.19    4.33
  18  24 -18   -2.20    5.58
 -18 -24  18   -1.10    3.93
  17  23 -17    1.18    5.82
 -17 -23  17   -3.07    5.11
  16  22 -16    1.81    5.82
 -16 -22  16    2.36    8.10
  15  21 -15   -6.14    5.82
 -15 -21  15    4.64    5.58
  14  20 -14   -5.58    5.11
 -14 -20  14    1.57    5.43
  13  19 -13   26.51    5.43
 -13 -19  13   13.37    5.74
  12  18 -12    6.37    4.48
 -12 -18  12    8.02    4.80
  11  17 -11   62.61    5.27
 -11 -17  11   56.87    6.76
  10  16 -10   14.87    4.40
 -10 -16  10   14.79    4.48
   9  15  -9  103.83    6.84
  -9 -15   9   98.95    6.84
   8  14  -8    4.40    3.93
  -8 -14   8   -1.26    3.85
   7  13  -7   72.36    5.19
  -7 -13   7   70.87    5.74
   6  12  -6   85.19    5.90
  -6 -12   6   94.15    5.43
   5  11  -5   19.19    3.54
  -5 -11   5   18.88    3.85
   4  10  -4 1044.64   43.18
  -4 -10   4 1050.38   43.26
   3   9  -3   92.66    5.51
  -3  -9   3   93.13    5.43
   2   8  -2  679.91   22.97
  -2  -8   2  658.59   21.55
   1   7  -1   10.07    3.22
  -1  -7   1    6.69    3.30
   0  -6   0  435.84   16.75
  -1   5   1   11.41    2.91
  -2   4   2 1278.33   59.39
   2  -4  -2 1312.78   59.07
  -4   2   4 1379.80   64.18
   4  -2  -4 1265.82   59.94
  -5   1   5  983.76   49.63
   5  -1  -5  984.62   48.53
  -6   0   6  689.03   25.25
   6   0  -6  690.53   25.01
  -7  -1   7  101.62    6.45
   7   1  -7  112.01    7.24
  -8  -2   8  250.36   11.01
   8   2  -8  241.71   11.17
  -9  -3   9  169.58    8.65
   9   3  -9  147.09    8.26
 -10  -4  10   99.34    6.21
  10   4 -10  126.40    6.92
 -11  -5  11  167.62    7.94
  11   5 -11  169.90    8.42
 -12  -6  12   58.60    5.03
  12   6 -12   49.00    5.74
 -13  -7  13   47.04    5.11
  13   7 -13   49.16    5.74
 -14  -8  14    4.09    5.66
  14   8 -14   -3.38    5.66
 -15  -9  15   -3.30    5.66
  15   9 -15   -3.38    5.43
 -16 -10  16    7.87    5.51
  16  10 -16   -2.60    5.51
 -17 -11  17    6.06    5.74
  17  11 -17    8.34    6.06
 -18 -12  18   12.51    5.66
  18  12 -18   22.73    6.53
 -19 -13  19    9.60    6.53
  19  13 -19   12.51   10.93
 -20 -14  20   12.66    6.53
  20  14 -20    7.39    6.76
 -21 -15  21    2.99    6.84
  21  15 -21   -2.83    8.02
 -22 -16  22   -1.34    8.42
  22  16 -22   -1.02    6.84
 -23 -17  23   -1.34    5.27
  23  17 -23    1.65    4.72
 -24 -18  24   -0.63    5.03
  24  18 -24    4.09    6.21
  19  27 -21    7.47    6.92
  18  26 -20    2.05    5.74
 -18 -26  20    1.81    5.90
  17  25 -19   -1.26    5.19
 -17 -25  19    2.83    4.01
  16  24 -18    0.71    6.14
 -16 -24  18    1.49    6.76
  15  23 -17    3.62    6.21
 -15 -23  17   -3.93    6.21
  14  22 -16    1.89    5.82
 -14 -22  16   -0.16    5.58
  13  21 -15   -1.10    5.90
 -13 -21  15   -2.99    6.06
  12  20 -14    8.57    4.80
 -12 -20  14    9.67    8.73
  11  19 -13    6.14    4.80
 -11 -19  13    9.83    4.64
  10  18 -12    2.60    4.88
 -10 -18  12    7.94    4.96
   9  17 -11   28.95    5.98
  -9 -17  11   35.47    5.66
   8  16 -10    7.55    4.80
  -8 -16  10    2.05    5.58
   7  15  -9   67.88    5.58
  -7 -15   9   71.89    5.58
   6  14  -8   38.46    5.35
  -6 -14   8   39.96    4.96
   5  13  -7  113.50    5.90
  -5 -13   7  123.10    6.37
   4  12  -6  108.55    6.06
  -4 -12   6  106.50    6.37
   3  11  -5  376.69   19.03
  -3 -11   5  407.60   19.82
   2  10  -4    0.39    3.15
  -2 -10   4   -0.71    2.83
   1   9  -3   74.96    5.03
  -1  -9   3   78.34    5.98
   0   8  -2   -1.97    3.54
   0  -8   2    3.70    3.78
  -1   7  -1    2.36    3.54
   1  -7   1   -2.28    5.11
  -2   6   0  498.92   19.27
   2  -6   0  424.59   17.07
  -3   5   1    5.35    4.88
   3  -5  -1    3.38    3.46
  -4   4   2 1375.16   42.95
   4  -4  -2 1551.74   66.39
  -5   3   3   36.50    4.25
   5  -3  -3   33.04    4.25
   6  -2  -4   74.02    8.10
  -7   1   5  349.55   15.10
   7  -1  -5  354.27   14.32
  -8   0   6  311.95   13.37
   8   0  -6  317.62   13.29
  -9  -1   7  405.87   16.36
   9   1  -7  421.76   17.07
 -10  -2   8    2.83    4.48
  10   2  -8   -3.54    5.51
 -11  -3   9  202.62    9.75
  11   3  -9  162.27    8.02
 -12  -4  10   71.18    5.43
  12   4 -10   95.73    6.14
 -13  -5  11   12.43    4.48
  13   5 -11    7.08    4.40
 -14  -6  12   44.05    5.27
  14   6 -12   44.76    5.58
 -15  -7  13    7.32    5.27
  15   7 -13    6.61    5.35
 -16  -8  14   16.44    4.96
  16   8 -14    9.05    5.11
 -17  -9  15    8.18    4.96
  17   9 -15    6.84    4.88
 -18 -10  16    8.34    5.03
  18  10 -16    4.25    5.03
 -19 -11  17    1.97    5.58
  19  11 -17    4.40    5.27
 -20 -12  18    6.06    8.65
  20  12 -18   -1.26    5.98
 -21 -13  19    0.08    5.98
  21  13 -19    5.19    6.92
 -22 -14  20   -1.89    8.89
  22  14 -20   -0.31    6.76
 -23 -15  21   -3.15    6.21
  23  15 -21    4.01    7.16
 -24 -16  22   -0.63    4.80
  24  16 -22   -1.26    5.11
 -25 -17  23    5.43    5.66
  25  17 -23    0.87    4.96
 -26 -18  24   -0.47    4.72
  26  18 -24    3.70    6.76
  18  28 -22    0.00    4.80
 -18 -28  22    1.97    4.96
  17  27 -21   -1.10    6.37
 -17 -27  21    1.42    4.96
  16  26 -20    0.55    6.92
  15  25 -19    5.51    5.35
 -15 -25  19   -5.27    5.66
  14  24 -18    1.81    7.00
 -14 -24  18    2.20    6.14
  13  23 -17   -2.67    6.69
 -13 -23  17    2.36    6.69
  12  22 -16    7.39    9.91
 -12 -22  16    3.54    5.90
  11  21 -15    2.83    5.35
 -11 -21  15   11.48    6.29
  10  20 -14   -6.61    5.11
 -10 -20  14    2.44    5.11
   9  19 -13   35.71    5.66
  -9 -19  13   39.09    6.06
   8  18 -12   17.86    4.96
  -8 -18  12   24.93    5.19
   7  17 -11   95.10    7.55
  -7 -17  11   97.69    7.39
   6  16 -10   13.21    5.11
  -6 -16  10    8.34    4.96
   5  15  -9   96.51    6.69
  -5 -15   9  109.96    7.08
   4  14  -8   43.50    4.96
  -4 -14   8   37.68    5.03
   3  13  -7   27.61    5.51
  -3 -13   7   29.26    4.96
   1  11  -5   61.43    5.43
  -1 -11   5   69.14    5.66
   0  10  -4  458.65   17.78
   0 -10   4  459.59   25.48
  -1   9  -3   80.47    5.19
   1  -9   3   79.84    5.19
  -2   8  -2  764.46   28.00
   2  -8   2  705.55   25.96
   3  -7   1   -0.71    4.09
   4  -6   0   36.65    7.47
  -6   4   2   78.89    5.90
  -8   2   4  173.36    8.18
   8  -2  -4  168.25    8.26
  -9   1   5  506.00   24.15
   9  -1  -5  457.78   24.15
 -10   0   6   71.03    5.27
  10   0  -6   70.56    5.51
 -11  -1   7   17.54    4.40
  11   1  -7   25.17    3.62
 -12  -2   8  241.40   10.38
  12   2  -8  236.28   10.54
 -13  -3   9   31.93    5.35
  13   3  -9   33.27    5.90
 -14  -4  10  393.28   18.64
  14   4 -10  419.71   23.20
 -15  -5  11   50.42    8.49
  15   5 -11   44.76    7.87
 -16  -6  12   78.18   10.15
  16   6 -12   82.98    6.37
 -17  -7  13    1.42    7.32
  17   7 -13    5.19    4.80
 -18  -8  14    8.89    8.42
  18   8 -14    5.98    4.72
 -19  -9  15    7.63    5.27
  19   9 -15   11.72    5.82
 -20 -10  16   -0.39    5.03
  20  10 -16    2.12    4.96
 -21 -11  17   14.39    5.43
  21  11 -17   10.54    5.66
 -22 -12  18    0.63    6.37
  22  12 -18    0.63    6.76
 -23 -13  19    2.12    6.14
  23  13 -19    0.94    6.53
 -24 -14  20   -0.63    6.45
  24  14 -20    5.82    6.92
 -25 -15  21    0.39    5.43
  25  15 -21    1.57    5.19
 -26 -16  22   -0.79    7.08
  26  16 -22   -2.05    6.84
 -27 -17  23    1.02    6.06
  27  17 -23   -0.71    6.37
 -17 -29  23    2.36    5.27
  16  28 -22    0.39    6.84
  15  27 -21    2.05    4.40
 -15 -27  21   -1.26    4.25
  14  26 -20    5.19    5.43
 -14 -26  20    5.74    5.27
  13  25 -19   -4.01    5.27
 -13 -25  19    2.44    5.43
  12  24 -18    0.24    7.39
 -12 -24  18    0.55    6.45
  11  23 -17    3.54    6.76
 -11 -23  17    5.51    6.06
  10  22 -16    7.79    6.37
 -10 -22  16    2.67    6.61
   9  21 -15    9.67    5.90
  -9 -21  15    4.56    6.76
   8  20 -14    2.05    5.51
  -8 -20  14    4.72    5.35
   7  19 -13   21.24    5.74
  -7 -19  13   21.24    6.14
   6  18 -12    5.90    5.35
  -6 -18  12    4.09    5.27
   5  17 -11   10.23    5.82
  -5 -17  11    6.61    5.51
   4  16 -10   72.76    6.06
  -4 -16  10   82.04    6.61
   3  15  -9    4.33    4.88
  -3 -15   9    9.67    7.24
   2  14  -8  261.69   10.78
  -2 -14   8  286.39   12.51
   1  13  -7   47.67    5.51
  -1 -13   7   48.22    5.11
   0  12  -6  185.32    8.65
   0 -12   6  189.56    9.05
  -1  11  -5   61.19    5.58
   1 -11   5   64.89    5.43
  -2  10  -4    1.42    4.09
   2 -10   4    1.02    3.93
  -3   9  -3   91.16    6.06
   3  -9   3   85.58    6.14
  -4   8  -2  190.43   15.02
   4  -8   2  188.38    9.99
  -5   7  -1  346.25   22.02
   5  -7   1  356.55   23.28
  -6   6   0  675.35   26.19
   6  -6   0  734.81   39.49
  -7   5   1  324.07   14.24
   7  -5  -1  307.63   13.53
  -8   4   2  182.33    8.97
   8  -4  -2  175.25    8.34
  -9   3   3  103.83    6.37
 -10   2   4   -0.16    3.38
  10  -2  -4    4.56    3.30
 -11   1   5   76.93    5.27
  11  -1  -5   67.17    4.96
 -12   0   6  202.38    9.20
  12   0  -6  209.46    9.44
 -13  -1   7   45.62    4.64
  13   1  -7   48.37    4.33
 -14  -2   8  310.62   12.35
  14   2  -8  287.88   10.85
 -15  -3   9   64.26    7.87
  15   3  -9   54.51    7.47
 -16  -4  10   91.56    9.52
  16   4 -10   86.60    6.29
 -17  -5  11   29.81    5.58
  17   5 -11   12.11    7.08
 -18  -6  12    4.33    4.33
  18   6 -12    6.84    6.84
 -19  -7  13   21.55    5.19
  19   7 -13   24.86    5.43
 -20  -8  14   -0.79    4.56
  20   8 -14    6.53    5.03
 -21  -9  15   10.70    5.43
  21   9 -15    9.12    5.51
 -22 -10  16   -3.22    7.32
  22  10 -16    8.81    5.51
 -23 -11  17    3.93    5.27
  23  11 -17    0.24    7.16
 -24 -12  18    5.66    5.66
  24  12 -18    0.24    6.14
 -25 -13  19   -1.02    5.74
  25  13 -19    3.78    8.97
 -26 -14  20   -3.85    5.11
  26  14 -20    2.05    5.03
 -27 -15  21    3.38    7.24
 -28 -16  22    2.05    7.16
  16  30 -24    0.00    6.06
  15  29 -23    1.10    4.96
  14  28 -22   -1.97    5.43
 -14 -28  22   -3.30    5.27
  13  27 -21    0.08    4.09
 -13 -27  21   -1.57    4.96
  12  26 -20    1.10    5.82
 -12 -26  20   -5.66    5.82
  11  25 -19   -1.02    6.14
 -11 -25  19   -4.48    6.14
  10  24 -18    6.76    7.24
 -10 -24  18    6.69    7.00
   9  23 -17    2.12    6.37
  -9 -23  17    0.00    6.53
   8  22 -16    1.57    9.36
  -8 -22  16   -1.26    5.98
   7  21 -15    4.48    8.89
  -7 -21  15   -0.39    5.90
   6  20 -14   12.11   10.93
  -6 -20  14    4.01    5.82
   5  19 -13   26.04    6.69
  -5 -19  13   35.24    8.42
   4  18 -12   48.92    7.55
  -4 -18  12   43.58    5.98
   3  17 -11   97.85    7.55
  -3 -17  11   94.94    7.63
   2  16 -10    3.78    5.66
  -2 -16  10    7.39    5.74
   1  15  -9   -1.57    5.35
  -1 -15   9    8.10    4.33
   0  14  -8  236.21   11.17
   0 -14   8  229.44    9.99
  -1  13  -7   46.49    6.29
   1 -13   7   39.72    5.51
  -2  12  -6  760.22   34.06
   2 -12   6  793.49   38.70
  -3  11  -5  406.81   14.87
   3 -11   5  415.78   15.26
  -4  10  -4 1201.25   37.05
   4 -10   4 1170.10   50.73
  -5   9  -3   53.25    8.02
   5  -9   3   53.25    5.27
  -6   8  -2  203.72   13.92
   6  -8   2  211.51   14.71
  -7   7  -1  124.99    7.63
   7  -7   1  125.54    7.71
  -8   6   0  392.81   16.75
   8  -6   0  375.98   15.50
  -9   5   1  618.24   22.18
   9  -5  -1  607.39   21.87
 -10   4   2    0.24    3.93
  10  -4  -2    4.25    3.93
 -11   3   3  644.51   20.53
  11  -3  -3  632.95   20.21
 -12   2   4  103.35    6.45
  12  -2  -4  105.79    6.06
 -13   1   5  148.35    7.94
  13  -1  -5  140.64    7.39
 -14   0   6   75.43    5.66
  14   0  -6   60.41    6.45
 -15  -1   7   -5.35    4.80
 -16  -2   8  318.09   13.29
  16   2  -8  331.22   18.25
 -17  -3   9   49.00    5.66
  17   3  -9   50.89    5.11
 -18  -4  10  162.50    9.67
  18   4 -10  161.80    9.44
 -19  -5  11   63.40    5.90
  19   5 -11   63.24    9.44
 -20  -6  12   29.89    8.49
  20   6 -12   39.64    4.80
 -21  -7  13    3.15    4.56
  21   7 -13    5.82    4.48
 -22  -8  14   -5.82    8.81
  22   8 -14    2.05    5.11
 -23  -9  15    7.71    5.74
  23   9 -15    4.33    5.98
 -24 -10  16   -0.79    5.58
  24  10 -16    1.81    5.66
 -25 -11  17   -0.55    5.82
  25  11 -17    8.49    5.35
 -26 -12  18    4.17    5.74
  26  12 -18   -0.79    5.98
 -27 -13  19    2.52    4.80
  27  13 -19    4.33    4.80
 -28 -14  20   -0.87    3.70
  14  30 -24    5.27    6.76
 -14 -30  24   -2.67    6.53
  13  29 -23   -1.26    5.43
  12  28 -22    1.42    5.58
 -12 -28  22   -5.19    4.17
  11  27 -21   -0.55    6.84
 -11 -27  21   -1.65    5.58
  10  26 -20    1.97    6.92
 -10 -26  20   -0.16    6.69
   9  25 -19    2.67    7.24
  -9 -25  19   -0.94    6.69
   8  24 -18   11.64    7.71
  -8 -24  18    4.09    6.61
   7  23 -17    9.36    7.08
  -7 -23  17    8.65    7.63
   6  22 -16    2.36    6.69
  -6 -22  16    4.25    6.61
   5  21 -15    4.64    6.14
  -5 -21  15   -1.18    6.37
   4  20 -14   12.82    6.21
  -4 -20  14   12.43    5.66
   3  19 -13    4.25    6.06
  -3 -19  13   11.56    5.90
   2  18 -12   69.77    7.63
  -2 -18  12   72.36    7.00
   1  17 -11   -1.34    6.45
  -1 -17  11   -0.08    5.74
   0  16 -10  174.70    9.60
   0 -16  10  174.70    9.83
  -1  15  -9    6.14    5.98
   1 -15   9    0.39    5.51
  -2  14  -8  286.15   12.11
   2 -14   8  292.21   12.66
  -3  13  -7   15.57    5.43
   3 -13   7   21.08    5.27
  -4  12  -6  112.40    7.47
   4 -12   6  113.11    7.00
  -5  11  -5   21.47    5.51
   5 -11   5   16.36    5.11
  -6  10  -4  334.61   20.53
   6 -10   4  351.60   14.94
  -7   9  -3  289.06   13.21
   7  -9   3  271.60   18.64
  -8   8  -2  250.21   12.27
   8  -8   2  268.22   12.51
  -9   7  -1  434.97   18.01
   9  -7   1  421.13   16.99
 -10   6   0   73.07    6.06
  10  -6   0   77.32    5.43
 -11   5   1   68.12    5.35
  11  -5  -1   64.58    5.19
 -12   4   2  106.58    6.53
  12  -4  -2  107.52    5.98
 -13   3   3   64.66    5.66
  13  -3  -3   55.53    5.35
 -14   2   4  211.43    9.20
  14  -2  -4  208.20    9.05
 -15   1   5    5.03    3.93
  15  -1  -5    9.20    4.17
 -16   0   6  162.82    8.34
  16   0  -6  177.37    8.42
 -17  -1   7    5.51    6.61
  17   1  -7   -6.53    4.56
 -18  -2   8   26.19    5.27
  18   2  -8   21.16    4.80
  19   3  -9   13.61    6.45
 -20  -4  10    4.88    4.64
  20   4 -10    1.73    6.21
 -21  -5  11    2.67    4.88
  21   5 -11   -1.97    5.27
 -22  -6  12   -0.31    5.19
  22   6 -12    0.63    4.48
 -23  -7  13    6.84    5.03
  23   7 -13    0.31    5.98
 -24  -8  14    0.94    5.58
  24   8 -14    9.12    5.19
 -25  -9  15    1.49    5.66
  25   9 -15   -0.24    5.51
 -26 -10  16    2.91    5.51
  26  10 -16   -1.10    5.51
 -27 -11  17   -1.73    5.27
  27  11 -17    2.28    8.02
 -28 -12  18    3.07    5.19
  28  12 -18    1.34    4.88
 -29 -13  19   -0.08    3.85
  29  13 -19   -2.12    4.40
  13  31 -25    1.65    7.00
  12  30 -24   -0.79    4.64
  11  29 -23    2.60    4.64
  10  28 -22   -0.24    5.82
 -10 -28  22   -4.25    4.96
   9  27 -21    2.60    6.45
  -9 -27  21   -0.87    6.61
   8  26 -20    3.70    8.26
  -8 -26  20   -4.17    7.24
   7  25 -19   -7.16    7.32
  -7 -25  19   -1.57    7.16
   6  24 -18   -2.44    7.32
  -6 -24  18    0.39    7.08
   5  23 -17  -10.62    7.32
  -5 -23  17   -2.20    7.00
   4  22 -16    7.24    7.63
  -4 -22  16   -0.24    7.16
   3  21 -15    3.85    7.55
  -3 -21  15    6.92    7.08
   2  20 -14   18.48    6.92
  -2 -20  14   16.68    7.32
   1  19 -13    1.49    7.32
  -1 -19  13    7.71    7.32
   0  18 -12   13.84    6.92
   0 -18  12    2.99    6.45
  -1  17 -11   -5.74    6.76
   1 -17  11   -3.85    6.29
  -2  16 -10    0.16    6.29
   2 -16  10   11.33    5.66
  -3  15  -9   12.35    6.76
   3 -15   9   12.90    6.37
  -4  14  -8   36.97    6.29
   4 -14   8   38.46    6.53
  -5  13  -7  129.86    7.71
   5 -13   7  114.21    7.08
  -6  12  -6   95.33    7.32
   6 -12   6  109.80    7.24
  -7  11  -5   94.47   10.78
   7 -11   5  100.52    7.16
  -8  10  -4   21.95    5.74
   8 -10   4   35.24    7.47
  -9   9  -3  153.22    9.44
   9  -9   3  155.66    8.34
 -10   8  -2    7.16    5.35
  10  -8   2    7.24    4.88
 -11   7  -1   23.05    5.35
  11  -7   1   20.29    4.96
 -12   6   0  221.26   10.54
  12  -6   0  222.13    9.99
 -13   5   1  125.93    7.55
  13  -5  -1  123.49    7.47
 -14   4   2  286.70   15.18
  14  -4  -2  252.02   10.07
 -15   3   3   10.93    4.80
  15  -3  -3    5.43    4.88
 -16   2   4    5.43    4.96
  16  -2  -4    7.71    4.33
 -17   1   5   32.25    5.66
  17  -1  -5   37.44    5.43
 -18   0   6    8.65    5.35
  18   0  -6   14.08    5.27
 -19  -1   7   46.56    5.27
  19   1  -7   38.94    5.98
 -20  -2   8   18.48    5.58
  20   2  -8   19.35    4.96
 -21  -3   9   19.03    8.26
  21   3  -9   28.55    5.03
 -22  -4  10   -0.47    5.27
  22   4 -10   -3.93    6.76
 -23  -5  11   -0.87    5.19
  23   5 -11    1.57    4.56
 -24  -6  12   -4.72    5.66
  24   6 -12    0.16    4.88
 -25  -7  13    5.19    4.96
  25   7 -13   -2.36    5.43
 -26  -8  14   -2.60    5.58
  26   8 -14    2.83    5.66
 -27  -9  15    0.39    5.27
  27   9 -15   -1.49    5.43
 -28 -10  16    1.81    5.43
  28  10 -16    1.02    6.92
 -29 -11  17   -4.64    4.80
  29  11 -17   -1.18    5.03
 -30 -12  18    0.00    4.48
  30  12 -18   -2.75    5.03
  11  31 -25    2.12    7.32
  10  30 -24   -1.89    4.64
   9  29 -23   -1.10    5.19
  -9 -29  23    0.94    4.88
   8  28 -22   -2.05    6.69
  -8 -28  22    1.18    6.06
   7  27 -21    0.24    7.08
  -7 -27  21   -2.67    7.32
   6  26 -20   -4.48    7.71
  -6 -26  20    9.60    7.79
   5  25 -19    3.78    7.79
  -5 -25  19   -3.22    6.92
   4  24 -18   12.74    7.71
  -4 -24  18   18.88    7.32
   3  23 -17    4.40    7.79
  -3 -23  17    9.75    7.08
   2  22 -16    8.81    7.32
  -2 -22  16    3.93    7.08
   1  21 -15    2.67    7.32
  -1 -21  15   -1.73    6.84
   0  20 -14    0.08    7.24
   0 -20  14    8.81    6.76
  -1  19 -13   -1.73    6.92
   1 -19  13    5.19    6.37
  -2  18 -12   69.38    7.79
   2 -18  12   69.14    7.63
  -3  17 -11  100.52    8.42
   3 -17  11   99.34    8.42
  -4  16 -10  103.75    8.65
   4 -16  10   84.95    7.24
  -5  15  -9  123.18    8.34
   5 -15   9  116.41    8.10
  -6  14  -8   48.85    7.08
   6 -14   8   37.68    6.21
  -7  13  -7   83.45    7.39
   7 -13   7   76.77    6.84
  -8  12  -6    0.31    6.06
   8 -12   6    6.92    5.82
  -9  11  -5  145.28    8.18
   9 -11   5  176.11   12.03
 -10  10  -4  109.25    7.87
  10 -10   4  113.74    7.63
 -11   9  -3  188.62   10.30
  11  -9   3  184.53    9.83
 -12   8  -2  218.35   11.25
  12  -8   2  232.04   11.33
 -13   7  -1   56.24    6.06
  13  -7   1   48.37    5.43
 -14   6   0   67.02    6.21
  14  -6   0   63.55    5.74
 -15   5   1    2.52    4.64
  15  -5  -1    2.67    4.40
 -16   4   2    4.64    4.64
  16  -4  -2    2.83    4.48
 -17   3   3   60.49    6.14
  17  -3  -3   60.41    5.98
 -18   2   4  117.12    7.71
  18  -2  -4  123.81    7.47
 -19   1   5  101.70    6.76
  19  -1  -5  109.25    6.84
 -20   0   6   21.71    5.74
  20   0  -6   31.15    5.51
 -21  -1   7   14.39    5.90
  21   1  -7    6.69    5.27
 -22  -2   8    2.67    5.27
  22   2  -8   -5.35    4.88
 -23  -3   9    3.85    5.58
  23   3  -9   -1.97    4.72
 -24  -4  10   15.18    5.82
  24   4 -10   10.30    6.69
 -25  -5  11   21.39    5.58
  25   5 -11   26.43    5.27
 -26  -6  12    6.53    5.11
  26   6 -12    8.34    5.03
 -27  -7  13    2.60    5.11
  27   7 -13   -4.01    4.96
 -28  -8  14   -2.05    4.96
  28   8 -14    6.45    5.43
 -29  -9  15    2.36    4.96
  29   9 -15    1.02    5.03
 -30 -10  16   -3.85    4.48
  30  10 -16    1.42    4.56
 -31 -11  17   -0.47    6.06
  31  11 -17    1.65    5.90
  10  32 -26    1.49    6.06
   9  31 -25   -0.94    6.84
   8  30 -24   -1.57    5.03
  -8 -30  24    0.08    4.25
   7  29 -23   -1.57    6.06
  -7 -29  23   -3.22    7.24
   6  28 -22    1.42    7.16
  -6 -28  22   -0.24    7.47
   5  27 -21   -4.25    7.94
  -5 -27  21   -8.34    7.32
   4  26 -20   -1.02    7.94
  -4 -26  20   -0.31    8.02
   3  25 -19   -4.88    8.65
  -3 -25  19    1.26    8.81
   2  24 -18    5.35    8.10
  -2 -24  18    4.96    7.24
   1  23 -17   -1.81    7.87
  -1 -23  17   -0.63    7.63
   0  22 -16   13.14    8.18
   0 -22  16    8.18    7.32
  -1  21 -15    9.83    7.79
   1 -21  15    1.89    6.76
  -2  20 -14   18.33    7.63
   2 -20  14   19.51    7.16
  -3  19 -13   -3.22    7.94
   3 -19  13   14.32    7.47
  -4  18 -12   51.60    8.02
   4 -18  12   47.19    8.02
  -5  17 -11    4.56    7.00
   5 -17  11   12.35    7.16
  -6  16 -10    7.79    6.76
   6 -16  10   16.44    7.47
  -7  15  -9   99.66    8.02
   7 -15   9   72.76    7.94
  -8  14  -8    7.00    6.29
   8 -14   8    7.94    6.37
  -9  13  -7  126.56   12.90
   9 -13   7  135.68   12.35
 -10  12  -6    2.67    6.29
  10 -12   6    7.08    8.42
 -11  11  -5  193.10   10.93
  11 -11   5  205.14   10.54
 -12  10  -4   91.71    7.39
  12 -10   4   86.05    7.87
 -13   9  -3   19.90    6.06
  13  -9   3   21.08    6.21
 -14   8  -2  319.11   13.21
  14  -8   2  315.73   12.66
 -15   7  -1    7.32    5.66
  15  -7   1    7.24    5.11
 -16   6   0  187.44    9.83
  16  -6   0  192.47    8.89
 -17   5   1   22.73    6.29
  17  -5  -1   39.96    6.53
 -18   4   2  154.88    8.42
  18  -4  -2  155.98    8.26
 -19   3   3   20.29    5.58
  19  -3  -3   17.07    5.58
 -20   2   4   33.27    6.29
  20  -2  -4   33.67    5.58
 -21   1   5   35.87    6.53
  21  -1  -5   35.63    6.21
 -22   0   6    1.57    5.90
  22   0  -6    3.07    5.35
 -23  -1   7   27.06    6.37
  23   1  -7   18.88    5.11
 -24  -2   8    6.06    5.43
  24   2  -8    0.94    4.88
 -25  -3   9   16.52    5.74
  25   3  -9    9.91    4.96
 -26  -4  10   -0.24    5.51
  26   4 -10   -1.18    6.92
 -27  -5  11    2.05    5.43
  27   5 -11    5.19    5.74
 -28  -6  12    4.64    5.27
  28   6 -12    8.65    5.35
 -29  -7  13   -3.22    5.27
  29   7 -13   -1.34    5.19
 -30  -8  14    3.54    5.03
  30   8 -14    1.18    4.09
 -31  -9  15    0.87    7.08
  31   9 -15    2.28    4.56
 -32 -10  16   -2.36    3.30
  32  10 -16   -0.63    3.15
 -33 -11  17    0.47    4.72
  33  11 -17    2.36    4.17
   8  32 -26   -0.87    6.92
   7  31 -25   14.55   10.93
  -7 -31  25    3.07    5.82
   6  30 -24   -4.40    9.05
  -6 -30  24    1.02    5.51
   5  29 -23    1.65    6.84
  -5 -29  23    0.87    6.06
   4  28 -22   -2.28    7.71
  -4 -28  22    7.39    8.26
   3  27 -21    5.58    7.79
  -3 -27  21    6.06    7.32
   2  26 -20   12.59    8.18
  -2 -26  20    6.53    8.34
   1  25 -19   14.32    8.73
  -1 -25  19   -1.42    8.02
   0  24 -18   23.75    8.89
   0 -24  18   16.44    8.18
  -1  23 -17    1.65    8.49
   1 -23  17   -5.66    7.79
  -2  22 -16   11.41    8.42
   2 -22  16   13.84    7.63
  -3  21 -15   10.38    8.49
   3 -21  15    2.60    7.16
  -4  20 -14   12.03    8.10
   4 -20  14    4.88    7.63
  -5  19 -13   38.54    8.49
   5 -19  13   38.70    7.71
  -6  18 -12    1.42    7.71
   6 -18  12    5.74    7.63
  -7  17 -11  104.77    9.75
   7 -17  11  113.19    9.52
  -8  16 -10    6.37    7.47
   8 -16  10    5.11    6.92
  -9  15  -9  129.23   12.98
   9 -15   9  122.94    8.81
 -10  14  -8    5.82    7.16
  10 -14   8   15.26    6.61
 -11  13  -7    4.48    7.08
  11 -13   7    8.34    9.05
 -12  12  -6   76.77    7.94
  12 -12   6   71.11    7.32
 -13  11  -5   14.08    6.37
  13 -11   5   14.55    6.29
 -14  10  -4  453.30   17.23
  14 -10   4  452.43   22.65
 -15   9  -3    2.44    6.29
  15  -9   3   13.53    6.29
 -16   8  -2  298.97   13.29
  16  -8   2  314.23   12.03
 -17   7  -1    4.17    6.61
  17  -7   1   10.93    5.58
 -18   6   0    9.52    7.39
  18  -6   0   16.83    6.45
 -19   5   1  104.61    8.18
  19  -5  -1  115.63    7.87
 -20   4   2   32.25    6.06
  20  -4  -2   30.75    5.43
 -21   3   3  123.57    8.73
  21  -3  -3  140.32    8.57
 -22   2   4    9.36    7.16
  22  -2  -4    3.62    5.58
 -23   1   5   39.09    6.69
  23  -1  -5   52.07    8.81
 -24   0   6    4.09    5.90
  24   0  -6   -0.47    5.35
 -25  -1   7    2.99    5.11
  25   1  -7    8.26    5.19
 -26  -2   8   10.46    6.06
  26   2  -8    9.75    5.35
 -27  -3   9    0.87    5.74
  27   3  -9   -2.99    4.96
 -28  -4  10    8.02    5.35
  28   4 -10    1.18    7.47
 -29  -5  11    1.26    5.35
  29   5 -11   -4.48    5.51
 -30  -6  12    3.15    5.03
  30   6 -12    0.87    5.35
 -31  -7  13    1.34    4.80
  31   7 -13   -1.89    4.72
 -32  -8  14   -0.87    5.82
  32   8 -14    1.02    3.78
 -33  -9  15   -1.65    3.78
  33   9 -15    0.63    4.48
 -34 -10  16   -1.26    3.93
 -35 -11  17   -0.31    2.99
   7  33 -27    0.79    3.46
   6  32 -26    2.83    5.03
  -6 -32  26   15.65    9.52
   5  31 -25   -1.02    9.28
  -5 -31  25   -3.70    6.69
   4  30 -24   -2.52   10.15
  -4 -30  24   -0.47    5.11
   3  29 -23    0.63    7.08
  -3 -29  23   -3.30    6.14
   2  28 -22   -0.87    8.81
  -2 -28  22   -0.79    8.10
   1  27 -21   -2.91    8.97
  -1 -27  21    2.99    8.42
   0  26 -20   12.59    8.49
   0 -26  20    7.94    7.94
  -1  25 -19    8.57    8.81
   1 -25  19    5.11    8.34
  -2  24 -18   -0.87    8.73
   2 -24  18   10.07    8.49
  -3  23 -17   -0.08    9.20
   3 -23  17   -0.39    7.79
  -4  22 -16    4.72    8.34
   4 -22  16    7.47    8.49
  -5  21 -15   13.45    7.00
   5 -21  15    1.34    6.84
  -6  20 -14   -6.06    8.89
   6 -20  14   12.82    7.39
  -7  19 -13   26.11    8.26
   7 -19  13   39.49    7.63
  -8  18 -12   26.04    8.34
   8 -18  12   31.54    8.18
  -9  17 -11   37.20    7.32
   9 -17  11   41.69    6.61
 -10  16 -10   18.25   11.72
  10 -16  10   21.00    7.87
 -11  15  -9   29.73    7.87
  11 -15   9   37.76   10.93
 -12  14  -8   25.41    7.87
  12 -14   8   23.68    6.37
 -13  13  -7   53.17    8.65
  13 -13   7   49.79    7.39
 -14  12  -6   46.64    7.79
  14 -12   6   41.29    6.76
 -15  11  -5   61.35    8.49
  15 -11   5   49.87    7.32
 -16  10  -4   94.15    8.42
  16 -10   4   98.24    7.71
 -17   9  -3   54.59    9.05
  17  -9   3   38.70    7.71
 -18   8  -2   25.41    6.76
  18  -8   2   24.86    5.66
 -19   7  -1   51.68    7.47
  19  -7   1   51.52    6.92
 -20   6   0   21.71    6.61
  20  -6   0   21.63    5.82
 -21   5   1   41.29   11.88
  21  -5  -1   30.75    6.37
 -22   4   2    5.66    6.37
  22  -4  -2    2.12    5.82
 -23   3   3   21.71    6.14
  23  -3  -3   33.11    5.82
 -24   2   4   16.05    6.61
  24  -2  -4    9.52    5.74
 -25   1   5    6.14    6.53
  25  -1  -5   12.51    5.27
 -26   0   6    4.17    5.43
  26   0  -6    7.94    5.58
 -27  -1   7    9.91    7.08
  27   1  -7   -2.91    5.35
 -28  -2   8    0.71    5.98
  28   2  -8    2.20    4.80
 -29  -3   9   -2.28    5.82
  29   3  -9    0.31    5.19
 -30  -4  10   -0.24    5.43
  30   4 -10   -1.02    4.56
 -31  -5  11   -1.26    4.88
  31   5 -11    0.39    5.51
 -32  -6  12    3.30    4.25
  32   6 -12    1.26    4.25
 -33  -7  13    5.98    5.82
  33   7 -13    0.00    3.62
 -34  -8  14    1.73    4.64
  34   8 -14   -2.20    4.40
   6  34 -28    0.87    4.48
  -6 -34  28    2.28    8.42
   5  33 -27   -0.94    4.48
   4  32 -26   -7.00    8.18
  -4 -32  26   -0.16    7.16
   3  31 -25    4.01   11.72
  -3 -31  25    3.62    7.94
   2  30 -24    3.22   10.78
  -2 -30  24   -1.34    4.72
   1  29 -23    1.97    6.69
  -1 -29  23   -1.57    6.61
   0  28 -22    1.81    8.42
   0 -28  22    3.07    8.10
  -1  27 -21   11.17    8.89
   1 -27  21   -2.91    8.18
  -2  26 -20    9.75    8.81
   2 -26  20   10.23    9.20
  -3  25 -19   -0.71   10.54
   3 -25  19    8.65    9.36
  -4  24 -18   13.69    8.34
   4 -24  18   23.36    9.99
  -5  23 -17   -6.69    9.36
   5 -23  17   -2.83    8.73
  -6  22 -16   -0.55    8.65
   6 -22  16    5.43    8.49
  -7  21 -15   17.54    8.81
   7 -21  15    5.11    7.79
  -8  20 -14   -0.08    8.89
   8 -20  14    3.62    7.79
  -9  19 -13   65.99    9.52
   9 -19  13   69.61    8.73
 -10  18 -12    7.79    8.65
  10 -18  12    6.45    7.32
 -11  17 -11   98.71   16.05
  11 -17  11  105.09    8.49
 -12  16 -10    2.44    8.49
  12 -16  10   -0.39   11.48
 -13  15  -9   12.59    8.65
  13 -15   9   24.30    7.79
 -14  14  -8    5.11    7.94
  14 -14   8   -1.73    7.63
 -15  13  -7    2.20    7.39
  15 -13   7   10.46    7.00
 -16  12  -6   96.67    9.20
  16 -12   6   96.59    8.10
 -17  11  -5    5.03    7.55
  17 -11   5    5.90    6.53
 -18  10  -4  163.45   11.01
  18 -10   4  171.71    9.99
 -19   9  -3    7.08    7.79
  19  -9   3   13.84    6.45
 -20   8  -2   20.84    6.92
  20  -8   2    6.76    6.21
 -21   7  -1    4.48    8.34
  21  -7   1    8.73    6.29
 -22   6   0   13.37    8.97
  22  -6   0   12.51    8.10
 -23   5   1   50.34    7.08
  23  -5  -1   47.12    6.53
 -24   4   2   13.76    6.45
  24  -4  -2    8.97    6.21
 -25   3   3   37.76    6.61
  25  -3  -3   34.53    5.98
 -26   2   4    4.72    6.21
  26  -2  -4   11.41    6.21
 -27   1   5    4.72    7.39
  27  -1  -5    5.74    5.90
 -28   0   6    3.38    6.84
  28   0  -6    2.75    5.03
 -29  -1   7   -0.39    5.66
  29   1  -7   -3.30    5.74
 -30  -2   8    2.83    5.82
  30   2  -8    0.55    5.27
 -31  -3   9   -0.31    5.90
  31   3  -9    0.71    7.08
 -32  -4  10    5.43    5.51
  32   4 -10    1.73    4.88
 -33  -5  11    0.39    4.48
  33   5 -11    1.57    4.01
 -34  -6  12    1.34    4.01
  34   6 -12   -1.10    3.54
  35   7 -13    1.97    3.54
  -3 -33  27   -2.44    8.18
   2  32 -26   -1.89    9.12
  -2 -32  26    0.55    9.05
   1  31 -25    6.21   10.70
  -1 -31  25    4.56    7.87
   0  30 -24   -3.38    6.21
   0 -30  24   -0.63    4.56
  -1  29 -23    1.34    8.26
   1 -29  23    0.87    7.16
  -2  28 -22   -7.24    9.28
   2 -28  22   -8.49    8.42
  -3  27 -21   -6.45    9.75
   3 -27  21    7.08    7.16
  -4  26 -20   -0.31    9.67
   4 -26  20    2.91    9.36
  -5  25 -19   -2.60    9.20
   5 -25  19    3.62    8.73
  -6  24 -18   -1.81    9.91
   6 -24  18    8.02    9.20
  -7  23 -17    0.08    9.44
   7 -23  17    3.85    8.73
  -8  22 -16    8.26    9.20
   8 -22  16    8.34    8.42
  -9  21 -15   22.02    7.55
   9 -21  15   22.97    7.16
 -10  20 -14   -1.49    9.52
  10 -20  14    0.08    7.94
 -11  19 -13    2.36    9.20
  11 -19  13    5.27    7.79
 -12  18 -12   24.62    9.05
  12 -18  12    7.47    6.69
 -13  17 -11   -9.60    8.65
  13 -17  11    5.03   12.27
 -14  16 -10   16.28    7.63
  14 -16  10   12.51    6.53
 -15  15  -9   12.43    8.81
  15 -15   9   -1.57    6.37
 -16  14  -8    8.49    8.34
  16 -14   8   11.56    7.55
 -17  13  -7    8.26    8.34
  17 -13   7   -1.81    7.47
 -18  12  -6   -3.70    7.87
  18 -12   6   -0.31    7.24
 -19  11  -5   82.67    9.05
  19 -11   5   66.54    7.63
 -20  10  -4   -9.36    7.71
  20 -10   4    5.74    6.37
 -21   9  -3   29.65    7.16
  21  -9   3   30.83    6.69
 -22   8  -2    0.24    7.39
  22  -8   2   -8.18    7.32
 -23   7  -1   25.56    6.84
  23  -7   1   17.23    6.06
 -24   6   0   -7.24    7.47
  24  -6   0   -1.42    6.76
 -25   5   1    9.67    6.69
  25  -5  -1    4.25    5.90
 -26   4   2    7.39    7.24
  26  -4  -2    1.81    6.53
 -27   3   3   -1.26    6.84
  27  -3  -3   -1.10    5.66
 -28   2   4   -3.07    6.14
  28  -2  -4    1.65    5.35
 -29   1   5   -1.26    6.69
  29  -1  -5    0.39    6.06
 -30   0   6    2.83    6.61
  30   0  -6    4.09    5.82
 -31  -1   7    0.87    6.69
  31   1  -7    0.87    5.35
 -32  -2   8    3.38    6.06
  32   2  -8    6.06    5.03
 -33  -3   9   -1.57    5.82
  33   3  -9    4.40    5.82
 -34  -4  10    2.52    4.88
  34   4 -10    0.39    3.54
 -35  -5  11    0.00    3.62
  35   5 -11   -0.24    3.07
  36   6 -12    2.05    3.07
  -1 -33  27   -1.10    9.52
   0  32 -26   -2.12   10.15
  -1  31 -25    4.01    6.06
   1 -31  25    0.08    4.17
  -2  30 -24   -2.99    7.16
   2 -30  24    2.36    5.35
  -3  29 -23    0.87    8.73
   3 -29  23    6.06    8.26
  -4  28 -22    0.94    9.75
   4 -28  22    5.27    8.65
  -5  27 -21   -4.09   10.54
   5 -27  21   -1.34    9.67
  -6  26 -20    7.87   10.46
   6 -26  20    0.47    9.60
  -7  25 -19   -0.16   10.46
   7 -25  19    2.99    8.81
  -8  24 -18    7.39    8.42
   8 -24  18   -1.49    7.08
  -9  23 -17    0.31    9.91
   9 -23  17    6.76    8.18
 -10  22 -16    5.51    9.60
  10 -22  16   -0.16    9.20
 -11  21 -15    6.45    9.36
  11 -21  15    5.74    8.26
 -12  20 -14   23.91   10.15
  12 -20  14   32.33    9.28
 -13  19 -13   26.82   14.55
  13 -19  13   32.49    7.24
 -14  18 -12   14.16    9.12
  14 -18  12   22.02   11.48
 -15  17 -11    4.80    9.52
  15 -17  11  -10.78    8.49
 -16  16 -10    9.28    8.73
  16 -16  10   16.99    7.63
 -17  15  -9   11.48    8.49
  17 -15   9   15.65    6.53
 -18  14  -8   11.33    8.81
  18 -14   8    1.10    7.47
 -19  13  -7   14.47    8.65
  19 -13   7   31.54    7.79
 -20  12  -6   36.65    9.28
  20 -12   6   27.29    7.16
 -21  11  -5    2.60    8.97
  21 -11   5   -0.71    6.92
 -22  10  -4   -3.46    7.87
  22 -10   4    5.43    6.69
 -23   9  -3   -5.11    7.55
  23  -9   3   -1.18    6.92
 -24   8  -2    8.34    8.18
  24  -8   2    5.90    6.84
 -25   7  -1    0.79    6.76
  25  -7   1   -3.15   10.78
 -26   6   0    5.90    7.24
  26  -6   0    1.18    6.14
 -27   5   1    4.01    7.47
  27  -5  -1    8.97    8.10
 -28   4   2    4.80    7.63
  28  -4  -2    7.94    6.53
 -29   3   3   -1.57    7.39
  29  -3  -3   -0.47    5.58
 -30   2   4    5.66    6.69
  30  -2  -4   -2.44    5.51
 -31   1   5    0.31    6.14
  31  -1  -5    2.60    6.14
 -32   0   6    3.22    7.00
  32   0  -6   -3.30    5.90
 -33  -1   7    7.79    6.29
  33   1  -7    1.65    4.80
 -34  -2   8    5.27    5.11
  34   2  -8   -1.42    4.40
 -35  -3   9   -1.89    4.33
  35   3  -9   -5.11    5.58
 -36  -4  10   -0.31    3.85
  -2  32 -26    2.99    6.61
  -3  31 -25    0.00    6.45
   3 -31  25   -2.60    4.88
  -4  30 -24   -3.15    7.55
   4 -30  24    0.63    6.45
  -5  29 -23   -6.06    9.44
   5 -29  23   -3.93    7.87
  -6  28 -22   -9.75   10.54
   6 -28  22    1.34    8.42
  -7  27 -21   -8.49    9.83
   7 -27  21    3.54    8.97
  -8  26 -20   -6.53    7.79
   8 -26  20   -2.28    8.18
  -9  25 -19   -0.55    9.91
   9 -25  19    9.44    9.20
 -10  24 -18    8.18    9.75
  10 -24  18    8.65    9.05
 -11  23 -17    8.73   10.46
  11 -23  17    7.39    8.81
 -12  22 -16    4.25   10.07
  12 -22  16    3.54    7.55
 -13  21 -15   -5.74   14.94
  13 -21  15   -7.71    8.57
 -14  20 -14   12.03   15.57
  14 -20  14    6.69   12.03
 -15  19 -13   -5.58    8.57
  15 -19  13   16.68   12.11
 -16  18 -12    5.58    9.99
  16 -18  12    7.63    8.81
 -17  17 -11    5.43    9.36
  17 -17  11   18.09    8.18
 -18  16 -10    5.58    9.05
  18 -16  10   16.99    8.49
 -19  15  -9    9.44    8.97
  19 -15   9   24.46    8.02
 -20  14  -8    5.11    8.65
  20 -14   8   -5.11    7.79
 -21  13  -7   10.07    9.05
  21 -13   7   -1.26    7.47
 -22  12  -6   -0.79    8.89
  22 -12   6    1.81    7.24
 -23  11  -5   -8.10    9.67
  23 -11   5   -2.91    7.47
 -24  10  -4   21.00    8.02
  24 -10   4    8.18    6.61
 -25   9  -3   18.33    7.16
  25  -9   3   23.83    7.24
 -26   8  -2    9.60    8.26
  26  -8   2    7.94    7.32
 -27   7  -1    7.63    8.65
  27  -7   1   -0.55    6.84
 -28   6   0   -7.71    7.32
  28  -6   0   -3.46    6.53
 -29   5   1   -7.08    8.10
  29  -5  -1    4.33    7.00
 -30   4   2    0.63    7.94
  30  -4  -2    5.27    6.84
 -31   3   3   -2.20    7.94
  31  -3  -3    3.93    5.98
 -32   2   4   -5.19    7.87
  32  -2  -4    2.60    6.37
 -33   1   5   -2.05    7.63
  33  -1  -5    5.74    5.11
 -34   0   6    0.71    6.45
  34   0  -6    0.00    4.56
 -35  -1   7    1.42    4.80
  35   1  -7    1.65    4.72
 -36  -2   8    0.00    5.82
  36   2  -8    2.67    5.11
   3 -33  27    7.00    8.02
  -4  32 -26    3.85   11.64
   4 -32  26    0.08    7.32
  -5  31 -25    7.32    7.87
   5 -31  25   -1.57    5.74
  -6  30 -24   -2.28    8.10
   6 -30  24   -0.31    7.00
  -7  29 -23    1.65    9.36
   7 -29  23   -3.15   10.15
  -8  28 -22   -7.79    9.60
   8 -28  22    0.63   13.21
  -9  27 -21    3.62   10.70
   9 -27  21    0.79    9.12
 -10  26 -20   16.52   11.01
  10 -26  20   10.15    9.12
 -11  25 -19    1.49   11.25
  11 -25  19    8.97    9.52
 -12  24 -18   11.88   11.01
  12 -24  18    1.49    9.52
 -13  23 -17   -1.97   10.38
  13 -23  17   -1.49    9.83
 -14  22 -16   10.78   15.34
  14 -22  16   -6.14    9.52
 -15  21 -15   -1.97   10.54
  15 -21  15    8.34   12.35
 -16  20 -14   12.82   10.70
  16 -20  14   12.51    8.97
 -17  19 -13    5.51   10.70
  17 -19  13    0.31    8.97
 -18  18 -12   24.15   10.30
  18 -18  12   38.94    8.65
 -19  17 -11   21.24    9.60
  19 -17  11    9.20    9.12
 -20  16 -10   -5.90    7.39
  20 -16  10   13.84    8.65
 -21  15  -9   -1.49   10.15
  21 -15   9    8.34    8.26
 -22  14  -8    6.45    9.99
  22 -14   8    1.49    8.65
 -23  13  -7    3.22    8.89
  23 -13   7   -2.12    8.10
 -24  12  -6   -8.42    9.67
  24 -12   6    3.85    7.47
 -25  11  -5   16.36    9.91
  25 -11   5   17.93    7.63
 -26  10  -4    0.47    8.81
  26 -10   4    1.65    7.08
 -27   9  -3    0.00    8.26
  27  -9   3    5.19   10.54
 -28   8  -2   -0.24    9.67
  28  -8   2   -1.26    6.37
 -29   7  -1   -8.81    7.55
  29  -7   1    3.15    7.00
 -30   6   0   -0.79    8.18
  30  -6   0    1.73    8.57
 -31   5   1    2.75    8.65
  31  -5  -1    1.42    7.24
 -32   4   2   14.63    8.49
  32  -4  -2   -3.93    7.08
 -33   3   3   -4.17    8.49
  33  -3  -3   -3.22    9.36
 -34   2   4   -2.67    7.79
  34  -2  -4    0.24    6.21
 -35   1   5    4.25    5.90
  35  -1  -5    0.55    5.11
  36   0  -6   -1.49    3.46
  -6  32 -26   -1.42   10.93
   6 -32  26    4.25    7.47
  -7  31 -25    0.63    7.47
   7 -31  25    2.99    6.14
  -8  30 -24    4.01    8.42
   8 -30  24   -2.20    6.76
  -9  29 -23   -2.44    9.44
   9 -29  23  -10.70   10.15
 -10  28 -22    2.60   10.70
  10 -28  22   -5.11   10.23
 -11  27 -21   -1.02    7.87
  11 -27  21    1.97    6.92
 -12  26 -20   11.01   10.07
  12 -26  20    1.97    9.67
 -13  25 -19   13.45   10.54
  13 -25  19    5.27    9.60
 -14  24 -18   11.01    8.42
  14 -24  18   11.80    7.87
 -15  23 -17    6.14   17.23
  15 -23  17   -8.42    9.20
 -16  22 -16   11.72   11.41
  16 -22  16    7.16   13.92
 -17  21 -15    4.33    9.12
  17 -21  15    2.36    7.47
 -18  20 -14    2.12   10.62
  18 -20  14   -4.33    9.28
 -19  19 -13   15.42   11.56
  19 -19  13   31.46    9.20
 -20  18 -12    9.83   11.96
  20 -18  12   21.95    8.81
 -21  17 -11   24.30   10.15
  21 -17  11   11.48    9.05
 -22  16 -10   -1.49   10.38
  22 -16  10    1.02    7.00
 -23  15  -9   22.10   10.78
  23 -15   9   10.70    8.57
 -24  14  -8   12.03   10.46
  24 -14   8    6.69    8.10
 -25  13  -7   -2.12    9.52
  25 -13   7   -5.82    7.79
 -26  12  -6   14.00    9.52
  26 -12   6   11.56    8.10
 -27  11  -5   -7.08    9.36
  27 -11   5    2.60    7.63
 -28  10  -4   -4.72    9.44
  28 -10   4    6.92    7.71
 -29   9  -3    8.18    8.97
  29  -9   3    9.91    8.02
 -30   8  -2   13.69    7.94
  30  -8   2    1.97    6.45
 -31   7  -1   -0.63    7.87
  31  -7   1    1.97    7.32
 -32   6   0    4.40    9.67
  32  -6   0    4.17    7.79
 -33   5   1   -4.33    8.81
  33  -5  -1    4.33    7.08
 -34   4   2    1.34    9.12
  34  -4  -2    4.72    7.32
 -35   3   3    6.29    7.47
  35  -3  -3   -0.94    6.37
 -36   2   4    4.80    9.75
  36  -2  -4   -0.63    4.48
 -37   1   5    3.22    5.58
  37  -1  -5   -1.34    3.85
  38   0  -6   -2.20    3.15
  -8  32 -26   -2.75   12.43
   8 -32  26    6.61    7.87
  -9  31 -25    4.01   11.33
   9 -31  25   -4.56    7.00
 -10  30 -24    0.00    7.79
  10 -30  24   -7.79   11.33
 -11  29 -23   -6.92    6.92
  11 -29  23    9.44    8.65
 -12  28 -22   -0.47    9.52
  12 -28  22   20.61    7.71
 -13  27 -21    5.51   10.46
  13 -27  21    8.57    8.34
 -14  26 -20    8.26    8.73
  14 -26  20    1.02    7.08
 -15  25 -19   -9.99   11.56
  15 -25  19   -0.16    9.60
 -16  24 -18    3.78   16.36
  16 -24  18   10.70    9.67
 -17  23 -17    1.89   11.64
  17 -23  17   11.88   14.63
 -18  22 -16    9.20   10.70
  18 -22  16   -0.87    9.83
 -19  21 -15    3.62    9.05
  19 -21  15   -3.15    9.44
 -20  20 -14    1.49   10.70
  20 -20  14   -1.18    9.99
 -21  19 -13    1.26   12.11
  21 -19  13    5.90    9.44
 -22  18 -12   -2.60   11.01
  22 -18  12   16.12    9.28
 -23  17 -11    3.93   10.78
  23 -17  11   -3.62    8.73
 -24  16 -10    8.02   10.93
  24 -16  10   -5.11    9.52
 -25  15  -9    3.15   10.15
  25 -15   9    1.97    8.57
 -26  14  -8   -3.85   10.15
  26 -14   8    3.22    8.18
 -27  13  -7   -1.02    9.44
  27 -13   7    3.70    7.94
 -28  12  -6    4.17    8.65
  28 -12   6    4.01    7.71
 -29  11  -5    8.10    8.89
  29 -11   5    2.99    8.34
 -30  10  -4    5.51    9.28
  30 -10   4   -2.99    7.79
 -31   9  -3    0.87    9.12
  31  -9   3    1.57    7.47
 -32   8  -2   -1.73    8.49
  32  -8   2   -2.75    7.39
 -33   7  -1    3.15    8.97
  33  -7   1   -6.69    7.71
 -34   6   0    2.28    8.73
  34  -6   0    0.24    7.08
 -35   5   1    3.30    8.18
  35  -5  -1   -7.00    6.45
 -36   4   2    2.99    8.02
  36  -4  -2    0.87    5.27
 -37   3   3    4.17    6.14
  37  -3  -3   -0.79    4.09
 -38   2   4    3.78    7.00
  38  -2  -4   -2.28    3.46
 -11  31 -25    4.80   11.64
  11 -31  25   22.34   15.65
 -12  30 -24   -0.71    8.02
 -13  29 -23   -0.47    9.36
  13 -29  23   -1.97    7.47
 -14  28 -22    5.11    9.91
  14 -28  22    1.65    9.83
 -15  27 -21    3.22    9.83
  15 -27  21   -1.10   11.56
 -16  26 -20   -2.83    9.75
  16 -26  20   -4.01    8.65
 -17  25 -19   16.36   18.01
  17 -25  19   -6.45    9.52
 -18  24 -18    0.24   12.19
  18 -24  18   11.72   12.59
 -19  23 -17    5.03   11.64
  19 -23  17    3.70    7.87
 -20  22 -16   -3.15   11.80
  20 -22  16   -5.66    8.97
 -21  21 -15   -3.38    9.36
  21 -21  15   -2.67    9.99
 -22  20 -14    0.08   11.33
  22 -20  14   -2.67    8.97
 -23  19 -13   -4.33   11.64
  23 -19  13    0.08    9.99
 -24  18 -12   -5.51   11.48
  24 -18  12    8.18    8.89
 -25  17 -11   -1.81    9.05
  25 -17  11   11.72    9.52
 -26  16 -10    5.51   10.38
  26 -16  10   -5.11    9.05
 -27  15  -9    2.52   10.62
  27 -15   9    2.12    6.84
 -28  14  -8    3.85    9.75
  28 -14   8    7.87    8.02
 -29  13  -7    5.58    9.52
  29 -13   7    6.37    8.10
 -30  12  -6   13.45   10.23
  30 -12   6    6.37    7.87
 -31  11  -5   -1.42    9.12
  31 -11   5   -4.09    7.32
 -32  10  -4   -3.54    9.28
  32 -10   4   -1.26    7.87
 -33   9  -3    5.90    8.10
  33  -9   3    2.91    8.73
 -34   8  -2   -4.88    9.05
  34  -8   2    9.05    7.79
 -35   7  -1   -4.09    8.73
  35  -7   1   -4.17    6.92
 -36   6   0   11.33    7.24
  36  -6   0    0.31    4.64
 -37   5   1   -2.83    5.98
  37  -5  -1   -1.42    3.22
  40  -2  -4   -1.81    4.17
 -14  30 -24    1.02   12.27
 -15  29 -23    2.20    9.83
  15 -29  23   -1.89    8.49
 -16  28 -22    1.18    9.75
  16 -28  22    0.08    9.20
 -17  27 -21    5.19   10.54
  17 -27  21    2.44    9.44
 -18  26 -20    1.65   10.38
  18 -26  20    0.00    8.10
 -19  25 -19   13.76   11.09
  19 -25  19    0.87    8.81
 -20  24 -18   -3.85   11.48
  20 -24  18    9.67    8.81
 -21  23 -17   -1.73    9.12
  21 -23  17    1.34    7.63
 -22  22 -16   -3.93   11.17
  22 -22  16    9.75    9.36
 -23  21 -15   -2.60   12.03
  23 -21  15    7.79    9.67
 -24  20 -14   -4.96   11.41
  24 -20  14   -3.85    8.65
 -25  19 -13   13.29   11.88
  25 -19  13    3.70    8.26
 -26  18 -12   -5.90   11.48
  26 -18  12    0.71    9.36
 -27  17 -11   14.63   11.56
  27 -17  11  -15.18    9.12
 -28  16 -10   15.57   10.46
  28 -16  10    0.08    8.97
 -29  15  -9    3.30    9.67
  29 -15   9   -5.35    8.89
 -30  14  -8    2.12    8.57
  30 -14   8   -2.60    8.26
 -31  13  -7    2.60    9.91
  31 -13   7    2.28    7.71
 -32  12  -6   -1.10    8.73
  32 -12   6   -0.31    6.76
 -33  11  -5    0.00    6.37
  33 -11   5   -1.73    6.45
 -34  10  -4   16.28    8.65
  34 -10   4    4.33    8.65
 -35   9  -3    0.71    7.63
  35  -9   3    1.89    5.74
 -36   8  -2    3.85    7.55
  36  -8   2    3.30    5.27
 -37   7  -1    0.00    6.53
  37  -7   1   -2.28    4.64
 -38   6   0    0.47    4.96
  38  -6   0   -3.07    4.33
 -39   5   1    4.48   11.17
 -17  29 -23    0.00    9.67
 -18  28 -22   -2.60   15.89
  18 -28  22   -2.20    8.10
 -19  27 -21   -0.94   15.97
  19 -27  21   -1.49    9.75
 -20  26 -20   23.05   11.09
  20 -26  20   -4.88    8.97
 -21  25 -19    6.29   10.07
  21 -25  19   11.80    8.97
 -22  24 -18   -3.46   10.23
  22 -24  18   -4.56    8.57
 -23  23 -17  -13.29   10.23
  23 -23  17    0.00    6.14
 -24  22 -16    4.96   11.72
  24 -22  16   -1.49    8.49
 -25  21 -15   -2.12   11.72
  25 -21  15    2.36    8.02
 -26  20 -14    7.39   11.17
  26 -20  14   11.09    8.18
 -27  19 -13    4.72   10.78
  27 -19  13   -5.43    8.42
 -28  18 -12    1.73    9.52
  28 -18  12   -1.18    9.44
 -29  17 -11    2.99    9.20
  29 -17  11    1.57    8.49
 -30  16 -10   -2.28    9.60
  30 -16  10   -1.10    8.97
 -31  15  -9    8.97    8.18
  31 -15   9    0.63    7.87
 -32  14  -8    4.25    7.71
  32 -14   8   -2.83    7.55
 -33  13  -7   -2.05    7.32
  33 -13   7    4.48   10.78
 -34  12  -6   -2.20    8.73
  34 -12   6    7.39   11.72
 -35  11  -5    1.81    6.76
  35 -11   5   16.91   10.30
 -36  10  -4   -4.48    4.96
  36 -10   4   -2.83    4.88
 -37   9  -3    1.89    4.56
  37  -9   3    8.18    5.90
 -38   8  -2    0.94    9.52
  38  -8   2   -0.94    5.51
  40  -6   0   -1.81    6.69
 -20  28 -22    2.44   18.72
  20 -28  22   -3.07    7.87
 -21  27 -21   -5.58    9.28
  21 -27  21   -1.57    7.16
 -22  26 -20    0.94   11.01
  22 -26  20   -6.76    8.97
 -23  25 -19    9.05    9.91
  23 -25  19   -0.39    8.73
 -24  24 -18    0.16    9.91
  24 -24  18   -2.44    7.32
 -25  23 -17  -11.01   10.38
  25 -23  17    5.66    7.79
 -26  22 -16    0.00   10.30
  26 -22  16    1.34    5.58
 -27  21 -15   -6.61   10.78
  27 -21  15    1.49    8.18
 -28  20 -14   -5.98    9.67
  28 -20  14   -0.08    8.73
 -29  19 -13    5.11    9.60
  29 -19  13    0.87    8.65
 -30  18 -12   -2.91   10.78
  30 -18  12  -11.25    8.97
 -31  17 -11   -3.70    9.20
  31 -17  11    9.44    8.10
 -32  16 -10    6.92    8.18
  32 -16  10    2.75    7.87
 -33  15  -9   -1.34    8.42
  33 -15   9    0.24    6.61
 -34  14  -8   -1.18    7.08
  34 -14   8   -1.18   11.33
 -35  13  -7   -0.24    6.69
  35 -13   7   -0.47    8.18
 -36  12  -6   -2.91    5.51
  36 -12   6    3.30    7.16
 -37  11  -5   -3.54    5.03
  37 -11   5   -1.49    7.32
 -38  10  -4    0.00    8.10
  38 -10   4    2.60    9.20
 -39   9  -3    4.01    9.67
  39  -9   3   -5.11    8.81
  40  -8   2    3.07    6.69
  42  -6   0    1.49    6.61
 -23  27 -21   -7.47   14.71
  23 -27  21    0.63    8.57
 -24  26 -20    3.62    9.91
  24 -26  20    0.79    7.71
 -25  25 -19    3.22   10.46
  25 -25  19    7.79    7.71
 -26  24 -18    2.75    9.67
  26 -24  18   -1.65    7.24
 -27  23 -17    7.39   10.85
  27 -23  17   -3.85    6.76
 -28  22 -16    4.88    9.91
  28 -22  16   -2.67    5.74
 -29  21 -15    1.49   10.23
  29 -21  15   -3.15    6.84
 -30  20 -14   -7.08    8.73
  30 -20  14   -3.85    5.51
 -31  19 -13    3.62    8.57
  31 -19  13   -2.05    6.84
 -32  18 -12    1.26    9.05
  32 -18  12   -3.30    7.94
 -33  17 -11    4.80    8.18
  33 -17  11    1.65    6.37
 -34  16 -10   -5.66    7.16
  34 -16  10   -5.66    6.92
 -35  15  -9    2.28   12.74
 -36  14  -8    3.93   14.00
  36 -14   8   -1.81    9.91
 -37  13  -7   -2.20    8.65
 -38  12  -6    3.07    6.76
  43  -7   1   -1.89    6.69
 -27  25 -19    2.91    8.42
  27 -25  19    1.02    6.06
 -28  24 -18   -2.20    7.39
  28 -24  18    0.71    8.65
 -29  23 -17    0.94    6.92
  29 -23  17   -1.10    9.28
 -30  22 -16   -7.39    7.71
  30 -22  16   -0.39    8.57
 -31  21 -15    2.05    7.08
  31 -21  15    1.81    5.58
 -32  20 -14    0.47    7.16
  32 -20  14    1.65    5.03
 -33  19 -13   -2.91    8.34
  33 -19  13   -1.57    5.27
 -34  18 -12    1.81    9.99
  34 -18  12    2.60    4.96
  35 -17  11    0.39    7.39
 -37  15  -9   -3.62   10.62
  37 -15   9   -7.47    9.67
 -38  14  -8   -1.26    8.57
  38 -14   8    3.38    9.28
  39 -13   7    7.55    9.05
  40 -12   6   -6.14    7.32
 -31  23 -17   -3.15   10.23
 -34  20 -14   -2.44    9.44
 -35  19 -13    0.08    8.18
 -36  18 -12    4.17    8.34
 -37  17 -11    7.39   10.30
 -38  16 -10    6.14   13.21
  38 -16  10    4.01    9.44
 -39  15  -9    3.70    8.65
  39 -15   9    4.88    8.10
  40 -14   8    0.08    7.55
  42 -14   8   -4.01    5.66
  37 -11  19    1.10    6.14
 -34  14 -22    4.17    9.99
  36 -10  18    0.94    6.29
 -36  10 -18    2.44    6.76
 -35  11 -19   -0.79    9.05
 -34  12 -20   -1.18    8.49
 -33  13 -21   20.06   14.71
  39  -5  13   -0.31    3.85
 -35   9 -17    0.47   12.03
 -34  10 -18   -3.07   11.01
 -33  11 -19   -0.31    7.87
 -32  12 -20   -1.89    9.12
  31 -13  21    4.17    6.45
  30 -14  22    0.24    4.72
  29 -15  23    3.07    4.01
  28 -16  24    0.00    6.76
 -27  17 -25   -4.56    9.99
 -26  18 -26    2.67   11.09
 -25  19 -27    7.00   10.93
  37  -5  13   -4.01    5.51
  36  -6  14    2.28    4.40
 -36   6 -14    0.39    8.02
  35  -7  15    2.44    4.09
 -35   7 -15    5.82    5.98
  34  -8  16    0.79    4.88
 -34   8 -16    1.49    6.69
  33  -9  17   -0.87    4.25
 -33   9 -17   -0.39    9.20
  32 -10  18    1.26    5.19
 -32  10 -18   -4.40    6.92
  31 -11  19   -1.57    5.19
 -31  11 -19    0.55    6.37
  30 -12  20    3.78    5.82
 -30  12 -20    1.57    5.98
  29 -13  21   -0.31    6.37
 -29  13 -21    6.21   11.80
  28 -14  22   -2.44    6.29
 -28  14 -22    9.28   14.47
  27 -15  23    0.00    7.32
 -27  15 -23   -1.34    8.49
  26 -16  24    2.75    5.11
 -26  16 -24   -5.03   10.46
  25 -17  25   -1.81    5.11
 -25  17 -25    4.25   13.14
  24 -18  26    1.02    5.35
 -24  18 -26   -3.22    7.47
 -23  19 -27   -2.91   13.76
  38  -2  10    7.63    7.63
 -38   2 -10   -1.49    4.72
  37  -3  11   -1.02    3.70
 -37   3 -11    4.25    7.71
  36  -4  12    0.55    5.74
 -36   4 -12   -2.20    7.16
  35  -5  13   -2.67    5.03
 -35   5 -13    0.47    5.66
  34  -6  14    2.20    5.03
 -34   6 -14    7.00    6.92
  33  -7  15    5.58    5.11
 -33   7 -15    0.55    6.06
  32  -8  16   -0.79    3.85
 -32   8 -16   -1.18    7.16
  31  -9  17   -5.03    5.90
 -31   9 -17   -2.52    6.61
  30 -10  18   -5.90    6.76
 -30  10 -18    0.47    7.94
  29 -11  19   -1.34    6.92
 -29  11 -19   -1.10    7.63
  28 -12  20   -0.16    7.87
 -28  12 -20   -3.46    8.18
  27 -13  21    1.34    8.18
 -27  13 -21    6.84   10.54
  26 -14  22   -3.15    7.24
 -26  14 -22    5.58    9.12
  25 -15  23    8.26    8.26
 -25  15 -23   -3.22   10.07
  24 -16  24   -1.18    7.87
 -24  16 -24    4.64    8.34
  23 -17  25    5.19    7.32
 -23  17 -25    1.57    9.05
  22 -18  26   -0.55    6.37
 -22  18 -26    2.99    8.02
  21 -19  27   -7.00    7.63
 -21  19 -27   -7.39   12.74
  20 -20  28    1.34    6.37
 -20  20 -28   -0.79    9.67
  19 -21  29   -1.57    4.09
 -19  21 -29   -4.09    6.06
  39   1   7    0.00    3.93
  38   0   8    0.31    3.38
  37  -1   9   -1.49    3.38
 -37   1  -9   -3.38    7.00
  36  -2  10    0.16    3.22
 -36   2 -10    2.20    6.29
  35  -3  11    1.49    6.69
 -35   3 -11    3.46    7.39
  34  -4  12    0.63    5.43
 -34   4 -12    2.05    6.92
  33  -5  13    3.85    5.82
 -33   5 -13    1.89    8.10
  32  -6  14   -1.34    4.80
 -32   6 -14   -5.43    6.84
  31  -7  15    1.57    5.27
 -31   7 -15   -3.70    6.76
  30  -8  16    0.08    6.45
 -30   8 -16   -2.52    8.10
  29  -9  17    3.22    7.16
 -29   9 -17   -0.24    8.89
  28 -10  18   14.94    7.55
 -28  10 -18    5.66    9.75
  27 -11  19   -1.42    7.39
 -27  11 -19    1.26    9.75
  26 -12  20   -3.85    8.02
 -26  12 -20   -7.55   10.23
  25 -13  21    3.54    8.97
 -25  13 -21   -4.72   10.15
  24 -14  22   -2.52    9.12
 -24  14 -22   -5.51    9.83
  23 -15  23    8.49    8.49
 -23  15 -23    6.14   10.62
  22 -16  24   -5.98    8.89
 -22  16 -24   11.17   10.38
  21 -17  25    1.57    8.65
 -21  17 -25   -4.64   10.07
  20 -18  26   -1.49   11.25
 -20  18 -26   -1.42    9.67
  19 -19  27    2.83    8.18
 -19  19 -27    0.24    9.75
  18 -20  28    0.08    7.47
 -18  20 -28   -3.38    9.60
  17 -21  29   -5.90    5.11
 -17  21 -29   -1.34    9.44
  16 -22  30   -4.01    6.76
 -16  22 -30   -5.74   14.24
  38   2   6   -0.63    3.38
  37   1   7    0.39    3.38
 -37  -1  -7    0.00    4.48
  36   0   8    0.31    3.62
 -36   0  -8   -2.28    4.80
  35  -1   9   -3.22    4.09
 -35   1  -9    4.09    7.08
  34  -2  10    2.99    4.64
 -34   2 -10    2.60    5.98
  33  -3  11    1.89    5.11
 -33   3 -11    5.51    6.29
  32  -4  12   -3.38    5.66
 -32   4 -12    1.42    7.16
  31  -5  13   -0.55    5.74
 -31   5 -13    0.24    6.61
  30  -6  14   -4.01    5.51
 -30   6 -14    3.30    7.79
  29  -7  15   -4.56    6.14
 -29   7 -15   -0.79    8.42
  28  -8  16    9.52    7.00
 -28   8 -16  -11.25    9.20
  27  -9  17    4.96    7.63
 -27   9 -17    4.48    9.20
  26 -10  18    4.40    7.94
 -26  10 -18   -1.81    9.12
  25 -11  19   11.64   12.19
 -25  11 -19   -0.71    9.67
  24 -12  20   -4.40    8.26
 -24  12 -20    6.21   10.70
  23 -13  21    5.19    9.05
 -23  13 -21    3.46    9.12
  22 -14  22  -12.27    9.52
 -22  14 -22    5.11   10.70
  21 -15  23   -0.24    9.36
 -21  15 -23   -7.32   11.09
  20 -16  24   10.07   13.21
 -20  16 -24    2.28   16.28
  19 -17  25    4.01   13.76
 -19  17 -25   -7.71   15.18
  18 -18  26    7.39    8.49
 -18  18 -26    3.07   11.17
  17 -19  27   -3.46   12.66
 -17  19 -27    7.79   14.87
  16 -20  28    2.28    7.47
 -16  20 -28   -3.85   10.07
  15 -21  29   -2.52    7.32
 -15  21 -29    5.82    9.91
  14 -22  30   -0.39    7.32
 -14  22 -30    4.48   14.16
  13 -23  31   -0.24    7.71
 -13  23 -31    2.52    8.10
  37   3   5   -0.47    2.91
 -37  -3  -5    0.00    3.93
  36   2   6    2.36    3.15
 -36  -2  -6    1.49    4.80
  35   1   7    4.09    3.62
 -35  -1  -7    4.01    3.85
  34   0   8    5.11    4.64
 -34   0  -8    0.79    6.92
  33  -1   9    1.49    4.64
 -33   1  -9    4.96    4.80
  32  -2  10    0.39    5.03
 -32   2 -10    4.25    5.51
  31  -3  11    1.34    6.69
 -31   3 -11   -1.18    6.45
  30  -4  12   -2.60    6.14
 -30   4 -12    1.81    6.69
  29  -5  13   -2.83    7.00
 -29   5 -13    0.63    7.39
  28  -6  14   -1.57    7.08
 -28   6 -14   -1.81    8.57
  27  -7  15    1.73    7.71
 -27   7 -15    3.07    9.44
  26  -8  16    7.16   12.19
 -26   8 -16    0.08    8.89
  25  -9  17    9.05    7.63
 -25   9 -17    4.88    9.12
  24 -10  18    1.89    8.34
 -24  10 -18   -0.63    9.36
  23 -11  19    1.57    9.36
 -23  11 -19   -0.24    9.91
  22 -12  20    3.70    8.57
 -22  12 -20    0.00    9.91
  21 -13  21    8.34   11.96
 -21  13 -21   14.87   10.62
  20 -14  22   -2.12    8.97
 -20  14 -22   -5.98   11.09
  19 -15  23    5.90   12.11
 -19  15 -23  -11.96   16.36
  18 -16  24   13.84    7.63
 -18  16 -24  -12.74    9.12
  17 -17  25   -6.06   14.08
 -17  17 -25   37.91   16.20
  16 -18  26    1.42    9.36
 -16  18 -26    9.52   15.97
  15 -19  27    3.30    8.73
 -15  19 -27    8.42   11.09
  14 -20  28   -3.46    7.55
 -14  20 -28   -9.52   10.93
  13 -21  29    2.67    5.82
 -13  21 -29    3.85   16.28
  12 -22  30    0.55    5.74
 -12  22 -30   -5.19    9.28
  11 -23  31    0.24    4.17
 -11  23 -31   -5.03    7.63
  10 -24  32    3.22   10.46
 -10  24 -32    4.72   11.01
  37   5   3    2.12    2.44
  36   4   4   -0.39    2.52
 -36  -4  -4    3.70    3.07
  35   3   5    0.47    2.91
 -35  -3  -5    1.26    4.33
  34   2   6   -2.52    5.82
 -34  -2  -6    5.11    5.51
  33   1   7    2.99    4.48
 -33  -1  -7    8.42    7.79
  32   0   8   -6.84    8.26
 -32   0  -8    0.63    4.96
  31  -1   9   -1.57    5.98
 -31   1  -9    4.64    6.92
  30  -2  10   -1.34    6.37
 -30   2 -10   -2.28    7.63
  29  -3  11   -3.93    5.35
 -29   3 -11    3.22    7.32
  28  -4  12    7.00    6.61
 -28   4 -12    5.51    8.65
  27  -5  13    3.85    5.98
 -27   5 -13    3.54    9.44
  26  -6  14    8.02    6.84
 -26   6 -14   14.00    7.94
  25  -7  15   10.93    6.92
 -25   7 -15    0.63    8.02
  24  -8  16    0.79    6.84
 -24   8 -16   -1.10    9.36
  23  -9  17    2.67    7.16
 -23   9 -17   -2.12    8.81
  22 -10  18    5.51    8.02
 -22  10 -18   12.51    9.52
  21 -11  19    7.39    8.02
 -21  11 -19   17.78    9.83
  20 -12  20   10.30    8.42
 -20  12 -20   28.08   11.01
  19 -13  21    6.37    8.42
 -19  13 -21   15.65   10.62
  18 -14  22    6.37   13.06
 -18  14 -22   -0.87   15.26
  17 -15  23   -2.52    9.60
 -17  15 -23   -1.73   10.46
  16 -16  24    1.81   13.92
 -16  16 -24    0.16   16.28
  15 -17  25   -1.57    7.55
 -15  17 -25   -0.71    7.87
  14 -18  26    5.27    9.44
 -14  18 -26    1.73   14.71
  13 -19  27   -5.51   13.92
 -13  19 -27   -1.57   11.72
  12 -20  28    6.29    8.97
 -12  20 -28   -1.73   16.20
  11 -21  29    0.39    7.08
 -11  21 -29    1.73    9.20
  10 -22  30   -5.35    7.24
 -10  22 -30   11.80    8.89
   9 -23  31   -4.25    5.58
  -9  23 -31   -0.63    5.98
   8 -24  32    1.34    9.20
  -8  24 -32    0.87    6.21
  35   5   3   -0.94    2.44
 -35  -5  -3    2.44    4.96
  34   4   4    1.97    3.62
 -34  -4  -4    3.62    3.93
  33   3   5   -0.47    4.33
 -33  -3  -5   -1.73    5.35
  32   2   6    0.71    4.88
 -32  -2  -6   -7.55    6.14
  31   1   7   -3.78    5.58
 -31  -1  -7   -1.65    5.90
  30   0   8    0.47    4.72
 -30   0  -8   -1.02    6.84
  29  -1   9    0.79    5.43
 -29   1  -9    1.81    6.06
  28  -2  10    4.80    5.19
 -28   2 -10    2.20    6.53
  27  -3  11    2.28    6.06
 -27   3 -11    6.37    7.55
  26  -4  12    1.65    5.66
 -26   4 -12   -3.54    7.87
  25  -5  13   11.72    6.14
 -25   5 -13    6.14    7.32
  24  -6  14   -1.34    6.37
 -24   6 -14    1.57    7.94
  23  -7  15    4.09    6.69
 -23   7 -15   17.38    8.42
  22  -8  16   -6.14    7.00
 -22   8 -16   -2.28    8.42
  21  -9  17    7.08    8.02
 -21   9 -17    8.57    9.83
  20 -10  18   -1.18    8.18
 -20  10 -18  -14.00    9.36
  19 -11  19  -12.03   10.85
 -19  11 -19  -17.30   14.55
  18 -12  20   12.43   11.01
 -18  12 -20    2.91   11.01
  17 -13  21    4.80    8.49
 -17  13 -21    2.05   10.78
  16 -14  22   17.86   12.98
 -16  14 -22   33.59   16.60
  15 -15  23   -2.12   12.43
 -15  15 -23  -25.09   15.89
  14 -16  24   -4.17   12.82
 -14  16 -24    8.81   14.63
  13 -17  25   -2.28   12.74
 -13  17 -25   26.11   16.83
  12 -18  26   12.74   13.61
 -12  18 -26    7.63   10.93
  11 -19  27   23.05    9.52
 -11  19 -27    8.02   15.73
  10 -20  28    6.37    9.05
 -10  20 -28    4.40   11.88
   9 -21  29    0.71    7.79
  -9  21 -29  -13.61    9.67
   8 -22  30    3.22    5.58
  -8  22 -30    0.00    5.51
   7 -23  31   -0.31    6.69
  -7  23 -31   -2.83    7.08
   6 -24  32   -0.87    5.90
  -6  24 -32   -1.57    7.32
   5 -25  33   20.77   12.11
  34   6   2    1.10    2.44
 -34  -6  -2   -0.71    4.80
  33   5   3    0.39    3.62
 -33  -5  -3    2.28    3.30
  32   4   4    1.97    4.09
 -32  -4  -4    9.20    5.35
  31   3   5   -4.56    4.48
 -31  -3  -5   -2.12    5.66
  30   2   6    4.80    4.88
 -30  -2  -6    2.12    5.90
  29   1   7   -4.96    7.24
 -29  -1  -7   -3.70    5.43
  28   0   8    4.17    5.35
 -28   0  -8   -0.55    5.82
  27  -1   9    1.34    5.74
 -27   1  -9    5.35    6.06
  26  -2  10    3.07    5.90
 -26   2 -10   -0.08    6.37
  25  -3  11   10.54    5.35
 -25   3 -11    2.75    6.69
  24  -4  12   -0.31    5.66
 -24   4 -12    0.63    6.92
  23  -5  13   26.19    6.29
 -23   5 -13   22.97    7.79
  22  -6  14    7.08    6.21
 -22   6 -14   -2.20    7.55
  21  -7  15    2.20    6.92
 -21   7 -15   10.23    7.79
  20  -8  16    5.27    7.08
 -20   8 -16    4.80    8.34
  19  -9  17   -3.15    7.16
 -19   9 -17    8.65    8.57
  18 -10  18   26.35    7.87
 -18  10 -18   22.81    9.44
  17 -11  19  -10.70   12.43
 -17  11 -19   15.18   13.92
  16 -12  20   49.55   13.69
 -16  12 -20   47.51   15.81
  15 -13  21  -15.50   11.17
 -15  13 -21    6.45   15.18
  14 -14  22   15.18   11.96
 -14  14 -22   -6.53   14.71
  13 -15  23    7.00   12.35
 -13  15 -23   -2.83   15.81
 -12  16 -24   -7.87   14.71
  11 -17  25    2.44    9.44
 -11  17 -25   -1.02   16.68
  10 -18  26    4.01    9.60
 -10  18 -26   -1.10   11.09
   9 -19  27    2.60    9.83
  -9  19 -27   -1.26   11.88
   8 -20  28   11.56    9.52
  -8  20 -28   12.66   11.33
   7 -21  29   -2.05    8.89
  -7  21 -29   -0.94   10.30
   6 -22  30    1.26    7.55
  -6  22 -30   -0.87    7.08
   5 -23  31    1.10    5.82
  -5  23 -31   -0.47    5.19
   4 -24  32   -2.44    7.39
  -4  24 -32    3.22    7.63
   3 -25  33    3.70    7.16
  32   6   2    1.49    2.67
 -32  -6  -2   -2.44    3.30
  31   5   3    0.08    3.78
 -31  -5  -3    3.30    4.25
  30   4   4    3.85    5.11
 -30  -4  -4    4.96    5.27
  29   3   5    0.31    4.80
 -29  -3  -5    2.28    5.19
  28   2   6    5.35    5.03
 -28  -2  -6   -2.67    5.74
  27   1   7    1.49    4.80
 -27  -1  -7    3.70    6.14
  26   0   8    2.36    5.43
 -26   0  -8   -4.80    6.37
  25  -1   9    0.94    5.43
 -25   1  -9    2.99    5.82
  24  -2  10    0.39    5.43
 -24   2 -10   12.19    7.24
  23  -3  11    0.87    5.98
 -23   3 -11    7.32    5.98
  22  -4  12   14.71    5.90
 -22   4 -12    4.33    7.24
  21  -5  13   22.42    5.90
 -21   5 -13   33.43    7.63
  20  -6  14    3.54    6.06
 -20   6 -14   14.79    7.55
  19  -7  15   17.38    7.32
 -19   7 -15    8.26    8.42
  18  -8  16   14.47    7.00
 -18   8 -16    1.34    7.94
  17  -9  17   -7.87    9.67
 -17   9 -17    1.49   11.64
  16 -10  18   14.16    7.24
 -16  10 -18    5.03    8.89
  15 -11  19    4.17    8.34
 -15  11 -19   -1.81    9.60
  14 -12  20   19.98   11.33
 -14  12 -20   41.06   14.94
  13 -13  21   -0.94    8.89
 -13  13 -21    7.32    9.83
  12 -14  22    0.94    6.69
 -12  14 -22   -6.21    8.73
  11 -15  23   -1.10   12.11
 -11  15 -23   -0.55    8.65
  10 -16  24    2.36    9.20
 -10  16 -24    3.30   16.12
   9 -17  25   -0.71    7.55
  -9  17 -25   -0.94    9.20
   8 -18  26    0.63   10.30
  -8  18 -26   -2.28   10.46
   7 -19  27   -2.12    8.65
  -7  19 -27    5.58   11.48
   6 -20  28   -2.91    9.36
  -6  20 -28   -1.81   10.62
   5 -21  29    0.55   11.01
  -5  21 -29  -10.46   14.32
   4 -22  30    1.10    6.21
  -4  22 -30    9.83    5.35
   3 -23  31   -2.99    9.67
  -3  23 -31    0.31    8.97
   2 -24  32    0.31    7.47
  -2  24 -32    1.57    6.61
   1 -25  33    4.40    6.14
  31   7   1    1.02    3.07
  30   6   2    0.79    3.30
 -30  -6  -2    5.98    3.85
  29   5   3    2.36    4.09
 -29  -5  -3    4.64    4.72
  28   4   4    8.65    4.64
 -28  -4  -4    5.98    5.35
  27   3   5   -2.99    4.40
 -27  -3  -5    0.63    5.51
  26   2   6    8.65    4.56
 -26  -2  -6   15.50    5.74
  25   1   7   -0.08    4.17
 -25  -1  -7   -1.49    5.98
  24   0   8    0.87    4.01
 -24   0  -8   -0.47    5.82
  23  -1   9   13.37    4.56
 -23   1  -9   17.38    6.76
  22  -2  10    5.43    5.35
 -22   2 -10   -2.99    7.00
  21  -3  11   34.77    6.14
 -21   3 -11   25.09    6.37
  20  -4  12    3.15    5.19
 -20   4 -12   -0.87    6.29
  19  -5  13   33.90    6.14
 -19   5 -13   31.86    6.76
  18  -6  14   -3.78    5.82
 -18   6 -14   -4.56    6.76
  17  -7  15    0.63    6.06
 -17   7 -15   -0.24    7.08
  16  -8  16   29.57    6.69
 -16   8 -16   20.84    7.71
  15  -9  17   17.07    9.05
 -15   9 -17   19.43   11.33
  14 -10  18   64.50    8.57
 -14  10 -18   75.12    9.60
  13 -11  19    3.46   10.54
 -13  11 -19   14.24   13.76
  12 -12  20   76.30   13.45
 -12  12 -20   75.04   15.81
  11 -13  21    0.08   10.85
 -11  13 -21   -1.73   13.61
 -10  14 -22   16.12   14.55
   9 -15  23   11.01    8.42
  -9  15 -23   16.52   14.87
   8 -16  24    6.76    7.39
  -8  16 -24   -6.53    8.81
   7 -17  25   21.24   13.69
  -7  17 -25   27.77   12.11
   6 -18  26    3.15    9.44
  -6  18 -26    6.92   10.70
   5 -19  27   -8.10   11.56
  -5  19 -27    7.16   17.46
   4 -20  28    6.92   12.74
  -4  20 -28   -2.44   15.81
   3 -21  29    6.76    7.00
  -3  21 -29    8.89    9.60
   2 -22  30   -1.73   10.85
  -2  22 -30    9.12   10.78
   1 -23  31   -2.75    7.08
  -1  23 -31   -0.08    8.81
   0  24 -32    4.17    5.74
  29   7   1    1.49    3.38
 -29  -7  -1    0.55    2.75
  28   6   2    4.64    3.38
 -28  -6  -2    2.44    3.78
  27   5   3   -2.05    3.78
 -27  -5  -3    1.18    5.66
  26   4   4   -1.57    3.85
 -26  -4  -4    3.78    4.64
  25   3   5   14.00    4.33
 -25  -3  -5   11.09    5.19
  24   2   6   -1.81    4.25
 -24  -2  -6    3.54    5.51
  23   1   7   22.34    4.56
 -23  -1  -7   21.32    5.43
  22   0   8   10.85    4.48
 -22   0  -8   12.35    5.58
  21  -1   9   26.51    5.11
 -21   1  -9   17.62    6.37
  20  -2  10    9.20    4.88
 -20   2 -10   -2.36    6.14
  19  -3  11    7.71    5.74
 -19   3 -11    2.60    6.76
  18  -4  12   50.26    7.16
 -18   4 -12   55.53    8.10
  17  -5  13    5.19    6.29
 -17   5 -13   -1.65    7.47
  16  -6  14   30.68    6.69
 -16   6 -14   39.41    7.63
  15  -7  15    1.49    6.21
 -15   7 -15    7.24    7.79
  14  -8  16    7.94   10.70
 -14   8 -16   -3.15   12.19
  13  -9  17    9.12   10.62
 -13   9 -17   -4.48    8.34
  12 -10  18   16.68    6.45
 -12  10 -18    8.97    7.32
  11 -11  19   27.84   11.33
 -11  11 -19   24.46   12.74
  10 -12  20  -15.65   12.27
 -10  12 -20    4.33   13.37
  -9  13 -21   19.90   14.32
   8 -14  22   14.94    8.81
  -8  14 -22   19.51   16.20
   7 -15  23   16.36    7.47
  -7  15 -23   24.23    8.81
   6 -16  24    7.24   11.72
  -6  16 -24    2.60   15.73
   5 -17  25    7.08   13.53
  -5  17 -25   -2.83   15.97
   4 -18  26  -18.25   13.69
  -4  18 -26   -0.63   17.07
   3 -19  27   11.96   12.98
  -3  19 -27   -1.34   16.12
   2 -20  28    2.67    7.79
  -2  20 -28   -8.02    7.79
   1 -21  29   -2.28   11.01
  -1  21 -29   12.82   12.59
   0 -22  30   -6.61    9.12
   0  22 -30    1.26    9.20
   1  23 -31    1.42    9.91
  27   7   1    4.56    2.60
 -27  -7  -1    1.02    2.83
  26   6   2    5.82    3.46
 -26  -6  -2    9.91    3.78
  25   5   3    6.92    4.80
 -25  -5  -3   11.80    4.33
  24   4   4   11.17    4.09
 -24  -4  -4    6.61    4.48
  23   3   5    1.57    4.09
 -23  -3  -5    1.10    5.19
  22   2   6    0.16    4.17
 -22  -2  -6    0.39    4.33
  21   1   7   12.66    4.33
 -21  -1  -7   15.42    4.56
  20   0   8   34.69    5.11
 -20   0  -8   27.37    5.19
  19  -1   9   48.30    5.66
 -19   1  -9   49.87    6.45
  18  -2  10  109.57    7.00
 -18   2 -10   98.24    8.02
  17  -3  11  109.88    8.42
 -17   3 -11  111.06    9.05
  16  -4  12   16.99    5.51
 -16   4 -12   28.00    6.69
  15  -5  13    2.60    6.06
 -15   5 -13   -4.33    6.76
  14  -6  14   12.98    5.90
 -14   6 -14    6.92    6.69
  13  -7  15    2.83    6.53
 -13   7 -15   -7.94    7.47
  12  -8  16   23.60    6.84
 -12   8 -16   34.84    7.94
  11  -9  17   60.41   11.25
 -11   9 -17   60.02   13.06
  10 -10  18   68.04    6.92
 -10  10 -18   65.29    8.34
   9 -11  19   11.17    7.39
  -9  11 -19    6.92    9.20
   8 -12  20   15.89   12.19
  -8  12 -20    9.28    9.99
   7 -13  21   -3.22   11.33
  -7  13 -21   -5.19   13.84
   6 -14  22   14.16    6.69
  -6  14 -22   -0.87    7.47
   5 -15  23   16.52   12.74
  -5  15 -23    5.43   16.28
   4 -16  24   -6.92   12.59
  -4  16 -24  -21.63   15.26
   3 -17  25    6.21    7.39
  -3  17 -25   -3.85   16.12
   2 -18  26    9.75   10.30
  -2  18 -26    2.44   11.01
   1 -19  27   -0.39    6.84
  -1  19 -27    2.67    7.63
   0 -20  28   11.09   13.53
   0  20 -28  -13.84   13.76
  -1 -21  29    0.71   12.74
   1  21 -29   -6.53   11.17
  -2 -22  30    2.05    8.65
   2  22 -30    0.08    5.74
  -4 -24  32    5.66   10.54
   4  24 -32   -4.96    7.47
   5  25 -33    2.28    8.42
  -6 -26  34   -1.73    5.27
  25   7   1    0.24    2.60
 -25  -7  -1    5.66    2.75
  24   6   2   -2.60    2.91
 -24  -6  -2    1.02    3.54
  23   5   3    3.30    3.46
 -23  -5  -3    0.55    3.62
  22   4   4    6.37    3.54
 -22  -4  -4    5.51    4.33
  21   3   5   38.07    4.40
 -21  -3  -5   43.26    5.03
  20   2   6   64.81    5.19
 -20  -2  -6   62.45    5.43
  19   1   7   45.94    4.25
 -19  -1  -7   38.86    5.03
  18   0   8   49.79    5.03
 -18   0  -8   49.55    5.74
  17  -1   9    4.25    4.80
 -17   1  -9   -0.31    5.27
  16  -2  10   -1.57    5.11
 -16   2 -10    4.56    5.66
  15  -3  11   15.89    4.88
 -15   3 -11   11.33    6.37
  14  -4  12   11.09    5.51
 -14   4 -12   14.63    6.37
  13  -5  13  107.21    8.57
 -13   5 -13  119.01    8.26
  12  -6  14   50.26    6.61
 -12   6 -14   44.52    7.55
  11  -7  15   40.90    7.00
 -11   7 -15   35.79    7.55
  10  -8  16    1.65    5.90
 -10   8 -16   -6.06    7.87
   9  -9  17    4.88    5.82
  -9   9 -17   -3.70   11.72
   8 -10  18   -0.47   10.93
  -8  10 -18   11.25    9.44
   7 -11  19    5.51   10.62
  -7  11 -19  -16.28   13.06
   6 -12  20   40.04    8.49
  -6  12 -20   41.53   13.69
   5 -13  21   31.54    7.63
  -5  13 -21   31.70    8.02
   4 -14  22   10.54   11.64
  -4  14 -22    7.08   14.00
   3 -15  23    1.18   12.82
  -3  15 -23   14.87   14.47
   2 -16  24   -7.79    6.29
  -2  16 -24   -2.99    7.16
   1 -17  25   14.87   12.19
  -1  17 -25    5.74   14.08
   0 -18  26    7.47    8.81
   0  18 -26    6.06    9.83
  -1 -19  27    2.99    7.63
   1  19 -27   12.98   15.57
  -2 -20  28    7.79    8.97
   2  20 -28    9.12   10.70
  -3 -21  29    2.05    9.83
   3  21 -29    5.11    6.76
  -4 -22  30    3.54    5.98
   4  22 -30    2.12    5.74
  -5 -23  31   -4.48    5.90
   5  23 -31   -1.26   12.66
  -6 -24  32    0.16    5.82
   6  24 -32   -4.72    6.84
  -7 -25  33   -1.57    7.32
   7  25 -33   -7.87    8.34
  23   7   1   18.01    2.52
 -23  -7  -1   19.43    2.99
  22   6   2    2.20    2.91
 -22  -6  -2    0.87    3.30
  21   5   3   36.42    4.09
 -21  -5  -3   36.73    4.33
  20   4   4    2.83    3.54
 -20  -4  -4    1.02    4.09
  19   3   5    5.98    3.78
 -19  -3  -5    9.75    4.17
  18   2   6   71.97    4.56
 -18  -2  -6   79.13    5.90
  17   1   7    4.25    3.62
 -17  -1  -7    5.43    4.48
  16   0   8  291.19   14.39
 -16   0  -8  301.26   16.05
  15  -1   9    7.00    4.48
 -15   1  -9    3.78    4.80
  14  -2  10  201.05    9.20
 -14   2 -10  214.34   10.15
  13  -3  11   28.08    5.19
 -13   3 -11   24.15    5.90
  12  -4  12  128.45    7.87
 -12   4 -12  141.03    8.89
  11  -5  13   21.79    5.35
 -11   5 -13   17.62    6.53
  10  -6  14   15.26    4.88
 -10   6 -14    5.43    5.43
   9  -7  15   87.94    7.24
  -9   7 -15  100.60    8.49
   8  -8  16   21.00    7.08
  -8   8 -16   14.94    6.69
   7  -9  17   71.11    9.12
  -7   9 -17   65.05    7.71
   6 -10  18    2.44    5.98
  -6  10 -18   -0.63   12.82
   5 -11  19   80.07   12.82
  -5  11 -19   86.99   15.26
   4 -12  20    6.29   10.30
  -4  12 -20    4.88    8.97
   3 -13  21   -3.54    5.51
  -3  13 -21    7.16    7.16
   2 -14  22    7.08    8.73
  -2  14 -22   21.87   14.47
   1 -15  23   11.41    8.49
  -1  15 -23   -9.67    9.99
   0 -16  24   22.42   13.45
   0  16 -24    7.08   13.69
  -1 -17  25    8.89   11.64
   1  17 -25  -10.30   15.65
  -2 -18  26   -1.73    8.81
   2  18 -26    1.18    8.02
  -3 -19  27   14.39   13.37
   3  19 -27   -0.55    9.60
  -4 -20  28    2.52    8.81
   4  20 -28    8.10   10.23
  -5 -21  29   -0.79    8.18
   5  21 -29   -7.87    8.49
  -6 -22  30    7.08    7.39
   6  22 -30  -10.62   12.74
  -7 -23  31   -3.54    6.14
   7  23 -31    4.17    6.21
  -8 -24  32    0.31    4.88
   8  24 -32   -0.63    7.08
   9  25 -33    6.21    6.14
  21   7   1    9.67    2.36
 -21  -7  -1    7.87    2.60
  20   6   2   52.54    3.54
 -20  -6  -2   56.63    4.01
  19   5   3    7.94    2.99
 -19  -5  -3    2.20    3.62
  18   4   4  141.42    6.45
 -18  -4  -4  146.07    6.76
  17   3   5   17.23    3.54
 -17  -3  -5   20.06    4.09
  16   2   6  270.11   13.61
 -16  -2  -6  249.81   13.14
  15   1   7    0.71    4.09
 -15  -1  -7    8.97    4.25
  14   0   8  235.18    9.52
 -14   0  -8  240.14    9.75
  13  -1   9  129.63    7.00
 -13   1  -9  136.71    7.79
  12  -2  10   14.08    4.56
 -12   2 -10    9.28    5.35
  11  -3  11  815.51   25.88
 -11   3 -11  814.88   26.82
  10  -4  12   98.40    7.08
 -10   4 -12  101.31    7.79
   9  -5  13  350.81   14.16
  -9   5 -13  332.09   12.98
   8  -6  14   45.54    6.61
  -8   6 -14   56.48    7.55
   7  -7  15   43.50    6.45
  -7   7 -15   32.41    8.10
   6  -8  16   84.79    8.34
  -6   8 -16   91.08    7.16
   5  -9  17   -7.32    7.08
  -5   9 -17   -2.20   11.88
   4 -10  18  191.45   10.46
  -4  10 -18  188.15   10.85
   3 -11  19    6.61    7.39
  -3  11 -19   -1.26    8.65
   2 -12  20   27.22    7.87
  -2  12 -20   13.45    8.73
   1 -13  21   11.48   11.33
  -1  13 -21   -0.31   10.38
   0 -14  22    1.42    7.71
   0  14 -22    5.58    8.81
  -1 -15  23    6.69    8.26
   1  15 -23    6.76    7.79
  -2 -16  24   -1.49    7.94
   2  16 -24    2.99    9.28
  -3 -17  25    2.91    8.49
   3  17 -25   11.64    7.87
  -4 -18  26  -14.32   12.90
   4  18 -26    1.89   10.07
  -5 -19  27    5.11    8.65
   5  19 -27   -3.78    9.67
  -6 -20  28    1.73    8.73
   6  20 -28   -2.05    9.67
  -7 -21  29   -5.74    7.39
   7  21 -29    0.94    7.71
  -8 -22  30   -2.44    6.69
   8  22 -30   -0.79    5.27
  -9 -23  31    4.96   10.23
   9  23 -31   -1.26    6.37
  10  24 -32  -10.93   10.54
  19   7   1   35.00    2.36
 -19  -7  -1   29.89    3.62
  18   6   2   65.84    3.54
 -18  -6  -2   68.35    3.85
  17   5   3   16.20    4.01
 -17  -5  -3   17.54    3.22
  16   4   4   42.79    3.15
 -16  -4  -4   43.65    4.01
  15   3   5   18.72    3.38
 -15  -3  -5   15.42    3.15
  14   2   6  190.66    7.32
 -14  -2  -6  186.34    8.10
  13   1   7   50.81    4.72
 -13  -1  -7   53.33    5.11
  11  -1   9  146.77    7.47
 -11   1  -9  144.73    7.71
  10  -2  10  187.44    9.05
 -10   2 -10  198.69    9.91
   9  -3  11  196.48    9.52
  -9   3 -11  209.70   10.54
   8  -4  12   26.59    5.66
  -8   4 -12   24.62    5.58
   7  -5  13  137.57    8.18
  -7   5 -13  135.53    8.73
   6  -6  14   35.40    5.82
  -6   6 -14   43.50    7.00
   5  -7  15  116.57   10.38
  -5   7 -15  130.57    9.12
   4  -8  16  111.22    8.57
  -4   8 -16   78.89   11.09
   3  -9  17   45.31    7.16
  -3   9 -17   39.88    8.42
   2 -10  18  103.91    7.39
  -2  10 -18  106.74    8.73
   1 -11  19   11.96    7.55
  -1  11 -19   18.88    8.49
   0 -12  20   18.80    7.32
   0  12 -20    8.42    8.10
  -1 -13  21    5.82    7.08
   1  13 -21    1.26    8.42
  -2 -14  22    5.98    7.71
   2  14 -22    6.53    8.49
  -3 -15  23    9.60    8.02
   3  15 -23    4.48    6.76
  -4 -16  24    1.97    8.42
   4  16 -24   12.98    9.20
  -5 -17  25    3.30    8.10
   5  17 -25    3.22    9.44
  -6 -18  26   -0.94   14.94
   6  18 -26    7.08    8.81
  -7 -19  27   -3.54    8.57
   7  19 -27   -4.09    9.60
  -8 -20  28    6.92    8.18
   8  20 -28    3.85    9.05
  -9 -21  29   -3.22    6.53
   9  21 -29    0.87    7.16
 -10 -22  30   -2.91    5.03
  10  22 -30    3.46    5.51
 -11 -23  31    4.33    9.83
  11  23 -31   -3.38    9.99
 -12 -24  32    1.26    9.20
  12  24 -32    2.99   10.62
  17   7   1    3.30    1.89
  16   6   2  264.68   11.41
 -16  -6  -2  247.14   10.38
  15   5   3   13.92    2.44
 -15  -5  -3   16.36    2.91
  14   4   4  393.91   17.78
 -14  -4  -4  409.88   16.91
  13   3   5   45.62    3.22
 -13  -3  -5   41.69    3.85
 -12  -2  -6  722.70   31.54
  11   1   7   23.28    4.09
 -11  -1  -7   15.57    4.01
  10   0   8  197.11    8.34
 -10   0  -8  215.36    9.52
   9  -1   9  783.26   26.82
  -9   1  -9  815.43   27.77
   8  -2  10   -4.88    4.01
  -8   2 -10   -3.70    5.11
   7  -3  11 1329.38   61.27
  -7   3 -11 1292.25   59.46
   6  -4  12  135.76    7.79
  -6   4 -12  134.74    8.42
   5  -5  13  303.69   12.43
  -5   5 -13  318.64   12.66
   4  -6  14   23.52    7.87
  -4   6 -14   33.11    6.21
   3  -7  15   31.62    6.45
  -3   7 -15   49.95   11.09
   2  -8  16  329.65   14.16
  -2   8 -16  314.31   14.24
   1  -9  17   -6.21    6.37
  -1   9 -17   -6.45    7.32
   0 -10  18  266.25   11.48
   0  10 -18  273.96   12.43
  -1 -11  19   15.73    7.00
   1  11 -19   10.30    8.18
  -2 -12  20   23.44    7.79
   2  12 -20   19.98    8.34
  -3 -13  21   -4.48    7.24
   3  13 -21   -2.83    8.42
  -4 -14  22   12.90    7.87
   4  14 -22    1.49    8.42
  -5 -15  23   18.72    8.02
   5  15 -23    7.71    8.89
  -6 -16  24    1.26    8.26
   6  16 -24   -4.64    8.34
  -7 -17  25   14.55    8.65
   7  17 -25   13.84    8.89
  -8 -18  26    0.63    8.02
   8  18 -26    4.33    8.81
  -9 -19  27    1.18    8.42
   9  19 -27   12.43   10.23
 -10 -20  28   -3.54    7.24
  10  20 -28    1.42    8.34
 -11 -21  29    2.36    8.89
  11  21 -29   -1.18    6.53
 -12 -22  30   -0.39    4.17
  12  22 -30   -2.36    8.81
 -13 -23  31   -1.73    8.97
  13  23 -31    2.44    7.71
 -14 -24  32   -2.83    8.49
  14  24 -32    1.49    8.49
 -15 -25  33   -0.39    5.03
  14   6   2  170.53    5.19
 -14  -6  -2  189.48    8.34
  13   5   3   38.86    2.52
 -13  -5  -3   40.11    2.83
  12   4   4   68.43    3.62
 -12  -4  -4   59.86    3.54
  11   3   5  389.43   18.33
 -11  -3  -5  406.10   19.35
  10   2   6  134.11    6.53
 -10  -2  -6  139.14    6.76
  -9  -1  -7  412.55   15.73
   8   0   8  393.36   16.36
  -8   0  -8  368.82   22.18
  -7   1  -9  431.43   24.62
   6  -2  10  138.67    7.87
  -6   2 -10  137.10    7.71
   5  -3  11  456.21   23.60
  -5   3 -11  472.65   24.93
   4  -4  12   69.30    8.65
  -4   4 -12   68.12    6.53
   3  -5  13   34.84    8.65
  -3   5 -13   41.29    8.89
   2  -6  14  209.38    9.75
  -2   6 -14  199.00   16.20
   1  -7  15    2.12    5.82
  -1   7 -15   -6.84    6.14
   0  -8  16  312.35   13.06
   0   8 -16  323.04   13.37
  -1  -9  17   -2.28    6.69
   1   9 -17   -0.63    7.16
  -2 -10  18   96.28    8.26
   2  10 -18  119.79    9.75
  -3 -11  19    4.64    7.08
   3  11 -19    2.28    7.71
  -4 -12  20   -4.48    7.08
   4  12 -20    0.94    7.55
  -5 -13  21   24.62    7.87
   5  13 -21   28.47    8.42
  -6 -14  22   -1.10    7.39
   6  14 -22    3.30    7.79
  -7 -15  23   10.78    7.94
   7  15 -23   13.14    8.57
  -8 -16  24    3.85    7.71
   8  16 -24   -3.54    8.34
  -9 -17  25    2.99    7.79
   9  17 -25   -3.30    8.65
 -10 -18  26    8.81    8.18
  10  18 -26    0.08    8.89
 -11 -19  27   -2.99    9.99
  11  19 -27   -0.63    9.12
 -12 -20  28    3.22    8.73
  12  20 -28    5.43    7.63
 -13 -21  29    3.30    5.35
  13  21 -29   -2.44    8.73
 -14 -22  30    2.75    3.93
  14  22 -30   -5.90    9.05
 -15 -23  31    0.24    7.63
  15  23 -31   -1.89    7.79
 -16 -24  32    2.67    7.24
 -11  -5  -3  398.16   16.52
   9   3   5   53.33    3.46
  -9  -3  -5   53.49    3.54
   8   2   6  216.38    9.60
  -8  -2  -6  200.02    9.28
   7   1   7  119.24    6.69
  -7  -1  -7  118.54    7.00
   6   0   8  366.54   15.34
  -6   0  -8  365.12   15.34
   5  -1   9  567.43   21.00
  -5   1  -9  554.29   20.84
   4  -2  10    2.20    4.01
  -4   2 -10   -2.12    4.17
  -3   3 -11  645.85   21.87
   2  -4  12  106.50    6.92
  -2   4 -12  116.18   10.46
   1  -5  13  122.63    7.39
  -1   5 -13  121.92   12.03
   0  -6  14   84.01    6.92
   0   6 -14   77.16    6.92
  -1  -7  15    5.66    5.74
   1   7 -15    3.78    6.37
  -2  -8  16  314.55   12.59
   2   8 -16  318.01   12.82
  -3  -9  17   51.91    5.90
   3   9 -17   45.15    6.76
  -4 -10  18  178.87   10.23
   4  10 -18  185.00    9.99
  -5 -11  19   53.64    7.63
   5  11 -19   57.58    8.34
  -6 -12  20   32.49    7.08
   6  12 -20   33.59    7.55
  -7 -13  21    2.36    6.84
   7  13 -21    6.21    7.39
  -8 -14  22    8.02    7.55
   8  14 -22    8.34    7.79
  -9 -15  23    4.40    7.87
   9  15 -23   12.90    8.10
 -10 -16  24    2.52    7.55
  10  16 -24    6.76    8.42
 -11 -17  25   -4.09   10.38
  11  17 -25   14.24    9.52
 -12 -18  26    4.56   12.74
  12  18 -26    0.47    8.42
 -13 -19  27    1.26    6.29
  13  19 -27   -2.36    7.39
 -14 -20  28    2.28    5.90
  14  20 -28   -3.46    6.21
 -15 -21  29    8.18    9.36
  15  21 -29    4.96    7.47
 -16 -22  30    0.16    3.85
  16  22 -30    1.57    5.58
 -17 -23  31   -1.10    7.00
  17  23 -31    1.57    8.42
   9   5   3   54.75    2.60
  -9  -5  -3   53.25    2.75
   8   4   4  148.50    6.14
  -8  -4  -4  144.81    6.14
   7   3   5  187.60    8.02
  -7  -3  -5  188.93    8.26
   6   2   6   41.61    3.93
  -6  -2  -6   45.23    4.48
   5   1   7  314.39   12.82
  -5  -1  -7  307.47   13.06
   4   0   8  107.68    6.61
  -4   0  -8  101.86    6.29
   3  -1   9   88.41    5.74
  -3   1  -9   73.31    5.43
   2  -2  10  416.80   23.36
  -2   2 -10  402.09   16.05
   1  -3  11    6.06    4.56
  -1   3 -11    4.33    6.84
   0  -4  12  121.45    6.84
   0   4 -12  118.77    6.45
  -1  -5  13  113.58    7.08
   1   5 -13  114.13    7.71
  -2  -6  14  198.69    9.28
   2   6 -14  193.65    9.99
  -3  -7  15   35.16    6.21
   3   7 -15   30.83    6.21
  -4  -8  16   75.12    6.29
   4   8 -16   78.50    7.16
  -5  -9  17    3.70    6.21
   5   9 -17    5.11    6.61
  -6 -10  18    8.49    6.29
   6  10 -18    0.08    5.51
  -7 -11  19    0.08    6.37
   7  11 -19   -2.99    6.76
  -8 -12  20    0.71    6.84
   8  12 -20    6.14    6.76
  -9 -13  21   19.19    7.08
   9  13 -21   19.19    7.32
 -10 -14  22    4.01    7.63
  10  14 -22   -0.24    7.71
 -11 -15  23    2.60   12.27
  11  15 -23   -0.31    8.89
 -12 -16  24    3.78    9.28
  12  16 -24   -3.54    7.63
 -13 -17  25   -1.26    6.84
  13  17 -25    0.47    8.18
 -14 -18  26   -0.63    7.32
  14  18 -26   -6.45    8.42
 -15 -19  27    0.31    9.83
  15  19 -27    1.42    7.55
 -16 -20  28    0.00    4.56
  16  20 -28    4.96    6.45
 -17 -21  29   -1.42    6.53
  17  21 -29    1.65    5.74
  18  22 -30    1.89    7.94
 -19 -23  31   -4.88    5.98
  23  21 -13   -0.08    2.67
 -23 -21  13   -1.49    4.09
  22  20 -12    0.63    3.15
 -22 -20  12    2.20    4.80
  21  19 -11    5.51    3.22
 -21 -19  11   -2.05    3.46
  20  18 -10   -3.93    4.40
 -20 -18  10   -2.44    3.30
  19  17  -9   -0.55    2.83
 -19 -17   9    0.63    3.15
  18  16  -8    1.73    2.75
 -18 -16   8    3.22    2.67
  17  15  -7    1.81    2.36
 -17 -15   7    0.71    2.67
  16  14  -6   22.65    2.60
 -16 -14   6   20.06    2.75
  15  13  -5    1.26    1.97
 -15 -13   5    0.79    2.12
  14  12  -4   11.64    1.81
 -14 -12   4    7.79    3.30
   8   6   2  214.58    8.18
  -8  -6  -2  200.89    7.71
   7   5   3  174.15    6.06
  -7  -5  -3  188.30    6.92
   6   4   4   77.40    5.74
  -6  -4  -4   71.89    5.90
   4   2   6   82.51    7.71
  -4  -2  -6   67.41    5.43
   3   1   7    5.03    5.03
   2   0   8    5.51    4.01
  -2   0  -8    3.93    4.01
   1  -1   9   29.26    4.80
  -1   1  -9   29.97    4.48
   0  -2  10   41.06    4.72
   0   2 -10   37.05    7.39
  -1  -3  11    7.63    4.25
   1   3 -11    6.53    4.80
  -2  -4  12  110.59    6.92
   2   4 -12  107.29    6.84
  -3  -5  13   48.77    5.74
   3   5 -13   39.64    6.06
  -4  -6  14   26.35    5.58
   4   6 -14   25.09    5.82
  -5  -7  15  106.58    7.32
   5   7 -15  119.09    7.39
  -6  -8  16   61.98    6.92
   6   8 -16   61.67    6.92
  -7  -9  17   52.31    7.08
   7   9 -17   56.79    7.24
  -8 -10  18    7.94    6.45
   8  10 -18    6.84    6.61
  -9 -11  19   10.38    6.69
   9  11 -19   14.55    6.92
 -10 -12  20   -1.34    6.61
  10  12 -20   -2.99    7.16
 -11 -13  21    6.21    9.44
  11  13 -21   -2.67    7.08
 -12 -14  22    8.42   12.51
  12  14 -22    1.49    7.94
 -13 -15  23   -1.34    6.53
  13  15 -23   -1.73    7.87
 -14 -16  24   -3.15    6.69
  14  16 -24   -1.73    8.26
 -15 -17  25    0.55    7.94
  15  17 -25    3.62    9.99
 -16 -18  26   -3.46    5.27
  16  18 -26   -2.67    7.32
 -17 -19  27    4.40    5.11
  17  19 -27    9.28    6.21
 -18 -20  28   -2.67    3.54
  18  20 -28    1.65    6.45
 -19 -21  29   -1.26    4.72
  19  21 -29   -2.28    7.32
  23  23 -15    1.10    3.22
 -23 -23  15    0.00    3.78
  22  22 -14    3.93    3.46
 -22 -22  14    2.83    4.01
  21  21 -13   -0.71    3.70
 -21 -21  13    4.09    4.25
  20  20 -12    4.17    4.09
 -20 -20  12    3.30    3.78
  19  19 -11    0.39    3.54
 -19 -19  11    3.93    3.62
  18  18 -10    8.10    3.54
 -18 -18  10   10.23    3.70
  17  17  -9    4.48    3.30
 -17 -17   9    2.75    3.30
  16  16  -8   17.70    3.22
 -16 -16   8   11.01    3.15
  15  15  -7    1.34    3.22
 -15 -15   7   -0.55    2.91
  14  14  -6   11.56    2.75
 -14 -14   6    7.47    2.91
  13  13  -5   93.13    4.56
 -13 -13   5   82.83    6.61
  12  12  -4  109.25    4.48
 -12 -12   4   91.40    6.61
  10  10  -2  183.03    8.02
   7   7   1  109.65    3.54
  -7  -7  -1  131.12    5.90
   6   6   2   46.25    2.36
  -6  -6  -2   46.96    3.30
   3   3   5   43.34    5.27
  -3  -3  -5   36.58    3.54
   2   2   6  237.31   11.33
  -2  -2  -6  228.18   11.25
   1   1   7    6.37    3.62
  -1  -1  -7    3.15    4.09
   0   0  -8  447.32   27.77
  -1  -1   9   36.26    4.80
   1   1  -9   26.35    5.82
  -2  -2  10  400.91   15.81
   2   2 -10  396.59   14.47
  -3  -3  11  564.36   20.84
   3   3 -11  569.79   19.43
  -4  -4  12   45.31    4.88
   4   4 -12   60.49    5.35
  -5  -5  13  297.01   12.03
   5   5 -13  293.86   12.03
  -6  -6  14   16.05    5.66
   6   6 -14   19.82    4.56
  -7  -7  15   37.83    6.45
   7   7 -15   36.02    7.00
  -8  -8  16    9.91    6.06
   8   8 -16    0.87    6.29
  -9  -9  17   -0.47    6.29
   9   9 -17    1.73    6.76
 -10 -10  18   58.36   11.48
  10  10 -18   55.77    7.00
 -11 -11  19   21.39    8.65
  11  11 -19   19.03    6.14
 -12 -12  20   44.44    6.92
  12  12 -20   43.26    7.87
 -13 -13  21    4.33    7.63
  13  13 -21    4.25    7.47
 -14 -14  22   -0.87    6.37
  14  14 -22    5.98    7.08
 -15 -15  23   -3.38    6.69
  15  15 -23    7.32    8.34
 -16 -16  24    5.90    7.79
  16  16 -24    7.08    9.44
 -17 -17  25    8.57    6.84
  17  17 -25    2.99    8.18
 -18 -18  26    0.08    4.80
  18  18 -26    2.44    6.61
 -19 -19  27    0.63    4.01
  19  19 -27   17.38    7.24
 -20 -20  28    0.94    3.30
  20  20 -28    2.91    8.97
 -21 -21  29    1.42    4.96
  21  21 -29    4.96    8.73
  22  24 -16    2.67    3.38
 -22 -24  16   -1.10    4.56
  21  23 -15   -5.51    5.11
 -21 -23  15   -3.15    4.01
  20  22 -14    2.52    4.33
 -20 -22  14    2.60    4.33
  19  21 -13    5.66    4.64
 -19 -21  13    2.05    4.17
  18  20 -12    2.60    3.93
 -18 -20  12    0.79    4.17
  17  19 -11    2.44    4.25
 -17 -19  11    3.30    3.78
  16  18 -10    5.74    3.93
 -16 -18  10    7.00    4.01
  15  17  -9    9.44    3.46
 -15 -17   9   11.80    5.98
  14  16  -8   10.38    3.46
 -14 -16   8    8.42    4.72
  13  15  -7    2.83    3.07
 -13 -15   7    3.70    3.54
  12  14  -6   26.59    3.62
 -12 -14   6   29.26    3.78
  11  13  -5   14.00    2.99
 -11 -13   5   14.08    3.15
  10  12  -4   86.13    4.25
 -10 -12   4   82.35    4.72
   9  11  -3  160.93    6.69
  -9 -11   3  152.83    7.71
   8  10  -2   -1.73    2.05
  -8 -10   2   -0.16    2.05
   7   9  -1  393.13   17.38
  -7  -9   1  389.19   16.52
   6   8   0  371.18   11.41
  -6  -8   0  361.43   11.25
   5   7   1  349.24   10.85
  -5  -7  -1  361.43   11.33
   3   5   3   45.31    3.46
  -3  -5  -3   41.29    3.54
   2   4   4 1350.38   60.17
   1   3   5    2.67    2.91
  -1  -3  -5    1.73    3.15
   0   2   6  462.74   25.09
   0  -2  -6  455.34   18.01
   1  -1  -7    9.28    6.14
  -2   0   8    1.97    4.80
   2   0  -8   -1.49    5.27
  -3  -1   9   69.85    8.42
   3   1  -9   90.22    6.45
  -4  -2  10    4.80    5.66
   4   2 -10   -1.57    4.01
  -5  -3  11  393.36   20.14
   5   3 -11  394.46   14.24
  -6  -4  12  113.58    9.20
   6   4 -12  116.18    7.16
  -7  -5  13  120.42   10.30
   7   5 -13  113.58    6.37
  -8  -6  14   30.91    8.10
   8   6 -14   33.19    5.51
  -9  -7  15   76.22    8.26
   9   7 -15   78.34    7.08
 -10  -8  16   -2.28    5.35
  10   8 -16    0.24    5.90
 -11  -9  17   27.06    5.98
  11   9 -17   38.78    7.08
 -12 -10  18    3.22    5.35
  12  10 -18    9.44    7.00
 -13 -11  19    7.24    5.82
  13  11 -19    7.87    6.06
 -14 -12  20   16.83    6.69
  14  12 -20   23.44    7.47
 -15 -13  21    4.17    5.90
  15  13 -21    1.18    6.53
 -16 -14  22    9.20    6.76
  16  14 -22    8.97    7.63
 -17 -15  23   -2.36    6.92
  17  15 -23    2.20    8.65
 -18 -16  24   -1.10    6.69
  18  16 -24    6.53    8.89
 -19 -17  25    1.57    6.76
  19  17 -25    2.52    6.21
 -20 -18  26   -2.52    4.40
  20  18 -26   -3.22    6.69
 -21 -19  27   -1.02    4.25
  21  19 -27    2.36    7.55
 -22 -20  28    2.83    7.55
  22  20 -28    4.64    7.63
  21  25 -17    1.57    2.91
 -21 -25  17    2.36    4.80
  20  24 -16    3.46    4.33
 -20 -24  16    2.52    4.25
  19  23 -15    0.79    4.96
 -19 -23  15   -1.10    4.64
  18  22 -14   -2.44    4.96
 -18 -22  14    0.87    4.40
  17  21 -13   -3.38    4.80
 -17 -21  13   -1.42    4.33
  16  20 -12   13.37    5.03
 -16 -20  12   24.07    7.55
  15  19 -11    5.11    3.93
 -15 -19  11    2.44    4.17
  14  18 -10   34.45    4.80
 -14 -18  10   39.01    4.88
  13  17  -9    0.39    3.93
 -13 -17   9    3.38    4.01
  12  16  -8   26.04    4.17
 -12 -16   8   25.33    4.17
  11  15  -7   30.13    4.01
 -11 -15   7   20.61    4.01
  10  14  -6   11.09    3.46
 -10 -14   6    3.30    3.46
  -9 -13   5  265.23   13.45
   8  12  -4   23.28    3.07
  -8 -12   4   25.17    3.30
   6  10  -2  124.20    5.66
  -6 -10   2  122.78    5.82
   5   9  -1  587.57   18.25
   4   8   0  101.62    5.11
  -4  -8   0   94.23    5.03
   3   7   1    0.63    3.38
   2   6   2  273.73   10.62
  -2  -6  -2  280.10   10.70
   1   5   3    3.70    2.83
  -1  -5  -3    3.85    2.75
   0   4   4 5618.53  215.52
  -1   3   5    7.00    5.90
   1  -3  -5    9.44    3.70
  -2   2   6  275.14   20.77
[truncated: 1,499,146 more chars]
