# Supplementary material for: Crystalline hydrogen bonding of water molecules confined in a metal-organic framework
Source: Commun Chem. 2022 Apr 8;5:51. doi: 10.1038/s42004-022-00666-8 (PMC9814150; doi:10.1038/s42004-022-00666-8)
Supplement: Supplementary file 3 — Supplementary Data 1 [file 42004_2022_666_MOESM3_ESM.zip › 298_H2O-HK(2nd).cif]

 
data_H2O-HK(2nd)
 
_audit_creation_method            'SHELXL-2018/3'
_shelx_SHELXL_version_number      '2018/3'
_chemical_name_systematic         ?
_chemical_name_common             ?
_chemical_melting_point           ?
_chemical_formula_moiety         
 'C18 H6 Cu3 O12 2.28(H2 O)'
_chemical_formula_sum
 'C18 H10.56 Cu3 O14.28' 
_chemical_formula_weight          645.92

loop_
 _atom_type_symbol
 _atom_type_description
 _atom_type_scat_dispersion_real
 _atom_type_scat_dispersion_imag
 _atom_type_scat_source
 'C'  'C'   0.0021   0.0012
 'International Tables Vol C Tables 4.2.6.8 and 6.1.1.4'
 'H'  'H'   0.0000   0.0000
 'International Tables Vol C Tables 4.2.6.8 and 6.1.1.4'
 'O'  'O'   0.0080   0.0047
 'International Tables Vol C Tables 4.2.6.8 and 6.1.1.4'
 'Cu'  'Cu'   0.3383   1.0252
 'International Tables Vol C Tables 4.2.6.8 and 6.1.1.4'
 
_space_group_crystal_system       cubic
_space_group_IT_number            225
_space_group_name_H-M_alt         'F m -3 m'
_space_group_name_Hall            '-F 4 2 3'
 
_shelx_space_group_comment
;
The symmetry employed for this shelxl refinement is uniquely defined
by the following loop, which should always be used as a source of
symmetry information in preference to the above space-group names.
They are only intended as comments.
;
 
loop_
 _space_group_symop_operation_xyz
 'x, y, z'
 '-x, -y, z'
 '-x, y, -z'
 'x, -y, -z'
 'z, x, y'
 'z, -x, -y'
 '-z, -x, y'
 '-z, x, -y'
 'y, z, x'
 '-y, z, -x'
 'y, -z, -x'
 '-y, -z, x'
 'y, x, -z'
 '-y, -x, -z'
 'y, -x, z'
 '-y, x, z'
 'x, z, -y'
 '-x, z, y'
 '-x, -z, -y'
 'x, -z, y'
 'z, y, -x'
 'z, -y, x'
 '-z, y, x'
 '-z, -y, -x'
 'x, y+1/2, z+1/2'
 '-x, -y+1/2, z+1/2'
 '-x, y+1/2, -z+1/2'
 'x, -y+1/2, -z+1/2'
 'z, x+1/2, y+1/2'
 'z, -x+1/2, -y+1/2'
 '-z, -x+1/2, y+1/2'
 '-z, x+1/2, -y+1/2'
 'y, z+1/2, x+1/2'
 '-y, z+1/2, -x+1/2'
 'y, -z+1/2, -x+1/2'
 '-y, -z+1/2, x+1/2'
 'y, x+1/2, -z+1/2'
 '-y, -x+1/2, -z+1/2'
 'y, -x+1/2, z+1/2'
 '-y, x+1/2, z+1/2'
 'x, z+1/2, -y+1/2'
 '-x, z+1/2, y+1/2'
 '-x, -z+1/2, -y+1/2'
 'x, -z+1/2, y+1/2'
 'z, y+1/2, -x+1/2'
 'z, -y+1/2, x+1/2'
 '-z, y+1/2, x+1/2'
 '-z, -y+1/2, -x+1/2'
 'x+1/2, y, z+1/2'
 '-x+1/2, -y, z+1/2'
 '-x+1/2, y, -z+1/2'
 'x+1/2, -y, -z+1/2'
 'z+1/2, x, y+1/2'
 'z+1/2, -x, -y+1/2'
 '-z+1/2, -x, y+1/2'
 '-z+1/2, x, -y+1/2'
 'y+1/2, z, x+1/2'
 '-y+1/2, z, -x+1/2'
 'y+1/2, -z, -x+1/2'
 '-y+1/2, -z, x+1/2'
 'y+1/2, x, -z+1/2'
 '-y+1/2, -x, -z+1/2'
 'y+1/2, -x, z+1/2'
 '-y+1/2, x, z+1/2'
 'x+1/2, z, -y+1/2'
 '-x+1/2, z, y+1/2'
 '-x+1/2, -z, -y+1/2'
 'x+1/2, -z, y+1/2'
 'z+1/2, y, -x+1/2'
 'z+1/2, -y, x+1/2'
 '-z+1/2, y, x+1/2'
 '-z+1/2, -y, -x+1/2'
 'x+1/2, y+1/2, z'
 '-x+1/2, -y+1/2, z'
 '-x+1/2, y+1/2, -z'
 'x+1/2, -y+1/2, -z'
 'z+1/2, x+1/2, y'
 'z+1/2, -x+1/2, -y'
 '-z+1/2, -x+1/2, y'
 '-z+1/2, x+1/2, -y'
 'y+1/2, z+1/2, x'
 '-y+1/2, z+1/2, -x'
 'y+1/2, -z+1/2, -x'
 '-y+1/2, -z+1/2, x'
 'y+1/2, x+1/2, -z'
 '-y+1/2, -x+1/2, -z'
 'y+1/2, -x+1/2, z'
 '-y+1/2, x+1/2, z'
 'x+1/2, z+1/2, -y'
 '-x+1/2, z+1/2, y'
 '-x+1/2, -z+1/2, -y'
 'x+1/2, -z+1/2, y'
 'z+1/2, y+1/2, -x'
 'z+1/2, -y+1/2, x'
 '-z+1/2, y+1/2, x'
 '-z+1/2, -y+1/2, -x'
 '-x, -y, -z'
 'x, y, -z'
 'x, -y, z'
 '-x, y, z'
 '-z, -x, -y'
 '-z, x, y'
 'z, x, -y'
 'z, -x, y'
 '-y, -z, -x'
 'y, -z, x'
 '-y, z, x'
 'y, z, -x'
 '-y, -x, z'
 'y, x, z'
 '-y, x, -z'
 'y, -x, -z'
 '-x, -z, y'
 'x, -z, -y'
 'x, z, y'
 '-x, z, -y'
 '-z, -y, x'
 '-z, y, -x'
 'z, -y, -x'
 'z, y, x'
 '-x, -y+1/2, -z+1/2'
 'x, y+1/2, -z+1/2'
 'x, -y+1/2, z+1/2'
 '-x, y+1/2, z+1/2'
 '-z, -x+1/2, -y+1/2'
 '-z, x+1/2, y+1/2'
 'z, x+1/2, -y+1/2'
 'z, -x+1/2, y+1/2'
 '-y, -z+1/2, -x+1/2'
 'y, -z+1/2, x+1/2'
 '-y, z+1/2, x+1/2'
 'y, z+1/2, -x+1/2'
 '-y, -x+1/2, z+1/2'
 'y, x+1/2, z+1/2'
 '-y, x+1/2, -z+1/2'
 'y, -x+1/2, -z+1/2'
 '-x, -z+1/2, y+1/2'
 'x, -z+1/2, -y+1/2'
 'x, z+1/2, y+1/2'
 '-x, z+1/2, -y+1/2'
 '-z, -y+1/2, x+1/2'
 '-z, y+1/2, -x+1/2'
 'z, -y+1/2, -x+1/2'
 'z, y+1/2, x+1/2'
 '-x+1/2, -y, -z+1/2'
 'x+1/2, y, -z+1/2'
 'x+1/2, -y, z+1/2'
 '-x+1/2, y, z+1/2'
 '-z+1/2, -x, -y+1/2'
 '-z+1/2, x, y+1/2'
 'z+1/2, x, -y+1/2'
 'z+1/2, -x, y+1/2'
 '-y+1/2, -z, -x+1/2'
 'y+1/2, -z, x+1/2'
 '-y+1/2, z, x+1/2'
 'y+1/2, z, -x+1/2'
 '-y+1/2, -x, z+1/2'
 'y+1/2, x, z+1/2'
 '-y+1/2, x, -z+1/2'
 'y+1/2, -x, -z+1/2'
 '-x+1/2, -z, y+1/2'
 'x+1/2, -z, -y+1/2'
 'x+1/2, z, y+1/2'
 '-x+1/2, z, -y+1/2'
 '-z+1/2, -y, x+1/2'
 '-z+1/2, y, -x+1/2'
 'z+1/2, -y, -x+1/2'
 'z+1/2, y, x+1/2'
 '-x+1/2, -y+1/2, -z'
 'x+1/2, y+1/2, -z'
 'x+1/2, -y+1/2, z'
 '-x+1/2, y+1/2, z'
 '-z+1/2, -x+1/2, -y'
 '-z+1/2, x+1/2, y'
 'z+1/2, x+1/2, -y'
 'z+1/2, -x+1/2, y'
 '-y+1/2, -z+1/2, -x'
 'y+1/2, -z+1/2, x'
 '-y+1/2, z+1/2, x'
 'y+1/2, z+1/2, -x'
 '-y+1/2, -x+1/2, z'
 'y+1/2, x+1/2, z'
 '-y+1/2, x+1/2, -z'
 'y+1/2, -x+1/2, -z'
 '-x+1/2, -z+1/2, y'
 'x+1/2, -z+1/2, -y'
 'x+1/2, z+1/2, y'
 '-x+1/2, z+1/2, -y'
 '-z+1/2, -y+1/2, x'
 '-z+1/2, y+1/2, -x'
 'z+1/2, -y+1/2, -x'
 'z+1/2, y+1/2, x'
 
_cell_length_a                    26.303(3)
_cell_length_b                    26.303(3)
_cell_length_c                    26.303(3)
_cell_angle_alpha                 90
_cell_angle_beta                  90
_cell_angle_gamma                 90
_cell_volume                      18197(6)
_cell_formula_units_Z             16
_cell_measurement_temperature     298(2)
_cell_measurement_reflns_used     114247
_cell_measurement_theta_min       0.361
_cell_measurement_theta_max       33.548
 
_exptl_crystal_description        'octahedron'
_exptl_crystal_colour             'dark blue'
_exptl_crystal_density_meas       ?
_exptl_crystal_density_method     ?
_exptl_crystal_density_diffrn     0.943          
_exptl_crystal_F_000              5117
_exptl_transmission_factor_min    ?
_exptl_transmission_factor_max    ?
_exptl_crystal_size_max           0.054
_exptl_crystal_size_mid           0.052
_exptl_crystal_size_min           0.050
_exptl_absorpt_coefficient_mu     1.026
_shelx_estimated_absorpt_T_min    0.947
_shelx_estimated_absorpt_T_max    0.951
_exptl_absorpt_correction_type    'empirical'
_exptl_absorpt_correction_T_min   0.809
_exptl_absorpt_correction_T_max   1.000
_exptl_absorpt_process_details    '<i>HKL3000sm Scalepack</i>(Otwinowski et.al,2003)'
_exptl_absorpt_special_details    ?
_diffrn_ambient_temperature       298(2)
_diffrn_radiation_wavelength      0.630
_diffrn_radiation_type            synchrotron
_diffrn_source                    'PLSII 2D bending magnet'
_diffrn_measurement_device_type   'Rayonix MX225HS CCD area detector'
_diffrn_measurement_method        'omega scan'
_diffrn_detector_area_resol_mean  ?
_diffrn_reflns_number             47029
_diffrn_reflns_av_unetI/netI      0.0410
_diffrn_reflns_av_R_equivalents   0.1963
_diffrn_reflns_limit_h_min        -36
_diffrn_reflns_limit_h_max        36
_diffrn_reflns_limit_k_min        -36
_diffrn_reflns_limit_k_max        36
_diffrn_reflns_limit_l_min        -36
_diffrn_reflns_limit_l_max        36
_diffrn_reflns_theta_min          2.276
_diffrn_reflns_theta_max          25.991
_diffrn_reflns_theta_full         22.210
_diffrn_measured_fraction_theta_max   0.993
_diffrn_measured_fraction_theta_full  0.991
_diffrn_reflns_Laue_measured_fraction_max    0.993
_diffrn_reflns_Laue_measured_fraction_full   0.991
_diffrn_reflns_point_group_measured_fraction_max   0.993
_diffrn_reflns_point_group_measured_fraction_full  0.991
_reflns_number_total              1331
_reflns_number_gt                 726
_reflns_threshold_expression      'I > 2\s(I)'
_reflns_Friedel_coverage          0.000
_reflns_Friedel_fraction_max      .
_reflns_Friedel_fraction_full     .
 
_reflns_special_details
;
 Reflections were merged by SHELXL according to the crystal
 class for the calculation of statistics and refinement.
 
 _reflns_Friedel_fraction is defined as the number of unique
 Friedel pairs measured divided by the number that would be
 possible theoretically, ignoring centric projections and
 systematic absences.
;
 
_computing_data_collection        '<i>PAL BL2D-SMDC Program</i>(Shin et.al, 2016)'
_computing_cell_refinement        '<i>HKL3000sm</i>(Otwinowski & Minor, 1997)'
_computing_data_reduction         '<i>HKL3000sm</i>(Otwinowski & Minor, 1997)'
_computing_structure_solution     '<i>SHELXT-2018</i>(Sheldrick, 2018)'
_computing_structure_refinement   '<i>SHELXL-2018</i>(Sheldrick, 2018)'
_computing_molecular_graphics     '<i>DIAMOND 4</i>(Putx&Brandenburg, 2014)'
_computing_publication_material   '<i>publCIF</i>(Westrip, 2010)'
_refine_special_details           ?
_refine_ls_structure_factor_coef  Fsqd
_refine_ls_matrix_type            full
_refine_ls_weighting_scheme       calc
_refine_ls_weighting_details
'w=1/[\s^2^(Fo^2^)+(0.1333P)^2^] where P=(Fo^2^+2Fc^2^)/3'
_atom_sites_solution_primary      ?
_atom_sites_solution_secondary    ?
_atom_sites_solution_hydrogens    mixed
_refine_ls_hydrogen_treatment     mixed
_refine_ls_extinction_method      none
_refine_ls_extinction_coef        .
_refine_ls_number_reflns          1331
_refine_ls_number_parameters      38
_refine_ls_number_restraints      9
_refine_ls_R_factor_all           0.1025
_refine_ls_R_factor_gt            0.0649
_refine_ls_wR_factor_ref          0.2210
_refine_ls_wR_factor_gt           0.1961
_refine_ls_goodness_of_fit_ref    1.006
_refine_ls_restrained_S_all       1.009
_refine_ls_shift/su_max           0.000
_refine_ls_shift/su_mean          0.000
 
loop_
 _atom_site_label
 _atom_site_type_symbol
 _atom_site_fract_x
 _atom_site_fract_y
 _atom_site_fract_z
 _atom_site_U_iso_or_equiv
 _atom_site_adp_type
 _atom_site_occupancy
 _atom_site_site_symmetry_order  
 _atom_site_calc_flag
 _atom_site_refinement_flags_posn
 _atom_site_refinement_flags_adp
 _atom_site_refinement_flags_occupancy
 _atom_site_disorder_assembly
 _atom_site_disorder_group
Cu1 Cu 0.21557(2) 0.28443(2) 0.500000 0.0759(4) Uani 1 4 d S T P . .
O1 O 0.25661(10) 0.31680(12) 0.55255(10) 0.0897(9) Uani 1 1 d . . . . .
C1 C 0.29630(16) 0.29630(16) 0.5694(2) 0.0789(13) Uani 1 2 d S T P . .
C2 C 0.32133(15) 0.32133(15) 0.61411(19) 0.0812(14) Uani 1 2 d S T P . .
C3 C 0.36410(16) 0.3002(2) 0.63590(16) 0.0840(14) Uani 1 2 d S T P . .
H3 H 0.378434 0.271186 0.621566 0.101 Uiso 1 2 calc R U P . .
O1W O 0.1553(3) 0.3447(3) 0.500000 0.169(4) Uani 0.76 4 d DS TU P . .
H1O1 H 0.1209(4) 0.3381(8) 0.500000 0.253 Uiso 0.76 2 d DS U P . .
 
loop_
 _atom_site_aniso_label
 _atom_site_aniso_U_11
 _atom_site_aniso_U_22
 _atom_site_aniso_U_33
 _atom_site_aniso_U_23
 _atom_site_aniso_U_13
 _atom_site_aniso_U_12
Cu1 0.0786(5) 0.0786(5) 0.0704(6) 0.000 0.000 0.0075(4)
O1 0.0933(19) 0.0889(18) 0.0870(17) -0.0110(14) -0.0149(13) 0.0147(15)
C1 0.0821(19) 0.0821(19) 0.073(3) -0.0018(18) -0.0018(18) 0.002(3)
C2 0.0820(19) 0.0820(19) 0.079(3) -0.0060(19) -0.0060(19) 0.004(3)
C3 0.086(2) 0.079(3) 0.086(2) -0.0053(19) -0.005(3) 0.0053(19)
O1W 0.146(5) 0.146(5) 0.214(11) 0.000 0.000 0.058(7)
 
_geom_special_details
;
 All esds (except the esd in the dihedral angle between two l.s. planes)
 are estimated using the full covariance matrix.  The cell esds are taken
 into account individually in the estimation of esds in distances, angles
 and torsion angles; correlations between esds in cell parameters are only
 used when they are defined by crystal symmetry.  An approximate (isotropic)
 treatment of cell esds is used for estimating esds involving l.s. planes.
;
 
loop_
 _geom_bond_atom_site_label_1
 _geom_bond_atom_site_label_2
 _geom_bond_distance
 _geom_bond_site_symmetry_2
 _geom_bond_publ_flag
Cu1 O1 1.950(3) . ?
Cu1 O1 1.950(3) 86_556 ?
Cu1 O1 1.950(3) 98_556 ?
Cu1 O1 1.950(3) 181 ?
Cu1 O1W 2.243(10) . ?
Cu1 Cu1 2.5616(18) 169_556 ?
O1 C1 1.255(4) . ?
C1 C2 1.501(7) . ?
C2 C3 1.380(4) 11_566 ?
C2 C3 1.380(4) . ?
C3 H3 0.9300 . ?
O1W H1O1 0.920(7) . ?
O1W H1O1 0.920(7) 86_556 ?
 
loop_
 _geom_angle_atom_site_label_1
 _geom_angle_atom_site_label_2
 _geom_angle_atom_site_label_3
 _geom_angle
 _geom_angle_site_symmetry_1
 _geom_angle_site_symmetry_3
 _geom_angle_publ_flag
O1 Cu1 O1 170.50(17) . 86_556 ?
O1 Cu1 O1 90.31(17) . 98_556 ?
O1 Cu1 O1 88.91(18) 86_556 98_556 ?
O1 Cu1 O1 88.91(18) . 181 ?
O1 Cu1 O1 90.31(17) 86_556 181 ?
O1 Cu1 O1 170.50(17) 98_556 181 ?
O1 Cu1 O1W 94.75(8) . . ?
O1 Cu1 O1W 94.75(8) 86_556 . ?
O1 Cu1 O1W 94.75(8) 98_556 . ?
O1 Cu1 O1W 94.75(8) 181 . ?
O1 Cu1 Cu1 85.25(8) . 169_556 ?
O1 Cu1 Cu1 85.25(8) 86_556 169_556 ?
O1 Cu1 Cu1 85.25(8) 98_556 169_556 ?
O1 Cu1 Cu1 85.25(8) 181 169_556 ?
O1W Cu1 Cu1 180.00(4) . 169_556 ?
C1 O1 Cu1 121.5(3) . . ?
O1 C1 O1 126.2(5) 110 . ?
O1 C1 C2 116.9(3) 110 . ?
O1 C1 C2 116.9(3) . . ?
C3 C2 C3 119.1(5) 11_566 . ?
C3 C2 C1 120.4(3) 11_566 . ?
C3 C2 C1 120.4(3) . . ?
C2 C3 C2 120.9(5) 8_656 . ?
C2 C3 H3 119.5 8_656 . ?
C2 C3 H3 119.5 . . ?
Cu1 O1W H1O1 124.0(13) . . ?
Cu1 O1W H1O1 124.0(13) . 86_556 ?
H1O1 O1W H1O1 112(3) . 86_556 ?
 
loop_
 _geom_torsion_atom_site_label_1
 _geom_torsion_atom_site_label_2
 _geom_torsion_atom_site_label_3
 _geom_torsion_atom_site_label_4
 _geom_torsion
 _geom_torsion_site_symmetry_1
 _geom_torsion_site_symmetry_2
 _geom_torsion_site_symmetry_3
 _geom_torsion_site_symmetry_4
 _geom_torsion_publ_flag
Cu1 O1 C1 O1 6.7(8) . . . 110 ?
Cu1 O1 C1 C2 -172.7(3) . . . . ?
O1 C1 C2 C3 -177.8(5) 110 . . 11_566 ?
O1 C1 C2 C3 1.7(9) . . . 11_566 ?
O1 C1 C2 C3 -1.7(9) 110 . . . ?
O1 C1 C2 C3 177.8(5) . . . . ?
C3 C2 C3 C2 -0.5(13) 11_566 . . 8_656 ?
C1 C2 C3 C2 -176.6(4) . . . 8_656 ?
 
_refine_diff_density_max    0.525
_refine_diff_density_min   -0.318
_refine_diff_density_rms    0.074

_shelx_res_file
;
TITL H2O-HK(2nd) in Fm-3m
    H2O-HK(2nd).res
    created by SHELXL-2018/3 at 14:36:57 on 19-Apr-2021
CELL  0.63000  26.3028  26.3028  26.3028   90.000   90.000   90.000
ZERR   16.000   0.0030   0.0030   0.0030    0.000    0.000    0.000
LATT  4
SYMM -X, -Y, Z
SYMM -X, Y, -Z
SYMM X, -Y, -Z
SYMM Z, X, Y
SYMM Z, -X, -Y
SYMM -Z, -X, Y
SYMM -Z, X, -Y
SYMM Y, Z, X
SYMM -Y, Z, -X
SYMM Y, -Z, -X
SYMM -Y, -Z, X
SYMM Y, X, -Z
SYMM -Y, -X, -Z
SYMM Y, -X, Z
SYMM -Y, X, Z
SYMM X, Z, -Y
SYMM -X, Z, Y
SYMM -X, -Z, -Y
SYMM X, -Z, Y
SYMM Z, Y, -X
SYMM Z, -Y, X
SYMM -Z, Y, X
SYMM -Z, -Y, -X
SFAC C H O CU
DISP C          0.0021         0.0012           9.00
DISP H          0.0000         0.0000           0.66
DISP O          0.0080         0.0047          23.75
DISP Cu         0.3383         1.0252        3719.19
UNIT 288 168.96 228.48 48
ACTA
OMIT -3 52
OMIT 0 4 4
OMIT 0 2 2
OMIT 0 0 14
OMIT 2 14 32
SIZE 0.054 0.052 0.050
TEMP 25.15
L.S. 10
BOND $H
LIST 4
FMAP -2
PLAN -10
CONF
WPDB
MERG 2
WGHT    0.133300
FVAR       0.07354
CU1   4    0.215568    0.284432    0.500000    10.25000    0.07860    0.07860 =
         0.07040    0.00000    0.00000    0.00746
O1    3    0.256612    0.316796    0.552552    11.00000    0.09333    0.08893 =
         0.08698   -0.01101   -0.01487    0.01474
C1    1    0.296301    0.296301    0.569370    10.50000    0.08212    0.08212 =
         0.07258   -0.00176   -0.00176    0.00162
C2    1    0.321333    0.321333    0.614114    10.50000    0.08205    0.08205 =
         0.07945   -0.00600   -0.00600    0.00369
C3    1    0.364096    0.300152    0.635904    10.50000    0.08637    0.07939 =
         0.08637   -0.00534   -0.00496    0.00534
AFIX  43
H3    2    0.378434    0.271186    0.621566    10.50000   -1.20000

AFIX   0
SIMU 0.01 O1W
DELU 0.01 O1W
ISOR 0.01 O1W
EQIV $1 0.5-y, 0.5-x, 1-z
DFIX 0.92 0.01 O1W H1O1 O1W H1O1_$1
DANG 1.52 0.02 H1O1 H1O1_$1
REM  coordinated H2O 10.25 site
O1W   3    0.155266    0.344734    0.500000    10.19000    0.14596    0.14596 =
         0.21392    0.00000    0.00000    0.05752
H1O1  2    0.120937    0.338088    0.500000    10.38000   -1.50000
HKLF 4


REM  H2O-HK(2nd) in Fm-3m
REM wR2 = 0.2210, GooF = S = 1.006, Restrained GooF = 1.009 for all data
REM R1 = 0.0649 for 726 Fo > 4sig(Fo) and 0.1025 for all 1331 data
REM 38 parameters refined using 9 restraints

END

WGHT      0.1333      0.0000

REM Highest difference peak  0.525,  deepest hole -0.318,  1-sigma level  0.074
Q1    1   0.1912  0.2597  0.5236  11.00000  0.05    0.53
Q2    1   0.1913  0.3087  0.4786  10.50000  0.05    0.45
Q3    1   0.0000  0.0790  0.2281  10.50000  0.05    0.38
Q4    1   0.2609  0.2391  0.4770  10.50000  0.05    0.37
Q5    1   0.2465  0.2822  0.5000  10.50000  0.05   -0.32
Q6    1   0.0000  0.0000  0.0245  10.12500  0.05   -0.31
Q7    1   0.0999  0.0999  0.0999  10.16667  0.05   -0.28
Q8    1   0.0000  0.0699  0.0000  10.12500  0.05   -0.27
Q9    1   0.1080  0.1080  0.1707  10.50000  0.05    0.27
Q10   1   0.0000  0.0672 -0.0672  10.25000  0.05    0.26
;
_shelx_res_checksum   40528

_shelx_hkl_file
;
  -4   4   4 2328.19  102.51
   4  -4  -4 2439.90   75.00
  -6   6   6  713.83   38.30
   6  -6  -6  569.01   32.38
  -8   8   8  757.41   39.82
   8  -8  -8  853.12   44.30
  -9   9   9  566.77   27.99
   9  -9  -9  569.49   32.38
 -10  10  10  682.40   25.19
  10 -10 -10  674.56   24.15
 -11  11  11   15.59    6.88
  11 -11 -11    8.16    6.00
 -12  12  12  216.94   13.83
  12 -12 -12  227.25   13.03
 -13  13  13   -2.96    7.52
  13 -13 -13   -4.32    8.88
 -14  14  14  280.43   13.19
  14 -14 -14  291.22   16.63
 -15  15  15   34.94    9.04
  15 -15 -15   43.74   10.16
 -16  16  16  228.37   13.67
  16 -16 -16  247.72   15.75
 -17  17  17   11.67    9.44
  17 -17 -17   11.35   11.43
 -18  18  18   17.35    9.76
  18 -18 -18   32.30   11.03
 -19  19  19   11.51   10.24
  19 -19 -19    4.40   11.99
 -20  20  20    4.24   10.64
  20 -20 -20  -14.47   12.07
 -21  21  21   13.27    9.68
  21 -21 -21   -5.44   11.91
 -22  22  22    3.44    9.68
  22 -22 -22   -2.96    9.84
 -23  23  23    2.56   10.87
  23 -23 -23    4.08    8.24
  22 -24 -24   -5.36    9.44
 -22  24  24   -4.24    7.44
  21 -23 -23   -3.68    9.84
 -21  23  23   -9.12   13.99
  20 -22 -22   -4.80   10.71
 -20  22  22   -2.32   10.40
  19 -21 -21  -11.83   11.35
 -19  21  21    5.84    9.76
  18 -20 -20   -5.04   11.11
 -18  20  20    2.64    9.84
  17 -19 -19   -3.52   11.19
 -17  19  19    0.72    9.52
  16 -18 -18   11.67   11.67
 -16  18  18   16.71    9.76
  15 -17 -17   20.63   10.95
 -15  17  17    5.36    9.20
  14 -16 -16   56.21   10.95
 -14  16  16   55.25    9.28
  13 -15 -15   11.67    8.88
 -13  15  15   19.35    8.24
  12 -14 -14   50.22    8.96
 -12  14  14   54.93    8.80
  11 -13 -13   12.55    8.56
 -11  13  13   10.48    7.44
  10 -12 -12   38.30    8.56
 -10  12  12   32.22    9.84
   9 -11 -11  108.83    9.68
  -9  11  11  108.35   10.32
   8 -10 -10  143.93   10.16
  -8  10  10  147.21   12.79
   7  -9  -9  381.02   16.79
  -7   9   9  368.39   21.91
   6  -8  -8  691.84   24.87
  -6   8   8  685.68   35.82
   4  -6  -6  713.67   35.98
  -4   6   6  735.90   37.66
  -3   5   5 1621.56   72.05
   2  -4  -4 1021.76   47.34
  -2   4   4 1020.32   35.82
   1  -3  -3  885.59   42.14
   0  -2  -2 6770.51  243.17
   0   2   2 6091.47  160.25
  -4   2   2  825.69   39.50
   4  -2  -2  916.45   43.34
  -5   3   3   36.38    4.24
   5  -3  -3   34.94    4.56
  -6   4   4   51.02    4.88
   6  -4  -4   47.90    5.04
  -7   5   5  142.17    8.40
   7  -5  -5  141.77    8.96
  -8   6   6  242.93   11.99
   8  -6  -6  252.84   12.95
  -9   7   7  288.58   13.03
   9  -7  -7  285.87   13.11
 -10   8   8    8.72    4.56
  10  -8  -8   16.63    5.28
 -11   9   9   24.47    6.16
  11  -9  -9   36.54    6.64
 -12  10  10    6.32    6.24
  12 -10 -10    4.96    7.04
 -13  11  11   42.38    6.80
  13 -11 -11   44.30    6.64
 -14  12  12    2.00    7.44
  14 -12 -12   -2.64    8.24
 -15  13  13    0.40    7.68
  15 -13 -13    2.56    8.80
 -16  14  14   -1.92    8.64
  16 -14 -14   -3.68    9.36
 -17  15  15    3.60    8.48
  17 -15 -15    6.00    9.60
 -18  16  16    4.56    9.20
  18 -16 -16   13.27   11.11
 -19  17  17  -15.83    9.44
  19 -17 -17   -6.80   11.75
 -20  18  18    3.20   10.16
  20 -18 -18  -10.16   12.39
 -21  19  19   -1.36   10.16
  21 -19 -19    3.20   12.55
 -22  20  20    1.28    9.60
  22 -20 -20   -3.68   11.51
 -23  21  21    0.48    9.28
  23 -21 -21   -1.76   10.16
 -24  22  22   -3.44    8.24
  24 -22 -22   -4.80    9.68
 -25  23  23   -1.36   10.95
  25 -23 -23    0.64    7.92
  21 -25 -25   -2.64    8.32
 -21  25  25    3.20    5.12
  20 -24 -24   -5.36   10.08
 -20  24  24    2.08    7.44
  19 -23 -23    4.32   10.87
 -19  23  23    0.96    8.56
  18 -22 -22   -3.92   11.43
 -18  22  22    3.76    9.76
  17 -21 -21   -2.64   12.63
 -17  21  21   13.59   10.40
  16 -20 -20   -1.84   10.00
 -16  20  20    5.68    7.60
  15 -19 -19   -1.84   11.83
 -15  19  19    5.76    9.60
  14 -18 -18   75.00   13.03
 -14  18  18   78.36   11.03
  13 -17 -17    2.48   10.24
 -13  17  17    9.60   12.79
  12 -16 -16  147.53   15.51
 -12  16  16  175.92   21.35
  11 -15 -15   -9.20    8.56
 -11  15  15    1.36   10.24
  10 -14 -14  241.41   13.19
 -10  14  14  214.46   19.11
   9 -13 -13   16.47   11.99
  -9  13  13   20.39    9.44
   8 -12 -12  209.34   17.19
  -8  12  12  230.05   16.95
   7 -11 -11  412.21   22.95
  -7  11  11  401.41   16.39
   6 -10 -10   98.35   10.87
  -6  10  10  114.35    7.68
   4  -8  -8  220.70   16.23
  -4   8   8  247.32   12.07
   3  -7  -7 2555.36  106.03
  -3   7   7 2656.44  108.27
   2  -6  -6   30.23    4.64
  -2   6   6   30.15    4.64
   1  -5  -5  815.46   29.35
  -1   5   5  790.19   28.47
   0  -4  -4 5649.60  211.34
   0   4   4 5445.05  205.50
  -1  -3  -3  967.55   29.11
   1   3   3  982.42   30.31
   3   1   1   78.84    4.80
  -4   0   0 7407.89  182.23
   4   0   0 6988.17  170.48
  -5   1   1    6.16    2.96
   5  -1  -1    4.64    3.20
  -6   2   2  167.60    8.88
   6  -2  -2  170.72    9.12
  -8   4   4  158.33    8.64
   8  -4  -4  146.33    8.16
  -9   5   5 2113.09   85.80
   9  -5  -5 2006.26   85.16
 -10   6   6  175.92    9.12
  10  -6  -6  175.04    9.68
 -11   7   7  749.65   36.62
  11  -7  -7  726.30   35.74
 -12   8   8   79.40    7.28
  12  -8  -8   67.01    7.76
 -13   9   9   85.16    8.00
  13  -9  -9   81.64    8.32
 -14  10  10   96.99    8.16
  14 -10 -10   89.72    9.04
 -15  11  11   -3.52    7.12
  15 -11 -11   -4.08    8.00
 -16  12  12  221.34   13.75
  16 -12 -12  212.38   13.11
 -17  13  13   11.11    7.52
  17 -13 -13   17.11    9.36
 -18  14  14  156.89   11.67
  18 -14 -14  154.73   13.67
 -19  15  15    0.88    8.88
  19 -15 -15   15.51    9.92
 -20  16  16   35.42    9.84
  20 -16 -16    9.76   11.51
 -21  17  17    0.40    9.28
  21 -17 -17    0.56   11.91
 -22  18  18   -2.40   10.48
  22 -18 -18   -5.36   12.55
 -23  19  19   -3.12    9.52
  23 -19 -19   -6.64   11.75
 -24  20  20   -0.40    9.52
  24 -20 -20   -5.92   10.87
 -25  21  21   13.83    9.44
  25 -21 -21   10.32   10.64
  26 -22 -22   -3.12   10.00
  19 -25 -25   16.71    8.40
 -19  25  25   -0.40    6.72
  18 -24 -24    3.28   10.24
 -18  24  24    1.60    9.12
  17 -23 -23    1.76   10.79
 -17  23  23  -10.79   14.23
  16 -22 -22    0.24   10.24
 -16  22  22    5.28   14.71
  15 -21 -21    9.84   11.27
 -15  21  21    5.68   13.35
  14 -20 -20   13.51   11.59
 -14  20  20   11.51   13.43
  13 -19 -19   26.15    9.36
 -13  19  19   38.62   14.23
  12 -18 -18   22.95   15.59
 -12  18  18   14.15    9.84
  11 -17 -17   27.59   11.43
 -11  17  17   15.11    8.64
  10 -16 -16    6.64   13.27
 -10  16  16    7.20    6.48
   9 -15 -15    3.12   10.40
  -9  15  15    0.08    7.52
   8 -14 -14   -2.48   12.07
  -8  14  14    5.92    6.96
   7 -13 -13   41.18    8.48
  -7  13  13   36.14    7.20
   6 -12 -12   72.45    7.84
  -6  12  12   68.53    7.28
   5 -11 -11  216.94   12.07
  -5  11  11  212.54   11.27
   4 -10 -10  203.82    9.84
  -4  10  10  204.46    9.68
   3  -9  -9  100.75    7.28
  -3   9   9  100.27    7.04
   2  -8  -8  215.50   10.79
  -2   8   8  217.02   11.11
   1  -7  -7  212.94   10.79
  -1   7   7  215.82   10.48
   0  -6  -6  386.86   15.75
   0   6   6  389.34   15.99
  -1  -5  -5  830.01   37.18
   1   5   5  863.68   39.74
  -2  -4  -4  972.19   31.99
   2   4   4  915.65   29.91
  -4  -2  -2  863.28   36.22
   4   2   2  950.52   38.94
  -5  -1  -1   10.79    1.84
   5   1   1    8.64    1.76
  -6   0   0  715.67   31.03
   6   0   0  831.05   25.27
   7  -1  -1   14.23    2.96
  -8   2   2  713.19   33.42
   8  -2  -2  776.36   35.98
  -9   3   3   15.91    4.00
   9  -3  -3   10.56    4.24
 -11   5   5   17.27    4.56
  11  -5  -5   17.19    4.64
 -12   6   6  122.66    7.28
  12  -6  -6  112.75    7.68
 -13   7   7  130.02    7.36
  13  -7  -7  129.46    8.08
 -14   8   8    3.28    6.24
  14  -8  -8    4.08    6.48
 -15   9   9  141.37    9.68
  15  -9  -9  152.17   10.24
 -16  10  10    1.76    6.80
  16 -10 -10   13.99    8.00
 -17  11  11   87.64    8.80
  17 -11 -11   81.40    9.84
 -18  12  12    3.84    7.76
  18 -12 -12    8.72    8.64
 -19  13  13   29.19    8.56
  19 -13 -13   33.58    9.92
 -20  14  14    2.64    8.72
  20 -14 -14   -9.20   11.27
 -21  15  15    6.16    8.96
  21 -15 -15   -3.20   10.48
 -22  16  16    0.00    8.96
  22 -16 -16    8.96   11.03
 -23  17  17    3.84   10.32
  23 -17 -17  -11.51   12.95
 -24  18  18   -2.08   10.32
  24 -18 -18   17.51   11.35
 -25  19  19   -0.24    9.60
  25 -19 -19    5.28   11.11
 -26  20  20    3.12    9.12
  26 -20 -20   12.87    8.08
 -27  21  21    2.72    9.44
  27 -21 -21    1.84   10.00
  28 -22 -22   -0.80   14.31
 -18  26  26   -2.48   14.71
  17 -25 -25   -1.68   14.71
 -17  25  25    8.00   13.91
  16 -24 -24   14.31   14.87
 -16  24  24    1.28    9.28
  15 -23 -23  -13.11   19.43
 -15  23  23    5.76   10.00
  14 -22 -22    5.36   18.47
 -14  22  22   -2.64   10.79
  13 -21 -21    1.44   16.39
 -13  21  21   -4.72    9.60
  12 -20 -20  -11.75   17.27
 -12  20  20   -9.44    9.20
  11 -19 -19  -12.23   10.56
 -11  19  19   -3.76    9.60
  10 -18 -18   13.99    8.72
 -10  18  18   23.91    7.36
   9 -17 -17    5.92    9.44
  -9  17  17    9.12    8.56
   8 -16 -16   28.39    8.64
  -8  16  16   30.47    8.00
   7 -15 -15   -6.48    8.24
  -7  15  15   -1.92    7.44
   6 -14 -14    7.20    8.32
  -6  14  14   16.47    7.12
   5 -13 -13   91.72    8.08
  -5  13  13   96.35   10.16
   4 -12 -12  108.83    8.32
  -4  12  12  123.78    8.32
   3 -11 -11  657.37   21.75
  -3  11  11  635.22   29.75
   2 -10 -10  165.44    9.04
  -2  10  10  167.44    8.56
   0  -8  -8  425.72   15.35
   0   8   8  437.08   16.15
  -1  -7  -7  202.95    9.60
   1   7   7  221.18    9.92
  -2  -6  -6   18.79    4.00
   2   6   6   22.55    3.76
  -3  -5  -5 1548.16   67.33
  -4  -4  -4 2356.26   93.56
   4   4   4 2357.78   65.01
  -5  -3  -3   33.90    2.96
   5   3   3   37.74    3.12
  -6  -2  -2  160.25    6.48
   6   2   2  155.77    6.80
   7   1   1   14.95    4.16
  -8   0   0  333.44   16.47
   8   0   0  407.73   14.23
  -9   1   1   26.63    4.16
   9  -1  -1   23.27    4.00
 -10   2   2  436.12   15.43
  10  -2  -2  417.08   15.27
  11  -3  -3  672.97   30.87
 -12   4   4   62.85    5.76
  12  -4  -4   56.53    5.84
 -13   5   5  270.43   11.27
  13  -5  -5  273.31   15.91
 -14   6   6   13.83    4.96
  14  -6  -6   14.63    6.08
 -15   7   7   18.07    5.60
  15  -7  -7   14.71    6.40
 -16   8   8    8.64    6.32
  16  -8  -8    1.44    7.44
 -17   9   9    8.64    6.88
  17  -9  -9   -8.56    7.68
 -18  10  10   67.33    7.76
  18 -10 -10   79.00    9.76
 -19  11  11   22.39    7.12
  19 -11 -11   27.75    9.04
 -20  12  12   54.93    9.36
  20 -12 -12   54.05    9.92
 -21  13  13    1.28    8.32
  21 -13 -13    4.40    9.76
 -22  14  14    3.84    8.96
  22 -14 -14    7.60   10.71
 -23  15  15   -4.48    9.28
  23 -15 -15   -1.44   11.35
 -24  16  16    3.60    9.52
  24 -16 -16  -10.16   12.31
 -25  17  17    1.28    9.84
  25 -17 -17    1.60   10.79
 -26  18  18   -6.08    9.60
  26 -18 -18   10.08   10.95
 -27  19  19   -5.84    9.12
  27 -19 -19    5.84   10.56
 -28  20  20   -0.16    6.16
  28 -20 -20   -2.00    7.12
  29 -21 -21   -5.12   13.03
  16 -26 -26   -3.20    8.96
 -16  26  26   -0.48    6.48
  15 -25 -25    2.00   10.00
 -15  25  25    0.80    8.72
  14 -24 -24    6.08   11.19
 -14  24  24    7.04   10.08
  13 -23 -23    6.00   11.27
 -13  23  23   10.64   10.40
  12 -22 -22  -11.99   12.23
 -12  22  22    4.72    9.68
  11 -21 -21   37.10   11.35
 -11  21  21   29.19   10.40
  10 -20 -20   -3.12   10.71
 -10  20  20    6.72    9.84
   9 -19 -19   62.69   11.91
  -9  19  19   54.85   10.16
   8 -18 -18   -6.72    9.28
  -8  18  18   -3.04    8.00
   7 -17 -17   73.65   10.48
  -7  17  17   51.34    9.04
   6 -16 -16   62.05    9.28
  -6  16  16   52.30    7.44
   5 -15 -15   -4.96    7.04
  -5  15  15   -8.16    6.32
   4 -14 -14  354.95   16.63
  -4  14  14  353.19   15.51
   3 -13 -13   13.43    6.08
  -3  13  13   27.59    6.48
   2 -12 -12 1392.63   40.22
  -2  12  12 1439.81   40.62
   1 -11 -11   -2.16    5.52
  -1  11  11    6.56    5.76
   0 -10 -10  369.43   20.55
   0  10  10  387.58   14.71
  -1  -9  -9  611.31   21.27
  -2  -8  -8  186.23    9.52
   2   8   8  207.42   10.24
  -4  -6  -6  719.66   24.31
   4   6   6  680.56   22.31
  -6  -4  -4   38.94    3.12
   6   4   4   46.62    5.60
  -7  -3  -3  871.11   35.34
   7   3   3  877.59   36.30
   8   2   2  845.20   34.86
  -9  -1  -1   24.07    2.96
   9   1   1   26.71    3.20
 -10   0   0  903.34   36.70
  10   0   0  950.52   27.83
 -11   1   1   14.31    3.28
  11  -1  -1   20.15    3.28
 -13   3   3   38.22    4.32
  13  -3  -3   41.42    5.52
 -14   4   4  373.19   13.19
  14  -4  -4  355.03   18.63
 -15   5   5  184.47    8.32
  15  -5  -5  183.51    9.84
 -16   6   6   14.39    6.08
  16  -6  -6    9.92    5.92
 -17   7   7  415.09   23.03
  17  -7  -7  369.75   21.83
 -18   8   8   47.10    7.20
  18  -8  -8   50.06    7.76
 -19   9   9  207.10   11.75
  19  -9  -9  213.26   13.11
 -20  10  10   28.87    8.16
  20 -10 -10   23.51    8.48
 -21  11  11  120.42    9.84
  21 -11 -11  115.63   11.19
 -22  12  12   -0.08    7.92
  22 -12 -12    2.08    9.68
 -23  13  13   -6.40    8.24
  23 -13 -13    3.12   10.08
 -24  14  14   13.91    9.28
  24 -14 -14   10.56   10.87
 -25  15  15    3.20    8.80
  25 -15 -15  -12.23   11.51
 -26  16  16   12.31    9.36
  26 -16 -16   11.27   11.51
 -27  17  17   -3.44    9.36
  27 -17 -17   -0.32   10.79
 -28  18  18   -0.16    8.88
  28 -18 -18   -3.36   11.11
 -29  19  19   -2.96    6.32
  29 -19 -19    3.52    9.28
  30 -20 -20    0.00   11.75
  15 -27 -27   -5.60    9.36
 -15  27  27    0.40    7.12
  14 -26 -26    3.04    8.56
 -14  26  26   -3.04    5.92
  13 -25 -25   -9.28    9.76
 -13  25  25   -2.48    8.80
  12 -24 -24   -2.56   11.03
 -12  24  24    5.36   10.08
  11 -23 -23    2.08   11.35
 -11  23  23    8.08   10.24
  10 -22 -22    2.40   12.31
 -10  22  22    5.84   10.64
   9 -21 -21    7.36   10.87
  -9  21  21    6.64    9.68
   8 -20 -20    3.84   10.48
  -8  20  20    8.56    9.20
   7 -19 -19   -2.48   10.16
  -7  19  19   12.95    8.96
   6 -18 -18   -2.08    6.96
  -6  18  18   -2.80    7.36
   5 -17 -17   17.19    9.20
  -5  17  17   28.31    7.76
   4 -16 -16   -3.92    8.56
  -4  16  16   -0.96    7.36
   3 -15 -15   23.51    8.00
  -3  15  15   17.83    7.20
   2 -14 -14  110.03    8.88
  -2  14  14  103.31    8.72
   1 -13 -13   35.26    5.92
  -1  13  13   30.31    5.92
   0 -12 -12  177.68    9.60
   0  12  12  174.88    9.04
  -1 -11 -11    9.84    5.68
   1  11  11    6.88    4.88
  -2 -10 -10  146.89    8.00
   2  10  10  143.61    7.76
  -3  -9  -9   90.52    6.32
   3   9   9   88.68    6.16
  -4  -8  -8  213.98    9.92
   4   8   8  209.34    9.84
  -5  -7  -7 1012.17   43.42
   5   7   7 1015.28   41.90
  -6  -6  -6  555.66   27.11
   6   6   6  767.16   34.70
  -7  -5  -5  127.70    6.64
   7   5   5  133.70    8.88
  -8  -4  -4  171.28    7.60
   8   4   4  156.09    7.28
  -9  -3  -3   22.71    2.64
   9   3   3   21.67    2.56
 -10  -2  -2  395.49   19.11
  10   2   2  424.84   14.39
 -11  -1  -1   13.67    3.12
  11   1   1   12.47    2.96
 -12   0   0  206.62    8.00
  12   0   0  200.31    8.24
 -13   1   1   62.77    3.84
  13  -1  -1   66.77    5.12
 -14   2   2    3.92    4.24
  14  -2  -2    9.12    4.08
 -15   3   3    7.60    4.88
  15  -3  -3   12.15    5.68
 -16   4   4   23.75    6.08
  16  -4  -4   16.23    6.16
 -17   5   5   21.35    6.16
  17  -5  -5   16.87    6.40
 -18   6   6   13.67    6.08
  18  -6  -6   13.99    7.28
 -19   7   7   34.86    7.20
  19  -7  -7   45.98    8.40
 -20   8   8   30.71    7.92
  20  -8  -8   32.62    8.64
 -21   9   9   17.27    7.76
  21  -9  -9   13.19    8.80
 -22  10  10   12.31    8.00
  22 -10 -10    5.68    9.52
 -23  11  11    6.32    8.08
  23 -11 -11   -1.28    8.88
 -24  12  12    7.92    8.00
  24 -12 -12    1.68    9.84
 -25  13  13    3.52    8.72
  25 -13 -13    1.68   10.16
 -26  14  14    2.96    9.20
  26 -14 -14    4.00   10.56
 -27  15  15    8.64    9.60
  27 -15 -15   10.32   11.27
 -28  16  16    3.44    8.32
  28 -16 -16    8.08   10.24
 -29  17  17    6.80    8.64
  29 -17 -17    5.04   10.56
 -30  18  18    3.76    8.00
  30 -18 -18    4.56    9.92
 -31  19  19   19.99    9.28
  31 -19 -19   -3.60   14.63
  13 -27 -27    1.36    9.84
 -13  27  27    0.32    7.12
  12 -26 -26   11.51    9.84
 -12  26  26    9.60    8.48
  11 -25 -25   18.31    6.16
 -11  25  25   -6.08    6.72
  10 -24 -24    0.56   11.91
 -10  24  24   -7.52   10.16
   9 -23 -23   11.91   11.51
  -9  23  23    4.88   10.00
   8 -22 -22    3.44    9.12
  -8  22  22    8.72   10.24
   7 -21 -21   41.90   19.51
  -7  21  21   57.97   10.64
   6 -20 -20   10.71   10.08
  -6  20  20   -0.32    7.60
   5 -19 -19  118.02   11.91
  -5  19  19  114.19   10.32
   4 -18 -18   21.67    8.96
  -4  18  18   21.67    8.56
   3 -17 -17   55.41    8.80
  -3  17  17   44.54    7.92
   2 -16 -16  238.77   15.11
  -2  16  16  237.01   13.51
   1 -15 -15   52.70    8.00
  -1  15  15   37.42    7.44
   0 -14 -14 1746.86   51.50
   0  14  14 1759.82   50.22
  -1 -13 -13   54.13    7.28
   1  13  13   43.02    6.56
  -2 -12 -12 1354.57   57.49
   2  12  12 1376.80   55.01
  -3 -11 -11  618.67   30.63
   3  11  11  638.74   30.87
  -4 -10 -10  191.43    9.36
   4  10  10  198.39    9.04
  -6  -8  -8  622.59   30.31
   6   8   8  630.03   28.55
  -8  -6  -6  231.57    9.68
   8   6   6  219.18   13.51
 -11  -3  -3  793.95   33.74
  11   3   3  710.23   31.91
 -12  -2  -2  706.07   28.79
  12   2   2  784.51   31.43
 -13  -1  -1   76.28    4.96
  13   1   1   65.25    4.32
 -14   0   0  694.71   29.19
 -15   1   1    4.80    4.32
  15  -1  -1    1.76    4.40
 -17   3   3  117.62    6.80
  17  -3  -3  100.19    7.52
 -18   4   4  123.30    7.36
  18  -4  -4  125.78    7.52
 -19   5   5  230.53   11.19
  19  -5  -5  213.18   11.43
 -20   6   6    3.60    6.48
  20  -6  -6    5.52    6.80
 -21   7   7  298.50   12.95
  21  -7  -7  289.78   14.15
 -22   8   8   94.04    9.36
  22  -8  -8  111.23   10.56
 -23   9   9  174.88   11.35
  23  -9  -9  167.60   13.27
 -24  10  10   -1.44    7.44
  24 -10 -10   -2.00   10.79
 -25  11  11   18.79    7.92
  25 -11 -11   15.51   10.24
 -26  12  12   21.19    8.48
  26 -12 -12   19.19    9.52
 -27  13  13   -4.80    8.64
  27 -13 -13    2.88   10.95
 -28  14  14   26.87    9.52
  28 -14 -14   -1.20   11.27
 -29  15  15    3.28    9.12
  29 -15 -15    1.92   11.35
 -30  16  16    2.88    8.40
  30 -16 -16    6.32    8.72
 -31  17  17   -5.92    7.68
  31 -17 -17    0.80    8.48
 -32  18  18   -0.56    9.04
  32 -18 -18   -4.48    7.44
 -12  28  28    7.68   10.79
  11 -27 -27    1.76    9.28
 -11  27  27   -1.20    6.80
  10 -26 -26    0.08    8.32
 -10  26  26   -0.56    8.40
   9 -25 -25    2.32   11.11
  -9  25  25    6.24    9.52
   8 -24 -24   -5.04   10.32
  -8  24  24    6.80    9.20
   7 -23 -23    9.84   10.08
  -7  23  23    7.28    7.84
   6 -22 -22   12.87   10.64
  -6  22  22    8.48    9.68
   5 -21 -21   -1.20   10.71
  -5  21  21   13.27    9.36
   4 -20 -20  -10.79    9.92
  -4  20  20   -1.92    9.12
   3 -19 -19   15.67    9.76
  -3  19  19   11.67    8.56
   2 -18 -18    0.88    8.80
  -2  18  18   12.07    7.52
   1 -17 -17   29.59    8.72
  -1  17  17   38.38    7.76
   0 -16 -16   12.87    8.08
   0  16  16    6.80    7.36
  -1 -15 -15   61.01   12.47
   1  15  15   53.10    7.28
  -2 -14 -14  110.11    8.48
   2  14  14  106.75    8.08
  -3 -13 -13   30.55    6.96
   3  13  13   23.83    6.40
  -4 -12 -12   95.88    7.36
   4  12  12  103.71    7.68
  -5 -11 -11  182.39    8.96
   5  11  11  195.35    9.44
  -6 -10 -10   87.40    6.16
   6  10  10   91.56    6.32
  -7  -9  -9  326.65   13.19
   7   9   9  325.77   12.07
  -8  -8  -8  675.68   33.74
   8   8   8  680.72   31.59
  -9  -7  -7  238.85    9.68
 -10  -6  -6  140.17    6.72
  10   6   6  151.21    7.04
 -11  -5  -5   17.75    2.72
  11   5   5   12.71    2.80
 -12  -4  -4   65.57    4.32
  12   4   4   67.65    4.40
 -13  -3  -3   47.58    6.40
  13   3   3   39.82    4.16
 -14  -2  -2    2.08    5.84
  14   2   2    1.68    3.68
 -15  -1  -1    0.64    3.12
  15   1   1    6.40    4.16
 -16   0   0  477.54   23.35
  16   0   0  467.86   21.91
 -17   1   1   16.71    4.08
  17  -1  -1   17.35    5.28
 -18   2   2   42.30    6.08
  18  -2  -2   39.42    5.68
 -19   3   3   20.23    5.44
  19  -3  -3   18.31    5.76
 -20   4   4   -2.56    5.28
  20  -4  -4    1.76    5.68
 -21   5   5    4.24    6.48
  21  -5  -5    6.08    6.96
 -22   6   6    0.32    5.84
  22  -6  -6   -2.08    6.96
 -23   7   7    3.92    6.48
  23  -7  -7    8.64    6.88
 -24   8   8   13.27    7.52
  24  -8  -8   13.75    8.40
 -25   9   9   15.75    8.08
  25  -9  -9    8.96    8.48
 -26  10  10    1.04    8.56
  26 -10 -10   -1.12    8.72
 -27  11  11   -5.20    7.84
  27 -11 -11   -4.80    9.68
 -28  12  12    3.36    7.84
  28 -12 -12   -5.12   10.48
 -29  13  13   -5.12    8.96
  29 -13 -13   10.00    9.76
 -30  14  14   -0.72    8.16
  30 -14 -14   -5.84    8.96
 -31  15  15    1.36    9.76
  31 -15 -15    7.68   10.00
 -32  16  16  -11.59   13.03
  32 -16 -16    3.52    7.76
 -33  17  17    1.12    6.56
  33 -17 -17    2.00    6.48
 -34  18  18   -1.12    6.08
  10 -28 -28    2.24   11.03
 -10  28  28    3.36    7.60
   9 -27 -27   -0.32    7.68
  -9  27  27   -0.88    8.00
   8 -26 -26   -8.40   13.03
  -8  26  26    4.32    8.64
   7 -25 -25    7.12   10.71
  -7  25  25    2.24    9.92
   6 -24 -24   -7.04   10.24
  -6  24  24   -1.84    9.92
   5 -23 -23   14.55   10.95
  -5  23  23   16.71    9.84
   4 -22 -22   -1.60   10.56
  -4  22  22   -7.84    9.20
   3 -21 -21   28.55   11.03
  -3  21  21   31.19    9.44
   2 -20 -20    4.16    9.44
  -2  20  20   12.23    8.56
   1 -19 -19    7.04   13.11
  -1  19  19   21.11   12.07
   0 -18 -18   45.34   15.35
   0  18  18   88.52   14.71
  -1 -17 -17   36.94    8.32
   1  17  17   31.03    7.36
  -2 -16 -16  244.13   18.95
   2  16  16  220.62   14.39
  -3 -15 -15   12.07    6.88
   3  15  15   11.03    6.32
  -4 -14 -14  312.57   13.67
   4  14  14  314.73   15.03
  -5 -13 -13   88.36    7.68
   5  13  13   93.72    7.28
  -6 -12 -12   63.73    6.32
   6  12  12   77.48    6.40
  -7 -11 -11  360.55   13.27
   7  11  11  332.32   18.39
  -8 -10 -10  138.82    6.88
   8  10  10  128.90    9.76
  -9  -9  -9  506.80   23.83
   9   9   9  469.70   23.75
 -10  -8  -8   17.27    3.20
  10   8   8   22.71    5.76
 -12  -6  -6  117.47    5.92
  12   6   6  107.87    5.60
 -13  -5  -5  269.23    9.68
  13   5   5  277.87   14.31
 -14  -4  -4  372.55   13.51
  14   4   4  367.11   13.19
 -15  -3  -3   11.51    3.60
  15   3   3   11.27    3.68
 -17  -1  -1   21.19    4.64
  17   1   1   19.59    4.64
 -18   0   0  410.21   13.99
  18   0   0  411.01   22.31
 -19   1   1   32.94    4.96
  19  -1  -1   39.42    6.00
 -20   2   2  154.89    8.48
  20  -2  -2  147.21    9.52
 -21   3   3  150.41    9.04
  21  -3  -3  148.17   10.16
 -22   4   4    5.68    5.60
  22  -4  -4   -4.32    7.60
 -23   5   5  178.88   10.08
  23  -5  -5  167.20   10.56
 -24   6   6   -1.28    6.08
  24  -6  -6    6.80    7.12
 -25   7   7   32.70    7.20
  25  -7  -7   31.35    8.64
 -26   8   8    0.80    7.20
  26  -8  -8   -3.20    8.40
 -27   9   9   13.83    8.32
  27  -9  -9   16.07    9.04
 -28  10  10    4.24    8.96
  28 -10 -10    7.28    9.92
 -29  11  11   -7.68    8.08
  29 -11 -11   -0.48    9.84
 -30  12  12    6.40    8.16
  30 -12 -12   14.23   10.08
 -31  13  13    1.36    8.48
  31 -13 -13    3.36    7.84
 -32  14  14   -5.44    7.84
  32 -14 -14  -10.24   12.79
 -33  15  15   -5.20   13.03
  33 -15 -15    5.60   15.51
 -34  16  16   -0.24    7.60
  34 -16 -16   -2.00    7.68
 -35  17  17    0.64    6.48
   8 -28 -28   -0.96    8.56
  -8  28  28    1.44    5.44
   7 -27 -27   -1.52    8.48
  -7  27  27    7.52    7.60
   6 -26 -26   -0.40    9.04
  -6  26  26    3.44    8.40
   5 -25 -25   -2.00    9.92
  -5  25  25   11.51    9.04
   4 -24 -24   -1.60   10.24
  -4  24  24   -1.76    9.20
   3 -23 -23   -4.08   11.03
  -3  23  23    2.32    9.68
   2 -22 -22    6.56   10.00
  -2  22  22   -8.96    8.48
   1 -21 -21    9.20   10.08
  -1  21  21    0.64    8.32
   0 -20 -20    6.72   13.75
   0  20  20    4.40   12.63
  -1 -19 -19    8.08   13.59
   1  19  19    6.48   11.59
  -2 -18 -18   22.31   12.55
   2  18  18    0.24    6.96
  -3 -17 -17   51.90   12.15
   3  17  17   52.30   11.11
  -4 -16 -16  -19.35   12.31
   4  16  16   -9.92    9.28
  -5 -15 -15    0.16    6.72
   5  15  15    3.20    5.84
  -6 -14 -14   13.59    5.92
   6  14  14    9.52    6.00
  -7 -13 -13   27.83    5.84
   7  13  13   34.78    5.76
  -8 -12 -12  195.51    9.44
   8  12  12  193.43   14.39
  -9 -11 -11   82.52    6.88
   9  11  11   77.40    5.84
 -10 -10 -10  517.92   24.87
  10  10  10  570.93   24.79
 -11  -9  -9   27.91    4.24
  11   9   9   11.99    6.16
 -12  -8  -8   66.61    5.36
  12   8   8   54.77    4.24
 -13  -7  -7  125.70    6.16
  13   7   7   98.75    5.12
 -14  -6  -6   27.83    3.84
  14   6   6   20.79    3.44
 -15  -5  -5  196.71   11.51
  15   5   5  158.57    7.68
 -16  -4  -4   28.79    4.00
  16   4   4   18.23    4.64
 -17  -3  -3   96.51    5.92
  17   3   3   98.59    5.92
 -18  -2  -2   32.94    4.64
  18   2   2   35.10    4.96
 -19  -1  -1   41.42    4.64
  19   1   1   35.50    5.68
 -20   0   0   59.49    5.28
  20   0   0   50.06    6.16
 -21   1   1   14.07    5.68
  21  -1  -1   13.91    6.72
 -22   2   2   28.55    5.76
  22  -2  -2   25.35    6.72
 -23   3   3   23.51    5.76
  23  -3  -3   25.75    6.48
 -24   4   4   12.07    5.84
  24  -4  -4   11.03    6.88
 -25   5   5    2.16    6.08
  25  -5  -5    4.80    7.04
 -26   6   6   15.43    7.76
  26  -6  -6    5.92    8.32
 -27   7   7    5.12    6.96
  27  -7  -7  -10.95    7.84
 -28   8   8   -3.52    7.36
  28  -8  -8    4.32    8.32
 -29   9   9   -1.92    7.84
  29  -9  -9    4.80   10.00
 -30  10  10   -2.72    8.08
  30 -10 -10   14.95   10.87
 -31  11  11   -3.36    7.60
  31 -11 -11   -7.44    8.72
 -32  12  12   -0.56    7.60
  32 -12 -12    6.40    7.84
 -33  13  13    0.16    8.32
  33 -13 -13  -11.35   12.63
 -34  14  14   -1.12   10.40
  34 -14 -14   -2.16   12.15
 -35  15  15    2.08   13.03
  35 -15 -15  -10.40   16.47
 -36  16  16    1.12   12.79
   7 -29 -29    6.48   12.15
  -7  29  29    1.76    4.24
   6 -28 -28    1.20    7.44
  -6  28  28   10.79    7.68
   5 -27 -27    3.28    7.84
  -5  27  27    4.40    7.68
   4 -26 -26    0.96    9.60
  -4  26  26    2.32    7.60
   3 -25 -25    4.24   11.03
  -3  25  25   -2.88    7.20
   2 -24 -24   -1.60   10.56
  -2  24  24    6.16    8.72
   1 -23 -23   11.91    9.92
  -1  23  23    8.00    8.40
   0 -22 -22    5.36    9.76
   0  22  22    0.48    9.52
  -1 -21 -21    1.20    9.44
   1  21  21    0.16    6.80
  -2 -20 -20    1.92   14.95
   2  20  20  -12.31   12.23
  -3 -19 -19   17.83   15.67
   3  19  19   16.39   12.31
  -4 -18 -18   16.87    7.44
   4  18  18   14.55   10.08
  -5 -17 -17   12.15    5.20
   5  17  17    2.00    9.76
  -6 -16 -16   44.62    7.44
   6  16  16   45.02    6.24
  -7 -15 -15  -10.40    7.12
   7  15  15   -2.40    5.76
  -8 -14 -14   -1.84    6.16
   8  14  14    0.96    5.60
  -9 -13 -13   13.75    5.76
   9  13  13   11.35    5.52
 -10 -12 -12   36.30    5.84
  10  12  12   35.82    5.68
 -11 -11 -11    5.68    4.32
  11  11  11   10.08    4.64
 -12 -10 -10    6.48    3.52
  12  10  10    2.40    4.24
 -13  -9  -9   58.53    4.88
  13   9   9   70.29    5.76
 -14  -8  -8    3.36    3.60
  14   8   8   -3.68    3.68
 -15  -7  -7   17.59    3.44
  15   7   7   24.95    3.76
 -16  -6  -6    5.20    3.52
  16   6   6    4.08    3.60
 -17  -5  -5   18.95    6.16
  17   5   5    8.16    4.40
 -18  -4  -4   98.19    7.04
  18   4   4  118.74    6.72
 -19  -3  -3   22.79    4.32
  19   3   3   24.95    4.64
 -20  -2  -2  135.86    7.20
  20   2   2  129.22    7.92
 -21  -1  -1   18.79    4.80
  21   1   1   16.15    4.96
 -22   0   0   48.54    5.20
  22   0   0   43.18    6.32
 -23   1   1    5.20    5.84
  23  -1  -1    9.52    6.24
 -24   2   2    2.64    5.36
  24  -2  -2   -3.52    6.96
 -25   3   3   25.67    6.72
  25  -3  -3   33.74    7.20
 -26   4   4    4.08    6.64
  26  -4  -4    0.56    7.84
 -27   5   5    5.28    7.20
  27  -5  -5   14.87    8.48
 -28   6   6    1.04    7.12
  28  -6  -6    3.12    8.32
 -29   7   7   -3.92    7.52
  29  -7  -7   -3.52    8.80
 -30   8   8   -6.72    7.76
  30  -8  -8    2.88    9.36
 -31   9   9    3.12    6.32
  31  -9  -9   -0.88    8.32
 -32  10  10   -2.48    6.24
  32 -10 -10    2.08    9.44
 -33  11  11   -0.96    6.72
  33 -11 -11    4.48    8.48
 -34  12  12    2.40   11.03
  34 -12 -12    5.36   13.59
 -35  13  13    0.00   11.99
  35 -13 -13   -0.80   12.63
 -36  14  14   -0.16   11.51
   5 -29 -29   -1.60   11.99
   4 -28 -28    0.32    9.60
  -4  28  28   -2.32   10.16
   3 -27 -27   -3.92    8.72
  -3  27  27   -5.36    7.36
   2 -26 -26   10.24    9.60
  -2  26  26    3.52    8.24
   1 -25 -25    2.48   10.16
  -1  25  25   -0.56    8.08
   0 -24 -24   -3.76   10.00
   0  24  24    8.16    8.80
  -1 -23 -23    4.72   10.71
   1  23  23   10.56    8.80
  -2 -22 -22   -6.96    9.68
   2  22  22   -3.36    8.64
  -3 -21 -21   23.67    9.36
   3  21  21   37.66    9.60
  -4 -20 -20    1.52   13.27
   4  20  20   -2.08   11.99
  -5 -19 -19   77.16   13.59
   5  19  19   77.88    8.80
  -6 -18 -18   -2.16   11.67
   6  18  18    2.88    5.44
  -7 -17 -17   27.27    7.28
   7  17  17   28.55    6.72
  -8 -16 -16   18.47    6.00
   8  16  16   14.15    5.76
  -9 -15 -15    4.40    6.16
   9  15  15   -0.24    5.52
 -10 -14 -14  170.32    9.04
  10  14  14  160.72   10.64
 -11 -13 -13    6.72    4.88
  11  13  13    5.04    5.60
 -12 -12 -12  170.00    8.80
  12  12  12  152.65    9.12
 -13 -11 -11   28.95    4.56
  13  11  11   28.55    4.88
 -14 -10 -10   66.77    5.52
  14  10  10   59.17    5.20
 -15  -9  -9  124.18    6.80
  15   9   9  117.39    6.80
 -16  -8  -8    5.92    3.92
  16   8   8    8.40    4.00
 -18  -6  -6    8.96    5.60
  18   6   6   10.00    6.48
 -19  -5  -5  190.71   10.40
  19   5   5  182.31   12.23
 -20  -4  -4   -3.36    4.32
  20   4   4    2.72    4.64
 -21  -3  -3  130.82    6.72
  21   3   3  122.26   11.43
 -22  -2  -2   30.79    6.80
  22   2   2   25.91    5.52
 -23  -1  -1    7.28    4.96
  23   1   1   12.71    5.68
 -24   0   0   64.05    6.08
  24   0   0   64.29    6.40
 -25   1   1    2.72    5.28
  25  -1  -1    6.56    6.40
 -26   2   2   42.94    6.00
  26  -2  -2   46.06    7.92
 -27   3   3   -2.16    6.24
  27  -3  -3   -0.48    7.92
 -28   4   4   17.99    6.32
  28  -4  -4   21.19    7.44
 -29   5   5    8.16    6.72
  29  -5  -5   13.59    7.20
 -30   6   6    3.60    8.32
  30  -6  -6    3.92    9.12
 -31   7   7    7.52    7.60
  31  -7  -7    5.76    8.72
 -32   8   8    0.48    8.00
  32  -8  -8   -0.32    8.88
 -33   9   9   -2.24    6.96
  33  -9  -9    5.12    7.76
 -34  10  10   -3.68    7.20
  34 -10 -10   -6.48    7.12
 -35  11  11    1.04    5.76
  35 -11 -11   -3.68    9.76
 -36  12  12   -1.68    9.92
 -37  13  13   -2.88    8.96
   3 -29 -29  -10.87   11.35
  -3  29  29    0.64    8.00
   2 -28 -28   -0.16    6.40
  -2  28  28   -1.76    7.12
   1 -27 -27   -6.72    7.84
  -1  27  27   -4.08    6.80
   0 -26 -26   -9.44    8.32
   0  26  26    5.36    7.52
  -1 -25 -25    4.80   10.16
   1  25  25    0.80    9.28
  -2 -24 -24   -7.44   15.59
   2  24  24    9.60   12.71
  -3 -23 -23    0.40   16.87
   3  23  23   15.19   12.55
  -4 -22 -22   -1.36   15.03
   4  22  22    4.16    8.40
  -5 -21 -21   -6.16   13.51
   5  21  21   15.59   11.91
  -6 -20 -20    5.76   11.75
   6  20  20   -4.96   13.27
  -7 -19 -19    0.80   11.91
   7  19  19    1.76   10.48
  -8 -18 -18   -5.44    6.72
   8  18  18   -7.20    6.48
  -9 -17 -17   -9.44    6.40
   9  17  17   -2.88    5.60
 -10 -16 -16   12.15    6.16
  10  16  16    0.40    6.64
 -11 -15 -15   -0.80    6.16
  11  15  15    0.24    5.60
 -12 -14 -14   37.98    5.84
  12  14  14   36.22    6.08
 -13 -13 -13   -1.28    4.88
  13  13  13   -5.20    7.04
 -14 -12 -12    1.84    4.72
  14  12  12    6.24    4.00
 -15 -11 -11   -2.16    4.00
  15  11  11   -3.20    4.88
 -16 -10 -10   18.31    4.24
  16  10  10   10.95    4.24
 -17  -9  -9    6.64    3.68
  17   9   9    2.00    5.36
 -18  -8  -8   45.74    4.56
  18   8   8   31.67    4.96
 -19  -7  -7   29.11    4.48
  19   7   7   22.31    4.56
 -20  -6  -6    3.92    4.08
  20   6   6    3.12    4.24
 -21  -5  -5    2.48    4.56
  21   5   5   10.71    4.48
 -22  -4  -4   -0.80    4.56
  22   4   4   12.07    5.12
 -23  -3  -3   19.03    4.80
  23   3   3   12.31    5.20
 -24  -2  -2    5.76    4.72
  24   2   2   -1.36    5.20
 -25  -1  -1    1.44    4.88
  25   1   1    3.36    5.68
 -26   0   0   13.67    5.36
  26   0   0   13.27    6.24
 -27   1   1    1.20    5.36
  27  -1  -1    5.20    6.48
 -28   2   2    7.68    5.60
  28  -2  -2    0.56    6.72
 -29   3   3    3.84    7.04
  29  -3  -3    0.64    7.28
 -30   4   4   -2.48    7.04
  30  -4  -4    1.76    7.84
 -31   5   5   -2.16    7.60
  31  -5  -5    0.48    8.96
 -32   6   6   -0.72    7.36
  32  -6  -6   -3.60    8.56
 -33   7   7   -6.00    7.52
  33  -7  -7    2.24    7.60
 -34   8   8    1.28    7.12
  34  -8  -8    1.92    8.32
 -35   9   9    3.44    5.28
  35  -9  -9   -2.56    6.24
 -36  10  10    0.48    4.96
 -37  11  11    3.68    5.76
   2 -30 -30    2.64   11.43
   1 -29 -29   -0.80   10.32
  -1  29  29    3.52    8.40
   0 -28 -28   -3.84    7.12
   0  28  28   -6.72    6.48
  -1 -27 -27   -4.40    6.88
   1  27  27    2.16    7.20
  -2 -26 -26    6.96    8.08
   2  26  26    3.76    7.36
  -3 -25 -25   -5.20   13.51
   3  25  25    2.40   11.27
  -4 -24 -24    7.04   15.03
   4  24  24   -2.80   14.15
  -5 -23 -23    9.28   15.99
   5  23  23   -0.08   12.55
  -6 -22 -22    3.52   14.47
   6  22  22    7.36    6.72
  -7 -21 -21   41.34    8.72
   7  21  21   39.50    8.40
  -8 -20 -20    6.16   12.79
   8  20  20  -12.87   11.27
  -9 -19 -19   35.02    7.60
   9  19  19   43.26    8.00
 -10 -18 -18   15.51    8.08
  10  18  18   12.55    7.92
 -11 -17 -17   11.03    6.40
  11  17  17   13.03    6.40
 -12 -16 -16   77.24    7.60
  12  16  16   86.60    8.16
 -13 -15 -15    6.24    4.88
  13  15  15    6.16    4.64
 -14 -14 -14  158.49    9.52
  14  14  14  136.10   14.07
 -15 -13 -13    5.84    4.96
  15  13  13    9.04    4.88
 -16 -12 -12  144.81   13.19
  16  12  12  126.50    7.68
 -17 -11 -11   58.45    5.28
  17  11  11   49.26    5.84
 -18 -10 -10   44.38    4.96
  18  10  10   33.18    5.20
 -22  -6  -6   -2.32    5.92
  22   6   6   -2.00    6.48
  23   5   5  159.61   12.15
 -24  -4  -4   11.19    4.40
  24   4   4   11.91    5.36
 -25  -3  -3   37.90    5.28
  25   3   3   35.90    6.00
 -26  -2  -2   49.98    6.24
  26   2   2   45.82    5.92
 -27  -1  -1    3.60    5.20
  27   1   1    4.64    6.48
 -28   0   0   58.93    9.84
  28   0   0   50.06    7.52
 -29   1   1    5.28    6.00
  29  -1  -1    6.64    7.60
 -30   2   2   21.59   10.00
  30  -2  -2   13.11    7.44
 -31   3   3    7.76    7.20
  31  -3  -3    2.88    8.08
 -32   4   4    4.32    6.96
  32  -4  -4    5.68    8.40
 -33   5   5    4.56    9.04
  33  -5  -5    9.76    7.76
 -34   6   6    3.68    6.08
  34  -6  -6    0.16    7.44
 -35   7   7   -2.96    5.84
  35  -7  -7    1.20    7.60
 -36   8   8    0.96    5.20
  36  -8  -8    3.52    7.04
 -37   9   9   -1.20    5.92
 -38  10  10    2.24    8.72
   0 -30 -30   -0.80   10.71
  -1 -29 -29   -1.20    9.28
   1  29  29    3.76    7.52
  -2 -28 -28   -4.00    6.16
   2  28  28   -2.96    7.76
  -3 -27 -27   -1.92   12.63
   3  27  27   18.15    9.60
  -4 -26 -26    1.28   13.83
   4  26  26   -2.88    9.52
  -5 -25 -25    8.08   15.51
   5  25  25  -15.03   11.91
  -6 -24 -24  -14.79   14.55
   6  24  24  -10.40   10.71
  -7 -23 -23   -1.60   14.07
   7  23  23   -2.56   10.87
  -8 -22 -22   -3.12    8.32
   8  22  22    6.64    7.36
  -9 -21 -21    2.80    7.84
   9  21  21   10.48    7.84
 -10 -20 -20    5.44    6.96
  10  20  20    2.00    6.48
 -11 -19 -19    1.68    6.40
  11  19  19    1.68    6.80
 -12 -18 -18   16.63    6.40
  12  18  18   14.31    7.04
 -13 -17 -17   -4.96    6.00
  13  17  17    1.76    6.32
 -14 -16 -16   29.27    6.40
  14  16  16   21.51    8.00
 -15 -15 -15   17.35    5.44
  15  15  15   26.07    5.76
 -16 -14 -14    1.20    4.64
  16  14  14    7.12    4.56
 -17 -13 -13    9.92    4.24
  17  13  13   16.39    6.96
 -18 -12 -12    0.16    4.16
  18  12  12    6.72    4.48
 -19 -11 -11   16.39    4.24
  19  11  11   14.55    6.16
 -20 -10 -10   19.67    4.48
  20  10  10   23.75    4.16
 -21  -9  -9   11.51    4.32
  21   9   9   11.83    4.16
 -22  -8  -8   95.72    8.08
  22   8   8   92.84    6.48
 -23  -7  -7   -4.96    4.16
  23   7   7   -3.12    4.00
 -24  -6  -6   -2.40    5.84
  24   6   6    6.40    4.80
 -25  -5  -5    4.00    4.56
  25   5   5    5.76    4.56
 -26  -4  -4    0.00    4.80
  26   4   4    5.28    4.72
 -27  -3  -3    4.96    4.80
  27   3   3    4.80    5.44
 -28  -2  -2    5.12    5.36
  28   2   2    1.28    5.92
 -29  -1  -1    8.64    5.28
  29   1   1    7.28    6.40
 -30   0   0    4.88    8.64
  30   0   0    9.52    6.88
 -31   1   1    2.80    6.16
  31  -1  -1   -5.20    7.20
 -32   2   2    3.12    6.80
  32  -2  -2    2.72    8.08
 -33   3   3   -6.72    6.32
  33  -3  -3   -0.48    7.44
 -34   4   4   -0.96    6.48
  34  -4  -4    1.68    7.28
 -35   5   5   -5.68    6.24
  35  -5  -5    5.12    6.96
 -36   6   6   -2.40    5.28
  36  -6  -6    5.28    7.84
 -37   7   7   -4.32    4.32
  37  -7  -7   -3.52    7.52
 -38   8   8   -3.04    4.16
 -39   9   9   -1.28    8.00
  -3 -29 -29    3.20    6.56
   3  29  29    4.32    8.16
  -4 -28 -28    2.08    6.48
   4  28  28    4.08   11.03
  -5 -27 -27    5.44    5.76
   5  27  27    1.92   10.16
  -6 -26 -26   -1.36    6.96
   6  26  26   -4.72    5.84
  -7 -25 -25    6.88   11.91
   7  25  25    2.00    9.36
  -8 -24 -24    4.00   14.39
   8  24  24    1.76   10.64
  -9 -23 -23    0.96    8.56
   9  23  23   13.35   12.87
 -10 -22 -22    6.88    7.76
  10  22  22    2.88    7.28
 -11 -21 -21   17.67    8.16
  11  21  21   21.67    7.20
 -12 -20 -20    6.88    7.20
  12  20  20    6.40    7.68
 -13 -19 -19   10.95    6.32
  13  19  19    7.12    6.24
 -14 -18 -18   32.86    6.64
  14  18  18   35.18    8.24
 -15 -17 -17    2.80    6.24
  15  17  17   -0.88    9.44
 -16 -16 -16  124.98    9.20
  16  16  16  107.39   12.63
 -17 -15 -15    0.00    5.04
  17  15  15    3.76    5.12
 -18 -14 -14  106.19   12.39
  18  14  14   86.52   10.08
 -19 -13 -13   19.91    7.44
  19  13  13   12.63    4.96
 -20 -12 -12   27.35    4.64
  20  12  12   26.63    8.08
 -21 -11 -11   44.54    7.68
  21  11  11   81.80    9.52
  22  10  10    2.88    5.92
 -24  -8  -8    5.92    4.64
  24   8   8    5.36    6.24
 -25  -7  -7   34.54    4.40
  25   7   7   22.63    4.88
 -26  -6  -6   10.40    6.64
  26   6   6   10.00    4.24
 -27  -5  -5   12.07    4.64
  27   5   5    3.44    7.84
 -28  -4  -4   20.07    4.72
  28   4   4   11.03    6.00
 -29  -3  -3    6.00    5.20
  29   3   3   -1.68    5.52
 -30  -2  -2   13.67    5.60
  30   2   2   18.23    6.24
 -31  -1  -1    0.72    5.60
  31   1   1   -1.28    6.00
 -32   0   0    5.28    5.68
  32   0   0    3.36    6.88
 -33   1   1   -1.76    6.08
  33  -1  -1   -2.24    7.20
 -34   2   2   11.11    6.32
  34  -2  -2   -4.16    7.52
 -35   3   3   -2.24    5.44
  35  -3  -3    4.72    7.36
 -36   4   4   -5.84    7.52
  36  -4  -4    0.64    6.64
 -37   5   5   -4.64    7.76
  37  -5  -5   -2.00    7.12
 -38   6   6    0.00    4.48
  38  -6  -6    4.80    6.96
 -39   7   7    2.80    4.08
  -5 -29 -29    1.92    5.12
   5  29  29    1.12    7.76
  -6 -28 -28    0.96    5.20
   6  28  28   -1.12   11.03
  -7 -27 -27    0.08    4.56
   7  27  27   -0.96    6.48
  -8 -26 -26   -1.04    9.44
   8  26  26   -1.92    5.92
  -9 -25 -25   13.75   14.39
   9  25  25    6.56    7.04
 -10 -24 -24    4.08    7.20
  10  24  24   -0.32    6.56
 -11 -23 -23   -0.72    7.28
  11  23  23    5.92    7.28
 -12 -22 -22    1.76   11.43
  12  22  22    6.96    7.68
 -13 -21 -21    2.32    6.64
  13  21  21    0.08    6.40
 -14 -20 -20    0.16    6.72
  14  20  20    6.80    6.24
 -15 -19 -19   -3.76    6.16
  15  19  19   -2.32   10.08
 -16 -18 -18    6.16    5.76
  16  18  18    0.88    5.36
 -17 -17 -17    2.00    5.36
  17  17  17    0.96    5.68
 -18 -16 -16    2.32    5.20
  18  16  16   -0.40    5.04
 -19 -15 -15   -0.08    5.20
  19  15  15   -2.08    5.04
 -20 -14 -14   -3.84    4.64
  20  14  14   -0.48    4.88
 -21 -13 -13   -2.56    5.04
  21  13  13    1.92    4.48
 -22 -12 -12    0.56    4.56
  22  12  12    2.56    4.48
 -23 -11 -11   -1.92    4.40
  23  11  11    3.28    4.40
 -24 -10 -10    0.08    4.32
  24  10  10    2.48    4.64
 -25  -9  -9    3.60    4.32
  25   9   9   -1.92    4.40
 -26  -8  -8    2.24    4.00
  26   8   8    9.52    4.24
 -27  -7  -7   -0.56    4.32
  27   7   7    0.80    4.56
 -28  -6  -6   -1.20    4.24
  28   6   6    2.56    4.64
 -29  -5  -5    5.76    6.72
  29   5   5    4.48    5.12
 -30  -4  -4    1.44    4.72
  30   4   4    2.88    5.04
 -31  -3  -3   -0.88    4.64
  31   3   3   -3.84    5.84
 -32  -2  -2   -4.08    4.96
  32   2   2    0.32    6.32
 -33  -1  -1   -2.72    5.44
  33   1   1    6.40    9.44
 -34   0   0    0.00    5.92
  34   0   0   -1.28    6.24
 -35   1   1    0.96    5.84
  35  -1  -1    0.88    6.16
 -36   2   2    2.72    8.08
  36  -2  -2   -2.08    5.92
 -37   3   3    4.08    7.92
  37  -3  -3    1.28    5.84
 -38   4   4    2.40    8.40
  38  -4  -4    1.20    7.04
 -39   5   5   -3.20    7.52
  39  -5  -5    1.60    5.60
 -40   6   6    1.28    5.60
  -8 -28 -28    3.20    9.92
   8  28  28    2.40   11.27
  -9 -27 -27    0.48   10.64
   9  27  27    4.64    9.12
 -10 -26 -26    3.68    4.40
  10  26  26   -1.36    7.84
 -11 -25 -25   -3.52    5.84
  11  25  25    1.12    6.00
 -12 -24 -24   -1.20    6.08
  12  24  24    1.92    5.28
 -13 -23 -23    4.96    6.88
  13  23  23    2.64    7.68
 -14 -22 -22   -9.12    7.20
  14  22  22    1.28    6.24
 -15 -21 -21    3.84    6.56
  15  21  21   -4.32    9.36
 -16 -20 -20    2.64    6.16
  16  20  20    2.72    5.28
 -17 -19 -19    8.32    6.88
  17  19  19    1.44    6.48
 -18 -18 -18    7.20    5.60
  18  18  18    5.60    4.96
 -19 -17 -17   -4.64    5.20
  19  17  17    0.64    5.20
 -20 -16 -16    8.00    5.60
  20  16  16    5.68    5.20
 -21 -15 -15   -5.12    7.60
  21  15  15   -1.28    4.88
 -22 -14 -14    2.08    4.72
  22  14  14   -0.72    4.72
 -23 -13 -13    6.72    4.80
  23  13  13   -2.64    4.48
 -24 -12 -12    4.48    4.16
  24  12  12    8.40    4.64
 -25 -11 -11    5.20    4.40
  25  11  11    8.00    4.64
 -26 -10 -10   -0.96    4.24
  26  10  10    1.68    4.24
 -27  -9  -9    8.72    4.00
  27   9   9    8.96    4.40
 -28  -8  -8   -2.00    3.68
  28   8   8    6.56    4.32
 -29  -7  -7    4.00    4.00
  29   7   7    2.56    4.48
 -30  -6  -6    1.68    4.24
  30   6   6    1.76    4.48
 -31  -5  -5   -1.60    6.56
  31   5   5    2.32    4.72
 -32  -4  -4   -1.68    4.64
  32   4   4   -3.12    5.12
 -33  -3  -3    1.12    4.72
  33   3   3    1.44    4.88
 -34  -2  -2   -1.60    5.12
  34   2   2    2.56    5.04
 -35  -1  -1    6.00    5.04
  35   1   1    1.20    5.20
 -36   0   0    0.48    6.16
  36   0   0    0.56    4.56
 -37   1   1    1.76    6.72
  37  -1  -1    3.68    6.48
 -38   2   2   -0.56    5.84
  39  -3  -3    0.00    5.36
 -41   5   5   -0.80    6.88
   8  30  30   -2.80    6.56
   9  29  29    2.40    6.48
 -10 -28 -28    5.12    8.48
  10  28  28    0.08    6.24
 -11 -27 -27    4.08   10.48
  11  27  27   -0.32    7.60
 -12 -26 -26   -1.84    8.88
  12  26  26   -1.76    7.60
 -13 -25 -25    3.20    7.68
  13  25  25   -6.00    7.28
 -14 -24 -24    2.64    4.24
  14  24  24    3.60    5.20
 -15 -23 -23    0.32    5.28
  15  23  23    2.72    8.96
 -16 -22 -22   -6.64    6.96
  16  22  22   -0.08    4.40
 -17 -21 -21    2.32    6.40
  17  21  21    4.40    5.12
 -18 -20 -20   -3.28    5.52
  18  20  20   -4.88    6.16
 -19 -19 -19    4.16    6.24
  19  19  19   -3.12    5.36
 -20 -18 -18   -2.64    5.52
  20  18  18    1.04    5.12
 -21 -17 -17    2.08    5.36
  21  17  17    0.88    4.96
 -22 -16 -16    3.84    5.52
  22  16  16    4.16    5.20
 -23 -15 -15   -3.60    5.12
  23  15  15    0.16    5.28
 -24 -14 -14   10.16    5.04
  24  14  14   11.11    4.88
 -25 -13 -13   -3.68    6.56
  25  13  13    3.28    4.64
 -26 -12 -12    6.96    4.40
  26  12  12    5.36    4.72
 -27 -11 -11    1.20    4.40
  27  11  11    3.92    4.08
 -28 -10 -10   10.32    4.08
  28  10  10    2.80    3.84
 -29  -9  -9   -1.92    3.68
  29   9   9    1.12    4.08
 -30  -8  -8    4.16    3.68
  30   8   8    0.80    4.24
 -31  -7  -7    4.24    3.76
  31   7   7    5.92    3.76
 -32  -6  -6   -1.36    4.24
  32   6   6    1.36    4.24
 -33  -5  -5    0.88    6.56
  33   5   5    3.68    4.56
 -34  -4  -4    1.84    4.16
  34   4   4    1.36    3.52
 -35  -3  -3   -0.88    3.44
  35   3   3    0.96    3.68
 -36  -2  -2   -2.56    4.16
  36   2   2    0.72    3.68
 -37  -1  -1    2.08    5.84
 -38   0   0    2.56    6.08
  12  28  28   -2.48    4.72
 -13 -27 -27   -0.72    9.68
  13  27  27    1.36    4.40
 -14 -26 -26    3.68    7.20
 -15 -25 -25    2.56    8.64
 -16 -24 -24   -0.16    4.88
  16  24  24   -0.72    5.60
 -17 -23 -23    3.20    6.64
  17  23  23    0.88    4.96
 -18 -22 -22   -3.28    6.08
  18  22  22   -0.32    4.80
 -19 -21 -21   -0.72    4.80
  19  21  21   -0.64    8.64
 -20 -20 -20   -2.72    5.12
  20  20  20   -1.92    5.28
 -21 -19 -19   -0.40    5.84
  21  19  19   -3.04    5.20
 -22 -18 -18    0.32    5.28
  22  18  18    1.60    4.96
 -23 -17 -17   -4.72    5.44
  23  17  17   -2.40    5.12
 -24 -16 -16   -5.20    7.04
  24  16  16    4.48    4.88
 -25 -15 -15   -2.16    5.20
  25  15  15    3.28    4.64
 -26 -14 -14    3.84    4.64
  26  14  14    5.60    4.64
 -27 -13 -13    3.44    4.40
  27  13  13    1.52    4.00
 -28 -12 -12    0.16    4.08
  28  12  12    0.40    3.68
 -29 -11 -11   -0.32    3.20
  29  11  11   -3.84    3.36
 -30 -10 -10    1.12    2.96
  30  10  10   -0.80    3.44
 -31  -9  -9   -1.52    2.88
  31   9   9   -0.88    3.44
 -32  -8  -8    1.68    2.80
  32   8   8    1.12    3.44
 -33  -7  -7    0.24    3.20
  33   7   7    1.28    3.12
 -34  -6  -6    3.28    3.20
  34   6   6   -0.56    2.80
 -35  -5  -5    1.52    4.16
  35   5   5    0.00    2.72
  36   4   4    1.04    3.68
 -37  -3  -3    1.52    4.24
 -38  -2  -2    3.04    5.28
 -39  -1  -1   -0.48    5.52
  14  28  28    4.16    9.12
 -16 -26 -26   -0.96    5.04
  16  26  26   12.63    8.24
  17  25  25   -0.16    3.76
 -18 -24 -24    4.48    6.56
  18  24  24   -0.96    5.52
 -19 -23 -23    0.16    5.04
  19  23  23   -2.40    4.24
 -20 -22 -22   -1.12    4.00
  20  22  22    0.56    4.80
 -21 -21 -21    4.80    4.00
  21  21  21    4.08    4.08
 -22 -20 -20    3.44    4.64
  22  20  20    1.52    4.32
 -23 -19 -19   -2.40    4.96
  23  19  19   -1.60    6.24
 -24 -18 -18   -2.80    4.16
  24  18  18    5.12    7.28
 -25 -17 -17    3.84    4.80
  25  17  17    0.80    4.32
 -26 -16 -16    1.28    4.88
  26  16  16    2.00    4.24
 -27 -15 -15   -0.40    4.32
  27  15  15    1.60    4.00
 -28 -14 -14    5.92    4.00
  28  14  14    1.20    3.76
 -29 -13 -13    1.60    3.60
  29  13  13   -0.80    3.04
 -30 -12 -12    7.92    2.88
  30  12  12    0.88    3.20
 -31 -11 -11    0.80    2.32
  31  11  11    0.56    2.32
 -32 -10 -10   -0.16    2.16
  32  10  10    0.00    2.24
 -33  -9  -9    1.84    2.08
  33   9   9   -1.84    3.68
  34   8   8   -0.80    2.96
 -36  -6  -6   -0.24    3.20
 -40  -2  -2    4.64    5.52
  19  25  25    0.56    4.56
  20  24  24   -3.04    5.52
 -22 -22 -22    0.40    4.40
 -23 -21 -21    0.00    6.24
  23  21  21    2.64    5.28
 -24 -20 -20    2.32    5.20
 -25 -19 -19    4.64    5.12
  25  19  19   -2.32    4.88
 -26 -18 -18   -1.52    5.68
  26  18  18    1.44    6.80
 -27 -17 -17   -2.64    6.72
  27  17  17    0.00    3.36
 -28 -16 -16    2.40    5.52
  28  16  16    3.36    2.88
  29  15  15   -1.76    2.72
  30  14  14    0.72    2.96
 -31 -13 -13    2.48    3.36
  19  27  27   -1.28    4.40
  20  26  26    0.00    4.08
 -26 -20 -20    0.24    4.96
 -27 -19 -19   -1.44    4.08
  27  19  19   -1.76    5.28
  28  18  18   -3.84    5.52
 -29 -17 -17    6.08    5.52
  29  17  17    0.40    3.12
  30  16  16   -1.68    3.44
  20  28  26   -0.56    4.00
  28  18  16    2.56    4.56
  27  19  17    3.60    4.56
 -27 -19 -17    2.16    4.32
  26  20  18    0.24    5.04
 -26 -20 -18    0.48    4.40
  25  21  19    0.96    4.96
  20  26  24    1.60    4.72
  19  27  25    0.96    4.48
  28  16  14   -0.88    2.80
 -28 -16 -14   -0.08    3.68
  27  17  15    0.64    3.28
 -27 -17 -15   -1.44    3.36
  26  18  16    0.16    3.36
 -26 -18 -16   -0.16    3.68
  25  19  17    2.16    6.16
 -25 -19 -17    0.16    3.52
 -23 -21 -19   -1.76    3.36
  22  22  20   -0.24    5.12
 -22 -22 -20    3.84    6.32
  21  23  21    7.36    6.00
  20  24  22    6.88    5.68
  19  25  23    1.60    4.40
  18  26  24    0.24    5.12
 -39  -3  -1    2.00    4.96
  36   6   4   -0.40    2.48
 -36  -6  -4    0.00    2.64
  28  14  12    0.72    2.40
 -28 -14 -12   -0.24    2.88
  27  15  13   -0.32    3.60
 -27 -15 -13   -2.40    3.60
  26  16  14    0.08    3.92
 -26 -16 -14    3.04    4.00
  25  17  15    0.32    4.08
 -25 -17 -15   -2.88    4.88
  24  18  16   -0.40    4.56
 -24 -18 -16   -0.56    4.56
  23  19  17    2.48    7.04
 -23 -19 -17    3.52    6.24
  22  20  18    2.00    6.64
 -22 -20 -18    6.08    4.48
  21  21  19    2.48    4.40
 -21 -21 -19    0.88    4.40
  20  22  20    0.08    4.56
 -20 -22 -20   -1.20    4.00
  19  23  21    0.80    4.24
 -19 -23 -21    3.52    6.08
  18  24  22   -0.72    4.08
 -18 -24 -22    1.36    6.48
  17  25  23    0.72    6.00
 -17 -25 -23   -4.40    7.44
 -16 -26 -24   -0.48    9.20
  15  27  25   -2.40    6.96
 -15 -27 -25    4.88    7.68
  13  29  27   -1.44    6.40
  12  30  28    2.64    7.60
 -38  -2   0   -1.68    5.20
  37   3   1   -1.76    3.44
 -37  -3  -1    1.28    4.72
  36   4   2   -1.04    4.72
 -36  -4  -2   -1.68    4.24
  35   5   3   -1.44    4.24
  34   6   4   -0.64    2.88
 -34  -6  -4    2.16    3.60
  33   7   5    0.96    2.80
 -33  -7  -5    0.08    2.88
  32   8   6   -0.08    2.72
 -32  -8  -6   -2.16    2.56
 -31  -9  -7   -2.96    2.32
 -30 -10  -8   -1.52    2.48
 -29 -11  -9   -3.12    2.32
  28  12  10    0.00    2.64
 -28 -12 -10    1.28    3.12
  27  13  11    2.32    3.36
 -27 -13 -11   -1.04    3.36
  26  14  12    1.36    4.24
 -26 -14 -12    1.20    3.84
  25  15  13    3.28    4.00
 -25 -15 -13   -2.32    4.24
  24  16  14    2.08    4.24
 -24 -16 -14    3.76    4.80
  23  17  15   -2.32    4.40
 -23 -17 -15    5.60    7.28
  22  18  16    3.68    4.64
 -22 -18 -16    1.20    5.04
  21  19  17    6.16    5.20
 -21 -19 -17   -1.44    5.20
  20  20  18   -4.64    7.36
 -20 -20 -18   -0.80    5.44
  19  21  19   -1.76    8.32
 -19 -21 -19    2.16    5.84
  18  22  20   -2.56    5.12
 -18 -22 -20    1.12    6.16
  17  23  21   -1.04    4.88
 -17 -23 -21    1.84    5.60
  16  24  22   -2.56    7.60
 -16 -24 -22   -8.40    9.44
 -15 -25 -23    4.00    6.40
  14  26  24    1.68    5.12
 -14 -26 -24    0.80    8.32
  13  27  25    1.52    4.88
 -13 -27 -25   -0.96    7.52
  12  28  26    3.44    7.60
 -12 -28 -26   -2.48    8.64
  11  29  27   13.35   11.03
 -11 -29 -27    0.48    7.92
  10  30  28   -1.04    6.80
   9  31  29    3.20    6.88
  39  -1  -3    0.24    5.52
  37   1  -1    1.20    5.60
 -37  -1   1    0.32    5.76
  36   2   0    1.76    4.80
 -36  -2   0   -0.16    5.60
  35   3   1   -3.20    4.16
 -35  -3  -1    2.64    3.68
  34   4   2   -0.88    3.92
 -34  -4  -2   -0.80    3.92
  33   5   3   -2.40    3.60
 -33  -5  -3    3.20    5.68
  32   6   4   -3.76    4.00
 -32  -6  -4    0.16    4.56
  31   7   5    1.60    3.36
 -31  -7  -5   -2.16    3.60
  30   8   6    0.80    3.36
 -30  -8  -6    2.40    3.20
  29   9   7   -1.68    3.04
 -29  -9  -7    0.08    2.96
  28  10   8    0.00    3.12
 -28 -10  -8    2.16    2.96
  27  11   9   -2.56    3.36
 -27 -11  -9   -0.88    3.04
  26  12  10    2.88    3.44
 -26 -12 -10    0.16    3.36
  25  13  11   -2.72    4.08
 -25 -13 -11    1.84    3.92
  24  14  12    2.24    4.32
 -24 -14 -12   -1.68    5.60
  23  15  13    1.68    4.64
 -23 -15 -13    2.56    4.48
  22  16  14    7.52    4.88
 -22 -16 -14    6.08    4.56
  21  17  15   -4.72    4.56
 -21 -17 -15   -1.52    4.48
  20  18  16    1.04    4.80
 -20 -18 -16    8.00    5.36
  19  19  17    4.40    5.20
 -19 -19 -17   -0.48    5.36
  18  20  18    0.72    6.00
 -18 -20 -18   -3.60    5.68
  17  21  19   -2.64    5.36
 -17 -21 -19   -5.20    6.56
  16  22  20    7.60    9.36
 -16 -22 -20    4.16   11.67
  15  23  21   -0.56    8.72
 -15 -23 -21    6.72   10.00
  14  24  22   -1.76    6.40
 -14 -24 -22   -1.36    6.72
  13  25  23    1.44    5.44
 -13 -25 -23   -1.36    5.04
  12  26  24   -2.40    6.40
 -12 -26 -24    2.88    5.44
  11  27  25   -2.56    5.52
 -11 -27 -25    0.00    3.84
  10  28  26   -2.32    6.24
 -10 -28 -26   10.87   10.24
   9  29  27    0.08    5.60
 -40   4   6    0.48    5.28
  39  -3  -5   -1.76    6.72
 -39   3   5    2.72    4.88
  38  -2  -4    2.24    6.08
 -38   2   4    2.16    8.56
  37  -1  -3    3.52    7.60
 -37   1   3    2.80    7.28
  36   0  -2    2.88    5.76
 -36   0   2    3.44    4.64
  35   1  -1    4.72    5.60
 -35  -1   1    1.52    5.04
  34   2   0    2.88    5.44
 -34  -2   0   -1.12    5.04
  33   3   1    3.28    5.36
 -33  -3  -1    1.36    4.40
  32   4   2   -2.72    4.88
 -32  -4  -2   -1.68    4.32
  31   5   3    2.08    4.56
 -31  -5  -3   -2.24    3.84
  30   6   4   -2.00    4.24
 -30  -6  -4    0.96    6.00
  29   7   5    1.12    3.92
 -29  -7  -5   -2.80    3.76
  28   8   6   -0.80    3.60
 -28  -8  -6   -2.64    3.28
  27   9   7    4.32    3.44
 -27  -9  -7    0.56    3.28
  26  10   8    6.40    3.20
 -26 -10  -8    0.00    3.44
  25  11   9   -2.16    3.68
 -25 -11  -9   -1.04    3.44
  24  12  10   -0.32    3.92
 -24 -12 -10    0.64    3.60
  23  13  11    0.72    4.08
 -23 -13 -11    2.16    4.16
  22  14  12    4.24    4.24
 -22 -14 -12    1.12    4.08
  21  15  13   -1.12    4.48
 -21 -15 -13    2.80    4.40
  20  16  14    3.84    6.88
 -20 -16 -14    2.88    4.64
  19  17  15   -1.60    4.88
 -19 -17 -15   -4.16    8.16
  18  18  16    1.12    5.36
 -18 -18 -16    9.60    5.60
  17  19  17   -4.24    5.60
 -17 -19 -17    0.80    5.92
  16  20  18    1.20    9.52
 -16 -20 -18    1.84    5.60
  15  21  19   -8.16    8.88
 -15 -21 -19   -4.32    7.12
  14  22  20    5.28    7.44
 -14 -22 -20   -0.48    7.20
  13  23  21   -5.68    6.32
 -13 -23 -21   -1.20    7.28
  12  24  22   -0.88    7.20
 -12 -24 -22    5.04    6.72
  11  25  23    0.40    6.56
 -11 -25 -23   12.87    6.32
  10  26  24   11.83    6.56
 -10 -26 -24   -3.04    6.48
   9  27  25    3.76    6.40
  -9 -27 -25    0.08    4.40
   8  28  26   -1.68    6.80
  -8 -28 -26   -2.80    4.64
   7  29  27   -2.64    8.80
  -7 -29 -27    2.80    5.28
   6  30  28   -1.92    9.12
  -6 -30 -28   -2.64    5.52
  -5 -31 -29    0.32    6.08
 -40   6   8    1.68    6.48
  39  -5  -7    0.56    6.72
 -39   5   7   -0.72    4.08
  38  -4  -6   10.24    5.84
 -38   4   6    1.60    4.64
  37  -3  -5    5.68    7.12
 -37   3   5   -0.24    8.80
  36  -2  -4   -2.64    6.96
 -36   2   4    0.88    7.20
  35  -1  -3   -0.80    7.28
 -35   1   3   -6.32    5.60
  34   0  -2   -2.24    6.56
 -34   0   2   -6.96    8.08
  33   1  -1    3.68    6.64
 -33  -1   1    4.72    5.12
  32   2   0    6.80    5.76
 -32  -2   0    5.04    5.52
  31   3   1    1.12    5.44
 -31  -3  -1    2.88    5.28
  30   4   2   -0.88    4.72
 -30  -4  -2   -0.80    4.56
  29   5   3    2.64    4.64
 -29  -5  -3    2.56    4.08
  28   6   4   -0.40    4.16
 -28  -6  -4   -1.76    6.00
  27   7   5    5.68    3.92
 -27  -7  -5    2.16    3.36
  26   8   6    5.44    3.60
 -26  -8  -6    1.04    3.36
  25   9   7    6.88    3.68
 -25  -9  -7    5.68    3.28
  24  10   8    5.28    3.36
 -24 -10  -8    0.40    3.44
  23  11   9   -1.28    4.16
 -23 -11  -9    7.28    3.60
  22  12  10    2.80    3.68
 -22 -12 -10    1.60    4.00
  21  13  11   -2.96    3.84
 -21 -13 -11    3.28    4.16
  20  14  12   11.19    6.16
 -20 -14 -12   11.83    4.40
  19  15  13   -0.96    4.24
 -19 -15 -13    4.80    4.64
  18  16  14    7.20    4.96
 -18 -16 -14    4.40    5.04
  17  17  15    8.96    5.52
 -17 -17 -15    3.92    4.80
  16  18  16    6.96    4.96
 -16 -18 -16   -2.72    5.68
  15  19  17    9.68    9.44
 -15 -19 -17   -0.48    6.16
  14  20  18    8.88    7.04
 -14 -20 -18    1.76    6.48
  13  21  19    0.80    6.48
 -13 -21 -19    0.48    7.52
  12  22  20    4.88    6.96
 -12 -22 -20    3.44    7.52
  11  23  21    2.08    6.88
 -11 -23 -21   -3.20    7.20
  10  24  22   -0.80    8.72
 -10 -24 -22   -0.40    9.04
   9  25  23    0.96    6.16
  -9 -25 -23   -4.08    7.12
   8  26  24   -0.88    6.00
  -8 -26 -24    0.24   13.19
   7  27  25   -0.64    6.08
  -7 -27 -25    3.52    6.16
   6  28  26   -2.96    5.84
  -6 -28 -26   -3.68    5.60
   5  29  27   -3.12   10.16
  -5 -29 -27    3.44    6.00
   4  30  28    2.72    5.20
  -4 -30 -28   -1.92    5.44
 -39   7   9    4.88    5.76
  38  -6  -8    5.44    9.36
 -38   6   8    1.60    4.72
  37  -5  -7    0.56    5.44
 -37   5   7    2.88    4.48
  36  -4  -6    0.96    6.96
 -36   4   6    1.28    5.04
  35  -3  -5    1.44    6.88
 -35   3   5    2.96    5.76
  34  -2  -4    0.24    7.28
 -34   2   4   -1.28    5.36
  33  -1  -3    7.60    7.44
 -33   1   3   -4.32    8.96
  32   0  -2    0.24    6.96
 -32   0   2   -2.96    5.60
  31   1  -1    2.08    6.32
 -31  -1   1    3.36    4.96
  30   2   0    0.40    5.84
 -30  -2   0    1.68    5.52
  29   3   1   -3.60    6.08
 -29  -3  -1    1.12    5.52
  28   4   2   -3.76    5.52
 -28  -4  -2   -4.72    4.80
  27   5   3    0.64    4.40
 -27  -5  -3   -2.32    4.48
  26   6   4    5.52    4.40
 -26  -6  -4   -1.52    5.36
  25   7   5   -1.60    3.68
 -25  -7  -5   -0.24    3.60
  24   8   6   -0.08    3.84
 -24  -8  -6   -1.60    3.28
  23   9   7   13.67    3.92
 -23  -9  -7    9.52    3.68
  22  10   8    6.00    3.76
 -22 -10  -8    4.48    3.44
  21  11   9   14.95    4.00
 -21 -11  -9   10.64    3.60
  20  12  10    5.92    3.92
 -20 -12 -10    0.80    3.68
  19  13  11   10.24    6.24
 -19 -13 -11    4.08    4.00
  18  14  12    7.84    4.40
 -18 -14 -12   16.87    4.40
  17  15  13    4.00    4.32
 -17 -15 -13    1.04    4.56
  16  16  14   20.39    5.20
 -16 -16 -14   27.59    5.76
  15  17  15   -9.68    8.40
 -15 -17 -15    0.08    7.84
  14  18  16   13.83    4.80
 -14 -18 -16   16.71    6.00
  13  19  17    4.64    6.56
 -13 -19 -17    2.16    6.48
  12  20  18    5.92    7.28
 -12 -20 -18    2.56    6.80
  11  21  19   -7.12    6.64
 -11 -21 -19    1.84    6.40
  10  22  20   -2.40    7.28
 -10 -22 -20   -0.32    8.32
   9  23  21    7.60    7.12
  -9 -23 -21    0.08    8.64
   8  24  22   -3.76   13.83
  -8 -24 -22    2.40   15.11
   7  25  23   11.67    9.84
  -7 -25 -23    8.40   12.95
   6  26  24    1.52    7.20
  -6 -26 -24   -9.12    7.68
   5  27  25   -1.28    6.96
  -5 -27 -25   -6.96   12.23
   4  28  26   -4.56    6.24
  -4 -28 -26   -3.36    6.48
   3  29  27    0.72    6.40
  -3 -29 -27    1.44    7.04
   2  30  28   -2.08    5.12
  -2 -30 -28   -2.88    6.08
  -1 -31 -29   -2.16   11.11
 -38   8  10   -0.64    4.16
  37  -7  -9   -3.84    9.52
 -37   7   9    0.80    5.92
  36  -6  -8   -1.60    5.68
 -36   6   8    1.12    5.28
  35  -5  -7    6.00    7.84
 -35   5   7   -1.28    4.72
  34  -4  -6    8.64    7.28
 -34   4   6    6.32    7.12
  33  -3  -5    5.60    7.52
 -33   3   5    3.28    6.08
  32  -2  -4   -6.96    7.76
 -32   2   4   -1.20    7.12
  31  -1  -3    2.08    7.20
 -31   1   3   -0.72    6.00
  30   0  -2    3.44    6.24
 -30   0   2   -4.08    5.92
  29   1  -1    2.88    6.48
 -29  -1   1    4.56    7.92
  28   2   0    6.24    5.84
 -28  -2   0    1.52    5.28
  27   3   1   -0.40    5.60
 -27  -3  -1   -0.16    4.48
  26   4   2    4.56    5.12
 -26  -4  -2    1.44    3.92
  25   5   3   11.75    4.80
 -25  -5  -3    6.88    4.16
  24   6   4   -4.48    4.16
 -24  -6  -4   -6.32    5.20
  23   7   5   30.39    4.32
 -23  -7  -5   44.94    4.56
  22   8   6   13.35    3.92
 -22  -8  -6    5.84    3.36
  21   9   7   24.31    4.16
 -21  -9  -7   30.79    4.08
  20  10   8   -0.96    3.84
 -20 -10  -8   -0.64    3.52
  19  11   9    5.20    3.52
 -19 -11  -9    8.56    3.68
  18  12  10    6.56    3.68
 -18 -12 -10   11.35    3.60
  17  13  11    2.24    3.92
 -17 -13 -11   -1.28    4.00
  16  14  12   24.87    4.72
 -16 -14 -12   19.11    4.40
  15  15  13   -0.08    4.80
 -15 -15 -13    3.44    4.72
  14  16  14    1.52    8.32
 -14 -16 -14    1.36    5.28
  13  17  15    5.28    5.36
 -13 -17 -15    2.64    5.68
  12  18  16    3.68    5.84
 -12 -18 -16    2.00    5.92
  11  19  17    0.32    5.44
 -11 -19 -17    8.80    6.40
  10  20  18   -0.40    7.20
 -10 -20 -18   -5.60    6.80
   9  21  19  -10.87    9.36
  -9 -21 -19   -4.16   11.43
   8  22  20    1.04    7.20
  -8 -22 -20   -1.68    7.36
   7  23  21    1.84   10.40
  -7 -23 -21    0.08   11.83
   6  24  22   -7.36   11.03
  -6 -24 -22   10.71   13.27
   5  25  23    0.16   11.11
  -5 -25 -23   -4.16   13.83
   4  26  24    3.44    8.08
  -4 -26 -24    3.20    9.20
   3  27  25   -4.64    8.40
  -3 -27 -25    2.00   12.31
   2  28  26    9.76    6.08
  -2 -28 -26   -7.76   10.87
   1  29  27    2.00    6.40
  -1 -29 -27    1.28    9.12
   0  30  28    3.52    4.64
   0 -30 -28   -3.28   10.48
   1 -31 -29   -1.28   16.07
  38 -10 -12   -2.24    8.00
 -38  10  12    1.44    6.72
 -37   9  11    1.60    4.08
  36  -8 -10   -0.56    8.96
 -36   8  10   -4.64    6.48
  35  -7  -9   -4.88    7.12
 -35   7   9   -0.32    6.08
  34  -6  -8    4.32    7.60
 -34   6   8    0.32    5.20
  33  -5  -7   -1.52    7.60
 -33   5   7    2.64    7.28
  32  -4  -6    0.72    8.32
 -32   4   6   -1.28    7.04
  31  -3  -5    8.64    7.84
 -31   3   5    5.12    6.72
  30  -2  -4    4.40    7.76
 -30   2   4    9.68    7.04
  29  -1  -3  -10.32    6.88
 -29   1   3    1.44    6.40
  28   0  -2    4.24    6.64
 -28   0   2    3.28    5.28
  27   1  -1    8.40    6.16
 -27  -1   1   -0.32    6.40
  26   2   0    2.96    5.52
 -26  -2   0    0.40    4.96
  25   3   1    0.16    5.04
 -25  -3  -1   -3.84    4.40
  24   4   2    8.88    4.96
 -24  -4  -2    3.12    5.28
  23   5   3    4.80    4.32
 -23  -5  -3   -2.16    4.16
  22   6   4    1.52    4.00
 -22  -6  -4   -2.00    4.88
  21   7   5   29.19    4.24
 -21  -7  -5   17.67    3.84
  20   8   6    9.84    3.84
 -20  -8  -6   15.75    3.68
  19   9   7   31.11    4.48
 -19  -9  -7   29.03    4.24
  18  10   8    5.76    3.76
 -18 -10  -8    4.16    3.36
  17  11   9   22.47    4.32
 -17 -11  -9   22.87    3.76
  16  12  10    6.08    3.92
 -16 -12 -10    8.48    4.00
  15  13  11    4.32    4.56
 -15 -13 -11    7.76    4.48
  14  14  12   27.59    8.32
 -14 -14 -12   30.31    4.64
  13  15  13    5.76    4.64
 -13 -15 -13    4.72    4.80
  12  16  14   20.31    5.28
 -12 -16 -14   19.91    4.88
  11  17  15    0.24    5.60
 -11 -17 -15   -4.00    6.32
  10  18  16    4.16    5.68
 -10 -18 -16   -3.44    6.88
   9  19  17    5.44    6.24
  -9 -19 -17    2.40    6.48
   8  20  18    1.12    9.44
  -8 -20 -18    6.24   11.75
   7  21  19   -0.80   13.27
  -7 -21 -19    3.60   12.47
   6  22  20   -1.84    5.52
  -6 -22 -20   -6.48   14.23
   5  23  21    3.52   10.56
  -5 -23 -21    8.80   17.51
   4  24  22    6.00   10.16
  -4 -24 -22    0.80   14.39
   3  25  23   -2.48    8.40
  -3 -25 -23    4.56    9.04
   2  26  24    0.56    8.48
  -2 -26 -24   -6.80    9.04
   1  27  25   -6.24    7.44
  -1 -27 -25   -2.88    8.24
   0  28  26    4.08    6.96
   0 -28 -26    0.24    7.44
  -1  29  27   -4.40    5.84
   1 -29 -27   -4.16    6.88
  -2  30  28   -7.60    9.52
   2 -30 -28    4.80   12.47
  38 -12 -14    3.60    7.84
  37 -11 -13   -2.08    8.00
 -37  11  13    0.56    7.52
 -36  10  12   -0.64    6.08
  35  -9 -11    1.76    8.00
 -35   9  11    4.96    7.04
  34  -8 -10   -5.04    6.32
 -34   8  10    3.76    6.80
  33  -7  -9    5.84    8.08
 -33   7   9   -0.56    6.64
  32  -6  -8   -1.52    8.24
 -32   6   8   -3.28    7.84
  31  -5  -7    7.60    8.56
 -31   5   7   -0.48    7.04
  30  -4  -6   -0.48    8.40
 -30   4   6   10.48    7.52
  29  -3  -5    0.96    6.80
 -29   3   5    1.04    6.80
  28  -2  -4    7.20    7.12
 -28   2   4    0.72    5.76
  27  -1  -3    6.56    7.04
 -27   1   3    4.08    5.20
  26   0  -2    9.68    6.40
 -26   0   2    4.80    5.52
  25   1  -1    2.88    5.20
 -25  -1   1   -3.28    4.88
  24   2   0   13.43    5.44
 -24  -2   0    3.28    4.96
  23   3   1    1.52    5.36
 -23  -3  -1    7.04    4.24
  22   4   2    0.48    4.24
 -22  -4  -2   -1.12    4.08
  21   5   3   35.34    4.96
 -21  -5  -3   38.14    4.48
  20   6   4   -3.12    3.84
 -20  -6  -4   -1.12    4.72
  19   7   5   21.91    4.00
 -19  -7  -5   28.07    3.44
  18   8   6    2.96    3.52
 -18  -8  -6   -1.36    4.56
  17   9   7   43.50    4.40
 -17  -9  -7   46.22    4.16
  16  10   8    5.52    3.20
 -16 -10  -8   -0.96    3.44
  15  11   9   12.63    3.68
 -15 -11  -9   13.35    5.44
  14  12  10   22.63    4.56
 -14 -12 -10   22.63    4.24
  13  13  11   11.11    7.36
 -13 -13 -11   11.03    4.40
  12  14  12    5.36    5.20
 -12 -14 -12    4.48    5.20
  11  15  13   12.07    5.28
 -11 -15 -13    9.76    4.96
  10  16  14    4.00    5.52
 -10 -16 -14    0.88    5.52
   9  17  15    9.20    5.44
  -9 -17 -15    6.48    6.00
   8  18  16    4.32    5.76
  -8 -18 -16    4.32    5.84
   7  19  17    7.68   12.39
  -7 -19 -17    7.68   11.27
   6  20  18    2.24   10.32
  -6 -20 -18    5.84   11.03
   5  21  19    6.56    7.52
  -5 -21 -19    6.32    7.84
   4  22  20    3.52    7.44
  -4 -22 -20    7.44    8.32
   3  23  21    9.92    8.00
  -3 -23 -21  -14.63   14.31
   2  24  22    0.24    8.32
  -2 -24 -22    3.04    9.68
   1  25  23    7.28    7.68
  -1 -25 -23    4.40    9.60
   0  26  24    4.88    9.04
   0 -26 -24  -11.75    9.68
  -1  27  25   -3.76    7.28
   1 -27 -25    1.60    8.96
  -2  28  26   -5.84    7.68
   2 -28 -26   -4.64    7.44
  -3  29  27    4.88    6.40
   3 -29 -27    2.88   11.19
  -4  30  28    7.20    8.88
   4 -30 -28    2.24   11.27
  37 -13 -15    3.84    7.84
 -37  13  15   -2.48   11.51
  36 -12 -14    3.04    6.72
 -36  12  14   -1.12    9.76
  35 -11 -13   -1.20   10.79
 -35  11  13   -0.32    5.92
  34 -10 -12    0.56    7.36
 -34  10  12    0.32    6.56
  33  -9 -11    0.00    7.92
 -33   9  11    1.44    7.60
  32  -8 -10  -12.39    9.84
 -32   8  10    3.76    8.48
  31  -7  -9   -1.76    8.88
 -31   7   9    2.48    6.40
  30  -6  -8    2.80    8.40
 -30   6   8   -0.72    7.12
  29  -5  -7    1.52    8.64
 -29   5   7   -0.88    7.84
  28  -4  -6   -0.24    7.36
 -28   4   6    1.28    6.72
  27  -3  -5   -5.52    6.72
 -27   3   5    3.68    6.00
  26  -2  -4    8.72    7.12
 -26   2   4   -0.48    6.08
  25  -1  -3    0.72    6.32
 -25   1   3  -10.08    5.60
  24   0  -2   18.07    6.48
 -24   0   2   10.56    5.04
  23   1  -1   10.40    4.96
 -23  -1   1    3.04    4.96
  22   2   0   44.46    5.68
 -22  -2   0   44.70    5.28
  21   3   1    6.64    4.88
 -21  -3  -1    2.72    4.08
  20   4   2   31.19    4.64
 -20  -4  -2   29.35    4.32
  19   5   3    4.16    3.92
 -19  -5  -3    1.44    3.84
  18   6   4   10.00    3.84
 -18  -6  -4   15.19    5.04
  17   7   5   36.70    4.16
 -17  -7  -5   39.90    3.92
  16   8   6   59.97    4.72
 -16  -8  -6   59.25    4.24
  15   9   7   62.05    6.88
 -15  -9  -7   64.69    4.72
  14  10   8   10.08    3.52
 -14 -10  -8    4.96    5.20
  13  11   9   17.11    4.40
 -13 -11  -9   19.59    3.76
  12  12  10   41.58    4.80
 -12 -12 -10   38.54    5.12
  11  13  11   34.06    4.80
 -11 -13 -11   24.07    5.20
  10  14  12   23.75    4.88
 -10 -14 -12   28.79    5.12
   9  15  13   16.07    5.04
  -9 -15 -13    7.84    6.08
   8  16  14    8.08    5.28
  -8 -16 -14    7.36    5.60
   7  17  15    6.72    6.08
  -7 -17 -15   12.31    6.24
   6  18  16    7.68    9.44
  -6 -18 -16    4.96    6.40
   5  19  17    1.12    6.80
  -5 -19 -17   11.99   10.40
   4  20  18   -2.64   12.87
  -4 -20 -18    6.80    8.08
   3  21  19    0.96    8.08
  -3 -21 -19    6.96    8.40
   2  22  20    3.04    8.08
  -2 -22 -20    3.20    9.20
   1  23  21   -3.76    8.48
  -1 -23 -21    1.52    9.36
   0  24  22    1.92    8.48
   0 -24 -22    1.28    9.60
  -1  25  23    5.92    9.28
   1 -25 -23    9.76    9.84
  -2  26  24    0.80    7.84
   2 -26 -24   -3.36   10.16
  -3  27  25   -2.00    7.76
   3 -27 -25   -0.08    9.28
  -4  28  26    8.24    7.12
   4 -28 -26    0.00    8.88
  -5  29  27    0.40    6.40
   5 -29 -27   -1.92   10.00
  -6  30  28   -5.12    9.04
   6 -30 -28   -3.68   12.63
 -36  14  16   -7.20   11.99
  35 -13 -15   -0.88    7.12
 -35  13  15    5.44   10.79
  34 -12 -14    4.56   10.87
 -34  12  14    3.12   10.48
  33 -11 -13   -4.32   10.87
 -33  11  13   -0.96    7.04
  32 -10 -12    5.12    8.40
 -32  10  12   -2.32    8.16
  31  -9 -11   -4.64   13.19
 -31   9  11   -1.28    8.88
  30  -8 -10    2.32   10.16
 -30   8  10    6.40    8.08
  29  -7  -9   -0.16   10.40
 -29   7   9    5.36    7.60
  28  -6  -8    0.88    8.16
 -28   6   8   -2.24    6.48
  27  -5  -7    7.44    7.84
 -27   5   7    8.72    6.24
  26  -4  -6    3.68    8.00
 -26   4   6    0.64    6.72
  25  -3  -5    1.52    6.64
 -25   3   5   12.79    6.88
  24  -2  -4    6.64    6.00
 -24   2   4    5.20    5.52
  23  -1  -3    3.92    5.44
 -23   1   3    6.08    4.96
  22   0  -2   50.14    6.32
 -22   0   2   47.50    5.28
  21   1  -1   15.27    5.52
 -21  -1   1   14.79    4.96
  20   2   0   80.20    6.08
 -20  -2   0   80.68    6.24
  19   3   1   37.74    4.96
 -19  -3  -1   48.54    4.40
  18   4   2  123.14    6.40
 -18  -4  -2  126.82    8.64
  17   5   3   13.51    4.00
 -17  -5  -3   18.39    3.36
  16   6   4   51.10    4.48
 -16  -6  -4   59.89    6.40
  15   7   5  103.47    5.20
 -15  -7  -5  105.95    6.00
  14   8   6   36.46    3.60
 -14  -8  -6   33.50    3.68
  13   9   7  120.66    5.92
 -13  -9  -7  108.43    9.36
  12  10   8   46.14    4.08
 -12 -10  -8   57.01    4.40
  11  11   9   80.84    6.16
 -11 -11  -9   75.48    5.28
  10  12  10    8.08    4.40
 -10 -12 -10    7.68    4.72
   9  13  11   20.79    4.64
  -9 -13 -11   21.03    4.88
   8  14  12   20.15    5.20
  -8 -14 -12   12.23    6.48
   7  15  13   -4.40    5.60
  -7 -15 -13    1.68    6.56
   6  16  14   28.39    6.24
  -6 -16 -14   26.23    6.32
   5  17  15   -7.12    8.88
  -5 -17 -15    8.00    6.72
   4  18  16   17.43    6.56
  -4 -18 -16    9.20    6.80
   3  19  17    5.60   10.32
  -3 -19 -17    0.00   11.43
   2  20  18    3.12    7.36
  -2 -20 -18    6.32    8.32
   1  21  19    2.16    8.64
  -1 -21 -19    4.56    8.88
   0  22  20   -0.32    8.16
   0 -22 -20   10.48    9.76
  -1  23  21   -7.76    8.72
   1 -23 -21    8.00    9.60
  -2  24  22   -6.00    9.44
   2 -24 -22   -3.36   10.48
  -3  25  23    0.56    8.64
   3 -25 -23   -3.76   10.48
  -4  26  24   -0.08   13.75
   4 -26 -24    5.28    8.00
  -5  27  25   -3.60    7.60
   5 -27 -25   11.03   10.00
  -6  28  26    5.44    7.12
   6 -28 -26   -1.60    8.48
  -7  29  27    0.56   10.79
   7 -29 -27   -3.84    7.60
   8 -30 -28    7.28   12.79
 -35  15  17   -2.96   12.39
  34 -14 -16    1.60    8.56
 -34  14  16    2.32    5.44
  33 -13 -15   -2.00   12.87
 -33  13  15    0.80    6.56
  32 -12 -14  -10.79   11.91
 -32  12  14   13.59    7.76
  31 -11 -13   -5.20    8.56
 -31  11  13    3.28    7.76
  30 -10 -12   -3.76   10.95
 -30  10  12    2.88    8.56
  29  -9 -11  -13.03   10.56
 -29   9  11   -0.32    8.64
  28  -8 -10   -8.72    9.76
 -28   8  10    2.80    8.80
  27  -7  -9    3.12    9.12
 -27   7   9    3.36    7.60
  26  -6  -8    0.24    8.96
 -26   6   8   -7.28    6.96
  25  -5  -7    1.52    6.88
 -25   5   7    2.56    5.68
  24  -4  -6   -9.84    6.80
 -24   4   6   -4.64    6.08
  23  -3  -5    0.64    6.88
 -23   3   5    1.76    5.28
  22  -2  -4    3.04    6.88
 -22   2   4    2.08    5.60
  21  -1  -3    1.20    6.24
 -21   1   3    3.68    5.36
  20   0  -2   74.53    6.88
 -20   0   2   82.60    6.16
  19   1  -1   31.67    5.44
 -19  -1   1   36.94    4.64
  18   2   0  159.77    7.44
 -18  -2   0  145.05    8.88
  17   3   1   17.99    3.92
 -17  -3  -1   10.24    3.36
  16   4   2    1.76    3.20
 -16  -4  -2   -3.04    3.12
  15   5   3   16.23    3.52
 -15  -5  -3   17.83    2.88
  14   6   4   29.35    3.28
 -14  -6  -4   34.70    3.44
  13   7   5  100.27    5.12
 -13  -7  -5  115.47    6.88
  12   8   6    1.68    2.88
 -12  -8  -6    4.24    2.72
  11   9   7   77.72    4.64
 -11  -9  -7   74.21    4.64
  10  10   8  128.66    6.80
 -10 -10  -8  133.78    7.12
   9  11   9   20.87    3.84
  -9 -11  -9   25.27    3.84
   8  12  10   69.81    5.76
  -8 -12 -10   60.37    5.12
   7  13  11    1.92    5.52
  -7 -13 -11    5.92    5.20
   6  14  12   36.30    5.84
  -6 -14 -12   27.51    5.92
   5  15  13    2.00    5.28
  -5 -15 -13    9.12    6.00
   4  16  14   49.18    7.20
  -4 -16 -14   46.78    7.20
   3  17  15   -2.16    6.40
  -3 -17 -15    2.56    7.36
   2  18  16   17.99   11.03
  -2 -18 -16   19.27   11.11
   1  19  17    6.00    5.92
  -1 -19 -17    5.92    8.08
   0  20  18    3.76    7.76
   0 -20 -18   -2.40    8.80
  -1  21  19   13.99    8.32
   1 -21 -19    1.04    9.44
  -2  22  20   -2.72    7.44
   2 -22 -20    0.32    9.36
  -3  23  21   -8.88    9.60
   3 -23 -21   11.11   10.71
  -4  24  22    3.04    9.36
   4 -24 -22    5.28   10.64
  -5  25  23    6.88    9.12
   5 -25 -23  -11.43   10.08
  -6  26  24   -1.04    9.20
   6 -26 -24    1.84   10.56
  -7  27  25   -1.12    9.20
   7 -27 -25    2.64    9.84
  -8  28  26   -2.16    6.96
   8 -28 -26    3.52    9.20
  -9  29  27    1.76   10.32
   9 -29 -27    1.84    7.92
 -35  17  19    7.52    6.96
  34 -16 -18    5.36   10.08
 -34  16  18   -7.12   10.16
  33 -15 -17   -4.88    8.16
 -33  15  17    0.64    5.68
  32 -14 -16    4.24    9.20
 -32  14  16   -3.76    6.64
  31 -13 -15    2.72    8.72
 -31  13  15   -5.04    7.76
  30 -12 -14    1.84    9.20
 -30  12  14   -2.72    7.92
  29 -11 -13   -4.40   10.00
 -29  11  13    7.44    8.88
  28 -10 -12   13.11   11.43
 -28  10  12    3.60    9.12
  27  -9 -11    2.64   10.00
 -27   9  11   -7.28    8.56
  26  -8 -10   11.11    9.52
 -26   8  10   -2.16    7.60
  25  -7  -9   15.03    8.80
 -25   7   9   11.43    7.52
  24  -6  -8    4.64    7.68
 -24   6   8   -1.84    6.88
  23  -5  -7   44.06   10.00
 -23   5   7   48.46    7.28
  22  -4  -6    5.76    6.40
 -22   4   6    4.80    5.84
  21  -3  -5   42.62    7.36
 -21   3   5   42.78    6.24
  20  -2  -4   33.82    6.48
 -20   2   4   42.30    5.76
  19  -1  -3   49.50    5.60
 -19   1   3   37.34    5.28
  18   0  -2  147.29    7.84
 -18   0   2  159.45    7.68
  17   1  -1   10.16    4.24
 -17  -1   1   18.87    4.40
  16   2   0  559.34   25.11
 -16  -2   0  534.79   22.79
  15   3   1    3.44    3.60
 -15  -3  -1    1.04    3.36
  14   4   2  235.49    8.96
 -14  -4  -2  229.81    8.48
  13   5   3   53.49    4.08
 -13  -5  -3   61.49    6.24
  12   6   4  117.78    5.04
 -12  -6  -4  117.39    5.68
  11   7   5   94.84    4.56
 -11  -7  -5   99.87    4.80
  10   8   6   74.21    7.12
 -10  -8  -6   73.17    4.48
   9   9   7  326.73   16.55
  -9  -9  -7  307.38   12.23
   8  10   8   15.03    4.08
  -8 -10  -8   14.71    4.40
   7  11   9   80.20    5.28
  -7 -11  -9   72.37    5.20
   6  12  10    2.96    4.72
  -6 -12 -10    2.64    4.48
   5  13  11    1.92    4.64
  -5 -13 -11   17.83    5.84
   4  14  12   10.16    5.76
  -4 -14 -12   11.35    5.84
   3  15  13  116.83   18.31
  -3 -15 -13  180.64   20.87
   2  16  14   57.89    7.36
  -2 -16 -14   66.77    8.24
   1  17  15   34.06   10.08
  -1 -17 -15   17.35   12.55
   0  18  16   45.02    7.20
   0 -18 -16   30.71    6.88
  -1  19  17   -9.52    7.36
   1 -19 -17   -2.24    8.80
  -2  20  18   -4.72    8.16
   2 -20 -18   -5.52    8.72
  -3  21  19    2.56    9.28
   3 -21 -19   21.91   10.16
  -4  22  20    0.56    9.28
   4 -22 -20   -0.64   10.40
  -5  23  21    9.76    9.36
   5 -23 -21   10.87    8.40
  -6  24  22   -2.64   10.00
   6 -24 -22    5.92   10.32
  -7  25  23  -12.15   10.00
   7 -25 -23   -8.80   11.67
  -8  26  24    1.68    8.08
   8 -26 -24    2.88    7.60
  -9  27  25    1.60    8.32
   9 -27 -25    5.84    8.80
 -10  28  26   -1.04    7.44
  10 -28 -26    2.64    8.64
 -11  29  27    4.32   10.16
  11 -29 -27    0.96    8.16
  33 -17 -19    3.04   11.67
  32 -16 -18   -3.20    8.32
 -32  16  18   -0.08    6.32
  31 -15 -17   -0.24   10.32
 -31  15  17   -6.48    7.84
  30 -14 -16   -4.16    9.60
 -30  14  16   -5.60    8.16
  29 -13 -15   -0.88    9.44
 -29  13  15   -3.84    8.00
  28 -12 -14   -2.96   10.71
 -28  12  14   -8.00    9.20
  27 -11 -13  -10.79   11.27
 -27  11  13    6.96    7.68
  26 -10 -12   -1.20   10.24
 -26  10  12    5.44    8.56
  25  -9 -11   -3.84    8.32
 -25   9  11    9.44    7.36
  24  -8 -10   -2.08    8.08
 -24   8  10   -1.12    6.96
  23  -7  -9   14.95    8.16
 -23   7   9   18.31    6.40
  22  -6  -8   10.08    6.56
 -22   6   8    3.84    5.92
  21  -5  -7   26.07    7.20
 -21   5   7   23.35    6.88
  20  -4  -6   -0.88    6.72
 -20   4   6    1.76    6.80
  19  -3  -5    3.28    5.68
 -19   3   5   11.27    5.28
  18  -2  -4  122.42    7.04
 -18   2   4  137.22    7.68
  17  -1  -3   10.64    4.64
 -17   1   3    9.12    4.88
  16   0  -2  492.73   22.71
 -16   0   2  462.50   22.23
  15   1  -1    1.36    3.60
 -15  -1   1    1.28    3.84
  14   2   0  195.11    8.00
 -14  -2   0  205.42    8.16
  13   3   1  120.90    5.76
 -13  -3  -1  123.70    5.52
  12   4   2  109.31    5.68
 -12  -4  -2  117.47    5.60
  11   5   3  413.49   13.75
 -11  -5  -3  380.30   12.31
  10   6   4  338.08   10.95
 -10  -6  -4  364.87   11.75
   8   8   6  595.16   25.99
  -8  -8  -6  610.91   28.63
   7   9   7  262.60   14.15
  -7  -9  -7  251.88   13.75
   6  10   8   79.16    4.88
  -6 -10  -8   73.09    5.68
   5  11   9  104.51    6.48
  -5 -11  -9  102.19    6.16
   4  12  10  110.83    6.32
  -4 -12 -10  102.43    6.80
   3  13  11   25.27    5.68
  -3 -13 -11   42.78    6.72
   2  14  12  185.91    9.52
  -2 -14 -12  164.48    8.96
   1  15  13   22.55    6.72
  -1 -15 -13    4.08    7.20
   0  16  14  165.44   10.64
   0 -16 -14  150.09   14.63
  -1  17  15   19.35    6.96
   1 -17 -15   24.39    7.84
  -2  18  16   20.31    7.28
   2 -18 -16   13.43    8.72
  -3  19  17    2.64    8.24
   3 -19 -17    9.92    8.64
  -4  20  18   -3.44    9.28
   4 -20 -18   14.23    9.28
  -5  21  19    8.96    9.36
   5 -21 -19    8.80   10.16
  -6  22  20    6.24    9.52
   6 -22 -20   -0.32    8.32
  -7  23  21   -4.32   10.16
   7 -23 -21   -2.64   11.35
  -8  24  22   -4.08    7.76
   8 -24 -22    3.20    9.04
  -9  25  23  -12.95   10.40
   9 -25 -23    2.32   11.51
 -10  26  24    8.56    9.28
  10 -26 -24   -0.96   10.24
 -11  27  25    5.20    8.80
  11 -27 -25    6.80    9.36
 -12  28  26   -3.28    7.36
  12 -28 -26   -0.08    9.20
  32 -18 -20    4.08   12.55
  31 -17 -19   -4.16   13.11
  30 -16 -18   -4.00    9.92
 -30  16  18   -1.28    7.36
  29 -15 -17   -1.76   11.03
 -29  15  17    7.60    8.48
  28 -14 -16    5.92   11.19
 -28  14  16   -6.88    8.56
  27 -13 -15   -5.92    9.84
 -27  13  15    3.28    8.64
  26 -12 -14   -2.16   10.24
 -26  12  14   13.83    8.24
  25 -11 -13   -7.12   10.56
 -25  11  13   -6.96   10.00
  24 -10 -12   -1.28    9.36
 -24  10  12    2.96    7.36
  23  -9 -11    3.44    9.44
 -23   9  11   13.19    7.28
  22  -8 -10    3.84    8.00
 -22   8  10    9.60    6.64
  21  -7  -9   44.86    8.08
 -21   7   9   46.14    6.64
  20  -6  -8   16.87    6.88
 -20   6   8   22.63    6.08
  19  -5  -7   21.99    6.72
 -19   5   7   30.87    6.00
  18  -4  -6    0.00    7.60
 -18   4   6    9.84    5.76
  17  -3  -5   19.75    5.12
 -17   3   5   20.07    5.52
  16  -2  -4    2.32    5.12
 -16   2   4   -5.20    4.56
  15  -1  -3    3.76    4.72
 -15   1   3   -6.80    4.48
  14   0  -2  206.70    8.56
 -14   0   2  203.58    8.00
  13   1  -1   73.81    4.64
 -13  -1   1   76.52    4.56
  12   2   0   11.51    2.88
 -12  -2   0   19.43    2.96
  11   3   1    3.28    2.64
 -11  -3  -1    0.88    2.24
  10   4   2    6.08    2.16
 -10  -4  -2    2.32    2.08
   9   5   3   44.86    2.88
  -9  -5  -3   44.14    2.88
   8   6   4   -1.60    3.12
  -8  -6  -4    2.00    2.08
  -7  -7  -5  965.47   40.62
   6   8   6  242.37   14.15
  -6  -8  -6  261.40   15.35
   5   9   7  507.52   25.43
  -5  -9  -7  504.00   25.19
   4  10   8   26.71    4.24
  -4 -10  -8   30.55    4.48
   3  11   9  139.93    7.36
  -3 -11  -9  133.46    7.20
   2  12  10   28.15    5.28
  -2 -12 -10   23.03    5.60
   1  13  11   36.14    7.68
  -1 -13 -11   29.75    7.28
   0  14  12  159.53    8.80
   0 -14 -12  159.37    9.76
  -1  15  13    7.60    7.12
   1 -15 -13   12.15    8.08
  -2  16  14   64.37    8.56
   2 -16 -14   55.49    8.32
  -3  17  15    1.04    7.52
   3 -17 -15    1.76    8.24
  -4  18  16    6.96    8.00
   4 -18 -16   19.19    8.72
  -5  19  17   16.39    8.00
   5 -19 -17   -2.32    9.52
  -6  20  18   -0.96    9.20
   6 -20 -18    0.88    9.76
  -7  21  19    8.08    9.20
   7 -21 -19    5.36   10.00
  -8  22  20   -6.48   12.63
   8 -22 -20   -4.32   11.59
  -9  23  21    5.44   10.16
   9 -23 -21   23.11   11.67
 -10  24  22    4.48   10.24
  10 -24 -22    5.36   12.15
 -11  25  23    3.36    8.72
  11 -25 -23    6.88   10.71
 -12  26  24    1.60    9.12
  12 -26 -24    6.32    9.52
 -13  27  25    4.72    8.72
  13 -27 -25   -5.36   10.40
 -14  28  26    0.72    5.12
  14 -28 -26    0.08    9.44
  31 -19 -21    0.32   12.71
  30 -18 -20   -4.32   13.67
  29 -17 -19    5.60    8.24
 -29  17  19   -1.44    7.76
  28 -16 -18    8.32   10.95
 -28  16  18   -0.32    8.48
  27 -15 -17   -3.52   10.32
 -27  15  17   -2.96    8.08
  26 -14 -16    3.68   10.95
 -26  14  16    8.48    8.88
  25 -13 -15   -2.40   10.24
 -25  13  15   -2.56    8.64
  24 -12 -14   12.79    9.60
 -24  12  14   -0.64    8.56
  23 -11 -13    7.76   10.56
 -23  11  13   10.48    8.72
  22 -10 -12    7.04    9.04
 -22  10  12    5.36    7.44
  21  -9 -11   18.79    8.16
 -21   9  11   17.11    7.20
  20  -8 -10   -4.96    7.44
 -20   8  10    0.80    6.00
  19  -7  -9   51.10    7.60
 -19   7   9   43.50    6.56
  18  -6  -8   -4.48    6.64
 -18   6   8   -1.12    5.92
  17  -5  -7   54.37    6.88
 -17   5   7   47.50    6.88
  16  -4  -6   64.69    6.32
 -16   4   6   59.73    5.76
  15  -3  -5   14.31    5.44
 -15   3   5   16.87    5.04
  14  -2  -4  225.97    8.96
 -14   2   4  229.97    9.44
  13  -1  -3  117.62    6.48
 -13   1   3  122.50    6.40
  12   0  -2    8.64    3.60
 -12   0   2   14.07    2.96
  11   1  -1   19.67    3.28
 -11  -1   1   18.47    3.04
  10   2   0   55.89    3.44
 -10  -2   0   60.77    3.68
   9   3   1   98.51    4.64
  -9  -3  -1   94.04    4.24
   8   4   2  148.65    5.84
  -8  -4  -2  134.90    7.04
   7   5   3  228.69    8.64
  -7  -5  -3  243.41    8.88
   6   6   4  680.40   21.35
  -6  -6  -4  671.61   21.51
   5   7   5  133.94    6.48
  -5  -7  -5  125.78    6.72
   4   8   6    2.00    3.28
  -4  -8  -6   -1.28    3.20
   3   9   7  268.91   11.27
  -3  -9  -7  276.43   11.59
   2  10   8   -2.40    4.40
  -2 -10  -8   -3.20    4.56
   1  11   9  118.58    7.76
  -1 -11  -9  111.95    7.12
   0  12  10  158.01    8.40
   0 -12 -10  149.93    8.32
  -1  13  11   19.75    6.00
   1 -13 -11   19.11    6.72
  -2  14  12  176.16    9.44
   2 -14 -12  200.07   10.00
  -3  15  13   20.23    6.80
   3 -15 -13   15.51    6.96
  -4  16  14   56.45    8.48
   4 -16 -14   56.61    8.40
  -5  17  15   12.39    7.68
   5 -17 -15    0.80    8.56
  -6  18  16   10.56    7.84
   6 -18 -16    6.72    8.56
  -7  19  17   16.31    8.96
   7 -19 -17   15.75    9.04
  -8  20  18   -3.20    7.76
   8 -20 -18    2.24    9.76
  -9  21  19    1.76    9.04
   9 -21 -19    6.16   10.40
 -10  22  20    9.12   10.16
  10 -22 -20   -4.08   10.87
 -11  23  21    7.76    8.64
  11 -23 -21    7.76   10.00
 -12  24  22   -3.92    9.60
  12 -24 -22   -0.96   11.75
 -13  25  23   -2.88   10.24
  13 -25 -23   -1.36   10.79
 -14  26  24   -0.56    6.40
  14 -26 -24    1.76    9.76
 -15  27  25   -2.32    6.80
  15 -27 -25   -9.36   10.00
  29 -19 -21   -2.00   13.51
  28 -18 -20   -3.12    7.76
 -28  18  20    4.40    6.88
  27 -17 -19   -0.88   11.83
 -27  17  19  -10.24    9.20
  26 -16 -18    8.32   10.64
 -26  16  18    4.96    9.04
  25 -15 -17    0.96   10.87
 -25  15  17    1.76    9.44
  24 -14 -16   -0.80   11.35
 -24  14  16    2.40    9.36
  23 -13 -15    2.88   10.24
 -23  13  15    5.76    8.48
  22 -12 -14   -0.08    9.84
 -22  12  14    5.04    8.24
  21 -11 -13    4.00   10.00
 -21  11  13   -0.88    8.48
  20 -10 -12   14.39    8.56
 -20  10  12   10.87    7.04
  19  -9 -11   14.87    7.76
 -19   9  11    6.48    7.04
  18  -8 -10    3.84    7.20
 -18   8  10   11.19    6.56
  17  -7  -9   57.97    8.48
 -17   7   9   64.13    6.96
  16  -6  -8   76.04    7.76
 -16   6   8   72.61    6.88
  15  -5  -7  124.50    8.16
 -15   5   7  117.07    8.16
  14  -4  -6   25.03    6.08
 -14   4   6   34.70    5.44
  13  -3  -5   61.25    5.52
 -13   3   5   57.97    5.20
  12  -2  -4  107.31    5.76
 -12   2   4  110.67    6.00
  11  -1  -3    1.04    3.20
 -11   1   3    4.08    2.88
  10   0  -2   65.73    4.24
 -10   0   2   56.29    4.08
   9   1  -1   18.95    2.88
  -9  -1   1   21.59    3.04
   8   2   0    9.28    2.08
  -8  -2   0    9.76    2.32
   6   4   2   35.26    3.92
   5   5   3 1399.98   57.09
  -5  -5  -3 1561.51   63.41
   4   6   4   37.74    3.44
  -4  -6  -4   40.86    4.00
   3   7   5  230.85   10.00
  -3  -7  -5  216.54    9.68
   2   8   6  211.18    9.76
  -2  -8  -6  222.46   10.00
   1   9   7  428.68   22.23
  -1  -9  -7  417.32   15.59
   0  10   8  136.42    7.76
   0 -10  -8  141.13    7.68
  -1  11   9  115.39    7.20
   1 -11  -9  100.03    7.28
  -2  12  10   13.27    4.72
   2 -12 -10   29.67    5.92
  -3  13  11    4.56    9.68
   3 -13 -11   29.03    6.56
  -4  14  12   16.63    7.12
   4 -14 -12   21.27    6.72
  -5  15  13    0.48    7.04
   5 -15 -13   -5.12    7.92
  -6  16  14   48.22    8.08
   6 -16 -14   30.31    8.72
  -7  17  15   -5.36    7.60
   7 -17 -15    3.44    8.96
  -8  18  16   -6.80    8.40
   8 -18 -16   -4.64    7.36
  -9  19  17   -1.92    9.12
   9 -19 -17    7.04    9.84
 -10  20  18    4.40    9.28
  10 -20 -18    7.76   10.64
 -11  21  19    9.60    7.68
  11 -21 -19    5.36    8.80
 -12  22  20    8.80    9.60
  12 -22 -20   -4.24   11.27
 -13  23  21    4.72   10.79
  13 -23 -21  -13.03   11.75
 -14  24  22    6.56    8.48
  14 -24 -22   -4.64    9.20
 -15  25  23   -4.88    8.72
  15 -25 -23    0.08   10.16
 -16  26  24   -1.76    8.40
  16 -26 -24   -3.28    8.96
 -17  27  25   -2.56    6.40
  17 -27 -25    2.96   12.71
  28 -20 -22   -4.40   13.99
  27 -19 -21    9.04    8.72
 -27  19  21    8.48    6.80
  26 -18 -20   21.11   10.40
 -26  18  20    1.36   11.67
  25 -17 -19   -4.96   11.67
 -25  17  19   -0.24    8.88
  24 -16 -18    4.56   11.11
 -24  16  18    4.16    8.80
  23 -15 -17    3.92   11.75
 -23  15  17   -5.52    8.96
  22 -14 -16   -9.76   11.83
 -22  14  16    4.08   10.16
  21 -13 -15    4.72   10.32
 -21  13  15    5.20    8.48
  20 -12 -14   14.31    9.04
 -20  12  14   28.87    8.64
  19 -11 -13   13.59    9.04
 -19  11  13    8.32    7.28
  18 -10 -12    3.84    8.08
 -18  10  12   10.64    7.20
  17  -9 -11   49.66    8.40
 -17   9  11   38.22    7.20
  16  -8 -10   -8.72    7.28
 -16   8  10   -3.20    6.16
  15  -7  -9   89.32    8.72
 -15   7   9   92.36    7.28
  14  -6  -8   48.62    6.56
 -14   6   8   38.06    5.92
  13  -5  -7  114.51    7.36
 -13   5   7  104.59    6.96
  12  -4  -6  127.62    7.28
 -12   4   6  122.26    7.04
  11  -3  -5  406.77   15.43
 -11   3   5  379.90   13.83
  10  -2  -4   -0.96    3.84
 -10   2   4   -1.76    3.20
   9  -1  -3   93.48    5.52
  -9   1   3   83.80    5.20
   8   0  -2    7.68    2.72
  -8   0   2   10.32    2.48
   7   1  -1   19.75    3.68
  -7  -1   1   18.95    3.76
   6   2   0  386.22   11.91
  -6  -2   0  406.37   12.23
   5   3   1    4.16    1.68
  -5  -3  -1    4.96    1.28
   4   4   2  956.67   27.59
  -4  -4  -2 1022.64   30.63
   3   5   3   31.91    2.96
  -3  -5  -3   32.86    2.88
   2   6   4   40.70    5.52
  -2  -6  -4   42.22    4.08
   1   7   5  277.07   12.55
  -1  -7  -5  270.03   11.91
   0   8   6  406.05   15.83
   0  -8  -6  400.69   16.15
  -1   9   7  432.84   15.91
   1  -9  -7  424.12   16.39
  -2  10   8    0.08    4.56
   2 -10  -8    6.24    5.20
  -3  11   9  137.70    7.68
   3 -11  -9  153.05    9.20
  -4  12  10  113.31    7.68
   4 -12 -10  107.95    8.32
  -5  13  11   17.03    6.88
   5 -13 -11   17.27    6.48
  -6  14  12   44.70    6.72
   6 -14 -12   36.06    7.84
  -7  15  13    6.64    7.28
   7 -15 -13   -6.00    7.68
  -8  16  14   12.47    7.76
   8 -16 -14    4.64    8.32
  -9  17  15    6.72    8.32
   9 -17 -15    2.56    8.80
 -10  18  16    7.84    9.20
  10 -18 -16    7.60    9.68
 -11  19  17    9.68    8.96
  11 -19 -17   16.47   10.08
 -12  20  18   -0.88    9.76
  12 -20 -18    7.76   10.71
 -13  21  19   10.71    8.08
  13 -21 -19    1.36   10.24
 -14  22  20   -2.64    8.32
  14 -22 -20  -17.03   17.27
 -15  23  21    8.88   14.55
  15 -23 -21   11.59   18.55
 -16  24  22    0.08    9.44
  16 -24 -22  -14.31   17.11
 -17  25  23    0.08    9.52
  17 -25 -23   -3.92    9.92
 -18  26  24   -2.96    9.84
  18 -26 -24    9.68   13.99
  27 -21 -23    2.24   18.47
  26 -20 -22    3.84    8.16
 -26  20  22    0.32    4.32
  25 -19 -21   -9.36   10.87
 -25  19  21   -2.24    8.64
  24 -18 -20   -6.80   11.27
 -24  18  20   -0.56    7.36
  23 -17 -19    4.96   11.75
 -23  17  19    3.60    9.52
  22 -16 -18    5.84   11.43
 -22  16  18    6.32   10.08
  21 -15 -17  -14.39   10.95
 -21  15  17    7.68    8.88
  20 -14 -16   25.03   10.79
 -20  14  16   12.71    8.72
  19 -13 -15   -1.28    9.76
 -19  13  15   -2.40    8.40
  18 -12 -14   24.87    9.84
 -18  12  14   12.23    8.08
  17 -11 -13    1.52    8.24
 -17  11  13   -4.08    7.28
  16 -10 -12    2.40    8.08
 -16  10  12   12.63    7.44
  15  -9 -11   20.23    7.60
 -15   9  11   25.59    5.20
  14  -8 -10   11.03    7.04
 -14   8  10   10.95    6.40
  13  -7  -9  148.97    9.76
 -13   7   9  147.13    8.88
  12  -6  -8   11.27    5.76
 -12   6   8    5.76    4.80
  11  -5  -7  108.75    7.60
 -11   5   7  109.55    6.64
  10  -4  -6  344.00   19.27
 -10   4   6  370.31   20.79
   9  -3  -5   39.50    4.96
  -9   3   5   47.34    4.64
   8  -2  -4  138.97    7.52
  -8   2   4  145.37    7.36
  -7   1   3   24.47    3.60
   6   0  -2  381.34   14.23
  -6   0   2  413.81   14.71
   5   1  -1   15.11    2.08
  -5  -1   1   15.75    1.76
  -4  -2   0  217.50    8.80
   3   3   1 1188.32   31.19
  -3  -3  -1 1255.17   46.22
  -2  -4  -2  956.91   30.39
   1   5   3    6.56    2.72
  -1  -5  -3    4.08    2.88
   0  -6  -4   79.80    8.96
  -1   7   5  290.66   12.71
   1  -7  -5  263.80   11.75
  -2   8   6  229.89   11.11
   2  -8  -6  227.25   10.64
  -3   9   7  318.97   13.75
   3  -9  -7  318.01   13.59
  -4  10   8   42.70    5.84
   4 -10  -8   48.78    6.24
  -5  11   9  127.22    7.92
   5 -11  -9  128.18    8.56
  -6  12  10   -0.80    5.92
   6 -12 -10   -1.60    5.84
  -7  13  11   10.40    6.24
   7 -13 -11    8.72    7.52
  -8  14  12   24.07    7.12
   8 -14 -12   21.27   12.07
  -9  15  13   23.83    7.60
   9 -15 -13   11.43    9.20
 -10  16  14   13.03    8.32
  10 -16 -14    3.36   13.19
 -11  17  15    4.00    8.80
  11 -17 -15  -10.64   13.83
 -12  18  16   -2.80    9.04
  12 -18 -16  -20.15   15.83
 -13  19  17  -14.31   12.71
  13 -19 -17   -9.92   15.75
 -14  20  18  -15.51   13.99
  14 -20 -18    3.12    9.76
 -15  21  19    3.12   14.39
  15 -21 -19   -3.28   11.27
 -16  22  20    4.00   13.75
  16 -22 -20    6.56   11.67
 -17  23  21    1.76   13.11
  17 -23 -21    2.16   10.32
 -18  24  22   -6.24    9.04
  18 -24 -22   -2.08   10.79
 -19  25  23    0.40    7.04
  19 -25 -23   -0.24    8.16
 -20  26  24   -2.00    6.48
  20 -26 -24   -0.16    9.36
  26 -22 -24    0.80    9.84
 -26  22  24   -1.60   10.08
  25 -21 -23   -4.40   10.71
 -25  21  23   -1.68    6.32
  24 -20 -22   -5.92    9.60
 -24  20  22    4.72    8.64
  23 -19 -21    6.00   10.95
 -23  19  21   12.39   10.00
  22 -18 -20   -0.40    9.36
 -22  18  20    1.36    8.00
  21 -17 -19    3.20   12.07
 -21  17  19   -5.20    9.52
  20 -16 -18    9.52   11.51
 -20  16  18   -1.92   14.47
  19 -15 -17   10.79   10.40
 -19  15  17    3.44    8.64
  18 -14 -16   33.98   11.11
 -18  14  16   21.51    9.12
  17 -13 -15   11.03    9.76
 -17  13  15   10.08    8.32
  16 -12 -14   19.67    9.92
 -16  12  14   36.54    8.32
  15 -11 -13   -0.16    8.56
 -15  11  13   10.32    7.20
  14 -10 -12   36.14    8.96
 -14  10  12   27.03    6.80
  13  -9 -11   24.55    7.76
 -13   9  11   24.63    6.80
  12  -8 -10   69.65    8.16
 -12   8  10   73.73    7.12
  11  -7  -9   94.28    7.92
 -11   7   9   88.92    6.88
  10  -6  -8   81.08    7.20
 -10   6   8   93.80    7.28
   9  -5  -7  589.80   22.95
  -9   5   7  606.52   22.55
   8  -4  -6    0.24    4.32
  -8   4   6   -2.16    4.00
   7  -3  -5  252.60   11.99
  -7   3   5  244.93   11.91
   6  -2  -4   41.26    4.64
  -6   2   4   30.87    5.76
   5  -1  -3    2.80    3.04
  -5   1   3    0.00    2.72
   4   0  -2  215.82    9.28
  -4   0   2  213.18    8.88
   0   4   2  205.02    9.68
   0  -4  -2  184.79    8.16
  -1   5   3    9.76    3.20
   1  -5  -3    8.16    3.20
  -2   6   4   51.98    7.20
  -3   7   5  246.12   12.55
   3  -7  -5  256.44   12.15
  -4   8   6    2.96    4.16
   4  -8  -6    2.56    6.32
  -5   9   7  594.28   22.55
   5  -9  -7  621.95   30.87
  -6  10   8   90.60    7.28
   6 -10  -8   77.32   10.48
  -7  11   9   93.56    6.64
   7 -11  -9   88.92   10.64
  -8  12  10   69.01    7.52
   8 -12 -10   61.81   10.48
  -9  13  11   20.39    9.44
   9 -13 -11   15.75   11.75
 -10  14  12   36.38   10.95
  10 -14 -12   33.58    8.64
 -11  15  13   39.18   12.55
  11 -15 -13    2.88    8.00
 -12  16  14   29.43   12.63
  12 -16 -14   38.46    8.88
 -13  17  15  -11.35   12.07
  13 -17 -15   16.31   10.48
 -14  18  16   28.15   12.15
  14 -18 -16   31.51   11.35
 -15  19  17    2.40    8.88
  15 -19 -17   -9.28   10.87
 -16  20  18    0.88   14.47
  16 -20 -18  -11.67   12.15
 -17  21  19   -5.28   10.56
  17 -21 -19  -13.03   12.55
 -18  22  20    9.92   10.79
  18 -22 -20    6.96   11.51
 -19  23  21   -1.92    8.24
  19 -23 -21    1.84   11.43
 -20  24  22   -3.68    8.80
  20 -24 -22   -0.40    9.76
 -21  25  23   -0.32    6.32
  21 -25 -23   15.35    6.96
  24 -22 -24    4.64    9.76
 -24  22  24    5.28    7.04
  23 -21 -23   -2.40   10.24
 -23  21  23   -0.88    8.56
  22 -20 -22    6.48   11.75
 -22  20  22  -11.03    9.60
  21 -19 -21    1.44   12.31
 -21  19  21   -5.76    9.60
  20 -18 -20    2.24   10.32
 -20  18  20    4.00    8.80
  19 -17 -19   14.87   11.83
 -19  17  19   -4.24    9.44
  18 -16 -18   -1.28   11.03
 -18  16  18    3.20    9.76
  17 -15 -17    9.76   10.95
 -17  15  17    8.32    8.88
  16 -14 -16   63.57   10.56
 -16  14  16   43.26    9.92
  15 -13 -15    9.84    9.12
 -15  13  15   14.39    7.68
  14 -12 -14   57.57    9.52
 -14  12  14   65.89    8.56
  13 -11 -13   14.39    8.56
 -13  11  13    6.24    7.04
  12 -10 -12   47.34    8.24
 -12  10  12   51.58    6.40
  11  -9 -11  114.91    9.12
 -11   9  11  105.71    8.32
  10  -8 -10  157.77    9.84
 -10   8  10  153.13    9.52
   9  -7  -9  377.98   16.55
  -9   7   9  386.54   16.47
   8  -6  -8  700.07   26.63
  -8   6   8  703.35   26.23
   7  -5  -7 1151.38   36.54
  -7   5   7 1091.41   50.46
   6  -4  -6  803.94   41.26
  -6   4   6  765.48   38.78
   5  -3  -5 1507.85   71.01
  -5   3   5 1427.65   67.89
   4  -2  -4  975.70   34.78
  -4   2   4  965.31   34.54
   3  -1  -3  983.94   43.58
  -3   1   3  950.91   30.95
   1  -3  -1   74.77    6.24
  -2   4   2  927.33   31.91
   2  -4  -2  793.95   39.26
  -3   5   3   36.94    4.64
   3  -5  -3   40.70    6.96
  -4   6   4   45.18    7.52
   4  -6  -4   49.90    7.04
  -5   7   5  153.93   13.11
   5  -7  -5  129.30   12.55
   6  -8  -6  259.32   13.03
  -7   9   7  302.66   18.71
   7  -9  -7  302.42   13.51
  -8  10   8   35.02    8.08
   8 -10  -8    5.28    9.04
  -9  11   9   25.35    9.92
   9 -11  -9   33.34    7.20
 -10  12  10   -8.72    8.96
  10 -12 -10    5.76    6.80
 -11  13  11   48.62    6.48
  11 -13 -11   48.14    6.24
 -12  14  12   15.83    7.68
  12 -14 -12    4.40    8.88
 -13  15  13   19.59    8.16
  13 -15 -13    5.04    9.20
 -14  16  14   10.87    8.32
  14 -16 -14   12.23    9.60
 -15  17  15    9.12    9.36
  15 -17 -15    0.40   10.40
 -16  18  16   -1.52    9.36
  16 -18 -16    2.16   10.79
 -17  19  17    8.40    9.44
  17 -19 -17   -2.24   11.43
 -18  20  18   -1.84    9.68
  18 -20 -18    2.08   12.47
 -19  21  19   10.00    9.92
  19 -21 -19    6.64   11.99
 -20  22  20    6.32    9.84
  20 -22 -20  -10.79   11.59
 -21  23  21    0.00    7.68
  21 -23 -21    0.48    8.64
 -22  24  22    3.20    8.16
  22 -24 -22    1.52    9.68
 -23  25  23   -5.12    5.12
  23 -25 -23    2.64    8.88
  23 -23 -25    4.80    8.72
 -23  23  25    8.96   11.99
  22 -22 -24    1.84   10.95
 -22  22  24    4.48    8.32
  21 -21 -23    9.60    9.68
 -21  21  23   -6.72    8.72
  20 -20 -22   -4.24    9.76
 -20  20  22   -6.24    7.92
  19 -19 -21   -4.24   12.15
 -19  19  21    8.24    8.72
  18 -18 -20    6.80   12.23
 -18  18  20    5.92    9.76
  17 -17 -19  -14.31   10.79
 -17  17  19    0.88    9.52
  16 -16 -18    8.16   10.87
 -16  16  18   13.75    9.04
  15 -15 -17    2.08   10.16
 -15  15  17    3.52    8.32
  14 -14 -16   10.08    9.36
 -14  14  16    6.56    8.08
  13 -13 -15   -1.68    8.96
 -13  13  15    9.84    8.08
  12 -12 -14   -0.56    9.04
 -12  12  14   10.00    7.28
  11 -11 -13   41.18    8.40
 -11  11  13   42.22    7.60
  10 -10 -12    4.88    7.52
 -10  10  12   18.23    6.40
   9  -9 -11   22.79    7.20
  -9   9  11   25.99    6.56
   8  -8 -10   21.51    6.40
  -8   8  10   26.39    5.60
   7  -7  -9  274.43   13.43
  -7   7   9  267.08   12.39
   6  -6  -8  270.59   12.55
  -6   6   8  269.95   12.47
   5  -5  -7  138.82    8.40
  -5   5   7  159.69   12.55
   4  -4  -6   50.22    5.12
  -4   4   6   54.77    7.52
   3  -3  -5   29.03    4.40
  -3   3   5   35.58    5.84
   2  -2  -4  864.48   30.79
  -2   2   4  840.09   44.06
   1  -1  -3   54.05    4.72
  -1   1   3   99.31    7.60
  -2   2   0 7868.00  293.06
   2  -2   0 7574.14  197.11
  -3   3   1 1175.93   53.81
   3  -3  -1 1241.18   39.98
  -4   4   2 1009.21   48.30
   4  -4  -2  989.54   33.66
  -6   6   4  698.87   36.22
   6  -6  -4  736.62   28.79
   7  -7  -5  975.94   48.86
  -8   8   6  730.78   26.87
   8  -8  -6  691.12   27.35
  -9   9   7  355.43   15.27
   9  -9  -7  350.24   15.59
 -10  10   8  147.61    9.44
  10 -10  -8  159.29   10.08
 -11  11   9  101.07    8.48
  11 -11  -9  104.83    9.36
 -12  12  10   45.82    7.52
  12 -12 -10   43.18    8.32
 -13  13  11    7.84    6.40
  13 -13 -11    7.76    6.56
 -14  14  12   39.02    8.40
  14 -14 -12   45.98   10.48
 -15  15  13    9.44    8.00
  15 -15 -13   -0.72    9.12
 -16  16  14   55.01    9.52
  16 -16 -14   39.90   11.43
 -17  17  15   -3.68    9.20
  17 -17 -15   -5.04   11.19
 -18  18  16   14.07    9.92
  18 -18 -16    0.88   11.75
 -19  19  17   -0.24    9.76
  19 -19 -17    4.16   11.43
 -20  20  18    4.48   10.16
  20 -20 -18   -2.00   12.15
 -21  21  19    2.00    8.24
  21 -21 -19   14.71   11.27
 -22  22  20    0.80    9.52
  22 -22 -20    1.92   11.11
 -23  23  21   -2.88    7.84
  23 -23 -21  -11.27    9.12
 -24  24  22   -3.92    7.04
  24 -24 -22   11.67   14.15
  21 -23 -25    3.20   10.24
 -21  23  25   -4.48    7.76
  20 -22 -24    4.56    9.68
 -20  22  24   -0.48    9.12
  19 -21 -23    1.60   10.24
 -19  21  23    1.44   14.23
  18 -20 -22    1.84   12.31
 -18  20  22    0.72    8.40
  17 -19 -21   13.11   12.31
 -17  19  21   -1.44    7.68
  16 -18 -20    3.68   11.67
 -16  18  20   -0.96   10.00
  15 -17 -19   -4.96    9.60
 -15  17  19    7.12    7.68
  14 -16 -18   20.71   10.79
 -14  16  18   32.54   10.24
  13 -15 -17   -5.28    9.92
 -13  15  17    1.04    8.32
  12 -14 -16   33.82   10.40
 -12  14  16   37.66    8.88
  11 -13 -15    6.72    8.48
 -11  13  15    8.72    7.68
  10 -12 -14   33.10    8.00
 -10  12  14   38.94    7.76
   9 -11 -13   26.71    7.84
  -9  11  13   35.82   10.16
   8 -10 -12   64.93    8.00
   7  -9 -11   89.32    8.24
  -7   9  11  106.51   10.48
   6  -8 -10   83.48    6.64
  -6   8  10   95.88   10.00
   5  -7  -9  604.20   22.15
   3  -5  -7  247.32   16.95
  -3   5   7  245.88   17.91
  -2   4   6   45.90    5.52
   1  -3  -5    2.96    4.80
  -1   3   5    1.60    3.28
   0  -2  -4  216.30   13.83
   0   2   4  199.03    9.12
  -1  -1  -3   44.86    4.32
   2   0   2 4707.00  171.36
  -3   1  -1   90.52    5.04
  -4   2   0  213.74    9.20
   4  -2   0  207.98    9.44
  -5   3   1    1.60    3.28
   5  -3  -1    7.36    3.28
  -6   4   2   45.74    6.40
   6  -4  -2   47.10    5.36
  -7   5   3  264.36   12.71
   7  -5  -3  249.48   12.47
  -8   6   4   -4.56    4.16
   8  -6  -4   -4.00    4.32
  -9   7   5  567.01   21.35
   9  -7  -5  568.37   21.67
 -10   8   6   77.48    6.80
  10  -8  -6   88.52    7.28
 -11   9   7   89.16    7.44
  11  -9  -7   97.39    7.92
 -12  10   8   63.41    6.72
  12 -10  -8   73.09    7.84
 -13  11   9   18.23    6.80
  13 -11  -9   22.07    7.76
 -14  12  10   33.74    7.36
  14 -12 -10   33.74    8.00
 -15  13  11    1.28    7.92
  15 -13 -11   -2.40    8.96
 -16  14  12   34.06    8.80
  16 -14 -12   41.90    9.76
 -17  15  13    0.24    8.40
  17 -15 -13   -3.28    8.08
 -18  16  14   28.23    9.76
  18 -16 -14   27.43   10.87
 -19  17  15    8.72    7.84
  19 -17 -15   -3.28   11.27
 -20  18  16    4.88    9.92
  20 -18 -16    5.44   11.67
 -21  19  17   -8.08    8.08
  21 -19 -17   -0.80   12.07
 -22  20  18   11.43    9.68
  22 -20 -18    3.28   11.27
 -23  21  19   -4.80    9.92
  23 -21 -19   -4.24   11.51
 -24  22  20   -6.80    9.52
  24 -22 -20   -5.60   10.32
 -25  23  21    5.76    6.88
  25 -23 -21    5.04    9.52
  20 -24 -26   12.63   10.48
 -20  24  26   -0.64    7.20
  19 -23 -25   -3.36    9.60
 -19  23  25    2.80    7.12
  18 -22 -24    0.88   11.43
 -18  22  24    0.32    7.68
  17 -21 -23    5.92   12.31
 -17  21  23   -1.68    9.52
  16 -20 -22    3.68   13.19
 -16  20  22    7.92   10.64
  15 -19 -21    0.80   12.47
 -15  19  21   -4.72   10.08
  14 -18 -20    5.20   11.19
 -14  18  20    8.72    8.80
  13 -17 -19   -0.24   11.03
 -13  17  19    3.60   12.87
  12 -16 -18    2.16    8.00
 -12  16  18    3.04   12.23
  11 -15 -17   -4.88    7.76
 -11  15  17   13.43   12.23
  10 -14 -16    8.40    9.36
 -10  14  16   12.39   10.64
   9 -13 -15   12.63    9.20
  -9  13  15   22.15   10.48
   8 -12 -14   25.27   12.71
  -8  12  14   20.23   10.64
   7 -11 -13    4.64   10.16
  -7  11  13   -5.60    5.52
   6 -10 -12    1.92    9.76
  -6  10  12   -4.80    4.64
   5  -9 -11  110.91    9.12
  -5   9  11  110.59    6.96
  -4   8  10   28.23    8.24
   3  -7  -9  286.59   19.51
  -3   7   9  316.73   13.75
   2  -6  -8  218.62   10.32
  -2   6   8  221.18   10.56
   1  -5  -7  266.92   11.67
  -1   5   7  276.19   12.31
   0   4   6   97.63   10.08
  -1  -3  -5    8.80    3.68
   1   3   5    0.96    2.80
  -3  -1  -3  984.98   42.38
  -4   0  -2  165.92    6.88
   4   0   2  162.72    6.80
  -5   1  -1    6.08    2.40
   5  -1   1    9.92    2.96
  -6   2   0  439.23   17.03
   6  -2   0  431.88   17.03
   7  -3  -1   39.98    5.84
  -8   4   2  144.49    8.32
   8  -4  -2  140.49    8.32
  -9   5   3   50.78    4.88
   9  -5  -3   41.74    5.28
 -10   6   4  373.59   16.31
  10  -6  -4  363.83   15.75
 -11   7   5  101.39    6.48
  11  -7  -5   96.59    6.88
 -12   8   6    2.96    5.04
  12  -8  -6    0.72    6.00
 -13   9   7  148.17    8.72
  13  -9  -7  141.13    9.12
 -14  10   8    5.52    6.80
  14 -10  -8    4.40    7.60
 -15  11   9    6.96    6.80
  15 -11  -9   24.07    7.52
 -16  12  10   -2.64    7.28
  16 -12 -10   15.59    8.80
 -17  13  11   -3.52    7.28
  17 -13 -11    8.64    8.32
 -18  14  12   20.87    8.64
  18 -14 -12   15.99   10.24
 -19  15  13   -2.64    8.80
  19 -15 -13    3.04   10.08
 -20  16  14    4.00    9.36
  20 -16 -14   20.23   11.35
 -21  17  15    1.76    9.28
  21 -17 -15    4.64   10.79
 -22  18  16    6.80    9.84
  22 -18 -16   -5.04   12.63
 -23  19  17    4.16   10.24
  23 -19 -17   -7.84   11.35
 -24  20  18    7.68   10.71
  24 -20 -18   -7.76   10.95
 -25  21  19   -8.00    8.48
  25 -21 -19   -0.24   11.27
 -26  22  20   -1.60    8.72
  26 -22 -20    3.92    8.72
  27 -23 -21    6.24   13.91
  18 -24 -26   -4.48    9.20
 -18  24  26   10.71    7.28
  17 -23 -25   -2.16   11.35
 -17  23  25   24.07    8.96
  16 -22 -24   -0.56   10.56
 -16  22  24  -11.83   15.35
  15 -21 -23    5.52   11.99
 -15  21  23   -0.72   14.07
  14 -20 -22   -6.00    9.92
 -14  20  22   -6.08   10.56
  13 -19 -21   -3.92   11.75
 -13  19  21   -9.60   14.95
  12 -18 -20    1.04   16.47
 -12  18  20    4.72    9.04
  11 -17 -19   20.95   15.91
 -11  17  19   16.23    9.52
  10 -16 -18   -4.56   14.63
 -10  16  18   13.99    8.64
   9 -15 -17   26.95   12.39
  -9  15  17   12.23    7.92
   8 -14 -16   26.55   12.63
  -8  14  16   21.67    6.56
  -7  13  15   11.51    7.44
   6 -12 -14   35.10    7.76
  -6  12  14   38.54    6.80
   5 -11 -13   -1.52    7.20
  -5  11  13    9.36    6.32
   4 -10 -12  119.70    8.08
  -4  10  12  126.10    8.00
   3  -9 -11  141.61    8.80
  -3   9  11  132.50    7.68
   2  -8 -10   -3.76    5.60
  -2   8  10    6.48    4.64
   1  -7  -9  396.53   15.67
  -1   7   9  421.48   17.19
   0  -6  -8  422.52   17.03
   0   6   8  392.30   16.55
  -1  -5  -7  284.03   12.71
   1   5   7  259.48   11.91
  -2  -4  -6   36.78    4.32
   2   4   6   34.46    4.24
  -3  -3  -5   28.79    3.84
   3   3   5   29.99    3.84
  -4  -2  -4 1075.02   34.86
   4   2   4 1097.25   51.02
  -5  -1  -3    1.68    2.48
   5   1   3    4.32    2.32
  -6   0  -2  369.59   13.75
   6   0   2  406.53   15.03
  -7   1  -1   12.87    3.20
   7  -1   1   20.63    3.68
  -8   2   0   10.08    3.12
   8  -2   0    4.88    3.84
  -9   3   1   96.27    6.32
   9  -3  -1   96.43    6.64
 -10   4   2    6.80    3.60
  10  -4  -2    5.84    3.76
 -11   5   3  388.22   14.79
  11  -5  -3  409.65   15.11
 -12   6   4  120.82    7.68
  12  -6  -4  108.59    7.28
 -13   7   5  120.82    7.04
  13  -7  -5  108.83    8.24
 -14   8   6   34.14    5.92
  14  -8  -6   44.46    7.20
 -15   9   7   78.36    7.04
  15  -9  -7   73.89    7.52
 -16  10   8    0.24    6.32
  16 -10  -8    4.32    7.92
 -17  11   9   38.46    7.52
  17 -11  -9   35.02    8.48
 -18  12  10    4.08    7.20
  18 -12 -10    1.04    8.96
 -19  13  11    5.12    8.56
  19 -13 -11   16.71   10.00
 -20  14  12   33.58   10.16
  20 -14 -12   26.95    9.76
 -21  15  13   13.75    9.12
  21 -15 -13   12.63   10.16
 -22  16  14    4.64    9.20
  22 -16 -14    4.64   11.27
 -23  17  15   -9.76    9.52
  23 -17 -15   -1.28   11.35
 -24  18  16   -6.32    8.96
  24 -18 -16   -2.88   11.19
 -25  19  17   -3.52    9.76
  25 -19 -17    4.80   11.75
 -26  20  18   -7.20    8.56
  26 -20 -18   -5.76   10.24
 -27  21  19   -6.88    7.60
  27 -21 -19    9.52    8.96
 -28  22  20   -5.20   10.64
  28 -22 -20   13.99    7.76
  17 -25 -27   -2.80    9.28
 -17  25  27   -8.72   13.51
  16 -24 -26  -23.19   15.83
 -16  24  26   -7.68   13.67
  15 -23 -25   -0.32   17.59
 -15  23  25   -7.36    8.00
  14 -22 -24   27.51   17.75
 -14  22  24   -0.72   10.16
  13 -21 -23    1.92   17.59
 -13  21  23    2.40    7.76
  12 -20 -22   -6.88   18.07
 -12  20  22    5.28    9.84
  11 -19 -21   -0.80   11.03
 -11  19  21   12.87    9.60
  10 -18 -20   -3.36   10.40
 -10  18  20   -9.44    9.28
   9 -17 -19    8.48    9.84
  -9  17  19    1.84    7.28
   8 -16 -18   10.00    9.28
  -8  16  18    0.24    8.24
   7 -15 -17    1.44    8.56
  -7  15  17    0.00    8.08
   6 -14 -16   35.50    9.04
  -6  14  16   41.66    8.08
   5 -13 -15    3.60    8.24
  -5  13  15   -1.44    7.12
   4 -12 -14    7.60    7.76
  -4  12  14    8.48    6.48
   3 -11 -13   13.83    6.96
  -3  11  13   13.19    6.32
   2 -10 -12   23.91    7.44
  -2  10  12   27.19    5.68
   1  -9 -11  124.10    8.24
  -1   9  11  139.05    7.84
   0  -8 -10  139.37    8.08
   0   8  10  151.69    8.32
  -1  -7  -9  412.05   15.91
   1   7   9  393.26   22.71
  -2  -6  -8  223.90   10.71
   2   6   8  220.22   10.16
  -3  -5  -7  235.73   10.79
   3   5   7  245.72   10.71
  -4  -4  -6   22.07    4.16
   4   4   6   41.10    6.48
  -5  -3  -5 1657.94   74.29
   5   3   5 1550.15   67.97
  -6  -2  -4   42.54    5.36
   7   1   3   16.79    4.32
  -8   0  -2   10.64    3.20
   8   0   2   11.51    3.04
  -9   1  -1   27.67    3.84
   9  -1   1   21.43    3.92
 -10   2   0   65.49    5.12
  10  -2   0   65.73    4.96
 -11   3   1    3.28    3.92
  11  -3  -1    6.56    4.08
 -12   4   2  107.15    6.48
  12  -4  -2  101.47    7.12
 -13   5   3   55.73    5.28
  13  -5  -3   60.37    6.16
 -14   6   4   28.39    5.12
  14  -6  -4   30.71    5.44
 -15   7   5  126.26    7.84
  15  -7  -5  117.31    8.40
 -16   8   6   66.21    7.12
  16  -8  -6   61.97    7.84
 -17   9   7   59.49    7.36
  17  -9  -7   58.45    8.48
 -18  10   8    7.60    6.72
  18 -10  -8    9.12    7.68
 -19  11   9   13.83    7.28
  19 -11  -9    8.32    8.48
 -20  12  10   -5.12    7.44
  20 -12 -10   -6.16    8.88
 -21  13  11    7.36    8.40
  21 -13 -11    6.96    9.52
 -22  14  12    3.60    9.04
  22 -14 -12   11.19    9.60
 -23  15  13   -6.80    9.20
  23 -15 -13   10.95   10.64
 -24  16  14   -0.64    9.52
  24 -16 -14    4.24   11.27
 -25  17  15   -4.32    9.44
  25 -17 -15   -2.40   11.11
 -26  18  16   -2.80    9.20
  26 -18 -16    5.04   10.08
 -27  19  17   -0.08    9.04
  27 -19 -17   -0.64    9.36
 -28  20  18   -5.12    7.68
  28 -20 -18    3.28    8.24
 -29  21  19   -1.36   12.39
  29 -21 -19    1.76    8.88
 -30  22  20   -4.64   11.67
  15 -25 -27    7.28    9.84
 -15  25  27   -2.72    7.04
  14 -24 -26   -7.04   10.40
 -14  24  26    7.84    8.88
  13 -23 -25    7.84   11.11
 -13  23  25   -4.24    8.16
  12 -22 -24    8.48   12.39
 -12  22  24    5.76   10.64
  11 -21 -23    4.08   11.75
 -11  21  23    4.32   10.08
  10 -20 -22   -2.08   11.51
 -10  20  22   -1.36   10.40
   9 -19 -21    9.12    8.40
  -9  19  21   -2.72    7.68
   8 -18 -20   -3.68   10.24
  -8  18  20    4.16    8.88
   7 -17 -19   18.55   10.16
  -7  17  19   13.67    8.48
   6 -16 -18   -0.96    9.04
  -6  16  18   -0.16    8.00
   5 -15 -17    9.12    8.96
  -5  15  17    3.84    8.08
   4 -14 -16   61.65    9.12
  -4  14  16   41.82    8.56
   3 -13 -15   16.55    8.24
   2 -12 -14  187.27   10.87
  -2  12  14  216.38   11.35
  -1  11  13   29.35    6.48
   0 -10 -12  159.53    8.80
   0  10  12  167.36    8.16
  -1  -9 -11  139.69    9.04
   1   9  11  122.34    7.60
  -2  -8 -10   -6.32    4.96
   2   8  10   -0.88    4.24
  -3  -7  -9  293.38   12.15
   3   7   9  288.98   11.75
  -4  -6  -8   -2.40    3.84
   4   6   8   -1.68    3.76
  -5  -5  -7  125.06    7.28
   5   5   7  123.30    7.12
  -6  -4  -6  669.69   22.71
   6   4   6  720.62   33.90
  -7  -3  -5  249.64   10.71
   7   3   5  229.25   10.00
  -8  -2  -4  156.09   11.11
   8   2   4  147.21   10.79
  -9  -1  -3   90.52    5.20
   9   1   3   97.07    5.60
 -10   0  -2   58.37    4.40
  10   0   2   61.33    4.40
 -11   1  -1   14.63    3.60
  11  -1   1   14.95    4.16
 -12   2   0   18.87    4.64
  12  -2   0   17.83    4.48
 -13   3   1  131.30    7.52
  13  -3  -1  133.38    7.92
 -14   4   2  243.17    9.92
  14  -4  -2  230.05   10.56
 -15   5   3   17.83    5.92
  15  -5  -3   18.87    5.84
 -16   6   4   61.33    6.40
  16  -6  -4   60.85    7.12
 -17   7   5   54.05    6.96
  17  -7  -5   51.66    8.00
 -18   8   6    1.20    6.24
  18  -8  -6   -1.84    7.60
 -19   9   7   38.46    6.48
  19  -9  -7   29.43    8.56
 -20  10   8    1.84    7.12
  20 -10  -8   -0.32    7.60
 -21  11   9   11.59    7.76
  21 -11  -9   24.63    8.64
 -22  12  10    1.68    7.60
  22 -12 -10   -0.08    8.88
 -23  13  11    9.92    8.56
  23 -13 -11    3.20   10.00
 -24  14  12    7.76    8.24
  24 -14 -12    7.12   10.64
 -25  15  13   14.23   10.00
  25 -15 -13    5.04   11.67
 -26  16  14  -13.19   10.08
  26 -16 -14   -8.56   11.03
 -27  17  15    6.64    9.76
  27 -17 -15   -3.52   10.56
 -28  18  16   -1.92    9.20
  28 -18 -16    1.92    8.96
 -29  19  17    0.08    8.64
  29 -19 -17   -4.24   10.24
 -30  20  18    0.88   11.67
  30 -20 -18    8.80    8.56
 -31  21  19   -1.36    9.04
  31 -21 -19   -2.72   12.87
 -14  26  28   -6.00   11.75
  13 -25 -27    6.56   10.87
 -13  25  27   -2.16    9.04
  12 -24 -26   -2.32    9.44
 -12  24  26    5.52    8.64
  11 -23 -25    6.40   11.11
 -11  23  25   -6.24   10.24
  10 -22 -24   -2.56    9.36
 -10  22  24    2.32    7.52
   9 -21 -23   19.43   11.35
  -9  21  23    4.16    9.76
   8 -20 -22    2.72    9.36
  -8  20  22    8.72    9.84
   7 -19 -21   -2.80   10.48
  -7  19  21    5.36    8.80
   6 -18 -20    7.28   10.64
  -6  18  20    4.16    8.80
   5 -17 -19    7.76    8.96
  -5  17  19    5.04    7.68
   4 -16 -18    7.68    8.72
  -4  16  18    7.44    7.12
   3 -15 -17   63.09   35.42
  -3  15  17   -8.80   11.75
   2 -14 -16   74.29    9.20
  -2  14  16   72.45    8.32
   1 -13 -15   32.14    7.84
  -1  13  15   30.39    7.20
   0 -12 -14  176.32   10.40
   0  12  14  163.68    9.20
  -1 -11 -13   45.58    6.88
   1  11  13   36.06    6.32
  -2 -10 -12   21.59    5.68
   2  10  12   10.16    5.28
  -3  -9 -11  124.90    6.96
   3   9  11  122.34    7.20
  -4  -8 -10   18.07    7.20
   4   8  10    8.72    4.32
  -5  -7  -9  565.98   20.55
   5   7   9  508.48   26.31
  -7  -5  -7 1050.47   45.66
   7   5   7 1080.37   44.78
  -8  -4  -6    2.32    3.20
   8   4   6    0.64    3.12
  -9  -3  -5   56.53    5.12
   9   3   5   49.66    3.60
 -10  -2  -4    0.64    2.56
  10   2   4   -3.52    3.12
 -11  -1  -3    1.12    2.88
  11   1   3   -2.16    3.12
 -12   0  -2   16.47    3.60
  12   0   2   18.95    3.76
 -13   1  -1   75.80    5.04
  13  -1   1   76.28    5.28
 -14   2   0  202.87    8.80
  14  -2   0  190.07    8.08
 -15   3   1    3.28    4.56
  15  -3  -1   -6.88    4.88
 -16   4   2    2.72    5.52
  16  -4  -2    5.68    5.76
 -17   5   3   19.75    5.92
  17  -5  -3   30.07    6.16
 -18   6   4    6.56    5.68
  18  -6  -4    6.96    6.56
 -19   7   5   24.31    7.12
  19  -7  -5   36.14    7.44
 -20   8   6   10.71    6.16
  20  -8  -6   18.79    7.44
 -21   9   7   38.30    6.96
  21  -9  -7   39.42    7.60
 -22  10   8   19.19    8.40
  22 -10  -8   14.15    8.32
 -23  11   9    6.40    7.76
  23 -11  -9    6.32    9.28
 -24  12  10   -6.00    8.24
  24 -12 -10    6.24    9.36
 -25  13  11   -1.44    8.00
  25 -13 -11    3.20   10.08
 -26  14  12    3.60    8.72
  26 -14 -12   -2.88   10.71
 -27  15  13   -0.48   10.40
  27 -15 -13   -6.96   11.91
 -28  16  14   -0.40    9.04
  28 -16 -14   -6.24    9.68
 -29  17  15    3.12    8.40
  29 -17 -15   -4.32    8.56
 -30  18  16   -4.88    7.12
  30 -18 -16   -9.12    9.36
 -31  19  17    4.16    7.52
  31 -19 -17   -0.48    8.16
 -32  20  18    3.28    5.20
  32 -20 -18   -0.64   11.11
  12 -26 -28   -2.16    8.48
 -12  26  28    3.84    7.76
  11 -25 -27   -7.20   14.87
 -11  25  27   -6.40    8.80
  10 -24 -26   -2.40    9.60
 -10  24  26    4.40    9.84
   9 -23 -25    5.68   11.19
  -9  23  25   -2.80   10.16
   8 -22 -24    2.08   11.43
  -8  22  24   -2.16   10.24
   7 -21 -23    4.56   10.79
  -7  21  23   -9.04    9.84
   6 -20 -22    2.32   11.11
  -6  20  22   -2.08    9.60
   5 -19 -21    3.20    8.64
  -5  19  21   -2.00    8.64
   4 -18 -20    9.52    8.56
  -4  18  20    6.72    6.96
   3 -17 -19   -2.64    7.36
  -3  17  19    2.00    6.72
   2 -16 -18   21.99    6.88
  -2  16  18   29.99    6.56
   1 -15 -17   33.58   12.79
  -1  15  17   37.34   10.71
   0 -14 -16  174.00   10.95
   0  14  16  156.49    9.92
  -2 -12 -14  171.60   10.00
   2  12  14  172.56   10.40
   3  11  13   16.63    6.00
  -4 -10 -12  109.79    7.44
   4  10  12  111.39    7.52
  -5  -9 -11  103.15    7.12
   5   9  11   97.31    6.56
  -6  -8 -10   73.81    5.76
   6   8  10   79.56    5.92
  -7  -7  -9  259.16   11.27
   7   7   9  252.68   16.31
  -8  -6  -8  692.64   33.58
   8   6   8  574.29   26.87
  -9  -5  -7  599.64   20.63
   9   5   7  538.39   18.95
 -10  -4  -6  395.26   14.39
  10   4   6  375.98   13.51
 -11  -3  -5  429.16   14.63
  11   3   5  437.48   14.55
 -12  -2  -4  104.67    5.52
  12   2   4  122.34    6.56
 -13  -1  -3  125.46    6.64
  13   1   3  114.91    6.80
 -14   0  -2  193.75    7.76
  14   0   2  236.05    9.76
 -15   1  -1   -6.00    4.32
  15  -1   1    2.08    4.24
 -16   2   0  537.99   17.19
  16  -2   0  471.78   22.87
 -17   3   1    7.84    5.36
  17  -3  -1   -4.56    5.28
 -18   4   2  131.54    7.44
  18  -4  -2  139.69   12.07
 -19   5   3    3.04    5.92
  19  -5  -3   -1.76    7.60
 -20   6   4   -6.88    5.84
  20  -6  -4    5.76    7.04
 -21   7   5    9.36   10.64
  21  -7  -5   16.71   11.59
 -22   8   6   11.03    6.08
  22  -8  -6   12.63    7.20
 -23   9   7   14.79    7.36
  23  -9  -7   10.48    8.08
 -24  10   8   -0.96    7.36
  24 -10  -8    5.36    8.32
 -25  11   9    3.60    8.40
  25 -11  -9   -2.56    9.20
 -26  12  10    3.76    8.16
  26 -12 -10    4.08    9.04
 -27  13  11    3.92    8.80
  27 -13 -11   -4.16   10.16
 -28  14  12    1.68    8.40
  28 -14 -12   -7.60   10.64
 -29  15  13   12.07    8.24
  29 -15 -13    8.88   10.24
 -30  16  14   -1.36    9.12
  30 -16 -14    0.72    8.08
 -31  17  15    2.48    7.36
  31 -17 -15   -4.32    7.28
 -32  18  16    1.84   10.40
  32 -18 -16    0.56    8.08
 -33  19  17   -0.88    5.76
  33 -19 -17    1.52   10.48
  11 -27 -29    1.60   11.27
 -11  27  29   -3.28    5.84
  10 -26 -28    1.92    7.36
 -10  26  28    1.44    8.24
   9 -25 -27    0.96    8.56
  -9  25  27   -0.24    8.64
   8 -24 -26    3.44   10.71
  -8  24  26   -5.84    9.84
   7 -23 -25    2.08   11.59
  -7  23  25    2.56    9.52
   6 -22 -24   -6.16    9.52
  -6  22  24   -6.56    7.60
   5 -21 -23   -9.52   10.95
  -5  21  23    1.84    9.36
   4 -20 -22   -5.36   11.03
  -4  20  22   -6.80    9.28
   3 -19 -21   -5.76   10.48
  -3  19  21    5.76    8.64
   2 -18 -20   16.47    9.68
  -2  18  20   10.40    8.00
   1 -17 -19    8.56    8.72
  -1  17  19    4.48    7.60
   0 -16 -18   32.06    7.36
   0  16  18   43.98    6.80
  -1 -15 -17    8.48   11.11
   1  15  17   33.34    7.12
  -2 -14 -16   76.68    8.64
   2  14  16   72.21    8.08
  -3 -13 -15   10.87    6.80
   3  13  15    0.00    6.48
  -4 -12 -14   17.59    6.08
   4  12  14   15.91    5.92
  -5 -11 -13   11.35    5.68
   5  11  13   10.40    5.04
  -6 -10 -12   -4.08    5.20
   6  10  12    8.64    5.92
  -7  -9 -11   86.04    5.84
   7   9  11   77.00    5.68
  -8  -8 -10   16.23    4.08
   8   8  10   19.27    4.08
  -9  -7  -9  326.49   19.03
   9   7   9  314.57   17.03
 -10  -6  -8   76.92    4.72
  10   6   8   80.52    5.36
 -11  -5  -7  102.51    5.84
  11   5   7  102.43    5.44
 -12  -4  -6  109.07    7.12
  12   4   6  113.31    6.16
 -13  -3  -5   61.33    4.48
  13   3   5   67.41    4.96
 -14  -2  -4  271.39   11.35
  14   2   4  239.01   10.16
 -15  -1  -3    1.76    3.52
  15   1   3    6.56    4.16
  16   0   2  607.88   28.63
 -17   1  -1   10.95    4.80
  17  -1   1   20.07    4.88
 -18   2   0  175.44    8.56
  18  -2   0  195.99    9.68
 -19   3   1   40.14    6.08
  19  -3  -1   51.42    6.40
 -20   4   2   23.67    6.56
  20  -4  -2   34.06    7.44
 -21   5   3   40.78    6.96
  21  -5  -3   48.94    7.28
 -22   6   4    2.00    6.16
  22  -6  -4    0.72    6.56
 -23   7   5   57.89    7.60
  23  -7  -5   51.74    8.32
 -24   8   6    8.48    8.40
  24  -8  -6   -3.36    8.64
 -25   9   7   -0.64    7.52
  25  -9  -7    6.24    8.88
 -26  10   8   -2.08    7.20
  26 -10  -8    4.72    9.12
 -27  11   9    3.20    8.32
  27 -11  -9   13.19    9.52
 -28  12  10   15.43    9.04
  28 -12 -10    6.32    9.60
 -29  13  11   -6.64    8.64
  29 -13 -11   -3.92    9.44
 -30  14  12    0.96    8.64
  30 -14 -12    5.52   10.08
 -31  15  13   -7.36    8.00
  31 -15 -13   -3.36    8.80
 -32  16  14    1.04    7.36
  32 -16 -14    2.32    8.08
 -33  17  15   19.91   10.24
  33 -17 -15    3.92   16.23
 -34  18  16   -8.64   11.43
  34 -18 -16    2.48   13.83
   9 -27 -29    8.96   12.39
  -9  27  29    2.80    7.84
   8 -26 -28    3.20   11.67
  -8  26  28    0.32    7.76
   7 -25 -27    5.04    8.32
  -7  25  27   -2.64    8.24
   6 -24 -26   -3.92   11.35
  -6  24  26    3.28    9.60
   5 -23 -25    0.96   11.35
  -5  23  25   -1.36    8.64
   4 -22 -24   10.64   10.56
  -4  22  24    5.76    9.44
   3 -21 -23    2.56   10.32
  -3  21  23    1.04    9.28
   2 -20 -22    5.76   16.47
  -2  20  22   18.47   12.87
   1 -19 -21   -0.72   14.63
  -1  19  21   13.91   11.83
   0 -18 -20    7.44   14.31
   0  18  20    4.24   10.32
   1  17  19   -4.32   10.71
  -2 -16 -18    8.72   12.23
   2  16  18    8.00    9.76
   3  15  17   -6.80    9.76
  -4 -14 -16   35.50    6.64
   4  14  16   49.18    7.04
  -5 -13 -15   -6.24    6.32
   5  13  15   -4.88    6.24
  -6 -12 -14   36.70    6.16
   6  12  14   37.58    6.08
  -7 -11 -13    2.40    5.36
   7  11  13    5.84    5.04
  -8 -10 -12   57.73    5.92
   8  10  12   50.22    6.48
  -9  -9 -11   26.47    5.52
   9   9  11   27.83    4.80
 -10  -8 -10  131.78    7.04
  10   8  10  131.46    9.68
 -11  -7  -9   71.09    4.72
  11   7   9   85.24    6.00
 -12  -6  -8    8.64    3.28
  12   6   8    5.92    3.52
 -13  -5  -7   91.96    5.44
  13   5   7  101.07    9.12
 -14  -4  -6   37.58    5.44
  14   4   6   36.62    4.08
 -15  -3  -5   17.27    5.04
  15   3   5   18.39    4.24
 -16  -2  -4   -4.32    3.84
  16   2   4    1.60    4.40
 -17  -1  -3    8.08    4.08
  17   1   3   13.91    4.80
 -18   0  -2  161.60    7.84
  18   0   2  174.80    9.12
 -19   1  -1   40.62    6.08
  19  -1   1   35.34    5.52
 -20   2   0   85.88    7.36
  20  -2   0   73.57    7.28
 -21   3   1    3.44    5.52
  21  -3  -1    6.40    5.84
 -22   4   2   -0.56    5.84
  22  -4  -2    3.44    6.64
 -23   5   3   10.08    6.32
  23  -5  -3    5.44    6.56
 -24   6   4   -4.40    6.08
  24  -6  -4    1.12    7.44
 -25   7   5   -5.92    7.20
  25  -7  -5    0.40    8.16
 -26   8   6    0.56    7.60
  26  -8  -6    1.44    8.32
 -27   9   7    6.32    7.60
  27  -9  -7    7.04    8.72
 -28  10   8   -3.60    8.00
  28 -10  -8    2.40   10.00
 -29  11   9    3.52    7.68
  29 -11  -9   -2.88    9.52
 -30  12  10    4.32    7.84
  30 -12 -10    0.40    9.28
 -31  13  11    5.92    8.48
  31 -13 -11    6.48    8.80
 -32  14  12   -5.44    7.76
  32 -14 -12    1.44   11.59
 -33  15  13    4.88    5.92
  33 -15 -13   -3.20   14.23
 -34  16  14   14.63   15.11
  34 -16 -14    5.20   16.95
 -35  17  15    1.36   13.59
  35 -17 -15   18.79   17.51
 -36  18  16    4.64    9.60
  36 -18 -16   20.71   18.79
   8 -28 -30    0.88    9.52
  -8  28  30    1.92    5.84
   7 -27 -29    2.24   11.91
  -7  27  29   -4.72    6.96
   6 -26 -28   -7.60   11.67
  -6  26  28   -4.64    7.52
   5 -25 -27  -14.23   10.00
  -5  25  27   -4.24    7.36
   4 -24 -26    6.08   10.48
  -4  24  26   -2.56    8.32
   3 -23 -25    0.80   10.24
  -3  23  25   -3.60    9.44
   2 -22 -24    3.76    9.84
  -2  22  24   -3.84    9.92
   1 -21 -23   11.59   16.23
  -1  21  23    8.64   12.87
   0 -20 -22   10.64   15.11
   0  20  22   -0.24   12.47
  -1 -19 -21   14.31   14.95
   1  19  21   -0.08   12.23
  -2 -18 -20   -1.92   12.63
   2  18  20    3.12   11.03
  -3 -17 -19  -10.40   12.79
   3  17  19   -6.40    5.68
  -4 -16 -18   12.95    7.36
   4  16  18   16.55    6.96
  -5 -15 -17  -19.83   10.87
   5  15  17    3.76    5.28
  -6 -14 -16   34.54    6.96
   6  14  16   30.95    7.04
  -7 -13 -15    0.88    6.08
   7  13  15    0.96    5.68
  -8 -12 -14   19.19    5.84
   8  12  14   17.67    5.28
  -9 -11 -13   17.11    5.92
   9  11  13   22.63    5.76
 -10 -10 -12    8.32    4.32
  10  10  12    5.84    4.88
 -11  -9 -11   87.64    7.12
  11   9  11   72.85    9.20
 -12  -8 -10   58.13    5.44
  12   8  10   50.94    5.76
 -13  -7  -9  123.78    6.88
  13   7   9  116.75    6.96
 -14  -6  -8   41.34    4.24
  14   6   8   38.78    4.64
 -15  -5  -7  121.70    6.88
  15   5   7  134.26    7.04
 -16  -4  -6   62.85    4.96
  16   4   6   64.61    5.44
 -17  -3  -5   16.71    4.64
  17   3   5   28.55    5.12
 -18  -2  -4  116.27    7.04
  18   2   4  120.34    7.44
 -19  -1  -3   48.70    5.92
  19   1   3   33.42    5.76
 -20   0  -2   81.48    6.24
  20   0   2   83.72    7.04
 -21   1  -1   13.91    5.60
  21  -1   1   18.47    6.40
 -22   2   0   50.54    6.24
  22  -2   0   42.62    7.12
 -23   3   1   13.03    5.92
  23  -3  -1    6.72    6.64
 -24   4   2    1.84    6.40
  24  -4  -2    3.84    6.32
 -25   5   3    9.12    6.64
  25  -5  -3   10.24    7.04
 -26   6   4    6.40    6.72
  26  -6  -4    5.84    7.84
 -27   7   5    4.80    7.92
  27  -7  -5    6.08    8.48
 -28   8   6    2.00    7.52
  28  -8  -6   -3.52    9.60
 -29   9   7    5.28    8.48
  29  -9  -7    4.32   10.00
 -30  10   8   -0.48    7.76
  30 -10  -8    3.04    8.32
 -31  11   9   -2.32    7.84
  31 -11  -9    4.80    9.28
 -32  12  10    0.16    7.60
  32 -12 -10    0.08    8.96
 -33  13  11    8.40    7.68
  33 -13 -11    4.56   13.27
 -34  14  12   12.79   10.87
  34 -14 -12  -10.87   13.99
 -35  15  13    4.56   13.27
 -36  16  14   11.03   13.03
   6 -28 -30   -3.28   11.83
  -6  28  30    1.12    9.12
   5 -27 -29    1.84    8.72
  -5  27  29    0.96    6.80
   4 -26 -28    0.00    6.96
  -4  26  28    1.36    8.24
   3 -25 -27   -1.76    8.24
  -3  25  27    1.52    6.72
   2 -24 -26    2.72   10.56
  -2  24  26   -2.48    6.72
   1 -23 -25    8.00   10.24
  -1  23  25   -1.92    9.28
   0 -22 -24   -0.88   10.16
   0  22  24    6.32    7.12
  -1 -21 -23  -15.43   15.03
   1  21  23   -5.92   12.15
  -2 -20 -22    3.76   14.63
   2  20  22    5.04   12.07
  -3 -19 -21   22.55   14.15
   3  19  21   11.27   11.67
  -4 -18 -20   -4.00   13.19
   4  18  20   -0.48   10.40
  -5 -17 -19    2.16    7.76
   5  17  19   10.16    7.28
  -6 -16 -18    5.84    6.88
   6  16  18    3.36    6.64
  -7 -15 -17   -0.48    6.08
   7  15  17    2.80    5.92
  -8 -14 -16   10.87    6.00
   8  14  16   25.19    6.00
  -9 -13 -15   11.43    5.68
   9  13  15   19.59    5.76
 -10 -12 -14   32.30    6.24
  10  12  14   32.30    5.92
 -11 -11 -13   23.43    5.36
  11  11  13   30.31    4.80
 -12 -10 -12   44.54    5.52
  12  10  12   37.42    5.68
 -13  -9 -11   16.31    4.72
  13   9  11   18.39    4.88
 -14  -8 -10   10.40    4.08
  14   8  10   12.79    4.00
 -15  -7  -9   65.97    7.44
  15   7   9   63.01    6.88
 -16  -6  -8   77.72    5.68
  16   6   8   79.88    5.92
 -17  -5  -7   48.94    4.72
  17   5   7   40.14    5.52
 -18  -4  -6   12.63    4.32
  18   4   6   14.39    5.12
 -19  -3  -5    5.36    4.24
  19   3   5    5.04    4.72
 -20  -2  -4   31.91    5.04
  20   2   4   19.59    6.00
 -21  -1  -3    3.04    4.24
  21   1   3   12.95    5.52
 -22   0  -2   48.46    5.44
  22   0   2   49.66    6.00
 -23   1  -1    8.80    5.28
  23  -1   1    9.20    6.00
 -24   2   0    9.04    5.28
  24  -2   0   10.95    5.68
 -25   3   1   -3.28    5.44
  25  -3  -1    3.36    6.48
 -26   4   2    4.72    6.16
  26  -4  -2    3.28    7.36
 -27   5   3   -0.40    6.40
  27  -5  -3   -9.28    8.32
 -28   6   4    1.44    6.08
  28  -6  -4    2.16    9.28
 -29   7   5    7.84    7.52
  29  -7  -5    4.24    9.04
 -30   8   6    1.84    8.08
  30  -8  -6   -0.40    9.28
 -31   9   7   -2.88    8.08
  31  -9  -7   -9.20    8.96
 -32  10   8   -7.12    7.04
  32 -10  -8    1.04    8.96
 -33  11   9   -4.08    6.96
  33 -11  -9   -5.12    8.08
 -34  12  10   -3.68    6.80
  34 -12 -10    5.28   12.71
 -35  13  11    0.16   10.48
  35 -13 -11    1.04   10.64
 -36  14  12   -5.12    9.60
 -37  15  13   -5.84   10.79
  -4  28  30    2.24    8.48
   3 -27 -29    0.40    6.64
  -3  27  29    2.96    6.72
   2 -26 -28    3.92    6.80
  -2  26  28    8.16    8.24
   1 -25 -27   -4.72    9.68
  -1  25  27   -1.28    8.40
   0 -24 -26   -0.24    9.84
   0  24  26   12.39    9.68
  -1 -23 -25   -6.32   15.91
   1  23  25   -1.04    8.32
  -2 -22 -24    1.68    9.36
   2  22  24    6.16    9.12
  -3 -21 -23    2.24    7.44
   3  21  23  -22.47   13.51
  -4 -20 -22   -9.92   13.59
   4  20  22   -4.72   11.99
  -5 -19 -21   -0.32   15.51
   5  19  21    1.60   13.43
  -6 -18 -20   -4.80    6.40
   6  18  20   -1.76    7.68
  -7 -17 -19    6.00    6.64
   7  17  19   20.23    6.64
  -8 -16 -18   14.23    6.40
   8  16  18    0.48    6.16
  -9 -15 -17    9.12    6.56
   9  15  17    7.20    5.68
 -10 -14 -16   -3.12    6.24
  10  14  16    0.48    5.44
 -11 -13 -15    1.92    5.36
  11  13  15    2.56    5.12
 -12 -12 -14   -3.36    5.36
  12  12  14   -4.96    7.76
 -13 -11 -13    6.64    5.44
  13  11  13    8.08    5.68
 -14 -10 -12   25.19    5.28
  14  10  12   26.39    4.80
 -15  -9 -11   16.71    4.56
  15   9  11   18.47    4.32
 -16  -8 -10    3.92    4.00
  16   8  10    1.12    4.16
 -17  -7  -9   57.81    4.88
  17   7   9   46.14    5.36
 -18  -6  -8    1.12    4.32
  18   6   8    5.12    4.32
 -19  -5  -7   23.91    6.88
  19   5   7   24.23    4.56
 -20  -4  -6   -1.20    4.64
  20   4   6    3.36    4.56
 -21  -3  -5   42.22    5.28
  21   3   5   45.98    5.60
 -22  -2  -4    3.36    5.12
  22   2   4    0.08    5.44
 -23  -1  -3   12.71    5.20
  23   1   3    6.80    5.76
 -24   0  -2   11.35    4.88
  24   0   2    2.88    6.32
 -25   1  -1    6.24    5.28
  25  -1   1    1.20    6.32
 -26   2   0    9.84    6.16
  26  -2   0    8.00    6.08
 -27   3   1    0.24    6.16
  27  -3  -1   -4.08    6.32
 -28   4   2   -7.76    6.00
  28  -4  -2    5.04    6.88
 -29   5   3    0.88    6.48
  29  -5  -3    0.88    7.60
 -30   6   4    3.28    7.44
  30  -6  -4   -0.16    8.40
 -31   7   5    5.84    7.52
  31  -7  -5   -3.76    8.88
 -32   8   6    4.40    8.32
  32  -8  -6   -2.16    9.68
 -33   9   7   -3.60    7.84
  33  -9  -7    4.72    8.56
 -34  10   8   -2.88    6.40
  34 -10  -8    4.48    7.12
 -35  11   9    4.48    5.84
  35 -11  -9    0.56   10.40
 -36  12  10    3.68    5.60
 -37  13  11   -4.96    7.36
 -38  14  12    0.32    6.88
   2 -28 -30    3.20   10.00
  -2  28  30   -3.84    9.60
   1 -27 -29    2.80    6.16
  -1  27  29   -3.76    7.04
   0 -26 -28   -0.40    7.04
   0  26  28   14.23    6.32
  -1 -25 -27    0.16   14.55
   1  25  27   -7.36    9.68
  -2 -24 -26    0.32   16.47
   2  24  26   -1.28   15.11
  -3 -23 -25  -10.71   15.83
   3  23  25    5.60   12.79
  -4 -22 -24   -7.92   15.83
   4  22  24   -2.16   13.11
  -5 -21 -23   22.39   18.23
   5  21  23    6.24   11.35
  -6 -20 -22   -3.76    8.08
   6  20  22    6.48    8.24
  -7 -19 -21  -14.23   12.95
   7  19  21   13.67   10.71
  -8 -18 -20   -1.04    7.12
   8  18  20    2.96    7.52
  -9 -17 -19   11.75    8.00
   9  17  19    3.28    6.72
 -10 -16 -18   10.16    6.88
  10  16  18    8.00    6.24
 -11 -15 -17    4.88    5.52
  11  15  17   -3.04    6.08
 -12 -14 -16   25.51    6.32
  12  14  16   22.71    6.16
 -13 -13 -15    3.92    5.20
  13  13  15   15.59    9.44
 -14 -12 -14   40.30    5.44
  14  12  14   36.46    6.00
 -15 -11 -13    5.12    4.56
  15  11  13   11.91    4.56
 -16 -10 -12    4.40    4.08
  16  10  12    0.80    4.56
 -17  -9 -11   21.83    4.16
  17   9  11   22.63    4.64
 -18  -8 -10    8.48    4.32
  18   8  10    3.84    6.32
 -19  -7  -9   38.62    4.96
  19   7   9   40.78    4.88
 -20  -6  -8    5.68    4.64
  20   6   8   15.51    4.96
 -21  -5  -7   29.03    7.92
  21   5   7   17.59    5.36
 -22  -4  -6    2.00    4.40
  22   4   6   -2.00    4.80
 -23  -3  -5    3.28    4.56
  23   3   5   -4.64    6.00
 -24  -2  -4   10.24    4.96
  24   2   4    7.12    5.12
 -25  -1  -3   -0.88    5.12
  25   1   3    5.12    5.44
 -26   0  -2    9.12    4.64
  26   0   2    8.64    6.24
 -27   1  -1    2.40    5.44
  27  -1   1    8.00    6.56
 -28   2   0    2.72    9.28
  28  -2   0    3.84    6.80
 -29   3   1    2.64    5.92
  29  -3  -1   10.16    7.36
 -30   4   2    8.16    6.72
  30  -4  -2   -1.76    7.60
 -31   5   3   -1.76    7.28
  31  -5  -3   -6.40    7.92
 -32   6   4    1.36    8.08
  32  -6  -4    8.32    8.00
 -33   7   5    3.36    7.36
  33  -7  -5    4.40    9.04
 -34   8   6   -0.40    6.72
  34  -8  -6   -2.88    7.36
 -35   9   7   -3.36    4.64
  35  -9  -7   -2.80    7.28
 -36  10   8    1.12    6.00
  36 -10  -8   -6.32    8.48
 -37  11   9   -0.48    5.68
   0 -28 -30    1.68   11.75
  -1 -27 -29    1.84    7.28
   1  27  29   -3.12    8.88
  -2 -26 -28    1.12   10.87
  -3 -25 -27  -11.27   13.11
   3  25  27    6.48    9.36
  -4 -24 -26   -2.88   15.19
   4  24  26   -1.36   11.35
  -5 -23 -25  -13.75   19.67
   5  23  25   -9.52   11.75
  -6 -22 -24   22.95   14.95
   6  22  24   -1.44    6.56
  -7 -21 -23    4.40    8.80
   7  21  23    4.00    7.68
  -8 -20 -22   -1.68    8.88
   8  20  22   -0.24    7.92
  -9 -19 -21   12.47    7.36
   9  19  21   -3.36    7.52
 -10 -18 -20    3.28    6.96
  10  18  20    9.12    8.16
 -11 -17 -19    5.28    6.64
  11  17  19    5.84    6.16
 -12 -16 -18   -0.32    5.84
  12  16  18   -0.32    6.32
 -13 -15 -17    1.84    5.60
  13  15  17   -2.72    9.52
 -14 -14 -16   11.35    5.36
  14  14  16   -2.00    5.12
 -15 -13 -15    4.72    5.12
  15  13  15   -4.48    5.20
 -16 -12 -14   31.35    5.44
  16  12  14   29.75    5.52
 -17 -11 -13    0.16    4.96
  17  11  13    0.24    5.12
 -18 -10 -12    8.64    4.40
  18  10  12    5.92    7.20
 -19  -9 -11    5.52    4.56
  19   9  11    2.80    4.56
 -20  -8 -10   -1.92    4.40
  20   8  10    0.88    4.56
 -21  -7  -9   29.43    5.20
  21   7   9   34.70    5.52
 -22  -6  -8    5.36    4.64
  22   6   8    6.88    5.12
 -23  -5  -7   41.18    8.56
  23   5   7   41.66    5.92
 -24  -4  -6    6.32    4.40
  24   4   6   -0.08    5.12
 -25  -3  -5    6.96    5.04
  25   3   5   10.87    5.76
 -26  -2  -4    4.48    4.80
  26   2   4    2.08    5.76
 -27  -1  -3   -1.92    5.76
  27   1   3    3.52    5.52
 -28   0  -2    5.44    5.60
  28   0   2    8.08    6.32
 -29   1  -1    0.72    6.24
  29  -1   1   -0.48    7.28
 -30   2   0    1.76    6.96
  30  -2   0    9.28    8.40
 -31   3   1    2.88    7.04
  31  -3  -1   -8.80    8.64
 -32   4   2   -5.20    6.88
  32  -4  -2   10.64    8.56
 -33   5   3    3.92    6.96
  33  -5  -3   -1.84    8.16
 -34   6   4    8.80    6.88
  34  -6  -4   10.16    8.16
 -35   7   5    4.96    5.36
  35  -7  -5   -0.16    7.12
 -36   8   6    0.32    4.08
  36  -8  -6    5.36    6.96
 -37   9   7    0.96    4.32
  37  -9  -7    2.00    7.76
  38 -10  -8   -0.72    8.48
  -2 -28 -30    0.88    8.96
   2  28  30   -4.96    8.64
  -3 -27 -29   -4.16    6.32
   3  27  29    9.68   10.16
  -4 -26 -28    6.16    6.88
  -5 -25 -27   -3.12   15.67
  -6 -24 -26   -9.36   13.59
   6  24  26    2.56    5.76
  -7 -23 -25   -8.88   14.87
   7  23  25   -2.96   11.27
  -8 -22 -24   -2.24    8.40
   8  22  24    4.96    8.56
  -9 -21 -23   -0.48    8.00
   9  21  23    9.36    7.28
 -10 -20 -22   18.31    8.80
  10  20  22   10.95    7.92
 -11 -19 -21    3.36    7.76
  11  19  21   -2.64    7.76
 -12 -18 -20   -2.24    6.64
  12  18  20    8.64    6.72
 -13 -17 -19    8.96    6.16
  13  17  19   -1.20    5.76
 -14 -16 -18   19.19    5.84
  14  16  18   14.39    8.88
 -15 -15 -17   -2.24    5.76
  15  15  17    1.44    5.52
 -16 -14 -16   24.15    4.96
  16  14  16   14.95    5.36
 -17 -13 -15    2.72    5.28
  17  13  15   -1.44    5.04
 -18 -12 -14    9.12    4.64
  18  12  14    7.28    4.80
 -19 -11 -13    1.20    6.96
  19  11  13    4.80    4.24
 -20 -10 -12    1.84    4.24
  20  10  12    3.44    6.80
 -21  -9 -11   16.87    4.56
  21   9  11   17.35    4.88
 -22  -8 -10    8.56    4.56
  22   8  10    5.68    4.80
 -23  -7  -9    8.40    5.20
  23   7   9    9.76    5.20
 -24  -6  -8    1.84    4.56
  24   6   8   -4.96    4.96
 -25  -5  -7    9.76    6.88
  25   5   7    4.16    5.36
 -26  -4  -6    0.32    5.12
  26   4   6   -3.44    5.20
 -27  -3  -5   -5.92    4.96
  27   3   5    1.20    5.20
 -28  -2  -4    0.24    5.52
  28   2   4   -2.64    6.40
 -29  -1  -3    2.88    4.96
  29   1   3    3.20    6.64
 -30   0  -2    0.64    5.76
  30   0   2    1.68    7.20
 -31   1  -1   -0.32    6.40
  31  -1   1   -4.32    7.20
 -32   2   0    1.36    6.88
  32  -2   0   -1.28    7.84
 -33   3   1    3.12    6.80
  33  -3  -1   -5.60    8.48
 -34   4   2   -0.64    6.72
  34  -4  -2   -2.00    8.00
 -35   5   3   -0.40    6.32
  35  -5  -3   -4.24    8.00
 -36   6   4   -0.72    4.88
  36  -6  -4    3.76    7.12
 -37   7   5    1.36    5.28
  37  -7  -5   -1.92    6.72
 -38   8   6    0.40    5.84
  38  -8  -6    1.52   10.40
  -4 -28 -30    0.80    9.28
   4  28  30   -2.72    8.96
  -6 -26 -28    0.08    5.52
  -7 -25 -27   11.51   10.48
   7  25  27   -2.24    9.68
  -8 -24 -26   -0.56   11.11
   8  24  26    4.16    7.84
  -9 -23 -25   -3.12    7.92
   9  23  25   -5.28    7.28
 -10 -22 -24  -10.64    7.92
  10  22  24    5.36    8.40
 -11 -21 -23   -0.24    7.28
  11  21  23    7.68    9.84
 -12 -20 -22   -5.52    7.60
  12  20  22    3.76    6.88
 -13 -19 -21    1.20    6.80
  13  19  21    2.88    7.28
 -14 -18 -20   -1.52    8.00
  14  18  20    5.28   10.71
 -15 -17 -19    5.28    6.56
  15  17  19   -2.48    5.84
 -16 -16 -18   -2.88    6.56
  16  16  18    1.60    6.40
 -17 -15 -17    3.20    6.00
  17  15  17    1.44    5.92
 -18 -14 -16   16.31    5.44
  18  14  16   13.99    5.60
 -19 -13 -15    2.32    5.52
  19  13  15   -1.36    5.44
 -20 -12 -14    3.60    5.12
  20  12  14   10.00    5.20
 -21 -11 -13   -0.96    5.20
  21  11  13    0.08    4.96
 -22 -10 -12   -1.84    4.72
  22  10  12    0.88    5.36
 -23  -9 -11    3.68    5.04
  23   9  11    7.52    4.96
 -24  -8 -10   -3.12    4.64
  24   8  10   -5.20    5.12
 -25  -7  -9   10.87    4.80
  25   7   9    9.04    5.12
 -26  -6  -8    3.04    4.64
  26   6   8   -1.60    4.72
 -27  -5  -7    6.88    7.12
  27   5   7    6.08    5.36
 -28  -4  -6    3.60    5.04
  28   4   6    3.28    5.76
 -29  -3  -5    4.80    5.20
  29   3   5    2.32    6.00
 -30  -2  -4    0.56    5.28
  30   2   4    5.44    6.32
 -31  -1  -3   -1.36    5.68
  31   1   3    4.16    6.48
 -32   0  -2    0.24    5.68
  32   0   2   10.24    6.96
 -33   1  -1    2.64    6.16
  33  -1   1   -3.60    7.20
 -34   2   0   -4.24    6.40
  34  -2   0    7.12    7.60
 -35   3   1    3.36    6.64
  35  -3  -1   -2.64    6.88
 -36   4   2   -0.16    5.60
  36  -4  -2    2.64    7.20
 -37   5   3   -2.40    7.52
  37  -5  -3   -1.28    6.40
 -38   6   4    1.20    7.84
  38  -6  -4    2.08    6.72
 -39   7   5   -0.96    7.20
  -6 -28 -30   -0.48    7.92
   6  28  30    5.84    8.24
  -7 -27 -29   -6.40    9.28
  -8 -26 -28   -3.52    9.60
   8  26  28    3.52    8.16
  -9 -25 -27    4.96   10.87
   9  25  27    1.44    8.64
 -10 -24 -26    5.04    7.28
  10  24  26   -0.16    9.76
 -11 -23 -25    1.84    8.08
  11  23  25   -2.40    6.72
 -12 -22 -24    4.56    7.60
  12  22  24   -3.12    6.64
 -13 -21 -23   -1.36    7.60
  13  21  23    4.72    7.28
 -14 -20 -22   -1.20    7.84
  14  20  22   -3.28    9.36
 -15 -19 -21    2.56    7.44
  15  19  21    5.44    8.80
 -16 -18 -20    9.52    7.28
  16  18  20    8.72    6.96
 -17 -17 -19    3.12    5.92
  17  17  19    0.88    5.44
 -18 -16 -18    2.56    6.24
  18  16  18    3.52    5.60
 -19 -15 -17   -1.12    5.60
  19  15  17    6.64    5.12
 -20 -14 -16    2.40    5.76
  20  14  16    2.88    5.28
 -21 -13 -15    1.76    5.28
  21  13  15   -0.32    5.12
 -22 -12 -14    0.72    4.48
  22  12  14    1.28    5.20
 -23 -11 -13    2.88    4.48
  23  11  13    5.28    4.80
 -24 -10 -12    2.40    4.48
  24  10  12    3.20    4.88
 -25  -9 -11   -4.72    5.20
  25   9  11   -1.20    5.36
 -26  -8 -10    4.16    4.80
  26   8  10    2.16    5.44
 -27  -7  -9    4.16    4.32
  27   7   9   -0.08    4.96
 -28  -6  -8    2.32    4.72
  28   6   8    1.76    5.12
 -29  -5  -7   -6.80    5.92
  29   5   7    5.52    5.68
 -30  -4  -6   -2.72    4.72
  30   4   6    4.80    5.04
 -31  -3  -5    1.36    4.96
  31   3   5    0.80    5.04
 -32  -2  -4    0.96    5.12
  32   2   4    6.56    5.92
 -33  -1  -3    3.20    5.44
  33   1   3   -0.08    6.24
 -34   0  -2   -0.24    5.68
  34   0   2   -2.16    6.72
 -35   1  -1    4.08    7.76
  35  -1   1   -0.80    6.40
 -36   2   0   -1.52    5.60
  36  -2   0   -5.52    7.76
 -37   3   1    1.44    8.56
  37  -3  -1    3.44    7.84
 -38   4   2    4.64    8.08
  38  -4  -2    6.16    8.08
 -39   5   3   -4.24    8.96
  39  -5  -3    0.88    5.92
 -40   6   4   -3.12    8.00
   8  28  30    1.60    5.92
  -9 -27 -29   -2.64    9.04
 -10 -26 -28    2.64   11.59
  10  26  28    0.08    6.72
 -11 -25 -27    2.72    4.16
  11  25  27   -0.16    9.44
 -12 -24 -26    2.24   10.24
  12  24  26    2.16    6.24
 -13 -23 -25    2.24    5.12
  13  23  25    2.96    5.60
 -14 -22 -24   -5.20    7.12
  14  22  24   -2.96    8.88
 -15 -21 -23   -0.72   13.91
  15  21  23   13.91   10.79
 -16 -20 -22    3.52    7.20
  16  20  22    0.40    5.84
 -17 -19 -21    3.76    6.80
  17  19  21    3.76    5.84
 -18 -18 -20   -1.84    6.80
  18  18  20   -2.64    6.56
 -19 -17 -19   -0.96    6.16
  19  17  19   -1.28    5.84
 -20 -16 -18   12.23    6.08
  20  16  18   12.15    5.92
 -21 -15 -17   -3.28    8.64
  21  15  17   -1.20    5.60
 -22 -14 -16    9.04    5.60
  22  14  16    5.04    5.44
 -23 -13 -15   -3.60    5.20
  23  13  15   -4.40    4.80
 -24 -12 -14    0.88    5.28
  24  12  14    8.00    4.64
 -25 -11 -13    0.16    4.72
  25  11  13   -4.24    4.96
 -26 -10 -12   -0.96    4.72
  26  10  12    0.16    5.12
 -27  -9 -11   -3.04    4.80
  27   9  11    5.28    4.80
 -28  -8 -10   -1.20    4.72
  28   8  10    1.44    4.64
 -29  -7  -9   -1.76    4.64
  29   7   9    3.52    4.72
 -30  -6  -8    2.08    5.12
  30   6   8   -0.64    4.96
 -31  -5  -7   -1.12    6.32
  31   5   7    3.84    4.96
 -32  -4  -6   -0.40    7.44
  32   4   6    2.48    5.20
 -33  -3  -5   -0.16    5.04
  33   3   5   -1.44    4.72
 -34  -2  -4    3.84    5.12
  34   2   4    1.44    5.12
 -35  -1  -3   -3.20    4.96
  35   1   3    1.52    4.96
 -36   0  -2   -2.96    4.88
  36   0   2   -0.88    3.76
 -37   1  -1    0.16    4.72
  37  -1   1   -2.80    4.56
 -38   2   0    2.88    7.68
   9  29  31    0.80    6.64
  10  28  30    6.24   10.08
 -11 -27 -29   -0.48    9.28
  11  27  29   -1.04    8.80
 -12 -26 -28   -0.24    9.60
  12  26  28   -1.28    6.24
 -13 -25 -27   12.23    8.16
 -14 -24 -26    5.92   10.00
 -15 -23 -25    0.64    5.44
  15  23  25    4.80    6.96
 -16 -22 -24   -1.68    6.16
  16  22  24    1.44    6.00
 -17 -21 -23    3.20    6.96
  17  21  23   -0.08    6.40
 -18 -20 -22    0.00    6.88
  18  20  22    4.24    5.76
 -19 -19 -21    0.48    6.08
  19  19  21    0.00    6.00
 -20 -18 -20    5.92   11.03
  20  18  20   -1.52    6.48
 -21 -17 -19    5.68    5.76
  21  17  19   -2.72    5.52
 -22 -16 -18    0.08    6.00
  22  16  18    5.36    5.28
 -23 -15 -17    0.16    5.60
  23  15  17   -2.00    7.12
 -24 -14 -16   -0.80    5.60
  24  14  16    0.72    5.68
 -25 -13 -15    1.68    5.12
  25  13  15    0.56    5.36
 -26 -12 -14    1.36    4.72
  26  12  14    5.36    4.64
 -27 -11 -13   -0.48    4.96
  27  11  13   -0.32    5.20
 -28 -10 -12    1.52    4.56
  28  10  12   -1.76    4.80
 -29  -9 -11   -0.24    3.76
  29   9  11   -1.12    4.40
 -30  -8 -10   -1.68    3.76
  30   8  10   -1.52    4.40
 -31  -7  -9   -0.80    3.92
  31   7   9    0.48    4.48
 -32  -6  -8   -0.72    3.68
  32   6   8    1.68    4.56
 -33  -5  -7   -3.84    4.16
  33   5   7    2.32    4.88
 -34  -4  -6   -2.40    6.64
  34   4   6    0.64    4.88
 -35  -3  -5    1.12    4.56
  35   3   5    2.56    6.48
 -36  -2  -4    1.36    4.32
  36   2   4    1.44    3.52
 -37  -1  -3    1.92    4.80
 -38   0  -2   -0.72    6.48
 -39   1  -1    1.12    6.16
  11  29  31   -0.48    6.96
  12  28  30    9.60    8.72
 -14 -26 -28   -2.48    8.40
 -15 -25 -27    5.60    8.24
  15  25  27   -0.32    4.72
 -16 -24 -26    2.32    5.60
  16  24  26   -0.88    6.64
 -17 -23 -25    0.48    4.72
  17  23  25   -2.48    6.64
 -18 -22 -24    0.88    4.88
  18  22  24   -3.44    6.48
 -19 -21 -23   -0.96    8.72
  19  21  23   -5.84    5.52
 -20 -20 -22    0.48    4.08
  20  20  22   -2.72    4.56
 -21 -19 -21   -0.96    5.60
  21  19  21    1.36    5.68
 -22 -18 -20   -5.28    5.60
  22  18  20   -2.72    5.04
 -23 -17 -19    1.92    5.60
  23  17  19   -1.12    5.20
 -24 -16 -18    0.48    5.20
  24  16  18    0.96    5.28
 -25 -15 -17    0.80    5.76
  25  15  17    0.40    5.44
 -26 -14 -16    1.52    5.36
  26  14  16    1.36    4.40
 -27 -13 -15    0.40    4.48
  27  13  15   -0.96    4.08
 -28 -12 -14    4.00    4.80
  28  12  14   -0.48    4.16
 -29 -11 -13    1.68    3.92
  29  11  13   -0.72    3.76
 -30 -10 -12   -0.72    3.36
  30  10  12    2.32    3.92
 -31  -9 -11    2.32    3.52
  31   9  11    1.52    3.68
 -32  -8 -10   -1.12    3.28
  32   8  10   -0.80    3.68
 -33  -7  -9    1.04    2.80
  33   7   9   -0.64    3.52
 -34  -6  -8    1.04    3.12
  34   6   8   -0.96    3.36
 -35  -5  -7    6.40    3.20
  35   5   7    0.88    3.04
 -36  -4  -6    0.24    4.80
  36   4   6   -0.80    4.16
 -38  -2  -4   -0.08    5.60
 -39  -1  -3    2.64    5.28
 -17 -25 -27    4.40    8.24
  17  25  27    3.36    5.76
 -18 -24 -26    2.48    8.96
 -19 -23 -25    4.16    6.40
  19  23  25   -2.08    5.68
 -20 -22 -24   -4.40    4.64
 -21 -21 -23    1.28    5.76
  21  21  23   -3.12    6.56
 -22 -20 -22    0.16    6.00
  22  20  22    0.08    4.08
 -23 -19 -21   -2.88    4.40
  23  19  21   -2.08    4.96
 -24 -18 -20   -0.40    5.12
  24  18  20    4.00    6.88
 -25 -17 -19    0.16    4.40
  25  17  19    1.44    4.64
 -26 -16 -18   -2.16    4.48
  26  16  18    1.36    4.32
 -27 -15 -17   -1.12    4.96
  27  15  17   -0.16    4.08
 -28 -14 -16    4.16    4.32
  28  14  16    1.12    3.84
 -29 -13 -15   -0.24    4.16
  29  13  15    4.40    3.28
 -30 -12 -14    2.40    3.20
  30  12  14   -0.48    2.72
 -31 -11 -13    2.24    3.28
  31  11  13    2.16    3.12
 -32 -10 -12   -0.32    3.20
  32  10  12    1.44    2.72
 -33  -9 -11   -0.64    2.16
  33   9  11    0.16    2.88
 -34  -8 -10    2.64    3.60
  34   8  10   -0.72    3.68
 -35  -7  -9    4.24    4.96
 -36  -6  -8   -0.80    2.64
 -38  -4  -6    0.96    3.04
 -41  -1  -3    1.76    4.56
  18  26  28    0.80    4.08
 -20 -24 -26   -0.24    9.04
  20  24  26    8.80    4.64
 -21 -23 -25   -0.64    6.80
 -22 -22 -24    0.00    4.64
 -23 -21 -23    0.56    6.48
  24  20  22   -0.24    4.96
  26  18  20   -0.16    5.68
  27  17  19    0.72    5.36
  28  16  18   -1.60    3.92
 -29 -15 -17   -3.20    6.56
  29  15  17    0.24    3.44
  30  14  16   -0.40    6.24
 -31 -13 -15   -1.52    4.32
  31  13  15   -2.56    4.08
 -32 -12 -14    0.56    3.60
  32  12  14   -1.20    2.96
 -33 -11 -13    3.12    3.28
  33  11  13   -0.24    2.72
  34  10  12    1.60    2.64
 -22 -24 -26   -0.48    5.04
 -23 -23 -25    6.64    6.88
 -24 -22 -24   -3.52    4.56
 -25 -21 -23    4.48    6.88
  29  17  19    3.20    6.48
 -30 -16 -18   -0.96    5.20
  30  16  18    6.08    5.68
 -26 -22 -24    1.12    6.32
 -27 -21 -17   -0.88    3.36
 -26 -22 -18    3.36    4.72
  20  28  24    1.28    3.92
 -20 -28 -24    2.40    4.96
 -26 -20 -16    0.96    3.76
  25  21  17    0.56    3.36
 -25 -21 -17    0.08    3.20
 -23 -23 -19    1.20    5.44
  22  24  20    0.16    4.32
  20  26  22   -0.40    4.32
  19  27  23   -0.72    4.48
 -17 -29 -25   -2.00    6.96
  26  18  14   -0.80    2.88
 -26 -18 -14   -0.40    3.36
  25  19  15    0.56    3.36
 -25 -19 -15   -1.68    3.84
  24  20  16    0.16    4.08
 -24 -20 -16   -4.24    5.12
  23  21  17    0.64    5.76
 -23 -21 -17    1.44    5.76
  22  22  18    0.00    5.60
 -22 -22 -18   -1.12    3.84
  21  23  19    3.20    5.68
 -21 -23 -19    0.88    3.28
  20  24  20    3.68    5.20
 -20 -24 -20    0.16    3.28
  19  25  21   -5.20    5.60
  18  26  22    0.32    5.20
  17  27  23   -1.52    5.84
 -17 -27 -23    0.96    4.24
  14  30  26    1.20    4.56
 -14 -30 -26    0.00    6.72
  13  31  27    0.72    5.04
 -38  -4   0   -1.36    3.76
 -36  -6  -2   -0.08    2.40
 -26 -16 -12    7.28    4.00
  25  17  13   -2.80    3.28
 -25 -17 -13   -0.72    3.68
  24  18  14    0.88    3.92
 -24 -18 -14    0.40    4.08
  23  19  15    1.68    4.32
 -23 -19 -15    2.32    4.16
  22  20  16    2.88    5.68
 -22 -20 -16    3.12    7.36
  21  21  17    2.16    4.72
 -21 -21 -17    1.84    4.88
  20  22  18    2.08    4.40
 -20 -22 -18    0.72    6.96
  19  23  19   -3.52    6.08
 -19 -23 -19   -0.72    4.40
  18  24  20    0.08    4.16
 -18 -24 -20    0.08    7.04
  17  25  21   -2.88    3.36
 -17 -25 -21   -2.72    7.20
  16  26  22    1.12    7.68
 -16 -26 -22    1.60    6.64
  15  27  23    2.40    8.16
 -15 -27 -23   -7.60    8.72
  14  28  24   -2.08    6.40
 -14 -28 -24    3.92    7.76
  13  29  25   -4.56    6.32
 -13 -29 -25   -0.48    9.92
  12  30  26   -1.36    6.16
 -12 -30 -26    2.16    7.84
  11  31  27   -3.04    7.68
  10  32  28    1.92    6.16
 -38  -2   2    0.40    5.20
  37   3  -1   -1.52    3.44
 -37  -3   1   -4.24    5.20
  36   4   0   -0.40    3.84
 -36  -4   0    0.56    5.28
  35   5   1    1.36    3.44
  34   6   2   -1.20    3.76
 -33  -7  -3    0.80    3.20
  25  15  11    1.44    3.12
 -25 -15 -11   -0.80    3.04
  24  16  12   -1.68    3.76
 -24 -16 -12    2.48    4.72
  23  17  13    2.08    4.32
 -23 -17 -13   -1.04    4.08
  22  18  14   -0.56    5.52
 -22 -18 -14   -0.80    4.56
  21  19  15    1.12    6.24
 -21 -19 -15   -3.76    6.80
  20  20  16    2.72    5.04
 -20 -20 -16   -3.20    7.60
  19  21  17    1.36    5.44
 -19 -21 -17    2.88    5.84
  18  22  18    4.40    5.20
 -18 -22 -18   -2.88    5.68
  17  23  19    5.36    5.20
 -17 -23 -19   -6.24    6.08
  16  24  20   -1.76    8.56
 -16 -24 -20   -2.48    6.00
  15  25  21    0.08    4.48
 -15 -25 -21   -1.12    5.04
  14  26  22   -0.64    8.00
 -14 -26 -22   -4.00    7.20
  13  27  23    0.56    5.76
 -13 -27 -23    3.84    9.20
  12  28  24   -0.96    4.72
 -12 -28 -24    2.00    4.32
  11  29  25   -1.12    7.20
 -11 -29 -25    1.76    3.76
  10  30  26   -0.80    7.52
 -10 -30 -26   -5.68    8.08
  41  -3  -7   -3.60    6.88
 -40   2   6   -0.48    5.36
  39  -1  -5    4.08    7.28
  38   0  -4    8.40    6.96
  37   1  -3    0.00    6.80
 -37  -1   3   -2.72    4.96
  36   2  -2   -0.32    4.32
  35   3  -1   -0.72    4.72
 -35  -3   1   -1.44    6.56
  34   4   0   -0.16    3.76
 -34  -4   0    1.12    5.44
  33   5   1    0.56    3.68
 -33  -5  -1   -0.64    3.52
  32   6   2    5.76    3.76
 -32  -6  -2    4.40    4.72
  31   7   3    2.32    2.96
 -31  -7  -3   -0.56    3.12
 -30  -8  -4   -0.24    2.56
 -25 -13  -9    4.16    3.92
  24  14  10    3.76    3.44
 -24 -14 -10    9.28    3.12
  23  15  11   -0.24    3.68
 -23 -15 -11    0.16    3.60
  22  16  12    5.04    4.32
 -22 -16 -12    4.32    4.24
  21  17  13    7.04    6.72
 -21 -17 -13    1.60    6.64
  20  18  14   -0.72    4.96
 -20 -18 -14    0.00    4.48
  19  19  15   -1.36    4.72
 -19 -19 -15   -2.16    5.04
  18  20  16    2.00    5.36
 -18 -20 -16   -4.08    5.28
  17  21  17    2.08    5.20
 -17 -21 -17   -0.72    6.08
  16  22  18    7.92    9.44
 -16 -22 -18    0.56    6.32
  15  23  19   -0.56    6.00
 -15 -23 -19   -4.08    6.96
  14  24  20   -2.08    5.44
 -14 -24 -20    1.12    5.60
  13  25  21   -1.84    9.68
 -13 -25 -21    3.76    6.16
  12  26  22   -3.36    5.68
 -12 -26 -22    1.76    5.36
  11  27  23    3.52    5.52
 -11 -27 -23    2.32    5.36
  10  28  24   -1.52    4.96
 -10 -28 -24   -1.44    4.08
   9  29  25    4.40    6.32
  -9 -29 -25    7.76    9.12
   8  30  26    0.48    4.08
  -8 -30 -26    0.72    5.04
  -7 -31 -27   -0.56    6.08
  -6 -32 -28    0.08    6.00
  41  -5  -9   -0.80    6.80
  40  -4  -8   -1.44    8.00
  39  -3  -7   -0.08    7.68
 -39   3   7    0.00    4.48
  38  -2  -6    1.68    8.08
 -38   2   6    0.24    4.00
  37  -1  -5    3.36    7.36
 -37   1   5    2.00    4.96
  36   0  -4   -1.04    5.92
 -36   0   4    1.36    7.60
  35   1  -3   -0.88    5.12
 -35  -1   3    1.44    4.32
  34   2  -2    0.16    5.04
 -34  -2   2    3.20    4.00
  33   3  -1    0.32    5.52
 -33  -3   1   -0.80    4.56
  32   4   0    1.68    5.04
 -32  -4   0    0.16    4.40
  31   5   1   -0.64    4.16
 -31  -5  -1   -3.84    4.24
  30   6   2    2.96    4.16
 -30  -6  -2    8.96    4.56
  29   7   3    2.64    3.36
 -29  -7  -3    1.36    3.04
  28   8   4    4.32    2.96
 -28  -8  -4    3.68    2.72
 -27  -9  -5    6.88    2.40
  24  12   8    0.32    2.48
 -24 -12  -8    0.40    2.72
  23  13   9   21.75    3.76
 -23 -13  -9   18.95    3.60
  22  14  10    3.36    3.52
 -22 -14 -10    2.32    3.76
  21  15  11    1.84    3.84
 -21 -15 -11   -1.28    4.08
  20  16  12    9.60    4.56
 -20 -16 -12    8.96    4.40
  19  17  13    4.40    4.48
 -19 -17 -13   -1.12    4.48
  18  18  14   36.22    8.48
 -18 -18 -14   23.27    5.60
  17  19  15    4.16    5.68
 -17 -19 -15    1.44    5.28
  16  20  16    9.28    8.64
 -16 -20 -16    9.36    8.16
  15  21  17   -3.84    6.80
 -15 -21 -17    1.20    6.24
  14  22  18   -2.80    6.00
 -14 -22 -18   -7.76    6.64
  13  23  19    0.24    6.64
 -13 -23 -19   -1.84    6.48
  12  24  20    3.84    6.16
 -12 -24 -20    4.48    6.24
  11  25  21   10.24    7.36
 -11 -25 -21   -6.56    8.32
  10  26  22    6.48    5.92
 -10 -26 -22    0.64    6.72
   9  27  23    1.20    6.00
  -9 -27 -23   -3.36    6.24
   8  28  24    2.48    5.36
  -8 -28 -24    7.36    8.00
   7  29  25    1.68    5.44
  -7 -29 -25    3.04    5.92
   6  30  26   -0.32    6.16
  -6 -30 -26   -1.68    6.56
   5  31  27   -0.24    6.40
  -5 -31 -27    1.04    5.44
  42  -8 -12   -1.44    7.52
  40  -6 -10    1.92    7.12
  39  -5  -9    0.24    9.04
 -39   5   9    2.48    4.64
  38  -4  -8   -0.56    6.00
 -38   4   8   -1.52    4.00
  37  -3  -7   -4.00    6.64
 -37   3   7    5.84    3.76
  36  -2  -6    1.12    6.96
 -36   2   6   -4.24    4.96
  35  -1  -5    0.72    6.80
 -35   1   5    3.28    4.40
  34   0  -4   -6.96    6.24
 -34   0   4    1.36    4.88
  33   1  -3   -0.88    5.84
 -33  -1   3   -1.44    4.88
  32   2  -2    3.76    5.36
 -32  -2   2    5.44    4.80
  31   3  -1    2.40    5.84
 -31  -3   1    3.52    4.72
  30   4   0    1.76    5.52
 -30  -4   0    2.80    6.48
  29   5   1    2.56    4.48
 -29  -5  -1    0.24    4.24
  28   6   2    1.12    3.92
 -28  -6  -2   -0.48    3.76
  27   7   3    0.96    3.68
 -27  -7  -3   -3.12    4.48
  26   8   4    2.00    2.96
 -26  -8  -4    1.36    2.80
  25   9   5   -1.28    2.72
 -25  -9  -5   -1.04    2.24
  24  10   6    3.20    2.48
 -24 -10  -6    2.96    2.48
  23  11   7   15.27    2.80
 -23 -11  -7   11.27    2.72
  22  12   8   -0.08    3.28
 -22 -12  -8   -1.92    3.04
  21  13   9    6.24    3.60
 -21 -13  -9    9.44    3.52
  20  14  10    0.32    3.68
 -20 -14 -10    0.00    3.92
  19  15  11    5.92    5.20
 -19 -15 -11    2.08    4.08
  18  16  12   -2.64    4.32
 -18 -16 -12   -9.36    6.64
  17  17  13   -4.56    4.80
 -17 -17 -13   -0.40    4.72
  16  18  14    9.68    5.12
 -16 -18 -14    6.56    5.04
  15  19  15   12.87    9.12
 -15 -19 -15    2.16    5.04
  14  20  16    1.84    5.60
 -14 -20 -16    6.24    5.68
  13  21  17    1.28    5.60
 -13 -21 -17   -1.60    6.56
  12  22  18   -0.64    6.00
 -12 -22 -18    1.28    6.24
  11  23  19   -1.76    6.80
 -11 -23 -19    5.68    6.96
  10  24  20    1.52    6.72
 -10 -24 -20    5.52    7.52
   9  25  21   11.03    7.76
  -9 -25 -21   -6.96    7.84
   8  26  22    4.16    6.88
  -8 -26 -22    3.28    7.44
   7  27  23   -2.24    7.76
  -7 -27 -23   -2.88   12.47
   6  28  24   -4.24    6.64
  -6 -28 -24    7.28    7.84
   5  29  25   -3.68    6.40
  -5 -29 -25   12.07    6.08
   4  30  26    3.44    6.08
  -4 -30 -26   -4.56    6.16
   3  31  27    2.24    7.92
  -3 -31 -27    3.20    5.20
  41  -9 -13   -0.32    8.56
  39  -7 -11   -5.36   10.16
  38  -6 -10   -1.12    8.56
 -38   6  10    1.84    3.92
  37  -5  -9    9.76    9.44
 -37   5   9    5.44    4.96
  36  -4  -8   -0.32    6.64
 -36   4   8    0.80    4.64
  35  -3  -7    8.48    7.12
 -35   3   7   -2.72    5.68
  34  -2  -6    9.92    7.04
 -34   2   6    1.92    6.00
  33  -1  -5   -2.00    6.80
 -33   1   5   -0.32    5.52
  32   0  -4    2.80    7.12
 -32   0   4    2.24    5.76
  31   1  -3   -1.68    6.64
 -31  -1   3    3.76    5.44
  30   2  -2   15.59    6.32
 -30  -2   2   17.75    5.44
  29   3  -1   -1.84    5.84
 -29  -3   1    0.48    4.56
  28   4   0   22.23    5.28
 -28  -4   0   19.67    4.88
  27   5   1    3.04    4.40
 -27  -5  -1   -0.32    4.16
  26   6   2    3.76    4.32
 -26  -6  -2    6.16    3.60
  25   7   3   26.95    3.76
 -25  -7  -3   31.11    4.88
  24   8   4   -0.80    3.04
 -24  -8  -4   -0.16    2.80
  23   9   5   47.74    5.28
 -23  -9  -5   46.30    3.52
  22  10   6    5.60    2.88
 -22 -10  -6    2.88    2.80
  21  11   7   91.96    6.64
  20  12   8    7.28    3.36
 -20 -12  -8    0.08    3.20
  19  13   9   32.30    4.00
 -19 -13  -9   23.75    3.92
  18  14  10   32.38    3.92
 -18 -14 -10   28.07    4.48
  17  15  11    2.24    3.84
 -17 -15 -11    1.36    4.08
  16  16  12   73.09   11.51
 -16 -16 -12   79.00   10.87
  15  17  13    7.20    7.52
 -15 -17 -13    2.40    4.80
  14  18  14   68.21    7.60
 -14 -18 -14   70.37    7.20
  13  19  15   -0.08    4.96
 -13 -19 -15   -4.72    4.80
  12  20  16   16.15    6.08
 -12 -20 -16   15.83    6.24
  11  21  17   20.47    6.32
 -11 -21 -17   15.35    6.24
  10  22  18   -1.04    7.12
 -10 -22 -18    0.72    6.80
   9  23  19   11.75    6.96
  -9 -23 -19   31.83    8.32
   8  24  20    2.96    7.04
  -8 -24 -20    5.20    7.60
   7  25  21   14.63   10.48
  -7 -25 -21    4.56   12.39
   6  26  22    0.32    7.52
  -6 -26 -22    6.40    8.16
   5  27  23    1.68    7.76
  -5 -27 -23   -2.00   13.19
   4  28  24    5.20    7.12
  -4 -28 -24    4.00    7.28
   3  29  25   -6.08    6.08
  -3 -29 -25    2.00    6.24
   2  30  26    2.32    5.92
  -2 -30 -26   -1.60    6.64
  -1 -31 -27   10.32    5.60
   0 -32 -28   -1.60   11.03
  38  -8 -12   -4.00   10.64
 -38   8  12    0.32    5.44
  37  -7 -11    4.40    9.52
 -37   7  11    0.00    4.00
  36  -6 -10    2.72   10.08
 -36   6  10    4.48    5.52
  35  -5  -9    3.20    6.64
 -35   5   9   -0.24    5.44
  34  -4  -8   -3.52    7.44
 -34   4   8    1.20    5.84
  33  -3  -7   -5.76    7.36
 -33   3   7   -4.16    7.04
  32  -2  -6   -2.24    7.52
 -32   2   6   -2.80    5.68
  31  -1  -5    3.28    7.36
 -31   1   5    0.32    6.32
  30   0  -4    8.96    7.12
 -30   0   4    1.44    5.92
  29   1  -3    0.48    6.32
 -29  -1   3    0.48    5.60
  28   2  -2    8.64    6.16
 -28  -2   2   11.43    7.60
  27   3  -1    4.96    5.28
 -27  -3   1   -6.32    4.64
  26   4   0    3.04    4.64
 -26  -4   0    0.72    4.48
  25   5   1    3.20    4.56
 -25  -5  -1    3.36    3.92
  24   6   2   -1.12    3.60
 -24  -6  -2    2.64    3.52
  23   7   3    4.88    3.20
 -23  -7  -3    9.12    4.48
  22   8   4    2.96    3.04
 -22  -8  -4   -2.48    2.56
  21   9   5    7.92    2.96
 -21  -9  -5   11.51    2.72
  20  10   6   42.22    3.76
 -20 -10  -6   58.37    5.20
  19  11   7   -0.08    2.96
 -19 -11  -7   -0.64    3.04
  18  12   8   18.95    3.76
 -18 -12  -8   13.99    3.36
  17  13   9    3.28    3.60
 -17 -13  -9    0.24    5.60
  16  14  10    8.96    3.76
 -16 -14 -10    2.48    3.60
  15  15  11   -0.16    3.84
 -15 -15 -11   -1.04    3.76
  14  16  12   22.63    7.60
 -14 -16 -12   19.35    5.04
  13  17  13    9.12    5.12
 -13 -17 -13    5.12    4.56
  12  18  14   15.67    5.20
 -12 -18 -14   13.27    4.72
  11  19  15   -3.20    5.12
 -11 -19 -15    6.16    6.08
  10  20  16    3.68    6.32
 -10 -20 -16   -5.20    5.84
   9  21  17   -0.32    9.76
  -9 -21 -17   -1.52    6.48
   8  22  18   -5.12   11.75
  -8 -22 -18  -10.16   12.39
   7  23  19    2.80    7.52
  -7 -23 -19    4.16    7.76
   6  24  20  -10.00   13.11
  -6 -24 -20    0.96   13.11
   5  25  21    6.16    6.96
  -5 -25 -21   -6.64    8.40
   4  26  22    3.04    8.48
  -4 -26 -22   -4.56    8.48
   3  27  23    7.20    8.00
  -3 -27 -23   -4.56   13.35
   2  28  24    0.80    7.76
  -2 -28 -24   -4.32   12.47
   1  29  25   -4.96    6.08
  -1 -29 -25    0.32    9.52
   0  30  26    2.16    6.00
   0 -30 -26    1.84    6.80
  -1  31  27    5.12    7.84
   1 -31 -27  -11.91   13.03
   2 -32 -28    5.12   11.91
  38 -10 -14    4.32    8.56
  37  -9 -13    5.44    9.44
 -37   9  13    0.72    5.68
  36  -8 -12    5.92   10.08
 -36   8  12    1.12    5.12
  35  -7 -11    5.36    7.52
 -35   7  11   -0.32    6.16
  34  -6 -10   -6.16    6.96
 -34   6  10    4.32    6.08
  33  -5  -9    5.20    7.36
 -33   5   9    6.96    6.48
  32  -4  -8    2.64    7.52
 -32   4   8    4.72    7.04
  31  -3  -7    1.68    7.92
 -31   3   7    1.28    6.00
  30  -2  -6    2.48    7.52
 -30   2   6   -4.72    6.48
  29  -1  -5    1.60    7.04
 -29   1   5    4.00    5.76
  28   0  -4   25.27    7.20
 -28   0   4   21.27    5.76
  27   1  -3   -0.56    6.40
 -27  -1   3   -1.44    5.36
  26   2  -2   40.30    6.48
 -26  -2   2   35.26    5.44
  25   3  -1    7.04    5.12
 -25  -3   1   -3.52    4.48
  24   4   0   15.91    4.88
 -24  -4   0   24.39    4.64
  23   5   1   25.59    4.64
 -23  -5  -1   35.82    4.00
  22   6   2   -0.32    3.84
 -22  -6  -2   -1.44    3.20
  21   7   3  121.46    6.16
  20   8   4   19.75    3.28
 -20  -8  -4   20.87    2.96
  18  10   6    1.20    2.96
 -18 -10  -6    2.08    3.04
  17  11   7   66.37    4.56
 -17 -11  -7   80.60    4.80
  16  12   8   26.07    5.84
 -16 -12  -8   23.99    3.60
  15  13   9    8.24    3.84
 -15 -13  -9   10.64    3.44
 -14 -14 -10  148.97    7.68
  13  15  11   10.24    4.72
 -13 -15 -11    7.04    4.08
  12  16  12  132.50    8.96
 -12 -16 -12  132.10    8.80
  11  17  13    3.44    4.64
 -11 -17 -13    2.88    5.12
  10  18  14   41.90    5.84
 -10 -18 -14   38.86    6.88
   9  19  15   11.35    5.60
  -9 -19 -15   14.39    5.60
   8  20  16    1.52    9.12
  -8 -20 -16    0.24    6.64
   7  21  17   38.38   10.56
  -7 -21 -17   57.25   12.79
   6  22  18    8.32    7.04
  -6 -22 -18    3.76    7.76
   5  23  19   33.26   11.11
  -5 -23 -19   36.54   13.27
   4  24  20   -5.76    7.84
  -4 -24 -20   -9.04    8.48
   3  25  21    4.56    8.72
  -3 -25 -21   -5.04    9.28
   2  26  22    6.00    7.68
  -2 -26 -22   -5.52    8.40
   1  27  23    1.36    8.64
  -1 -27 -23    5.76    9.04
   0  28  24   -1.52    7.52
   0 -28 -24    1.92    8.16
  -1  29  25    0.40    6.56
   1 -29 -25    2.72    6.88
  -2  30  26   -6.40    8.40
   2 -30 -26    5.04    7.60
  -3  31  27   -0.96    9.28
   3 -31 -27   -2.64   13.11
  -4  32  28   -3.28    7.12
  36 -10 -14   -1.12   11.11
 -36  10  14   -0.88    5.44
  35  -9 -13    0.32    7.36
 -35   9  13    0.32    5.84
  34  -8 -12    4.56    8.32
 -34   8  12    2.64    6.64
  33  -7 -11   -2.32    7.76
 -33   7  11   -2.48    6.16
  32  -6 -10    5.20    8.40
 -32   6  10   -3.36    6.96
  31  -5  -9   -0.40    7.68
 -31   5   9   -6.08    7.68
  30  -4  -8    1.52    8.88
 -30   4   8   -8.32    6.80
  29  -3  -7   -1.28    8.48
 -29   3   7    2.72    7.04
  28  -2  -6   -2.32    7.36
 -28   2   6    4.08    6.00
  27  -1  -5    6.48    6.40
 -27   1   5    0.00    5.76
  26   0  -4    4.96    5.84
 -26   0   4    1.12    5.04
  25   1  -3    8.24    5.60
 -25  -1   3    4.64    4.64
  24   2  -2   -7.76    5.44
 -24  -2   2    0.00    4.40
  23   3  -1    7.60    4.72
 -23  -3   1    7.04    4.00
  22   4   0   11.67    4.64
 -22  -4   0   17.03    5.76
  21   5   1   27.91    4.32
 -21  -5  -1   30.63    5.36
  20   6   2   38.06    4.08
 -20  -6  -2   47.02    3.92
  19   7   3   17.19    3.20
 -19  -7  -3   18.31    3.12
  18   8   4   -0.40    2.40
 -18  -8  -4   -0.88    2.56
  17   9   5    2.16    2.72
 -17  -9  -5    4.48    2.72
  16  10   6   15.59    3.04
 -16 -10  -6   18.15    2.88
  15  11   7   11.19    3.28
 -15 -11  -7    8.00    3.12
  14  12   8   10.79    3.76
 -14 -12  -8   16.39    3.52
  13  13   9   11.35    6.00
 -13 -13  -9   11.83    3.92
  12  14  10   27.59    5.20
 -12 -14 -10   23.51    4.00
  11  15  11   -6.00    4.48
 -11 -15 -11    1.60    4.32
  10  16  12    4.48    5.12
 -10 -16 -12    8.48    6.00
   9  17  13    0.64    4.80
  -9 -17 -13    1.04    5.68
   8  18  14    6.80    5.12
  -8 -18 -14    1.52    5.28
   7  19  15    8.16    6.24
  -7 -19 -15    8.24    6.16
   6  20  16   -2.40    9.36
  -6 -20 -16   -8.32   10.56
   5  21  17   20.63    7.60
  -5 -21 -17   17.19    7.60
   4  22  18    4.56    6.80
  -4 -22 -18    9.20    7.76
   3  23  19   -3.76    8.40
  -3 -23 -19   -4.48    8.80
   2  24  20    5.28    8.24
  -2 -24 -20    0.96    8.40
   1  25  21    1.28    9.36
  -1 -25 -21   -6.88    9.12
   0  26  22    5.20    8.40
   0 -26 -22   -4.48    9.12
  -1  27  23   -7.28    8.72
   1 -27 -23    3.52    8.80
  -2  28  24    5.28    7.60
   2 -28 -24    2.64    8.00
  -3  29  25   -5.20    9.68
   3 -29 -25    1.52    7.36
  -4  30  26   -5.04    9.20
   4 -30 -26    3.44   13.59
  -5  31  27   -1.12    8.08
   5 -31 -27    5.84   14.31
 -36  12  16   -3.68    9.04
  35 -11 -15    0.80   10.79
 -35  11  15   -0.96    5.60
  34 -10 -14    1.36    8.24
 -34  10  14    3.68    6.40
  33  -9 -13    7.44    9.12
 -33   9  13    0.96    7.20
  32  -8 -12    5.20    8.96
 -32   8  12    2.48    7.12
  31  -7 -11   -4.64   10.56
 -31   7  11   -0.16    7.60
  30  -6 -10   -4.08    8.88
 -30   6  10   11.03    7.28
  29  -5  -9   -9.20    9.84
 -29   5   9    5.28    7.12
  28  -4  -8    1.92    7.04
 -28   4   8   -3.92    6.48
  27  -3  -7   -4.72    6.96
 -27   3   7   -1.36    5.76
  26  -2  -6    6.16    7.20
 -26   2   6    2.72    5.92
  25  -1  -5    5.76    5.68
 -25   1   5    0.64    4.96
  24   0  -4   21.11    5.92
 -24   0   4   15.11    4.88
  23   1  -3    7.52    5.20
 -23  -1   3    6.64    4.56
  22   2  -2   35.10    5.52
 -22  -2   2   34.54    5.12
  21   3  -1    6.80    4.56
 -21  -3   1    8.08    3.92
  20   4   0    3.52    4.00
 -20  -4   0    3.28    3.68
  19   5   1   98.99    5.60
 -19  -5  -1  100.43    5.12
  18   6   2   57.25    4.08
 -18  -6  -2   51.98    4.08
  17   7   3  108.27    7.60
 -17  -7  -3   99.39    7.92
  16   8   4   48.46    4.08
 -16  -8  -4   48.06    3.44
  15   9   5  115.39    7.20
 -15  -9  -5  123.38    7.68
  14  10   6    8.08    2.80
 -14 -10  -6    8.24    2.72
  13  11   7    1.44    3.04
 -13 -11  -7   -1.12    3.36
  12  12   8  161.12    7.92
 -12 -12  -8  181.28    7.60
  11  13   9   19.51    4.64
 -11 -13  -9   23.75    3.92
  10  14  10   68.77    5.84
 -10 -14 -10   74.84    5.68
   9  15  11   12.79    5.76
  -9 -15 -11   17.43    5.28
   8  16  12   27.59    6.00
  -8 -16 -12   22.15    5.52
   7  17  13    2.80    5.28
  -7 -17 -13    3.44    6.16
   6  18  14   -0.64    5.76
  -6 -18 -14    7.20    6.00
   5  19  15   27.43    9.68
  -5 -19 -15   26.71    9.92
   4  20  16    6.24    6.56
  -4 -20 -16   11.03    7.20
   3  21  17   32.30    7.60
  -3 -21 -17   17.91    8.24
   2  22  18   14.71    7.84
  -2 -22 -18    9.92    8.64
   1  23  19   -0.48    8.24
  -1 -23 -19   17.19    8.96
   0  24  20   -1.44    8.24
   0 -24 -20    4.48    8.56
  -1  25  21    2.24    9.04
   1 -25 -21   -2.96   10.00
  -2  26  22   -3.84    8.80
   2 -26 -22   -9.84    9.84
  -3  27  23    0.72    8.16
   3 -27 -23    0.32   10.48
  -4  28  24    0.80    8.08
   4 -28 -24   -7.68    9.52
  -5  29  25    1.04    8.64
   5 -29 -25   -5.76    8.72
   6 -30 -26   -5.52   12.87
   7 -31 -27   -3.20   15.35
 -36  14  18   -0.88    8.32
 -35  13  17    3.52   11.11
  34 -12 -16   13.43   11.59
 -34  12  16    0.48    5.52
  33 -11 -15   -0.88    7.52
 -33  11  15    0.00    6.32
  32 -10 -14    8.72    9.84
 -32  10  14    2.80    8.64
  31  -9 -13   -1.84    9.44
 -31   9  13   -6.32    8.08
  30  -8 -12   12.31   11.51
 -30   8  12    9.68    8.80
  29  -7 -11    6.40    9.60
 -29   7  11    0.88    8.08
  28  -6 -10    4.96    9.92
 -28   6  10    4.16    7.60
  27  -5  -9    6.80    8.08
 -27   5   9   13.27    6.48
  26  -4  -8    2.80    8.56
 -26   4   8    4.24    6.16
  25  -3  -7   19.35    6.72
 -25   3   7   22.71    5.92
  24  -2  -6   -0.48    6.08
 -24   2   6   -0.72    5.20
  23  -1  -5   35.74    6.80
 -23   1   5   42.62    5.92
  22   0  -4   23.91    5.52
 -22   0   4   13.19    5.68
  21   1  -3    8.88    5.60
 -21  -1   3    6.08    4.48
  20   2  -2  122.98    7.68
 -20  -2   2  127.62    7.20
  19   3  -1   36.38    5.20
 -19  -3   1   39.10    4.40
  18   4   0  341.12   16.95
 -18  -4   0  403.89   18.47
  17   5   1   35.58    3.76
 -17  -5  -1   40.70    3.52
  16   6   2  191.99   10.56
 -16  -6  -2  182.23   11.11
  15   7   3   19.43    2.56
 -15  -7  -3   14.55    2.56
  14   8   4   28.23    2.96
 -14  -8  -4   24.79    2.72
  13   9   5  240.53    8.16
  12  10   6   -0.08    2.80
 -12 -10  -6    5.44    2.80
  11  11   7  328.65   17.75
 -11 -11  -7  340.88   16.15
  10  12   8   54.45    4.88
 -10 -12  -8   47.98    4.64
   9  13   9   61.41    5.04
  -9 -13  -9   61.01    5.44
   8  14  10    7.04    4.96
  -8 -14 -10    0.88    4.16
   7  15  11    9.60    5.12
  -7 -15 -11   12.31    5.20
   6  16  12   69.65    7.28
  -6 -16 -12   70.53    7.84
   5  17  13    7.36    5.84
  -5 -17 -13   11.35    6.32
   4  18  14  123.14   11.91
  -4 -18 -14  114.03    8.08
   3  19  15   21.51    6.48
  -3 -19 -15   26.55    7.60
   2  20  16   24.71    6.80
  -2 -20 -16   18.15    8.08
   1  21  17   -3.04    7.44
  -1 -21 -17    2.24    8.40
   0  22  18    2.64    7.52
   0 -22 -18   -0.24    8.56
  -1  23  19    6.40    8.40
   1 -23 -19   15.19    9.68
  -2  24  20    0.80    9.12
   2 -24 -20   -6.56    9.68
  -3  25  21    7.52    9.68
   3 -25 -21   15.59   10.56
  -4  26  22    7.36    7.60
   4 -26 -22    1.68   10.40
  -5  27  23   -4.16    8.88
   5 -27 -23   -1.28    9.60
  -6  28  24   -0.40    7.52
   6 -28 -24   -2.24    9.36
  -7  29  25    3.36    5.60
   7 -29 -25    1.84    9.36
  -8  30  26    0.16    8.48
   8 -30 -26   -3.36    7.60
 -35  15  19    0.32    7.20
  34 -14 -18   -8.80   11.59
  33 -13 -17   -6.08   11.51
 -33  13  17   -1.68    8.72
  32 -12 -16   -0.40    8.16
 -32  12  16    2.64    6.56
  31 -11 -15   -0.48    8.32
 -31  11  15   -6.72    7.04
  30 -10 -14    4.40   10.08
 -30  10  14    4.24    8.32
  29  -9 -13   12.47   10.71
 -29   9  13   -3.44    8.40
  28  -8 -12  -12.95   10.24
 -28   8  12    0.80    7.04
  27  -7 -11   -7.36    8.48
 -27   7  11    4.72    7.84
  26  -6 -10   -4.88    8.08
 -26   6  10   -3.04    6.64
  25  -5  -9   13.99    8.24
 -25   5   9   -7.12    6.80
  24  -4  -8    0.40    7.04
 -24   4   8   -7.36    5.92
  23  -3  -7    0.88    7.12
 -23   3   7   11.99    6.40
  22  -2  -6    4.16    5.92
 -22   2   6    0.24    4.88
  21  -1  -5   40.22    6.48
 -21   1   5   32.78    5.36
  20   0  -4    7.76    5.60
 -20   0   4    7.68    4.88
  19   1  -3   49.98    5.52
 -19  -1   3   51.50    5.28
  18   2  -2   34.30    4.56
 -18  -2   2   28.15    4.08
  17   3  -1   11.67    3.76
 -17  -3   1   11.27    3.36
  16   4   0   27.91    3.44
 -16  -4   0   35.82    4.64
  15   5   1    8.24    2.80
 -15  -5  -1    4.24    2.32
  14   6   2  162.16    9.44
  13   7   3   11.35    2.16
 -13  -7  -3   13.43    2.32
  12   8   4   23.83    2.40
 -12  -8  -4   23.67    2.32
  11   9   5  103.55    5.12
 -11  -9  -5   98.91    4.80
  10  10   6   84.92    5.04
 -10 -10  -6   82.92    4.72
   9  11   7   78.12    4.72
  -9 -11  -7   74.13    4.96
   8  12   8   60.37    5.28
  -8 -12  -8   58.13    5.04
   7  13   9  132.10    6.96
  -7 -13  -9  127.78    6.64
   6  14  10   15.03    5.04
  -6 -14 -10    0.08    4.80
   5  15  11   47.90    6.32
  -5 -15 -11   44.62    6.32
   4  16  12   20.47    6.32
  -4 -16 -12   23.67    6.48
   3  17  13   30.31    6.64
  -3 -17 -13   43.66    6.88
   2  18  14    3.28    6.48
  -2 -18 -14    8.88    6.72
   1  19  15   -3.84    6.48
  -1 -19 -15    8.48    7.44
   0  20  16    4.88    7.36
   0 -20 -16   13.91    8.00
  -1  21  17   -1.04    7.52
   1 -21 -17   -5.28    8.48
  -2  22  18    8.56    8.24
   2 -22 -18    1.92    9.52
  -3  23  19   -2.32    9.12
   3 -23 -19    2.00    9.52
  -4  24  20    2.08    8.08
   4 -24 -20   -8.40    9.76
  -5  25  21    7.20    9.60
   5 -25 -21    3.44   10.71
  -6  26  22    6.24    9.76
   6 -26 -22    8.80   11.19
  -7  27  23   -4.32    9.12
   7 -27 -23    0.56   10.87
  -8  28  24  -11.35    8.88
   8 -28 -24   -1.60    9.68
  -9  29  25   -1.36    6.40
   9 -29 -25   -1.76    9.12
 -10  30  26   -0.80    9.60
  10 -30 -26    2.64    8.08
  33 -15 -19   -1.76    9.92
  32 -14 -18   10.08    8.40
 -32  14  18   -1.44   10.16
  31 -13 -17    7.76    9.84
 -31  13  17   -3.84    6.72
  30 -12 -16   13.75    8.88
 -30  12  16    1.36    7.28
  29 -11 -15    9.68    9.76
 -29  11  15   -5.44    7.84
  28 -10 -14    7.52   11.43
 -28  10  14    4.88    8.64
  27  -9 -13   -4.56    9.60
 -27   9  13    4.24    7.44
  26  -8 -12   10.32    9.04
 -26   8  12    2.48    7.20
  25  -7 -11   53.02    9.68
 -25   7  11   43.02    7.36
  24  -6 -10   15.83    7.84
 -24   6  10    3.04    6.56
  23  -5  -9   70.93    8.32
 -23   5   9   69.89    7.52
  22  -4  -8   -2.40    6.24
 -22   4   8    7.44    5.36
  21  -3  -7  160.72    9.68
 -21   3   7  156.25    9.12
  20  -2  -6   46.86    7.12
 -20   2   6   55.73    6.72
  19  -1  -5  109.55    7.52
 -19   1   5  118.98    6.88
  18   0  -4  336.08   18.15
 -18   0   4  402.45   18.95
  17   1  -3    4.88    4.16
 -17  -1   3   16.95    4.00
  16   2  -2  762.28   31.99
  15   3  -1    2.48    2.96
 -15  -3   1    4.40    2.96
 -14  -4   0  985.78   36.54
  13   5   1  102.59    4.80
 -13  -5  -1  112.19    4.56
  12   6   2  621.63   25.03
 -12  -6  -2  610.91   23.83
  10   8   4   16.79    3.36
 -10  -8  -4   21.83    2.56
   8  10   6   77.80    4.88
  -8 -10  -6   84.84    4.88
   7  11   7  652.09   28.95
  -7 -11  -7  682.00   28.95
   6  12   8    2.88    3.84
  -6 -12  -8    0.72    4.32
   5  13   9  206.14   12.47
  -5 -13  -9  225.33   10.64
   4  14  10  422.76   14.71
  -4 -14 -10  400.29   20.23
   3  15  11    7.76    5.28
  -3 -15 -11    1.04    6.24
   2  16  12  664.49   21.11
  -2 -16 -12  644.02   21.11
   1  17  13   -0.96    6.64
  -1 -17 -13   -0.16    7.20
   0  18  14   76.52    7.76
   0 -18 -14   72.93    9.36
  -1  19  15   -6.40    6.96
   1 -19 -15   -2.64    7.60
  -2  20  16   29.51    8.16
   2 -20 -16   12.47    7.92
  -3  21  17   39.26    8.80
   3 -21 -17   32.22    9.68
  -4  22  18   -1.20    6.80
   4 -22 -18    8.56    9.60
  -5  23  19   30.47   10.16
   5 -23 -19   31.51   11.11
  -6  24  20    1.52    9.60
   6 -24 -20    6.80   11.27
  -7  25  21   -1.84   10.24
   7 -25 -21   21.51   11.83
  -8  26  22    1.36   10.00
   8 -26 -22   -5.60   10.32
  -9  27  23   -3.84    9.20
   9 -27 -23   -2.00    9.68
 -10  28  24    0.48    8.24
  10 -28 -24    7.36    9.60
 -11  29  25   -0.40    9.76
  11 -29 -25    0.96    9.76
 -12  30  26    1.28    7.52
  12 -30 -26    0.40   10.00
  32 -16 -20   -2.80   12.23
  31 -15 -19    2.64   10.79
 -31  15  19   -1.92    6.80
  30 -14 -18   10.16   10.32
 -30  14  18   12.71   12.39
  29 -13 -17   -1.44   10.00
 -29  13  17    1.68    7.84
  28 -12 -16    0.80    9.76
 -28  12  16   -3.60    7.76
  27 -11 -15    4.32   11.11
 -27  11  15   -4.72    7.76
  26 -10 -14   11.27    9.36
 -26  10  14    5.68    8.00
  25  -9 -13    5.76    8.96
 -25   9  13    6.56    7.52
  24  -8 -12    5.20    8.40
 -24   8  12   -2.88    7.44
  23  -7 -11   22.63    8.32
 -23   7  11   19.27    7.04
  22  -6 -10   10.32    7.28
 -22   6  10    5.36    5.84
  21  -5  -9   18.87    6.72
 -21   5   9    8.64    6.40
  20  -4  -8   35.02    6.72
 -20   4   8   31.91    6.48
  19  -3  -7   26.23    5.84
 -19   3   7   21.43    5.28
  18  -2  -6   62.21    7.04
 -18   2   6   63.89    6.16
  17  -1  -5   42.78    5.44
 -17   1   5   42.46    4.80
  16   0  -4   31.59    5.12
 -16   0   4   35.74    4.48
  15   1  -3    6.40    4.08
 -15  -1   3    1.60    3.68
  14   2  -2    0.40    3.28
 -14  -2   2    1.36    2.80
  13   3  -1  104.83    4.96
 -13  -3   1   95.64    4.56
  12   4   0  139.85    5.60
 -12  -4   0  138.90    5.28
  11   5   1   51.50    2.80
 -11  -5  -1   58.53    4.32
  10   6   2  156.65    7.76
 -10  -6  -2  176.40    8.24
   9   7   3  307.06   13.19
  -9  -7  -3  306.18   13.35
   8   8   4  199.03   10.48
  -8  -8  -4  220.22    8.72
   7   9   5  527.67   22.95
  -7  -9  -5  506.32   23.27
   6  10   6  150.25    7.76
  -6 -10  -6  154.25    7.68
   5  11   7   98.99    5.76
  -5 -11  -7   96.83    5.84
   4  12   8   20.15    4.16
  -4 -12  -8   24.79    4.32
   3  13   9   32.86    5.04
  -3 -13  -9   34.94    4.96
   2  14  10  182.47    9.28
  -2 -14 -10  199.11    9.44
   1  15  11    0.64    5.76
  -1 -15 -11   -7.76    6.16
   0  16  12  131.78    9.04
   0 -16 -12  122.82    9.52
  -1  17  13    0.48    6.96
   1 -17 -13   -3.12    7.60
  -2  18  14    0.96    7.12
   2 -18 -14   -6.64    7.84
  -3  19  15   23.43    7.92
   3 -19 -15   29.83    7.84
  -4  20  16   -4.00    8.24
   4 -20 -16   11.99    8.72
  -5  21  17   13.51   13.51
   5 -21 -17   20.47   10.00
  -6  22  18   13.43    8.96
   6 -22 -18    8.72   10.00
  -7  23  19   18.15    9.52
   7 -23 -19   -8.08   11.19
  -8  24  20    7.52   10.00
   8 -24 -20    8.80   10.71
  -9  25  21    0.88   10.32
   9 -25 -21   -3.12   11.27
 -10  26  22    4.24   10.32
  10 -26 -22    4.40   11.03
 -11  27  23   -1.76    9.28
  11 -27 -23   11.59    9.60
 -12  28  24   -3.20    8.40
  12 -28 -24   -2.72   10.24
 -13  29  25    0.16    9.04
  13 -29 -25   -0.80    7.60
  32 -18 -22    3.36    9.92
  31 -17 -21   11.59   11.51
  30 -16 -20    7.84   14.55
 -30  16  20    0.96   10.95
  29 -15 -19    8.40    9.28
 -29  15  19    2.64    8.16
  28 -14 -18   15.99   11.51
 -28  14  18   -2.32    8.64
  27 -13 -17   13.19    9.92
 -27  13  17   -1.04    8.64
  26 -12 -16   20.31   12.07
 -26  12  16    8.64    8.80
  25 -11 -15    4.80   10.40
 -25  11  15   -3.60    9.12
  24 -10 -14    8.08    9.20
 -24  10  14    0.88    8.32
  23  -9 -13   34.06    9.92
 -23   9  13   30.71    7.84
  22  -8 -12   -0.40    8.32
 -22   8  12   -9.52    7.12
  21  -7 -11  146.81   10.56
 -21   7  11  134.34    9.60
  20  -6 -10   77.80    8.48
 -20   6  10   73.01    7.44
  19  -5  -9  310.09   13.75
 -19   5   9  294.10   21.19
  18  -4  -8   -7.44    6.40
 -18   4   8   -3.60    5.12
  17  -3  -7  134.66    9.12
 -17   3   7  145.37    8.16
  16  -2  -6  217.02    9.44
 -16   2   6  224.61    9.36
  15  -1  -5   13.91    4.48
 -15   1   5   11.67    4.00
  13   1  -3  106.51    5.60
 -13  -1   3  111.87    5.36
  12   2  -2  753.97   30.79
 -12  -2   2  734.46   29.91
  11   3  -1   -1.12    2.32
 -11  -3   1   -1.28    2.16
  10   4   0  426.60   16.95
 -10  -4   0  462.34   17.67
   9   5   1  556.78   20.47
  -9  -5  -1  577.65   22.15
   8   6   2  226.69    9.44
  -8  -6  -2  214.78    7.04
  -7  -7  -3 2261.50   84.36
   6   8   4   -1.12    2.48
  -6  -8  -4   -0.88    2.08
   4  10   6  326.57   18.47
  -4 -10  -6  320.65   17.03
   2  12   8  244.53   10.48
  -2 -12  -8  246.28   10.56
   1  13   9   92.92    6.72
  -1 -13  -9   89.88    7.20
  -1  15  11    4.32    5.92
   1 -15 -11   -5.84    6.40
  -3  17  13   17.67    8.08
   3 -17 -13   23.67    8.08
  -4  18  14  136.50   10.64
   4 -18 -14  130.42   10.48
  -5  19  15   34.54    7.60
   5 -19 -15   43.02    8.08
  -6  20  16    8.80    7.92
   6 -20 -16    1.12    8.72
  -7  21  17   78.20   10.71
   7 -21 -17   71.73   11.59
  -8  22  18    1.36    8.88
   8 -22 -18   -4.00   10.79
  -9  23  19   28.47   15.59
   9 -23 -19   38.62   11.67
 -10  24  20   -0.72    9.60
  10 -24 -20   -5.60   11.59
 -11  25  21  -11.35   10.64
  11 -25 -21    7.76   11.91
 -12  26  22    5.12   10.08
  12 -26 -22   14.07   10.40
 -13  27  23   -5.44    9.12
  13 -27 -23   -8.16    9.68
 -14  28  24   -0.08    6.96
  14 -28 -24   -3.04   11.03
 -15  29  25   -0.56    9.28
  15 -29 -25   -1.68    9.36
  30 -18 -22   -3.12   14.07
  29 -17 -21    2.24   13.51
 -29  17  21    0.48    8.88
  28 -16 -20    1.04   10.64
 -28  16  20   -2.56    8.08
  27 -15 -19    1.76   10.56
 -27  15  19   -8.88    8.16
  26 -14 -18   -3.92   10.64
 -26  14  18    2.40    8.80
  25 -13 -17   -0.32   10.64
 -25  13  17    4.64    8.80
  24 -12 -16   -1.28   10.00
 -24  12  16    3.52    8.32
  23 -11 -15    2.00    9.84
 -23  11  15    4.88    8.72
  22 -10 -14   17.27    9.52
 -22  10  14    5.84    7.52
  21  -9 -13   17.75    8.24
 -21   9  13    1.60    6.96
  20  -8 -12    3.68    7.76
 -20   8  12    1.92    7.36
  19  -7 -11   -8.88    7.76
 -19   7  11    3.52    5.92
  18  -6 -10    2.32    7.12
 -18   6  10   -0.80    5.52
  17  -5  -9   11.11    6.56
 -17   5   9   10.64    5.76
  16  -4  -8   73.17    6.88
 -16   4   8   61.33    5.76
  15  -3  -7   14.23    5.52
 -15   3   7   30.39    5.04
  14  -2  -6  178.48    8.80
 -14   2   6  191.99    8.00
  13  -1  -5  118.98    6.72
 -13   1   5  114.83    6.32
  12   0  -4  134.50    7.04
 -12   0   4  143.37    6.40
  11   1  -3    5.92    3.12
 -11  -1   3   -3.28    2.88
  10   2  -2  381.50   12.31
 -10  -2   2  370.23   16.15
   9   3  -1   86.52    3.76
  -9  -3   1   92.04    3.92
   8   4   0  199.67    8.24
  -8  -4   0  168.64    5.20
   7   5   1  280.03   10.32
  -7  -5  -1  266.84    9.84
   6   6   2   25.75    2.16
  -6  -6  -2   27.75    2.32
   5   7   3  236.93    9.04
  -5  -7  -3  240.77    9.52
   4   8   4  155.21    7.20
  -4  -8  -4  157.45    7.76
   3   9   5   47.42    4.96
  -3  -9  -5   41.18    4.16
   2  10   6  173.28    8.56
  -2 -10  -6  170.00    8.24
   1  11   7   13.27    4.32
  -1 -11  -7   10.24    4.80
   0  12   8  336.40   20.71
   0 -12  -8  349.12   13.35
  -1  13   9   94.12    7.36
   1 -13  -9  101.55    7.44
  -2  14  10  207.58   10.56
   2 -14 -10  207.34   10.95
  -3  15  11   12.23    6.56
   3 -15 -11    5.20    6.96
  -4  16  12   27.83    7.04
   4 -16 -12   28.95    7.52
  -5  17  13   -9.28    7.60
   5 -17 -13    6.24    8.80
  -6  18  14   -4.72    7.92
   6 -18 -14   10.40    8.64
  -7  19  15   11.75    8.72
   7 -19 -15   19.11    9.52
  -8  20  16    4.72    8.56
   8 -20 -16   -2.24    9.92
  -9  21  17    4.88    9.12
   9 -21 -17   12.47    7.92
 -10  22  18   -1.28    9.60
  10 -22 -18   15.11   11.11
 -11  23  19    5.76    9.60
  11 -23 -19   -4.72   11.43
 -12  24  20    4.00   15.59
  12 -24 -20   -3.52   11.43
 -13  25  21   -1.28    9.68
  13 -25 -21    4.40    9.44
 -14  26  22    4.00    9.68
  14 -26 -22    0.24   10.40
 -15  27  23   -0.80    8.24
  15 -27 -23   -5.36   10.79
 -16  28  24   15.91    7.04
  16 -28 -24    1.44    9.44
  29 -19 -23    3.60   13.51
  28 -18 -22    1.12    8.08
 -28  18  22   -4.64   11.11
  27 -17 -21    4.16    6.56
 -27  17  21   -1.44    7.84
  26 -16 -20   -1.76   12.15
 -26  16  20   10.32    7.92
  25 -15 -19    0.96   11.35
 -25  15  19  -10.71    7.76
  24 -14 -18    1.20   10.71
 -24  14  18   -3.36   13.03
  23 -13 -17   -4.72   11.19
 -23  13  17    1.04    8.32
  22 -12 -16   15.99   10.16
 -22  12  16   12.31    8.16
  21 -11 -15   10.56    9.76
 -21  11  15   10.56    8.24
  20 -10 -14    3.92    8.80
 -20  10  14   -2.96    7.68
  19  -9 -13   51.02    9.52
 -19   9  13   62.29    8.08
  18  -8 -12   20.71    8.00
 -18   8  12   34.06    6.88
  17  -7 -11  108.11    9.52
 -17   7  11  109.87    8.72
  16  -6 -10   22.23    6.96
 -16   6  10   26.23    5.76
  15  -5  -9  148.49    9.44
 -15   5   9  148.81    8.24
  14  -4  -8   44.30    5.52
 -14   4   8   35.74    5.20
  13  -3  -7   12.79    4.96
 -13   3   7   10.40    4.32
  11  -1  -5   61.65    4.80
 -11   1   5   57.25    4.88
  10   0  -4  384.86   19.27
 -10   0   4  395.49   13.59
   9   1  -3   91.72    5.28
  -9  -1   3   91.88    4.88
   8   2  -2  736.78   29.51
   7   3  -1   21.99    2.32
   5   5   1  889.18   32.86
  -5  -5  -1  940.36   35.10
  -3  -7  -3  859.20   39.90
   2   8   4  126.50    6.96
  -2  -8  -4  127.62    6.96
   1   9   5  573.41   20.87
  -1  -9  -5  553.10   18.39
   0  10   6   71.41    5.84
   0 -10  -6   80.44    6.16
  -1  11   7   10.24    4.96
   1 -11  -7   17.75    5.12
  -2  12   8  254.44   11.83
   2 -12  -8  247.96   10.56
  -3  13   9   31.99    5.68
   3 -13  -9   40.06    6.08
  -4  14  10  487.37   24.23
   4 -14 -10  456.35   23.11
  -5  15  11   40.70    7.20
   5 -15 -11   47.42    7.44
  -6  16  12   89.64    8.80
   6 -16 -12   82.44    7.92
  -7  17  13   -2.00    8.00
   7 -17 -13   15.67    8.08
  -8  18  14   10.00    7.92
   8 -18 -14    6.16    8.88
  -9  19  15   17.11    9.52
   9 -19 -15   31.75    9.76
 -10  20  16    3.60    8.96
  10 -20 -16    4.08   11.19
 -11  21  17   32.38    9.44
  11 -21 -17   25.35   10.32
 -12  22  18   -1.28    8.32
  12 -22 -18   12.79    9.04
 -13  23  19    9.84   10.56
  13 -23 -19    1.04   10.87
 -14  24  20  -14.79   10.16
  14 -24 -20   -0.80   10.79
 -15  25  21    3.60    9.60
  15 -25 -21    9.20   10.08
 -16  26  22    0.40    9.12
  16 -26 -22    8.56   10.79
 -17  27  23    9.04    6.40
  17 -27 -23    0.24   14.47
 -18  28  24    1.44    6.48
  28 -20 -24    5.12   14.79
 -28  20  24    4.40   11.03
  27 -19 -23   -7.68    7.76
 -27  19  23   -2.64    9.84
  26 -18 -22   -2.40    8.80
 -26  18  22   -3.52    7.84
  25 -17 -21   -4.56   10.95
 -25  17  21   11.35    8.56
  24 -16 -20   -1.36   11.35
 -24  16  20    0.48    9.12
  23 -15 -19    7.60   10.00
 -23  15  19    2.40    7.52
  22 -14 -18    6.08   11.27
 -22  14  18    2.00    9.04
  21 -13 -17   19.19   10.32
 -21  13  17    4.08    8.40
  20 -12 -16   26.47   10.08
 -20  12  16   27.67    8.32
  19 -11 -15   -6.56    9.28
 -19  11  15   15.67    7.52
  18 -10 -14   41.66   10.16
 -18  10  14   53.42    6.88
  17  -9 -13    5.28    8.08
 -17   9  13   -2.64    7.28
  16  -8 -12   43.34    8.32
 -16   8  12   38.94    6.64
  15  -7 -11   11.83    8.08
 -15   7  11   10.64    5.92
  14  -6 -10    4.40    6.32
 -14   6  10    3.20    5.20
  13  -5  -9  257.16   11.91
 -13   5   9  263.40   11.27
  12  -4  -8   25.19    5.44
 -12   4   8   29.91    5.52
  11  -3  -7 1205.44   52.06
 -11   3   7 1170.81   50.22
  10  -2  -6  166.80    8.16
 -10   2   6  172.48    8.40
   9  -1  -5  577.41   28.15
  -9   1   5  588.52   29.27
   8   0  -4  178.16    8.16
  -8   0   4  176.00    7.68
   7   1  -3   21.99    2.88
  -7  -1   3   34.38    3.44
   6   2  -2  162.96    6.56
  -6  -2   2  154.97    6.32
   5   3  -1    4.72    0.96
  -5  -3   1    4.24    0.88
  -4  -4   0 6556.45  211.18
   3   5   1   -0.32    2.08
  -3  -5  -1    2.16    1.92
   2   6   2  160.96    8.08
  -2  -6  -2  176.40    8.56
   0   8   4  167.28    9.28
   0  -8  -4  176.00    9.20
  -1   9   5  537.19   28.39
   1  -9  -5  559.90   21.11
  -2  10   6  173.84    8.72
   2 -10  -6  178.64    9.20
  -3  11   7 1155.62   50.54
   3 -11  -7 1079.97   46.94
  -4  12   8   21.51    5.76
   4 -12  -8   29.91    5.52
  -5  13   9  244.85   11.99
   5 -13  -9  245.41   11.19
  -6  14  10    3.28    6.56
   6 -14 -10   17.67    6.80
  -7  15  11   15.11    6.40
   7 -15 -11   25.03    7.52
  -8  16  12   46.30    8.32
   8 -16 -12   36.46    8.88
  -9  17  13   -5.68    7.84
   9 -17 -13    8.72    8.40
 -10  18  14   62.85    9.12
  10 -18 -14   52.30    9.92
 -11  19  15   -5.28    9.12
  11 -19 -15    6.64    9.84
 -12  20  16   33.58    9.52
  12 -20 -16   18.47   10.40
 -13  21  17  -14.95    9.36
  13 -21 -17   -5.68   15.99
 -14  22  18   -4.72   10.48
  14 -22 -18   -6.40   18.31
 -15  23  19    6.40   10.32
  15 -23 -19   11.27   17.75
 -16  24  20   -2.64    9.92
  16 -24 -20    0.16   17.51
 -17  25  21   10.32    7.04
  17 -25 -21   -3.76   17.35
 -18  26  22   -2.80   13.75
  18 -26 -22    2.40   10.08
 -19  27  23   -1.28    5.68
  19 -27 -23   -9.68   11.83
  26 -20 -24    2.16   15.91
 -26  20  24    4.40   11.43
  25 -19 -23   -0.64   10.24
 -25  19  23   -5.76    8.08
  24 -18 -22   -3.12   10.24
 -24  18  22    2.72    9.04
  23 -17 -21    2.80   11.35
 -23  17  21   -0.24    9.52
  22 -16 -20   -0.32   11.75
 -22  16  20    7.92    9.84
  21 -15 -19    0.32    8.80
 -21  15  19    0.80    7.84
  20 -14 -18   -8.40   10.24
 -20  14  18    2.32    9.04
  19 -13 -17   -3.12   10.40
 -19  13  17    0.32    8.56
  18 -12 -16   -0.32    9.60
 -18  12  16    9.76    8.32
  17 -11 -15   -2.08    9.28
 -17  11  15    2.32    7.52
  16 -10 -14    9.12    8.08
 -16  10  14   -0.24    7.68
  15  -9 -13   18.39    8.24
 -15   9  13   15.99    6.48
  14  -8 -12   23.35    7.52
 -14   8  12   17.75    6.56
  13  -7 -11   -0.56    7.04
 -13   7  11    6.08    6.00
  12  -6 -10   -2.96    6.32
 -12   6  10    2.32    5.28
  11  -5  -9  128.26    8.48
 -11   5   9  115.15    7.60
   9  -3  -7  324.81   13.99
  -9   3   7  318.17   13.19
   7  -1  -5  282.11   12.39
  -7   1   5  288.11   12.47
   5   1  -3   -0.08    2.64
  -5  -1   3    2.80    2.24
   4   2  -2  929.09   38.06
  -4  -2   2  927.33   26.39
   3   3  -1 1021.68   36.46
  -3  -3   1 1023.76   25.99
   2   4   0  224.30    8.00
  -2  -4   0  222.30    8.00
   1   5   1   13.19    2.32
  -1  -5  -1   13.19    2.24
   0   6   2  425.24   17.35
   0  -6  -2  464.02   18.39
  -1   7   3   25.83    5.68
   1  -7  -3   25.67    3.92
  -2   8   4  129.14    7.60
   2  -8  -4  144.25    8.00
  -3   9   5   48.30    5.12
   3  -9  -5   42.38    4.96
  -4  10   6  378.06   15.03
   4 -10  -6  352.08   14.47
  -5  11   7  101.23    7.44
   5 -11  -7  118.42    7.36
  -6  12   8    5.04    5.76
   6 -12  -8    4.24    5.84
  -7  13   9  138.50    9.52
   7 -13  -9  144.49    9.36
  -8  14  10    1.68    6.80
   8 -14 -10    3.36   10.24
  -9  15  11   13.51    7.60
   9 -15 -11   25.59   11.91
 -10  16  12   15.03    8.16
  10 -16 -12   12.55   14.47
 -11  17  13   -6.00    8.72
  11 -17 -13  -13.11   13.59
 -12  18  14   31.27    8.96
  12 -18 -14   15.11   14.55
 -13  19  15    2.96    9.76
  13 -19 -15   -1.28   14.55
 -14  20  16   28.31   10.24
  14 -20 -16    3.92    8.72
 -15  21  17   -3.04   13.91
  15 -21 -17    6.24   11.59
 -16  22  18    8.24   13.91
  16 -22 -18    0.80   11.75
 -17  23  19    9.20   14.63
  17 -23 -19   -8.00    9.28
 -18  24  20   11.43   13.99
  18 -24 -20   -6.00   11.43
 -19  25  21    1.84    6.88
  19 -25 -21    2.96    6.64
 -20  26  22   -3.52    8.64
  20 -26 -22   -2.40    7.84
 -21  27  23   -0.32    5.12
  21 -27 -23    0.48   11.99
  25 -21 -25    8.72   15.75
 -25  21  25   -1.20   10.24
  24 -20 -24    4.48    7.76
 -24  20  24   -0.32    5.44
  23 -19 -23    1.76   10.32
 -23  19  23    3.20    8.32
  22 -18 -22    3.28   11.19
 -22  18  22    1.28    8.96
  21 -17 -21    3.76   11.35
 -21  17  21   15.99   10.24
  20 -16 -20   -7.68   12.23
 -20  16  20    3.04    9.12
  19 -15 -19   -1.84   11.11
 -19  15  19   -6.08    7.28
  18 -14 -18   87.72   12.71
 -18  14  18   73.49   10.24
  17 -13 -17   -3.20    9.52
 -17  13  17    6.32    8.64
  16 -12 -16  171.68   13.43
 -16  12  16  170.00   12.71
  15 -11 -15    2.56    8.48
 -15  11  15   -0.80    7.84
  14 -10 -14  242.77   14.39
 -14  10  14  196.55   11.99
  13  -9 -13   10.87    7.52
 -13   9  13   17.91    6.08
  12  -8 -12  222.06   12.31
 -12   8  12  241.17   10.87
  11  -7 -11  427.64   17.99
 -11   7  11  438.99   17.91
  10  -6 -10  106.99    8.16
 -10   6  10  104.35    7.28
   8  -4  -8  251.96   11.27
  -8   4   8  251.64   11.03
   6  -2  -6   24.71    4.24
  -6   2   6   31.35    4.16
  -5   1   5  831.21   42.14
   0   4   0 9001.55  319.45
   0  -4   0 8650.59  215.58
  -1   5   1    4.48    3.84
  -2   6   2  160.64    9.44
   2  -6  -2  177.84    8.88
  -3   7   3  897.02   31.83
   3  -7  -3  918.29   33.34
  -4   8   4  160.40    9.28
   4  -8  -4  165.20   12.31
  -5   9   5 2277.89   92.84
   5  -9  -5 2204.25   89.72
  -6  10   6  166.48    9.68
   6 -10  -6  141.37   13.11
  -7  11   7  805.46   25.75
   7 -11  -7  753.65   36.14
  -8  12   8   80.36    7.68
   8 -12  -8   66.13   10.40
  -9  13   9   63.81   10.40
   9 -13  -9   70.69   11.83
 -10  14  10  106.03   12.87
  10 -14 -10   86.28    9.04
 -11  15  11   -2.48   10.40
  11 -15 -11    7.76    8.96
 -12  16  12  249.08   21.51
  12 -16 -12  203.58   15.03
 -13  17  13    4.64   12.07
  13 -17 -13   22.71    8.08
 -14  18  14  176.80   13.91
  14 -18 -14  173.20   12.39
 -15  19  15   -0.16    9.60
  15 -19 -15    1.60    8.24
 -16  20  16   19.11   10.71
  16 -20 -16   22.95   12.15
 -17  21  17    1.04    8.48
  17 -21 -17   10.16   11.67
 -18  22  18   10.79   10.56
  18 -22 -18   -0.08   12.15
 -19  23  19    2.96   10.16
  19 -23 -19    0.24   12.07
 -20  24  20   -1.04    9.28
  20 -24 -20    5.52   10.00
 -21  25  21   12.87    8.32
  21 -25 -21   -7.44   15.27
 -22  26  22    1.84    6.00
  22 -26 -22    1.76   15.03
  24 -22 -26    0.96   15.19
  23 -21 -25   -2.00    9.76
 -23  21  25   -6.32    6.96
  22 -20 -24    9.76    9.28
 -22  20  24   -1.52    7.12
  21 -19 -23   11.83   10.95
 -21  19  23   18.95   13.19
  20 -18 -22   -3.68   11.67
 -20  18  22   -9.12    9.28
  19 -17 -21   -3.12   12.55
 -19  17  21   -8.64    9.60
  18 -16 -20    4.16   11.99
 -18  16  20    3.84    9.68
  17 -15 -19   10.64   10.87
 -17  15  19   -7.28    9.60
  16 -14 -18   40.38   11.43
 -16  14  18   19.75    9.60
  15 -13 -17   14.95    9.52
 -15  13  17    5.44    8.24
  14 -12 -16   33.66    9.52
 -14  12  16   40.70    8.64
  13 -11 -15    3.52    8.08
 -13  11  15    7.12    8.16
  12 -10 -14   39.02    8.32
 -12  10  14   41.02    7.76
  11  -9 -13   25.91    7.68
 -11   9  13   25.27    7.12
  10  -8 -12   72.69    8.64
 -10   8  12   69.09    7.12
   9  -7 -11   99.55    7.44
  -9   7  11  100.67    7.12
   8  -6 -10   87.56    7.28
  -8   6  10   96.04    7.20
   7  -5  -9  625.87   22.87
  -7   5   9  618.75   22.71
   6  -4  -8    0.96    4.72
  -6   4   8    2.64    3.84
   5  -3  -7  253.56   11.99
  -5   3   7  261.00   12.63
   4  -2  -6   45.98    5.20
  -4   2   6   46.70    6.32
   3  -1  -5    5.36    2.80
  -3   1   5    3.44    2.56
   2   0  -4  192.55    9.12
  -2   0   4  213.18   10.32
   0   2  -2 6498.96  241.17
   0  -2   2 6595.47  241.89
   1  -3   1   90.92    7.68
  -2   4   0  206.06    9.76
   2  -4   0  192.31   12.71
  -3   5   1    4.40    3.52
   3  -5  -1   14.39    5.36
  -4   6   2   58.45    7.92
  -5   7   3  243.33   18.39
   5  -7  -3  270.67   18.63
  -6   8   4    2.08    6.32
   6  -8  -4    4.08    4.88
  -7   9   5  576.21   29.11
   7  -9  -5  578.29   21.67
  -8  10   6   84.68   10.24
   8 -10  -6   80.04    7.60
  -9  11   7   91.08   10.95
   9 -11  -7  100.03    7.44
 -10  12   8   57.25    9.92
  10 -12  -8   61.33    8.00
 -11  13   9   19.99    6.96
  11 -13  -9   28.87    7.44
 -12  14  10   42.22    8.00
  12 -14 -10   27.67    8.80
 -13  15  11    6.72    7.84
  13 -15 -11    1.44    8.96
 -14  16  12   34.30    8.64
  14 -16 -12   39.50    9.68
 -15  17  13    2.16    8.24
  15 -17 -13   -4.96    9.60
 -16  18  14   28.31    9.36
  16 -18 -14   15.03   10.87
 -17  19  15    2.00    9.76
  17 -19 -15    4.96   10.87
 -18  20  16   -4.00    9.92
  18 -20 -16    3.04   11.99
 -19  21  17    1.52    9.92
  19 -21 -17   -8.72   12.55
 -20  22  18   -2.48   10.00
  20 -22 -18   10.32   11.59
 -21  23  19   -1.12    9.92
  21 -23 -19   -5.92   11.19
 -22  24  20    0.40    9.84
  22 -24 -20  -10.64   10.40
 -23  25  21    4.88    8.08
  23 -25 -21    7.28   14.31
  22 -22 -26    3.20   10.40
 -22  22  26    1.60    7.04
  21 -21 -25    2.08    9.28
 -21  21  25    7.20    7.12
  20 -20 -24   -2.64   10.40
 -20  20  24   -2.40    8.48
  19 -19 -23   11.27   11.75
 -19  19  23    8.24    9.20
  18 -18 -22    9.04   12.23
 -18  18  22    2.48   10.79
  17 -17 -21    7.12   10.95
 -17  17  21   16.79    8.08
  16 -16 -20   39.50   11.59
 -16  16  20   26.47   10.00
  15 -15 -19   -8.32    8.48
 -15  15  19   -4.64    7.28
  14 -14 -18  171.04   15.43
 -14  14  18  152.73   13.35
  13 -13 -17   14.47   10.00
 -13  13  17    5.92    7.52
  12 -12 -16  207.50   13.27
 -12  12  16  213.26   14.31
  11 -11 -15   -6.64    8.24
 -11  11  15  -11.03    7.36
  10 -10 -14   85.96    8.24
 -10  10  14  105.23   13.11
   9  -9 -13   72.53    8.00
  -9   9  13   86.76    8.00
   8  -8 -12   75.48    7.60
  -8   8  12   80.12    7.12
   6  -6 -10  175.12    9.60
  -6   6  10  174.32    9.36
   4  -4  -8  170.00    9.44
  -4   4   8  153.93   12.23
   3  -3  -7  840.73   28.79
  -3   3   7  861.20   41.90
   2  -2  -6  153.77    8.64
  -2   2   6  168.88   13.11
   1  -1  -5   10.64    4.16
  -1   1   5   13.51    4.16
   0   0  -4 6380.05  239.33
   0   0   4 6938.91  259.64
  -1   1  -3  175.44   11.27
   1  -1   3  106.83    8.32
  -3   3  -1 1242.62   57.33
   3  -3   1 1283.56   40.54
  -4   4   0 6283.78  240.45
   4  -4   0 5713.01  157.61
  -5   5   1  895.34   43.50
   5  -5  -1  843.45   30.23
  -6   6   2   34.38    6.64
   6  -6  -2   28.63    5.12
  -7   7   3 2617.42  111.23
   7  -7  -3 2517.62  106.99
  -8   8   4  225.09   10.79
   8  -8  -4  259.32   12.31
  -9   9   5 3297.42  132.10
 -10  10   6  110.11    7.52
  10 -10  -6   98.91    7.60
 -11  11   7  442.67   17.27
  11 -11  -7  408.61   16.47
 -12  12   8  214.86   10.79
  12 -12  -8  213.34   11.67
 -13  13   9   14.47    7.60
  13 -13  -9   16.55    7.84
 -14  14  10  214.30   13.43
  14 -14 -10  223.66   14.39
 -15  15  11   -6.00    8.08
  15 -15 -11   -3.44    8.56
 -16  16  12  166.80   11.03
  16 -16 -12  188.39   11.43
 -17  17  13   -4.48    8.16
  17 -17 -13   -6.64   10.56
 -18  18  14   54.21   11.03
  18 -18 -14   62.37   12.55
 -19  19  15   -8.96   10.32
  19 -19 -15  -11.27   11.43
 -20  20  16   12.55   10.64
  20 -20 -16    5.44   11.59
 -21  21  17    7.60   10.71
  21 -21 -17   16.07   12.87
 -22  22  18   -7.76   10.40
  22 -22 -18    3.92   10.71
 -23  23  19    1.04    8.88
  23 -23 -19   -5.36    9.20
 -24  24  20    1.84    8.24
  24 -24 -20   -2.40    8.48
 -25  25  21    1.76    5.76
  25 -25 -21   -4.16   11.75
  21 -23 -27   -5.28   10.08
 -21  23  27    1.84    4.40
  20 -22 -26    1.52    7.92
 -20  22  26    1.52    7.36
  19 -21 -25   -0.56    9.92
 -19  21  25    5.52    8.96
  18 -20 -24    2.80   11.11
 -18  20  24   -1.60    7.60
  17 -19 -23   10.16   12.07
 -17  19  23    2.64    9.68
  16 -18 -22    7.12   12.79
 -16  18  22   -4.16   10.00
  15 -17 -21   -9.92   11.11
 -15  17  21    5.12    9.12
  14 -16 -20   17.75    8.80
 -14  16  20    9.52    7.28
  13 -15 -19    8.40   10.56
 -13  15  19   -0.08    8.16
  12 -14 -18   14.95   10.40
 -12  14  18   22.47   11.91
  11 -13 -17   -0.08   12.79
 -11  13  17   12.87   11.35
  10 -12 -16    7.84    8.64
 -10  12  16    5.60    8.08
   9 -11 -15   20.15    6.64
  -9  11  15   18.23    9.04
   8 -10 -14    8.56    5.92
  -8  10  14   -4.48    8.56
   7  -9 -13  145.13    8.72
  -7   9  13  148.73   10.16
   6  -8 -12    6.24    6.16
  -6   8  12   11.43    7.28
   5  -7 -11  106.99    7.76
  -5   7  11   99.63   10.64
   4  -6 -10  349.76   21.99
  -4   6  10  375.02   22.87
   3  -5  -9   37.10    7.04
  -3   5   9   47.82    7.36
   2  -4  -8  114.99   10.08
  -2   4   8  134.10    8.32
  -1   3   7   35.98    6.88
   0  -2  -6  441.15   25.43
   0   2   6  445.95   18.07
  -1  -1  -5    2.64    3.92
   1   1   5    5.28    2.88
   2   0   4  187.35    8.96
  -3   1  -3  997.53   46.62
  -4   2  -2  902.62   30.47
   4  -2   2 1083.65   51.02
  -5   3  -1    5.28    3.20
   5  -3   1    5.68    3.20
   6  -4   0   72.21    9.44
  -7   5   1  290.34   13.35
   7  -5  -1  281.95   12.79
  -8   6   2  235.89   11.67
   8  -6  -2  214.06   11.11
  -9   7   3  297.06   13.51
   9  -7  -3  309.06   13.51
 -10   8   4   30.07    5.60
  10  -8  -4   21.35    6.24
 -11   9   5  113.63    7.76
  11  -9  -5  118.82    8.72
 -12  10   6    8.00    5.60
  12 -10  -6   -2.96    6.40
 -13  11   7    8.16    6.48
  13 -11  -7    6.08    7.04
 -14  12   8   27.67    6.96
  14 -12  -8   24.23    7.76
 -15  13   9   17.91    7.68
  15 -13  -9   28.87    9.04
 -16  14  10   13.67    7.84
  16 -14 -10   13.27    9.20
 -17  15  11   -2.64    8.48
  17 -15 -11   -7.04    9.60
 -18  16  12    4.32    7.04
  18 -16 -12    7.28    7.84
 -19  17  13    2.88    8.88
  19 -17 -13    1.36   10.48
 -20  18  14    7.12    8.88
  20 -18 -14    2.24   11.35
 -21  19  15    3.12    9.92
  21 -19 -15   -3.44   11.59
 -22  20  16   12.79   10.40
  22 -20 -16   -4.72   11.83
 -23  21  17    4.56   10.08
  23 -21 -17   11.03   10.48
 -24  22  18    2.80    9.28
  24 -22 -18   -9.52   10.00
 -25  23  19    0.88    8.40
  25 -23 -19   -0.64    8.08
 -26  24  20   -0.72    5.68
  26 -24 -20   -3.52   13.67
  19 -23 -27   10.24   14.07
 -19  23  27   -4.08    9.52
  18 -22 -26    1.60    9.44
 -18  22  26   -4.96    6.56
  17 -21 -25   -5.84   11.67
 -17  21  25   -5.76    8.96
  16 -20 -24    4.72   12.95
 -16  20  24    1.60   10.71
  15 -19 -23    6.56   19.19
 -15  19  23   13.03    9.60
  14 -18 -22    0.88   12.07
 -14  18  22   15.67    9.36
  13 -17 -21   -9.12   10.95
 -13  17  21    6.56    9.84
  12 -16 -20   39.50   16.47
  11 -15 -19    7.76   10.64
 -11  15  19  -15.19   12.31
  10 -14 -18   46.30   10.16
   9 -13 -17   10.24    8.40
  -9  13  17    4.80    8.40
   8 -12 -16   26.23   13.99
  -8  12  16   46.94   11.59
   7 -11 -15   18.95   12.23
  -7  11  15   19.59    7.52
   6 -10 -14   13.27   10.79
  -6  10  14   20.31    6.08
   5  -9 -13  242.53   16.95
  -5   9  13  251.72   11.67
   4  -8 -12    7.44    8.56
  -4   8  12   20.87    5.92
   3  -7 -11 1165.45   51.74
  -3   7  11 1211.51   52.46
   2  -6 -10  193.91   14.95
  -2   6  10  177.68    9.20
   1  -5  -9  589.16   30.79
  -1   5   9  603.56   31.67
   0  -4  -8  174.32    9.28
   0   4   8  186.31    8.88
   1   3   7   23.67    3.36
  -2  -2  -6  143.45    7.68
   2   2   6  167.28    9.04
  -3  -1  -5    4.00    2.88
   3   1   5    3.28    4.56
  -5   1  -3    5.12    2.96
   5  -1   3    3.84    3.12
  -6   2  -2  176.00    9.04
   6  -2   2  174.16    8.80
  -7   3  -1   20.39    5.04
   7  -3   1   19.03    4.08
  -8   4   0  188.15    9.28
   8  -4   0  190.31    9.68
  -9   5   1  526.87   19.75
   9  -5  -1  571.25   21.03
 -10   6   2  190.87    9.52
  10  -6  -2  181.67   10.16
 -12   8   4   23.11    5.28
  12  -8  -4   30.63    5.84
 -13   9   5  271.47   11.59
  13  -9  -5  260.04   11.59
 -14  10   6   17.75    6.40
  14 -10  -6    6.16    7.60
 -15  11   7   20.71    7.20
  15 -11  -7   11.59    7.68
 -16  12   8   41.10    7.60
  16 -12  -8   42.94    8.88
 -17  13   9    1.36    7.76
  17 -13  -9  -15.11    8.88
 -18  14  10   45.90    8.32
  18 -14 -10   70.61   10.40
 -19  15  11    6.08    8.56
  19 -15 -11   15.67   10.08
 -20  16  12   24.23    8.32
  20 -16 -12   29.59    9.12
 -21  17  13   -2.80    9.20
  21 -17 -13   -1.52   10.48
 -22  18  14    5.36   10.16
  22 -18 -14   -6.16   11.59
 -23  19  15    7.68   10.00
  23 -19 -15  -10.71   12.31
 -24  20  16    1.76    9.84
  24 -20 -16   -4.16   10.08
 -25  21  17    1.12   10.87
  25 -21 -17    2.00    8.56
 -26  22  18   -1.36    8.16
  26 -22 -18    2.00    8.16
 -27  23  19    1.52    7.68
  27 -23 -19    0.08    9.20
  18 -24 -28   -3.36   13.91
 -18  24  28    4.80    7.36
  17 -23 -27    3.60   10.24
 -17  23  27    3.20    7.52
  16 -22 -26   -2.16    9.76
 -16  22  26    2.96   12.55
  15 -21 -25  -10.48   11.19
 -15  21  25    0.96   13.35
  14 -20 -24    4.96   12.15
 -14  20  24   -7.76   14.23
  13 -19 -23   10.64   11.43
 -13  19  23    9.68   14.15
  12 -18 -22   11.27   17.83
 -12  18  22   -3.92   15.03
 -11  17  21   29.99    8.64
  10 -16 -20    0.72   15.11
 -10  16  20    9.12    8.72
  -9  15  19   18.39    8.72
  -8  14  18    0.24   11.51
   7 -13 -17    6.56    9.20
  -7  13  17    2.40    7.76
   6 -12 -16   86.76   13.51
  -6  12  16   92.68    8.56
   5 -11 -15   45.18    8.24
  -5  11  15   44.70    7.92
   4 -10 -14  480.42   19.27
  -4  10  14  462.58   18.23
   3  -9 -13   43.90    7.04
  -3   9  13   38.22    5.52
   2  -8 -12  255.96   11.27
  -2   8  12  263.56   11.27
   1  -7 -11   13.03    4.32
  -1   7  11   16.87    4.72
   0  -6 -10   72.37    6.32
   0   6  10   67.09    5.52
  -1  -5  -9  555.50   19.51
   1   5   9  566.06   20.31
  -2  -4  -8  137.94    7.44
   2   4   8  130.98    7.60
  -3  -3  -7  813.62   29.11
   3   3   7  797.87   27.35
  -4  -2  -6   25.91    5.76
   4   2   6   27.27    6.00
   5   1   5  845.44   38.78
  -6   0  -4   70.85    6.88
   7  -1   3   15.43    3.12
  -8   2  -2  850.88   27.75
   8  -2   2  886.47   28.79
  -9   3  -1  100.27    5.84
   9  -3   1   93.80    6.32
 -10   4   0  423.64   15.51
  10  -4   0  414.05   15.27
 -11   5   1   62.85    6.00
  11  -5  -1   62.85    6.24
 -12   6   2  658.01   33.34
 -13   7   3   14.79    5.52
  13  -7  -3   14.47    5.60
 -14   8   4   37.74    6.08
  14  -8  -4   39.66    6.32
 -15   9   5  146.17    8.40
  15  -9  -5  141.13    8.80
 -16  10   6   25.67    6.48
  16 -10  -6   22.07    7.60
 -17  11   7   96.27    9.68
  17 -11  -7  109.39   10.40
 -18  12   8   25.51    8.32
  18 -12  -8   16.71    9.44
 -19  13   9   52.70    8.32
  19 -13  -9   47.26   10.48
 -20  14  10    0.16    8.00
  20 -14 -10   11.51    9.12
 -21  15  11    0.00    8.48
  21 -15 -11    3.52   10.40
 -22  16  12   10.40    8.96
  22 -16 -12    1.28   10.79
 -23  17  13   11.91   10.32
  23 -17 -13  -10.08   11.03
 -24  18  14   15.99    9.60
  24 -18 -14   14.47   11.59
 -25  19  15    1.12   10.24
  25 -19 -15   -9.60   11.59
 -26  20  16    6.96    9.84
  26 -20 -16   14.31    8.88
 -27  21  17   -6.16    8.40
  27 -21 -17   -6.24    8.64
 -28  22  18    2.64    7.84
  28 -22 -18    4.32    8.24
 -29  23  19    1.84   11.27
  29 -23 -19    1.20   13.27
 -16  24  28   -5.36   12.15
  15 -23 -27   -4.88   15.67
 -15  23  27    4.88    8.32
  14 -22 -26   -9.20   11.91
 -14  22  26   -1.68    8.16
  13 -21 -25   -1.60   19.19
 -13  21  25    0.88    9.68
  12 -20 -24  -23.99   18.23
 -12  20  24   -4.88    7.44
  11 -19 -23    6.40   11.75
 -11  19  23    9.12    9.92
  10 -18 -22   -5.76   11.11
 -10  18  22   -2.80    9.04
   9 -17 -21   -2.16   10.56
  -9  17  21   11.99    9.36
   8 -16 -20    7.04   10.08
  -8  16  20   -7.12    9.20
   7 -15 -19    6.64    9.28
  -7  15  19   15.11    8.32
   6 -14 -18    0.72    9.20
  -6  14  18    1.68    7.76
   5 -13 -17    5.04   13.11
  -5  13  17   10.24    9.84
   4 -12 -16   17.83   12.15
  -4  12  16   18.79    7.20
   3 -11 -15    2.24    7.68
  -3  11  15    5.20    6.88
   2 -10 -14  208.46   10.71
  -2  10  14  202.39   10.32
   1  -9 -13   85.64    7.84
  -1   9  13   93.96    6.88
   0  -8 -12  334.96   13.51
   0   8  12  340.08   13.35
  -1  -7 -11   21.59    5.12
   1   7  11   11.27    4.96
  -2  -6 -10  170.40    8.32
   2   6  10  186.39    9.28
  -3  -5  -9   40.78    5.04
   3   5   9   45.82    4.72
  -4  -4  -8  166.16    8.96
   4   4   8  161.12    8.64
  -5  -3  -7  229.01    9.92
   5   3   7  253.00   10.87
  -6  -2  -6   21.75    3.76
   6   2   6   30.47    3.84
  -7  -1  -5  287.39   12.87
   7   1   5  250.76   10.48
  -8   0  -4  178.32    8.32
   8   0   4  182.55    8.64
  -9   1  -3   80.12    5.20
   9  -1   3   78.92    5.28
 -10   2  -2  424.68   14.87
  10  -2   2  445.63   15.51
 -11   3  -1   -0.48    3.92
  11  -3   1    0.88    3.92
 -12   4   0  137.62    6.72
  12  -4   0  144.97    7.44
 -13   5   1  127.54    7.44
  13  -5  -1  129.78    8.00
 -14   6   2  193.83    9.92
  14  -6  -2  192.87   10.24
 -15   7   3   20.87    5.76
  15  -7  -3   24.87    6.24
 -16   8   4   78.52    9.84
  16  -8  -4   58.21    7.20
 -17   9   5   -0.16    6.32
  17  -9  -5    5.60    7.36
 -18  10   6   -2.48    6.80
  18 -10  -6    2.64    8.32
 -19  11   7   -1.20    8.08
  19 -11  -7   -6.72    8.64
 -20  12   8    6.24    8.64
  20 -12  -8   10.56    9.04
 -21  13   9   22.23    8.72
  21 -13  -9   27.67   10.32
 -22  14  10    7.92    9.12
  22 -14 -10    1.60   10.48
 -23  15  11   -3.44    8.96
  23 -15 -11    2.32   10.32
 -24  16  12    6.08    9.04
  24 -16 -12    6.72   10.87
 -25  17  13   13.99   10.00
  25 -17 -13    8.72   11.27
 -26  18  14    2.24    9.52
  26 -18 -14    1.68   10.71
 -27  19  15   -2.88   10.64
  27 -19 -15    6.48    9.92
 -28  20  16   -4.08    8.56
  28 -20 -16   -9.44    8.08
 -29  21  17    2.08    7.04
  29 -21 -17    3.36    8.32
  30 -22 -18   -3.60   13.19
  15 -25 -29    7.84   12.39
 -15  25  29   -2.72    5.76
  14 -24 -28    0.72   10.24
 -14  24  28    2.64    7.44
  13 -23 -27    2.48    8.08
 -13  23  27    4.48    7.12
  12 -22 -26    7.28   10.56
 -12  22  26   -1.68    9.76
  11 -21 -25  -12.71   11.67
 -11  21  25    6.80   10.40
  10 -20 -24   -2.72   11.91
 -10  20  24    6.88    9.76
   9 -19 -23   35.34   11.99
  -9  19  23   29.27   10.08
   8 -18 -22    2.72    9.04
  -8  18  22   -0.32    8.24
   7 -17 -21   96.43   12.31
  -7  17  21  103.07   10.79
   6 -16 -20   -2.48   10.48
  -6  16  20    5.76    8.40
   5 -15 -19   40.38    9.76
  -5  15  19   28.63    8.48
   4 -14 -18  153.53   11.27
  -4  14  18  139.37   10.79
   3 -13 -17   24.95    7.28
  -3  13  17   42.38    6.80
   2 -12 -16  696.47   35.58
  -2  12  16  732.06   38.38
   1 -11 -15    6.88    7.52
  -1  11  15   -5.76    6.72
   0 -10 -14 1111.80   33.18
   0  10  14 1167.45   34.62
  -1  -9 -13   89.56    7.36
   1   9  13  101.63    7.20
  -2  -8 -12  240.61   10.95
   2   8  12  254.76   10.95
  -3  -7 -11 1035.28   31.75
   3   7  11 1028.72   31.91
  -4  -6 -10  343.60   13.43
   4   6  10  341.20   13.35
  -6  -4  -8   -6.64    3.76
   6   4   8   -5.76    3.76
  -8  -2  -6  246.52   14.95
   8   2   6  234.61   10.87
  -9  -1  -5  587.41   26.07
   9   1   5  567.73   18.87
 -10   0  -4  383.18   13.67
  10   0   4  460.34   16.55
 -11   1  -3   -1.44    3.52
  11  -1   3    1.12    3.92
 -12   2  -2  855.28   33.82
  12  -2   2  795.39   24.55
 -13   3  -1  117.94    6.72
  13  -3   1  124.26    6.80
 -15   5   1   12.55    5.28
  15  -5  -1    8.16    5.68
 -16   6   2  222.70   10.64
  16  -6  -2  218.22   10.40
 -17   7   3  143.93    8.96
  17  -7  -3  133.86    8.72
 -18   8   4    1.76    6.32
  18  -8  -4   -3.44    7.20
 -19   9   5  302.42   12.55
  19  -9  -5  303.30   20.55
 -20  10   6   63.57    8.32
  20 -10  -6   67.41   10.32
 -21  11   7  140.49   11.03
  21 -11  -7  140.89   11.83
 -22  12   8    9.28    7.76
  22 -12  -8   -5.60    8.64
 -23  13   9   32.86    8.72
  23 -13  -9   36.22   10.32
 -24  14  10   19.11    9.84
  24 -14 -10   22.47   11.35
 -25  15  11    2.56    9.76
  25 -15 -11    2.48   11.19
 -26  16  12   -0.08   10.40
  26 -16 -12   17.51   11.27
 -27  17  13   -0.48    9.92
  27 -17 -13   -3.68   10.32
 -28  18  14   -0.40    9.12
  28 -18 -14   11.03   10.71
 -29  19  15    0.88    8.16
  29 -19 -15    1.04    7.84
 -30  20  16    1.52    8.08
  30 -20 -16    5.20    8.64
 -31  21  17    1.44    9.84
  31 -21 -17    0.48   12.95
  13 -25 -29   13.19    8.08
 -13  25  29    2.00    8.16
  12 -24 -28    1.52    9.12
 -12  24  28   -6.96    7.84
  11 -23 -27   -4.24   10.16
 -11  23  27    0.64    8.80
  10 -22 -26    1.92   11.35
 -10  22  26   -0.56    9.28
   9 -21 -25   -8.00   11.67
  -9  21  25  -10.79   10.08
   8 -20 -24   20.79   11.91
  -8  20  24    2.88    9.76
   7 -19 -23   13.11   12.31
  -7  19  23   20.71    9.36
   6 -18 -22    7.20   10.48
  -6  18  22   10.16    9.44
   5 -17 -21   18.15   10.40
  -5  17  21   18.07    8.96
   4 -16 -20    0.96   14.47
  -4  16  20   -2.96   12.07
   3 -15 -19   41.18    9.04
  -3  15  19   46.30    8.08
   2 -14 -18    4.64   12.55
  -2  14  18    1.68    9.92
   1 -13 -17    0.88    5.68
  -1  13  17   -0.88    5.92
   0 -12 -16  126.82    9.04
   0  12  16  136.82    9.68
  -1 -11 -15   -5.60    6.64
   1  11  15    1.04    6.64
  -2 -10 -14  195.51   10.40
   2  10  14  202.47   10.08
  -3  -9 -13   32.86    5.84
   3   9  13   23.27    5.44
  -4  -8 -12   17.27    5.52
   4   8  12   19.91    4.88
  -5  -7 -11   84.76    6.00
   5   7  11   94.12    6.24
  -6  -6 -10  138.90    8.24
   6   6  10  141.37    7.92
  -7  -5  -9  546.94   19.67
   7   5   9  508.72   25.03
  -8  -4  -8  220.06   10.40
   8   4   8  241.89   11.03
  -9  -3  -7  328.01   13.43
   9   3   7  294.98   11.91
 -10  -2  -6  153.69    7.52
  10   2   6  160.09    7.92
 -11  -1  -5   65.41    4.80
  11   1   5   64.85    4.80
 -12   0  -4  157.77    7.84
  12   0   4  169.52    8.48
 -13   1  -3  126.18    6.32
  13  -1   3  127.06    6.96
 -14   2  -2   -2.16    4.24
  14  -2   2    5.04    5.12
 -15   3  -1   -1.20    5.04
  15  -3   1   -8.32    5.20
 -16   4   0   39.18    6.08
  16  -4   0   37.42    5.84
 -17   5   1   36.38    6.48
  17  -5  -1   44.62    6.64
 -18   6   2   55.73    7.52
  18  -6  -2   67.81    7.68
 -19   7   3   25.03    7.12
  19  -7  -3   34.06    8.00
 -20   8   4   33.82    7.20
  20  -8  -4   36.70    8.24
 -21   9   5    6.56    6.96
  21  -9  -5    1.68    7.44
 -22  10   6   11.67    8.16
  22 -10  -6    7.60    8.56
 -23  11   7   32.86    8.16
  23 -11  -7   26.47   10.00
 -24  12   8  -10.48    8.24
  24 -12  -8    7.44   10.40
 -25  13   9   -1.20    8.56
  25 -13  -9   10.56    9.84
 -26  14  10   -1.84    8.72
  26 -14 -10    2.40   10.16
 -27  15  11    0.40   11.59
  27 -15 -11  -14.07   12.07
 -28  16  12   -2.56    9.76
  28 -16 -12    3.52   11.51
 -29  17  13    2.16    9.20
  29 -17 -13  -10.16   10.00
 -30  18  14    1.84    8.56
  30 -18 -14    1.68    7.12
 -31  19  15    0.72    5.92
  31 -19 -15   10.32    7.28
 -32  20  16    4.16   14.07
  32 -20 -16    0.00   17.67
  11 -25 -29   -8.96   11.91
 -11  25  29   -4.88    8.88
  10 -24 -28   12.39    8.64
 -10  24  28   -7.52    7.92
   9 -23 -27   -2.96    9.60
  -9  23  27    1.04    9.28
   8 -22 -26    5.28   11.27
  -8  22  26  -17.19    9.04
   7 -21 -25    9.52   11.99
  -7  21  25   10.32    9.28
   6 -20 -24   -5.44   11.35
  -6  20  24   -0.40    9.84
   5 -19 -23   31.27   12.07
  -5  19  23   45.66   10.64
   4 -18 -22    2.88   10.16
  -4  18  22  -12.55   11.35
   3 -17 -21   37.02   15.67
  -3  17  21   31.43   12.31
   2 -16 -20   28.95   14.23
  -2  16  20   29.83   12.07
   1 -15 -19   -3.12    8.24
  -1  15  19    1.12    7.28
   0 -14 -18   86.92   14.63
   0  14  18   71.41   13.75
  -1 -13 -17  -13.11    8.24
   1  13  17   -5.12    9.12
  -2 -12 -16  715.19   27.19
   2  12  16  678.08   33.26
  -3 -11 -15   -5.84    6.64
   3  11  15   -0.88    6.24
  -4 -10 -14  454.03   22.07
   4  10  14  438.27   24.07
  -5  -9 -13  223.50   10.24
   5   9  13  212.22   14.39
  -6  -8 -12    5.28    4.64
   6   8  12    5.76    4.56
  -7  -7 -11  708.47   23.59
   7   7  11  666.09   21.35
  -8  -6 -10   69.49    5.68
   8   6  10   71.09    9.44
 -10  -4  -8   20.47    4.56
  10   4   8   21.19    4.40
  11   3   7 1107.32   48.94
 -12  -2  -6  749.17   35.98
 -13  -1  -5  125.94    6.08
  13   1   5  118.82    6.16
 -14   0  -4  883.43   36.70
 -15   1  -3   -0.08    3.84
  15  -1   3   -0.56    4.08
 -16   2  -2  684.24   29.27
 -17   3  -1   13.19    5.44
  17  -3   1   19.59    5.84
 -18   4   0  362.63   13.99
  18  -4   0  357.75   13.35
 -19   5   1  109.79    7.44
  19  -5  -1  102.91    8.48
 -20   6   2   35.42    6.80
  20  -6  -2   56.45    7.68
 -21   7   3  180.16   10.87
  21  -7  -3  166.96   10.79
 -22   8   4   -2.96    6.32
  22  -8  -4    8.00    6.64
 -23   9   5   74.77    8.88
  23  -9  -5   76.52    9.44
 -24  10   6    0.32    7.84
  24 -10  -6    2.16    9.20
 -25  11   7   46.14    8.88
  25 -11  -7   45.66   10.71
 -26  12   8    2.08    8.48
  26 -12  -8    7.28    9.12
 -27  13   9   -0.32    8.48
  27 -13  -9    8.00   10.00
 -28  14  10    6.08    9.12
  28 -14 -10    0.48   10.87
 -29  15  11   -0.32    9.12
  29 -15 -11   -5.04    9.92
 -30  16  12    8.32    9.84
  30 -16 -12    5.28   10.79
 -31  17  13    1.36    7.92
  31 -17 -13   -0.72    8.72
 -32  18  14   -0.24    6.24
  32 -18 -14   -6.08    7.92
 -33  19  15   -2.16   11.03
  33 -19 -15   -6.64   14.47
 -34  20  16    0.32    9.20
  34 -20 -16    3.36   10.24
  10 -26 -30   -1.84   12.15
 -10  26  30    2.00    8.32
   9 -25 -29    3.36   11.51
  -9  25  29   -2.16    7.60
   8 -24 -28   -1.60    8.96
  -8  24  28    5.76    8.56
   7 -23 -27    0.80   10.95
  -7  23  27    6.08    9.36
   6 -22 -26   -1.76    8.88
  -6  22  26   -3.68    7.28
   5 -21 -25    4.64    8.96
  -5  21  25   -2.40    8.40
   4 -20 -24   -0.72   11.59
  -4  20  24   18.55    9.76
   3 -19 -23   -2.72   10.87
  -3  19  23    0.72    8.80
   2 -18 -22    6.64    9.84
  -2  18  22    3.28    6.00
   1 -17 -21   -5.60    7.84
  -1  17  21    3.52   11.99
   0 -16 -20   24.47   13.51
   0  16  20   -0.08   10.00
  -1 -15 -19   -7.76    7.68
   1  15  19   -9.44    7.28
  -2 -14 -18   -8.64   11.75
   2  14  18   -2.64    5.68
  -3 -13 -17   28.63    7.76
   3  13  17   28.87    6.80
  -4 -12 -16   20.31    5.92
   4  12  16   18.71    6.40
  -5 -11 -15   33.74    6.24
   5  11  15   36.86    6.24
  -6 -10 -14    7.28    5.52
   6  10  14   -1.04    5.84
  -7  -9 -13  126.10    7.36
   7   9  13  128.74    7.76
  -8  -8 -12   67.25    5.84
   8   8  12   68.93    6.32
  -9  -7 -11   78.28    6.40
   9   7  11   88.68    8.72
 -10  -6 -10   94.84    6.56
  10   6  10  102.83    6.48
 -11  -5  -9  105.95    6.80
  11   5   9  104.67    6.72
 -12  -4  -8   27.35    4.08
  12   4   8   32.14    4.08
 -13  -3  -7   25.51    4.00
  13   3   7   18.47    3.84
 -14  -2  -6  201.75    8.24
  14   2   6  194.71    8.40
 -15  -1  -5    5.28    4.24
  15   1   5    5.52    4.80
 -16   0  -4   34.22    4.88
  16   0   4   38.94    5.04
 -17   1  -3   20.71    4.72
  17  -1   3    9.92    5.36
 -18   2  -2   45.90    5.84
  18  -2   2   45.42    6.00
 -19   3  -1   48.78    5.76
  19  -3   1   42.78    7.12
 -20   4   0   -2.56    6.08
  20  -4   0    2.32    6.40
 -21   5   1   24.79    6.32
  21  -5  -1   36.14    7.20
 -22   6   2    6.24    7.36
  22  -6  -2    5.04    7.20
 -23   7   3   15.51    6.72
  23  -7  -3    8.56    7.76
 -24   8   4    4.40    6.96
  24  -8  -4    5.92    7.76
 -25   9   5   -0.64    7.76
  25  -9  -5    2.00    8.32
 -26  10   6   -2.40    9.20
  26 -10  -6    5.20    9.68
 -27  11   7    7.44    7.76
  27 -11  -7   -0.80    9.20
 -28  12   8   -5.60    8.00
  28 -12  -8   -4.16   10.08
 -29  13   9   -1.52    8.32
  29 -13  -9    4.00    9.84
 -30  14  10   11.75    9.28
  30 -14 -10    0.64   10.48
 -31  15  11    7.52    8.40
  31 -15 -11   -4.00    9.28
 -32  16  12    1.04    7.92
  32 -16 -12    0.64    8.32
 -33  17  13   18.15   15.03
  33 -17 -13   -4.16   15.27
 -34  18  14   16.63   11.99
  34 -18 -14    9.52   18.23
 -35  19  15   -7.60   11.67
  35 -19 -15   -3.92   11.51
  -8  26  30   -6.80   10.24
   7 -25 -29    7.84   11.83
  -7  25  29    2.80    6.96
   6 -24 -28   -1.12    7.28
  -6  24  28   -2.72    8.80
   5 -23 -27    1.84   10.56
  -5  23  27    2.16    9.44
   4 -22 -26    4.00   10.64
  -4  22  26    7.44    8.56
   3 -21 -25   17.03   10.48
  -3  21  25   25.03   15.19
   2 -20 -24    9.44   16.15
  -2  20  24    7.20   13.91
   1 -19 -23   19.75   16.15
  -1  19  23    6.16   13.59
   0 -18 -22    0.48   13.99
   0  18  22   16.07   12.47
  -1 -17 -21   -0.48    6.40
   1  17  21    5.60    6.24
  -2 -16 -20   26.07   13.19
   2  16  20   33.50   11.19
  -3 -15 -19   24.79    7.76
   3  15  19   35.66   10.79
  -4 -14 -18  130.42    9.52
   4  14  18  108.19    8.56
  -5 -13 -17    3.92    6.72
   5  13  17    2.48    6.80
  -6 -12 -16   74.05    7.44
   6  12  16   71.89    7.52
  -7 -11 -15    8.80    5.76
   7  11  15   14.95    5.76
  -8 -10 -14   13.11    5.76
   8  10  14    5.84    5.60
  -9  -9 -13   59.25    5.60
   9   9  13   54.77    5.68
 -10  -8 -12   61.01    5.28
  10   8  12   47.18    9.28
 -11  -7 -11  373.75   21.99
  11   7  11  392.38   22.55
 -12  -6 -10    0.16    3.68
  12   6  10   -1.60    4.08
 -13  -5  -9  212.38    9.76
  13   5   9  223.26    9.60
 -14  -4  -8   50.78    4.56
  14   4   8   43.26    6.48
 -15  -3  -7   19.03    4.24
  15   3   7   19.27    3.76
 -16  -2  -6  214.62    9.36
  16   2   6  203.18   10.24
 -17  -1  -5   47.42    5.04
  17   1   5   51.34    5.84
 -18   0  -4  354.79   20.55
  18   0   4  359.67   18.71
 -19   1  -3   42.62    5.60
  19  -1   3   35.98    6.16
 -20   2  -2  148.17    8.80
  20  -2   2  141.85    8.56
 -21   3  -1    3.76    5.36
  21  -3   1    2.72    6.88
 -22   4   0   22.31    5.84
  22  -4   0   23.67    6.64
 -23   5   1   40.54    6.80
  23  -5  -1   36.14    7.20
 -24   6   2   -4.32    5.52
  24  -6  -2   -9.60    6.48
 -25   7   3   32.70    7.76
  25  -7  -3   36.14    8.56
 -26   8   4    5.04    6.96
  26  -8  -4   -1.28    7.84
 -27   9   5    8.24    8.08
  27  -9  -5    5.04    8.56
 -28  10   6    1.36    8.56
  28 -10  -6    2.64    9.12
 -29  11   7    1.44    8.64
  29 -11  -7   -2.56   10.00
 -30  12   8    8.64    8.80
  30 -12  -8   -6.48   10.95
 -31  13   9   -0.64    8.08
  31 -13  -9   -2.16    9.44
 -32  14  10    4.32    7.84
  32 -14 -10    2.24    8.64
 -33  15  11   -4.24    7.12
  33 -15 -11   -4.80   17.35
 -34  16  12    6.64   13.51
 -35  17  13   -5.28   13.51
 -36  18  14   -0.16   13.59
   7 -27 -31   -0.64    8.40
  -7  27  31   -2.80   10.16
   6 -26 -30    5.52    9.12
  -6  26  30    1.12    6.40
   5 -25 -29   -2.72   10.16
  -5  25  29   -1.20    6.96
   4 -24 -28    8.24    8.48
  -4  24  28   -2.80    7.28
   3 -23 -27   -7.04   10.48
  -3  23  27   -4.00    8.48
   2 -22 -26  -26.39   17.75
  -2  22  26    4.72   13.51
   1 -21 -25  -20.55   17.99
   0 -20 -24   -1.84   14.39
   0  20  24    0.00   12.79
  -1 -19 -23    8.64   14.15
   1  19  23  -10.40   11.99
  -2 -18 -22   14.31   15.43
   2  18  22   22.39   12.07
  -3 -17 -21   25.51    7.36
   3  17  21   41.10    9.44
  -4 -16 -20   -4.72    8.08
   4  16  20    2.00    7.36
  -5 -15 -19   35.42    7.76
   5  15  19   31.03    6.24
  -6 -14 -18   -0.96    6.32
   6  14  18   -4.08    6.08
  -7 -13 -17   -6.72    6.64
   7  13  17   -3.20    5.92
  -8 -12 -16   33.34    6.88
   8  12  16   41.98    6.56
  -9 -11 -15   11.99    6.08
   9  11  15   19.67    6.56
 -10 -10 -14   77.88    6.96
  10  10  14   75.64    6.40
 -11  -9 -13   20.95    5.36
  11   9  13   24.07    9.04
 -12  -8 -12  190.63    9.52
  12   8  12  178.16    9.12
 -13  -7 -11    3.76    4.32
  13   7  11    0.08    4.88
 -14  -6 -10    5.68    4.48
  14   6  10    9.12    4.40
 -15  -5  -9  146.57    8.32
  15   5   9  129.38    6.64
 -16  -4  -8   68.69    7.52
  16   4   8   77.08    6.00
 -17  -3  -7  133.94    7.44
  17   3   7  129.86    7.68
 -18  -2  -6   70.61    5.68
  18   2   6   74.53    5.76
 -19  -1  -5  109.95    7.20
  19   1   5  116.83   10.32
 -20   0  -4    2.40    5.04
  20   0   4    2.80    5.20
 -21   1  -3    8.00    5.44
  21  -1   3    7.68    5.60
 -22   2  -2   34.06    6.08
  22  -2   2   21.19    7.12
 -23   3  -1    6.16    5.36
  23  -3   1   10.87    6.00
 -24   4   0   25.59    6.08
  24  -4   0   19.35    7.04
 -25   5   1    9.68    6.80
  25  -5  -1    4.32    6.80
 -26   6   2    6.40    6.72
  26  -6  -2    5.04    7.52
 -27   7   3    5.52    7.12
  27  -7  -3   -0.80    8.16
 -28   8   4   10.71   10.64
  28  -8  -4   -3.68    7.76
 -29   9   5    4.08    8.80
  29  -9  -5   -6.88    8.96
 -30  10   6    0.64    8.48
  30 -10  -6   -9.44   11.11
 -31  11   7   16.79    8.32
  31 -11  -7  -12.15   10.64
 -32  12   8    2.24    7.20
  32 -12  -8    0.40    8.40
 -33  13   9    2.56    6.80
  33 -13  -9   -7.28    8.24
 -34  14  10    3.28    7.04
  34 -14 -10    6.48   12.47
 -35  15  11   11.51   10.32
 -36  16  12    1.44   11.35
 -37  17  13    2.32   11.91
   5 -27 -31    3.52    8.56
  -5  27  31   -1.12    9.12
   4 -26 -30    1.68    8.16
  -4  26  30    2.80    6.40
   3 -25 -29    0.56    5.28
  -3  25  29   -3.44   12.47
   2 -24 -28   -5.12    9.12
  -2  24  28    2.48    6.32
   1 -23 -27  -10.16   10.48
  -1  23  27   -2.80    7.44
   0 -22 -26   -5.76   10.32
   0  22  26   -9.12   13.11
  -1 -21 -25    9.20   15.99
   1  21  25   14.07   13.67
  -2 -20 -24    7.44   15.43
   2  20  24  -13.59   12.23
  -3 -19 -23    4.56   13.51
   3  19  23  -12.63   12.63
  -4 -18 -22  -12.55   14.07
   4  18  22    1.60   11.19
  -5 -17 -21   11.75    8.48
   5  17  21   19.35    7.68
  -6 -16 -20    9.44    7.52
   6  16  20   12.71    6.80
  -7 -15 -19    7.44    6.96
   7  15  19   15.43    6.72
  -8 -14 -18    2.40    6.08
   8  14  18    3.84    6.08
  -9 -13 -17   -1.12    6.96
   9  13  17    6.24    5.92
 -10 -12 -16    3.84    5.52
  10  12  16    0.80    5.68
 -11 -11 -15    5.76    5.76
  11  11  15   -6.16    5.36
 -12 -10 -14   27.83    5.36
  12  10  14   22.79    4.96
 -13  -9 -13    9.28    4.80
  13   9  13    8.72    5.04
 -14  -8 -12   17.83    5.28
  14   8  12   22.07    4.96
 -15  -7 -11   18.63    5.12
  15   7  11   17.27    4.96
 -16  -6 -10   16.47    6.48
  16   6  10   13.91    4.56
 -17  -5  -9    2.08    7.04
  17   5   9    0.96    4.88
 -18  -4  -8   -5.76    6.80
  18   4   8    5.60    4.80
 -19  -3  -7   23.19    5.20
  19   3   7   23.35    6.32
 -20  -2  -6   52.94    5.76
  20   2   6   49.58    6.32
 -21  -1  -5   29.51    5.52
  21   1   5   27.43    6.32
 -22   0  -4   19.11    5.04
  22   0   4   18.63    6.40
 -23   1  -3    6.88    7.04
  23  -1   3    2.96    6.08
 -24   2  -2    7.60    5.44
  24  -2   2    1.84    6.24
 -25   3  -1   -0.16    5.20
  25  -3   1   -1.68    6.16
 -26   4   0    2.56    5.92
  26  -4   0    4.08    7.36
 -27   5   1    1.84    6.88
  27  -5  -1   10.56    8.24
 -28   6   2    3.12    7.28
  28  -6  -2    6.40    8.64
 -29   7   3    0.32    8.00
  29  -7  -3   -1.36    9.28
 -30   8   4    9.68    8.00
  30  -8  -4   -9.44    9.84
 -31   9   5   -1.20    8.08
  31  -9  -5    9.04    9.04
 -32  10   6    2.32    8.48
  32 -10  -6   -3.60    9.12
 -33  11   7    6.08    7.44
  33 -11  -7   -1.76    8.32
 -34  12   8    1.04    7.20
  34 -12  -8   -7.28    8.88
 -35  13   9   -1.76    6.16
  35 -13  -9    2.24    6.88
 -36  14  10   -2.32    9.28
 -37  15  11   -5.44    7.76
 -38  16  12    2.56    8.16
  -3  27  31    1.76    5.84
   2 -26 -30    7.60    6.00
  -2  26  30    5.76    7.12
   1 -25 -29    0.08    6.00
  -1  25  29   -3.20    8.96
   0 -24 -28   -7.92   14.79
   0  24  28   12.71    9.68
  -1 -23 -27   -0.96   16.87
   1  23  27    5.12   10.32
  -2 -22 -26    0.88   14.95
   2  22  26    4.72    7.28
  -3 -21 -25   16.15    7.76
   3  21  25    4.56   13.43
  -4 -20 -24   -5.60    9.28
   4  20  24    5.60   12.07
  -5 -19 -23   34.14   14.47
   5  19  23   29.19   12.63
  -6 -18 -22   -4.08    6.56
   6  18  22   -0.16    7.68
  -7 -17 -21   59.65   10.16
   7  17  21   55.73    8.88
  -8 -16 -20    3.04    8.16
   8  16  20   -0.72    6.80
  -9 -15 -19   13.91    6.88
   9  15  19   18.79    7.28
 -10 -14 -18   36.38    6.32
  10  14  18   36.46    6.72
 -11 -13 -17    0.40    5.84
  11  13  17   -3.36    6.64
 -12 -12 -16  162.64    8.80
  12  12  16  159.45   14.55
 -13 -11 -15   13.83    5.84
  13  11  15    3.20    5.60
 -14 -10 -14  164.80   13.03
  14  10  14  156.25    9.52
 -15  -9 -13   15.35    5.20
  15   9  13   10.24    4.88
 -16  -8 -12   28.79    5.44
  16   8  12   28.31    4.80
 -17  -7 -11  105.15    9.68
  17   7  11   85.40   10.08
 -18  -6 -10   14.39    4.48
  18   6  10   47.18    8.96
 -19  -5  -9  300.50   15.27
  19   5   9  269.55   18.87
 -21  -3  -7  142.65   14.71
 -22  -2  -6    0.64    4.80
  22   2   6   -2.96    5.36
 -23  -1  -5   39.58    5.68
  23   1   5   36.22    6.48
 -24   0  -4   18.79    5.68
  24   0   4   21.51    6.40
 -25   1  -3    0.64    5.04
  25  -1   3   -0.24    6.48
 -26   2  -2   52.54    6.72
  26  -2   2   52.38    7.60
 -27   3  -1   -1.36    8.40
  27  -3   1    1.04    6.40
 -28   4   0   16.87    5.84
  28  -4   0   20.87    7.60
 -29   5   1    2.08    6.56
  29  -5  -1    1.68    7.20
 -30   6   2   15.91    6.88
  30  -6  -2   15.75    8.32
 -31   7   3    8.88    6.80
  31  -7  -3   -1.84    9.04
 -32   8   4   -0.80    7.36
  32  -8  -4   -0.88    8.48
 -33   9   5    3.12    7.76
  33  -9  -5   -0.08    8.32
 -34  10   6   -2.08    8.08
  34 -10  -6    3.52    8.88
 -35  11   7    2.00    6.64
  35 -11  -7   -7.76    7.60
 -36  12   8   -0.56    4.80
  36 -12  -8   -5.36    7.84
 -37  13   9   -4.16   11.43
   0 -26 -30    0.72    8.96
  -1 -25 -29   -8.00   10.08
  -2 -24 -28    4.56   14.55
   2  24  28    1.12    8.96
  -3 -23 -27  -11.59   16.63
   3  23  27   11.27   10.87
  -4 -22 -26   -0.16   14.55
   4  22  26    3.60   13.67
  -5 -21 -25    7.68    8.08
   5  21  25    2.32    8.56
  -6 -20 -24   -6.72    9.12
   6  20  24   10.71   14.23
  -7 -19 -23   16.31    8.72
   7  19  23    0.72    8.08
  -8 -18 -22   -7.52    8.16
   8  18  22    3.84    7.12
  -9 -17 -21    1.52    7.68
   9  17  21    7.84    7.20
 -10 -16 -20    5.84    6.80
  10  16  20    8.80    6.64
 -11 -15 -19    4.24    6.72
  11  15  19    2.80    6.48
 -12 -14 -18   13.59    6.16
  12  14  18   13.99    5.60
 -13 -13 -17    7.20    8.56
  13  13  17   11.27    7.68
 -14 -12 -16   19.75    4.96
  14  12  16   19.11    5.20
 -15 -11 -15   -2.48    5.36
  15  11  15   -1.44    4.96
 -16 -10 -14   12.87    4.72
  16  10  14   11.11    6.72
 -17  -9 -13    3.28    4.80
  17   9  13    1.52    4.80
 -18  -8 -12   19.35    6.32
  18   8  12    6.80    7.76
 -19  -7 -11    4.56    4.08
  19   7  11    8.56    4.64
 -20  -6 -10   52.94    6.08
  20   6  10   56.77    5.68
 -21  -5  -9    1.68    5.20
  21   5   9    4.64    5.36
 -22  -4  -8    5.84    8.00
  22   4   8    4.96    5.04
 -23  -3  -7   13.75    4.96
  23   3   7   12.63    5.36
 -24  -2  -6    0.48    4.88
  24   2   6   -0.80    5.44
 -25  -1  -5   11.43    4.96
  25   1   5   11.11    6.08
 -26   0  -4    5.76    5.36
  26   0   4   -1.12    6.56
 -27   1  -3    2.56    5.12
  27  -1   3    2.48    6.64
 -28   2  -2    4.32    9.76
  28  -2   2    2.72    7.84
 -29   3  -1    2.00    6.88
  29  -3   1    6.00    7.36
 -30   4   0    6.56    6.00
  30  -4   0   -1.28    7.84
 -31   5   1    2.32    6.64
  31  -5  -1   -2.24    7.92
 -32   6   2   -1.84    6.64
  32  -6  -2    1.04    8.64
 -33   7   3    0.32    6.48
  33  -7  -3    6.96    8.24
 -34   8   4   -1.04    7.84
  34  -8  -4    6.96    7.20
 -35   9   5   -2.80    6.80
  35  -9  -5    7.36    8.00
 -36  10   6    4.24    5.44
  36 -10  -6    7.28    7.76
 -37  11   7   -1.52    5.60
  37 -11  -7   -3.52    7.84
  -1 -27 -31    2.72    9.12
   1  27  31   -3.68    8.00
  -3 -25 -29   12.71   13.43
  -4 -24 -28    3.04   13.67
  -5 -23 -27    7.36   15.19
   5  23  27    1.92   11.03
  -6 -22 -26    6.96   18.31
   6  22  26   -3.60   11.11
  -7 -21 -25    6.08    9.20
   7  21  25   12.95    8.48
  -8 -20 -24    0.72    8.24
   8  20  24    4.88    8.08
  -9 -19 -23   24.79    9.84
   9  19  23   21.91    9.76
 -10 -18 -22    7.36    8.40
  10  18  22   -8.00    7.36
 -11 -17 -21   18.31    7.28
  11  17  21   16.07    7.36
 -12 -16 -20   17.19    7.12
  12  16  20   13.19    7.04
 -13 -15 -19    0.32    6.96
  13  15  19    6.40    9.12
 -14 -14 -18   85.48    8.00
  14  14  18   66.53    7.68
 -15 -13 -17   -2.08    6.24
  15  13  17    2.16    5.68
 -16 -12 -16   95.72   12.55
  16  12  16   79.96    7.44
 -17 -11 -15    0.08    4.64
  17  11  15   -2.96    4.88
 -18 -10 -14   24.79    5.12
  18  10  14   35.74    5.28
 -19  -9 -13   34.62    8.40
  19   9  13   24.95    8.80
 -20  -8 -12    8.80    4.80
  20   8  12    6.48    4.56
 -21  -7 -11  112.75   11.03
  21   7  11   98.27   12.63
 -23  -5  -9   56.53    6.16
  23   5   9   72.37    6.80
 -24  -4  -8    4.72    6.48
  24   4   8   -3.68    5.68
 -25  -3  -7   34.38    5.92
  25   3   7   26.39    6.72
 -26  -2  -6    6.16    5.60
  26   2   6    5.20    6.08
 -27  -1  -5    3.52    5.76
  27   1   5    5.76    6.64
 -28   0  -4   18.71    5.52
  28   0   4   20.95    6.32
 -29   1  -3    1.92    6.32
  29  -1   3    0.24    7.20
 -30   2  -2   22.87    6.40
  30  -2   2   11.83    8.32
 -31   3  -1   -1.68    6.80
  31  -3   1   -1.76    6.80
 -32   4   0    7.52    6.80
  32  -4   0    5.92    8.08
 -33   5   1    5.12    6.80
  33  -5  -1    2.64    7.44
 -34   6   2   -3.92    7.12
  34  -6  -2    8.48    7.52
 -35   7   3    2.32    7.36
  35  -7  -3    1.92    8.72
 -36   8   4    0.08    6.16
  36  -8  -4    5.36    7.92
 -37   9   5    4.64    4.96
  37  -9  -5   -2.96    6.80
 -38  10   6   -0.40    6.00
  38 -10  -6   -2.16    5.44
  -6 -24 -28   -5.44   10.56
  -7 -23 -27   -6.80   14.71
   7  23  27   -2.56    8.80
  -8 -22 -26    4.08    8.64
   8  22  26   -9.52    7.92
  -9 -21 -25   -4.16    8.40
   9  21  25   -0.16    8.32
 -10 -20 -24   -4.56    8.00
  10  20  24   -2.08    7.28
 -11 -19 -23   -0.48    7.12
  11  19  23   -2.24    7.04
 -12 -18 -22    4.64    8.24
  12  18  22    4.40    7.20
 -13 -17 -21   -5.84    8.48
  13  17  21   -4.08   11.27
 -14 -16 -20    7.60    7.76
  14  16  20    5.60   11.03
 -15 -15 -19   -6.24    7.04
  15  15  19   -3.84    6.56
 -16 -14 -18    6.88    5.76
  16  14  18   10.40    6.48
 -17 -13 -17   -4.16    5.84
  17  13  17   -2.00    5.92
 -18 -12 -16    1.36    4.80
  18  12  16    0.72    4.96
 -19 -11 -15    7.84    8.56
  19  11  15   -4.00    8.32
 -20 -10 -14   -0.40    4.48
  20  10  14   -0.24    5.44
 -21  -9 -13    9.28    5.20
  21   9  13    9.60    5.28
 -22  -8 -12    2.24    4.96
  22   8  12   -0.24    5.28
 -23  -7 -11   24.15    5.28
  23   7  11   17.59    5.20
 -24  -6 -10   12.39    5.28
  24   6  10    7.44    5.60
 -25  -5  -9   -2.08    5.28
  25   5   9    4.48    5.20
 -26  -4  -8    5.60    7.76
  26   4   8    5.36    5.60
 -27  -3  -7    5.52    4.96
  27   3   7    1.84    5.60
 -28  -2  -6    4.08    5.60
  28   2   6    3.76    5.92
 -29  -1  -5   -3.52    5.60
  29   1   5   -1.68    5.92
 -30   0  -4   -0.32    5.60
  30   0   4   -0.32    6.88
 -31   1  -3   -0.96    5.92
  31  -1   3    3.44    7.44
 -32   2  -2   -1.84    6.56
  32  -2   2   -0.32    7.92
 -33   3  -1   -0.72    6.56
  33  -3   1   -7.60    8.24
 -34   4   0   -4.08    6.88
  34  -4   0    5.60    8.72
 -35   5   1    1.76    6.80
  35  -5  -1    0.00    6.64
 -36   6   2   -2.88    6.40
  36  -6  -2   -2.00    6.88
 -37   7   3   -3.12    8.72
  37  -7  -3    2.88    7.44
 -38   8   4    7.52    8.56
  38  -8  -4   -0.80    6.24
 -39   9   5    0.32    7.28
  39  -9  -5   -0.56    7.28
   4  28  32    2.56    8.00
  -7 -25 -29   -3.28    8.88
   7  25  29   -2.32    9.76
  -8 -24 -28    2.96   12.31
   8  24  28  -12.39    9.84
  -9 -23 -27   -0.08    8.00
   9  23  27   -0.72    6.48
 -10 -22 -26   -1.60    8.64
  10  22  26    0.88    7.52
 -11 -21 -25    6.88    7.68
  11  21  25   10.87    7.52
 -12 -20 -24    2.64    9.68
  12  20  24    0.88    7.20
 -13 -19 -23   -0.64    7.76
  13  19  23   -5.12    9.76
 -14 -18 -22    6.08    6.96
  14  18  22   -0.16    8.80
 -15 -17 -21   13.19    7.68
  15  17  21    0.08    7.28
 -16 -16 -20    9.36    6.80
  16  16  20   10.48    6.96
 -17 -15 -19   -0.48    6.32
  17  15  19   -3.36    6.40
 -18 -14 -18   24.39    6.32
  18  14  18   36.54    6.96
 -19 -13 -17   -1.36    5.68
  19  13  17    0.64    5.76
 -20 -12 -16   14.95    5.68
  20  12  16   13.91    5.04
 -21 -11 -15    1.04    5.44
  21  11  15   -3.52    5.68
 -22 -10 -14    0.56    5.20
  22  10  14   -0.96    8.08
 -23  -9 -13   19.19    5.68
  23   9  13   26.47    5.60
 -24  -8 -12    0.08    5.20
  24   8  12    7.52    5.12
 -25  -7 -11   49.26    6.32
  25   7  11   33.50    6.32
 -26  -6 -10    0.24    5.28
  26   6  10    4.48    5.76
 -27  -5  -9    7.44    5.52
  27   5   9   10.79    5.36
 -28  -4  -8    6.16    7.04
  28   4   8    8.16    5.20
 -29  -3  -7    4.88    5.12
  29   3   7    1.36    5.76
 -30  -2  -6   -1.84    5.76
  30   2   6    4.24    6.40
 -31  -1  -5   -0.08    5.12
  31   1   5   -4.40    6.24
 -32   0  -4    3.76    5.84
  32   0   4    5.52    7.04
 -33   1  -3    1.04    5.84
  33  -1   3   -0.32    7.68
 -34   2  -2   -0.56    6.24
  34  -2   2    1.04    7.52
 -35   3  -1    1.20    5.76
  35  -3   1    3.52    6.80
 -36   4   0    0.24    5.84
  36  -4   0    1.68    5.28
 -37   5   1    0.32    9.04
  37  -5  -1    4.88    6.40
 -38   6   2    7.04    9.52
  38  -6  -2    1.44    5.76
 -39   7   3   -2.64    7.44
  39  -7  -3    5.44    4.88
 -40   8   4   -1.36    8.24
  40  -8  -4    3.04    7.04
   6  28  32    2.96    7.52
  -8 -26 -30    3.92   11.91
   8  26  30    2.40    7.12
  -9 -25 -29   -2.24    7.44
   9  25  29   -0.96    7.84
 -10 -24 -28   -6.56   11.75
  10  24  28    5.52    8.16
 -11 -23 -27    2.32    5.92
  11  23  27    0.72    7.84
 -12 -22 -26   -0.88    5.60
  12  22  26   -0.80    6.40
 -13 -21 -25   -2.16   11.75
  13  21  25   -2.24    9.04
 -14 -20 -24    1.84    8.08
  14  20  24    2.32   11.43
 -15 -19 -23    4.00    7.68
  15  19  23    1.60    6.16
 -16 -18 -22    1.92    6.40
  16  18  22   -1.20    6.08
 -17 -17 -21   -2.16    6.32
  17  17  21   -3.68    6.32
 -18 -16 -20   -0.80    6.32
  18  16  20    1.28    6.48
 -19 -15 -19   -1.76    5.76
  19  15  19    1.84    5.92
 -20 -14 -18    3.76    5.52
  20  14  18    3.52    5.68
 -21 -13 -17    2.24    5.04
  21  13  17   -0.96    5.44
 -22 -12 -16   10.32    5.84
  22  12  16   10.40    8.72
 -23 -11 -15   -1.76    5.76
  23  11  15    4.40    5.36
 -24 -10 -14    7.28    5.44
  24  10  14    2.16    5.68
 -25  -9 -13    7.68    5.20
  25   9  13    5.52    5.44
 -26  -8 -12   -2.32    5.60
  26   8  12    1.12    5.44
 -27  -7 -11    3.28    5.44
  27   7  11    3.04    5.20
 -28  -6 -10    5.36    4.96
  28   6  10    5.36    5.44
 -29  -5  -9   -3.28    5.20
  29   5   9   -2.72    5.52
 -30  -4  -8   -5.12    7.04
  30   4   8   -6.16    5.20
 -31  -3  -7    2.32    5.44
  31   3   7    2.40    5.52
 -32  -2  -6   -3.60    4.88
  32   2   6    2.72    5.76
 -33  -1  -5   -4.00    5.60
  33   1   5    2.64    5.92
 -34   0  -4    0.72    5.36
  34   0   4    6.00    5.60
 -35   1  -3    2.96    5.20
  35  -1   3   -1.36    6.88
 -36   2  -2    4.00    4.56
  36  -2   2   -1.68    5.28
 -37   3  -1   -0.32    4.72
  37  -3   1    0.24    5.28
 -38   4   0    0.24    7.76
  38  -4   0   -1.20    4.56
  39  -5  -1   -0.56    6.48
 -40   6   2    4.40    7.60
  40  -6  -2    2.40    7.20
 -41   7   3   -4.96    6.88
 -10 -26 -30    0.24    7.60
 -11 -25 -29   -4.08    7.84
  11  25  29    1.84    5.76
 -12 -24 -28   -5.36   11.51
  12  24  28    2.40    7.92
 -13 -23 -27    0.16    5.28
 -14 -22 -26    1.28    5.44
  14  22  26    5.28    8.56
 -15 -21 -25   -2.96    6.08
  15  21  25   -0.56    5.44
 -16 -20 -24  -12.95    8.00
  16  20  24    8.08    6.24
 -17 -19 -23    2.64    7.92
  17  19  23    5.04    6.08
 -18 -18 -22    1.04    7.04
  18  18  22    6.88    5.76
 -19 -17 -21    2.08   10.48
  19  17  21   -3.92    6.00
 -20 -16 -20    0.72    6.08
  20  16  20    3.20    6.24
 -21 -15 -19   -3.28    6.08
  21  15  19    3.36    6.16
 -22 -14 -18   -0.08    5.60
  22  14  18   -4.48    5.84
 -23 -13 -17   -2.00    5.20
  23  13  17   -0.48    5.76
 -24 -12 -16    0.80    5.52
  24  12  16    1.84    5.28
 -25 -11 -15   -1.04    5.28
  25  11  15    1.52    5.52
 -26 -10 -14   -0.80    6.88
  26  10  14   -3.60    5.04
 -27  -9 -13    7.44    5.60
  27   9  13    1.60    5.20
 -28  -8 -12    3.36    5.04
  28   8  12    1.28    5.68
 -29  -7 -11    6.16    5.04
  29   7  11    3.92    5.44
 -30  -6 -10    3.76    5.68
  30   6  10    1.68    4.64
 -31  -5  -9   -3.12    5.20
  31   5   9    1.04    4.48
 -32  -4  -8    2.08    6.40
  32   4   8    0.64    5.52
 -33  -3  -7    0.40    4.80
  33   3   7    1.44    5.36
 -34  -2  -6    4.16    5.28
  34   2   6   -4.32    5.28
 -35  -1  -5    3.04    5.20
  35   1   5    0.00    4.16
 -36   0  -4    0.48    4.72
  36   0   4    6.96    4.80
 -37   1  -3   -2.72    4.96
 -38   2  -2   -4.48    6.96
  38  -2   2    0.08    5.36
 -39   3  -1    4.64    5.52
  39  -3   1    3.04    4.64
  40  -4   0    0.96    6.08
  41  -5  -1   -0.80    6.80
 -12 -26 -30    5.60    8.08
 -13 -25 -29    3.76    7.52
 -14 -24 -28    1.36    9.52
 -15 -23 -27    2.64    5.12
  15  23  27    1.20    4.56
 -16 -22 -26    2.08    5.84
  16  22  26    3.76    5.28
 -17 -21 -25   -4.80    6.16
  17  21  25   -4.80    5.68
 -18 -20 -24   -2.56    6.32
  18  20  24   -0.96    6.08
 -19 -19 -23    0.88    6.40
  19  19  23    8.16    6.00
 -20 -18 -22   -2.24    5.84
  20  18  22    3.36    7.28
 -21 -17 -21    3.92    5.28
  21  17  21   -1.20    5.68
 -22 -16 -20   -6.32    9.92
  22  16  20    4.56    6.08
 -23 -15 -19   -3.84    6.16
  23  15  19   -0.88    8.48
 -24 -14 -18   -1.04    5.84
  24  14  18    0.48    7.60
 -25 -13 -17   -1.60    5.68
  25  13  17    5.12    5.20
 -26 -12 -16   12.07    5.84
  26  12  16    6.40    5.20
 -27 -11 -15    1.84    5.28
  27  11  15   -2.80    5.20
 -28 -10 -14   -5.68    5.92
  28  10  14    6.64    5.12
 -29  -9 -13   -1.84    4.64
  29   9  13    1.60    5.44
 -30  -8 -12   -0.96    4.88
  30   8  12   -0.56    5.12
 -31  -7 -11    2.48    5.12
  31   7  11    2.64    4.40
 -32  -6 -10    0.24    4.32
  32   6  10    1.92    3.92
 -33  -5  -9    1.28    4.08
  33   5   9    4.16    4.48
 -34  -4  -8    1.12    3.76
  34   4   8    3.04    4.80
 -35  -3  -7    6.48    6.00
  35   3   7   -0.40    4.24
 -36  -2  -6   -1.04    4.80
  36   2   6    0.32    4.32
 -37  -1  -5   -1.44    4.56
  37   1   5    3.92    4.72
 -38   0  -4    2.88    4.24
 -39   1  -3    1.36    3.84
 -14 -26 -30    2.24    7.92
 -15 -25 -29    1.60    8.16
  15  25  29   -2.96    6.56
 -16 -24 -28   -0.96    7.04
  16  24  28    0.96    4.64
 -17 -23 -27    2.48   12.07
  17  23  27    0.00    6.64
 -18 -22 -26   -2.08    5.52
  18  22  26   -1.68    3.92
 -19 -21 -25   -0.64    4.80
  19  21  25    0.24    5.28
 -20 -20 -24    1.20    4.48
  20  20  24   -1.28    8.48
 -21 -19 -23   -4.96    4.72
  21  19  23    0.40    4.80
 -22 -18 -22    1.84    5.76
  22  18  22    2.08    5.92
 -23 -17 -21   -1.60    5.12
  23  17  21   -0.56    8.40
 -24 -16 -20    0.72    5.52
  24  16  20    0.64    5.28
 -25 -15 -19    3.76    5.44
  25  15  19    1.12    4.96
 -26 -14 -18   -3.92    5.20
  26  14  18   -1.92    3.76
 -27 -13 -17    1.44    4.64
  27  13  17    0.80    3.52
 -28 -12 -16    7.28    4.40
  28  12  16   -1.92    4.16
 -29 -11 -15    0.16    4.72
  29  11  15   -3.76    4.88
 -30 -10 -14   -0.32    3.60
  30  10  14   -2.48    4.40
 -31  -9 -13   -0.72    3.84
  31   9  13   -2.16    3.84
 -32  -8 -12    0.40    3.28
  32   8  12    2.80    3.60
 -33  -7 -11   -0.56    3.36
  33   7  11    0.56    2.88
 -34  -6 -10    2.24    3.04
  34   6  10   -0.56    3.44
 -35  -5  -9    1.76    2.96
  35   5   9    2.08    5.36
 -36  -4  -8   -2.64    4.08
  36   4   8    1.84    4.40
 -37  -3  -7    7.92    5.52
  37   3   7    1.12    4.32
 -38  -2  -6   -0.56    5.20
 -39  -1  -5    2.40    7.04
 -40   0  -4    3.12    5.36
 -17 -25 -29   -2.40    9.68
  17  25  29    0.80    3.68
 -18 -24 -28   -5.92    9.76
  18  24  28   -0.72    5.20
 -19 -23 -27    6.08    9.84
  19  23  27    1.68    5.12
 -20 -22 -26   -2.08    4.48
 -21 -21 -25   -0.88    5.68
 -22 -20 -24    4.96    5.76
  22  20  24   -0.16    8.08
  23  19  23   -0.40    6.48
  24  18  22   -4.80    7.84
 -25 -17 -21   -1.04    5.60
  25  17  21    2.08    4.80
 -26 -16 -20    2.80    8.00
  26  16  20    4.48    4.96
 -27 -15 -19   -0.88    5.12
  27  15  19   -2.32    4.24
 -28 -14 -18    3.28    4.88
  28  14  18    0.48    3.92
 -29 -13 -17   -0.40    4.48
  29  13  17   -0.16    3.68
 -30 -12 -16    0.56    4.24
  30  12  16    0.56    3.52
 -31 -11 -15    0.64    4.72
  31  11  15    0.48    3.20
 -32 -10 -14   -0.24    4.48
  32  10  14    0.72    3.36
 -33  -9 -13    2.08    3.20
  33   9  13   -3.36    2.96
 -34  -8 -12    0.96    3.60
  34   8  12    1.84    2.64
 -35  -7 -11    0.40    4.16
  35   7  11    0.96    3.20
 -37  -5  -9   -4.16    5.20
 -38  -4  -8    2.32    5.36
 -39  -3  -7   -0.32    2.88
 -19 -25 -29    0.88    5.92
  19  25  29   -1.92    5.28
 -20 -24 -28    3.92    8.16
 -21 -23 -27   -1.04    8.08
 -22 -22 -26   -1.76    7.92
 -23 -21 -25    1.28    7.36
  28  16  20    3.20    6.96
 -29 -15 -19    3.20    4.16
  29  15  19    2.24    7.60
 -30 -14 -18    0.72    3.76
  30  14  18   -0.08    6.24
 -31 -13 -17   -0.32    4.72
 -32 -12 -16   -3.04    3.92
 -33 -11 -15   -0.08    3.28
 -37  -7 -11    3.44    4.32
 -38  -6 -10   -1.92    4.08
 -21 -25 -29   -2.72    6.08
 -23 -23 -27   16.39    9.92
 -24 -22 -26   -0.08    8.08
 -25 -21 -25   -0.80    4.56
 -31 -15 -19   -0.72    5.84
  31  15  19   -0.08    4.96
 -27 -21 -25   -1.84    6.48
 -25 -23 -17   -0.24    4.00
 -24 -24 -18    0.08    4.56
 -23 -25 -19    2.48    4.72
 -21 -27 -21    0.88    4.48
  20  28  22   -1.36    4.16
 -20 -28 -22   -0.80    4.08
 -19 -29 -23   12.31    5.12
 -18 -30 -24   -3.76    4.80
  25  21  15    0.96    3.84
 -25 -21 -15   -1.28    3.44
 -24 -22 -16   -4.08    4.88
  22  24  18   -0.96    4.16
 -22 -24 -18   -0.40    5.28
  21  25  19    0.56    4.32
  20  26  20    0.00    5.20
 -19 -27 -21   -1.44    6.24
 -18 -28 -22    0.88    7.04
 -17 -29 -23    0.88    3.84
 -16 -30 -24    2.16    4.96
 -15 -31 -25    0.24    5.04
  14  32  26    1.20    5.12
  24  20  14   -0.24    5.04
 -24 -20 -14    2.56    3.44
  23  21  15    2.32    3.68
 -23 -21 -15    8.40    5.20
  22  22  16   -1.92    4.96
 -22 -22 -16   -0.80    3.60
  21  23  17   -3.60    5.60
 -21 -23 -17    0.72    3.84
  20  24  18   -0.48    5.12
 -20 -24 -18   -3.36    4.08
  19  25  19   -3.04    6.08
 -19 -25 -19    0.08    3.84
  18  26  20    0.96    3.84
  17  27  21    0.08    5.68
 -17 -27 -21    1.84    6.40
 -16 -28 -22   -2.80    4.08
  15  29  23    2.40    4.80
 -15 -29 -23   11.99    7.92
  14  30  24    9.92    9.36
 -14 -30 -24   -3.52    7.04
  13  31  25    0.96    5.12
 -13 -31 -25   -2.48    6.72
  12  32  26    1.76    7.28
 -24 -18 -12   -0.56    2.96
  23  19  13    3.20    3.92
 -23 -19 -13   -2.80    3.68
  22  20  14    1.12    6.56
 -22 -20 -14   -1.84    4.24
  21  21  15    0.72    4.00
 -21 -21 -15    0.48    4.64
  20  22  16    8.00    6.72
 -20 -22 -16   -2.16    4.48
  19  23  17    0.40    4.16
 -19 -23 -17   -3.84    5.04
  18  24  18    0.16    4.64
 -18 -24 -18    5.04    4.80
  17  25  19    1.36    6.16
 -17 -25 -19   -3.76    5.04
  16  26  20    4.32    6.72
 -16 -26 -20    2.88    7.36
  15  27  21    0.16    7.68
 -15 -27 -21    2.00    8.64
  14  28  22    1.20    3.36
 -14 -28 -22    1.04    9.28
  13  29  23    1.28    7.12
 -13 -29 -23   -0.96    7.68
  12  30  24   -0.08    6.80
 -12 -30 -24    1.12    4.16
  11  31  25   -0.32    5.68
 -11 -31 -25   -2.08    7.52
 -38  -2   4   -5.28    5.44
  37   3  -3   -1.68    4.24
 -37  -3   3   -0.32    4.64
  36   4  -2   -2.72    4.16
  35   5  -1   -0.88    3.60
  34   6   0   -1.52    3.36
  23  17  11    0.64    3.12
 -23 -17 -11   -1.52    3.20
  22  18  12    3.12    4.08
 -22 -18 -12    3.04    3.76
  21  19  13   -1.52    5.84
 -21 -19 -13   -0.72    4.08
  20  20  14    2.80    4.40
 -20 -20 -14    5.36    4.72
  19  21  15   -1.68    4.80
 -19 -21 -15    2.16    4.72
  18  22  16   -0.08    5.12
 -18 -22 -16   -4.64    5.20
  17  23  17   -5.36    7.52
 -17 -23 -17    5.36    4.72
  16  24  18    6.24    9.76
 -16 -24 -18    2.80    5.92
  15  25  19   -7.20    6.40
 -15 -25 -19    1.44    7.68
  14  26  20   -2.88    5.52
 -14 -26 -20    0.64    5.44
  13  27  21    2.00    5.68
 -13 -27 -21    0.80    4.72
  12  28  22    4.48    6.48
 -12 -28 -22    0.88    5.52
  11  29  23    0.32    4.56
 -11 -29 -23   -1.76    4.00
  10  30  24    3.44    6.96
 -10 -30 -24   -1.12    4.64
   9  31  25    0.16    7.20
  -9 -31 -25   -2.56    4.40
  -8 -32 -26    0.24    5.20
  -7 -33 -27    3.36    6.08
  39  -1  -7    0.24    6.40
  38   0  -6    0.32    5.12
 -38   0   6    1.52    6.40
  37   1  -5    0.96    6.56
 -37  -1   5   -3.12    6.56
  36   2  -4   -0.64    4.80
 -36  -2   4    0.32    6.40
  35   3  -3    0.40    5.68
 -35  -3   3    0.96    3.20
  34   4  -2    0.88    4.16
 -34  -4   2    1.36    5.60
  33   5  -1    2.08    3.92
 -33  -5   1    1.12    3.36
  32   6   0    1.84    3.12
 -32  -6   0    3.60    4.88
  31   7   1   -4.88    3.52
 -31  -7  -1    1.52    3.68
  22  16  10    2.24    2.96
 -22 -16 -10    0.88    3.04
  21  17  11    1.68    3.92
 -21 -17 -11   12.55    4.08
  20  18  12    1.28    5.92
 -20 -18 -12    1.60    3.84
  19  19  13    7.60    4.56
 -19 -19 -13    5.52    6.64
  18  20  14    1.52    5.12
 -18 -20 -14   -1.92    5.04
  17  21  15   -3.68    5.12
 -17 -21 -15   -2.48    5.60
  16  22  16    0.08    9.04
 -16 -22 -16    7.52    5.68
  15  23  17    6.16    6.08
 -15 -23 -17    3.04    5.36
  14  24  18    7.44    6.08
 -14 -24 -18   -1.60    5.60
  13  25  19    0.96    6.96
 -13 -25 -19    7.52    6.64
  12  26  20    3.52    5.84
 -12 -26 -20   -0.80    5.76
  11  27  21   -3.20    6.56
 -11 -27 -21   -0.96    4.64
  10  28  22    1.44    5.04
 -10 -28 -22    1.28    6.16
   9  29  23   -1.36    4.48
  -9 -29 -23   -1.20    4.80
   8  30  24   -1.28    7.60
  -8 -30 -24   -1.60    3.92
   7  31  25    9.28    6.72
  -7 -31 -25    2.64    5.12
  -6 -32 -26    2.16    5.92
  40  -4 -10   -2.00    5.84
  39  -3  -9    0.08    7.84
  38  -2  -8   -0.16    6.72
  37  -1  -7   -2.16    7.20
 -37   1   7    0.96    4.64
  36   0  -6    3.20    5.92
 -36   0   6    1.44    2.96
  35   1  -5    7.12    5.76
 -35  -1   5    0.56    3.44
  34   2  -4    4.32    5.28
 -34  -2   4    1.84    4.16
  33   3  -3    1.68    4.48
 -33  -3   3    1.36    4.24
  32   4  -2    1.20    5.12
 -32  -4   2   -2.72    4.56
  31   5  -1   -0.56    4.32
 -31  -5   1   -0.64    4.24
  30   6   0    1.84    3.68
 -30  -6   0    2.48    3.52
  29   7   1    0.80    3.20
 -29  -7  -1    2.48    3.84
  21  15   9    5.84    2.96
 -21 -15  -9    5.76    4.08
  20  16  10    2.08    4.88
 -20 -16 -10    1.60    3.60
  19  17  11    7.28    5.84
 -19 -17 -11   -2.96    3.68
  18  18  12   13.43    4.08
 -18 -18 -12    9.12    4.32
  17  19  13    4.00    4.88
 -17 -19 -13    3.12    4.80
  16  20  14    2.48    8.16
 -16 -20 -14    6.24    5.44
  15  21  15   -1.68    5.76
 -15 -21 -15   -1.92    5.68
  14  22  16    5.84    6.56
 -14 -22 -16   -0.96    5.28
  13  23  17   -4.64    6.88
 -13 -23 -17    2.88    6.08
  12  24  18   -0.64    6.56
 -12 -24 -18    7.60    7.04
  11  25  19    2.80    6.80
 -11 -25 -19    3.36    6.00
  10  26  20   -4.40    6.40
 -10 -26 -20   -3.60    7.28
   9  27  21    5.68    6.48
  -9 -27 -21    0.24    6.56
   8  28  22    0.88    7.28
  -8 -28 -22   -0.24    7.60
   7  29  23    4.64    5.68
  -7 -29 -23   -0.40    6.08
   6  30  24   -1.04    7.52
  -6 -30 -24   -2.16    6.80
   5  31  25   -0.40    7.68
  -5 -31 -25    6.64    6.08
   4  32  26    1.20    8.08
  -4 -32 -26    0.56    4.96
  -3 -33 -27   -1.84    8.88
  40  -6 -12    2.56    7.12
  39  -5 -11   -0.96    8.32
  38  -4 -10   -1.04    9.28
 -38   4  10    1.76    5.12
  37  -3  -9   -0.56    7.36
 -37   3   9   -3.68    4.40
  36  -2  -8    6.32    6.24
 -36   2   8   -0.16    3.28
  35  -1  -7   -1.52    6.32
 -35   1   7   -0.16    5.04
  34   0  -6   -3.20    6.16
 -34   0   6    1.76    4.56
  33   1  -5   -3.84    5.84
 -33  -1   5    5.36    4.80
  32   2  -4    5.52    5.60
 -32  -2   4   -2.56    4.72
  31   3  -3    3.28    5.28
 -31  -3   3    0.56    4.72
  30   4  -2   -0.96    5.12
 -30  -4   2    0.64    6.24
  29   5  -1   -0.96    4.48
 -29  -5   1    1.68    4.32
  28   6   0    4.48    3.84
 -28  -6   0   -1.60    3.60
  27   7   1    5.28    3.20
 -27  -7  -1    0.80    4.40
 -26  -8  -2    8.72    2.16
  20  14   8    1.04    2.80
 -20 -14  -8   -2.24    2.88
  19  15   9   13.03    3.60
 -19 -15  -9    9.20    3.20
  18  16  10    5.04    3.60
 -18 -16 -10    5.92    3.84
  17  17  11    8.40    4.00
 -17 -17 -11   11.03    3.52
  16  18  12    0.64    7.84
 -16 -18 -12   -3.20    4.64
  15  19  13    1.28    4.64
 -15 -19 -13   -2.40    4.56
  14  20  14   -2.72    5.68
 -14 -20 -14    4.80    8.72
  13  21  15   -8.64    5.52
 -13 -21 -15    1.44    5.52
  12  22  16    8.16    5.68
 -12 -22 -16    0.48    5.60
  11  23  17    2.48    7.12
 -11 -23 -17    2.24    6.80
  10  24  18    8.08    6.56
 -10 -24 -18    8.48    7.60
   9  25  19    4.00    7.52
  -9 -25 -19   -2.16    6.64
   8  26  20    1.36    6.72
  -8 -26 -20    0.64    7.60
   7  27  21   -1.60    7.44
  -7 -27 -21   -1.76    8.32
   6  28  22    5.76    8.24
  -6 -28 -22    6.16   10.64
   5  29  23    0.40    4.80
  -5 -29 -23    2.88    8.88
   4  30  24   -2.64    8.08
  -4 -30 -24    2.08    6.00
   3  31  25   18.87    7.92
  -3 -31 -25   -4.24    7.04
   2  32  26   -1.76    7.68
  -2 -32 -26   -6.16    5.52
  -1 -33 -27   -4.72   13.35
  39  -7 -13   -6.16    7.20
  38  -6 -12    3.36    8.96
  37  -5 -11   -1.12    7.52
 -37   5  11    0.80    5.84
  36  -4 -10   -3.36    9.92
 -36   4  10    0.08    4.40
  35  -3  -9   -2.48    6.64
 -35   3   9   -3.52    4.40
  34  -2  -8   -0.80    7.60
 -34   2   8    0.16    6.00
  33  -1  -7   12.47    7.92
 -33   1   7   -3.04    5.20
  32   0  -6    0.16    7.04
 -32   0   6    3.84    5.76
  31   1  -5   -2.80    6.32
 -31  -1   5   -1.68    5.36
  30   2  -4    2.32    6.56
 -30  -2   4    5.76    4.88
  29   3  -3    2.64    5.36
 -29  -3   3   -0.48    4.40
  28   4  -2    5.60    5.36
 -28  -4   2    3.84    4.64
  27   5  -1    8.00    4.64
 -27  -5   1    5.92    4.24
  26   6   0    4.08    4.00
 -26  -6   0    6.32    3.60
  25   7   1   -2.48    3.04
 -25  -7  -1    3.28    4.16
 -24  -8  -2    1.76    2.16
  19  13   7   10.95    2.96
 -19 -13  -7   14.15    2.72
  18  14   8    7.12    3.12
 -18 -14  -8    2.48    2.96
  17  15   9    2.88    3.36
 -17 -15  -9    6.56    3.44
  16  16  10    0.88    4.00
 -16 -16 -10    2.88    3.52
  15  17  11   -6.80    6.72
 -15 -17 -11    2.08    4.08
  14  18  12   16.23    5.12
 -14 -18 -12    4.88    4.80
  13  19  13    7.44    5.60
 -13 -19 -13   12.87    4.56
  12  20  14   14.15    5.44
 -12 -20 -14   11.67    5.36
  11  21  15    2.72    5.28
 -11 -21 -15   -0.80    5.12
  10  22  16    4.96    6.40
 -10 -22 -16    4.56    5.84
   9  23  17   -6.16    6.80
  -9 -23 -17   -3.04    8.40
   8  24  18   -2.16    6.72
  -8 -24 -18   -6.80    7.04
   7  25  19    3.12    7.84
  -7 -25 -19   -2.16    8.08
   6  26  20    2.08    7.44
  -6 -26 -20    3.44    8.16
   5  27  21    2.16    8.96
  -5 -27 -21    4.08    7.84
   4  28  22   13.27    7.76
  -4 -28 -22   -0.40    8.56
   3  29  23    5.52    6.32
  -3 -29 -23    5.92    7.36
   2  30  24    1.36    8.40
  -2 -30 -24    2.72    6.48
  -1 -31 -25    3.36    8.00
   0  32  26    3.52    8.64
   0 -32 -26   -5.44   14.55
   1 -33 -27   -5.52   13.59
  39  -9 -15    1.28    7.92
  38  -8 -14    0.24    7.44
  37  -7 -13    3.60    9.04
  36  -6 -12    2.08    8.64
 -36   6  12   -5.36    7.04
  35  -5 -11    0.32    6.08
 -35   5  11   -0.24    4.32
  34  -4 -10   -0.56    6.16
 -34   4  10   -1.60    4.96
  33  -3  -9   -3.84    7.04
 -33   3   9    6.88    6.40
  32  -2  -8   -3.36    7.12
 -32   2   8    3.76    5.44
  31  -1  -7   -0.64    7.04
 -31   1   7    1.92    6.08
  30   0  -6    0.48    6.96
 -30   0   6    7.92    6.32
  29   1  -5   -0.24    6.48
 -29  -1   5   -0.32    5.60
  28   2  -4    2.24    5.76
 -28  -2   4    1.76    5.28
  27   3  -3   -2.32    6.00
 -27  -3   3    4.80    4.56
  26   4  -2    5.36    4.64
 -26  -4   2    1.36    4.48
  25   5  -1    2.96    4.08
 -25  -5   1    3.52    5.20
  24   6   0    3.12    3.84
 -24  -6   0    1.52    3.28
  23   7   1   15.11    3.12
 -23  -7  -1   20.63    4.16
 -22  -8  -2    0.32    2.00
  18  12   6   -1.60    2.48
 -18 -12  -6    1.36    2.48
  17  13   7    3.92    2.88
 -17 -13  -7    1.04    2.72
  16  14   8    9.04    3.28
 -16 -14  -8    9.60    3.36
  15  15   9   -0.88    3.52
 -15 -15  -9    3.28    3.36
  14  16  10    7.36    4.00
 -14 -16 -10    3.28    3.92
  13  17  11    1.60    4.88
 -13 -17 -11   -5.44    4.32
  12  18  12    7.28    5.60
 -12 -18 -12    6.48    4.56
  11  19  13    5.76    5.20
 -11 -19 -13    8.32    5.60
  10  20  14   -4.24    5.28
 -10 -20 -14    0.80    5.76
   9  21  15   13.19    5.68
  -9 -21 -15    3.76    5.68
   8  22  16    6.88   11.19
  -8 -22 -16    0.32   10.24
   7  23  17    0.40    6.64
  -7 -23 -17   -2.48    6.80
   6  24  18   -4.00    7.36
  -6 -24 -18   -4.88    7.52
   5  25  19    2.32    7.44
  -5 -25 -19   -3.52    8.88
   4  26  20   -1.44    8.00
  -4 -26 -20    6.08    9.20
   3  27  21   -3.68    8.56
  -3 -27 -21   -4.88    8.48
   2  28  22   -1.76    7.76
  -2 -28 -22   -1.68    8.48
   1  29  23   -1.92    6.80
  -1 -29 -23    3.20   12.63
   0  30  24    1.68    8.96
   0 -30 -24    1.28    7.36
  -1  31  25    2.56    8.16
   1 -31 -25    4.00    7.04
  -2  32  26    0.88    9.04
   2 -32 -26   -0.08    5.92
  -3  33  27   -0.24    7.52
   3 -33 -27   -2.64   13.11
  38 -10 -16    6.00    8.40
  37  -9 -15   -2.96    7.84
  36  -8 -14    0.80   12.31
 -36   8  14    4.32    6.24
  35  -7 -13   -1.44    6.64
 -35   7  13   17.67    9.04
  34  -6 -12    6.80    7.36
 -34   6  12    1.44    4.88
  33  -5 -11   -3.20    7.44
 -33   5  11   -4.08    6.72
  32  -4 -10    4.56    7.44
 -32   4  10    4.80    6.08
  31  -3  -9   -1.20    6.80
 -31   3   9    6.00    6.08
  30  -2  -8    0.80    8.40
 -30   2   8    6.88    6.64
  29  -1  -7   -3.44    6.80
 -29   1   7    2.08    6.48
  28   0  -6   -2.64    6.56
 -28   0   6   -3.84    5.44
  27   1  -5   11.03    5.92
 -27  -1   5    2.72    4.96
  26   2  -4    5.20    5.68
 -26  -2   4    4.00    4.88
  25   3  -3   32.70    5.44
 -25  -3   3   26.87    5.20
  24   4  -2    3.76    4.72
 -24  -4   2    3.04    3.84
  23   5  -1   21.35    4.40
 -23  -5   1   31.51    6.16
  22   6   0    9.20    3.52
 -22  -6   0    9.04    3.12
  21   7   1   10.08    2.80
 -21  -7  -1   12.07    3.60
 -20  -8  -2    7.76    2.00
  17  11   5    7.92    2.32
 -17 -11  -5   12.15    2.32
  16  12   6   58.69    5.36
 -16 -12  -6   56.13    3.84
  15  13   7    0.64    2.88
 -15 -13  -7   13.67    4.96
  14  14   8    7.20    5.84
 -14 -14  -8   -1.52    3.68
  13  15   9   12.55    4.08
 -13 -15  -9   14.71    4.08
  12  16  10    4.00    4.56
 -12 -16 -10   10.08    4.64
  11  17  11   65.97    6.16
 -11 -17 -11   67.09    6.16
  10  18  12   10.32    5.28
 -10 -18 -12    9.84    5.28
   9  19  13   35.50    6.08
  -9 -19 -13   33.10    5.52
   8  20  14    4.32    5.36
  -8 -20 -14    4.40    5.12
   7  21  15    3.68    8.72
  -7 -21 -15    0.56    5.68
   6  22  16   -2.64    6.80
  -6 -22 -16   -1.52    7.60
   5  23  17   -2.48    7.28
  -5 -23 -17  -11.11    7.68
   4  24  18    8.24    7.84
  -4 -24 -18   -0.96    7.92
   3  25  19    5.92    8.16
  -3 -25 -19   -1.76    9.60
   2  26  20    5.92    8.80
  -2 -26 -20    9.12    9.60
   1  27  21    1.60    8.08
  -1 -27 -21   -9.52    8.88
   0  28  22    1.04    8.56
   0 -28 -22   -4.00    8.40
  -1  29  23   -1.76    7.76
   1 -29 -23    1.36    8.32
  -2  30  24    9.36    9.20
   2 -30 -24    2.72    8.32
  -3  31  25    3.04    9.20
   3 -31 -25   -1.44   13.11
   4 -32 -26    0.00   12.95
  36 -10 -16   -2.96   10.71
 -36  10  16    4.40    7.04
  35  -9 -15   -8.72   12.07
 -35   9  15    6.88    8.08
  34  -8 -14    0.16    7.84
 -34   8  14    2.08   10.56
  33  -7 -13    3.04    7.36
 -33   7  13    1.44    5.44
  32  -6 -12   -0.56    8.32
 -32   6  12    5.68    7.04
  31  -5 -11   -8.40    9.68
 -31   5  11    0.88    7.28
  30  -4 -10   -2.96    7.52
 -30   4  10   -4.64    6.64
  29  -3  -9   -2.64    8.80
 -29   3   9   -2.64    7.28
  28  -2  -8   -7.12    6.40
 -28   2   8    0.00    5.60
  27  -1  -7   -2.00    7.04
 -27   1   7    6.80    5.84
  26   0  -6   -1.68    6.40
 -26   0   6    3.44    4.80
  25   1  -5    6.08    6.00
 -25  -1   5    4.16    4.96
  24   2  -4   11.35    5.28
 -24  -2   4    5.84    4.80
  23   3  -3   12.39    4.72
 -23  -3   3   18.95    4.48
  22   4  -2    8.96    4.72
 -22  -4   2    6.72    4.24
  21   5  -1   26.15    4.00
 -21  -5   1   21.35    3.84
  20   6   0    7.04    3.28
 -20  -6   0   10.00    3.04
  19   7   1   25.83    2.72
 -19  -7  -1   27.03    3.68
  16  10   4   50.54    2.72
 -16 -10  -4   43.90    2.56
  15  11   5   31.83    3.12
 -15 -11  -5   33.50    2.56
  14  12   6   31.35    3.28
 -14 -12  -6   27.83    4.72
  13  13   7   19.75    5.84
 -13 -13  -7   12.23    5.20
  12  14   8   18.47    4.16
 -12 -14  -8   20.87    3.84
  11  15   9   10.87    4.48
 -11 -15  -9   18.31    4.32
  10  16  10    9.44    5.44
 -10 -16 -10   11.75    4.64
   9  17  11   24.47    5.60
  -9 -17 -11   37.50    5.68
   8  18  12    9.52    5.60
  -8 -18 -12   14.79    5.44
   7  19  13   20.47    6.16
  -7 -19 -13   15.27    5.68
   6  20  14    5.20    5.68
  -6 -20 -14    3.52    6.24
   5  21  15   10.64    6.64
  -5 -21 -15    6.00    7.12
   4  22  16    9.12    6.96
  -4 -22 -16    8.40    7.20
   3  23  17    4.08    7.52
  -3 -23 -17    0.24    8.08
   2  24  18    6.48    8.00
  -2 -24 -18    7.04    8.88
   1  25  19   -9.44    8.48
  -1 -25 -19    1.36    8.64
   0  26  20    6.24    8.00
   0 -26 -20    0.00    8.88
  -1  27  21   -6.00    8.00
   1 -27 -21    0.08    9.12
  -2  28  22    3.44    7.44
   2 -28 -22   -3.20    8.56
  -3  29  23    4.88    7.68
   3 -29 -23    0.88    8.40
  -4  30  24   -0.88    8.72
   4 -30 -24    6.48    7.92
   5 -31 -25   -8.00   15.51
   6 -32 -26   -2.32   15.27
  35 -11 -17   -1.44    9.44
 -35  11  17   -0.80    9.44
  34 -10 -16   -7.20    6.56
 -34  10  16   -2.40    9.04
  33  -9 -15   -2.72    8.48
 -33   9  15   -3.12   10.95
  32  -8 -14    4.72    8.96
 -32   8  14   11.83    6.96
  31  -7 -13   -3.12    9.36
 -31   7  13   -2.96    7.68
  30  -6 -12  -13.27   10.00
 -30   6  12    0.88    7.36
  29  -5 -11   -2.32    8.72
 -29   5  11    3.12    7.20
  28  -4 -10    0.88    9.20
 -28   4  10   -1.68    7.28
  27  -3  -9    2.32    7.44
 -27   3   9    7.84    6.32
  26  -2  -8   16.63    7.12
 -26   2   8   10.95    6.24
  25  -1  -7    5.04    7.12
 -25   1   7    3.92    4.88
  24   0  -6   11.03    6.16
 -24   0   6    0.72    5.20
  23   1  -5   31.19    6.16
 -23  -1   5   34.46    4.64
  22   2  -4   -6.00    5.20
 -22  -2   4    4.00    4.56
  21   3  -3  126.18    9.84
 -21  -3   3  112.51    6.96
  20   4  -2   35.98    4.48
 -20  -4   2   26.87    3.92
  19   5  -1   94.92    5.36
 -19  -5   1   89.16    4.88
  18   6   0   17.19    2.88
 -18  -6   0   13.99    2.72
  17   7   1    3.84    1.92
 -17  -7  -1    2.24    2.72
  13  11   5   13.67    2.56
 -13 -11  -5    7.76    3.44
  12  12   6   55.73    6.64
 -12 -12  -6   64.61    4.08
  11  13   7    4.48    3.60
 -11 -13  -7    3.36    3.44
  10  14   8    3.36    3.60
 -10 -14  -8    1.60    4.24
   9  15   9  119.70    7.28
  -9 -15  -9  124.50    6.32
   8  16  10    4.00    6.16
  -8 -16 -10    3.84    5.12
   7  17  11   93.48    7.12
  -7 -17 -11   99.15    7.36
   6  18  12    7.20    6.16
  -6 -18 -12   14.47    7.44
   5  19  13   29.67    6.08
  -5 -19 -13   30.15    6.40
   4  20  14    3.84    6.64
  -4 -20 -14    4.08    6.32
   3  21  15    3.28    6.96
  -3 -21 -15   -1.84    7.04
   2  22  16    8.24    7.36
  -2 -22 -16   11.35    7.60
   1  23  17   -1.44    7.68
  -1 -23 -17   -4.24    8.64
   0  24  18    9.76    8.48
   0 -24 -18   19.35    9.44
  -1  25  19   -2.48    9.52
   1 -25 -19    8.88    9.28
  -2  26  20    7.44    9.20
   2 -26 -20   14.39    9.76
  -3  27  21   11.59    8.72
   3 -27 -21    7.60    8.96
  -4  28  22    7.60    8.56
   4 -28 -22  -17.19   10.00
  -5  29  23    1.36    7.28
   5 -29 -23    5.04   10.40
  -6  30  24    5.60    7.52
   6 -30 -24    2.32    8.40
   7 -31 -25  -23.43   15.43
 -36  14  20    0.56    7.04
  34 -12 -18    2.64   10.64
  33 -11 -17    0.80    6.56
 -33  11  17    2.00    7.84
  32 -10 -16    0.80    7.68
 -32  10  16   -5.36   10.71
  31  -9 -15   -5.20    8.72
 -31   9  15    6.00    7.28
  30  -8 -14   -4.00    9.84
 -30   8  14    5.52    7.12
  29  -7 -13    6.96    9.36
 -29   7  13   10.24    7.60
  28  -6 -12    0.00    8.32
 -28   6  12    3.68    6.56
  27  -5 -11    5.52    8.80
 -27   5  11    6.64    6.72
  26  -4 -10   -5.76    7.04
 -26   4  10   -0.56    6.16
  25  -3  -9    9.04    6.96
 -25   3   9   15.27    6.16
  24  -2  -8    9.20    6.96
 -24   2   8    6.96    5.44
  23  -1  -7   25.19    6.08
 -23   1   7   15.91    5.76
  22   0  -6   18.23    5.84
 -22   0   6    7.76    5.28
  21   1  -5   31.91    5.36
 -21  -1   5   35.98    5.36
  20   2  -4   30.87    5.52
 -20  -2   4   32.30    5.20
  19   3  -3   21.19    4.40
 -19  -3   3   23.03    4.24
  18   4  -2  107.47    5.92
 -18  -4   2  115.15    5.28
  17   5  -1   46.14    3.68
 -17  -5   1   41.50    3.44
  16   6   0  138.34    7.52
 -16  -6   0  147.53    7.92
 -15  -7  -1    5.28    2.08
  13   9   3   23.43    1.92
 -13  -9  -3   28.95    2.00
  12  10   4   99.23    4.16
 -12 -10  -4  102.43    4.08
  11  11   5  178.08   10.08
 -11 -11  -5  181.52    9.28
  10  12   6   -0.08    3.20
 -10 -12  -6   -0.96    3.12
   9  13   7  120.10    6.40
  -9 -13  -7  121.94    6.96
   8  14   8   -2.24    3.92
  -8 -14  -8   -1.68    4.00
   7  15   9   68.37    6.00
  -7 -15  -9   71.33    6.48
   6  16  10   12.95    5.20
  -6 -16 -10   21.67    5.44
   5  17  11   31.19    7.20
  -5 -17 -11   18.55    6.72
   4  18  12   44.22    6.16
  -4 -18 -12   49.74    6.96
   3  19  13    1.68    5.84
  -3 -19 -13    4.00    6.48
   2  20  14    7.84    6.48
  -2 -20 -14   12.71    7.28
   1  21  15   -7.44    7.52
  -1 -21 -15    2.88    7.44
   0  22  16   -0.72    7.84
   0 -22 -16    5.68    8.72
  -1  23  17   -3.28    8.08
   1 -23 -17    0.40    8.64
  -2  24  18   -0.08    9.20
   2 -24 -18    3.04    9.92
  -3  25  19    7.52    8.64
   3 -25 -19   -2.80   10.40
  -4  26  20   -2.40   10.08
   4 -26 -20   -4.40   11.19
  -5  27  21    2.08    7.12
   5 -27 -21    6.00   10.79
  -6  28  22    0.16    8.96
   6 -28 -22    0.08   10.32
  -7  29  23   -6.96    8.08
   7 -29 -23    1.20   10.48
  -8  30  24   -1.68    8.64
   8 -30 -24   -7.44    9.92
  -9  31  25    0.64    9.12
   9 -31 -25    8.00    7.12
  33 -13 -19   -2.08   12.95
  32 -12 -18   -0.56    8.00
 -32  12  18    3.28    7.28
  31 -11 -17    0.00    8.16
 -31  11  17    1.28    5.92
  30 -10 -16    1.52   10.32
 -30  10  16   -5.92    7.52
  29  -9 -15   -6.80   10.16
 -29   9  15    0.08    8.32
  28  -8 -14   -4.40    8.56
 -28   8  14    2.08    7.60
  27  -7 -13   -2.32    8.56
 -27   7  13   -2.88    6.72
  26  -6 -12    8.56    8.40
 -26   6  12    6.80    6.64
  25  -5 -11   13.91    8.00
 -25   5  11   11.35    7.20
  24  -4 -10   18.31    7.20
 -24   4  10   10.48    6.40
  23  -3  -9    7.68    7.44
 -23   3   9    3.36    6.40
  22  -2  -8   -0.96    5.60
 -22   2   8   -4.96    4.88
  21  -1  -7    5.52    5.36
 -21   1   7   15.51    5.20
  20   0  -6    8.32    6.08
 -20   0   6    9.36    4.48
  19   1  -5  104.19    6.80
 -19  -1   5  105.95    6.40
  18   2  -4  109.63    6.32
 -18  -2   4  112.03    6.16
  17   3  -3   95.48    5.84
 -17  -3   3   89.64    5.52
  16   4  -2    3.76    3.12
 -16  -4   2    4.48    2.64
  15   5  -1   10.95    2.56
 -15  -5   1    8.48    2.32
  14   6   0   89.72    3.36
 -14  -6   0   89.64    3.44
  11   9   3  145.69    4.72
 -11  -9  -3  142.01    6.24
  10  10   4  208.30   10.79
 -10 -10  -4  200.15   10.40
   9  11   5   86.60    6.96
  -9 -11  -5   90.20    5.04
   8  12   6   11.99    3.68
  -8 -12  -6    7.84    3.04
   7  13   7  124.02    7.04
  -7 -13  -7  117.39    6.16
   6  14   8   41.82    4.80
  -6 -14  -8   32.30    4.88
   5  15   9  123.94    7.44
  -5 -15  -9  137.22    7.84
   4  16  10   57.01    6.88
  -4 -16 -10   52.94    7.04
   3  17  11  110.83    7.84
  -3 -17 -11  115.15    8.88
   2  18  12   49.98    7.68
  -2 -18 -12   42.54    8.00
   1  19  13   -2.00    6.56
  -1 -19 -13    4.08    7.12
   0  20  14    4.64    6.88
   0 -20 -14   11.35    7.36
  -1  21  15   -0.32    7.20
   1 -21 -15  -13.19    8.40
  -2  22  16   12.47    8.64
   2 -22 -16   13.51    8.88
  -3  23  17    9.28    9.12
   3 -23 -17   -4.64    9.20
  -4  24  18    4.64    9.44
   4 -24 -18   10.95   10.00
  -5  25  19    5.68    6.48
   5 -25 -19    1.84   10.71
  -6  26  20   -2.32    9.20
   6 -26 -20   -6.96   11.51
  -7  27  21    5.12    9.76
   7 -27 -21   -4.00   11.35
  -8  28  22    4.32    9.28
   8 -28 -22   -0.64   10.64
  -9  29  23    2.80    7.36
   9 -29 -23   -1.92   15.75
 -10  30  24   -2.24    9.12
  10 -30 -24   10.56    8.72
 -11  31  25   -2.16    8.24
  11 -31 -25    5.92    8.56
  33 -15 -21    6.32   11.99
  32 -14 -20    0.16   10.71
  31 -13 -19   -4.16    8.00
 -31  13  19    7.92   10.08
  30 -12 -18    2.16    8.88
 -30  12  18    2.24    6.72
  29 -11 -17   -5.76    9.28
 -29  11  17    3.76    7.36
  28 -10 -16    7.84   10.71
 -28  10  16    2.96    8.72
  27  -9 -15   -0.24    9.44
 -27   9  15   -0.08    7.52
  26  -8 -14   -0.96    8.80
 -26   8  14    0.16    7.68
  25  -7 -13   -9.52    8.00
 -25   7  13   -0.56    6.64
  24  -6 -12   -5.28    9.52
 -24   6  12   13.19    7.84
  23  -5 -11   -7.36    7.84
 -23   5  11    0.80    6.80
  22  -4 -10    1.12    6.64
 -22   4  10    1.04    5.60
  21  -3  -9   14.07    7.60
 -21   3   9   28.63    5.52
  20  -2  -8   10.40    6.32
 -20   2   8   13.59    5.28
  19  -1  -7   43.02    6.64
 -19   1   7   41.82    5.68
  18   0  -6   21.03    5.20
 -18   0   6   21.43    4.48
  17   1  -5   40.86    4.88
 -17  -1   5   27.67    4.24
  16   2  -4   -0.08    3.84
 -16  -2   4    3.28    3.44
  15   3  -3    5.28    2.96
 -15  -3   3    8.72    2.96
  14   4  -2  236.05   11.03
 -14  -4   2  227.57   10.87
  13   5  -1  116.03    4.56
 -13  -5   1  114.35    4.16
  10   8   2    3.20    1.28
 -10  -8  -2    1.68    1.20
   9   9   3   89.40    4.16
  -9  -9  -3  103.95    6.40
   8  10   4   26.63    3.04
  -8 -10  -4   23.75    2.80
   7  11   5   94.84    4.96
  -7 -11  -5   91.64    5.36
   6  12   6  104.19    6.08
  -6 -12  -6  101.79    6.08
   5  13   7   96.83    6.32
  -5 -13  -7  100.91    6.32
   4  14   8   35.74    5.12
  -4 -14  -8   34.22    5.68
   3  15   9    1.52    5.36
  -3 -15  -9    8.32    5.44
   2  16  10    6.08    6.56
  -2 -16 -10   -2.48    5.44
   1  17  11    4.08    5.44
  -1 -17 -11    1.44    9.36
   0  18  12   -1.52    6.24
   0 -18 -12    4.08    7.12
  -1  19  13    5.20    6.88
   1 -19 -13    2.48    7.36
  -2  20  14   19.35    7.60
   2 -20 -14   19.59    8.48
  -3  21  15    4.16    7.92
   3 -21 -15   -4.08    8.32
  -4  22  16   -8.32    8.64
   4 -22 -16    7.84    9.28
  -5  23  17    6.00    8.88
   5 -23 -17    0.08    9.92
  -6  24  18  -13.43    9.44
   6 -24 -18    6.00    9.76
  -7  25  19   -1.28    9.76
   7 -25 -19    9.60   10.24
  -8  26  20   -1.52    9.84
   8 -26 -20    5.52   11.27
  -9  27  21   -5.28    7.28
   9 -27 -21    3.68    9.12
 -10  28  22    5.60    9.68
  10 -28 -22   -1.20    9.60
 -11  29  23    1.76    7.36
  11 -29 -23   -9.36   10.48
 -12  30  24    0.40    9.84
  12 -30 -24   -1.76   15.03
  32 -16 -22    1.68   10.08
  31 -15 -21   -8.16   13.03
  30 -14 -20   -2.32    6.40
 -30  14  20    5.68    8.96
  29 -13 -19    8.00   10.40
 -29  13  19   -2.72    7.60
  28 -12 -18   -7.84   10.00
 -28  12  18   -6.00    8.08
  27 -11 -17    5.20   10.56
 -27  11  17    2.96    8.40
  26 -10 -16    8.00   10.87
 -26  10  16   -2.72    7.84
  25  -9 -15    0.24    9.76
 -25   9  15    4.56    7.44
  24  -8 -14    8.64    8.72
 -24   8  14    5.84    7.12
  23  -7 -13    0.40    9.12
 -23   7  13   14.15    7.52
  22  -6 -12    4.16    8.24
 -22   6  12    6.64    6.80
  21  -5 -11    5.44    6.48
 -21   5  11   -4.88    5.92
  20  -4 -10    8.88    6.32
 -20   4  10    6.64    5.84
  19  -3  -9   11.99    6.72
 -19   3   9   10.95    5.12
  18  -2  -8   15.19    5.84
 -18   2   8   20.95    4.96
  17  -1  -7    0.56    4.96
 -17   1   7    5.52    4.48
  16   0  -6  172.80   11.11
 -16   0   6  178.40    8.00
  15   1  -5    8.00    4.40
 -15  -1   5   11.11    3.60
  14   2  -4  221.26   11.83
 -14  -2   4  227.33    8.16
  13   3  -3   45.34    3.60
 -13  -3   3   35.74    3.28
  12   4  -2  107.63    4.40
 -12  -4   2  104.99    4.32
  11   5  -1   61.57    2.48
 -11  -5   1   59.89    2.48
   8   8   2  203.50    9.52
  -8  -8  -2  214.30   10.40
   7   9   3  310.01   14.63
  -7  -9  -3  303.30   14.71
  -6 -10  -4  349.04   17.35
   5  11   5    9.28    3.92
  -5 -11  -5   10.64    3.76
   4  12   6  116.99    6.56
  -4 -12  -6  113.95    7.04
   3  13   7   14.23    4.16
  -3 -13  -7   19.35    4.40
   2  14   8  293.94   15.67
  -2 -14  -8  297.94   16.07
   1  15   9    5.28    6.08
  -1 -15  -9   -2.16    5.92
   0  16  10  162.88    9.44
   0 -16 -10  166.72    9.04
  -1  17  11   -5.20    6.56
   1 -17 -11   -1.60    6.88
  -2  18  12   49.82    6.40
   2 -18 -12   55.17    8.08
  -3  19  13   -3.84    7.52
   3 -19 -13    7.12    8.00
  -4  20  14    1.12    7.60
   4 -20 -14    4.00    8.40
  -5  21  15    6.32    8.72
   5 -21 -15   19.99    8.72
  -6  22  16    0.32    7.76
   6 -22 -16    0.08    9.84
  -7  23  17    3.60    7.52
   7 -23 -17    4.96   10.00
  -8  24  18   -8.16    8.88
   8 -24 -18    3.44   11.43
  -9  25  19    8.72    8.00
   9 -25 -19   -0.88    8.96
 -10  26  20    1.04    9.84
  10 -26 -20    4.00   11.11
 -11  27  21    2.64    9.44
  11 -27 -21   -8.72   10.24
 -12  28  22    4.56    6.72
  12 -28 -22   -0.72    7.92
 -13  29  23   -0.08    7.12
  13 -29 -23  -10.87   10.24
 -14  30  24    5.36    8.48
  14 -30 -24   -4.72    8.56
  31 -17 -23   -1.36   11.19
  30 -16 -22    3.36   12.79
  29 -15 -21    1.20    8.40
 -29  15  21    5.68   10.64
  28 -14 -20    0.88    8.80
 -28  14  20    3.68    6.24
  27 -13 -19    2.88   11.19
 -27  13  19   10.16    8.56
  26 -12 -18   -1.04   10.08
 -26  12  18   -1.44    8.64
  25 -11 -17   10.32   10.56
 -25  11  17   14.07    8.08
  24 -10 -16    0.56   10.00
 -24  10  16   -2.56    7.84
  23  -9 -15    5.84    8.80
 -23   9  15   11.99    7.60
  22  -8 -14   -2.80    8.40
 -22   8  14   -0.88    7.04
  21  -7 -13    4.48    8.08
 -21   7  13   14.87    6.88
  20  -6 -12   33.34    8.24
 -20   6  12   25.35    6.48
  19  -5 -11   55.17    7.60
 -19   5  11   57.97    7.04
  18  -4 -10  139.85    9.84
 -18   4  10  157.37    8.80
  17  -3  -9   35.58    7.28
 -17   3   9   43.58    6.32
  16  -2  -8  312.57   13.03
 -16   2   8  316.73   12.15
  15  -1  -7    8.40    4.64
 -15   1   7    6.96    3.76
  14   0  -6  109.31    6.16
 -14   0   6  110.35    5.28
  13   1  -5  125.62    6.32
 -13  -1   5  116.03    5.84
  12   2  -4  108.99    5.76
 -12  -2   4  110.75    5.12
 -11  -3   3  642.02   26.79
  10   4  -2    5.76    1.68
 -10  -4   2    4.32    1.76
  -7  -7  -1  221.74    6.88
   6   8   2  220.06    8.40
  -6  -8  -2  211.02    8.00
   5   9   3   42.14    3.76
  -5  -9  -3   38.70    3.28
  -3 -11  -5  397.25   20.15
  -2 -12  -6  612.91   28.15
   1  13   7   25.83    5.12
  -1 -13  -7   19.67    5.44
   0  14   8  211.26   10.95
   0 -14  -8  197.75   10.40
  -1  15   9    1.60    5.76
   1 -15  -9   -0.56    6.16
  -2  16  10   -7.04    6.24
   2 -16 -10    4.16    6.24
  -3  17  11  121.22    9.12
   3 -17 -11  120.42    9.04
  -4  18  12   58.21    8.72
   4 -18 -12   61.25    9.44
  -5  19  13   35.66    8.32
   5 -19 -13   37.10    8.40
  -6  20  14   10.40    7.92
   6 -20 -14   11.83    8.64
  -7  21  15   -7.12    8.40
   7 -21 -15   -0.32    9.04
  -8  22  16   -5.92    9.28
   8 -22 -16    8.00    9.92
  -9  23  17   -4.24    9.44
   9 -23 -17   11.19   10.00
 -10  24  18   20.23    9.84
  10 -24 -18   10.79   11.03
 -11  25  19   11.03    9.52
  11 -25 -19    8.56   11.11
 -12  26  20   -2.72    8.00
  12 -26 -20   -0.32    8.00
 -13  27  21   -3.28    9.76
  13 -27 -21    2.96   11.35
 -14  28  22   10.56    7.68
  14 -28 -22   -4.64   10.40
 -15  29  23    8.08    6.48
  15 -29 -23   -1.36    9.68
  29 -17 -23   21.03   14.39
 -29  17  23    1.12    9.44
  28 -16 -22   -2.56    8.24
 -28  16  22   -4.56   11.11
  27 -15 -21    0.64    9.20
 -27  15  21   -2.24    7.76
  26 -14 -20    2.88    9.04
 -26  14  20   -1.52    8.24
  25 -13 -19   -4.56   11.75
 -25  13  19   -0.08    9.20
  24 -12 -18    1.60   10.08
 -24  12  18    0.48    8.48
  23 -11 -17   13.35   10.56
 -23  11  17    3.92    8.08
  22 -10 -16    4.08    9.28
 -22  10  16   -7.36    8.00
  21  -9 -15   17.03    9.20
 -21   9  15   18.79    8.00
  20  -8 -14    9.52    8.40
 -20   8  14   -1.12    6.88
  19  -7 -13   23.67    8.16
 -19   7  13   21.83    6.72
  18  -6 -12    1.52    7.44
 -18   6  12    1.28    6.08
  17  -5 -11   11.91    6.80
 -17   5  11   11.11    6.08
  16  -4 -10   72.21    7.12
 -16   4  10   65.49    6.72
  15  -3  -9    7.20    6.16
 -15   3   9    6.88    5.52
  14  -2  -8  310.01   16.79
 -14   2   8  300.02   15.27
  13  -1  -7   20.39    4.64
 -13   1   7   16.39    4.40
  12   0  -6  166.80    8.16
 -12   0   6  160.96    7.52
  11   1  -5   63.89    4.64
 -11  -1   5   63.81    3.92
  10   2  -4    2.80    2.80
 -10  -2   4    5.04    2.72
   9   3  -3   11.51    2.08
  -9  -3   3   11.27    2.32
   8   4  -2  134.50    4.88
  -8  -4   2  128.26    4.56
  -6  -6   0  476.18   12.31
   5   7   1  286.91   10.24
  -5  -7  -1  279.23    9.92
   4   8   2  138.26    6.96
  -4  -8  -2  132.90    6.56
   3   9   3   17.43    3.04
  -3  -9  -3   14.15    2.96
   2  10   4    1.28    3.68
  -2 -10  -4    5.36    3.44
   1  11   5   58.85    5.44
  -1 -11  -5   59.81    5.60
   0  12   6  166.48    8.40
   0 -12  -6  159.13    8.56
  -1  13   7   20.07    5.92
   1 -13  -7   21.83    5.12
  -2  14   8  298.98   12.47
   2 -14  -8  273.95   11.67
  -3  15   9   14.39    6.16
   3 -15  -9   10.00    6.80
  -4  16  10   74.21    7.76
   4 -16 -10   85.00    8.40
  -5  17  11   28.63    7.52
   5 -17 -11   11.83    7.52
  -6  18  12   -2.72    8.08
   6 -18 -12    0.40    7.92
  -7  19  13   24.95    8.08
   7 -19 -13   14.79    8.88
  -8  20  14    3.76    8.16
   8 -20 -14   12.07    9.12
  -9  21  15   22.31    9.28
   9 -21 -15    7.76   10.16
 -10  22  16   -6.80    9.76
  10 -22 -16   -3.36    8.48
 -11  23  17    2.16   10.08
  11 -23 -17   -1.76    9.12
 -12  24  18   -6.08   10.24
  12 -24 -18   13.83   12.07
 -13  25  19    2.56   10.40
  13 -25 -19    1.76   10.87
 -14  26  20   -0.56    8.96
  14 -26 -20    6.96   10.87
 -15  27  21   -4.56    8.48
  15 -27 -21    0.40    9.44
 -16  28  22   -2.56    7.20
  16 -28 -22    5.52    9.52
 -17  29  23    0.56    4.48
  17 -29 -23   -1.52    7.04
  28 -18 -24   -7.44   16.07
 -28  18  24    1.60   10.08
  27 -17 -23    9.52   15.27
 -27  17  23   -0.48    4.00
  26 -16 -22    1.52   10.08
 -26  16  22   -2.24    8.08
  25 -15 -21   -3.84    9.76
 -25  15  21   -9.92    8.24
  24 -14 -20    3.28   11.11
 -24  14  20    2.08    8.24
  23 -13 -19    9.28   11.75
 -23  13  19    4.96    9.20
  22 -12 -18    6.24   10.79
 -22  12  18    4.56    8.24
  21 -11 -17   31.03   10.56
 -21  11  17   43.50    8.72
  20 -10 -16    9.68    8.96
 -20  10  16   -2.72    8.08
  19  -9 -15   30.23    8.80
 -19   9  15   21.27    7.36
  18  -8 -14    1.60    7.84
 -18   8  14    4.00    6.48
  17  -7 -13    1.68    7.28
 -17   7  13    3.92    6.64
  16  -6 -12   76.52    8.08
 -16   6  12   74.84    7.68
  15  -5 -11   34.70    7.44
 -15   5  11   44.86    6.08
  14  -4 -10  473.54   23.67
 -14   4  10  470.50   22.47
  13  -3  -9   33.50    5.84
 -13   3   9   33.02    5.12
  12  -2  -8  273.87   11.67
 -12   2   8  263.96   10.64
  11  -1  -7   17.67    4.72
 -11   1   7   14.23    4.08
  10   0  -6   75.48    5.12
 -10   0   6   84.04    5.12
  -9  -1   5  564.22   18.55
   8   2  -4  132.18    6.24
  -8  -2   4  137.94    6.16
   7   3  -3  873.43   35.42
  -7  -3   3  832.81   33.82
   5   5  -1  829.21   29.67
   2   8   2  801.78   38.70
  -2  -8  -2  814.50   27.11
   1   9   3   87.40    6.08
  -1  -9  -3   91.08    5.68
   0  10   4  399.41   15.03
   0 -10  -4  385.98   14.71
  -1  11   5   65.41    5.68
   1 -11  -5   66.13    5.76
   2 -12  -6  635.22   31.35
  -3  13   7   17.11    5.44
   3 -13  -7   10.08    5.60
  -4  14   8   37.02    6.72
   4 -14  -8   20.47    5.04
  -5  15   9  129.30    8.80
   5 -15  -9  149.69    9.92
  -6  16  10   26.63    5.44
   6 -16 -10   19.19    5.92
  -7  17  11  104.51    9.92
   7 -17 -11  120.90   11.19
  -8  18  12   19.99    7.84
   8 -18 -12   15.27    8.88
  -9  19  13   64.61    9.28
   9 -19 -13   67.49    9.44
 -10  20  14    7.68    8.24
  10 -20 -14    6.64    9.28
 -11  21  15    7.36   10.00
  11 -21 -15    3.12   10.24
 -12  22  16    3.92   10.16
  12 -22 -16    9.84   11.03
 -13  23  17    7.92   10.79
  13 -23 -17    7.28   11.03
 -14  24  18   -8.16   10.71
  14 -24 -18    6.08   10.24
 -15  25  19   -1.12    9.76
  15 -25 -19   -3.76   11.67
 -16  26  20   -5.36    9.04
  16 -26 -20    4.24   10.40
 -17  27  21    3.28    6.48
  17 -27 -21    8.08    7.44
 -18  28  22    2.24    5.52
  18 -28 -22   -0.16   14.55
  27 -19 -25   -3.36   14.95
 -27  19  25   -0.32    9.92
  26 -18 -24  -10.08   15.43
 -26  18  24    0.56    5.68
  25 -17 -23   -2.00    7.84
 -25  17  23    4.80    5.92
  24 -16 -22    3.04    9.84
 -24  16  22   -2.32    8.32
  23 -15 -21   -2.08   11.03
 -23  15  21   -1.12    9.36
  22 -14 -20   -3.36   11.59
 -22  14  20   -4.56    9.28
  21 -13 -19    8.00    8.96
 -21  13  19    4.64    6.88
  20 -12 -18   10.08   10.56
 -20  12  18    2.40    8.48
  19 -11 -17    3.20    9.76
 -19  11  17    8.96    8.16
  18 -10 -16    9.52    8.72
 -18  10  16   12.63    7.68
  17  -9 -15    7.20    8.32
 -17   9  15    8.64    6.96
  16  -8 -14   20.55    8.40
 -16   8  14   14.79    5.76
  15  -7 -13   -4.88    7.52
 -15   7  13    5.84    6.32
  14  -6 -12   46.86    7.44
 -14   6  12   33.82    6.00
  13  -5 -11    7.44    6.32
 -13   5  11   11.91    5.76
  12  -4 -10  128.10    7.92
 -12   4  10  112.43    7.68
  11  -3  -9  126.18    8.08
 -11   3   9  140.65    7.84
  10  -2  -8    4.32    4.48
 -10   2   8   -0.48    3.68
   9  -1  -7  474.74   26.15
  -9   1   7  466.50   25.11
   8   0  -6  440.43   24.39
   7   1  -5  309.22   12.63
  -7  -1   5  300.18   16.63
   5   3  -3   29.27    2.40
  -5  -3   3   29.27    2.64
  -4  -4   2 1177.21   44.38
   3   5  -1    3.36    2.96
  -3  -5   1    3.84    2.00
   2   6   0  445.15   16.39
  -2  -6   0  483.93   17.03
  -1  -7  -1   22.95    5.92
   0   8   2    7.52    3.60
   0  -8  -2   10.32    3.60
  -1   9   3   86.60    5.84
   1  -9  -3   95.32    6.00
  -2  10   4   13.91    4.08
   2 -10  -4    1.60    4.16
  -3  11   5  404.69   18.23
   3 -11  -5  414.45   16.63
  -4  12   6  121.38    7.84
   4 -12  -6  115.95    7.60
  -5  13   7  107.95    7.52
   5 -13  -7  109.47    8.00
  -6  14   8   43.18    6.80
   6 -14  -8   48.22    7.28
  -7  15   9   77.08    8.40
   7 -15  -9   97.71    8.56
  -8  16  10    4.96    7.20
   8 -16 -10   10.95    7.52
  -9  17  11   44.62    6.56
   9 -17 -11   41.34    7.12
 -10  18  12    2.16    7.44
  10 -18 -12   22.63    8.56
 -11  19  13    6.80    7.20
  11 -19 -13    9.20    8.08
 -12  20  14   23.35    9.04
  12 -20 -14   30.15    9.76
 -13  21  15   -7.12    7.60
  13 -21 -15   -5.60   16.39
 -14  22  16    5.44    9.84
  14 -22 -16    5.92   17.19
 -15  23  17   -3.12    7.92
  15 -23 -17   -5.20   18.23
 -16  24  18   -3.36   10.24
  16 -24 -18    3.84   17.51
 -17  25  19   11.03   10.16
  17 -25 -19   18.23   20.31
 -18  26  20   -6.80    8.88
  18 -26 -20    3.52   11.43
 -19  27  21   -3.76   13.11
  19 -27 -21   -3.68   15.19
 -20  28  22   -3.44    7.92
  25 -19 -25   10.87   13.03
 -25  19  25    0.96    5.84
  24 -18 -24    1.28   11.43
 -24  18  24   -3.28   13.27
  23 -17 -23   -5.12    9.20
 -23  17  23   -1.52    7.04
  22 -16 -22    1.04   11.99
 -22  16  22   -3.20    9.44
  21 -15 -21    5.20   11.67
 -21  15  21    4.16   10.00
  20 -14 -20   11.59   11.59
 -20  14  20    1.60    8.96
  19 -13 -19   25.99    8.80
 -19  13  19   16.47    9.04
  18 -12 -18   36.86   11.19
 -18  12  18   30.63    9.04
  17 -11 -17   17.75    9.68
 -17  11  17   18.87    6.88
  16 -10 -16    6.16    8.96
 -16  10  16    5.20    7.36
  15  -9 -15   -4.96    8.56
 -15   9  15    0.16    6.88
  14  -8 -14    0.64    7.52
 -14   8  14    2.00    6.32
  13  -7 -13   27.51    7.84
 -13   7  13   30.71    6.48
  12  -6 -12   88.52    8.40
 -12   6  12   79.56    7.84
  11  -5 -11  212.94   10.79
 -11   5  11  201.03   10.00
  10  -4 -10  215.02   10.79
 -10   4  10  225.33   10.48
   9  -3  -9  113.87    7.44
  -9   3   9  112.35    6.88
   8  -2  -8  218.06   10.64
  -8   2   8  224.45   10.71
   7  -1  -7  230.77   10.95
  -7   1   7  228.77   11.27
   6   0  -6  432.92   16.71
  -6   0   6  418.36   16.31
   5   1  -5  842.09   41.26
  -5  -1   5  807.62   39.10
   4   2  -4 1061.74   34.22
  -4  -2   4 1076.22   34.54
   2   4  -2  934.44   37.90
  -2  -4   2  959.71   27.99
   1   5  -1    5.76    2.48
  -1  -5   1    4.08    2.16
   0   6   0  870.15   41.74
   0  -6   0 1023.04   43.90
  -1   7   1   23.59    5.84
   1  -7  -1   24.63    3.92
  -2   8   2  793.87   27.43
   2  -8  -2  791.95   27.11
  -3   9   3   12.63    4.32
   3  -9  -3   20.39    4.24
   4 -10  -4 1397.83   59.09
  -5  11   5   13.99    5.60
   5 -11  -5   11.59    4.88
  -6  12   6  120.02    8.16
   6 -12  -6  113.55    7.84
  -7  13   7  146.41    9.12
   7 -13  -7  138.97    9.20
  -8  14   8    2.88    6.80
   8 -14  -8    7.68    6.64
  -9  15   9  144.81   10.79
   9 -15  -9  165.68   15.59
 -10  16  10   14.87    8.08
  10 -16 -10   21.51   12.07
 -11  17  11   92.84   10.24
  11 -17 -11   96.43   17.03
 -12  18  12   14.47    8.48
  12 -18 -12    4.32   14.71
 -13  19  13   23.91    8.40
  13 -19 -13   21.99   15.59
 -14  20  14    8.96   12.31
  14 -20 -14    9.20   16.31
 -15  21  15    0.32   15.03
  15 -21 -15    0.16   11.03
 -16  22  16    2.88   14.31
  16 -22 -16   12.95   12.87
 -17  23  17    8.48   12.95
  17 -23 -17    4.08   12.47
 -18  24  18   13.11   14.63
  18 -24 -18    2.24   11.91
 -19  25  19    4.88    9.28
  19 -25 -19    2.56   10.87
 -20  26  20   -4.00    9.28
  20 -26 -20   -5.04   10.40
 -21  27  21    7.12    7.12
  21 -27 -21    4.96   12.07
  24 -20 -26   -0.40   10.40
 -24  20  26    2.96    5.12
  23 -19 -25   -0.08   13.11
 -23  19  25    1.28    6.56
  22 -18 -24    5.60    8.48
 -22  18  24    0.32    8.16
  21 -17 -23    5.84   10.00
 -21  17  23   -8.64    7.20
  20 -16 -22   -1.12   12.95
 -20  16  22    4.56    9.68
  19 -15 -21   10.24   11.99
 -19  15  21  -10.32    9.52
  18 -14 -20    1.28   11.03
 -18  14  20    1.84    7.76
  17 -13 -19    4.88    8.24
 -17  13  19    2.96    9.44
  16 -12 -18   -2.00    9.84
 -16  12  18    5.68    8.32
  15 -11 -17  -11.03    9.36
 -15  11  17   -0.40   10.87
  14 -10 -16   12.15    8.64
 -14  10  16    8.16    6.32
  13  -9 -15   20.87    8.32
 -13   9  15   15.99    7.28
  12  -8 -14   35.26    6.80
 -12   8  14   22.95   10.40
  11  -7 -13    6.48    7.04
 -11   7  13    1.04    6.00
  10  -6 -12   -1.92    6.64
 -10   6  12   -1.84    6.08
   9  -5 -11  120.90    8.24
  -9   5  11  117.54    7.60
   8  -4 -10   39.10    5.92
  -8   4  10   36.94    4.48
   7  -3  -9  317.21   13.67
  -7   3   9  328.65   13.67
   6  -2  -8  238.69   11.67
  -6   2   8  240.77   11.59
   5  -1  -7  276.11   12.95
  -5   1   7  289.78   13.27
   4   0  -6   68.13    7.76
  -4   0   6   85.08    5.76
   3   1  -5    5.36    2.80
  -3  -1   5    1.76    2.80
   2   2  -4  889.66   41.26
  -2  -2   4  912.61   44.30
  -1  -3   3 1210.71   52.38
   0   4  -2  207.34    8.72
   0  -4   2  220.62    9.36
  -1   5  -1    8.64    2.72
   1  -5   1    7.92    2.88
  -2   6   0  447.31   18.55
   2  -6   0  479.62   18.63
  -3   7   1   17.59    7.04
  -4   8   2  160.64    9.04
   4  -8  -2  149.85   12.63
  -5   9   3   45.74    5.28
   5  -9  -3   34.78    7.68
  -6  10   4  355.91   15.19
   6 -10  -4  404.29   24.55
  -7  11   5  102.75    6.56
   7 -11  -5  124.90   11.19
  -8  12   6   12.31    6.08
   8 -12  -6   13.27    9.44
  -9  13   7  152.17   13.19
   9 -13  -7  144.57   12.71
 -10  14   8   13.11    9.20
  10 -14  -8   -2.08   10.00
 -11  15   9   24.47   11.43
  11 -15  -9   16.15    8.32
 -12  16  10    3.92   10.79
  12 -16 -10    5.12    8.88
 -13  17  11   -0.08   11.11
  13 -17 -11   -5.92    9.20
 -14  18  12   37.58   13.03
  14 -18 -12   17.03    8.48
 -15  19  13    4.56    8.72
  15 -19 -13    2.08   10.00
 -16  20  14   10.79    9.84
  16 -20 -14    1.36   10.79
 -17  21  15    4.24   10.08
  17 -21 -15   10.64   11.43
 -18  22  16   -0.32   10.56
  18 -22 -16   -1.76   11.51
 -19  23  17    2.72   10.00
  19 -23 -17   -2.56   11.83
 -20  24  18    6.56   10.16
  20 -24 -18    6.96   11.35
 -21  25  19   -4.96   10.24
  21 -25 -19    3.44    8.32
 -22  26  20    2.96    8.16
  22 -26 -20    1.20   16.07
 -23  27  21   -1.04    5.52
  23 -21 -27    5.36   11.27
 -23  21  27    4.40    6.08
  22 -20 -26    9.04    9.84
 -22  20  26    2.48    6.96
  21 -19 -25    0.40   10.00
 -21  19  25    2.08    7.84
  20 -18 -24   -1.68    8.48
 -20  18  24   -6.72    6.96
  19 -17 -23  -11.67   12.07
 -19  17  23   -2.32    9.36
  18 -16 -22    4.96   11.99
 -18  16  22   -1.44    9.36
  17 -15 -21    2.16   11.43
 -17  15  21   -6.08    9.52
  16 -14 -20   21.83   10.79
 -16  14  20   16.63    9.12
  15 -13 -19   -1.28    8.72
 -15  13  19   -7.04    7.36
  14 -12 -18   29.19    9.36
 -14  12  18   29.43   11.43
  13 -11 -17  -13.51   12.39
 -13  11  17   14.55   11.43
  12 -10 -16   12.63    9.20
 -12  10  16    7.60    7.60
  11  -9 -15   21.75    8.00
 -11   9  15    8.24    6.80
  10  -8 -14    5.12    7.28
 -10   8  14    9.20    6.16
   9  -7 -13  145.05    9.76
  -9   7  13  146.33    9.04
   8  -6 -12   14.39    6.56
  -8   6  12   23.19    5.60
   7  -5 -11  119.62    7.76
  -7   5  11  118.10    7.76
   6  -4 -10  401.25   23.27
  -6   4  10  394.22   15.99
   5  -3  -9   39.26    5.28
  -5   3   9   42.38    4.96
   4  -2  -8  130.74    7.36
  -4   2   8  127.94    7.60
  -3   1   7   44.46    7.12
   2   0  -6  427.64   17.03
  -2   0   6  435.96   16.87
   1   1  -5    3.04    2.72
   0   2  -4  232.05   10.48
   0  -2   4  221.42   15.03
  -1   3  -3 1245.82   39.58
   1  -3   3 1213.19   54.37
  -2   4  -2  890.54   31.67
   2  -4   2  842.41   41.90
  -3   5  -1    8.32    4.08
   3  -5   1    4.48    5.20
  -5   7   1  340.72   21.19
   5  -7  -1  320.41   20.71
  -6   8   2  242.53   16.87
   6  -8  -2  262.60   18.71
  -7   9   3  282.43   17.51
   7  -9  -3  314.25   14.87
  -8  10   4   28.79    7.76
   8 -10  -4   31.43    5.76
  -9  11   5  131.46   10.79
   9 -11  -5  120.66    8.32
 -10  12   6   -3.20    8.56
  10 -12  -6    1.76    6.80
 -11  13   7    7.04    9.92
  11 -13  -7    7.76    7.20
 -12  14   8   22.31    7.44
  12 -14  -8   25.11    8.16
 -13  15   9   22.55    7.92
  13 -15  -9   23.91    9.12
 -14  16  10   -0.08    8.72
  14 -16 -10   11.99    9.20
 -15  17  11   -2.00    8.40
  15 -17 -11   -5.60    9.92
 -16  18  12    0.64    8.96
  16 -18 -12   -5.12    9.60
 -17  19  13   -7.44    9.20
  17 -19 -13    4.96   10.40
 -18  20  14   -2.40    7.68
  18 -20 -14   -4.56   11.03
 -19  21  15    7.92   10.08
  19 -21 -15    2.64   11.99
 -20  22  16    2.96   10.64
  20 -22 -16    5.52   12.07
 -21  23  17    4.64   10.08
  21 -23 -17    5.04   11.91
 -22  24  18    5.12    9.60
  22 -24 -18    8.24    9.68
 -23  25  19    0.96    9.28
  23 -25 -19   -3.20    8.80
 -24  26  20   -0.48    5.60
  24 -26 -20   -3.84   12.87
  21 -21 -27   -1.12   16.23
 -21  21  27   -0.80    8.16
  20 -20 -26    6.08   10.32
 -20  20  26    3.44    6.96
  19 -19 -25   -5.04   10.40
 -19  19  25    3.52    8.56
  18 -18 -24   22.23   12.31
 -18  18  24    1.36    9.44
  17 -17 -23   10.48   12.63
 -17  17  23    1.84   10.08
  16 -16 -22    1.84    8.80
 -16  16  22   16.63    6.88
  15 -15 -21   24.87   16.23
 -15  15  21   -3.84   13.11
  14 -14 -20    8.24   15.35
 -14  14  20   12.71   12.63
  13 -13 -19   18.71   14.31
 -13  13  19   22.55   12.23
  12 -12 -18    5.84    9.52
 -12  12  18    0.24   10.64
  11 -11 -17  107.31   12.31
 -11  11  17   91.16   10.32
  10 -10 -16   27.27    6.32
 -10  10  16   29.99    5.68
   9  -9 -15  152.41    9.20
  -9   9  15  162.48   10.16
   8  -8 -14   -0.32    6.48
  -8   8  14    5.12    4.48
   7  -7 -13  149.13    9.44
  -7   7  13  152.57    9.28
   6  -6 -12  118.58    8.88
  -6   6  12  141.85    8.80
   5  -5 -11   23.99    6.40
  -5   5  11   18.71    5.04
   4  -4 -10 1412.46   61.65
   3  -3  -9   12.55    4.56
  -3   3   9   24.71    6.40
   2  -2  -8  829.45   28.71
  -2   2   8  835.61   40.86
   1  -1  -7   24.95    6.40
  -1   1   7   23.35    6.16
   0   0  -6 1103.88   51.90
   0   0   6  907.50   42.86
  -1   1  -5   -1.92    4.56
  -2   2  -4  985.86   46.78
   2  -2   4  907.02   43.66
  -4   4  -2 1264.69   58.53
   4  -4   2 1185.53   39.66
   5  -5   1 1083.33   51.18
  -6   6   0  511.20   29.35
   6  -6   0  493.61   19.83
  -7   7   1  224.14   11.19
   7  -7  -1  205.50   11.11
  -8   8   2  217.10   11.51
   8  -8  -2  215.18   11.51
  -9   9   3  122.58    7.28
   9  -9  -3  122.42    8.00
 -10  10   4  215.74   10.48
  10 -10  -4  217.66   10.79
 -11  11   5  203.98   10.71
  11 -11  -5  197.67   10.79
 -12  12   6   67.97    7.84
  12 -12  -6   74.29    8.88
 -13  13   7   29.27    7.44
  13 -13  -7   49.42    8.16
 -14  14   8   -3.28    7.52
  14 -14  -8    3.76    8.88
 -15  15   9   -5.84    8.40
  15 -15  -9    7.76    9.36
 -16  16  10    1.92    8.40
  16 -16 -10   -5.52    9.12
 -17  17  11   22.39    8.96
  17 -17 -11   17.51    9.52
 -18  18  12   26.39    8.96
  18 -18 -12   29.75   10.56
 -19  19  13   10.48    9.92
  19 -19 -13   16.31   10.87
 -20  20  14    6.16   11.11
  20 -20 -14    6.64   11.75
 -21  21  15   -5.52   10.08
  21 -21 -15   -4.56   11.43
 -22  22  16    3.76    9.60
  22 -22 -16    4.48   11.35
 -23  23  17   -0.16   10.32
  23 -23 -17   -0.80    8.40
 -24  24  18    1.36    8.32
  24 -24 -18   -1.52    9.84
 -25  25  19    2.56    7.84
  25 -25 -19   -1.60    9.12
  20 -22 -28    8.40   15.67
 -20  22  28    1.84    5.20
  19 -21 -27    1.92   10.40
 -19  21  27    6.56    8.08
  18 -20 -26    2.80   10.32
 -18  20  26   -4.24    8.72
  17 -19 -25   -0.88    7.68
 -17  19  25   -9.52    6.56
  16 -18 -24    5.68   11.99
 -16  18  24    7.52    9.92
  15 -17 -23  -15.83   17.91
 -15  17  23   -4.48   14.31
  14 -16 -22    5.52   11.35
 -14  16  22    8.56    9.44
  13 -15 -21   -1.84   10.79
 -13  15  21   13.03    9.52
  12 -14 -20   24.79   13.59
 -12  14  20   25.99   12.63
  11 -13 -19    5.12    9.44
 -11  13  19   -4.00   11.03
  10 -12 -18    6.96    9.36
 -10  12  18    6.80   11.67
   9 -11 -17   28.23   12.31
  -9  11  17   43.66   10.64
   8 -10 -16   -1.76    6.64
  -8  10  16    1.28    6.72
   7  -9 -15   77.32    7.44
  -7   9  15   86.76    8.32
   6  -8 -14   46.86    8.24
  -6   8  14   51.90   10.24
   5  -7 -13  112.11    8.72
  -5   7  13  107.71   11.03
   4  -6 -12  147.69   12.39
  -4   6  12  129.62   11.11
   3  -5 -11  429.80   23.59
  -3   5  11  416.76   22.47
   2  -4 -10    6.00    7.36
  -2   4  10   11.75    4.72
   1  -3  -9  106.51   10.00
  -1   3   9   97.87    6.64
   0  -2  -8   11.51    4.56
   0   2   8   10.71    3.28
  -1  -1  -7   28.63    6.24
   1   1   7   14.07    4.24
  -2   0  -6  347.12   21.59
   2   0   6  386.86   23.11
  -3   1  -5    0.64    3.04
   3  -1   5    1.84    3.28
  -4   2  -4 1178.57   38.62
   4  -2   4 1240.70   58.93
  -5   3  -3   32.06    3.92
   5  -3   3   29.03    4.00
  -6   4  -2   47.42    6.72
  -7   5  -1  319.13   13.91
   7  -5   1  341.44   15.27
  -8   6   0  474.98   18.39
   8  -6   0  484.33   19.51
  -9   7   1  437.56   17.43
   9  -7  -1  449.15   18.31
 -10   8   2    6.00    5.28
  10  -8  -2    5.28    5.28
 -11   9   3  154.41    9.68
  11  -9  -3  149.69    9.36
 -12  10   4  106.11    7.60
  12 -10  -4  122.18    8.88
 -13  11   5   17.11    7.28
  13 -11  -5   17.27    7.84
 -14  12   6   39.26    7.60
  14 -12  -6   31.51    7.92
 -15  13   7   -3.68    7.28
  15 -13  -7    2.80    7.84
 -16  14   8   14.23    6.48
  16 -14  -8   21.67    9.04
 -17  15   9    4.40    7.92
  17 -15  -9    5.92    8.96
 -18  16  10   -0.88    8.24
  18 -16 -10   22.07    9.84
 -19  17  11    8.32    9.52
  19 -17 -11    2.40   10.16
 -20  18  12   14.23    9.92
  20 -18 -12    6.40   11.43
 -21  19  13    4.72    9.84
  21 -19 -13   10.16   11.35
 -22  20  14    2.00    8.88
  22 -20 -14   -2.64   11.03
 -23  21  15   -6.56   11.11
  23 -21 -15    2.48   11.67
 -24  22  16   -0.24    9.76
  24 -22 -16    4.96    8.24
 -25  23  17    6.24    8.96
  25 -23 -17   -2.32    8.72
 -26  24  18    6.24    8.80
  26 -24 -18   -5.68    8.00
 -27  25  19   -2.48    6.48
  27 -25 -19    2.88   12.63
 -18  22  28   -1.68    4.72
  17 -21 -27    4.00   11.67
 -17  21  27    5.92    8.64
  16 -20 -26   -5.04   14.63
 -16  20  26   14.39   13.43
  15 -19 -25  -10.87   16.23
 -15  19  25   13.11    9.28
  14 -18 -24   11.27   12.23
 -14  18  24   11.59    7.44
  13 -17 -23   -4.80    9.68
 -13  17  23   -4.00    9.92
  12 -16 -22   13.99   16.39
  11 -15 -21    6.24   15.19
  10 -14 -20   11.91    8.72
 -10  14  20   16.63    9.60
   9 -13 -19   59.49   14.07
   8 -12 -18   22.47    8.88
  -8  12  18   27.67   11.19
   7 -11 -17  138.58   16.31
  -7  11  17  123.70   14.87
   6 -10 -16   29.19   12.87
  -6  10  16   28.55    7.12
   5  -9 -15  165.20   15.75
  -5   9  15  160.56   10.00
   4  -8 -14   42.38   10.16
  -4   8  14   38.54    6.64
   3  -7 -13    4.08   10.08
  -3   7  13   17.99    5.52
   2  -6 -12  749.57   35.42
  -2   6  12  715.59   23.75
   1  -5 -11   63.01    5.20
  -1   5  11   61.33    5.28
   0  -4 -10  405.89   15.99
   0   4  10  420.84   17.11
  -1  -3  -9   94.28    6.24
   1   3   9   87.80    6.32
  -2  -2  -8  781.79   26.23
   2   2   8  771.08   26.07
  -3  -1  -7   32.94    6.08
  -5   1  -5  722.22   34.86
   5  -1   5  714.87   35.58
  -6   2  -4   38.62    6.72
   7  -3   3  835.29   41.66
  -8   4  -2  148.41    8.32
   8  -4   2  159.37    8.40
  -9   5  -1  657.13   22.87
   9  -5   1  590.12   21.35
 -10   6   0   90.12    6.32
  10  -6   0   79.56    6.56
 -11   7   1   12.79    5.04
  11  -7  -1   14.07    5.12
 -12   8   2  250.44   11.27
  12  -8  -2  239.25   11.03
 -13   9   3   29.03    6.48
  13  -9  -3   31.27    6.16
 -14  10   4  445.87   16.47
  14 -10  -4  443.07   16.31
 -15  11   5   44.46    7.76
  15 -11  -5   56.85    8.80
 -16  12   6   81.40    8.72
  16 -12  -6   75.16    9.12
 -17  13   7    1.28    7.84
  17 -13  -7    0.08    8.40
 -18  14   8    7.12    8.24
  18 -14  -8   -1.84    8.72
 -19  15   9   15.99    8.48
  19 -15  -9   21.99    9.92
 -20  16  10   -5.36    8.56
  20 -16 -10   -3.44   10.16
 -21  17  11   10.00   10.40
  21 -17 -11   15.27   11.43
 -22  18  12   14.15    9.92
  22 -18 -12    2.24   12.87
 -23  19  13    9.60   10.16
  23 -19 -13    8.00   11.35
 -24  20  14    4.56   10.24
  24 -20 -14    0.40   11.59
 -25  21  15    8.80   10.24
  25 -21 -15    2.32   10.95
 -26  22  16   -0.48    9.92
  26 -22 -16    1.92    8.24
 -27  23  17    1.60    7.04
  27 -23 -17    0.16    8.00
 -28  24  18   -0.64    9.84
  28 -24 -18    5.36   13.11
  17 -23 -29   -1.28   11.51
 -17  23  29   -2.16    6.96
  16 -22 -28    0.48    9.84
 -16  22  28  -11.67   12.47
  15 -21 -27    1.76    8.72
 -15  21  27    1.04   13.19
  14 -20 -26    2.24   12.07
 -14  20  26    3.68   14.47
  13 -19 -25   -4.56   12.39
 -13  19  25   -6.64   15.51
  12 -18 -24    0.16   12.15
 -12  18  24    3.52   13.43
  11 -17 -23   10.64   16.31
 -11  17  23   13.83    9.20
 -10  16  22    4.64    7.68
   9 -15 -21   21.91   16.71
  -9  15  21   27.43    8.80
  -8  14  20   19.59    8.32
  -7  13  19   27.51   12.55
   6 -12 -18   10.48    8.80
  -6  12  18    1.04    7.04
   5 -11 -17   30.71    7.36
  -5  11  17   23.43    5.92
   4 -10 -16   65.89    9.12
  -4  10  16   75.16    7.92
   3  -9 -15   26.39    8.72
  -3   9  15   12.87    6.72
   2  -8 -14  284.51   11.83
  -2   8  14  292.26   12.95
   1  -7 -13   23.59    6.08
  -1   7  13   24.55    5.84
   0  -6 -12  168.32    9.12
   0   6  12  167.68    8.32
  -1  -5 -11   70.53    6.16
   1   5  11   61.33    6.24
  -2  -4 -10    7.28    4.48
   2   4  10    3.20    4.00
  -3  -3  -9    9.84    4.16
   3   3   9   14.55    4.24
  -4  -2  -8  137.46    7.44
   4   2   8  141.37    7.84
  -5  -1  -7  289.78   13.35
   5   1   7  266.68   11.43
  -6   0  -6  483.93   18.87
   6   0   6  484.33   19.75
  -7   1  -5  283.23   12.31
   7  -1   5  338.64   21.11
  -8   2  -4  163.60    8.16
   8  -2   4  162.72    8.40
  -9   3  -3   21.59    3.76
   9  -3   3   14.79    3.84
 -10   4  -2    6.72    4.16
  10  -4   2    0.40    4.24
 -11   5  -1   71.09    5.20
  11  -5   1   64.05    5.52
 -12   6   0  174.56    8.80
  12  -6   0  183.03    9.60
 -13   7   1   37.18    6.00
  13  -7  -1   28.79    5.92
 -14   8   2  313.29   13.19
  14  -8  -2  295.86   12.15
 -15   9   3   12.31    6.32
  15  -9  -3    6.08    6.40
 -16  10   4   70.45    8.48
  16 -10  -4   62.69    8.08
 -17  11   5   12.07    7.20
  17 -11  -5    6.40    7.28
 -18  12   6   -2.88    7.76
  18 -12  -6   -0.56    8.24
 -19  13   7   31.27    8.16
  19 -13  -7   10.32    8.80
 -20  14   8   -0.48    8.40
  20 -14  -8    4.80    9.12
 -21  15   9   17.35    9.20
  21 -15  -9    8.40    7.60
 -22  16  10   12.47    9.20
  22 -16 -10    0.56   11.11
 -23  17  11    2.16    9.20
  23 -17 -11   -2.32   10.79
 -24  18  12   13.51    8.32
  24 -18 -12   20.23   11.51
 -25  19  13    4.08   11.35
  25 -19 -13   -3.04   13.03
 -26  20  14  -12.63    9.84
  26 -20 -14   -6.64   11.03
 -27  21  15   -2.32    9.36
  27 -21 -15   12.07   10.24
 -28  22  16   -2.96    8.40
  28 -22 -16    1.52    8.32
 -29  23  17    6.16    8.64
  29 -23 -17   -0.40    8.32
 -15  23  29    4.00   11.51
  14 -22 -28   -5.28   15.83
 -14  22  28    0.48    8.00
  13 -21 -27   -1.04   12.79
 -13  21  27    0.08    9.44
  12 -20 -26   13.83   19.19
 -12  20  26    0.64    8.08
  11 -19 -25    4.88    8.88
 -11  19  25   10.64    9.68
  10 -18 -24    9.20   12.47
 -10  18  24    5.92   10.32
   9 -17 -23   -1.44   11.99
  -9  17  23    7.84    9.36
   8 -16 -22   13.83   11.03
  -8  16  22   -1.92    9.04
   7 -15 -21   12.47    9.76
  -7  15  21    6.64    8.56
   6 -14 -20    3.36   13.83
  -6  14  20   -1.76   11.59
   5 -13 -19   33.50    9.44
  -5  13  19   36.46    8.88
   4 -12 -18   64.21   14.63
  -4  12  18   65.41   11.75
   3 -11 -17  120.74    9.52
  -3  11  17  130.02    8.32
   2 -10 -16    7.60    7.68
  -2  10  16   -1.12    6.80
   1  -9 -15   -9.68    7.68
  -1   9  15   -5.60    6.80
   0  -8 -14  204.06   10.00
   0   8  14  209.18    9.60
  -1  -7 -13   25.11    5.76
   1   7  13   27.35    5.44
  -2  -6 -12  697.51   23.43
   2   6  12  715.90   23.83
  -3  -5 -11  355.75   13.51
   3   5  11  393.98   14.63
  -4  -4 -10 1468.19   45.26
  -5  -3  -9   37.82    4.48
   5   3   9   41.58    4.88
  -6  -2  -8  234.45   11.43
   6   2   8  203.18   10.64
  -7  -1  -7  213.66   10.71
   7   1   7  208.54   10.71
  -8   0  -6  452.75   17.19
   8   0   6  461.30   18.39
  -9   1  -5  549.02   18.95
   9  -1   5  538.31   19.27
 -10   2  -4   12.55    4.88
  10  -2   4    4.32    3.92
  11  -3   3  856.96   36.14
 -12   4  -2  132.18    7.04
  12  -4   2  128.18    6.88
 -13   5  -1  130.42    7.84
  13  -5   1  124.26    7.44
 -14   6   0  115.31    7.68
  14  -6   0  114.67    7.68
 -15   7   1    7.68    5.92
  15  -7  -1   11.91    6.00
 -16   8   2  328.49   13.99
  16  -8  -2  326.17   21.19
 -17   9   3   41.10    6.72
  17  -9  -3   33.10    7.68
 -18  10   4  168.24   10.32
  18 -10  -4  150.01   11.19
 -19  11   5   46.78    7.68
  19 -11  -5   57.25    8.88
 -20  12   6   14.95    7.68
  20 -12  -6   35.34    8.40
 -21  13   7    9.04    8.00
  21 -13  -7    4.24    8.80
 -22  14   8    1.84    8.72
  22 -14  -8    5.36    9.68
 -23  15   9   18.47    8.80
  23 -15  -9   10.32   10.32
 -24  16  10   -6.80    9.68
  24 -16 -10    5.28   10.48
 -25  17  11    5.60   10.08
  25 -17 -11   21.59   11.83
 -26  18  12    4.88   10.00
  26 -18 -12   -3.76   11.99
 -27  19  13   -1.84   10.08
  27 -19 -13    8.64   11.35
 -28  20  14   -3.36    9.52
  28 -20 -14    1.04   10.56
 -29  21  15   -0.16    7.92
  29 -21 -15    0.48    8.40
 -30  22  16   -0.24    5.76
  30 -22 -16    0.80    7.92
  31 -23 -17    1.92   14.39
  14 -24 -30   10.64   11.83
 -14  24  30   11.83    7.92
  13 -23 -29    2.80    7.68
 -13  23  29    4.48    7.68
  12 -22 -28    5.92    7.92
 -12  22  28   -3.28    8.96
  11 -21 -27    8.40   11.19
 -11  21  27    0.72    9.28
  10 -20 -26    6.80   11.51
 -10  20  26  -10.71    9.28
   9 -19 -25   -7.36   11.35
  -9  19  25    3.84    9.68
   8 -18 -24  -13.59   11.91
  -8  18  24   -0.72   10.16
   7 -17 -23   -1.44   10.87
  -7  17  23   13.35    8.72
   6 -16 -22   -0.64    7.12
  -6  16  22    6.88    7.44
   5 -15 -21    8.00   14.63
  -5  15  21    5.68   11.19
   4 -14 -20   16.95   14.39
  -4  14  20   18.47   11.43
   3 -13 -19    6.16   13.19
  -3  13  19    4.32   11.19
   2 -12 -18   45.66    9.28
  -2  12  18   54.85    8.80
   1 -11 -17   -4.00    6.96
  -1  11  17    5.44    6.64
   0 -10 -16  169.44   10.56
   0  10  16  180.96   10.08
  -1  -9 -15   -2.80    6.72
   1   9  15  -11.35    8.56
  -2  -8 -14  287.95   11.99
   2   8  14  292.34   11.03
  -3  -7 -13   19.75    4.56
   3   7  13   20.79    5.36
  -4  -6 -12  116.51    7.28
   4   6  12  115.87    7.12
  -5  -5 -11    8.08    4.72
   5   5  11    6.48    4.32
  -6  -4 -10  335.52   13.03
   6   4  10  332.24   12.71
  -7  -3  -9  283.31   10.95
   7   3   9  273.07   10.48
  -8  -2  -8  207.34   10.79
   8   2   8  218.38   10.40
  -9  -1  -7  486.41   18.79
   9   1   7  450.43   16.95
 -10   0  -6   72.05    4.88
  10   0   6   78.60    5.04
 -11   1  -5   55.65    4.40
  11  -1   5   69.57    5.28
 -12   2  -4  131.30    6.80
  12  -2   4  128.34    7.12
 -13   3  -3   38.30    4.88
  13  -3   3   34.22    4.56
 -14   4  -2  280.27   10.64
  14  -4   2  296.66   11.27
 -15   5  -1   12.87    5.20
  15  -5   1    9.44    5.52
 -16   6   0  189.59    8.16
  16  -6   0  178.40    9.44
 -17   7   1    7.52    5.52
  17  -7  -1    4.72    6.40
 -18   8   2   13.11    6.40
  18  -8  -2   21.03    7.28
 -19   9   3   16.87    8.40
  19  -9  -3    4.48    8.24
 -20  10   4    4.72    6.88
  20 -10  -4    7.12    7.60
 -21  11   5    2.32    7.44
  21 -11  -5   -4.24    8.32
 -22  12   6    1.52    7.92
  22 -12  -6   -2.96    9.44
 -23  13   7    3.36    8.24
  23 -13  -7    2.32    9.20
 -24  14   8   -8.56    9.76
  24 -14  -8   11.11    9.68
 -25  15   9    6.24    9.44
  25 -15  -9   -6.72   10.71
 -26  16  10   -2.88    9.68
  26 -16 -10    3.84   11.35
 -27  17  11    4.24    9.52
  27 -17 -11   -2.24   10.87
 -28  18  12   10.64    9.68
  28 -18 -12    2.72   10.40
 -29  19  13    1.28    9.04
  29 -19 -13    4.72   10.08
 -30  20  14    0.56    8.08
  30 -20 -14   -1.12    8.88
 -31  21  15   17.27   14.79
  31 -21 -15   -2.88    8.72
 -32  22  16   -0.08    9.04
  32 -22 -16    4.96   13.11
  12 -24 -30   -0.08   11.91
 -12  24  30    3.28    8.08
  11 -23 -29   -0.56    7.60
 -11  23  29    2.00    8.24
  10 -22 -28    6.96   11.43
 -10  22  28   -8.00    8.96
   9 -21 -27    3.36    9.60
  -9  21  27   -3.76    7.76
   8 -20 -26   -1.36   11.19
  -8  20  26    3.60    9.76
   7 -19 -25   -4.96   11.11
  -7  19  25    2.72    9.36
   6 -18 -24   -4.72   11.19
  -6  18  24    6.88    9.36
   5 -17 -23    6.88   15.99
  -5  17  23   -0.40    9.36
   4 -16 -22    5.52   10.08
  -4  16  22    5.20    8.96
   3 -15 -21    1.12   14.47
  -3  15  21    3.20    6.48
   2 -14 -20   14.23    7.68
  -2  14  20   13.51    6.48
   1 -13 -19    5.60   13.11
  -1  13  19    1.44   10.40
   0 -12 -18   -0.64    8.24
   0  12  18    4.96    6.72
  -1 -11 -17    2.32    8.08
   1  11  17   10.08    7.12
  -2 -10 -16   -0.24    7.84
   2  10  16   -2.24    6.48
  -3  -9 -15    5.52    6.24
   3   9  15    6.48    6.00
  -4  -8 -14   25.19    6.24
   4   8  14   24.95    6.08
  -5  -7 -13  100.75    7.20
   5   7  13  102.43    6.56
  -6  -6 -12  115.47    7.12
   6   6  12  114.91    7.04
  -7  -5 -11   98.35    6.56
   7   5  11   92.20    6.40
  -8  -4 -10   14.55    4.72
   8   4  10   15.35    5.76
  -9  -3  -9   97.55    6.48
   9   3   9  100.91    6.72
 -10  -2  -8   -2.88    5.28
  10   2   8    1.76    3.76
 -11  -1  -7   22.63    3.60
  11   1   7    0.96    6.24
 -12   0  -6  182.71    8.24
  12   0   6  160.09    8.00
 -13   1  -5  134.18    7.52
  13  -1   5  112.27    7.20
 -14   2  -4  242.77    9.68
  14  -2   4  228.21    9.60
 -15   3  -3    9.28    4.32
  15  -3   3   11.99    5.28
 -16   4  -2    3.44    5.68
  16  -4   2    2.40    5.52
 -17   5  -1   43.82    6.80
  17  -5   1   64.53    7.60
 -18   6   0   19.99    6.24
  18  -6   0   11.99    6.64
 -19   7   1   39.98    7.60
  19  -7  -1   27.75    6.88
 -20   8   2   17.67    6.40
  20  -8  -2    8.08    7.04
 -21   9   3   23.51    7.12
  21  -9  -3   19.91    8.08
 -22  10   4   -1.60    7.20
  22 -10  -4   -4.48    7.84
 -23  11   5    5.20    7.44
  23 -11  -5   -7.60    8.32
 -24  12   6    4.00    8.88
  24 -12  -6    6.08   10.08
 -25  13   7    3.84    9.20
  25 -13  -7    7.44   10.95
 -26  14   8   -4.48    9.84
  26 -14  -8   -4.40   12.87
 -27  15   9   -3.68   10.87
  27 -15  -9   -7.52   11.83
 -28  16  10    2.88   10.64
  28 -16 -10   12.87   12.07
 -29  17  11   -1.28   10.16
  29 -17 -11   21.99   11.27
 -30  18  12   -2.24    8.80
  30 -18 -12    5.04   10.08
 -31  19  13    5.52    7.92
  31 -19 -13   -1.44    8.32
 -32  20  14  -10.79   12.39
  32 -20 -14    0.32    7.28
 -33  21  15  -11.99   12.23
  33 -21 -15    1.20   15.43
 -11  25  31   -4.96    9.76
  10 -24 -30    3.52   13.59
 -10  24  30   -9.28    8.08
   9 -23 -29   -3.84    8.64
  -9  23  29    1.68    7.36
   8 -22 -28   -1.36   10.95
  -8  22  28   -2.88    8.96
   7 -21 -27    6.96   11.59
  -7  21  27  -10.48    9.52
   6 -20 -26   -6.56   11.99
  -6  20  26    4.24    9.60
   5 -19 -25  -13.27   17.35
  -5  19  25   -6.88   13.59
   4 -18 -24    5.12   17.75
  -4  18  24   10.40   15.35
   3 -17 -23    1.36   15.83
  -3  17  23    4.40   12.31
   2 -16 -22   15.43   15.51
  -2  16  22   13.19   12.55
   1 -15 -21   -1.44   14.07
  -1  15  21   10.71   10.64
   0 -14 -20    4.40    6.80
   0  14  20   11.27    5.60
  -1 -13 -19    2.96    8.32
   1  13  19   -6.64    7.52
  -2 -12 -18   59.89    8.16
   2  12  18   39.66    6.88
  -3 -11 -17  108.75    9.36
   3  11  17  117.86    8.56
  -4 -10 -16   59.49    7.84
   4  10  16   54.61    7.44
  -5  -9 -15  128.42    7.92
   5   9  15  129.46    8.24
  -6  -8 -14   34.22    5.52
   6   8  14   40.46    6.16
  -7  -7 -13  125.30    8.16
   7   7  13  134.82    7.60
  -8  -6 -12    1.92    5.76
   8   6  12    1.84    6.80
  -9  -5 -11  100.59    6.32
   9   5  11  116.51    6.48
 -10  -4 -10  201.43    9.92
  10   4  10  178.32    8.32
 -11  -3  -9  121.94    6.80
  11   3   9  136.82    6.64
 -12  -2  -8  287.71   11.11
  12   2   8  269.63   15.91
 -13  -1  -7   29.83    4.48
  13   1   7   32.54    4.32
 -14   0  -6  107.39    5.84
  14   0   6  109.63    6.40
 -15   1  -5    7.76    4.72
  15  -1   5    4.48    4.72
 -16   2  -4   -3.68    4.48
  16  -2   4    4.40    5.36
 -17   3  -3  118.10    7.60
  17  -3   3  108.35    8.00
 -18   4  -2  149.77    8.56
  18  -4   2  146.17    9.28
 -19   5  -1  126.90    8.00
  19  -5   1  117.23    8.96
 -20   6   0   22.07    6.56
  20  -6   0    2.40    7.12
 -21   7   1    5.76    7.28
  21  -7  -1    9.12    7.68
 -22   8   2    9.20    6.24
  22  -8  -2    2.24    6.88
 -23   9   3   10.40    7.68
  23  -9  -3    1.84    9.52
 -24  10   4   18.31    7.52
  24 -10  -4   15.75    8.40
 -25  11   5   25.03    8.24
  25 -11  -5   20.31    9.44
 -26  12   6    5.68    9.20
  26 -12  -6   16.31   10.16
 -27  13   7   12.79    9.20
  27 -13  -7    9.12   10.79
 -28  14   8   -0.48    9.60
  28 -14  -8    2.96   11.59
 -29  15   9    6.96   10.00
  29 -15  -9   -6.72   11.43
 -30  16  10   -0.56   10.32
  30 -16 -10   11.83   11.35
 -31  17  11    9.68    9.68
  31 -17 -11    2.00    9.44
 -32  18  12    2.16    8.08
  32 -18 -12   -1.28    8.96
 -33  19  13   -4.24   13.11
  33 -19 -13   -4.32    8.48
 -34  20  14   -2.56   11.51
  34 -20 -14   17.03   13.19
   9 -25 -31    0.72   10.48
  -9  25  31   -0.48    9.20
   8 -24 -30    0.88   11.43
  -8  24  30   10.64    8.40
   7 -23 -29    8.64    9.84
  -7  23  29    1.76    7.36
   6 -22 -28    4.24   15.19
  -6  22  28    2.48    9.12
   5 -21 -27    0.16    8.24
  -5  21  27    4.48    7.12
   4 -20 -26   -7.44   10.95
  -4  20  26   -2.16    8.64
   3 -19 -25    7.60    8.72
  -3  19  25   -4.08    7.68
   2 -18 -24    6.08    8.40
  -2  18  24  -10.64    7.12
   1 -17 -23    0.00   14.87
  -1  17  23   -2.72   12.55
   0 -16 -22   -3.28   14.47
   0  16  22   12.15   14.95
  -1 -15 -21   -2.00   13.35
   1  15  21   17.51   10.32
  -2 -14 -20   24.95    6.96
   2  14  20   21.19    7.44
  -3 -13 -19    5.84    7.76
   3  13  19    4.16    6.88
  -4 -12 -18   54.45    7.52
   4  12  18   52.62    7.28
  -5 -11 -17   29.27    7.84
   5  11  17   10.56    5.36
  -6 -10 -16   13.35    6.88
   6  10  16   13.51    6.00
  -7  -9 -15   72.61    7.36
   7   9  15   76.28    7.76
  -8  -8 -14   -5.60    5.52
   8   8  14   -4.88    5.28
  -9  -7 -13  123.86    7.20
   9   7  13  134.98   11.51
 -10  -6 -12   -3.04    4.72
  10   6  12   -1.52    5.04
 -11  -5 -11  181.52    9.76
  11   5  11  176.88    9.20
 -12  -4 -10  121.46    7.68
  12   4  10   94.84    6.80
 -13  -3  -9   36.06    6.56
  13   3   9   36.30    4.96
 -14  -2  -8  298.10   11.27
  14   2   8  291.38   10.48
 -15  -1  -7    8.96    6.24
  15   1   7   -3.12    5.76
 -16   0  -6  178.96    8.56
  16   0   6  183.59    9.68
 -17   1  -5   41.82    5.36
  17  -1   5   46.86    6.56
 -18   2  -4  138.74    7.68
  18  -2   4  143.37    8.56
 -19   3  -3   28.47    5.92
  19  -3   3   20.71    5.84
 -20   4  -2   33.02    6.72
  20  -4   2   23.67    7.52
 -21   5  -1   44.30    6.08
  21  -5   1   37.34    7.44
 -22   6   0   14.47    5.68
  22  -6   0   24.15    8.24
 -23   7   1   33.10    6.64
  23  -7  -1   22.63    7.68
 -24   8   2    7.52    7.36
  24  -8  -2   11.51    8.40
 -25   9   3   16.63    8.24
  25  -9  -3   19.91    8.48
 -26  10   4   -8.56    7.60
  26 -10  -4   -2.24    8.48
 -27  11   5   10.79    8.32
  27 -11  -5   -6.88    9.60
 -28  12   6    1.92    8.96
  28 -12  -6   -6.24   10.08
 -29  13   7    8.32    9.44
  29 -13  -7   -0.64   12.15
 -30  14   8   12.71    9.28
  30 -14  -8   -1.20   11.75
 -31  15   9    8.96    9.20
  31 -15  -9    1.84    9.92
 -32  16  10   -7.68    8.56
  32 -16 -10   -5.28    8.16
 -33  17  11    0.48    7.68
  33 -17 -11    4.48    9.52
 -34  18  12   -8.64   12.71
 -35  19  13    7.92   13.35
   7 -25 -31    5.20   10.79
  -7  25  31   -4.16    8.48
   6 -24 -30    1.28   11.43
  -6  24  30    2.96    6.16
   5 -23 -29    5.52    8.24
  -5  23  29   -5.20    6.88
   4 -22 -28    6.72   17.83
  -4  22  28   -4.16    8.48
   3 -21 -27    8.16   16.31
  -3  21  27    2.24   11.91
   2 -20 -26   -9.52   17.35
  -2  20  26   -1.28   13.67
   1 -19 -25  -24.71   17.91
  -1  19  25   -2.88   14.15
   0 -18 -24   20.39   16.07
   0  18  24   21.27    8.08
  -1 -17 -23   12.39   14.79
   1  17  23    8.08    8.40
  -2 -16 -22   11.35    8.96
   2  16  22   11.75    8.48
  -3 -15 -21  -16.79   12.71
   3  15  21    6.48   11.19
  -4 -14 -20   -1.92    8.00
   4  14  20   -1.12    7.36
  -5 -13 -19   31.99    8.00
   5  13  19   28.79    7.28
  -6 -12 -18   -2.72    6.96
   6  12  18   -3.68    6.16
  -7 -11 -17  116.03    9.20
   7  11  17   90.76    8.00
  -8 -10 -16   -1.52    6.32
   8  10  16    1.52    6.80
  -9  -9 -15  124.90    8.72
   9   9  15  153.69    9.28
 -10  -8 -14    9.36    5.20
  10   8  14    2.16    8.16
 -11  -7 -13   -0.72    5.28
  11   7  13   -0.32    6.00
 -12  -6 -12   75.00    5.76
  12   6  12   61.49    6.08
 -13  -5 -11    9.12    4.64
  13   5  11   11.11    4.64
 -15  -3  -9  160.48   15.51
 -16  -2  -8  288.66   12.15
  16   2   8  327.37   14.07
 -17  -1  -7    1.76    6.56
  17   1   7  -10.16    7.44
 -18   0  -6   17.67    5.12
  18   0   6   17.59    5.92
 -19   1  -5  123.78    7.84
  19  -1   5  106.59    8.32
 -20   2  -4   30.87    7.92
  20  -2   4   29.91    6.56
 -21   3  -3  129.54    8.80
  21  -3   3  136.82    9.04
 -22   4  -2   10.64    5.68
  22  -4   2    3.36    6.16
 -23   5  -1   40.54    6.24
  23  -5   1   29.19    7.04
 -24   6   0    3.52    6.48
  24  -6   0   -3.20    6.80
 -25   7   1    6.96    6.48
  25  -7  -1   -3.12    8.56
 -26   8   2   15.75    7.76
  26  -8  -2   14.31    9.28
 -27   9   3   -9.36    7.20
  27  -9  -3    3.36    9.84
 -28  10   4    0.16    8.88
  28 -10  -4    9.20   10.48
 -29  11   5   -7.04    9.04
  29 -11  -5   -4.16   10.48
 -30  12   6    4.96    9.28
  30 -12  -6   -2.64   10.40
 -31  13   7   -0.72    8.56
  31 -13  -7   10.40   10.48
 -32  14   8   -7.52    8.40
  32 -14  -8   -0.08    9.28
 -33  15   9    3.12    8.64
  33 -15  -9    4.32    6.96
 -34  16  10    1.76    7.92
  34 -16 -10    3.76   12.71
 -35  17  11   23.19   15.03
 -36  18  12    5.68   12.23
   6 -26 -32   -3.28    9.36
  -6  26  32    3.28    8.96
   5 -25 -31    3.92    8.88
  -5  25  31   -0.56    5.60
   4 -24 -30   -4.64    8.56
  -4  24  30   -0.64    5.76
   3 -23 -29    4.08    5.84
  -3  23  29   -9.12   13.03
   2 -22 -28   -7.36   17.19
  -2  22  28    3.12   12.63
   1 -21 -27   -6.96   15.99
  -1  21  27   -0.48   12.07
   0 -20 -26   -0.40   17.43
   0  20  26   -4.00    8.72
  -1 -19 -25   11.27   16.71
   1  19  25    7.68   12.87
  -2 -18 -24   -0.40   14.87
   2  18  24    1.60   12.15
  -3 -17 -23    3.92    9.68
   3  17  23    9.36    8.40
  -4 -16 -22   -2.64    8.40
   4  16  22   -0.56    7.92
  -5 -15 -21    8.32    8.32
   5  15  21    8.64    6.08
  -6 -14 -20   -1.28    7.28
   6  14  20    2.48    7.44
  -7 -13 -19   15.67    7.12
   7  13  19   11.59    6.24
  -8 -12 -18   22.63    6.80
   8  12  18   17.35    6.08
  -9 -11 -17   31.19    6.72
   9  11  17   32.06    6.40
 -10 -10 -16   12.15    6.08
  10  10  16    9.76    6.08
 -11  -9 -15   23.83    6.16
  11   9  15   13.67    5.52
 -12  -8 -14   19.03    6.00
  12   8  14   15.11    6.00
 -13  -7 -13   21.51    6.00
  13   7  13   27.43    5.84
 -14  -6 -12   30.31    5.12
  14   6  12   38.06    5.44
 -15  -5 -11   42.70    5.12
  15   5  11   36.22    5.36
 -16  -4 -10   68.21    6.32
  16   4  10   86.28    6.08
 -17  -3  -9   37.10    4.96
  17   3   9   39.34    5.60
 -18  -2  -8   19.51    5.28
  18   2   8    9.92    5.60
 -19  -1  -7   40.94    5.68
  19   1   7   35.18    6.00
 -20   0  -6    8.24    5.68
  20   0   6   20.15    6.40
 -21   1  -5   30.79    5.92
  21  -1   5   26.23    6.96
 -22   2  -4    1.04    5.20
  22  -2   4   -1.84    5.92
 -23   3  -3   20.23    6.08
  23  -3   3   15.75    6.32
 -24   4  -2   13.35    6.08
  24  -4   2    5.44    6.96
 -25   5  -1    4.00    6.56
  25  -5   1   10.40    6.48
 -26   6   0    5.28    6.72
  26  -6   0    7.12    7.36
 -27   7   1    0.64    6.80
  27  -7  -1   -2.80    8.00
 -28   8   2   -3.12    7.60
  28  -8  -2    0.56    9.20
 -29   9   3   -2.64    8.08
  29  -9  -3   -1.52    8.96
 -30  10   4    0.16    8.40
  30 -10  -4   12.23    9.28
 -31  11   5    4.16    8.56
  31 -11  -5   -1.76   10.00
 -32  12   6   -5.52    8.72
  32 -12  -6    2.32    8.96
 -33  13   7    4.88    7.60
  33 -13  -7    0.88    8.16
 -34  14   8   -0.40    7.28
  34 -14  -8    3.60    5.84
 -35  15   9    0.32    4.48
  35 -15  -9    3.92   10.64
 -36  16  10    0.00    8.00
 -37  17  11   -0.56    8.00
  -4  26  32   -1.20    8.88
   3 -25 -31    1.52    8.16
  -3  25  31   -0.16    4.72
   2 -24 -30   -0.08    6.16
  -2  24  30   -0.56    5.44
   1 -23 -29   -3.44    8.96
  -1  23  29   -0.24    5.92
   0 -22 -28   -5.60    9.36
   0  22  28   -6.32    6.88
  -1 -21 -27   -3.28   17.59
   1  21  27    1.76   12.79
  -2 -20 -26   10.24   17.59
   2  20  26   11.51   13.51
  -3 -19 -25   20.15   15.59
   3  19  25    8.40   13.03
  -4 -18 -24   13.59   16.23
   4  18  24   24.87   14.71
  -5 -17 -23    4.56    8.96
   5  17  23    5.68    8.24
  -6 -16 -22    4.72    8.16
   6  16  22    2.88    7.76
  -7 -15 -21   -1.52    7.44
   7  15  21   13.11    7.68
  -8 -14 -20    1.92    7.12
   8  14  20    3.12    7.20
  -9 -13 -19   37.18    7.36
   9  13  19   28.47    6.80
 -10 -12 -18   10.48    5.92
  10  12  18   -0.96    6.56
 -11 -11 -17   66.53    7.68
  11  11  17   73.09   10.79
 -12 -10 -16    8.72    5.60
  12  10  16   12.63    5.44
 -13  -9 -15   20.47    5.44
  13   9  15   16.31    6.00
 -14  -8 -14   -9.44    5.68
  14   8  14   -1.12    4.96
 -15  -7 -13    3.84    4.56
  15   7  13    8.72    5.04
 -16  -6 -12   66.29    6.32
  16   6  12   72.45    6.32
 -17  -5 -11    9.92    8.80
  17   5  11   17.11    8.72
 -18  -4 -10  141.93   13.27
  18   4  10  148.65   13.43
 -19  -3  -9   22.39    6.88
  19   3   9   16.31    5.60
 -20  -2  -8   17.11    5.68
  20   2   8   16.23    6.16
 -21  -1  -7   11.91    5.52
  21   1   7    8.16    5.68
 -22   0  -6   15.11    6.00
  22   0   6    7.60    6.32
 -23   1  -5   41.50    6.08
  23  -1   5   41.90    6.96
 -24   2  -4    5.20    4.88
  24  -2   4    0.40    6.88
 -25   3  -3   32.78    6.00
  25  -3   3   41.74    6.88
 -26   4  -2    9.76    5.76
  26  -4   2    5.44    6.72
 -27   5  -1    6.16    6.72
  27  -5   1    4.64    8.16
 -28   6   0    5.20    7.20
  28  -6   0    5.20    7.20
 -29   7   1   -4.16    7.76
  29  -7  -1    5.68    8.32
 -30   8   2   -1.60    7.36
  30  -8  -2   -0.24    8.96
 -31   9   3   -3.68    7.92
  31  -9  -3   -3.04    9.84
 -32  10   4    4.80    9.12
  32 -10  -4   -0.72   10.00
 -33  11   5   -2.96    7.92
  33 -11  -5   -7.92   10.16
 -34  12   6    0.88    7.76
  34 -12  -6    3.92    8.00
 -35  13   7    1.44    6.64
  35 -13  -7    0.48    7.36
 -36  14   8    0.64    5.60
  36 -14  -8    6.40    8.64
 -37  15   9    1.84   11.03
 -38  16  10    5.12    8.24
  -2  26  32    4.00    7.60
   0 -24 -30    3.36    7.12
   0  24  30   -0.48    5.68
  -1 -23 -29   -9.28   15.83
   1  23  29   -4.88   10.00
  -2 -22 -28   18.39   15.91
   2  22  28    4.32   11.19
  -3 -21 -27    5.20    8.00
   3  21  27   -3.12    6.48
  -4 -20 -26    1.20    9.84
   4  20  26   -2.40    9.36
  -5 -19 -25    0.72    9.28
   5  19  25    2.24   12.15
  -6 -18 -24    3.28    8.96
   6  18  24    5.12    7.76
  -7 -17 -23    3.76    8.56
   7  17  23    2.00    7.44
  -8 -16 -22    0.72    8.00
   8  16  22    8.56    8.24
  -9 -15 -21    8.00    7.44
   9  15  21    6.56    6.88
 -10 -14 -20   -0.96    7.04
  10  14  20   -0.16    6.32
 -11 -13 -19    2.00    5.92
  11  13  19   13.27    6.08
 -12 -12 -18    4.96    5.68
  12  12  18    1.68    8.32
 -13 -11 -17   -1.36    6.08
  13  11  17   -0.24    6.00
 -14 -10 -16    5.76    4.96
  14  10  16    4.08    5.92
 -15  -9 -15   -1.76    4.72
  15   9  15    5.68    5.04
 -16  -8 -14    8.08    5.12
  16   8  14   12.39    5.28
 -17  -7 -13    4.40    4.56
  17   7  13    6.96    5.52
 -18  -6 -12   -2.08    6.80
  18   6  12    8.88    8.24
 -19  -5 -11   51.42    5.60
  19   5  11   50.70    5.60
 -20  -4 -10    5.84    4.96
  20   4  10    9.44    4.72
 -21  -3  -9   21.75    5.28
  21   3   9   22.87    6.00
 -22  -2  -8    4.72    5.04
  22   2   8   -5.68    6.08
 -23  -1  -7   24.87    5.68
  23   1   7   23.59    6.16
 -24   0  -6    2.72    4.88
  24   0   6   -6.00    5.52
 -25   1  -5    4.72    5.76
  25  -1   5    1.36    6.00
 -26   2  -4    2.32    5.84
  26  -2   4   -0.96    6.80
 -27   3  -3    1.68    5.28
  27  -3   3   -1.04    6.56
 -28   4  -2    3.52    8.88
  28  -4   2   11.19    7.28
 -29   5  -1    2.40    5.68
  29  -5   1    5.60    8.24
 -30   6   0   -2.96    7.76
  30  -6   0    4.08    9.12
 -31   7   1   -2.08    7.84
  31  -7  -1    2.72    9.28
 -32   8   2   -5.28    8.00
  32  -8  -2   -8.40    9.76
 -33   9   3   -3.52    7.60
  33  -9  -3   10.08   10.00
 -34  10   4    7.68    7.36
  34 -10  -4   11.35    8.08
 -35  11   5    4.72    7.12
  35 -11  -5   -1.68    7.76
 -36  12   6    1.52    6.16
  36 -12  -6    5.04    7.68
 -37  13   7    6.24   12.31
  37 -13  -7   -1.20    9.52
 -38  14   8   -0.88    8.96
  38 -14  -8    0.48    8.56
  -2 -24 -30   -1.68   11.51
  -3 -23 -29    6.48   14.87
   3  23  29    5.20    8.40
  -4 -22 -28    0.64   15.19
   4  22  28   -8.88   10.87
  -5 -21 -27    7.44   15.51
   5  21  27    2.16    7.20
  -6 -20 -26    1.04    9.52
   6  20  26    1.76    8.00
  -7 -19 -25    4.72    9.20
   7  19  25    6.00    9.04
  -8 -18 -24   -7.52    8.88
   8  18  24   -5.92    7.44
  -9 -17 -23    2.16    8.24
   9  17  23    0.88    7.68
 -10 -16 -22    7.04    7.44
  10  16  22    8.16    7.20
 -11 -15 -21    1.28    7.68
  11  15  21    3.28    6.72
 -12 -14 -20   12.87    7.76
  12  14  20   12.31    9.12
 -13 -13 -19   13.67    6.40
  13  13  19   18.23    5.76
 -14 -12 -18   12.07    5.84
  14  12  18    7.36    5.44
 -15 -11 -17    2.16    5.76
  15  11  17   -0.32    6.24
 -16 -10 -16    1.12    5.12
  16  10  16   -0.80    5.12
 -17  -9 -15    5.60    5.36
  17   9  15    7.44    5.60
 -18  -8 -14    6.72    5.12
  18   8  14    0.72    5.04
 -19  -7 -13   20.79    8.40
  19   7  13   12.55    6.72
 -20  -6 -12   29.43    5.76
  20   6  12   21.27    5.04
 -21  -5 -11    2.40    5.84
  21   5  11   -1.20    5.12
 -22  -4 -10    7.92    7.92
  22   4  10   -2.80    5.36
 -23  -3  -9    6.32    5.52
  23   3   9   -5.20    5.28
 -24  -2  -8    8.40    5.36
  24   2   8    3.76    5.76
 -25  -1  -7    4.88    5.44
  25   1   7   -1.52    5.92
 -26   0  -6   -1.04    5.68
  26   0   6    1.84    9.52
 -27   1  -5    5.68    5.20
  27  -1   5   10.16    5.92
 -28   2  -4   -0.88    6.80
  28  -2   4   -0.72    7.60
 -29   3  -3    3.84    5.68
  29  -3   3    0.16    6.40
 -30   4  -2    2.64    6.00
  30  -4   2    1.84    7.12
 -31   5  -1    0.40    6.72
  31  -5   1   11.35    9.20
 -32   6   0   -2.08    6.88
  32  -6   0   -1.04    9.44
 -33   7   1   -1.76    6.40
  33  -7  -1   -2.64    9.28
 -34   8   2   -5.68    6.24
  34  -8  -2    3.52    8.24
 -35   9   3    3.28    6.00
  35  -9  -3    4.48   14.87
 -36  10   4   -2.80    6.96
  36 -10  -4    3.60    7.52
 -37  11   5    0.96    5.52
  37 -11  -5   -3.28    6.88
  38 -12  -6   -1.28    9.12
  39 -13  -7    1.60    8.40
  -4 -24 -30   -0.16    8.00
  -5 -23 -29    0.48   13.11
  -6 -22 -28    6.32    8.24
   6  22  28   -2.56    8.48
  -7 -21 -27    7.04    8.80
   7  21  27   -6.72    9.20
  -8 -20 -26    3.76    8.72
   8  20  26   -2.64    8.24
  -9 -19 -25    5.44    8.72
   9  19  25   -4.64    7.60
 -10 -18 -24   12.15    8.56
  10  18  24    4.48    7.60
 -11 -17 -23   10.24    8.72
  11  17  23   -0.40    8.64
 -12 -16 -22    9.84    7.76
  12  16  22    6.00    7.52
 -13 -15 -21    3.76    6.96
  13  15  21   -9.92   11.67
 -14 -14 -20    4.00    7.68
  14  14  20   -0.48    6.96
 -15 -13 -19    3.04    7.20
  15  13  19    0.96    6.72
 -16 -12 -18   -0.24    5.28
  16  12  18    1.36    5.52
 -17 -11 -17    6.56    5.52
  17  11  17    8.00    5.04
 -18 -10 -16    2.72    5.44
  18  10  16    7.36    5.52
 -19  -9 -15   11.83    5.20
  19   9  15    7.84    7.92
 -20  -8 -14    1.20    5.12
  20   8  14    7.68    8.56
 -21  -7 -13   -3.76    5.20
  21   7  13   -5.84    5.20
 -22  -6 -12   -1.68    4.80
  22   6  12   -0.32    5.76
 -23  -5 -11   -1.28    5.44
  23   5  11   -3.76    6.16
 -24  -4 -10    9.84    8.56
  24   4  10   21.11    6.40
 -25  -3  -9    9.28    5.68
  25   3   9    7.36    5.92
 -26  -2  -8    7.44    5.60
  26   2   8   14.23    6.32
 -27  -1  -7    3.68    5.20
  27   1   7    0.56    7.04
 -28   0  -6   -2.08    6.32
  28   0   6   -0.80    7.28
 -29   1  -5    6.16    5.84
  29  -1   5    1.68    7.20
 -30   2  -4    6.16    6.00
  30  -2   4    6.00    7.52
 -31   3  -3   -0.80    6.16
  31  -3   3    3.04    7.20
 -32   4  -2   -5.68    6.56
  32  -4   2    5.44    7.60
 -33   5  -1    4.24    6.64
  33  -5   1    6.64    8.16
 -34   6   0   -0.32    5.92
  34  -6   0    8.72    7.92
 -35   7   1   -2.80    6.24
  35  -7  -1    2.88    6.72
 -36   8   2    0.40    7.28
  36  -8  -2    6.40   11.99
 -37   9   3   -1.20    6.64
  37  -9  -3   -0.88    5.68
 -38  10   4    5.20    9.68
  38 -10  -4   -0.16    6.32
  39 -11  -5    4.96    8.96
  40 -12  -6    4.00    7.44
  -7 -23 -29    2.32   14.39
   7  23  29    0.80    9.76
  -8 -22 -28   -1.68    7.36
   8  22  28   -1.04    7.28
  -9 -21 -27   -5.28   14.47
   9  21  27    4.24    7.52
 -10 -20 -26    0.64    8.72
  10  20  26   10.79    8.72
 -11 -19 -25    4.32    9.44
  11  19  25   -0.88    6.88
 -12 -18 -24    6.32    7.68
  12  18  24   -1.84    7.44
 -13 -17 -23   16.71    7.92
  13  17  23   -6.48   10.48
 -14 -16 -22   14.55    6.96
  14  16  22    8.64    6.40
 -15 -15 -21    1.52    6.64
  15  15  21   -0.64    6.48
 -16 -14 -20   -5.52   10.40
  16  14  20    5.20    7.36
 -17 -13 -19    5.76    6.00
  17  13  19   -2.40    5.68
 -18 -12 -18   11.03    5.60
  18  12  18   10.95    5.76
 -19 -11 -17    0.48    6.24
  19  11  17   -1.44    5.92
 -20 -10 -16    3.04    5.28
  20  10  16    1.68    6.16
 -21  -9 -15   -0.24    6.00
  21   9  15    8.32    6.16
 -22  -8 -14    4.48    5.12
  22   8  14    3.28    5.44
 -23  -7 -13    5.68    4.80
  23   7  13   21.59    5.68
 -24  -6 -12    0.88    5.36
  24   6  12    4.56    6.00
 -25  -5 -11   16.39    5.92
  25   5  11    9.44    6.24
 -26  -4 -10   -0.72    8.88
  26   4  10    3.52    6.00
 -27  -3  -9    2.96    5.76
  27   3   9    2.00    6.16
 -28  -2  -8   -4.48    6.08
  28   2   8    7.60    5.76
 -29  -1  -7    1.12    5.60
  29   1   7   -7.52    6.16
 -30   0  -6    2.64    5.36
  30   0   6    3.52    6.96
 -31   1  -5   -0.80    6.00
  31  -1   5    2.24    6.80
 -32   2  -4    2.24    6.56
  32  -2   4   -3.84    6.72
 -33   3  -3   -5.04    6.16
  33  -3   3    0.40    6.24
 -34   4  -2    1.60    6.08
  34  -4   2    2.08    7.12
 -35   5  -1   -0.72    5.76
  35  -5   1    1.44    6.96
 -36   6   0    0.00    5.36
  36  -6   0   -1.28    4.96
 -37   7   1    7.92   10.08
  37  -7  -1    2.88    6.00
  38  -8  -2    9.28    7.68
 -39   9   3    6.32    9.60
  39  -9  -3   -2.80    6.24
  40 -10  -4    3.36    8.32
  41 -11  -5    0.16    8.08
   7  25  31   -3.92    7.28
  -8 -24 -30    1.36   12.07
   8  24  30   -2.32    8.16
  -9 -23 -29   -4.72   14.95
   9  23  29    1.12   10.56
 -10 -22 -28   -3.04   12.71
  10  22  28   -3.68    7.04
 -11 -21 -27   -0.32    5.76
  11  21  27   -0.24    6.72
 -12 -20 -26    5.60    5.52
  12  20  26    0.24    7.52
 -13 -19 -25   -7.92    7.84
  13  19  25   -5.44   10.00
 -14 -18 -24    1.28    7.52
  14  18  24    5.28    6.96
 -15 -17 -23   -3.84    8.00
  15  17  23   -4.00    7.36
 -16 -16 -22    9.28    7.28
  16  16  22    7.04    6.96
 -17 -15 -21    6.48    6.64
  17  15  21    4.24    5.76
 -18 -14 -20    2.88    6.24
  18  14  20    0.88    5.92
 -19 -13 -19    9.60    5.92
  19  13  19    4.16    6.00
 -20 -12 -18   -0.08    6.24
  20  12  18   -0.24    5.36
 -21 -11 -17   19.99    6.56
  21  11  17   12.55    5.76
 -22 -10 -16   -0.40    5.52
  22  10  16    1.12    5.92
 -23  -9 -15   12.15    5.76
  23   9  15    6.48    5.36
 -24  -8 -14    0.48    4.80
  24   8  14    4.72    5.36
 -25  -7 -13   -1.52    4.88
  25   7  13    3.04    5.68
 -26  -6 -12   13.91    5.92
  26   6  12    8.00    6.16
 -27  -5 -11    1.76    5.52
  27   5  11    5.36    6.32
 -28  -4 -10   10.64    8.08
  28   4  10    7.60    6.00
 -29  -3  -9   -0.56    7.68
  29   3   9    3.20    6.00
 -30  -2  -8    8.16    5.68
  30   2   8    6.16    6.16
 -31  -1  -7   -1.68    5.28
  31   1   7   -0.24    6.80
 -32   0  -6    1.28    5.68
  32   0   6   -1.52    6.08
 -33   1  -5    2.40    6.24
  33  -1   5    2.56    6.40
 -34   2  -4    6.08    6.72
  34  -2   4    0.32    6.16
 -35   3  -3    0.40    5.76
  35  -3   3    1.52    6.88
 -36   4  -2    3.04    4.48
  36  -4   2    2.64    5.28
 -37   5  -1    0.96    8.40
  37  -5   1   -2.48    3.92
 -38   6   0    6.56    9.52
  38  -6   0   -2.80    4.64
 -39   7   1    8.96    7.36
  39  -7  -1   -0.48    4.16
  40  -8  -2   -3.52    6.72
  41  -9  -3    1.60    7.60
  -9 -25 -31    0.48    7.36
 -10 -24 -30   -1.44   11.19
  10  24  30   -1.68    6.96
 -11 -23 -29   -1.36    4.80
  11  23  29   -2.24    8.08
 -12 -22 -28   -3.28   12.15
  12  22  28   -1.44   10.56
 -13 -21 -27    3.12    6.08
  13  21  27    0.16    9.28
 -14 -20 -26    2.16    6.48
  14  20  26    0.56    6.16
 -15 -19 -25   12.23    8.88
  15  19  25    0.48    7.44
 -16 -18 -24    2.80    8.32
  16  18  24   -1.84    6.64
 -17 -17 -23   -0.08    7.92
  17  17  23   -4.32    6.64
 -18 -16 -22   -1.44    7.04
  18  16  22    1.52    6.72
 -19 -15 -21   -0.48    6.72
  19  15  21   -0.56    5.68
 -20 -14 -20   -5.44    5.68
  20  14  20    7.12    5.84
 -21 -13 -19    5.76    7.68
  21  13  19    0.08    5.76
 -22 -12 -18    0.56    6.00
  22  12  18    7.44    8.96
 -23 -11 -17    0.56    6.32
  23  11  17    2.00    5.52
 -24 -10 -16   -1.12    6.00
  24  10  16    0.40    6.00
 -25  -9 -15    4.16    6.00
  25   9  15    0.40    6.16
 -26  -8 -14    0.80    5.68
  26   8  14    5.84    5.76
 -27  -7 -13   -5.68    5.68
  27   7  13    4.40    5.84
 -28  -6 -12    2.00    5.84
  28   6  12   -1.52    6.08
 -29  -5 -11    2.16    5.52
  29   5  11    3.68    5.76
 -30  -4 -10   -4.56    5.68
  30   4  10   -0.08    5.68
 -31  -3  -9    6.08    7.44
  31   3   9    3.04    5.76
 -32  -2  -8    0.24    5.92
  32   2   8    3.36    5.92
 -33  -1  -7   -0.40    5.20
  33   1   7   -0.32    5.76
 -34   0  -6    3.12    6.16
  34   0   6   -2.08    5.20
 -35   1  -5    4.32    5.68
  35  -1   5   -1.60    4.96
 -36   2  -4   -3.12    5.60
  36  -2   4   -3.44    7.84
 -37   3  -3   -6.64    7.92
  37  -3   3    0.72    6.24
 -38   4  -2    7.12    8.00
  38  -4   2    3.36    5.92
 -39   5  -1   -4.56    7.36
  39  -5   1    4.16    5.12
 -40   6   0    0.24    6.16
  40  -6   0   -2.80    4.72
  41  -7  -1   -2.80    6.48
 -11 -25 -31    2.00   11.19
 -12 -24 -30   -9.04   11.35
 -13 -23 -29   -4.96   11.91
 -14 -22 -28   -3.36    5.04
  14  22  28   -2.16    5.92
 -15 -21 -27   -2.08    6.40
  15  21  27    1.76    5.76
 -16 -20 -26    1.20    6.16
  16  20  26    4.16    5.68
 -17 -19 -25    3.20    6.72
  17  19  25   -0.40    6.48
 -18 -18 -24    4.56    7.12
  18  18  24   -4.80    6.40
 -19 -17 -23   -0.40    9.76
  19  17  23   -4.88    6.40
 -20 -16 -22   -0.40    6.64
  20  16  22    1.12    6.00
 -21 -15 -21    4.40    6.40
  21  15  21    2.32    6.00
 -22 -14 -20   -1.28    6.00
  22  14  20    5.20    5.68
 -23 -13 -19   -1.36    6.96
  23  13  19   -6.32    6.08
 -24 -12 -18   -0.32    6.24
  24  12  18    2.88    6.08
 -25 -11 -17    1.20    6.24
  25  11  17    4.08    6.08
 -26 -10 -16    3.20    5.28
  26  10  16   -0.40    5.68
 -27  -9 -15   -3.20    5.44
  27   9  15    1.20    6.08
 -28  -8 -14   10.24    5.84
  28   8  14    3.44    5.68
 -29  -7 -13   -1.68    5.36
  29   7  13   -2.88    5.76
 -30  -6 -12    3.52    5.84
  30   6  12    2.88    5.76
 -31  -5 -11   -0.56    5.04
  31   5  11    1.36    5.52
 -32  -4 -10   -1.44    5.44
  32   4  10    0.80    5.04
 -33  -3  -9   -2.56    7.44
  33   3   9   -1.60    4.64
 -34  -2  -8   -2.08    4.40
  34   2   8   -0.40    5.04
 -35  -1  -7   -3.04    4.96
  35   1   7   -0.72    4.88
 -36   0  -6   -2.96    4.88
  36   0   6   -0.56    7.20
 -37   1  -5    3.28    4.56
  37  -1   5    3.12    5.92
 -38   2  -4   -0.24    6.72
 -39   3  -3   -2.08    6.48
  39  -3   3   -0.40    5.44
  40  -4   2   -1.36    5.52
  41  -5   1   -2.32    5.76
  14  24  30    0.56    5.76
 -15 -23 -29   -6.08   10.87
  15  23  29    0.48    4.16
 -16 -22 -28   -2.08    5.20
  16  22  28    0.40    5.60
 -17 -21 -27   -3.44    5.76
  17  21  27   -1.28    4.88
 -18 -20 -26   -2.32    5.36
  18  20  26   -2.48    4.64
 -19 -19 -25   -0.48    6.40
  19  19  25   -1.60    4.24
 -20 -18 -24    2.00    6.32
  20  18  24   -4.64    9.36
 -21 -17 -23    4.48    6.24
  21  17  23    3.04    5.84
 -22 -16 -22   -3.36    5.60
  22  16  22    1.12    5.44
 -23 -15 -21    1.44    6.32
  23  15  21    2.80    5.60
 -24 -14 -20   -2.64    5.36
  24  14  20    0.16    7.44
 -25 -13 -19   -2.16    4.96
  25  13  19   -0.48    5.04
 -26 -12 -18    5.36    5.76
  26  12  18    1.36    4.88
 -27 -11 -17   -2.40    5.84
  27  11  17   -3.28    5.36
 -28 -10 -16    1.36    5.52
  28  10  16    4.16    5.36
 -29  -9 -15   -4.88    5.12
  29   9  15    4.32    5.20
 -30  -8 -14    0.24    5.04
  30   8  14    2.32    4.88
 -31  -7 -13   -2.40    5.20
  31   7  13    0.08    4.64
 -32  -6 -12    2.48    4.88
  32   6  12   -1.68    4.80
 -33  -5 -11    0.24    4.24
  33   5  11    1.60    4.16
 -34  -4 -10    2.00    3.28
  34   4  10    2.24    3.52
 -35  -3  -9    1.92    4.72
  35   3   9   -2.24    7.04
 -36  -2  -8    9.12    5.44
  36   2   8    2.80    6.32
 -37  -1  -7    3.20    4.40
  37   1   7   -2.32    6.08
 -38   0  -6   -1.76    4.56
 -39   1  -5   -1.04    6.88
  16  24  30   -1.28    5.76
 -17 -23 -29    2.32    6.40
  17  23  29   -0.08    4.48
  18  22  28    1.76    3.52
 -19 -21 -27    5.04    5.60
  19  21  27    5.92    4.72
 -20 -20 -26    1.92    5.52
  20  20  26    4.96    8.24
 -21 -19 -25    5.28    6.40
  21  19  25   -0.80    8.32
 -22 -18 -24   -0.40    7.04
  22  18  24    0.16    5.04
 -23 -17 -23    3.36    5.60
  23  17  23   -1.28    3.44
 -24 -16 -22    1.12    6.24
 -25 -15 -21   -1.60    5.60
  25  15  21   -1.20    4.64
 -26 -14 -20    1.76    4.96
  26  14  20   -2.16    8.08
 -27 -13 -19    2.56    5.44
  27  13  19    0.24    4.16
 -28 -12 -18    1.84    4.80
  28  12  18    1.92    3.92
 -29 -11 -17    0.64    5.20
  29  11  17    0.96    4.08
 -30 -10 -16   -1.84    4.72
  30  10  16    1.60    5.04
 -31  -9 -15    2.40    3.68
  31   9  15   -0.16    4.32
 -32  -8 -14   -0.08    3.84
  32   8  14    0.24    4.80
 -33  -7 -13    2.16    3.60
  33   7  13    0.40    3.12
 -34  -6 -12   -0.96    3.28
  34   6  12   -1.04    2.96
 -35  -5 -11   -0.64    4.40
  35   5  11    0.32    4.48
  36   4  10   -1.36    4.32
 -37  -3  -9    0.24    3.68
 -38  -2  -8    2.56    5.44
 -39  -1  -7    1.12    4.08
 -40   0  -6   -3.12    6.72
  18  24  30    1.44    3.76
 -19 -23 -29    0.88    5.60
  19  23  29    2.56    4.88
  20  22  28   -4.56    6.48
 -22 -20 -26    3.28    6.24
 -23 -19 -25   -0.72    6.00
  24  18  24    5.28    7.04
  25  17  23    6.08    8.08
  27  15  21   -1.12    6.56
 -28 -14 -20   -1.20    6.80
  28  14  20    5.20    7.04
 -29 -13 -19    0.00    3.76
  29  13  19   -0.96    7.36
 -30 -12 -18    0.00    3.28
  30  12  18   -2.24    6.40
 -31 -11 -17    0.80    3.76
  31  11  17    2.48    6.08
  32  10  16    0.32    4.48
  33   9  15    2.16    3.60
 -34  -8 -14    1.28    5.60
  34   8  14    7.12    3.76
  35   7  13   -1.76    2.80
 -38  -4 -10    1.12    5.68
 -22 -22 -28    2.96    7.76
 -24 -20 -26   -0.80    6.16
 -30 -14 -20   -0.48    6.80
  30  14  20    7.52    8.24
  31  13  19    1.84    6.72
 -35  -9 -15    2.32    4.56
  30  16  22   -2.08    7.20
 -24 -24 -16    1.92    3.76
 -23 -23 -15    1.36    3.12
 -22 -24 -16    4.96    4.32
  21  25  17   -2.08    4.64
  20  26  18   -0.32    5.28
  19  27  19   -0.80    3.60
 -18 -28 -20   -0.56    4.72
 -17 -29 -21    2.80    3.36
 -16 -30 -22    0.40    3.52
  15  31  23    0.00    4.32
 -15 -31 -23    2.16    2.56
  14  32  24    2.00    6.16
 -14 -32 -24   -1.28    3.28
  13  33  25    3.20    5.04
  23  21  13    1.36    3.44
 -23 -21 -13   -0.08    3.28
  22  22  14   -4.48    4.96
 -22 -22 -14   -2.56    4.00
  21  23  15    0.00    3.28
 -21 -23 -15    1.36    4.16
  20  24  16    0.24    3.84
 -20 -24 -16   -2.40    6.56
  19  25  17    2.24    4.96
 -19 -25 -17   -0.96    3.92
  18  26  18    1.36    4.64
 -18 -26 -18    0.40    4.32
 -17 -27 -19   -0.96    3.92
 -16 -28 -20   -0.48    3.04
  15  29  21    1.36    5.28
 -15 -29 -21   -0.88    4.32
  14  30  22    2.40    4.88
 -14 -30 -22   -0.48    4.40
  13  31  23   -0.08    6.40
 -13 -31 -23    4.24    3.68
  12  32  24    0.40    6.00
 -12 -32 -24   -0.64    6.24
 -11 -33 -25    0.96    6.80
  22  20  12    0.80    3.28
 -22 -20 -12   -2.80    3.52
  21  21  13   -1.60    3.92
 -21 -21 -13   -1.84    4.00
  20  22  14   -2.00    3.92
 -20 -22 -14   -0.16    4.40
  19  23  15    2.08    4.16
 -19 -23 -15    7.04    4.96
  18  24  16    1.60    3.84
 -18 -24 -16    4.64    5.20
  17  25  17    2.80    7.36
 -17 -25 -17   -2.32    5.36
  16  26  18    0.48    4.40
 -16 -26 -18   -1.12    5.12
  15  27  19    2.96    7.36
 -15 -27 -19   -0.08    4.64
  14  28  20   -2.16    7.68
 -14 -28 -20    3.76    4.56
  13  29  21   -2.08    6.48
 -13 -29 -21    1.92    4.72
  12  30  22   -2.64    6.48
 -12 -30 -22    0.72    4.00
  11  31  23    1.92    5.92
 -11 -31 -23   -1.76    3.92
 -10 -32 -24    0.16    6.64
  -9 -33 -25    0.16    3.92
  37   3  -5    3.60    4.96
 -37  -3   5    3.36    5.04
  36   4  -4    0.08    3.20
 -36  -4   4    5.60    5.04
  35   5  -3    1.20    3.44
  21  19  11    3.68    3.52
 -21 -19 -11    3.36    3.44
  20  20  12    0.32    4.00
 -20 -20 -12    0.80    5.52
  19  21  13   -1.60    4.16
 -19 -21 -13   -1.60    5.76
  18  22  14    2.32    4.80
 -18 -22 -14    2.32    4.72
  17  23  15    1.76    7.76
 -17 -23 -15    2.16    5.04
  16  24  16   -2.72    5.04
 -16 -24 -16    3.28    5.52
  15  25  17   -3.60    6.00
 -15 -25 -17    1.60    5.92
  14  26  18   -0.88    5.20
 -14 -26 -18    0.80    5.92
  13  27  19   -0.48    5.44
 -13 -27 -19   -0.88    5.20
  12  28  20    2.72    6.08
 -12 -28 -20   -0.56    5.84
  11  29  21   -2.72    4.24
 -11 -29 -21   -2.72    5.44
  10  30  22    0.32    5.44
 -10 -30 -22    0.48    4.88
  -9 -31 -23    0.64    4.40
  -8 -32 -24    1.60    4.24
  -7 -33 -25    4.88    8.72
  37   1  -7   -0.96    5.28
 -37  -1   7   -2.56    4.16
  36   2  -6   -1.52    4.56
 -36  -2   6   -1.52    3.12
  35   3  -5    0.56    4.32
 -35  -3   5    0.56    3.52
  34   4  -4    2.48    4.16
 -34  -4   4   -0.32    3.20
  33   5  -3    1.60    3.52
 -33  -5   3    0.96    3.44
  32   6  -2    1.44    3.36
 -32  -6   2    2.00    3.04
 -31  -7   1   -0.56    2.80
  20  18  10   -1.28    4.96
 -20 -18 -10    3.52    3.52
  19  19  11   -0.80    3.68
 -19 -19 -11    3.68    3.84
  18  20  12    3.68    4.64
 -18 -20 -12    4.32    4.24
  17  21  13   -7.28    7.92
 -17 -21 -13   -3.68    4.72
  16  22  14    2.80    8.24
 -16 -22 -14    7.20    5.04
  15  23  15    3.60    5.52
 -15 -23 -15   -1.44    5.28
  14  24  16    3.36    5.92
 -14 -24 -16    1.12    5.84
  13  25  17    6.00    6.80
 -13 -25 -17   -3.28    6.64
  12  26  18   -1.68    6.00
 -12 -26 -18   -0.72    6.24
  11  27  19   -1.12    6.56
 -11 -27 -19    0.96    6.32
  10  28  20    2.40    5.92
 -10 -28 -20   -3.68    5.28
   9  29  21    1.60    4.48
  -9 -29 -21   -0.64    7.28
   8  30  22   -5.04    7.20
  -8 -30 -22    3.20   11.03
   7  31  23   -3.20    6.88
  -7 -31 -23   -0.64    4.64
   6  32  24    1.76    6.80
  -6 -32 -24    1.52    5.20
  -5 -33 -25   -0.56    5.04
  37  -1  -9    1.84    5.44
 -37   1   9   -1.44    3.84
  36   0  -8    0.40    5.92
 -36   0   8    1.60    3.76
  35   1  -7    0.72    4.96
 -35  -1   7    0.88    3.44
  34   2  -6    0.72    4.88
 -34  -2   6    0.88    4.08
  33   3  -5   -4.32    5.04
 -33  -3   5   -2.40    4.48
  32   4  -4    3.36    4.64
 -32  -4   4    1.68    4.40
  31   5  -3   -2.00    4.40
 -31  -5   3   -0.32    3.76
  30   6  -2    3.28    3.84
 -30  -6   2    2.80    3.44
  29   7  -1   -0.96    2.88
 -29  -7   1   -1.76    3.28
  19  17   9   -1.36    5.44
 -19 -17  -9    4.88    2.96
  18  18  10   12.71    3.84
 -18 -18 -10    6.16    3.52
  17  19  11    5.92    4.00
 -17 -19 -11    0.24    3.84
  16  20  12   18.23    8.08
 -16 -20 -12   12.55    4.56
  15  21  13    1.44    4.56
 -15 -21 -13   -1.04    4.72
  14  22  14    1.84    5.60
 -14 -22 -14   -1.04    5.60
  13  23  15    9.36    5.60
 -13 -23 -15    4.48    6.32
  12  24  16   -1.44    6.24
 -12 -24 -16    7.76    6.32
  11  25  17    9.04    6.64
 -11 -25 -17    9.12    6.48
  10  26  18    4.32    7.76
 -10 -26 -18   -1.76    6.72
   9  27  19   -2.72    6.72
  -9 -27 -19   -4.32    7.04
   8  28  20    1.44    7.04
  -8 -28 -20   -5.68    7.76
   7  29  21    5.68    6.88
  -7 -29 -21    0.32    7.60
   6  30  22   -0.96    5.04
  -6 -30 -22   -5.12    8.32
   5  31  23   -3.84    7.12
  -5 -31 -23   -7.92    8.00
   4  32  24    2.40    7.68
  -4 -32 -24   -1.20    6.72
  -3 -33 -25    3.12    5.04
  37  -3 -11   -0.56    5.12
 -37   3  11   -0.24    3.28
  36  -2 -10   -2.40    6.24
 -36   2  10    0.16    4.48
  35  -1  -9    4.40    6.16
 -35   1   9   -1.12    4.48
  34   0  -8    0.72    6.00
 -34   0   8   -3.92    4.56
  33   1  -7    4.32    6.96
 -33  -1   7    1.04    5.28
  32   2  -6   -4.16    6.08
 -32  -2   6    1.04    4.96
  31   3  -5    4.48    5.60
 -31  -3   5    2.08    4.72
  30   4  -4    7.76    5.36
 -30  -4   4   -4.08    4.00
  29   5  -3    0.64    4.56
 -29  -5   3   -0.08    3.92
  28   6  -2   -1.28    4.08
 -28  -6   2    1.60    3.60
  27   7  -1    3.76    3.12
 -27  -7   1    4.88    2.48
  18  16   8   -1.36    4.48
 -18 -16  -8   -1.12    2.72
  17  17   9    3.60    6.08
 -17 -17  -9   -1.12    3.36
  16  18  10    9.20    7.20
 -16 -18 -10    0.16    3.84
  15  19  11    7.60    4.56
 -15 -19 -11    5.12    4.40
  14  20  12   11.51    5.20
 -14 -20 -12    9.12    4.40
  13  21  13   -0.48    5.52
 -13 -21 -13    1.76    4.88
  12  22  14    6.08    6.16
 -12 -22 -14    0.08    5.28
  11  23  15    1.52    6.24
 -11 -23 -15   -6.40    5.84
  10  24  16    1.12    6.00
 -10 -24 -16   -3.92    7.20
   9  25  17   -2.80    7.04
  -9 -25 -17    0.00    7.12
   8  26  18    5.68    7.60
  -8 -26 -18   -0.96    7.92
   7  27  19   -4.00    6.88
  -7 -27 -19    0.96    7.84
   6  28  20    8.88   11.59
  -6 -28 -20    3.52    7.84
   5  29  21    3.36    6.80
  -5 -29 -21    4.48    6.96
   4  30  22   -1.36    7.68
  -4 -30 -22    1.84    8.64
   3  31  23   -2.88    7.44
  -3 -31 -23    1.92    6.80
   2  32  24    0.88    7.44
  -2 -32 -24   -2.96    8.00
   1  33  25    3.04    8.80
  -1 -33 -25   -0.56    5.84
  37  -5 -13    3.20    9.12
  36  -4 -12    8.48    6.96
 -36   4  12   -0.40    4.72
  35  -3 -11    1.20    8.64
 -35   3  11   -1.12    4.00
  34  -2 -10    1.44    6.88
 -34   2  10   -0.56    4.88
  33  -1  -9    3.20    6.96
 -33   1   9    5.68    6.16
  32   0  -8   -4.80    6.32
 -32   0   8    0.80    5.44
  31   1  -7    1.68    6.56
 -31  -1   7    3.36    4.72
  30   2  -6    6.64    6.72
 -30  -2   6    1.84    5.20
  29   3  -5    3.04    6.08
 -29  -3   5   -0.56    4.72
  28   4  -4   18.63    5.68
 -28  -4   4   16.71    4.32
  27   5  -3    0.40    4.64
 -27  -5   3   -0.16    4.00
  26   6  -2   10.48    4.00
 -26  -6   2    4.40    3.28
  25   7  -1   -0.08    3.12
 -25  -7   1    6.24    2.64
  17  15   7    2.88    4.80
 -17 -15  -7    0.80    2.48
  16  16   8   15.59    3.44
 -16 -16  -8   14.47    3.20
  15  17   9    1.92    6.48
 -15 -17  -9    4.40    5.36
  14  18  10   29.43    5.04
 -14 -18 -10   28.23    4.32
  13  19  11    0.96    4.96
 -13 -19 -11    6.00    4.40
  12  20  12   27.51    5.44
 -12 -20 -12   28.23    4.88
  11  21  13    5.92    5.44
 -11 -21 -13   -1.92    4.96
  10  22  14    5.04    6.00
 -10 -22 -14    5.04    5.84
   9  23  15    8.64    6.88
  -9 -23 -15    5.92    7.28
   8  24  16    1.04    6.48
  -8 -24 -16    0.00    6.80
   7  25  17    8.64    7.92
  -7 -25 -17    6.88    7.36
   6  26  18    3.76    7.36
  -6 -26 -18   -0.16    8.64
   5  27  19    3.44   10.79
  -5 -27 -19   10.79    7.76
   4  28  20    2.32    8.40
  -4 -28 -20    5.76    8.00
   3  29  21    3.84    7.52
  -3 -29 -21   -2.08    7.92
   2  30  22    0.32    6.16
  -2 -30 -22    2.72    7.60
  -1 -31 -23   -2.48    7.52
   0  32  24    6.32    7.92
   0 -32 -24    2.32    7.52
  -1  33  25    3.68    8.48
   1 -33 -25    2.24    6.88
  -2  34  26    1.84    6.48
   2 -34 -26    2.08    7.52
 -36   6  14    0.32    5.76
  35  -5 -13   -0.40    7.20
 -35   5  13   -3.76    5.44
  34  -4 -12   -9.36    8.00
 -34   4  12   -3.60    5.20
  33  -3 -11    2.08    6.40
 -33   3  11   -0.64    5.60
  32  -2 -10    7.44    7.04
 -32   2  10   -0.48    6.24
  31  -1  -9   -0.80    7.36
 -31   1   9    3.20    5.60
  30   0  -8    3.04    6.64
 -30   0   8   -2.48    6.40
  29   1  -7   -1.20    6.48
 -29  -1   7   -4.40    5.44
  28   2  -6    7.76    6.24
 -28  -2   6    1.44    4.72
  27   3  -5    0.08    5.68
 -27  -3   5   -0.16    4.56
  26   4  -4    0.96    4.80
 -26  -4   4    3.44    4.24
  25   5  -3   12.71    4.80
 -25  -5   3   11.27    3.68
  24   6  -2   -1.36    3.60
 -24  -6   2    0.08    3.20
  23   7  -1   13.43    2.96
 -23  -7   1   16.71    2.64
  16  14   6   19.03    4.72
 -16 -14  -6   25.27    2.72
  15  15   7   -2.48    3.28
 -15 -15  -7    1.28    2.96
  14  16   8    6.72    6.24
 -14 -16  -8    4.88    3.36
  13  17   9    3.52    4.16
 -13 -17  -9   -0.96    4.00
  12  18  10    9.36    4.56
 -12 -18 -10    7.76    4.16
  11  19  11   17.91    5.52
 -11 -19 -11   15.83    5.60
  10  20  12   -3.44    5.28
 -10 -20 -12    0.80    5.20
   9  21  13   16.15    5.76
  -9 -21 -13    9.60    5.52
   8  22  14    0.64    6.88
  -8 -22 -14    5.04    6.56
   7  23  15    8.16    6.40
  -7 -23 -15    7.92    6.80
   6  24  16   -0.80    6.96
  -6 -24 -16   -0.64    7.12
   5  25  17   11.19    9.12
  -5 -25 -17    8.08    9.36
   4  26  18    6.32    7.84
  -4 -26 -18    2.16    7.92
   3  27  19   -3.76    8.32
  -3 -27 -19    3.92    8.16
   2  28  20    9.04    7.44
  -2 -28 -20   -3.60    7.36
   1  29  21   -0.48   10.48
  -1 -29 -21    0.72    8.08
   0  30  22   -0.40    7.20
   0 -30 -22    2.88    8.72
  -1  31  23   -0.08    8.48
   1 -31 -23   -2.88    8.08
  -2  32  24   13.59    7.84
   2 -32 -24   11.03   13.67
  -3  33  25   -3.44    7.68
  36  -8 -16   -5.92   10.16
 -36   8  16    1.52    6.16
  35  -7 -15   -2.00   10.48
 -35   7  15    2.56    9.76
  34  -6 -14   -0.72    8.24
 -34   6  14    2.56    5.04
  33  -5 -13    0.56    8.08
 -33   5  13    2.00    5.44
  32  -4 -12   -2.24    8.40
 -32   4  12    0.32    6.48
  31  -3 -11    0.16    8.72
 -31   3  11    2.80    6.40
  30  -2 -10   -2.24    7.52
 -30   2  10    0.16    6.16
  29  -1  -9   -5.36    7.76
 -29   1   9    5.36    6.08
  28   0  -8    0.64    6.64
 -28   0   8   -4.96    5.60
  27   1  -7    4.40    6.32
 -27  -1   7    1.92    5.60
  26   2  -6    9.44    5.68
 -26  -2   6    4.24    4.96
  25   3  -5    9.92    5.68
 -25  -3   5    6.72    4.40
  24   4  -4    8.96    4.88
 -24  -4   4   13.51    4.00
  23   5  -3   -0.48    3.92
 -23  -5   3   -1.44    3.44
  22   6  -2   -0.08    3.52
 -22  -6   2   -5.28    4.24
  21   7  -1    5.20    2.72
 -21  -7   1    8.32    2.40
  15  13   5    4.24    3.52
 -15 -13  -5    0.48    2.08
  14  14   6   11.19    2.80
 -14 -14  -6   11.51    2.80
  13  15   7    3.36    3.36
 -13 -15  -7    6.00    3.36
  12  16   8   22.23    4.24
 -12 -16  -8   28.47    4.16
  11  17   9   25.91    4.96
 -11 -17  -9   28.39    4.88
  10  18  10   50.38    6.32
 -10 -18 -10   53.49    5.60
   9  19  11    6.40    5.28
  -9 -19 -11    4.72    4.96
   8  20  12    3.36    5.20
  -8 -20 -12   27.59    8.72
   7  21  13    2.16    5.68
  -7 -21 -13   -2.48    5.84
   6  22  14    2.08    6.24
  -6 -22 -14    4.64    7.12
   5  23  15   10.87    6.96
  -5 -23 -15    0.00    7.84
   4  24  16    8.80    8.40
  -4 -24 -16   -4.24    7.52
   3  25  17    7.76    7.68
  -3 -25 -17   10.16    8.08
   2  26  18    9.84    8.00
  -2 -26 -18   -0.40    8.24
   1  27  19    2.32    9.28
  -1 -27 -19   -0.88    8.64
   0  28  20   -3.36    7.84
   0 -28 -20   -1.36   13.91
  -1  29  21    9.12    7.76
   1 -29 -21    2.24    8.56
  -2  30  22    0.64    6.88
   2 -30 -22    0.56    8.16
  -3  31  23   -1.52    8.16
   3 -31 -23    0.00    8.40
  -4  32  24    2.32    7.04
   4 -32 -24    9.04   13.27
 -36  10  18   -2.40    6.72
  35  -9 -17   -4.48    9.60
 -35   9  17    7.20    9.04
  34  -8 -16   -0.80   11.35
 -34   8  16   -4.56    9.60
  33  -7 -15   -7.52    8.72
 -33   7  15   -2.40    6.16
  32  -6 -14   -6.56    8.88
 -32   6  14   -4.40    6.00
  31  -5 -13   -0.56    8.64
 -31   5  13   -5.20    7.12
  30  -4 -12    8.00    9.52
 -30   4  12    1.52    6.72
  29  -3 -11   -0.80    8.00
 -29   3  11   -2.72    6.24
  28  -2 -10    3.20    7.92
 -28   2  10   -2.80    6.40
  27  -1  -9   -0.16    7.52
 -27   1   9    4.64    5.92
  26   0  -8    5.28    5.92
 -26   0   8    5.68    4.96
  25   1  -7   -7.76    5.60
 -25  -1   7    4.32    4.96
  24   2  -6   -1.44    5.52
 -24  -2   6   -1.60    4.88
  23   3  -5   -2.40    4.88
 -23  -3   5    4.96    4.48
  22   4  -4    7.04    4.08
 -22  -4   4   -2.80    3.76
  21   5  -3   36.38    4.72
 -21  -5   3   34.86    4.00
  20   6  -2   41.34    4.08
 -20  -6   2   38.86    3.52
  19   7  -1   28.87    2.64
 -19  -7   1   28.47    2.40
  14  12   4   10.32    1.84
 -14 -12  -4   12.07    1.84
  13  13   5   69.65    6.96
 -13 -13  -5   74.05    4.16
  12  14   6   27.35    4.00
 -12 -14  -6   31.27    3.76
  11  15   7   14.79    4.00
 -11 -15  -7   11.27    3.84
  10  16   8    5.84    4.64
 -10 -16  -8    4.16    4.08
   9  17   9   -0.24    4.56
  -9 -17  -9    6.24    5.20
   8  18  10    9.20    4.88
  -8 -18 -10   11.51    4.96
   7  19  11    0.64    5.12
  -7 -19 -11    7.04    4.96
   6  20  12   21.59    6.56
  -6 -20 -12   29.91    5.92
   5  21  13   10.40    6.00
  -5 -21 -13   19.19    7.76
   4  22  14   -1.44    7.36
  -4 -22 -14    7.76    6.88
   3  23  15    4.32    6.96
  -3 -23 -15    0.40    7.12
   2  24  16   -5.12    7.76
  -2 -24 -16   -3.60    8.56
   1  25  17    2.40    7.84
  -1 -25 -17   -0.88    8.88
   0  26  18    2.16    8.08
   0 -26 -18    0.72    8.88
  -1  27  19    6.64    9.04
   1 -27 -19    0.08    9.36
  -2  28  20    0.88    8.32
   2 -28 -20  -11.51   10.32
  -3  29  21    4.24    8.72
   3 -29 -21   -2.32    9.28
  -4  30  22    5.20    8.16
   4 -30 -22    5.36    9.76
  -5  31  23   -0.80    7.04
   5 -31 -23    3.04    7.76
   6 -32 -24   -0.32   11.11
 -37  13  21   -5.04    5.68
  34 -10 -18   -1.20    9.44
  33  -9 -17   -2.40    7.36
 -33   9  17   10.87    8.96
  32  -8 -16    7.92    8.32
 -32   8  16    3.52    6.64
  31  -7 -15    0.56    8.96
 -31   7  15    3.04    5.92
  30  -6 -14    1.84    9.04
 -30   6  14    3.60    6.80
  29  -5 -13    6.88    8.64
 -29   5  13    4.72    6.32
  28  -4 -12    7.76    7.44
 -28   4  12    8.00    6.08
  27  -3 -11    9.52    7.04
 -27   3  11    2.00    6.00
  26  -2 -10   -1.52    6.72
 -26   2  10   -0.32    5.28
  25  -1  -9    0.88    6.24
 -25   1   9    2.88    4.64
  24   0  -8    5.68    5.44
 -24   0   8   -0.24    4.80
  23   1  -7   21.59    5.92
 -23  -1   7   15.91    4.88
  22   2  -6   -3.28    5.04
 -22  -2   6    0.32    4.40
  21   3  -5   44.78    5.44
 -21  -3   5   41.98    4.32
  20   4  -4    3.36    4.16
 -20  -4   4    0.08    3.92
  19   5  -3    5.20    3.44
 -19  -5   3    3.36    3.04
  18   6  -2   57.73    3.44
 -18  -6   2   58.29    3.28
 -17  -7   1    3.44    2.00
  12  12   4   91.24    7.20
 -12 -12  -4  106.99    4.56
  11  13   5    8.56    2.88
 -11 -13  -5    6.96    2.96
  10  14   6    6.00    3.92
 -10 -14  -6   10.71    3.36
   9  15   7   81.32    5.76
  -9 -15  -7   76.52    5.36
   8  16   8    9.36    5.20
  -8 -16  -8   10.48    4.72
   7  17   9   52.62    5.92
  -7 -17  -9   43.02    5.60
   6  18  10    3.20    5.52
  -6 -18 -10    3.92    5.44
   5  19  11   57.73    7.12
  -5 -19 -11   49.10    7.44
   4  20  12    2.88    5.68
  -4 -20 -12    4.56    6.56
   3  21  13   -1.68    6.24
  -3 -21 -13    6.16    6.32
   2  22  14    8.32    7.12
  -2 -22 -14    6.40    7.20
   1  23  15   -0.88    8.08
  -1 -23 -15   -9.12    9.04
   0  24  16   10.64    8.24
   0 -24 -16   -1.28    8.48
  -1  25  17  -14.07   12.55
   1 -25 -17    0.16    8.64
  -2  26  18    4.32    8.64
   2 -26 -18   -6.88    9.44
  -3  27  19    1.92    9.52
   3 -27 -19   -4.64   10.08
  -4  28  20   -3.92    8.64
   4 -28 -20    4.64   10.71
  -5  29  21   12.55    9.04
   5 -29 -21   -0.80   10.08
  -6  30  22    2.24    8.24
   6 -30 -22    5.04    9.84
  -7  31  23    2.64    8.72
   7 -31 -23    2.00    7.36
   8 -32 -24   -6.56   13.51
  33 -11 -19    4.72   10.40
  32 -10 -18   -1.12    6.48
 -32  10  18    3.84    7.12
  31  -9 -17   -4.72    8.88
 -31   9  17   -5.28    6.80
  30  -8 -16    6.16    8.32
 -30   8  16    1.68    6.80
  29  -7 -15    3.04    8.24
 -29   7  15    0.08    7.04
  28  -6 -14    2.64    8.80
 -28   6  14    1.68    6.56
  27  -5 -13    2.16    8.72
 -27   5  13    1.20    7.12
  26  -4 -12    1.52    8.08
 -26   4  12   -1.20    6.96
  25  -3 -11    9.84    8.32
 -25   3  11   11.11    6.80
  24  -2 -10    0.08    6.88
 -24   2  10    1.20    5.52
  23  -1  -9   17.99    6.16
 -23   1   9   15.27    5.28
  22   0  -8    1.04    6.24
 -22   0   8    4.08    5.52
  21   1  -7   10.00    5.76
 -21  -1   7    8.88    4.88
  20   2  -6   52.70    5.76
 -20  -2   6   41.66    4.88
  19   3  -5    1.84    4.64
 -19  -3   5    7.76    3.76
  18   4  -4   99.71    5.84
 -18  -4   4  111.87    5.68
  17   5  -3   17.43    3.04
 -17  -5   3   18.63    3.04
  16   6  -2  195.43    6.40
 -16  -6   2  191.75    6.32
  10  12   4   98.51    4.80
 -10 -12  -4   93.00    4.64
   9  13   5  200.55   11.43
  -9 -13  -5  210.22    8.32
   8  14   6   40.54    4.56
  -8 -14  -6   30.39    4.00
   7  15   7   11.83    4.56
  -7 -15  -7   17.35    4.56
   6  16   8   67.49    5.76
  -6 -16  -8   61.89    5.84
   5  17   9   11.43    6.80
  -5 -17  -9    1.52    5.68
   4  18  10  148.73    8.96
  -4 -18 -10  146.01    8.16
   3  19  11   17.35    6.32
  -3 -19 -11    3.44    6.00
   2  20  12   14.15    6.16
  -2 -20 -12   16.47    6.88
   1  21  13   -1.84    7.12
  -1 -21 -13   -0.88    7.20
   0  22  14    1.44    7.52
   0 -22 -14   -0.56    7.52
  -1  23  15   16.23    8.16
   1 -23 -15    3.20    7.92
  -2  24  16   -5.76    8.48
   2 -24 -16    1.68    8.56
  -3  25  17   13.19    8.72
   3 -25 -17    8.56    9.52
  -4  26  18   -9.12    8.80
   4 -26 -18   -5.68    9.84
  -5  27  19   -3.52    9.12
   5 -27 -19   -0.64   10.32
  -6  28  20   -0.16    9.12
   6 -28 -20    7.68   10.87
  -7  29  21   -5.20    9.60
   7 -29 -21   -4.80   10.24
  -8  30  22    0.48    8.08
   8 -30 -22   17.11   10.08
  -9  31  23   -5.36   10.00
   9 -31 -23   12.39   13.75
 -10  32  24    5.68    9.52
  10 -32 -24    2.48   10.79
  33 -13 -21    1.60    7.44
  32 -12 -20    3.76   13.75
  31 -11 -19   -4.00    7.36
 -31  11  19    5.04    9.12
  30 -10 -18   -0.16    8.08
 -30  10  18    3.04    6.56
  29  -9 -17    1.12    9.60
 -29   9  17    3.52    8.24
  28  -8 -16   -9.44    9.36
 -28   8  16   -6.56    7.68
  27  -7 -15   -5.52    8.80
 -27   7  15   -7.60    7.28
  26  -6 -14    0.16    8.00
 -26   6  14    8.16    7.60
  25  -5 -13   -0.72    8.48
 -25   5  13    5.92    6.48
  24  -4 -12   -0.80    7.52
 -24   4  12   -4.64    7.20
  23  -3 -11    0.64    6.56
 -23   3  11    5.68    5.12
  22  -2 -10    8.24    5.84
 -22   2  10    6.16    4.80
  21  -1  -9   15.35    5.92
 -21   1   9   20.07    5.04
  20   0  -8   32.94    5.44
 -20   0   8   31.51    5.20
  19   1  -7   36.30    5.60
 -19  -1   7   35.90    5.28
  18   2  -6   63.65    5.60
 -18  -2   6   61.01    5.04
  17   3  -5   24.71    4.48
 -17  -3   5   23.99    3.92
  16   4  -4   30.31    3.44
 -16  -4   4   19.11    3.28
  15   5  -3   18.87    2.56
 -15  -5   3   15.19    2.48
  14   6  -2  178.08    5.52
 -14  -6   2  175.68    7.76
 -10 -10  -2  140.17    4.80
   9  11   3  117.78    5.60
  -9 -11  -3  125.86    5.20
   8  12   4   23.99    3.28
  -8 -12  -4   21.75    2.96
   7  13   5  100.99    6.08
  -7 -13  -5   98.91    5.52
   6  14   6   12.23    4.00
  -6 -14  -6    9.52    4.72
   5  15   7  116.43    7.20
  -5 -15  -7  112.27    6.64
   4  16   8   60.85    6.64
  -4 -16  -8   63.41    6.56
   3  17   9   31.75    6.24
  -3 -17  -9   39.34    5.84
   2  18  10   88.20    7.68
  -2 -18 -10   81.24    7.84
   1  19  11   11.51    6.48
  -1 -19 -11   13.19    6.24
   0  20  12    3.04    6.40
   0 -20 -12   11.75    6.24
  -1  21  13    2.80    7.20
   1 -21 -13    4.32    7.60
  -2  22  14    4.72    8.00
   2 -22 -14   11.83    8.32
  -3  23  15    0.88    8.16
   3 -23 -15    2.64    9.04
  -4  24  16    3.44    8.88
   4 -24 -16   -0.56    9.76
  -5  25  17    2.72    9.36
   5 -25 -17   15.75   10.24
  -6  26  18   -4.56    7.28
   6 -26 -18    7.92    8.32
  -7  27  19    9.52    8.80
   7 -27 -19    1.76   10.24
  -8  28  20    8.08    9.84
   8 -28 -20   -6.56   11.03
  -9  29  21    6.16    7.36
   9 -29 -21    4.48    7.60
 -10  30  22    0.16    7.68
  10 -30 -22   -4.16    9.92
 -11  31  23   -4.88    9.04
  11 -31 -23    0.32    9.60
  32 -14 -22    5.12    9.44
  31 -13 -21    2.08   12.39
 -31  13  21    5.20    7.04
  30 -12 -20    0.64    8.56
 -30  12  20   -2.96    5.44
  29 -11 -19   17.43    9.20
 -29  11  19    2.96    6.96
  28 -10 -18    9.36    9.60
 -28  10  18    6.40    7.68
  27  -9 -17    5.84    9.60
 -27   9  17    7.68    7.36
  26  -8 -16    0.72   10.32
 -26   8  16    4.96    7.84
  25  -7 -15    4.40    9.76
 -25   7  15    2.88    7.84
  24  -6 -14    8.88    8.32
 -24   6  14   -7.92    6.64
  23  -5 -13   11.03    7.68
 -23   5  13    7.28    6.40
  22  -4 -12    7.20    6.96
 -22   4  12    6.72    6.08
  21  -3 -11   27.59    7.28
 -21   3  11   30.71    6.24
  20  -2 -10    2.40    6.72
 -20   2  10   -3.44    5.36
  19  -1  -9   52.14    6.40
 -19   1   9   49.50    5.68
  18   0  -8   40.38    5.20
 -18   0   8   40.38    4.80
  17   1  -7    0.96    4.80
 -17  -1   7    3.92    3.76
  16   2  -6  201.59    8.56
 -16  -2   6  215.42    8.40
  15   3  -5   13.43    3.44
 -15  -3   5   17.43    3.60
  14   4  -4  328.81   14.79
 -14  -4   4  362.95   16.31
  13   5  -3   60.37    3.20
 -13  -5   3   55.01    3.20
 -12  -6   2  639.22   22.23
  -9  -9  -1  737.18   26.39
   8  10   2    4.24    2.24
  -8 -10  -2    3.60    2.08
   6  12   4  110.75    6.16
  -6 -12  -4  110.99    5.68
  -5 -13  -5  260.84   14.07
   4  14   6   30.47    4.80
  -4 -14  -6   28.79    4.88
   3  15   7   11.03    4.96
  -3 -15  -7   19.59    4.72
   2  16   8  299.62   16.95
  -2 -16  -8  288.11   11.35
   1  17   9    2.08    6.40
  -1 -17  -9   10.56    6.40
   0  18  10  250.12   16.79
   0 -18 -10  237.25   15.67
  -1  19  11   19.11    6.48
   1 -19 -11    8.32    6.88
  -2  20  12   23.11    7.44
   2 -20 -12   17.99    7.52
  -3  21  13   -1.76    7.76
   3 -21 -13   -2.08    8.40
  -4  22  14    6.80    8.32
   4 -22 -14    7.20    8.80
  -5  23  15   13.11    8.80
   5 -23 -15   20.07    9.76
  -6  24  16   -3.04    9.04
   6 -24 -16    1.28    9.92
  -7  25  17   15.59    9.44
   7 -25 -17    6.64   10.40
  -8  26  18    5.28   10.00
   8 -26 -18    4.64   10.64
  -9  27  19    0.48   10.16
   9 -27 -19    4.16   11.11
 -10  28  20    3.68    9.28
  10 -28 -20    1.60   10.87
 -11  29  21    0.00    7.92
  11 -29 -21   -1.84    9.76
 -12  30  22   -0.96   11.59
  12 -30 -22    6.64    8.00
 -13  31  23   -3.36    8.08
  13 -31 -23   -0.24    8.40
  31 -15 -23    6.64   10.87
  30 -14 -22    0.00   13.91
 -30  14  22   -7.28   10.56
  29 -13 -21   -1.36   14.55
 -29  13  21   -3.44    6.64
  28 -12 -20   -5.36    9.60
 -28  12  20    0.48    7.52
  27 -11 -19   -0.56   10.08
 -27  11  19   -1.76    7.68
  26 -10 -18   -4.00    9.92
 -26  10  18    3.76    8.80
  25  -9 -17    4.64   10.00
 -25   9  17   -4.80    7.76
  24  -8 -16   -4.32    8.88
 -24   8  16    7.28    7.44
  23  -7 -15    9.20    9.36
 -23   7  15   11.51    7.20
  22  -6 -14   -7.92    7.76
 -22   6  14   -5.36    6.48
  21  -5 -13   21.51    7.60
 -21   5  13   23.91    6.48
  20  -4 -12    1.20    6.48
 -20   4  12    3.04    6.00
  19  -3 -11    6.16    6.80
 -19   3  11    6.08    5.60
  18  -2 -10   90.84    7.36
 -18   2  10   85.40    7.20
  17  -1  -9   -3.04    5.84
 -17   1   9    3.44    5.36
  16   0  -8  302.18   12.31
 -16   0   8  295.30   11.91
  15   1  -7    7.12    4.32
 -15  -1   7    6.08    3.92
  14   2  -6  178.40    7.52
 -14  -2   6  175.28    9.92
  13   3  -5   63.33    4.24
 -13  -3   5   60.13    4.08
  12   4  -4   63.09    3.84
 -12  -4   4   68.05    3.60
 -11  -5   3  360.07   14.87
  -8  -8   0  427.72   15.03
   7   9   1  436.12   18.71
  -7  -9  -1  428.68   17.51
   6  10   2  165.04    6.48
  -6 -10  -2  164.88    6.88
  -5 -11  -3  389.74   13.59
   4  12   4   80.12    5.52
  -4 -12  -4   62.29    4.72
   3  13   5   65.33    6.16
  -3 -13  -5   48.14    4.80
   2  14   6  183.83    9.04
  -2 -14  -6  189.67    9.60
   1  15   7    7.60    5.52
  -1 -15  -7    8.72    4.88
   0  16   8  312.57   12.39
   0 -16  -8  333.20   13.11
  -1  17   9    0.32    6.24
   1 -17  -9    0.08    6.72
  -2  18  10   81.56    8.24
   2 -18 -10   84.92    8.32
  -3  19  11    1.92    7.12
   3 -19 -11   -1.20    7.52
  -4  20  12   -5.36    7.44
   4 -20 -12   -5.84    7.68
  -5  21  13   34.62    8.32
   5 -21 -13   23.59    8.96
  -6  22  14    3.84    8.16
   6 -22 -14   -6.56    9.04
  -7  23  15   11.11    9.36
   7 -23 -15   18.71   10.08
  -8  24  16   -5.60    9.60
   8 -24 -16   -4.40   10.24
  -9  25  17   -4.32   10.00
   9 -25 -17   -9.76   11.19
 -10  26  18   -1.12    9.76
  10 -26 -18    2.40   10.95
 -11  27  19   -2.24    9.20
  11 -27 -19    3.68   10.40
 -12  28  20   -1.04    9.12
  12 -28 -20    8.16   10.87
 -13  29  21    2.48    7.84
  13 -29 -21   -8.72    9.20
 -14  30  22   -3.28    6.16
  14 -30 -22    0.32   10.48
 -15  31  23   -2.72    6.24
  15 -31 -23    0.48   11.91
  30 -16 -24    2.80   11.75
 -30  16  24    1.52    3.76
  29 -15 -23   -4.72   14.95
 -29  15  23    0.88   10.95
  28 -14 -22    6.56   12.55
 -28  14  22    2.40    6.80
  27 -13 -21    0.00    9.92
 -27  13  21    1.84    7.84
  26 -12 -20   -5.68   10.87
 -26  12  20   -0.56    8.16
  25 -11 -19   -5.60   10.48
 -25  11  19    1.12    8.24
  24 -10 -18   13.99   10.87
 -24  10  18    0.32    8.24
  23  -9 -17   -5.60    9.84
 -23   9  17    7.04    7.76
  22  -8 -16   -1.68    9.60
 -22   8  16   -3.92    7.52
  21  -7 -15    6.56    8.88
 -21   7  15    2.64    6.72
  20  -6 -14   10.16    7.28
 -20   6  14    3.28    6.32
  19  -5 -13   30.47    7.12
 -19   5  13   39.50    6.48
  18  -4 -12   50.46    7.28
 -18   4  12   50.94    6.72
  17  -3 -11  116.67    8.64
 -17   3  11  118.58    8.48
  16  -2 -10   -2.48    6.24
 -16   2  10   -0.24    5.28
  15  -1  -9    6.16    6.24
 -15   1   9    0.08    5.28
  14   0  -8  204.54    8.72
 -14   0   8  203.26    8.40
  13   1  -7   15.35    4.16
 -13  -1   7   24.31    3.84
  12   2  -6  686.16   30.55
  11   3  -5  389.74   19.43
 -11  -3   5  376.70   12.87
 -10  -4   4 1469.63   54.61
   9   5  -3   45.82    2.56
  -9  -5   3   45.34    2.40
   8   6  -2  228.05    6.08
  -8  -6   2  221.10    6.00
   7   7  -1  241.33    9.68
  -7  -7   1  207.66    8.48
   6   8   0  464.90   13.99
  -6  -8   0  478.18   14.07
   5   9   1  582.13   18.63
  -5  -9  -1  608.44   18.55
   4  10   2    2.80    3.28
  -4 -10  -2    8.08    3.20
   2  12   4  105.95    6.48
  -2 -12  -4  102.67    6.32
   1  13   5  125.86    7.28
  -1 -13  -5  121.78    6.96
   0  14   6  102.11    6.56
   0 -14  -6  116.83    6.80
  -1  15   7   12.87    5.84
   1 -15  -7    9.44    5.68
  -2  16   8  321.69   19.59
   2 -16  -8  314.65   13.27
  -3  17   9   38.14    7.04
   3 -17  -9   40.94    7.68
  -4  18  10  152.09    9.04
   4 -18 -10  154.09   10.95
  -5  19  11   62.29    8.48
   5 -19 -11   64.37    8.96
  -6  20  12   25.03    7.92
   6 -20 -12   25.51    8.72
  -7  21  13    8.64    8.24
   7 -21 -13    7.92    8.80
  -8  22  14    1.20    7.28
   8 -22 -14    4.72    9.76
  -9  23  15    6.16   10.00
   9 -23 -15    5.92   10.24
 -10  24  16    0.00    9.44
  10 -24 -16  -11.27   11.03
 -11  25  17   -1.12   11.19
  11 -25 -17    9.44   11.75
 -12  26  18    0.80    9.84
  12 -26 -18    9.84   11.27
 -13  27  19    2.56    9.28
  13 -27 -19    7.84   10.56
 -14  28  20    1.60    7.20
  14 -28 -20    9.60    9.92
 -15  29  21   -5.36   11.27
  15 -29 -21    6.56   15.99
 -16  30  22   -4.96    5.36
  16 -30 -22   -1.36    8.48
  29 -17 -25   -1.28   11.99
 -29  17  25    0.48    5.04
  28 -16 -24    4.00   12.63
 -28  16  24    0.80    8.88
  27 -15 -23   13.75   15.43
 -27  15  23    1.84    6.80
  26 -14 -22   -3.04   10.24
 -26  14  22    0.96    6.88
  25 -13 -21    3.28   10.40
 -25  13  21    1.52    9.04
  24 -12 -20   -9.76   11.11
 -24  12  20   -3.52    9.28
  23 -11 -19   -9.76   10.71
 -23  11  19   -8.40    7.04
  22 -10 -18   -5.12   10.64
 -22  10  18    1.44    8.16
  21  -9 -17   16.87    9.52
 -21   9  17    4.80    7.92
  20  -8 -16    0.72    8.96
 -20   8  16   -3.44    7.28
  19  -7 -15    2.32    7.92
 -19   7  15    5.52    6.88
  18  -6 -14    7.92    7.04
 -18   6  14    2.72    6.16
  17  -5 -13   -4.64    7.36
 -17   5  13    3.28    6.00
  16  -4 -12   21.43    7.20
 -16   4  12   29.91    6.08
  15  -3 -11    4.64    6.00
 -15   3  11    7.44    4.88
  14  -2 -10  218.30   10.71
 -14   2  10  210.14    9.36
  13  -1  -9  106.99    6.64
 -13   1   9  104.35    6.56
  12   0  -8  322.49   17.03
 -12   0   8  335.92   12.15
  11   1  -7   14.31    4.08
 -11  -1   7   11.35    3.12
  10   2  -6  184.15    7.92
 -10  -2   6  178.80    7.84
   9   3  -5   48.14    3.68
  -9  -3   5   47.34    3.60
   8   4  -4  169.68    6.96
  -8  -4   4  172.24    6.88
   7   5  -3  243.65    8.16
  -7  -5   3  228.77    7.84
   6   6  -2   34.14    2.88
  -6  -6   2   32.14    2.08
   5   7  -1  329.29   10.32
  -5  -7   1  324.33   10.16
   4   8   0  185.59    8.08
  -4  -8   0  203.42    8.24
   3   9   1   96.83    6.00
  -3  -9  -1  105.07    5.76
   2  10   2  416.53   17.59
  -2 -10  -2  444.67   16.39
   1  11   3    2.96    3.52
  -1 -11  -3    7.68    3.44
   0  12   4  150.25    8.56
   0 -12  -4  165.84    8.72
  -1  13   5  117.39    7.52
   1 -13  -5  130.66    7.44
  -2  14   6  199.59    9.68
   2 -14  -6  183.83    8.72
  -3  15   7   14.63    6.00
   3 -15  -7   28.63    6.24
  -4  16   8   69.49    6.80
   4 -16  -8   68.53    8.08
  -5  17   9    3.36    6.80
   5 -17  -9    0.56    6.88
  -6  18  10    2.24    7.12
   6 -18 -10   -0.24    7.20
  -7  19  11    1.92    7.84
   7 -19 -11   -6.32    8.32
  -8  20  12    6.56    6.64
   8 -20 -12   -4.88    7.44
  -9  21  13   15.27    9.20
   9 -21 -13    3.04   10.08
 -10  22  14    8.48    8.64
  10 -22 -14   10.95   10.00
 -11  23  15   16.39    9.52
  11 -23 -15    0.08   10.79
 -12  24  16   -1.36   10.16
  12 -24 -16    2.24   10.48
 -13  25  17  -11.27   10.24
  13 -25 -17   -5.60   11.03
 -14  26  18   -2.00   10.32
  14 -26 -18    7.76   11.51
 -15  27  19    3.52    8.24
  15 -27 -19   -4.00    8.88
 -16  28  20    2.40    6.88
  16 -28 -20    3.52    9.84
 -17  29  21   -4.08    5.84
  17 -29 -21    0.72    7.76
 -28  18  26   -1.60    5.92
  27 -17 -25   -7.20   14.63
 -27  17  25    0.96    5.12
  26 -16 -24    6.16   14.95
 -26  16  24   -4.08    6.56
  25 -15 -23   -5.60    9.36
 -25  15  23    8.48    7.36
  24 -14 -22   -3.60   11.75
 -24  14  22    0.24    8.88
  23 -13 -21   -6.24   11.51
 -23  13  21   13.03    9.68
  22 -12 -20   -7.28   11.27
 -22  12  20   -1.92    9.36
  21 -11 -19   19.83    9.92
 -21  11  19    2.24    8.40
  20 -10 -18    1.84   10.40
 -20  10  18    5.76    7.92
  19  -9 -17   -4.56    9.28
 -19   9  17    1.28    7.68
  18  -8 -16   20.07    8.16
 -18   8  16   -4.00    6.96
  17  -7 -15    2.72    7.44
 -17   7  15   -2.16    6.16
  16  -6 -14   45.90    8.40
 -16   6  14   41.02    7.04
  15  -5 -13   -5.68    6.80
 -15   5  13    5.36    5.84
  14  -4 -12   13.83    6.56
 -14   4  12   17.11    5.76
  13  -3 -11   18.15    6.56
 -13   3  11   22.07    5.52
  12  -2 -10   26.23    5.44
 -12   2  10   25.27    5.28
  11  -1  -9  133.86    7.20
 -11   1   9  129.14    7.04
  10   0  -8  160.64    8.00
 -10   0   8  159.29    8.00
   9   1  -7  476.74   24.07
  -9  -1   7  425.80   21.91
   8   2  -6  228.61   10.08
  -8  -2   6  229.25    9.52
   7   3  -5  244.45   10.48
  -7  -3   5  245.80    9.76
  -4  -6   2   53.73    4.96
  -3  -7   1   30.71    3.28
   2   8   0    7.04    3.28
  -2  -8   0    9.04    3.20
   1   9   1   27.19    3.68
  -1  -9  -1   27.51    4.00
   0  10   2   62.53    5.20
   0 -10  -2   64.21    4.96
  -1  11   3   -2.96    4.40
   1 -11  -3   -1.60    4.80
  -2  12   4  115.39    7.92
   2 -12  -4  122.10    7.12
  -3  13   5   57.81    6.24
   3 -13  -5   53.34    6.16
  -4  14   6   27.19    5.84
   4 -14  -6   36.62    6.08
  -5  15   7  120.66    9.28
   5 -15  -7  115.15    8.56
  -6  16   8   73.57    8.16
   6 -16  -8   65.73    7.84
  -7  17   9   58.85    7.76
   7 -17  -9   60.05    7.12
  -8  18  10   14.15    7.68
   8 -18 -10    5.92    8.64
  -9  19  11    9.76    8.00
   9 -19 -11    8.48    9.20
 -10  20  12   -2.16    8.24
  10 -20 -12   -2.88    8.96
 -11  21  13    3.20    8.72
  11 -21 -13    0.56   10.56
 -12  22  14    4.48    9.36
  12 -22 -14    7.20   10.48
 -13  23  15    7.04   10.95
  13 -23 -15   -1.68   10.56
 -14  24  16    0.16   10.00
  14 -24 -16   12.07   12.23
 -15  25  17   -4.24   10.71
  15 -25 -17  -13.59   12.31
 -16  26  18    9.20    9.44
  16 -26 -18   -0.72   10.40
 -17  27  19   -1.76    9.36
  17 -27 -19    1.92   10.87
 -18  28  20   -0.32    8.56
  18 -28 -20    1.44   17.11
 -19  29  21   -0.56    9.52
  19 -29 -21    8.08   12.71
  26 -18 -26    0.64   14.23
 -26  18  26   -5.92    5.12
  25 -17 -25   -0.48   12.15
 -25  17  25    3.12    5.20
  24 -16 -24   -4.80    8.88
 -24  16  24   -0.48   10.56
  23 -15 -23    7.52   11.51
 -23  15  23   -5.04    8.72
  22 -14 -22   -7.12   12.23
 -22  14  22  -11.03    9.60
  21 -13 -21   -0.80   11.03
 -21  13  21   -4.56    9.20
  20 -12 -20    4.72   11.19
 -20  12  20   13.03    8.40
  19 -11 -19   10.40   10.71
 -19  11  19    7.28    8.48
  18 -10 -18   26.39    8.56
 -18  10  18   14.63   12.55
  17  -9 -17   -4.96    9.20
 -17   9  17   -6.56    7.36
  16  -8 -16   32.30    8.64
 -16   8  16   26.07    7.20
  15  -7 -15   14.15   10.56
 -15   7  15   -5.44    9.44
  14  -6 -14   18.95    8.00
 -14   6  14   10.40    5.76
  13  -5 -13  100.67    8.96
 -13   5  13   96.35    8.16
  12  -4 -12  140.33    9.36
 -12   4  12  126.18    8.32
  11  -3 -11  743.01   35.82
 -11   3  11  686.96   33.58
  10  -2 -10  166.88    9.36
 -10   2  10  157.53    8.40
   9  -1  -9  740.61   24.39
   8   0  -8  416.37   24.63
   7   1  -7  218.86   10.71
  -7  -1   7  232.45   10.71
   6   2  -6   31.19    3.92
  -6  -2   6   26.07    3.52
   5   3  -5 1607.65   66.93
   3   5  -3   31.19    3.12
  -3  -5   3   29.83    3.04
   2   6  -2  191.51    7.92
  -2  -6   2  194.47    8.72
   1   7  -1   17.75    3.84
   0   8   0  431.80   24.07
   0  -8   0  441.79   16.47
  -1   9   1   19.51    4.16
   1  -9  -1   26.23    4.80
  -2  10   2  406.05   16.79
   2 -10  -2  412.85   15.51
  -3  11   3  738.29   39.58
   3 -11  -3  757.41   27.67
  -4  12   4   73.09    6.40
   4 -12  -4   69.57    6.48
  -5  13   5  279.71   13.75
   5 -13  -5  291.78   13.83
  -6  14   6   12.55    6.00
   6 -14  -6    7.68    6.24
  -7  15   7    3.36    6.72
   7 -15  -7   22.63    7.12
  -8  16   8    7.04    6.96
   8 -16  -8    7.36    8.08
  -9  17   9   -6.00    7.92
   9 -17  -9    2.16    8.24
 -10  18  10   81.96    9.28
  10 -18 -10   81.56    9.52
 -11  19  11   23.11    8.56
  11 -19 -11   20.15    7.04
 -12  20  12   54.61    8.72
  12 -20 -12   67.41    9.68
 -13  21  13   16.07   10.08
  13 -21 -13    7.52   10.00
 -14  22  14    9.92    9.28
  14 -22 -14   13.67   17.83
 -15  23  15   -4.48    9.60
  15 -23 -15  -19.83   18.23
 -16  24  16  -10.24   10.71
  16 -24 -16   21.75   19.35
 -17  25  17   13.83   10.40
  17 -25 -17   -6.72   17.83
 -18  26  18    8.56   10.40
  18 -26 -18    7.92   18.87
 -19  27  19   -5.76   11.67
  19 -27 -19   -6.16    8.80
 -20  28  20    4.96   12.63
  20 -28 -20    5.44   13.59
  25 -19 -27    2.32   13.43
 -25  19  27    0.56    4.72
  24 -18 -26    8.32   13.43
 -24  18  26   -0.80    5.04
  23 -17 -25    4.80   12.07
 -23  17  25    7.60   11.43
  22 -16 -24    1.36   10.00
 -22  16  24    0.48    8.00
  21 -15 -23   -0.32   12.79
 -21  15  23    6.88    9.44
  20 -14 -22   -1.04    9.68
 -20  14  22   10.08   13.51
  19 -13 -21   -7.28   11.11
 -19  13  21    0.32   11.91
  18 -12 -20   10.95   14.95
 -18  12  20   21.11   12.71
  17 -11 -19   16.39    9.68
 -17  11  19    6.64    8.32
  16 -10 -18   -4.56   11.59
 -16  10  18   11.99   11.75
  15  -9 -17   12.63   12.63
 -15   9  17    7.84    7.28
  14  -8 -16   10.40    8.40
 -14   8  16   23.83    7.36
  13  -7 -15    0.08    8.08
 -13   7  15    7.04    6.40
  12  -6 -14   37.66    7.84
 -12   6  14   32.30    6.56
  11  -5 -13   11.91    5.60
 -11   5  13   11.91    6.00
  10  -4 -12  120.66    8.40
 -10   4  12  115.39    8.00
   9  -3 -11  146.65    8.72
  -9   3  11  151.61    8.08
   8  -2 -10   -1.04    4.88
  -8   2  10    1.76    4.24
   7  -1  -9  428.04   17.51
  -7   1   9  427.00   17.35
   6   0  -8  436.44   26.15
  -6   0   8  410.13   24.55
   5   1  -7  291.54   12.95
  -5  -1   7  295.78   12.79
   4   2  -6   40.70    7.12
   3   3  -5   30.15    3.76
  -3  -3   5   31.27    5.04
   1   5  -3   -3.12    2.40
  -1  -5   3    2.08    2.32
   0   6  -2  443.71   16.87
   0  -6   2  477.06   18.15
  -1   7  -1   21.67    4.64
   1  -7   1   29.99    6.08
  -2   8   0    6.40    3.92
   2  -8   0    7.36    4.32
  -3   9   1   96.83    6.40
   3  -9  -1   99.47    6.56
  -4  10   2   11.99    5.04
   4 -10  -2    0.40    4.48
  -5  11   3  411.81   15.99
   5 -11  -3  416.68   15.35
  -6  12   4  129.46    7.60
   6 -12  -4  132.90    8.64
  -7  13   5   98.59    7.76
   7 -13  -5  107.71    7.84
  -8  14   6   33.82    7.04
   8 -14  -6   41.42    6.96
  -9  15   7   79.80    8.56
   9 -15  -7   78.76   11.99
 -10  16   8   -2.88    7.36
  10 -16  -8    2.16   11.83
 -11  17   9   38.30    8.72
  11 -17  -9   29.67   13.19
 -12  18  10    2.56    8.40
  12 -18 -10    8.24   13.35
 -13  19  11   19.83    8.96
  13 -19 -11    9.36   14.47
 -14  20  12   10.79   11.91
  14 -20 -12   24.47   16.87
 -15  21  13   -1.04   11.91
  15 -21 -13   -4.88   10.95
 -16  22  14   -2.88   13.59
  16 -22 -14    8.64    9.20
 -17  23  15    6.96   15.03
  17 -23 -15    0.08   11.51
 -18  24  16   -6.24   14.63
  18 -24 -16   -7.20   12.07
 -19  25  17    1.84   10.16
  19 -25 -17   -5.20   11.51
 -20  26  18   -0.48    8.88
  20 -26 -18   -2.08   18.07
 -21  27  19    4.56    9.28
  21 -27 -19    2.16   14.87
 -22  28  20    1.20    5.20
  23 -19 -27    6.16   14.63
 -23  19  27    1.92    7.36
  22 -18 -26   -2.00   13.03
 -22  18  26    3.36    4.72
  21 -17 -25   -5.68    8.48
 -21  17  25    7.44    7.20
  20 -16 -24   -4.72   12.31
 -20  16  24    3.92    9.36
  19 -15 -23    4.40   12.15
[truncated: 1,497,249 more chars]
