# Supplementary material for: Crystalline hydrogen bonding of water molecules confined in a metal-organic framework
Source: Commun Chem. 2022 Apr 8;5:51. doi: 10.1038/s42004-022-00666-8 (PMC9814150; doi:10.1038/s42004-022-00666-8)
Supplement: Supplementary file 3 — Supplementary Data 1 [file 42004_2022_666_MOESM3_ESM.zip › 298_H2O-HK(3rd).cif]

 
data_H2O-HK(3rd)
 
_audit_creation_method            'SHELXL-2018/3'
_shelx_SHELXL_version_number      '2018/3'
_chemical_name_systematic         ?
_chemical_name_common             ?
_chemical_melting_point           ?
_chemical_formula_moiety         
 'C18 H6 Cu3 O12 2.88(H2 O), 0.96 (H2 O)'
_chemical_formula_sum
 'C18 H13.68 Cu3 O15.84' 
_chemical_formula_weight          674.03

loop_
 _atom_type_symbol
 _atom_type_description
 _atom_type_scat_dispersion_real
 _atom_type_scat_dispersion_imag
 _atom_type_scat_source
 'C'  'C'   0.0021   0.0012
 'International Tables Vol C Tables 4.2.6.8 and 6.1.1.4'
 'H'  'H'   0.0000   0.0000
 'International Tables Vol C Tables 4.2.6.8 and 6.1.1.4'
 'O'  'O'   0.0080   0.0047
 'International Tables Vol C Tables 4.2.6.8 and 6.1.1.4'
 'Cu'  'Cu'   0.3383   1.0252
 'International Tables Vol C Tables 4.2.6.8 and 6.1.1.4'
 
_space_group_crystal_system       cubic
_space_group_IT_number            225
_space_group_name_H-M_alt         'F m -3 m'
_space_group_name_Hall            '-F 4 2 3'
 
_shelx_space_group_comment
;
The symmetry employed for this shelxl refinement is uniquely defined
by the following loop, which should always be used as a source of
symmetry information in preference to the above space-group names.
They are only intended as comments.
;
 
loop_
 _space_group_symop_operation_xyz
 'x, y, z'
 '-x, -y, z'
 '-x, y, -z'
 'x, -y, -z'
 'z, x, y'
 'z, -x, -y'
 '-z, -x, y'
 '-z, x, -y'
 'y, z, x'
 '-y, z, -x'
 'y, -z, -x'
 '-y, -z, x'
 'y, x, -z'
 '-y, -x, -z'
 'y, -x, z'
 '-y, x, z'
 'x, z, -y'
 '-x, z, y'
 '-x, -z, -y'
 'x, -z, y'
 'z, y, -x'
 'z, -y, x'
 '-z, y, x'
 '-z, -y, -x'
 'x, y+1/2, z+1/2'
 '-x, -y+1/2, z+1/2'
 '-x, y+1/2, -z+1/2'
 'x, -y+1/2, -z+1/2'
 'z, x+1/2, y+1/2'
 'z, -x+1/2, -y+1/2'
 '-z, -x+1/2, y+1/2'
 '-z, x+1/2, -y+1/2'
 'y, z+1/2, x+1/2'
 '-y, z+1/2, -x+1/2'
 'y, -z+1/2, -x+1/2'
 '-y, -z+1/2, x+1/2'
 'y, x+1/2, -z+1/2'
 '-y, -x+1/2, -z+1/2'
 'y, -x+1/2, z+1/2'
 '-y, x+1/2, z+1/2'
 'x, z+1/2, -y+1/2'
 '-x, z+1/2, y+1/2'
 '-x, -z+1/2, -y+1/2'
 'x, -z+1/2, y+1/2'
 'z, y+1/2, -x+1/2'
 'z, -y+1/2, x+1/2'
 '-z, y+1/2, x+1/2'
 '-z, -y+1/2, -x+1/2'
 'x+1/2, y, z+1/2'
 '-x+1/2, -y, z+1/2'
 '-x+1/2, y, -z+1/2'
 'x+1/2, -y, -z+1/2'
 'z+1/2, x, y+1/2'
 'z+1/2, -x, -y+1/2'
 '-z+1/2, -x, y+1/2'
 '-z+1/2, x, -y+1/2'
 'y+1/2, z, x+1/2'
 '-y+1/2, z, -x+1/2'
 'y+1/2, -z, -x+1/2'
 '-y+1/2, -z, x+1/2'
 'y+1/2, x, -z+1/2'
 '-y+1/2, -x, -z+1/2'
 'y+1/2, -x, z+1/2'
 '-y+1/2, x, z+1/2'
 'x+1/2, z, -y+1/2'
 '-x+1/2, z, y+1/2'
 '-x+1/2, -z, -y+1/2'
 'x+1/2, -z, y+1/2'
 'z+1/2, y, -x+1/2'
 'z+1/2, -y, x+1/2'
 '-z+1/2, y, x+1/2'
 '-z+1/2, -y, -x+1/2'
 'x+1/2, y+1/2, z'
 '-x+1/2, -y+1/2, z'
 '-x+1/2, y+1/2, -z'
 'x+1/2, -y+1/2, -z'
 'z+1/2, x+1/2, y'
 'z+1/2, -x+1/2, -y'
 '-z+1/2, -x+1/2, y'
 '-z+1/2, x+1/2, -y'
 'y+1/2, z+1/2, x'
 '-y+1/2, z+1/2, -x'
 'y+1/2, -z+1/2, -x'
 '-y+1/2, -z+1/2, x'
 'y+1/2, x+1/2, -z'
 '-y+1/2, -x+1/2, -z'
 'y+1/2, -x+1/2, z'
 '-y+1/2, x+1/2, z'
 'x+1/2, z+1/2, -y'
 '-x+1/2, z+1/2, y'
 '-x+1/2, -z+1/2, -y'
 'x+1/2, -z+1/2, y'
 'z+1/2, y+1/2, -x'
 'z+1/2, -y+1/2, x'
 '-z+1/2, y+1/2, x'
 '-z+1/2, -y+1/2, -x'
 '-x, -y, -z'
 'x, y, -z'
 'x, -y, z'
 '-x, y, z'
 '-z, -x, -y'
 '-z, x, y'
 'z, x, -y'
 'z, -x, y'
 '-y, -z, -x'
 'y, -z, x'
 '-y, z, x'
 'y, z, -x'
 '-y, -x, z'
 'y, x, z'
 '-y, x, -z'
 'y, -x, -z'
 '-x, -z, y'
 'x, -z, -y'
 'x, z, y'
 '-x, z, -y'
 '-z, -y, x'
 '-z, y, -x'
 'z, -y, -x'
 'z, y, x'
 '-x, -y+1/2, -z+1/2'
 'x, y+1/2, -z+1/2'
 'x, -y+1/2, z+1/2'
 '-x, y+1/2, z+1/2'
 '-z, -x+1/2, -y+1/2'
 '-z, x+1/2, y+1/2'
 'z, x+1/2, -y+1/2'
 'z, -x+1/2, y+1/2'
 '-y, -z+1/2, -x+1/2'
 'y, -z+1/2, x+1/2'
 '-y, z+1/2, x+1/2'
 'y, z+1/2, -x+1/2'
 '-y, -x+1/2, z+1/2'
 'y, x+1/2, z+1/2'
 '-y, x+1/2, -z+1/2'
 'y, -x+1/2, -z+1/2'
 '-x, -z+1/2, y+1/2'
 'x, -z+1/2, -y+1/2'
 'x, z+1/2, y+1/2'
 '-x, z+1/2, -y+1/2'
 '-z, -y+1/2, x+1/2'
 '-z, y+1/2, -x+1/2'
 'z, -y+1/2, -x+1/2'
 'z, y+1/2, x+1/2'
 '-x+1/2, -y, -z+1/2'
 'x+1/2, y, -z+1/2'
 'x+1/2, -y, z+1/2'
 '-x+1/2, y, z+1/2'
 '-z+1/2, -x, -y+1/2'
 '-z+1/2, x, y+1/2'
 'z+1/2, x, -y+1/2'
 'z+1/2, -x, y+1/2'
 '-y+1/2, -z, -x+1/2'
 'y+1/2, -z, x+1/2'
 '-y+1/2, z, x+1/2'
 'y+1/2, z, -x+1/2'
 '-y+1/2, -x, z+1/2'
 'y+1/2, x, z+1/2'
 '-y+1/2, x, -z+1/2'
 'y+1/2, -x, -z+1/2'
 '-x+1/2, -z, y+1/2'
 'x+1/2, -z, -y+1/2'
 'x+1/2, z, y+1/2'
 '-x+1/2, z, -y+1/2'
 '-z+1/2, -y, x+1/2'
 '-z+1/2, y, -x+1/2'
 'z+1/2, -y, -x+1/2'
 'z+1/2, y, x+1/2'
 '-x+1/2, -y+1/2, -z'
 'x+1/2, y+1/2, -z'
 'x+1/2, -y+1/2, z'
 '-x+1/2, y+1/2, z'
 '-z+1/2, -x+1/2, -y'
 '-z+1/2, x+1/2, y'
 'z+1/2, x+1/2, -y'
 'z+1/2, -x+1/2, y'
 '-y+1/2, -z+1/2, -x'
 'y+1/2, -z+1/2, x'
 '-y+1/2, z+1/2, x'
 'y+1/2, z+1/2, -x'
 '-y+1/2, -x+1/2, z'
 'y+1/2, x+1/2, z'
 '-y+1/2, x+1/2, -z'
 'y+1/2, -x+1/2, -z'
 '-x+1/2, -z+1/2, y'
 'x+1/2, -z+1/2, -y'
 'x+1/2, z+1/2, y'
 '-x+1/2, z+1/2, -y'
 '-z+1/2, -y+1/2, x'
 '-z+1/2, y+1/2, -x'
 'z+1/2, -y+1/2, -x'
 'z+1/2, y+1/2, x'
 
_cell_length_a                    26.282(3)
_cell_length_b                    26.282(3)
_cell_length_c                    26.282(3)
_cell_angle_alpha                 90
_cell_angle_beta                  90
_cell_angle_gamma                 90
_cell_volume                      18155(6)
_cell_formula_units_Z             16
_cell_measurement_temperature     298(2)
_cell_measurement_reflns_used     115606
_cell_measurement_theta_min       0.361
_cell_measurement_theta_max       33.548
 
_exptl_crystal_description        'octahedron'
_exptl_crystal_colour             'dark blue'
_exptl_crystal_density_meas       ?
_exptl_crystal_density_method     ?
_exptl_crystal_density_diffrn     0.986          
_exptl_crystal_F_000              5366
_exptl_transmission_factor_min    ?
_exptl_transmission_factor_max    ?
_exptl_crystal_size_max           0.054
_exptl_crystal_size_mid           0.052
_exptl_crystal_size_min           0.050
_exptl_absorpt_coefficient_mu     1.032
_shelx_estimated_absorpt_T_min    0.946
_shelx_estimated_absorpt_T_max    0.950
_exptl_absorpt_correction_type    'empirical'
_exptl_absorpt_correction_T_min   0.787
_exptl_absorpt_correction_T_max   1.000
_exptl_absorpt_process_details    '<i>HKL3000sm Scalepack</i>(Otwinowski et.al,2003)'
_exptl_absorpt_special_details    ?
_diffrn_ambient_temperature       298(2)
_diffrn_radiation_wavelength      0.630
_diffrn_radiation_type            synchrotron
_diffrn_source                    'PLSII 2D bending magnet'
_diffrn_measurement_device_type   'Rayonix MX225HS CCD area detector'
_diffrn_measurement_method        'omega scan'
_diffrn_detector_area_resol_mean  ?
_diffrn_reflns_number             46830
_diffrn_reflns_av_unetI/netI      0.0512
_diffrn_reflns_av_R_equivalents   0.2113
_diffrn_reflns_limit_h_min        -36
_diffrn_reflns_limit_h_max        36
_diffrn_reflns_limit_k_min        -36
_diffrn_reflns_limit_k_max        36
_diffrn_reflns_limit_l_min        -36
_diffrn_reflns_limit_l_max        36
_diffrn_reflns_theta_min          2.748
_diffrn_reflns_theta_max          25.981
_diffrn_reflns_theta_full         22.210
_diffrn_measured_fraction_theta_max   0.991
_diffrn_measured_fraction_theta_full  0.986
_diffrn_reflns_Laue_measured_fraction_max    0.991
_diffrn_reflns_Laue_measured_fraction_full   0.986
_diffrn_reflns_point_group_measured_fraction_max   0.991
_diffrn_reflns_point_group_measured_fraction_full  0.986
_reflns_number_total              1324
_reflns_number_gt                 668
_reflns_threshold_expression      'I > 2\s(I)'
_reflns_Friedel_coverage          0.000
_reflns_Friedel_fraction_max      .
_reflns_Friedel_fraction_full     .
 
_reflns_special_details
;
 Reflections were merged by SHELXL according to the crystal
 class for the calculation of statistics and refinement.
 
 _reflns_Friedel_fraction is defined as the number of unique
 Friedel pairs measured divided by the number that would be
 possible theoretically, ignoring centric projections and
 systematic absences.
;
 
_computing_data_collection        '<i>PAL BL2D-SMDC Program</i>(Shin et.al, 2016)'
_computing_cell_refinement        '<i>HKL3000sm</i>(Otwinowski & Minor, 1997)'
_computing_data_reduction         '<i>HKL3000sm</i>(Otwinowski & Minor, 1997)'
_computing_structure_solution     '<i>SHELXT-2018</i>(Sheldrick, 2018)'
_computing_structure_refinement   '<i>SHELXL-2018</i>(Sheldrick, 2018)'
_computing_molecular_graphics     '<i>DIAMOND 4</i>(Putx&Brandenburg, 2014)'
_computing_publication_material   '<i>publCIF</i>(Westrip, 2010)'
_refine_special_details           ?
_refine_ls_structure_factor_coef  Fsqd
_refine_ls_matrix_type            full
_refine_ls_weighting_scheme       calc
_refine_ls_weighting_details
'w=1/[\s^2^(Fo^2^)+(0.1539P)^2^] where P=(Fo^2^+2Fc^2^)/3'
_atom_sites_solution_primary      ?
_atom_sites_solution_secondary    ?
_atom_sites_solution_hydrogens    mixed
_refine_ls_hydrogen_treatment     mixed
_refine_ls_extinction_method      none
_refine_ls_extinction_coef        .
_refine_ls_number_reflns          1324
_refine_ls_number_parameters      53
_refine_ls_number_restraints      18
_refine_ls_R_factor_all           0.1176
_refine_ls_R_factor_gt            0.0699
_refine_ls_wR_factor_ref          0.2522
_refine_ls_wR_factor_gt           0.2200
_refine_ls_goodness_of_fit_ref    0.996
_refine_ls_restrained_S_all       0.995
_refine_ls_shift/su_max           0.000
_refine_ls_shift/su_mean          0.000
 
loop_
 _atom_site_label
 _atom_site_type_symbol
 _atom_site_fract_x
 _atom_site_fract_y
 _atom_site_fract_z
 _atom_site_U_iso_or_equiv
 _atom_site_adp_type
 _atom_site_occupancy
 _atom_site_site_symmetry_order  
 _atom_site_calc_flag
 _atom_site_refinement_flags_posn
 _atom_site_refinement_flags_adp
 _atom_site_refinement_flags_occupancy
 _atom_site_disorder_assembly
 _atom_site_disorder_group
Cu1 Cu 0.21496(3) 0.28504(3) 0.500000 0.0785(5) Uani 1 4 d S T P . .
O1 O 0.25668(13) 0.31707(13) 0.55233(13) 0.0946(10) Uani 1 1 d . . . . .
C1 C 0.29613(19) 0.29613(19) 0.5689(3) 0.0843(16) Uani 1 2 d S T P . .
C2 C 0.32134(19) 0.32134(19) 0.6146(2) 0.0878(18) Uani 1 2 d S T P . .
C3 C 0.3642(2) 0.3004(3) 0.6358(2) 0.0891(18) Uani 1 2 d S T P . .
H3 H 0.378944 0.271772 0.621056 0.107 Uiso 1 2 calc R U P . .
O1W O 0.1562(2) 0.3438(2) 0.500000 0.149(4) Uani 0.96 4 d DS TU P . .
H1O1 H 0.1219(4) 0.3369(8) 0.500000 0.224 Uiso 0.96 2 d DS U P . .
O2W O 0.0746(15) 0.2700(9) 0.5121(11) 0.114(14) Uani 0.08 1 d D U P A -1
H1O2 H 0.078(4) 0.2429(10) 0.4904(16) 0.171 Uiso 0.08 1 d D U P B -1
H2O2 H 0.064(3) 0.2986(9) 0.495(2) 0.171 Uiso 0.08 1 d D U P C -1
 
loop_
 _atom_site_aniso_label
 _atom_site_aniso_U_11
 _atom_site_aniso_U_22
 _atom_site_aniso_U_33
 _atom_site_aniso_U_23
 _atom_site_aniso_U_13
 _atom_site_aniso_U_12
Cu1 0.0813(6) 0.0813(6) 0.0728(7) 0.000 0.000 0.0132(5)
O1 0.095(2) 0.094(2) 0.094(2) -0.0153(17) -0.0180(17) 0.0190(18)
C1 0.088(2) 0.088(2) 0.077(4) 0.000(2) 0.000(2) -0.002(3)
C2 0.092(3) 0.092(3) 0.079(4) -0.007(2) -0.007(2) 0.006(3)
C3 0.089(2) 0.090(4) 0.089(2) -0.008(2) -0.009(3) 0.008(2)
O1W 0.132(4) 0.132(4) 0.184(9) 0.000 0.000 0.052(6)
O2W 0.094(16) 0.14(2) 0.11(2) -0.005(16) -0.005(16) 0.006(15)
 
_geom_special_details
;
 All esds (except the esd in the dihedral angle between two l.s. planes)
 are estimated using the full covariance matrix.  The cell esds are taken
 into account individually in the estimation of esds in distances, angles
 and torsion angles; correlations between esds in cell parameters are only
 used when they are defined by crystal symmetry.  An approximate (isotropic)
 treatment of cell esds is used for estimating esds involving l.s. planes.
;
 
loop_
 _geom_bond_atom_site_label_1
 _geom_bond_atom_site_label_2
 _geom_bond_distance
 _geom_bond_site_symmetry_2
 _geom_bond_publ_flag
Cu1 O1 1.950(3) 86_556 ?
Cu1 O1 1.950(3) 181 ?
Cu1 O1 1.950(3) 98_556 ?
Cu1 O1 1.950(3) . ?
Cu1 O1W 2.184(8) . ?
Cu1 Cu1 2.605(2) 169_556 ?
O1 C1 1.251(4) . ?
C1 C2 1.524(10) . ?
C2 C3 1.372(5) 11_566 ?
C2 C3 1.372(5) . ?
C3 H3 0.9300 . ?
O1W H1O1 0.918(7) . ?
O1W H1O1 0.918(7) 86_556 ?
O2W H1O2 0.9200(11) . ?
O2W H2O2 0.9200(11) . ?
 
loop_
 _geom_angle_atom_site_label_1
 _geom_angle_atom_site_label_2
 _geom_angle_atom_site_label_3
 _geom_angle
 _geom_angle_site_symmetry_1
 _geom_angle_site_symmetry_3
 _geom_angle_publ_flag
O1 Cu1 O1 89.7(2) 86_556 181 ?
O1 Cu1 O1 89.3(2) 86_556 98_556 ?
O1 Cu1 O1 169.4(2) 181 98_556 ?
O1 Cu1 O1 169.4(2) 86_556 . ?
O1 Cu1 O1 89.3(2) 181 . ?
O1 Cu1 O1 89.7(2) 98_556 . ?
O1 Cu1 O1W 95.31(10) 86_556 . ?
O1 Cu1 O1W 95.31(10) 181 . ?
O1 Cu1 O1W 95.31(10) 98_556 . ?
O1 Cu1 O1W 95.31(10) . . ?
O1 Cu1 Cu1 84.69(10) 86_556 169_556 ?
O1 Cu1 Cu1 84.69(10) 181 169_556 ?
O1 Cu1 Cu1 84.69(10) 98_556 169_556 ?
O1 Cu1 Cu1 84.69(10) . 169_556 ?
O1W Cu1 Cu1 180.00(5) . 169_556 ?
C1 O1 Cu1 121.4(4) . . ?
O1 C1 O1 127.5(7) . 110 ?
O1 C1 C2 116.3(3) . . ?
O1 C1 C2 116.3(3) 110 . ?
C3 C2 C3 119.6(7) 11_566 . ?
C3 C2 C1 120.2(3) 11_566 . ?
C3 C2 C1 120.2(3) . . ?
C2 C3 C2 120.4(7) 8_656 . ?
C2 C3 H3 119.8 8_656 . ?
C2 C3 H3 119.8 . . ?
Cu1 O1W H1O1 123.7(13) . . ?
Cu1 O1W H1O1 123.7(13) . 86_556 ?
H1O1 O1W H1O1 113(3) . 86_556 ?
H1O2 O2W H2O2 111.40(18) . . ?
 
loop_
 _geom_torsion_atom_site_label_1
 _geom_torsion_atom_site_label_2
 _geom_torsion_atom_site_label_3
 _geom_torsion_atom_site_label_4
 _geom_torsion
 _geom_torsion_site_symmetry_1
 _geom_torsion_site_symmetry_2
 _geom_torsion_site_symmetry_3
 _geom_torsion_site_symmetry_4
 _geom_torsion_publ_flag
Cu1 O1 C1 O1 7.6(10) . . . 110 ?
Cu1 O1 C1 C2 -171.9(4) . . . . ?
O1 C1 C2 C3 0.9(10) . . . 11_566 ?
O1 C1 C2 C3 -178.7(6) 110 . . 11_566 ?
O1 C1 C2 C3 178.7(6) . . . . ?
O1 C1 C2 C3 -0.9(10) 110 . . . ?
C3 C2 C3 C2 1.5(16) 11_566 . . 8_656 ?
C1 C2 C3 C2 -176.4(5) . . . 8_656 ?
 
loop_
 _geom_hbond_atom_site_label_D 
 _geom_hbond_atom_site_label_H 
 _geom_hbond_atom_site_label_A 
 _geom_hbond_distance_DH 
 _geom_hbond_distance_HA 
 _geom_hbond_distance_DA 
 _geom_hbond_angle_DHA 
 _geom_hbond_site_symmetry_A 
 _geom_hbond_publ_flag
O1W H1O1 O2W^a  0.918(7) 2.18(3) 2.91(4) 136(2) . yes
O1W H1O1 O2W^a  0.918(7) 2.18(3) 2.91(4) 136(2) 98_556 yes
 
_refine_diff_density_max    0.553
_refine_diff_density_min   -0.379
_refine_diff_density_rms    0.076

_shelx_res_file
;
TITL H2O-HK(3rd) in Fm-3m
    H2O-HK(3rd).res
    created by SHELXL-2018/3 at 14:50:11 on 19-Apr-2021
CELL  0.63000  26.2822  26.2822  26.2822   90.000   90.000   90.000
ZERR   16.000   0.0030   0.0030   0.0030    0.000    0.000    0.000
LATT  4
SYMM -X, -Y, Z
SYMM -X, Y, -Z
SYMM X, -Y, -Z
SYMM Z, X, Y
SYMM Z, -X, -Y
SYMM -Z, -X, Y
SYMM -Z, X, -Y
SYMM Y, Z, X
SYMM -Y, Z, -X
SYMM Y, -Z, -X
SYMM -Y, -Z, X
SYMM Y, X, -Z
SYMM -Y, -X, -Z
SYMM Y, -X, Z
SYMM -Y, X, Z
SYMM X, Z, -Y
SYMM -X, Z, Y
SYMM -X, -Z, -Y
SYMM X, -Z, Y
SYMM Z, Y, -X
SYMM Z, -Y, X
SYMM -Z, Y, X
SYMM -Z, -Y, -X
SFAC C H O CU
DISP C          0.0021         0.0012           9.00
DISP H          0.0000         0.0000           0.66
DISP O          0.0080         0.0047          23.75
DISP Cu         0.3383         1.0252        3719.19
UNIT 288 218.88 253.44 48
ACTA
OMIT -3 52
OMIT 0 4 4
OMIT 0 2 2
OMIT 6 6 6
OMIT 4 6 8
OMIT 1 1 5
OMIT 1 1 3
OMIT 11 13 17
OMIT 2 4 16
OMIT 6 10 18
L.S. 10
SIZE 0.054 0.052 0.050
TEMP 25.15
BOND $H
CONF
WPDB
EQIV $2 x, y, -z+1
HTAB O1W O2W
HTAB O1W O2W_$2
MERG 2
LIST 4
FMAP -2
PLAN -10
WGHT    0.153900
FVAR       0.06830
CU1   4    0.214955    0.285045    0.500000    10.25000    0.08135    0.08135 =
         0.07285    0.00000    0.00000    0.01316
O1    3    0.256683    0.317068    0.552332    11.00000    0.09543    0.09429 =
         0.09401   -0.01534   -0.01803    0.01897
C1    1    0.296126    0.296126    0.568855    10.50000    0.08793    0.08793 =
         0.07689    0.00019    0.00019   -0.00208
C2    1    0.321341    0.321341    0.614587    10.50000    0.09237    0.09237 =
         0.07866   -0.00666   -0.00666    0.00649
C3    1    0.364199    0.300360    0.635801    10.50000    0.08874    0.08988 =
         0.08874   -0.00841   -0.00880    0.00841
AFIX  43
H3    2    0.378944    0.271772    0.621056    10.50000   -1.20000

AFIX   0
SIMU 0.01 O1W
DELU 0.01 O1W
ISOR 0.01 O1W
EQIV $1 0.5-y, 0.5-x, 1-z
DFIX 0.92 0.01 O1W H1O1 O1W H1O1_$1
DANG 1.52 0.02 H1O1 H1O1_$1
REM  coordinated H2O 10.25 site
O1W   3    0.156192    0.343808    0.500000    10.24000    0.13173    0.13173 =
         0.18395    0.00000    0.00000    0.05246
H1O1  2    0.121938    0.336935    0.500000    10.48000   -1.50000

REM Free H2O #1 10.5 site
PART -1
ISOR 0.01 O2W
DFIX 0.92 0.001 O2W H1O2 O2W H2O2
DANG 1.52 0.001 H1O2 H2O2
O2W   3    0.074621    0.270036    0.512105    10.08000    0.09395    0.14104 =
         0.10699   -0.00537   -0.00455    0.00580
H1O2  2    0.078380    0.242871    0.490351    10.08000   -1.50000
H2O2  2    0.063625    0.298589    0.495101    10.08000   -1.50000
PART 0
HKLF 4


REM  H2O-HK(3rd) in Fm-3m
REM wR2 = 0.2522, GooF = S = 0.996, Restrained GooF = 0.995 for all data
REM R1 = 0.0699 for 668 Fo > 4sig(Fo) and 0.1176 for all 1324 data
REM 53 parameters refined using 18 restraints

END

WGHT      0.1539      0.0000

REM Highest difference peak  0.553,  deepest hole -0.379,  1-sigma level  0.076
Q1    1   0.3985  0.3296  0.1015  10.50000  0.05    0.55
Q2    1   0.1917  0.2603  0.5242  11.00000  0.05    0.54
Q3    1   0.1901  0.3099  0.4779  10.50000  0.05    0.50
Q4    1   0.2625  0.2375  0.4735  10.50000  0.05    0.43
Q5    1   0.3237  0.3237  0.5959  10.50000  0.05    0.38
Q6    1   0.2153  0.2509  0.5000  10.50000  0.05   -0.38
Q7    1   0.0000  0.0203  0.0000  10.12500  0.05   -0.37
Q8    1   0.1791  0.2809  0.5000  10.50000  0.05   -0.26
Q9    1   0.2297  0.2297  0.4936  10.50000  0.05   -0.26
Q10   1   0.0000  0.4473  0.0000  10.12500  0.05   -0.26
;
_shelx_res_checksum   67756

_shelx_hkl_file
;
  -4   4  -4 1922.84   57.79
   4  -4   4 2073.65   88.03
  -5   5  -5 6526.52  241.15
  -6   6  -6  848.88   30.55
   6  -6   6  847.50   30.47
  -7   7  -7 6895.18  262.47
   7  -7   7 6904.02  262.08
  -8   8  -8  576.18   22.16
   8  -8   8  571.64   21.47
  -9   9  -9  455.07   18.01
   9  -9   9  431.75   16.77
 -10  10 -10  612.50   23.16
  10 -10  10  612.42   35.32
 -11  11 -11    3.39    8.39
  11 -11  11   -1.85    7.39
 -12  12 -12  203.60   12.54
  12 -12  12  191.91   11.31
 -13  13 -13    7.62    7.85
  13 -13  13   -7.00    8.23
 -14  14 -14  215.53   12.93
  14 -14  14  185.14   12.85
 -15  15 -15   26.78   10.39
  15 -15  15   29.47    9.23
 -16  16 -16  174.59   14.16
  16 -16  16  130.73   13.31
 -17  17 -17   -9.08   11.47
  17 -17  17   10.77   10.31
 -18  18 -18    9.93   12.00
  18 -18  18   15.62   10.08
 -19  19 -19   -0.92    9.39
  19 -19  19   -4.23   13.08
 -20  20 -20   25.62   13.39
  20 -20  20    6.69    9.93
 -21  21 -21    3.15    9.08
  21 -21  21    4.77    7.39
 -22  22 -22   -7.39   10.16
  22 -22  22    5.85    9.46
 -23  23 -23   -1.39    8.31
  23 -23  23   -0.46    8.31
  22 -24  24   -2.08    8.16
 -22  24 -24   -1.23    9.93
  21 -23  23   -1.85    8.08
 -21  23 -23   -5.16    9.23
  20 -22  22    4.39    9.31
 -20  22 -22   -1.00   11.00
  19 -21  21    0.77    6.85
 -19  21 -21    6.08    8.46
  18 -20  20  -17.08   10.62
 -18  20 -20   -4.85   12.08
  17 -19  19    8.39   11.00
 -17  19 -19   -7.16   12.08
  16 -18  18   -5.00   10.31
 -16  18 -18   19.93   12.16
  15 -17  17   -5.00    9.46
 -15  17 -17    1.46   11.31
  14 -16  16   33.01    8.54
 -14  16 -16   39.63    8.70
  13 -15  15   10.93    7.31
 -13  15 -15   -0.62   10.23
  12 -14  14   43.63    8.85
 -12  14 -14   33.40    9.23
  11 -13  13   -4.54    7.93
 -11  13 -13   12.62    7.62
  10 -12  12   40.47    7.54
 -10  12 -12   46.01    9.00
   9 -11  11   63.79   10.62
  -9  11 -11   65.64    9.00
   8 -10  10  105.03   10.31
  -8  10 -10  108.65    8.93
   7  -9   9  311.48   18.47
  -7   9  -9  316.64   14.70
   6  -8   8  553.71   29.86
  -6   8  -8  591.26   31.01
   5  -7   7  830.42   41.94
  -5   7  -7  782.79   42.47
   4  -6   6  627.20   32.09
  -4   6  -6  595.19   30.32
   2  -4   4  672.14   25.70
  -2   4  -4  754.31   37.78
   0  -2   2 5959.42  156.13
   0   2  -2 7466.89  269.93
  -3   1  -1   13.39    1.92
   3  -1   1   15.31    1.85
   4  -2   2  619.20   22.78
  -5   3  -3   23.24    4.46
   5  -3   3   29.32    4.31
  -6   4  -4   14.77    4.62
   6  -4   4   29.32    4.23
  -7   5  -5  111.65    7.77
   7  -5   5  104.34    7.39
  -8   6  -6  254.00   13.47
   8  -6   6  255.23   17.62
  -9   7  -7  258.08   12.31
   9  -7   7  242.15   11.62
 -10   8  -8    7.00    6.77
  10  -8   8    9.00    5.77
 -11   9  -9   20.16    7.31
  11  -9   9   27.55    6.62
 -12  10 -10    6.31    7.62
  12 -10  10    7.31    6.77
 -13  11 -11   32.01    8.08
  13 -11  11   36.40    7.85
 -14  12 -12   10.16    8.77
  14 -12  12    2.77    7.77
 -15  13 -13    3.85    7.77
  15 -13  13    1.85    8.08
 -16  14 -14   -0.85   10.16
  16 -14  14    8.93    8.77
 -17  15 -15    4.39   10.62
  17 -15  15   -4.08    9.39
 -18  16 -16   -2.54   11.39
  18 -16  16   -4.62    9.23
 -19  17 -17   16.70   11.93
  19 -17  17    4.77    9.77
 -20  18 -18    8.31   12.16
  20 -18  18   -4.69   11.39
 -21  19 -19   -3.46    8.93
  21 -19  19    1.92    7.93
 -22  20 -20   -0.77   10.70
  22 -20  20   -1.31    7.85
 -23  21 -21  -10.31    9.31
  23 -21  21   -1.62    5.69
 -24  22 -22    5.39    7.62
  24 -22  22    2.92    8.46
 -25  23 -23    1.62   13.00
  25 -23  23   -2.23    6.16
  21 -25  25    4.54   15.47
 -21  25 -25   23.62   17.93
  20 -24  24   -2.31    8.93
 -20  24 -24   13.93   16.16
  19 -23  23   18.54    7.39
 -19  23 -23   -7.00    8.54
  18 -22  22   -1.85    9.70
 -18  22 -22   11.85   11.16
  17 -21  21   13.77   10.23
 -17  21 -21    6.54    9.62
  16 -20  20  -12.47   10.77
 -16  20 -20   -3.46   13.08
  15 -19  19   -5.62   10.23
 -15  19 -19   -8.16   10.08
  14 -18  18   48.48    9.70
 -14  18 -18   49.78   10.39
  13 -17  17    3.62   11.39
 -13  17 -17    2.00    8.70
  12 -16  16  113.65   16.85
 -12  16 -16  120.04   12.77
  11 -15  15    0.15   11.31
 -11  15 -15    0.85    7.54
  10 -14  14  173.98   16.77
 -10  14 -14  188.67   15.31
   9 -13  13  -16.24    9.85
  -9  13 -13   -3.00    8.77
   8 -12  12  199.60   16.01
  -8  12 -12  187.44   17.54
   7 -11  11  263.78   12.62
  -7  11 -11  247.23   17.47
   6 -10  10   81.03    7.54
  -6  10 -10   73.87   12.23
   4  -8   8  149.97    8.70
  -4   8  -8  115.88   11.85
   2  -6   6   16.01    4.69
  -2   6  -6   28.78    4.85
   1  -5   5  784.48   27.70
  -1   5  -5  699.30   25.32
   0  -4   4 4877.92  184.14
  -1  -3   3  927.06   27.93
   1   3  -3  909.21   28.24
  -3  -1   1   13.47    1.15
  -4   0   0 5336.76  131.27
   4   0   0 6261.21  152.51
  -5   1  -1   10.23    2.62
   5  -1   1    9.39    3.62
  -6   2  -2  118.65    7.31
   6  -2   2  124.96    7.46
  -7   3  -3  688.60   34.09
  -8   4  -4  175.36    9.70
   8  -4   4  183.13    9.39
 -10   6  -6  109.27    7.77
  10  -6   6  104.03    7.00
 -11   7  -7  644.28   22.78
  11  -7   7  649.20   23.01
 -12   8  -8   74.87    7.93
  12  -8   8   59.17    7.46
 -13   9  -9   38.32    8.23
  13  -9   9   30.70    6.23
 -14  10 -10   92.64    9.54
  14 -10  10   84.49    8.16
 -15  11 -11    1.77    8.62
  15 -11  11   -0.85    7.77
 -16  12 -12  144.43   13.08
  16 -12  12  139.27   12.00
 -17  13 -13    7.31    8.54
  17 -13  13   10.77    6.39
 -18  14 -14  105.88   12.93
  18 -14  14  101.34   11.77
 -19  15 -15  -11.08   11.08
  19 -15  15    0.62    8.77
 -20  16 -16    6.85   12.39
  20 -16  16    9.23    9.54
 -21  17 -17    5.85    9.46
  21 -17  17   -0.38   12.47
 -22  18 -18    7.31   12.47
  22 -18  18   10.00   10.39
 -23  19 -19    6.85   10.08
  23 -19  19    6.31    6.54
 -24  20 -20   -4.62   11.23
  24 -20  20   -1.69    7.69
 -25  21 -21   -3.08    8.54
  25 -21  21   -2.23    5.62
 -26  22 -22    2.23    8.93
  26 -22  22    5.16    7.39
  19 -25  25   -3.46    9.00
 -19  25 -25   -0.62   16.85
  18 -24  24    3.62    8.39
 -18  24 -24   -4.62   20.70
  17 -23  23    2.31    9.46
 -17  23 -23    5.85   10.16
  16 -22  22    5.92   12.62
 -16  22 -22  -13.54   12.00
  15 -21  21  -18.78   13.54
 -15  21 -21    8.39   12.23
  14 -20  20   -2.31   13.62
 -14  20 -20   10.93   10.54
  13 -19  19   25.55   13.54
 -13  19 -19   16.39   12.08
  12 -18  18   26.62   14.24
 -12  18 -18   27.93   19.08
  11 -17  17   17.24    7.85
 -11  17 -17   13.00   18.78
  10 -16  16    6.69    8.77
 -10  16 -16    3.23   15.16
   9 -15  15    1.46    8.23
  -9  15 -15  -25.24   16.62
   8 -14  14    4.62    8.23
  -8  14 -14  -15.62   13.85
   7 -13  13   11.70    6.31
  -7  13 -13   17.62   12.00
   6 -12  12   69.79    8.23
  -6  12 -12   69.41    8.54
   5 -11  11  178.75   10.31
  -5  11 -11  192.06   12.54
   4 -10  10  233.15   11.77
  -4  10 -10  258.16   11.93
   3  -9   9   78.87    6.23
  -3   9  -9   78.72    7.31
   2  -8   8  150.89    9.31
  -2   8  -8  153.28    8.16
   1  -7   7  253.31   12.08
  -1   7  -7  258.77   11.93
   0  -6   6  275.09   12.31
   0   6  -6  267.39   11.70
  -1  -5   5  797.64   38.78
   1   5  -5  763.39   25.47
  -2  -4   4  695.68   22.85
   2   4  -4  742.85   24.78
  -5  -1   1   14.93    3.00
  -6   0   0  943.68   27.47
   6   0   0  933.06   37.70
  -7   1  -1   23.62    5.92
   7  -1   1   16.62    4.39
  -9   3  -3   -2.00    4.23
   9  -3   3    1.69    3.85
 -10   4  -4 1309.87   57.63
  10  -4   4 1329.42   56.79
 -11   5  -5    8.08    5.16
  11  -5   5    6.31    4.85
 -12   6  -6   98.42    7.93
  12  -6   6  112.19    7.46
 -13   7  -7  136.04    9.08
  13  -7   7  145.66    8.93
 -14   8  -8    3.92    7.16
  14  -8   8    2.23    6.62
 -15   9  -9  137.12    8.54
  15  -9   9  142.43    9.00
 -16  10 -10   11.62    8.31
  16 -10  10   18.93    7.39
 -17  11 -11   76.64    8.46
  17 -11  11   58.63    7.54
 -18  12 -12    1.54    9.46
  18 -12  12    4.16    8.16
 -19  13 -13    9.00    8.08
  19 -13  13   10.70    8.62
 -20  14 -14    4.69   10.54
  20 -14  14    2.85    9.16
 -21  15 -15   -2.62   11.47
  21 -15  15    8.31    8.39
 -22  16 -16    7.69   12.23
  22 -16  16    6.69   10.08
 -23  17 -17    1.69   11.70
  23 -17  17   -1.00    9.77
 -24  18 -18   11.23   11.54
  24 -18  18    3.85    8.77
 -25  19 -19   -9.00   10.93
  25 -19  19   -0.85    8.31
 -26  20 -20   -0.46   10.00
  26 -20  20    2.77    6.77
 -27  21 -21   -0.77   12.31
  27 -21  21   -1.77    6.46
  18 -26  26   -1.46    7.54
 -18  26 -26    5.85   13.16
  17 -25  25    1.46   10.93
 -17  25 -25    0.92   15.93
  16 -24  24    0.38   12.00
 -16  24 -24   22.55   20.70
  15 -23  23    5.77    9.93
 -15  23 -23    3.69   20.31
  14 -22  22   -4.23    8.93
 -14  22 -22   -4.23   18.08
  13 -21  21    8.93   10.31
 -13  21 -21   -0.77   20.62
  12 -20  20   12.39   10.62
 -12  20 -20    6.16   20.70
  11 -19  19   -5.54    8.62
 -11  19 -19    0.15    8.77
  10 -18  18    5.85   10.00
 -10  18 -18   24.08   10.16
   9 -17  17    7.54    8.85
  -9  17 -17   -5.77   10.70
   8 -16  16   24.93    7.62
  -8  16 -16   25.08    9.93
   7 -15  15    0.46    6.93
  -7  15 -15    3.31    6.77
   6 -14  14   15.62    8.00
  -6  14 -14   13.08    8.77
   5 -13  13   59.17    8.39
  -5  13 -13   65.94    9.62
   4 -12  12   97.65    8.08
  -4  12 -12   99.42    8.77
   3 -11  11  513.93   18.70
  -3  11 -11  519.63   19.47
   2 -10  10  121.65    8.23
  -2  10 -10  127.73    8.54
   1  -9   9  564.18   20.24
  -1   9  -9  521.63   18.93
   0  -8   8  411.90   15.47
   0   8  -8  382.43   14.85
  -1  -7   7  254.16   11.16
   1   7  -7  245.46   11.08
  -2  -6   6   19.85    4.23
   2   6  -6   19.01    4.54
  -3  -5   5 1578.27   68.02
  -4  -4   4 1899.60   53.79
   4   4  -4 1964.77   79.18
  -5  -3   3   28.39    2.69
   5   3  -3   24.47    2.77
  -6  -2   2  122.73    5.54
   6   2  -2  125.42    5.31
  -7  -1   1   25.39    4.23
   7   1  -1   18.85    4.54
  -9   1  -1   15.93    3.54
   9  -1   1   11.47    3.15
 -10   2  -2  360.96   13.31
  10  -2   2  367.27   13.54
  11  -3   3  672.90   30.39
 -12   4  -4   46.25    5.77
  12  -4   4   62.10    5.16
 -13   5  -5  216.53   10.08
  13  -5   5  210.22    9.16
 -14   6  -6   13.16    6.46
  14  -6   6    9.39    6.00
 -15   7  -7   -2.08    7.08
  15  -7   7   10.77    6.93
 -16   8  -8    7.93    8.31
  16  -8   8    6.00    6.39
 -17   9  -9   -4.46    7.85
  17  -9   9   -9.00    6.93
 -18  10 -10   57.33    9.77
  18 -10  10   70.95    8.70
 -19  11 -11   23.16    9.08
  19 -11  11   12.85    8.23
 -20  12 -12   37.09   10.62
  20 -12  12   25.85    9.00
 -21  13 -13    6.00   10.62
  21 -13  13   -4.92    8.77
 -22  14 -14   13.77   10.93
  22 -14  14    4.69    9.46
 -23  15 -15    7.39   11.85
  23 -15  15   -1.92    9.77
 -24  16 -16    3.08   11.93
  24 -16  16   -1.69    9.31
 -25  17 -17    6.85   11.39
  25 -17  17    5.08    8.77
 -26  18 -18    1.08   11.16
  26 -18  18    0.38    7.69
 -27  19 -19    2.77   10.16
  27 -19  19    6.46    9.62
 -28  20 -20    0.08    9.39
  28 -20  20    2.69    7.39
 -29  21 -21   -3.54   14.77
  29 -21  21    4.08    9.93
  16 -26  26   -0.15    7.62
 -16  26 -26    9.62   21.62
  15 -25  25    2.62    8.85
 -15  25 -25    5.77    8.31
  14 -24  24    8.85    9.08
 -14  24 -24    4.85   10.46
  13 -23  23   -5.54    9.62
 -13  23 -23   -2.23   10.62
  12 -22  22   -8.54   11.47
 -12  22 -22   -1.23   12.39
  11 -21  21   14.24    7.23
 -11  21 -21   28.16   12.23
  10 -20  20   -4.16   10.46
 -10  20 -20    0.08   12.23
   9 -19  19   51.79   10.70
  -9  19 -19   57.25   12.62
   8 -18  18    3.15    9.23
  -8  18 -18    4.54   10.62
   7 -17  17   55.09    8.08
  -7  17 -17   42.63    8.54
   6 -16  16   37.09    8.85
  -6  16 -16   40.71    9.23
   5 -15  15   13.47    8.62
  -5  15 -15  -12.47    9.39
   4 -14  14  294.63   12.77
  -4  14 -14  291.48   16.08
   3 -13  13   23.01    7.62
  -3  13 -13   16.85    7.85
   2 -12  12 1195.92   53.32
  -2  12 -12 1238.16   37.55
   1 -11  11    3.31    4.92
  -1  11 -11    8.00    6.23
   0 -10  10  364.73   14.62
   0  10 -10  352.03   21.16
  -1  -9   9  530.94   28.24
   1   9  -9  557.41   28.39
  -2  -8   8  144.81    8.23
   2   8  -8  139.43    8.39
  -3  -7   7 1946.31   81.64
   3   7  -7 2004.56   83.64
  -4  -6   6  566.18   29.01
   4   6  -6  563.95   20.08
  -6  -4   4   25.24    3.85
   6   4  -4   18.70    3.15
  -7  -3   3  665.67   20.47
   7   3  -3  666.52   28.24
  -8  -2   2  778.32   22.47
   8   2  -2  868.89   24.93
  -9  -1   1   21.70    3.08
   9   1  -1   16.85    2.62
 -10   0   0  834.19   37.40
 -11   1  -1    8.23    4.08
  11  -1   1    9.77    3.62
  12  -2   2  572.03   26.32
 -13   3  -3   34.47    5.39
  13  -3   3   27.01    4.31
 -14   4  -4  277.63   11.62
  14  -4   4  287.78   11.70
 -15   5  -5  180.13    9.54
  15  -5   5  166.44    8.77
 -16   6  -6    2.31    6.23
  16  -6   6    9.93    5.62
 -17   7  -7  325.33   13.77
  17  -7   7  319.79   12.62
 -18   8  -8   44.17    8.46
  18  -8   8   47.71    6.85
 -19   9  -9  161.28   11.23
  19  -9   9  151.97   10.31
 -20  10 -10   27.55    8.70
  20 -10  10   18.93    7.69
 -21  11 -11   69.71    9.54
  21 -11  11   81.72    8.62
 -22  12 -12    0.15   10.08
  22 -12  12   -5.08    8.62
 -23  13 -13   -2.15   11.16
  23 -13  13    2.15    8.54
 -24  14 -14   16.31   11.31
  24 -14  14   24.47    9.77
 -25  15 -15    4.69   12.00
  25 -15  15    7.39    9.46
 -26  16 -16   -1.77   11.77
  26 -16  16   11.23    9.16
 -27  17 -17    0.54   11.77
  27 -17  17   13.31   10.31
 -28  18 -18   -0.92    9.39
  28 -18  18   -5.16    8.77
 -29  19 -19   -1.46    9.39
  29 -19  19    0.00    6.46
 -30  20 -20   -0.92   10.77
  30 -20  20    4.16    8.00
  15 -27  27   -3.00    7.23
 -15  27 -27    1.23   16.24
  14 -26  26   -2.23    8.46
 -14  26 -26    0.38    6.93
  13 -25  25   -0.15    8.54
 -13  25 -25    2.62   10.16
  12 -24  24    4.77    8.39
 -12  24 -24   30.78   23.39
  11 -23  23    0.77   10.23
 -11  23 -23   -2.00   12.47
  10 -22  22    0.00   10.39
 -10  22 -22    5.31   11.47
   9 -21  21   13.93   10.77
  -9  21 -21    5.54   12.00
   8 -20  20    9.70   10.23
  -8  20 -20   -7.31   11.62
   7 -19  19    6.39    8.00
  -7  19 -19   -2.08   11.31
   6 -18  18   10.62    9.08
  -6  18 -18    2.23    9.77
   5 -17  17   10.23    8.39
  -5  17 -17   24.55   10.08
   4 -16  16   -8.39    8.08
  -4  16 -16    8.31    9.54
   3 -15  15   13.47    7.54
  -3  15 -15   25.32    8.39
   2 -14  14   84.87    8.31
  -2  14 -14   74.72    8.08
   1 -13  13   27.62    7.39
  -1  13 -13   20.54    7.46
   0 -12  12  132.12    8.39
   0  12 -12  123.42    9.08
  -1 -11  11    1.23    5.54
   1  11 -11   10.31    6.00
  -2 -10  10  111.65    7.31
   2  10 -10  126.66    8.16
  -3  -9   9   65.33    6.08
   3   9  -9   67.56    6.23
  -4  -8   8  151.82    7.69
   4   8  -8  148.97    8.16
  -5  -7   7  797.25   24.93
   5   7  -7  840.42   39.09
  -6  -6   6  820.64   26.55
   6   6  -6  788.17   26.39
  -7  -5   5  103.26    7.93
   7   5  -5   95.03    5.46
  -8  -4   4  167.21    7.23
   8   4  -4  184.75    8.31
  -9  -3   3    3.08    2.31
   9   3  -3    3.62    2.15
 -10  -2   2  375.89   12.31
  10   2  -2  364.11   12.16
 -11  -1   1    7.31    3.15
  11   1  -1    9.08    2.69
 -12   0   0   92.57    5.39
  12   0   0  101.88    5.23
 -13   1  -1   81.03    5.46
  13  -1   1   88.26    4.92
 -14   2  -2    3.77    4.08
  14  -2   2    6.77    4.23
 -15   3  -3    2.77    5.31
  15  -3   3    7.16    5.16
 -16   4  -4   12.00    6.16
  16  -4   4   18.93    5.16
 -17   5  -5   11.85    6.69
  17  -5   5   12.85    5.77
 -18   6  -6    2.15    6.69
  18  -6   6    7.54    6.08
 -19   7  -7   32.01    7.85
  19  -7   7   22.31    7.16
 -20   8  -8   21.85    8.16
  20  -8   8   23.47    6.77
 -21   9  -9   13.77    9.00
  21  -9   9   24.32    7.85
 -22  10 -10   13.77    9.46
  22 -10  10   13.85    8.08
 -23  11 -11    2.23    9.23
  23 -11  11    3.54    8.16
 -24  12 -12    2.85   10.46
  24 -12  12    2.92    8.39
 -25  13 -13   11.23   10.70
  25 -13  13    1.00    8.62
 -26  14 -14    0.08   11.23
  26 -14  14   -5.16    9.54
 -27  15 -15   11.00   10.62
  27 -15  15   -0.62    8.70
 -28  16 -16   -6.16    8.70
  28 -16  16   -1.46    8.00
 -29  17 -17   -3.54   10.46
  29 -17  17   -2.31    8.54
 -30  18 -18    5.69   10.62
  30 -18  18   -7.00    9.62
 -31  19 -19   -1.23   10.00
  31 -19  19    2.54    5.08
 -32  20 -20   -2.92   14.47
  13 -27  27   10.16    8.31
 -13  27 -27   10.93   11.70
  12 -26  26    3.00    8.23
 -12  26 -26    1.39    7.16
  11 -25  25    1.31    7.77
 -11  25 -25    7.00   10.62
  10 -24  24    3.85   10.08
 -10  24 -24   -2.46   12.70
   9 -23  23   -2.08   11.16
  -9  23 -23    3.77   13.39
   8 -22  22   -1.15    8.54
  -8  22 -22    4.92    9.54
   7 -21  21   56.79   11.77
  -7  21 -21   52.86   12.93
   6 -20  20   -1.46    9.46
  -6  20 -20   -7.39   11.23
   5 -19  19   63.40   11.08
  -5  19 -19   80.41   12.54
   4 -18  18   18.24    9.08
  -4  18 -18    3.92    9.70
   3 -17  17   36.01    8.62
  -3  17 -17   49.78   10.00
   2 -16  16  176.75   12.47
  -2  16 -16  179.90   13.85
   1 -15  15   37.94    8.62
  -1  15 -15   40.47    8.16
   0 -14  14 1528.10   66.56
   0  14 -14 1507.09   65.64
  -1 -13  13   21.31    6.46
   1  13 -13   29.09    7.69
  -2 -12  12 1261.86   51.09
   3  11 -11  447.45   17.54
  -4 -10  10  232.15   10.70
   4  10 -10  229.53   11.00
  -5  -9   9 2504.87   97.80
  -6  -8   8  512.55   18.01
   6   8  -8  464.45   24.85
   9   5  -5 1695.69   70.10
 -10  -4   4 1367.12   54.56
 -11  -3   3  710.53   21.93
  11   3  -3  659.13   20.24
 -12  -2   2  588.03   18.78
  12   2  -2  632.82   18.93
 -13  -1   1   81.33    5.23
  13   1  -1   84.95    4.62
  14   0   0  761.78   30.39
 -15   1  -1   -5.62    5.00
  15  -1   1   -1.85    4.39
 -16   2  -2  562.02   26.16
  16  -2   2  560.33   22.70
 -17   3  -3  123.58    8.31
  17  -3   3  110.96    6.77
 -18   4  -4   77.72    7.62
  18  -4   4   78.18    6.62
 -19   5  -5  170.28   10.70
  19  -5   5  168.36   10.00
 -20   6  -6    2.08    7.23
  20  -6   6    8.77    5.77
 -21   7  -7  224.61   13.08
  21  -7   7  206.76   12.23
 -22   8  -8   78.56    9.77
  22  -8   8   89.49    8.31
 -23   9  -9  132.04   11.77
  23  -9   9  136.35   10.16
 -24  10 -10   -4.54    9.16
  24 -10  10    0.00    7.39
 -25  11 -11    6.08    9.85
  25 -11  11    6.69    8.31
 -26  12 -12   17.77   10.46
  26 -12  12   18.31    9.16
 -27  13 -13   -6.08   11.23
  27 -13  13   -0.31    9.08
 -28  14 -14   13.62   11.70
  28 -14  14   13.47    8.62
 -29  15 -15   10.77   10.77
  29 -15  15    2.69    7.93
 -30  16 -16   -2.77   11.16
  30 -16  16   -0.69    6.39
 -31  17 -17   26.24    9.46
  31 -17  17    2.00    6.08
 -32  18 -18    1.77    9.62
  32 -18  18    0.69    4.69
 -33  19 -19   -0.08   10.46
  33 -19  19   -0.92    9.46
  12 -28  28    1.92    7.62
 -12  28 -28   -1.00   13.77
  11 -27  27    0.31    8.77
 -11  27 -27    4.00    8.85
  10 -26  26   -4.54    7.46
 -10  26 -26    0.23    8.70
   9 -25  25    3.62   10.08
  -9  25 -25    4.16   22.78
   8 -24  24   -1.23    8.93
  -8  24 -24   -1.62   12.39
   7 -23  23   -0.46   10.93
  -7  23 -23    7.39   12.39
   6 -22  22    8.00   11.77
  -6  22 -22   -2.39   12.39
   5 -21  21    2.00   10.39
  -5  21 -21    5.62   12.00
   4 -20  20   10.54    9.54
  -4  20 -20   12.23   10.93
   3 -19  19   12.47    9.39
  -3  19 -19   -2.23    9.93
   2 -18  18    8.16    8.85
  -2  18 -18    2.85    9.39
   1 -17  17   32.01   11.70
  -1  17 -17    9.70   15.31
   0 -16  16   19.16    8.08
   0  16 -16    8.77    8.46
  -1 -15  15   42.71    8.08
   1  15 -15   44.40    9.46
  -2 -14  14   81.49    8.62
   2  14 -14   94.11    9.62
  -3 -13  13   19.78    7.00
   3  13 -13   21.93    7.16
  -4 -12  12   95.18    7.54
   4  12 -12   99.65    7.31
  -5 -11  11  187.37    9.70
   5  11 -11  160.82    8.93
  -6 -10  10   81.03    6.16
   6  10 -10   83.03    6.93
  -7  -9   9  287.24   17.77
   7   9  -9  296.71   12.62
  -8  -8   8  446.68   23.32
   8   8  -8  503.70   17.85
  -9  -7   7  224.76   12.54
   9   7  -7  232.53    9.77
 -10  -6   6  106.11    5.62
  10   6  -6   96.72    5.54
 -11  -5   5   10.23    2.62
  11   5  -5   13.47    4.54
 -12  -4   4   52.25    3.77
  12   4  -4   53.56    4.00
 -13  -3   3   32.78    4.00
  13   3  -3   33.24    3.62
 -14  -2   2    7.62    3.46
  14   2  -2    8.62    3.08
 -15  -1   1    2.77    4.23
  15   1  -1    0.46    3.85
 -16   0   0  288.78   10.62
  16   0   0  303.17   10.46
 -17   1  -1    7.46    4.69
  17  -1   1   11.62    4.31
 -18   2  -2   29.78    6.77
  18  -2   2   30.78    5.08
 -19   3  -3   27.01    6.00
  19  -3   3   18.31    5.08
 -20   4  -4    5.31    7.31
  20  -4   4   -6.62    6.54
 -21   5  -5   20.31    6.85
  21  -5   5    5.69    5.69
 -22   6  -6    6.00    7.77
  22  -6   6   -8.54    7.08
 -23   7  -7   -1.77    7.08
  23  -7   7    4.39    6.16
 -24   8  -8    4.85    8.23
  24  -8   8    9.54    7.16
 -25   9  -9    7.16    9.00
  25  -9   9    1.85    7.77
 -26  10 -10    0.23    9.54
  26 -10  10   -1.23    8.16
 -27  11 -11    8.23   10.39
  27 -11  11    9.62    8.62
 -28  12 -12   -4.92   10.70
  28 -12  12    0.38    7.93
 -29  13 -13    1.31   10.46
  29 -13  13   -3.15    8.00
 -30  14 -14   -4.92   11.23
  30 -14  14    1.00    8.62
 -31  15 -15    1.62   10.31
  31 -15  15   -3.92    7.00
 -32  16 -16    1.23    9.70
  32 -16  16    5.62    8.54
 -33  17 -17    3.23   10.00
  33 -17  17    1.77    4.23
  34 -18  18    0.15    8.93
  10 -28  28   -2.85   12.77
 -10  28 -28   -2.54   18.47
   9 -27  27   -2.69    8.08
  -9  27 -27    1.62    8.46
   8 -26  26    3.46    8.93
  -8  26 -26    2.92   11.47
   7 -25  25    1.77   10.08
  -7  25 -25    7.16   11.47
   6 -24  24    9.00   10.31
  -6  24 -24   -4.85   12.23
   5 -23  23    6.46   11.23
  -5  23 -23   21.31   12.47
   4 -22  22   -3.08   10.00
  -4  22 -22   -1.92    8.16
   3 -21  21   31.24    9.77
  -3  21 -21   20.93    9.39
   2 -20  20    0.92    9.85
  -2  20 -20   -1.54    7.93
   1 -19  19    7.31    9.00
  -1  19 -19    2.69    7.08
   0 -18  18   61.17   11.93
   0  18 -18   48.09    8.93
  -1 -17  17   14.24    7.54
   1  17 -17   26.85   15.08
  -2 -16  16  162.97   11.31
   2  16 -16  155.20   10.85
  -3 -15  15   10.39    6.54
   3  15 -15   22.08    7.93
  -4 -14  14  275.16   13.23
   4  14 -14  271.47   13.31
  -5 -13  13   59.17    7.08
   5  13 -13   52.56    7.93
  -6 -12  12   81.33    6.62
   6  12 -12   61.25    7.16
  -7 -11  11  243.54   17.31
   7  11 -11  254.93   11.31
  -8 -10  10  104.57    6.93
   8  10 -10  105.73    7.46
  -9  -9   9  410.44   14.62
   9   9  -9  401.67   14.93
 -10  -8   8   14.47    5.69
  10   8  -8   15.16    4.23
 -11  -7   7  532.40   27.62
  11   7  -7  540.32   25.16
 -12  -6   6  111.96    7.62
  12   6  -6  102.88    8.77
 -13  -5   5  222.53    9.16
  13   5  -5  233.15    9.39
 -14  -4   4  289.40   12.08
  14   4  -4  284.55   10.77
 -15  -3   3    2.31    4.08
  15   3  -3    3.54    3.46
 -16  -2   2  576.10   24.93
  16   2  -2  551.79   16.70
 -17  -1   1   17.93    4.54
  17   1  -1   12.70    4.08
 -18   0   0  304.87   12.47
  18   0   0  312.64   11.77
 -19   1  -1   42.55    6.62
  19  -1   1   40.71    5.54
 -20   2  -2   87.49    7.69
  20  -2   2   88.72    6.77
 -21   3  -3  104.03    8.77
  21  -3   3  110.19    7.93
 -22   4  -4    0.15    7.00
  22  -4   4    0.38    6.23
 -23   5  -5  129.12   10.23
  23  -5   5  132.50    9.31
 -24   6  -6    1.23    7.93
  24  -6   6    3.39    6.77
 -25   7  -7   26.39    9.16
  25  -7   7   18.24    7.85
 -26   8  -8   11.23    9.00
  26  -8   8    4.23    7.39
 -27   9  -9    1.54    9.62
  27  -9   9   -3.85    7.54
 -28  10 -10   11.70    9.77
  28 -10  10    2.15    8.00
 -29  11 -11   -0.77   10.08
  29 -11  11   -0.31    8.31
 -30  12 -12    5.31   10.39
  30 -12  12   -3.54    8.62
 -31  13 -13   13.70    9.70
  31 -13  13   -0.15    7.31
 -32  14 -14    0.38   10.85
  32 -14  14    1.23    6.85
 -33  15 -15   -0.46    8.70
  33 -15  15    1.62    8.00
 -34  16 -16    0.46    6.39
  34 -16  16   -4.77    7.16
 -35  17 -17    1.62   11.85
  35 -17  17    5.54    9.46
   8 -28  28    0.62   11.08
  -8  28 -28    1.46    8.08
   7 -27  27    5.31    8.31
  -7  27 -27    1.62    9.85
   6 -26  26   -8.54    8.77
  -6  26 -26   -0.31   10.93
   5 -25  25    5.39    9.70
  -5  25 -25   -4.92    9.62
   4 -24  24    1.92   11.31
  -4  24 -24    1.31    9.93
   3 -23  23   -3.46    8.70
  -3  23 -23    1.08   11.54
   2 -22  22    7.08   10.16
  -2  22 -22   -6.85   11.70
   1 -21  21    7.08    9.46
  -1  21 -21   -5.69   10.39
   0 -20  20    4.62    7.31
   0  20 -20    8.23   10.31
  -1 -19  19   12.39    7.31
   1  19 -19    9.85    8.08
  -2 -18  18   -4.31    9.85
   2  18 -18    5.69   16.16
  -3 -17  17   41.47    8.46
   3  17 -17   39.17    8.54
  -4 -16  16   -0.08    5.54
   4  16 -16   -1.46    8.00
  -5 -15  15    2.77    6.54
   5  15 -15   15.16    7.16
  -6 -14  14   17.85    6.85
   6  14 -14   13.85    8.08
  -7 -13  13   16.93    6.39
   7  13 -13   12.47    7.00
  -8 -12  12  170.82   10.08
   8  12 -12  181.36    9.08
  -9 -11  11   55.94    6.16
   9  11 -11   55.25    6.85
 -10 -10  10  548.79   28.78
 -11  -9   9   24.08    6.93
  11   9  -9   23.70    4.69
 -12  -8   8   55.86    4.16
  12   8  -8   59.33    4.46
 -13  -7   7  129.73    6.23
  13   7  -7  144.74    6.93
 -14  -6   6   30.32    3.92
  14   6  -6   27.39    3.85
 -15  -5   5  187.29    7.85
  15   5  -5  160.59   12.00
 -16  -4   4   11.70    4.00
  16   4  -4   11.16    3.77
 -17  -3   3  107.57    6.54
  17   3  -3  101.42    6.39
 -18  -2   2   36.24    4.92
  18   2  -2   33.93    4.46
 -19  -1   1   42.86    5.46
  19   1  -1   31.39    5.31
 -20   0   0   48.25    5.77
  20   0   0   55.09    5.85
 -21   1  -1   16.31    6.39
  21  -1   1   11.85    5.31
 -22   2  -2   33.16    7.16
  22  -2   2   35.24    6.54
 -23   3  -3    6.16    6.23
  23  -3   3   12.70    6.00
 -24   4  -4   20.62    7.00
  24  -4   4    9.16    6.85
 -25   5  -5    4.39    8.16
  25  -5   5   -0.85    5.92
 -26   6  -6    5.69    8.00
  26  -6   6   -1.23    7.46
 -27   7  -7    9.16    9.08
  27  -7   7   -4.62    8.08
 -28   8  -8    3.08    8.93
  28  -8   8   -1.23    7.16
 -29   9  -9    0.23   11.00
  29  -9   9    5.23    7.46
 -30  10 -10   -5.16    9.54
  30 -10  10   -7.23    7.62
 -31  11 -11    4.92    9.31
  31 -11  11    3.31    7.54
 -32  12 -12   -0.77    9.54
  32 -12  12    7.16    7.39
 -33  13 -13   -3.08    9.16
  33 -13  13    3.08    6.00
 -34  14 -14    9.16    8.54
  34 -14  14   -6.85    9.16
 -35  15 -15    1.77    7.69
  35 -15  15    3.23    9.46
 -36  16 -16   -3.39   11.93
  36 -16  16    4.39    7.69
   7 -29  29   -3.69    5.85
  -7  29 -29   -1.62    8.46
   6 -28  28  -12.47    8.77
  -6  28 -28    6.39    8.77
   5 -27  27    4.23    9.23
  -5  27 -27    4.31    6.85
   4 -26  26    4.85    9.00
  -4  26 -26   -2.69    9.70
   3 -25  25   -2.00    9.31
  -3  25 -25    9.23   11.16
   2 -24  24    7.77   10.70
  -2  24 -24    1.62   12.16
   1 -23  23   -2.77   10.23
  -1  23 -23   11.85   11.85
   0 -22  22   -2.85   10.08
   0  22 -22   -2.39   11.08
  -1 -21  21   -1.92    9.00
   1  21 -21  -11.62   17.85
  -2 -20  20   -6.93    8.93
   2  20 -20    4.69   10.08
  -3 -19  19    8.31   11.00
   3  19 -19    4.62    7.16
  -4 -18  18    2.85    7.23
   4  18 -18   13.08   14.70
  -5 -17  17   26.93   10.16
   5  17 -17   20.31    8.46
  -6 -16  16   20.62    6.85
   6  16 -16   41.63    8.16
  -7 -15  15    3.08    6.39
   7  15 -15   -3.00    7.77
  -8 -14  14    3.31    6.31
   8  14 -14   -4.85    6.93
  -9 -13  13    5.46    5.77
   9  13 -13    8.00    6.93
 -10 -12  12   35.47    6.46
  10  12 -12   37.86    5.85
 -11 -11  11   -3.62    4.77
  11  11 -11    5.77    4.62
 -12 -10  10   10.54    6.77
  12  10 -10    3.23    4.69
 -13  -9   9   37.55    6.85
  13   9  -9   36.93    4.69
 -14  -8   8    1.39    3.08
  14   8  -8   -1.39    4.16
 -15  -7   7    8.46    3.62
  15   7  -7    5.85    3.92
 -16  -6   6   -0.31    3.46
  16   6  -6    0.69    3.62
 -17  -5   5   13.77    3.92
  17   5  -5   24.55    5.69
 -18  -4   4   76.18    6.00
  18   4  -4   75.25    5.16
 -19  -3   3   14.39    4.77
  19   3  -3   27.24    4.46
 -20  -2   2   88.95    7.00
  20   2  -2   82.26    6.31
 -21  -1   1   20.31    6.00
  21   1  -1    8.08    5.16
 -22   0   0   22.55    6.77
  22   0   0   29.70    5.92
 -23   1  -1   12.00    5.69
  23  -1   1    2.39    4.92
 -24   2  -2    1.39    5.69
  24  -2   2   -1.77    5.23
 -25   3  -3   21.24    6.77
  25  -3   3   20.16    5.62
 -26   4  -4   -3.69    7.23
  26  -4   4   -5.85    6.46
 -27   5  -5    8.70    8.54
  27  -5   5   16.85    6.93
 -28   6  -6   -5.08    7.93
  28  -6   6    0.69    7.16
 -29   7  -7    9.08    9.70
  29  -7   7   -6.93    8.54
 -30   8  -8    0.08    9.54
  30  -8   8    8.16    8.39
 -31   9  -9    1.31   10.08
  31  -9   9    3.62    7.00
 -32  10 -10   -1.23    9.85
  32 -10  10   -0.77    7.85
 -33  11 -11    0.62   10.23
  33 -11  11   -0.69    6.54
 -34  12 -12    7.46    9.08
  34 -12  12   -3.77    8.39
 -35  13 -13    4.39    9.62
  35 -13  13    4.08    7.85
 -36  14 -14   -2.39   13.16
  36 -14  14   -0.54    9.54
 -37  15 -15    3.92   14.70
   5 -29  29    0.85    7.46
  -5  29 -29   -7.93    8.08
   4 -28  28   -3.08    8.93
  -4  28 -28   14.08    8.93
   3 -27  27   -2.46    8.00
  -3  27 -27    0.08    9.70
   2 -26  26   -1.77    9.31
  -2  26 -26    7.54   10.39
   1 -25  25   -8.62    9.08
  -1  25 -25    2.08   10.00
   0 -24  24    7.23    9.54
   0  24 -24   -0.46   11.23
  -1 -23  23   -2.54   10.23
   1  23 -23    2.08   20.16
  -2 -22  22    8.62   12.08
   2  22 -22    4.39   17.24
  -3 -21  21   17.62    9.16
   3  21 -21   24.32   16.47
  -4 -20  20   -1.46    7.39
   4  20 -20    0.77   14.93
  -5 -19  19   60.40   14.31
   5  19 -19   63.10   16.54
  -6 -18  18    0.69    9.46
   6  18 -18   -8.70    8.39
  -7 -17  17   27.09    7.39
   7  17 -17   27.85    7.93
  -8 -16  16   26.70    7.08
   8  16 -16    9.77    6.23
  -9 -15  15    5.62    6.54
   9  15 -15    9.23    6.16
 -10 -14  14  135.97    9.23
  10  14 -14  155.43   10.08
 -11 -13  13    6.00    5.31
  11  13 -13   -6.62    5.69
 -12 -12  12  158.13    9.39
  12  12 -12  176.59    9.31
 -13 -11  11   31.24    5.23
  13  11 -11   36.17    5.16
 -14 -10  10   69.95    6.00
  14  10 -10   84.03    6.62
 -15  -9   9  123.35    6.31
  15   9  -9  122.50    7.62
 -16  -8   8    7.16    4.00
  16   8  -8   11.08    4.46
 -17  -7   7  298.17   15.47
  17   7  -7  296.63   18.54
  19   5  -5  185.98    8.46
 -20  -4   4   -1.92    4.92
  20   4  -4   -2.77    4.00
 -21  -3   3  110.80    7.08
  21   3  -3   98.65    7.16
 -22  -2   2   31.47    6.16
  22   2  -2   28.24    4.69
 -23  -1   1    2.15    5.85
  23   1  -1    4.85    4.54
 -24   0   0   56.02    7.46
  24   0   0   53.09    6.08
 -25   1  -1    3.77    5.85
  25  -1   1    4.46    5.69
 -26   2  -2   42.09    6.93
  26  -2   2   38.78    6.85
 -27   3  -3   -4.08    6.85
  27  -3   3   -1.00    6.62
 -28   4  -4   20.39    7.54
  28  -4   4   18.08    6.93
 -29   5  -5    2.31    9.31
  29  -5   5    1.46    6.77
 -30   6  -6   -2.77    7.77
  30  -6   6   -2.62   11.31
 -31   7  -7    2.15    9.46
  31  -7   7    4.46    6.93
 -32   8  -8    8.31    9.54
  32  -8   8   -2.69    7.77
 -33   9  -9   10.08   11.31
  33  -9   9   -1.54    7.16
 -34  10 -10   -7.31    9.54
  34 -10  10   -0.46   10.23
 -35  11 -11   -6.23    8.77
  35 -11  11   -7.69   10.00
 -36  12 -12    1.62    8.00
  36 -12  12    2.00    7.00
 -37  13 -13   -3.54   13.00
  37 -13  13   -0.54    8.00
 -38  14 -14    9.16   13.39
   3 -29  29   -0.92    8.54
  -3  29 -29   10.39    9.39
   2 -28  28   -4.46    6.31
  -2  28 -28    1.31    9.16
   1 -27  27    1.15   10.23
  -1  27 -27    4.77    9.70
   0 -26  26  -14.70   12.47
   0  26 -26    3.85   10.54
  -1 -25  25   -3.08    9.00
   1  25 -25    7.08   10.62
  -2 -24  24   -7.08    8.70
   2  24 -24   -7.69   10.77
  -3 -23  23    2.08   12.47
   3  23 -23   -6.69   20.16
  -4 -22  22    6.69   11.70
   4  22 -22    3.69   17.70
  -5 -21  21   11.00   12.62
   5  21 -21    7.16   16.39
  -6 -20  20   -5.92    9.77
   6  20 -20   -9.08   19.54
  -7 -19  19    1.08    9.77
   7  19 -19    4.23    8.77
  -8 -18  18   -1.23    7.16
   8  18 -18   -8.08    8.08
  -9 -17  17   -2.77    7.00
   9  17 -17   -6.46    6.62
 -10 -16  16    7.54    5.85
  10  16 -16    3.46    5.92
 -11 -15  15    4.54    6.16
  11  15 -15    1.85    6.93
 -12 -14  14   33.32    5.85
  12  14 -14   28.24    7.00
 -13 -13  13   -3.46    7.77
  13  13 -13    4.00    6.16
 -14 -12  12   -0.85    4.85
  14  12 -12    5.62    5.08
 -15 -11  11    8.00    4.23
  15  11 -11   -0.92    4.85
 -16 -10  10   10.77    3.77
  16  10 -10   12.54    4.77
 -17  -9   9    1.00    4.16
  17   9  -9    2.15    4.39
 -18  -8   8   34.86    4.69
  18   8  -8   33.32    4.92
 -19  -7   7   28.32    4.46
  19   7  -7   21.24    4.69
 -20  -6   6    1.23    4.54
  20   6  -6   -0.08    4.85
 -21  -5   5    7.23    4.39
  21   5  -5    4.62    4.00
 -22  -4   4   -1.08    4.85
  22   4  -4    2.31    4.39
 -23  -3   3    7.00    5.16
  23   3  -3   13.16    4.08
 -24  -2   2   -4.85    5.39
  24   2  -2   -3.85    4.62
 -25  -1   1    9.54    5.62
  25   1  -1    5.31    4.92
 -26   0   0   13.00    6.69
  26   0   0    9.08    5.23
 -27   1  -1    2.54    6.69
  27  -1   1   -3.62    6.00
 -28   2  -2    7.69    7.69
  28  -2   2    6.31    6.08
 -29   3  -3   -4.31    8.62
  29  -3   3    3.54    6.46
 -30   4  -4   -0.92    9.46
  30  -4   4   -4.39    6.31
 -31   5  -5    1.15    8.54
  31  -5   5    1.77    6.93
 -32   6  -6   -1.85    7.93
  32  -6   6   -0.38    5.92
 -33   7  -7   -6.00    8.85
  33  -7   7    4.92    7.62
 -34   8  -8    3.00    9.62
  34  -8   8    0.23    6.16
 -35   9  -9    4.16    8.46
  35  -9   9   -3.00   10.93
 -36  10 -10    2.92    8.08
  36 -10  10    3.00    6.77
 -37  11 -11    5.69    9.39
  37 -11  11    1.15    5.69
 -38  12 -12    0.31    8.62
  38 -12  12   -1.54    7.54
 -39  13 -13   -0.23   10.00
  39 -13  13    0.23    6.77
   1 -29  29   -1.69    7.39
  -1  29 -29   -0.69    8.31
   0 -28  28    3.00    9.54
   0  28 -28    1.77    8.31
  -1 -27  27   10.62   11.23
   1  27 -27    2.62    9.39
  -2 -26  26   -4.23    8.31
   2  26 -26    0.92    9.00
  -3 -25  25   -1.46    9.62
   3  25 -25    2.31   10.08
  -4 -24  24    2.69   11.31
   4  24 -24   -8.93   16.54
  -5 -23  23   12.31   12.39
   5  23 -23   10.23   17.62
  -6 -22  22    3.39   10.62
   6  22 -22    1.00   17.77
  -7 -21  21   30.78    9.00
   7  21 -21   29.32    7.85
  -8 -20  20    1.00   13.62
   8  20 -20    7.31    8.62
  -9 -19  19   42.55    8.08
   9  19 -19   40.09   10.23
 -10 -18  18   -1.54    7.31
  10  18 -18    9.70    7.69
 -11 -17  17    4.16    6.23
  11  17 -17    9.39    6.85
 -12 -16  16   70.79    8.00
  12  16 -16   81.18    8.46
 -13 -15  15   -3.31    6.85
  13  15 -15    1.85    6.08
 -14 -14  14  135.12   13.00
  14  14 -14  131.50   10.62
 -15 -13  13    6.31    4.54
  15  13 -13    5.39    5.16
 -16 -12  12  107.88    7.93
  16  12 -12  129.27    7.16
 -17 -11  11   43.01    5.31
  17  11 -11   38.55    5.69
 -18 -10  10   41.47    5.08
  18  10 -10   36.17    5.39
  19   9  -9  136.81   12.93
 -22  -6   6    0.69    5.77
  22   6  -6    4.46    6.69
 -23  -5   5  160.05   10.46
  23   5  -5  134.89    8.08
 -24  -4   4   13.08    5.16
  24   4  -4   15.08    4.77
 -25  -3   3   20.16    5.54
  25   3  -3   18.70    5.46
 -26  -2   2   35.70    6.54
  26   2  -2   39.94    5.62
 -27  -1   1   -0.23    6.54
  27   1  -1   -3.00    5.08
 -28   0   0   56.86    8.08
  28   0   0   43.63    6.62
 -29   1  -1   -2.92    6.93
  29  -1   1   -3.85    5.92
 -30   2  -2   13.62    8.00
  30  -2   2   13.23    6.08
 -31   3  -3    5.62    8.77
  31  -3   3    3.62    6.39
 -32   4  -4   -0.15    7.69
  32  -4   4    5.46   10.08
 -33   5  -5    0.85    6.62
  33  -5   5    2.69    6.39
 -34   6  -6    3.62   11.47
  34  -6   6    7.16    5.77
 -35   7  -7    6.46    7.39
  35  -7   7    6.62    5.54
 -36   8  -8    0.62    7.00
  36  -8   8    1.46    5.69
 -37   9  -9    3.46    8.46
  37  -9   9    9.85    9.39
 -38  10 -10    0.46    7.54
  38 -10  10    0.00    8.54
 -39  11 -11   -3.92    8.54
  39 -11  11    9.16    8.16
 -40  12 -12    5.85    9.54
  40 -12  12   -0.23    7.00
 -41  13 -13    1.23    7.16
   0  30 -30    2.00    7.62
  -1 -29  29   -2.92   10.23
   1  29 -29    3.69    7.39
  -2 -28  28    5.08    9.08
   2  28 -28   16.70    8.31
  -3 -27  27   -0.62    6.39
   3  27 -27    5.31    9.08
  -4 -26  26   -5.00    7.93
   4  26 -26    4.77    9.62
  -5 -25  25   10.85    8.00
   5  25 -25   -4.85    9.46
  -6 -24  24    3.46   11.39
   6  24 -24    3.46   18.54
  -7 -23  23  -10.08   11.23
   7  23 -23   11.77   17.08
  -8 -22  22   -2.15   12.77
   8  22 -22   -5.92   16.62
  -9 -21  21   10.46    8.16
   9  21 -21   -2.08    9.08
 -10 -20  20    4.00    8.00
  10  20 -20   13.31    7.77
 -11 -19  19    7.00    7.31
  11  19 -19   -4.16    7.39
 -12 -18  18    5.39    7.39
  12  18 -18   15.00    8.08
 -13 -17  17   -2.54    6.00
  13  17 -17    7.23    6.39
 -14 -16  16   21.39    8.00
  14  16 -16   25.32    6.69
 -15 -15  15   17.31    4.92
  15  15 -15   14.31    5.46
 -16 -14  14    0.15    4.54
  16  14 -14    6.62    5.69
 -17 -13  13    8.31    4.77
  17  13 -13    4.92    5.54
 -18 -12  12    2.15    4.46
  18  12 -12    1.08    4.46
 -19 -11  11    9.23    4.39
  19  11 -11   17.31    4.77
 -20 -10  10   12.16    4.31
  20  10 -10   24.62    5.00
 -21  -9   9   12.31    4.31
  21   9  -9    9.70    4.54
 -22  -8   8   55.25    5.85
  22   8  -8   77.10    6.08
 -23  -7   7    2.15    4.23
  23   7  -7   -1.08    5.00
 -24  -6   6    3.15    4.46
  24   6  -6    8.70    4.31
 -25  -5   5    2.31    5.00
  25   5  -5    2.77    4.08
 -26  -4   4    4.31    5.46
  26   4  -4    1.31    4.69
 -27  -3   3   -0.85    5.54
  27   3  -3    0.31    4.46
 -28  -2   2   16.39    6.31
  28   2  -2    1.15    4.92
 -29  -1   1    3.39    6.69
  29   1  -1   -1.23    5.39
 -30   0   0   -5.39    6.93
  30   0   0   -3.39    5.39
 -31   1  -1    0.15    7.23
  31  -1   1   -0.54    5.08
 -32   2  -2    1.85    7.23
  32  -2   2    0.46    5.69
 -33   3  -3   -1.23    4.39
  33  -3   3   -4.16    5.92
 -34   4  -4    1.00    6.16
  34  -4   4    2.08    7.16
 -35   5  -5    6.85   11.39
  35  -5   5    2.46    5.92
 -36   6  -6    1.62    6.31
  36  -6   6    0.77    5.54
 -37   7  -7    2.69    6.08
  37  -7   7    0.62    5.39
 -38   8  -8    2.62    6.62
  38  -8   8    6.62    8.16
 -39   9  -9    5.69    9.54
 -40  10 -10   -2.77    8.00
 -41  11 -11    2.00    8.77
  -3 -29  29   -5.31    9.00
  -4 -28  28   -1.39    7.46
   4  28 -28    1.62    7.23
  -5 -27  27   -3.77    7.23
   5  27 -27   -6.46   14.77
  -6 -26  26   -0.54    7.39
   6  26 -26  -12.62   16.08
  -7 -25  25    1.23    9.16
   7  25 -25    1.08   10.08
  -8 -24  24   -2.31   12.00
   8  24 -24    3.92    9.39
  -9 -23  23    7.69   10.46
   9  23 -23    8.00   16.08
 -10 -22  22   -5.62    7.54
  10  22 -22    0.08    8.16
 -11 -21  21    5.69    8.39
  11  21 -21    8.93    8.70
 -12 -20  20    0.46    7.31
  12  20 -20   -6.77    7.31
 -13 -19  19   16.54    7.16
  13  19 -19   12.16    7.54
 -14 -18  18   23.93    7.16
  14  18 -18   31.39    7.00
 -15 -17  17    2.39    9.00
  15  17 -17    1.77    5.69
 -16 -16  16   70.48    8.62
  16  16 -16  112.19    9.31
 -17 -15  15   -5.85    4.62
  17  15 -15   -6.93    6.00
 -18 -14  14   55.86    9.93
  18  14 -14   86.10    7.62
 -19 -13  13    3.62    5.00
  19  13 -13    8.31    5.46
 -20 -12  12   20.93    4.85
  20  12 -12   28.62    5.46
 -21 -11  11   48.63    5.16
  21  11 -11   55.33    6.08
 -22 -10  10   16.08    4.23
  22  10 -10   15.54    4.92
 -23  -9   9  111.57    9.54
 -24  -8   8    4.00    6.00
  24   8  -8    3.62    6.54
 -25  -7   7   20.70    4.54
  25   7  -7   12.31    5.31
 -26  -6   6    9.93    4.77
  26   6  -6    8.93    5.23
 -27  -5   5    6.85    5.46
  27   5  -5    2.08    6.77
 -28  -4   4   13.62    5.31
  28   4  -4   11.39    4.92
 -29  -3   3    4.46    5.85
  29   3  -3    3.85    4.92
 -30  -2   2   16.24    6.54
  30   2  -2   17.39    5.69
 -31  -1   1   -1.08    6.69
  31   1  -1   -5.16    5.54
 -32   0   0    5.85    7.23
  32   0   0    2.62    4.54
 -33   1  -1    8.00    7.16
  33  -1   1    3.69    5.00
 -34   2  -2   -0.77    4.31
  34  -2   2   -1.85    5.23
 -35   3  -3    3.00    5.39
  35  -3   3   -0.23    5.85
 -36   4  -4   -2.23   12.62
  36  -4   4   -2.85    6.08
 -37   5  -5    0.62    6.77
  37  -5   5   -2.31    5.39
 -38   6  -6   -3.15   10.62
  38  -6   6    0.46    5.08
 -39   7  -7    1.54   11.77
  39  -7   7    3.08    5.85
 -40   8  -8    2.54    8.16
 -41   9  -9    0.15    7.54
  -5 -29  29    1.46    5.77
  -6 -28  28    3.85    8.46
   6  28 -28   -0.85   16.01
  -7 -27  27    2.31    7.00
   7  27 -27  -13.08   12.39
  -8 -26  26   -3.15    6.85
   8  26 -26   -0.46    7.23
  -9 -25  25   -3.23    5.69
   9  25 -25   -0.23    8.46
 -10 -24  24   -1.39    6.93
  10  24 -24    3.31    9.31
 -11 -23  23   -2.46    7.39
  11  23 -23   -5.23    9.62
 -12 -22  22    1.54    7.54
  12  22 -22   -0.15    8.08
 -13 -21  21   -7.69    8.46
  13  21 -21    6.69    7.93
 -14 -20  20    0.77    6.62
  14  20 -20    9.85    9.00
 -15 -19  19   -2.46    8.16
  15  19 -19    1.62    7.77
 -16 -18  18   -0.15    5.62
  16  18 -18    6.54    6.08
 -17 -17  17   -1.46    5.85
  17  17 -17   -1.31    6.39
 -18 -16  16    1.31    5.39
  18  16 -16    3.08    6.16
 -19 -15  15   -3.23    4.85
  19  15 -15   -2.54    6.31
 -20 -14  14    3.46    4.85
  20  14 -14   -4.46    8.16
 -21 -13  13    3.08    4.69
  21  13 -13    4.16    5.08
 -22 -12  12    1.08    4.54
  22  12 -12    5.16    4.92
 -23 -11  11    5.46    4.16
  23  11 -11    6.69    5.31
 -24 -10  10   -1.85    3.92
  24  10 -10   -1.85    4.85
 -25  -9   9    3.69    4.08
  25   9  -9    7.16    4.85
 -26  -8   8    1.46    4.54
  26   8  -8    4.69    4.39
 -27  -7   7    7.31    4.46
  27   7  -7    1.69    5.16
 -28  -6   6    6.46    5.00
  28   6  -6    2.31    4.69
 -29  -5   5    7.62    4.85
  29   5  -5   -8.16    8.00
 -30  -4   4   -1.39    5.62
  30   4  -4   -3.85    4.77
 -31  -3   3    4.16    5.46
  31   3  -3    2.08    5.16
 -32  -2   2    7.93    6.23
  32   2  -2    2.08    5.08
 -33  -1   1    5.39    6.39
  33   1  -1   -0.62    5.23
 -34   0   0    2.46    6.54
  34   0   0   -1.77    4.54
 -35   1  -1    0.77    4.77
  35  -1   1   -0.23    4.69
 -36   2  -2    1.62    9.62
  36  -2   2   -1.00    3.77
 -37   3  -3    1.85    5.00
  37  -3   3   -4.54    5.16
  38  -4   4   -4.16    8.39
  39  -5   5   -0.08    6.16
 -40   6  -6    1.69    5.92
  40  -6   6    3.39    5.85
 -41   7  -7   -1.15    6.54
  -7 -29  29   -3.23    6.62
  -8 -28  28   -2.31    6.54
   8  28 -28   -4.46    6.54
  -9 -27  27   -0.08    6.00
   9  27 -27    3.23    6.00
 -10 -26  26    0.15    6.93
  10  26 -26   -2.08    7.31
 -11 -25  25   -0.54    4.54
  11  25 -25   -2.15    6.85
 -12 -24  24    2.54    6.62
  12  24 -24   -1.08    8.85
 -13 -23  23    1.69    7.54
  13  23 -23   -5.39    7.69
 -14 -22  22   -5.31    6.62
  14  22 -22    3.85    8.08
 -15 -21  21    3.69   11.00
  15  21 -21    3.46    8.39
 -16 -20  20    0.92   10.16
  16  20 -20   -2.23    8.62
 -17 -19  19   -1.85    6.08
  17  19 -19   -1.39    8.08
 -18 -18  18    1.08    6.00
  18  18 -18    0.23    6.93
 -19 -17  17    2.54    5.77
  19  17 -17   -2.08    6.23
 -20 -16  16   -1.08    5.54
  20  16 -16    8.23    6.69
 -21 -15  15    4.08    4.85
  21  15 -15   -1.00    5.92
 -22 -14  14    4.62    4.54
  22  14 -14    1.39    5.46
 -23 -13  13   -1.31    4.46
  23  13 -13    1.77    4.92
 -24 -12  12    1.46    4.54
  24  12 -12    8.08    4.77
 -25 -11  11    6.85    3.92
  25  11 -11    5.08    4.85
 -26 -10  10   -4.16    4.54
  26  10 -10    0.23    4.62
 -27  -9   9    3.08    4.31
  27   9  -9    4.08    4.77
 -28  -8   8    2.31    4.08
  28   8  -8    0.85    4.69
 -29  -7   7   -2.62    4.46
  29   7  -7   -1.00    4.62
 -30  -6   6   -4.39    4.77
  30   6  -6    5.69    5.31
 -31  -5   5   -3.46    4.62
  31   5  -5    0.08    7.23
 -32  -4   4    0.31    5.16
  32   4  -4   -0.31    4.69
 -33  -3   3    0.85    5.16
  33   3  -3    2.85    4.46
 -34  -2   2    0.00    5.31
  34   2  -2    0.38    4.39
 -35  -1   1   -0.46    4.92
  35   1  -1    0.15    4.69
 -36   0   0    3.39    3.85
  36   0   0   -1.23    4.54
 -37   1  -1    5.39    8.23
  37  -1   1   -1.08    4.39
  39  -3   3   -4.31    7.69
 -41   5  -5    0.23    5.77
 -42   6  -6    3.23    5.54
 -10 -28  28   -1.08    6.93
  10  28 -28   -1.92    6.46
 -11 -27  27   -0.62    5.77
  11  27 -27    2.62    7.93
  12  26 -26   -0.85    7.16
  13  25 -25   -5.16    6.85
 -14 -24  24   -1.92   12.16
  14  24 -24   -1.00    6.85
  15  23 -23    0.00    7.08
 -16 -22  22   -5.69    7.08
  16  22 -22    0.69    7.62
 -17 -21  21    3.31    6.39
  17  21 -21    5.69    7.46
 -18 -20  20    7.08    6.39
  18  20 -20    3.77    7.85
 -19 -19  19    1.15    5.31
  19  19 -19   -1.39    8.31
 -20 -18  18   -2.62    5.54
  20  18 -18    0.69    6.00
 -21 -17  17    1.39    5.39
  21  17 -17   -0.69    6.00
 -22 -16  16   -1.15    4.85
  22  16 -16    6.23    5.85
 -23 -15  15   -2.85    5.00
  23  15 -15    6.85    5.54
 -24 -14  14    6.16    4.54
  24  14 -14    7.08    5.08
 -25 -13  13    2.62    4.46
  25  13 -13    0.23    4.39
 -26 -12  12    7.62    4.23
  26  12 -12    1.85    4.62
 -27 -11  11    3.77    4.00
  27  11 -11    1.77    4.00
 -28 -10  10    1.39    4.16
  28  10 -10    7.31    4.23
 -29  -9   9   -4.46    3.92
  29   9  -9    3.46    4.46
 -30  -8   8    3.54    4.23
  30   8  -8    1.31    4.23
 -31  -7   7    2.31    4.62
  31   7  -7   -0.31    4.16
 -32  -6   6   -1.62    4.31
  32   6  -6   -2.39    4.54
 -33  -5   5    3.31    4.39
  33   5  -5   -4.08    6.39
 -34  -4   4    0.00    4.39
  34   4  -4   -1.31    5.39
 -35  -3   3   -1.15    3.69
  35   3  -3    2.69    3.39
 -36  -2   2    0.46    7.16
  36   2  -2   -1.69    4.31
 -37  -1   1   -0.23    6.39
  37   1  -1    1.15    4.54
 -38   0   0   -0.46    5.85
  38   0   0    0.38    4.39
  39  -1   1    1.62    3.54
 -12 -28  28   -1.85    6.00
  12  28 -28   -3.46    6.31
 -13 -27  27    0.08    5.46
  13  27 -27   -0.31    6.85
 -14 -26  26    0.08   10.70
  14  26 -26   -2.00    6.31
  15  25 -25    6.46   15.47
  16  24 -24   -2.31    5.92
 -17 -23  23    2.31    6.85
  17  23 -23   -1.08    5.31
 -18 -22  22   -2.69    7.39
  18  22 -22   -3.85    6.54
 -19 -21  21   -1.69    7.54
  19  21 -21    0.00    5.69
 -20 -20  20   -0.38    5.23
  20  20 -20   -0.69    6.93
 -21 -19  19   -3.15    5.08
  21  19 -19   -1.08    5.54
 -22 -18  18    5.16    7.46
  22  18 -18   -4.16    5.85
 -23 -17  17   -3.54    5.00
  23  17 -17   -0.38    8.77
 -24 -16  16   -2.39    4.69
  24  16 -16    0.62    5.62
 -25 -15  15    0.00    4.16
  25  15 -15    0.92    5.23
 -26 -14  14   -1.62    3.69
  26  14 -14    1.54    4.54
 -27 -13  13   -0.54    4.00
  27  13 -13    1.69    3.77
 -28 -12  12   -0.23    3.46
  28  12 -12   -0.23    4.08
 -29 -11  11    3.54    3.54
  29  11 -11    2.15    3.77
 -30 -10  10    1.15    3.08
  30  10 -10    0.15    3.92
 -31  -9   9   -0.62    3.00
  31   9  -9    3.85    3.54
 -32  -8   8    1.23    3.00
  32   8  -8    3.39    3.39
 -33  -7   7    0.85    2.92
  33   7  -7   -1.46    3.46
 -34  -6   6    2.00    2.85
  34   6  -6    1.92    2.85
 -35  -5   5   -1.15    2.85
  35   5  -5    1.15    3.69
 -36  -4   4    0.77    4.62
  37   3  -3    8.54    5.23
  38   2  -2    1.77    4.46
 -39  -1   1   -0.54    5.77
  13  29 -29   -1.08    8.54
  14  28 -28   -5.54   10.39
  15  27 -27   -0.08   10.62
 -16 -26  26    0.69    4.46
  16  26 -26    0.15    8.93
 -17 -25  25   -2.23    5.23
  17  25 -25   -2.31   10.85
  18  24 -24   -3.77    4.69
 -19 -23  23   -4.31    7.23
  19  23 -23    2.23    5.46
 -20 -22  22    1.54    6.08
  20  22 -22   -0.69    5.31
 -21 -21  21   -1.00    6.23
  21  21 -21    1.54    5.31
 -22 -20  20    1.69    4.92
  22  20 -20   -3.23    4.92
 -23 -19  19    1.39    3.46
  23  19 -19   -1.31    4.23
 -24 -18  18    1.31    5.62
  24  18 -18    2.23    4.46
 -25 -17  17   -0.15    3.46
  25  17 -17    4.08    5.23
 -26 -16  16    1.00    3.62
  26  16 -16   -0.77    4.46
 -27 -15  15   -1.00    3.00
  27  15 -15    4.92    4.23
 -28 -14  14    5.39    3.31
  28  14 -14    4.77    4.16
 -29 -13  13    0.69    3.31
  29  13 -13    1.23    3.39
 -30 -12  12    4.69    3.00
  30  12 -12    0.85    3.00
 -31 -11  11    4.77    3.39
  31  11 -11    0.46    2.15
 -32 -10  10   -0.54    3.08
  32  10 -10   -2.85    3.31
 -33  -9   9   -0.31    3.62
  33   9  -9    0.23    2.69
 -34  -8   8   -1.15    2.08
  34   8  -8   -1.46    2.54
  35   7  -7    1.39    4.16
 -36  -6   6   -1.08    3.92
  16  28 -28    4.39    9.54
  17  27 -27    3.85    8.54
  19  25 -25    5.85    6.77
 -20 -24  24    0.62    4.16
  20  24 -24   -1.39    9.31
 -21 -23  23    0.54    3.54
  21  23 -23    3.08    8.16
 -22 -22  22    0.69    5.77
  22  22 -22    0.31    7.85
 -23 -21  21    0.54    5.39
  23  21 -21    3.39    4.77
 -24 -20  20   -2.46    4.46
  24  20 -20    2.46    4.08
 -25 -19  19    1.46    5.00
  25  19 -19   -2.46    3.77
 -26 -18  18   -2.15    5.23
  26  18 -18    0.38    4.39
 -27 -17  17    1.85    4.92
  27  17 -17    1.46    3.54
 -28 -16  16   -2.15    4.69
  28  16 -16    0.69    5.23
 -29 -15  15    1.39    3.85
  29  15 -15    2.23    4.69
  30  14 -14    2.54    4.00
  31  13 -13   -1.85    3.85
 -22 -24  24    0.77    3.77
  24  22 -22    1.08    5.85
  25  21 -21    1.85    4.39
  26  20 -20    2.54    4.08
  27  19 -19   -0.46    4.54
  28  18 -18    4.69    4.69
 -29 -17  17    0.31    3.31
  30  16 -18    2.23    5.23
  29  17 -19    0.69    3.54
  28  18 -20    0.38    4.85
  27  19 -21    0.69    3.62
  25  21 -23   -1.46    6.46
 -25 -21  23   -2.08    5.00
 -24 -22  24    2.54    5.62
  33  11 -13    3.23    4.62
  32  12 -14   -2.39    2.62
  31  13 -15    1.85    3.08
 -31 -13  15    0.23    3.69
  30  14 -16    0.08    3.31
  29  15 -17    3.31    5.92
 -29 -15  17    0.62    4.08
  28  16 -18   -2.15    7.23
 -28 -16  18    0.77    4.77
  27  17 -19   -1.92    5.62
 -27 -17  19    1.23    4.92
  26  18 -20    2.00    4.16
  25  19 -21    3.62    3.54
 -25 -19  21    0.85    4.85
  24  20 -22   10.62    8.31
  23  21 -23    3.77    4.62
 -23 -21  23   -3.39    5.77
  22  22 -24    0.23    7.77
 -22 -22  24   -0.15    5.62
  21  23 -25    2.62    8.16
 -21 -23  25   -1.31    4.00
  20  24 -26   -1.08    6.77
 -20 -24  26    1.15    5.54
  18  26 -28    6.46    9.23
  37   5  -7    0.54    3.39
  36   6  -8    1.54    4.46
  35   7  -9    0.23    2.92
  34   8 -10    3.46    5.39
  32  10 -12    1.46    5.54
 -32 -10  12   -0.54    3.85
  31  11 -13    1.85    3.00
 -31 -11  13    9.08    3.92
  30  12 -14   11.39    3.69
 -30 -12  14   -0.08    3.15
  29  13 -15    1.62    2.69
 -29 -13  15    0.46    3.39
  28  14 -16    1.92    3.54
 -28 -14  16    2.54    3.77
  27  15 -17   -0.85    4.23
 -27 -15  17   -1.15    5.23
  26  16 -18   10.54    4.92
 -26 -16  18    5.92    6.23
  25  17 -19    5.62    4.85
 -25 -17  19    1.15    5.92
  24  18 -20   -2.85    4.85
  23  19 -21    1.39    6.00
 -23 -19  21   -0.15    5.85
  22  20 -22   -2.31    5.00
 -22 -20  22    1.15    3.15
  21  21 -23    3.46    4.62
 -21 -21  23   -0.46    4.46
  20  22 -24   -1.08    4.92
 -20 -22  24    1.31    6.93
  19  23 -25    0.54    4.69
 -19 -23  25    0.77    6.69
  18  24 -26    0.69    9.23
 -18 -24  26   -1.15    6.93
  17  25 -27   10.54   11.00
 -17 -25  27   -3.69    5.54
  16  26 -28    2.39    8.23
 -16 -26  28   -0.23    6.69
  15  27 -29    2.00   11.93
  14  28 -30   -1.92   10.85
 -40   0   2   -1.69    6.46
  39   1  -3    2.62    4.08
  38   2  -4   -0.92    4.39
  36   4  -6   -1.62    4.54
  35   5  -7   -1.00    5.69
 -35  -5   7    1.08    3.23
  34   6  -8    0.77    3.54
 -34  -6   8    0.62    3.15
  33   7  -9    5.16    3.62
 -33  -7   9    0.77    3.00
  32   8 -10   -2.92    3.77
 -32  -8  10    0.54    3.08
  31   9 -11    6.23    4.39
 -31  -9  11   -1.77    3.62
  30  10 -12    4.62    4.46
 -30 -10  12   -4.69    3.46
  29  11 -13    1.54    4.00
 -29 -11  13    0.31    4.00
  28  12 -14    3.54    4.31
 -28 -12  14    0.92    4.23
  27  13 -15    0.38    3.77
 -27 -13  15    0.85    3.69
  26  14 -16   14.16    7.16
 -26 -14  16    2.15    4.16
  25  15 -17    1.77    5.77
 -25 -15  17    2.62    4.46
  24  16 -18   -6.23    5.92
 -24 -16  18   -0.23    4.54
  23  17 -19    0.85    9.54
 -23 -17  19   -0.46    4.16
  22  18 -20   -0.77    4.85
 -22 -18  20   -3.54    4.23
  21  19 -21    1.54    5.46
 -21 -19  21    0.00    5.92
  20  20 -22    2.39    5.39
 -20 -20  22   -0.46    6.00
  19  21 -23   -0.23    5.23
 -19 -21  23   -1.69    5.08
  18  22 -24    1.92    4.00
 -18 -22  24    1.77    6.77
  17  23 -25    0.15    4.39
 -17 -23  25   -1.08    4.85
 -16 -24  26   -0.69    4.23
  15  25 -27   20.85   13.93
  14  26 -28    2.77   10.70
  13  27 -29   -1.85   10.54
  12  28 -30    5.46    7.62
 -12 -28  30    2.92    6.46
  11  29 -31   -7.31   12.31
  39  -1  -1   -0.08    4.77
  38   0  -2   -0.46    4.16
 -38   0   2    2.31    6.00
  37   1  -3    1.62    3.77
 -37  -1   3   -1.15    4.08
  36   2  -4    0.77    4.46
 -36  -2   4   -0.62    4.31
  35   3  -5   -2.00    3.62
 -35  -3   5   -1.00    4.31
  34   4  -6    5.54    7.39
 -34  -4   6    1.08    4.08
  33   5  -7   -2.00    5.08
 -33  -5   7   -0.23    4.39
  32   6  -8    3.62    5.08
 -32  -6   8    2.46    4.39
  31   7  -9    0.85    5.16
 -31  -7   9   -3.39    4.62
  30   8 -10    2.69    4.77
 -30  -8  10    5.00    4.62
  29   9 -11    4.62    4.77
 -29  -9  11    1.54    4.39
  28  10 -12   -3.15    4.69
 -28 -10  12    0.08    4.31
  27  11 -13   -0.23    5.00
 -27 -11  13    0.23    4.08
  26  12 -14    1.23    5.23
 -26 -12  14    2.23    4.23
  25  13 -15    0.46    5.46
 -25 -13  15   -0.38    5.31
  24  14 -16    5.46    5.46
 -24 -14  16   -1.31    5.08
  23  15 -17   -3.62    5.85
 -23 -15  17    1.00    5.08
  22  16 -18    0.77    6.69
 -22 -16  18   -0.38    5.08
  21  17 -19   -2.39    7.54
 -21 -17  19    0.15    5.00
  20  18 -20   -1.08    7.46
 -20 -18  20   -1.69    6.08
  19  19 -21    4.16    7.23
 -19 -19  21   -1.69    6.39
  18  20 -22    3.69    6.69
 -18 -20  22   -0.69    5.08
  17  21 -23   -0.77    6.85
 -17 -21  23    1.00    4.46
  16  22 -24    0.69    5.46
 -16 -22  24    2.62    4.85
  13  25 -27    2.08    6.62
 -13 -25  27    7.54   12.08
  12  26 -28   -0.92    7.69
 -12 -26  28    0.31   12.47
  11  27 -29    1.08    6.93
  10  28 -30   -5.85   11.47
 -10 -28  30    4.46    7.00
   9  29 -31  -12.85   11.47
  40  -4   2    2.54    8.85
  39  -3   1    1.69    6.23
  38  -2   0    2.15    6.62
  37  -1  -1   -2.15    5.16
 -37   1   1    1.77    7.77
  36   0  -2    0.77    6.00
 -36   0   2   -1.08    8.39
  35   1  -3    0.31    3.69
 -35  -1   3   -2.85    5.00
  34   2  -4    0.92    4.31
 -34  -2   4    7.08    5.77
  33   3  -5    4.31    4.69
 -33  -3   5    0.54    5.31
  32   4  -6    8.00    7.46
 -32  -4   6   -1.54    5.23
  31   5  -7   -2.92    5.69
 -31  -5   7   -0.92    4.77
  30   6  -8    0.62    5.23
 -30  -6   8   -0.46    4.77
  29   7  -9    7.62    5.31
 -29  -7   9   -1.62    5.00
  28   8 -10   -4.85    5.00
 -28  -8  10   -5.39    4.62
  27   9 -11    2.85    4.92
 -27  -9  11   -0.38    4.77
  26  10 -12    1.92    5.62
 -26 -10  12   -1.23    4.46
  25  11 -13    3.23    5.54
 -25 -11  13    2.92    4.54
  24  12 -14   -1.31    4.92
 -24 -12  14    2.00    4.54
  23  13 -15   -0.31    6.00
 -23 -13  15    5.69    4.77
  22  14 -16    0.62    6.00
 -22 -14  16    3.62    6.23
  21  15 -17    4.16    6.93
 -21 -15  17    3.62    4.69
  20  16 -18   -4.54    6.62
 -20 -16  18    0.23    4.62
  19  17 -19    6.62    7.39
 -19 -17  19    2.46    5.69
  18  18 -20    1.46    7.00
 -18 -18  20    5.31    6.54
  17  19 -21   -0.46    7.08
 -17 -19  21    1.15    6.85
  16  20 -22    5.00    7.54
 -16 -20  22    0.85    5.85
  15  21 -23    1.46    6.93
 -15 -21  23   -3.00    6.93
  14  22 -24   -2.85    8.16
 -14 -22  24    3.39    7.00
  13  23 -25    5.77    8.16
 -13 -23  25   -2.15    5.85
  12  24 -26    2.92    8.62
 -12 -24  26    0.38    6.23
  11  25 -27   -1.46    7.39
 -11 -25  27    1.69    7.62
  10  26 -28    0.54    6.62
 -10 -26  28    3.31    7.46
   9  27 -29    1.54    6.93
   8  28 -30   -2.92   11.47
  -8 -28  30   13.47   11.39
   7  29 -31    3.39   13.47
  39  -5   3   -2.08    9.77
  38  -4   2   -4.39    6.85
  37  -3   1   -0.23    3.62
  36  -2   0   -0.46    4.46
 -36   2   0    2.92    8.16
  35  -1  -1   -0.62    4.69
 -35   1   1    3.31    5.77
  34   0  -2   -0.31    5.46
 -34   0   2    8.08    6.54
  33   1  -3    2.77    5.08
 -33  -1   3   -4.31    6.31
  32   2  -4   -0.08    5.16
 -32  -2   4   -4.16    6.46
  31   3  -5   -1.46    5.23
 -31  -3   5    2.39    6.16
  30   4  -6   -3.92    4.62
 -30  -4   6    3.46    5.62
  29   5  -7    6.46    8.77
 -29  -5   7    4.08    5.77
  28   6  -8    7.77    5.31
 -28  -6   8    1.69    5.23
  27   7  -9    1.23    5.92
 -27  -7   9    3.77    4.46
  26   8 -10    2.77    5.31
 -26  -8  10    0.92    4.62
  25   9 -11   -6.69    5.54
 -25  -9  11    3.00    4.92
  24  10 -12   -2.08    5.85
 -24 -10  12    5.77    4.46
  23  11 -13    3.23    5.23
 -23 -11  13    5.08    4.46
  22  12 -14    0.54    5.23
 -22 -12  14    7.46    5.16
  21  13 -15   -1.15    6.00
 -21 -13  15    1.54    5.46
  20  14 -16    3.92    6.77
 -20 -14  16    6.00    5.08
  19  15 -17    2.69    6.62
 -19 -15  17    0.08    5.16
  18  16 -18    3.69    7.77
 -18 -16  18    9.46    5.54
  17  17 -19   -1.77    8.46
 -17 -17  19    9.08    5.62
  16  18 -20   -1.46    9.00
 -16 -18  20   15.00    6.85
  15  19 -21   -0.08    7.39
 -15 -19  21   10.00   11.31
  14  20 -22    7.23    8.31
 -14 -20  22    2.39    7.08
  13  21 -23    6.31    9.93
 -13 -21  23    6.54    7.62
  12  22 -24   -1.39    8.70
 -12 -22  24    1.46    7.77
  11  23 -25   -3.92    8.62
 -11 -23  25    3.31    6.00
  10  24 -26   -2.77    8.54
 -10 -24  26   -2.31    5.00
   9  25 -27    8.46    9.00
  -9 -25  27    4.39    5.85
   8  26 -28  -10.85   13.85
  -8 -26  28   -4.54    7.85
   7  27 -29   14.93   16.62
  -7 -27  29    0.62    7.16
   6  28 -30    4.31   14.24
  -6 -28  30    3.08    7.62
 -41   9  -7    2.46    6.62
  40  -8   6    0.31    6.23
 -40   8  -6    0.08   15.54
  39  -7   5    0.69    5.39
 -39   7  -5    2.31   11.00
  38  -6   4    1.23    6.31
 -38   6  -4   -5.31   11.62
  37  -5   3   -3.08    6.69
 -37   5  -3    6.54   11.85
  36  -4   2   -1.15    3.85
 -36   4  -2   -3.54   11.54
  35  -3   1    1.85    5.00
 -35   3  -1    1.23    4.92
  34  -2   0    3.39    5.08
 -34   2   0    1.08    6.08
  33  -1  -1    1.46    5.46
 -33   1   1   10.54    7.08
  32   0  -2    0.92    5.85
 -32   0   2   11.62    6.77
  31   1  -3    5.16    9.85
 -31  -1   3    1.46    7.00
  30   2  -4    6.77    5.62
 -30  -2   4    4.46    6.39
  29   3  -5    1.15    5.46
 -29  -3   5    4.92    5.62
  28   4  -6    0.77    4.31
 -28  -4   6    1.85    5.23
  27   5  -7    1.85    7.39
 -27  -5   7    3.31    5.00
  26   6  -8   -1.92    5.54
 -26  -6   8    2.69    4.77
  25   7  -9   -0.69    5.08
 -25  -7   9    7.62    5.46
  24   8 -10    2.23    5.23
 -24  -8  10   -1.23    4.69
  23   9 -11    5.16    5.39
 -23  -9  11    0.85    4.69
  22  10 -12    7.46    5.77
 -22 -10  12    2.15    4.54
  21  11 -13   -0.31    5.16
 -21 -11  13   -0.46    4.16
  20  12 -14   -1.08    9.16
 -20 -12  14    4.46    5.31
  19  13 -15   -5.46    6.62
 -19 -13  15    5.92    4.69
  18  14 -16   13.00    6.00
 -18 -14  16   10.54    5.23
  17  15 -17    0.23    6.77
 -17 -15  17    1.23    5.16
  16  16 -18    4.69    6.54
 -16 -16  18    1.46    4.77
  15  17 -19   -2.31    7.62
 -15 -17  19   -2.15    8.39
  14  18 -20    8.31    9.00
 -14 -18  20    1.23    8.77
  13  19 -21   -2.15    8.93
 -13 -19  21    5.92    8.54
  12  20 -22   -8.46    9.31
 -12 -20  22   -7.08    7.69
  11  21 -23    1.46    9.00
 -11 -21  23    0.85    7.46
  10  22 -24   -0.69   11.93
 -10 -22  24   -1.39    8.00
   9  23 -25   -8.23    9.54
  -9 -23  25    5.92    7.77
   8  24 -26   -5.23    8.85
  -8 -24  26   -8.39    7.46
   7  25 -27   -1.23   16.54
  -7 -25  27    2.77    6.69
   6  26 -28   -3.92   14.47
  -6 -26  28    2.46    8.08
   5  27 -29    4.46   16.70
  -5 -27  29    3.15    8.54
   4  28 -30    5.23   13.70
  -4 -28  30   -1.92    9.00
 -41  11  -9   -2.69    7.39
 -40  10  -8   -2.08   10.62
  39  -9   7    4.85    7.69
 -39   9  -7    0.85    6.39
  38  -8   6    3.08    5.08
 -38   8  -6   -0.54    5.46
  37  -7   5   -1.54    6.93
 -37   7  -5    0.69   11.47
  36  -6   4   -2.46    6.77
 -36   6  -4   -5.08   11.70
  35  -5   3    0.85    4.54
 -35   5  -3   11.54   15.39
  34  -4   2   -3.31    6.39
 -34   4  -2   -1.39    6.00
  33  -3   1    5.39    5.54
 -33   3  -1    0.69    7.23
  32  -2   0    1.77    5.62
 -32   2   0   -1.39    7.77
  31  -1  -1   -0.38    5.46
 -31   1   1   -4.54    7.00
  30   0  -2    2.85    5.69
 -30   0   2   -5.23    6.93
  29   1  -3    6.77    5.54
 -29  -1   3    1.31    6.54
  28   2  -4   -3.08    5.00
 -28  -2   4    1.00    6.31
  27   3  -5    1.69    4.69
 -27  -3   5    1.00    5.62
  26   4  -6    0.15    5.00
 -26  -4   6   -1.69    6.08
  25   5  -7    4.46    7.16
 -25  -5   7   -2.15    5.39
  24   6  -8    3.46    5.46
 -24  -6   8   -0.54    4.62
  23   7  -9    9.54    5.08
 -23  -7   9   14.54    4.85
  22   8 -10    7.23    5.16
 -22  -8  10    3.85    4.54
  21   9 -11   17.08    5.16
 -21  -9  11    7.54    4.46
  20  10 -12    3.62    5.16
 -20 -10  12   -2.08    4.62
  19  11 -13   -2.23    4.62
 -19 -11  13    4.08    4.31
  18  12 -14   18.24    6.08
 -18 -12  14    7.62    5.62
  17  13 -15   -6.16    5.39
 -17 -13  15    5.77    4.69
  16  14 -16   24.70    6.46
 -16 -14  16   26.93    6.00
  15  15 -17   -5.16    6.54
 -15 -15  17   -2.00    6.00
  14  16 -18   11.08    6.23
 -14 -16  18   23.08    8.54
  13  17 -19    7.08    8.08
 -13 -17  19    0.23    6.77
  12  18 -20    1.00    8.23
 -12 -18  20    3.54    6.85
  11  19 -21   15.24    7.85
 -11 -19  21    5.39    7.77
  10  20 -22    4.16    9.23
 -10 -20  22    4.31    8.31
   9  21 -23    4.31    9.62
  -9 -21  23   -2.00    7.77
   8  22 -24  -22.85   17.31
  -8 -22  24    4.92   11.08
   7  23 -25   -6.77   17.24
  -7 -23  25   -0.62   10.08
   6  24 -26   -7.46   16.16
  -6 -24  26   -1.15   10.39
   5  25 -27    0.77   15.31
  -5 -25  27   -0.46    7.46
   4  26 -28   -0.15   16.16
  -4 -26  28    4.39   10.16
   3  27 -29   15.16   16.85
  -3 -27  29   -9.23   10.23
   2  28 -30    5.39   11.85
  -2 -28  30    0.31    7.77
 -40  12 -10    3.77    7.77
 -39  11  -9   -3.77    9.77
  38 -10   8    8.39    8.62
 -38  10  -8    2.23    7.16
  37  -9   7    0.77    6.08
 -37   9  -7   -4.08    7.08
  36  -8   6   -4.62    7.00
 -36   8  -6   13.23   12.16
  35  -7   5    2.46    6.31
 -35   7  -5   -2.92   12.47
  34  -6   4   -1.85    4.92
 -34   6  -4   -4.69   12.85
  33  -5   3   -6.08    5.77
 -33   5  -3    4.39    6.77
  32  -4   2    6.23    6.31
 -32   4  -2    5.62    8.54
  31  -3   1    2.00    6.54
 -31   3  -1   -7.39    8.70
  30  -2   0   -1.69    5.92
 -30   2   0   -6.62    7.69
  29  -1  -1   -4.39    5.23
 -29   1   1    6.23    7.00
  28   0  -2    6.93    5.54
 -28   0   2    5.31    7.31
  27   1  -3   -0.08    5.85
 -27  -1   3   -4.16    6.00
  26   2  -4    3.00    5.39
 -26  -2   4   -1.85    6.00
  25   3  -5   11.70    5.31
 -25  -3   5   13.16    5.46
  24   4  -6    3.15    4.31
 -24  -4   6   -1.77    5.46
  23   5  -7   58.63    8.00
 -23  -5   7   35.78    5.46
  22   6  -8    9.62    4.77
 -22  -6   8    1.15    5.08
  21   7  -9   24.16    5.00
 -21  -7   9   27.47    5.08
  20   8 -10    3.62    4.54
 -20  -8  10    0.38    4.54
  19   9 -11    7.93    4.77
 -19  -9  11    6.23    3.85
  18  10 -12    1.08    5.46
 -18 -10  12    3.54    4.16
  17  11 -13   -3.31    5.31
 -17 -11  13   -7.54    4.92
  16  12 -14   26.09    6.00
 -16 -12  14   23.93    5.31
  15  13 -15   -1.77    6.16
 -15 -13  15   -2.62    5.92
  14  14 -16    9.16    6.93
 -14 -14  16   12.54    8.70
  13  15 -17    2.31    6.39
 -13 -15  17    7.00    6.08
  12  16 -18   -0.54    6.69
 -12 -16  18    5.39    7.54
  11  17 -19    0.77    7.39
 -11 -17  19   -3.15    8.16
  10  18 -20    4.39    8.46
 -10 -18  20   -3.85    7.69
   9  19 -21    8.93    8.62
  -9 -19  21    3.77    8.85
   8  20 -22   -8.08    9.93
  -8 -20  22    2.15    8.54
   7  21 -23   -8.31   16.54
  -7 -21  23    5.69    7.23
   6  22 -24    4.85   17.93
  -6 -22  24   -0.69   10.77
   5  23 -25   10.31   14.85
  -5 -23  25    6.93   11.54
   4  24 -26   22.24   17.47
  -4 -24  26   -0.23   13.93
   3  25 -27   -1.00    9.62
  -3 -25  27   -4.69    7.93
   2  26 -28    5.23    9.39
  -2 -26  28    1.54    8.54
   1  27 -29   -3.54    8.62
  -1 -27  29    0.15    8.31
   0  28 -30   -4.92    9.16
   0 -28  30   -0.62    6.93
  -1  29 -31    5.00   11.00
 -40  14 -12    4.16    8.62
  39 -13  11   -1.31    8.16
 -39  13 -11    0.31    7.69
  38 -12  10    1.62    6.46
 -38  12 -10    6.54    7.39
  37 -11   9   -7.85    9.46
 -37  11  -9    0.77    6.69
  36 -10   8    2.85    6.69
 -36  10  -8   -1.46    7.77
  35  -9   7    8.54    7.54
 -35   9  -7  -14.70   13.54
  34  -8   6    5.92    6.08
 -34   8  -6   10.93   14.16
  33  -7   5    1.00    5.92
 -33   7  -5   -2.31   13.93
  32  -6   4   -4.54    7.31
 -32   6  -4    1.69    8.62
  31  -5   3   -7.85    6.08
 -31   5  -3    7.62    9.31
  30  -4   2    1.62    7.39
 -30   4  -2    2.54    8.77
  29  -3   1   -1.54    6.62
 -29   3  -1   -1.69    7.85
  28  -2   0   -1.15    6.00
 -28   2   0   10.00    7.54
  27  -1  -1    5.62    5.46
 -27   1   1    0.15   10.08
  26   0  -2    0.31    5.85
 -26   0   2    8.00    6.08
  25   1  -3   -3.62    4.39
 -25  -1   3   -0.62    6.39
  24   2  -4    6.08    4.62
 -24  -2   4    4.92    5.62
  23   3  -5   -1.92    4.77
 -23  -3   5    1.31    5.16
  22   4  -6    5.31    4.31
 -22  -4   6    5.69    4.69
  21   5  -7   22.85    7.62
 -21  -5   7   29.01    4.77
  20   6  -8   10.08    4.69
 -20  -6   8    9.31    4.46
  19   7  -9   27.39    5.39
 -19  -7   9   26.16    4.85
  18   8 -10    8.08    4.39
 -18  -8  10    6.46    4.62
  17   9 -11   19.62    5.46
 -17  -9  11   18.70    4.92
  16  10 -12   12.16    5.31
 -16 -10  12   10.93    4.62
  15  11 -13   -2.62    5.23
 -15 -11  13   -0.08    4.85
  14  12 -14   26.24    5.92
 -14 -12  14   35.24    6.16
  13  13 -15    5.69    7.08
 -13 -13  15    0.92    7.39
  12  14 -16   23.32    6.31
 -12 -14  16   20.78    6.54
  11  15 -17   -0.08    6.39
 -11 -15  17    0.92    6.08
  10  16 -18    1.62    7.00
 -10 -16  18    4.85    6.85
   9  17 -19    2.23    7.93
  -9 -17  19   -3.39    7.39
   8  18 -20    6.00   10.62
  -8 -18  20    6.62    7.85
   7  19 -21   15.54    8.70
  -7 -19  21    3.31   10.54
   6  20 -22   -8.16   10.00
  -6 -20  22    4.00    8.77
   5  21 -23    4.46   16.70
  -5 -21  23    0.77   12.23
   4  22 -24    0.69   18.39
  -4 -22  24   -8.39   12.31
   3  23 -25   13.39   18.39
  -3 -23  25    6.85   11.93
   2  24 -26    4.31   18.24
  -2 -24  26    6.62   11.70
   1  25 -27    7.93    9.77
  -1 -25  27   -3.77   11.00
   0  26 -28   -2.15    9.77
   0 -26  28    1.08    8.77
  -1  27 -29    7.77   10.23
   1 -27  29   -0.38    6.23
  -2  28 -30   -6.39    9.31
   2 -28  30    0.38    6.00
  38 -14  12   -3.46    6.85
 -38  14 -12    4.62    8.16
  37 -13  11   -0.38    5.23
 -37  13 -11   -4.69    6.23
  36 -12  10    0.23    5.16
 -36  12 -10    0.08    6.77
  35 -11   9   -3.54    5.77
 -35  11  -9   -3.39    8.62
  34 -10   8    5.62    6.77
 -34  10  -8    3.00    9.46
  33  -9   7   -2.08    6.85
 -33   9  -7   -1.15   14.24
  32  -8   6   -0.08    7.46
 -32   8  -6    4.62    9.00
  31  -7   5    4.69    6.69
 -31   7  -5    5.77   10.46
  30  -6   4    7.54    8.16
 -30   6  -4   -3.85    9.16
  29  -5   3    2.62    6.16
 -29   5  -3   -0.77    8.39
  28  -4   2   -0.85    6.77
 -28   4  -2   -0.38    7.54
  27  -3   1    6.00    6.62
 -27   3  -1    0.92    6.93
  26  -2   0    0.92    6.08
 -26   2   0   -7.39    7.00
  25  -1  -1    3.46    5.31
 -25   1   1   -1.08    6.85
  24   0  -2    7.85    5.08
 -24   0   2   10.31    6.08
  23   1  -3   10.85    5.16
 -23  -1   3    7.46    5.92
  22   2  -4    3.69    4.69
 -22  -2   4   -2.85    5.08
  21   3  -5   39.09    5.16
 -21  -3   5   32.70    5.77
  20   4  -6   -3.92    4.46
 -20  -4   6   -3.31    5.23
  19   5  -7   13.85    7.16
 -19  -5   7   16.62    6.77
  18   6  -8    5.69    4.69
 -18  -6   8    9.70    4.62
  17   7  -9   41.40    5.08
 -17  -7   9   41.55    5.16
  16   8 -10    5.31    5.08
 -16  -8  10   -3.46    4.16
  15   9 -11    7.46    4.85
 -15  -9  11   14.24    4.23
  14  10 -12   28.93    5.62
 -14 -10  12   19.24    4.77
  13  11 -13   -2.69    5.08
 -13 -11  13   -0.38    4.08
  12  12 -14   -0.23    5.54
 -12 -12  14   -2.77    5.46
  11  13 -15   -1.69    6.85
 -11 -13  15    0.92    7.23
  10  14 -16    8.62    6.54
 -10 -14  16    4.92    7.62
   9  15 -17    6.31    6.54
  -9 -15  17    4.54    6.62
   8  16 -18   -2.15    7.31
  -8 -16  18    8.39    6.93
   7  17 -19    2.08    7.85
  -7 -17  19   10.16    7.62
   6  18 -20   -0.69   14.16
  -6 -18  20    1.39   10.70
   5  19 -21   -2.54    9.54
  -5 -19  21   10.39   11.85
   4  20 -22    3.92    7.46
  -4 -20  22    0.85   11.39
   3  21 -23    6.31   17.31
  -3 -21  23    5.92   11.08
   2  22 -24  -10.00   18.62
  -2 -22  24    0.00   12.85
   1  23 -25  -24.85   20.93
  -1 -23  25    5.08   13.23
   0  24 -26    1.46   19.47
   0 -24  26    2.69    9.46
  -1  25 -27   -3.08   10.77
   1 -25  27   17.93   12.62
  -2  26 -28    9.08    9.70
   2 -26  28   -0.77    7.16
  -3  27 -29   -5.77    9.00
   3 -27  29   -2.77    8.16
  -4  28 -30    6.00    8.93
   4 -28  30    2.08    6.85
 -38  16 -14   -1.92   14.47
  37 -15  13    3.23    8.54
 -37  15 -13   -3.00    6.69
  36 -14  12    0.62    8.62
 -36  14 -12   -4.46    8.39
  35 -13  11    0.69    8.16
 -35  13 -11   -0.85    8.62
  34 -12  10   -6.77   11.00
 -34  12 -10   -1.08   11.23
  33 -11   9   -2.69    8.23
 -33  11  -9   12.47   10.16
  32 -10   8    1.77    8.23
 -32  10  -8   -1.00    8.70
  31  -9   7    6.69    8.00
 -31   9  -7  -10.46   11.16
  30  -8   6   -0.85    8.77
 -30   8  -6    2.39    9.93
  29  -7   5   -3.23    7.00
 -29   7  -5    8.70    8.54
  28  -6   4    0.08    7.00
 -28   6  -4   -3.31    8.62
  27  -5   3   -3.00    5.69
 -27   5  -3   -3.39    7.23
  26  -4   2    0.38    6.16
 -26   4  -2    5.77    7.23
  25  -3   1  -10.23    5.85
 -25   3  -1   -0.15    6.54
  24  -2   0    3.69    5.69
 -24   2   0   10.39    6.08
  23  -1  -1   -0.85    6.23
 -23   1   1    2.23    6.85
  22   0  -2   44.86    5.69
 -22   0   2   43.17    7.08
  21   1  -3    7.16    4.85
 -21  -1   3   12.31    5.69
  20   2  -4   22.01    5.16
 -20  -2   4   30.86    5.69
  19   3  -5    0.15    4.46
 -19  -3   5   -2.62    5.08
  18   4  -6    4.54    4.23
 -18  -4   6    6.69    4.46
  17   5  -7   40.86    5.23
 -17  -5   7   37.47    4.31
  16   6  -8   70.10    5.16
 -16  -6   8   63.48    5.62
  15   7  -9   62.56    5.77
 -15  -7   9   60.79    4.92
  14   8 -10   11.93    4.85
 -14  -8  10   -0.15    4.00
  13   9 -11   10.70    4.31
 -13  -9  11   10.16    4.23
  12  10 -12   40.24    6.31
 -12 -10  12   32.55    7.39
  11  11 -13   33.63    6.93
 -11 -11  13   34.55    6.85
  10  12 -14   32.09    8.08
 -10 -12  14   23.24    5.69
   9  13 -15   11.08    6.85
  -9 -13  15    8.85    6.54
   8  14 -16    2.77    6.77
  -8 -14  16   -1.54    7.08
   7  15 -17   -6.00    6.93
  -7 -15  17    0.00    6.77
   6  16 -18    2.00    7.54
  -6 -16  18    1.85    7.23
   5  17 -19   10.16   14.62
  -5 -17  19    1.15    6.08
   4  18 -20    5.69   15.00
  -4 -18  20   -3.92   10.46
   3  19 -21   -8.77   15.54
  -3 -19  21    7.69   11.47
   2  20 -22    4.92    8.31
  -2 -20  22    2.31    7.31
   1  21 -23   -5.46    9.31
  -1 -21  23    3.77    9.54
   0  22 -24    4.54   18.47
   0 -22  24    7.23    9.00
  -1  23 -25    4.00   11.39
   1 -23  25    0.69   10.77
  -2  24 -26   -9.46   10.23
   2 -24  26    0.46    8.77
  -3  25 -27    3.69    9.54
   3 -25  27    5.54    8.85
  -4  26 -28    2.69    9.46
   4 -26  28   -0.85    9.16
  -5  27 -29    1.92    9.77
   5 -27  29   -2.23    7.46
  -6  28 -30   -3.92    9.00
   6 -28  30    0.77    6.31
  36 -16  14   -1.85    9.77
 -36  16 -14   -7.00   13.85
  35 -15  13   -8.39   10.39
 -35  15 -13   -2.15    8.62
  34 -14  12    9.39   10.70
 -34  14 -12    9.00   10.85
  33 -13  11    4.77    6.93
 -33  13 -11   -2.31    9.54
  32 -12  10    3.77    7.46
 -32  12 -10    4.16   10.16
  31 -11   9    5.85    8.46
 -31  11  -9   -4.85    9.23
  30 -10   8    0.92    8.31
 -30  10  -8  -10.31   10.08
  29  -9   7    7.00    8.31
 -29   9  -7   -7.16   10.54
  28  -8   6   -6.54    7.62
 -28   8  -6   -8.77    9.31
  27  -7   5    5.77    6.77
 -27   7  -5    2.62    8.00
  26  -6   4    5.16    7.39
 -26   6  -4    4.69    9.54
  25  -5   3   10.00    5.85
 -25   5  -3    5.69    7.16
  24  -4   2   10.39    6.08
 -24   4  -2    6.54    7.69
  23  -3   1    5.46    5.31
 -23   3  -1   11.85    7.39
  22  -2   0   50.55    5.77
 -22   2   0   28.24    6.23
  21  -1  -1   15.54    5.46
 -21   1   1   11.47    6.31
  20   0  -2   63.48    6.62
 -20   0   2   65.64    6.93
  19   1  -3   43.24    5.23
 -19  -1   3   40.71    5.39
  18   2  -4   99.11    6.77
 -18  -2   4   88.18    7.00
  17   3  -5   15.70    4.39
 -17  -3   5   23.16    4.69
  16   4  -6   50.48    4.85
 -16  -4   6   50.94    4.77
  15   5  -7  105.34    6.69
 -15  -5   7  115.81    6.39
  14   6  -8   20.01    7.39
 -14  -6   8   33.32    4.31
  13   7  -9  108.34    6.39
 -13  -7   9  105.11    6.23
  12   8 -10   51.86    5.69
 -12  -8  10   49.32    4.85
  11   9 -11   54.40    5.23
 -11  -9  11   54.86    7.54
  10  10 -12   14.93    5.31
 -10 -10  12   10.85    5.16
   9  11 -13    2.00    5.46
  -9 -11  13    6.85    5.85
   8  12 -14   15.54    6.62
  -8 -12  14   19.54    6.93
   7  13 -15    2.31    7.08
  -7 -13  15    3.85    6.00
   6  14 -16   29.93    6.93
  -6 -14  16   31.39    6.69
   5  15 -17   -6.69    7.16
  -5 -15  17   -2.15    7.16
   4  16 -18    7.08    8.46
  -4 -16  18    4.23    9.16
   3  17 -19   17.93   14.47
  -3 -17  19    9.46   10.77
   2  18 -20   22.93   15.16
  -2 -18  20   11.47   11.23
   1  19 -21    7.39   17.31
  -1 -19  21   -4.39   12.08
   0  20 -22    1.00    8.23
   0 -20  22   -1.08   11.70
  -1  21 -23    1.46    8.39
   1 -21  23   11.54    9.85
  -2  22 -24   -0.46    8.39
   2 -22  24    3.08    8.62
  -3  23 -25    0.46    8.31
   3 -23  25    4.54    9.23
  -4  24 -26   12.62   10.62
   4 -24  26   -1.69    9.85
  -5  25 -27    5.00    8.85
   5 -25  27    8.70    8.85
  -6  26 -28   -3.85    9.70
   6 -26  28   -1.31    8.08
  -7  27 -29    2.31    9.31
   7 -27  29    1.23    8.23
  36 -18  16    1.92    7.62
  35 -17  15   -1.00    8.08
 -35  17 -15   -1.08    7.62
  34 -16  14    0.54    9.08
 -34  16 -14   -2.39    8.46
  33 -15  13    4.31    6.39
 -33  15 -13    4.31   10.93
  32 -14  12   -8.70    8.00
 -32  14 -12   14.31   10.39
  31 -13  11   -3.85    7.77
 -31  13 -11  -12.08   10.08
  30 -12  10   -1.39    7.77
 -30  12 -10    3.15    9.77
  29 -11   9   -0.62    7.69
 -29  11  -9    4.54    9.46
  28 -10   8    4.54    7.77
 -28  10  -8   -4.62    9.93
  27  -9   7    6.08    8.23
 -27   9  -7   -1.23   11.00
  26  -8   6   -1.77    7.77
 -26   8  -6    0.08    8.62
  25  -7   5   -2.77    6.77
 -25   7  -5   -5.16    8.39
  24  -6   4    6.31    6.46
 -24   6  -4    4.31    7.39
  23  -5   3   -3.23    5.54
 -23   5  -3   -0.38    6.69
  22  -4   2    6.77    6.08
 -22   4  -2    1.23    6.69
  21  -3   1    7.77    6.08
 -21   3  -1   10.08    7.08
  20  -2   0   65.94    6.00
 -20   2   0   58.17    6.85
  19  -1  -1   43.48    5.46
 -19   1   1   39.32    6.16
  18   0  -2  144.43    7.00
 -18   0   2  152.20    7.31
  17   1  -3   11.70    4.54
 -17  -1   3    6.93    3.92
  16   2  -4   -1.00    4.00
 -16  -2   4   -5.77    4.69
  15   3  -5   15.08    3.62
 -15  -3   5   11.00    4.00
  14   4  -6   34.16    5.69
 -14  -4   6   28.32    3.77
  13   5  -7   87.03    5.62
 -13  -5   7   82.18    5.39
  12   6  -8    7.85    4.08
 -12  -6   8    9.23    3.54
  11   7  -9   60.10    5.46
 -11  -7   9   64.10    4.85
  10   8 -10  100.42    7.08
 -10  -8  10   95.18   10.08
   9   9 -11   24.62    4.85
  -9  -9  11   21.24    5.39
   8  10 -12   59.56    7.31
  -8 -10  12   52.09    6.23
   7  11 -13   17.62    6.08
  -7 -11  13   15.39    5.69
   6  12 -14   33.63    6.69
  -6 -12  14   22.70    6.39
   5  13 -15    0.85    7.31
  -5 -13  15    4.39    6.69
   4  14 -16   29.24    8.39
  -4 -14  16   35.24    7.93
   3  15 -17    9.39   13.62
  -3 -15  17    0.54    7.85
   2  16 -18    9.54   13.62
  -2 -16  18   14.24    6.31
   1  17 -19    4.77    9.70
  -1 -17  19  -13.08   11.54
   0  18 -20    1.08   11.00
   0 -18  20    0.31   10.46
  -1  19 -21    7.16   16.62
   1 -19  21   -7.62   12.16
  -2  20 -22    4.69   11.39
   2 -20  22    6.31   10.16
  -3  21 -23    1.08   11.93
   3 -21  23    7.69   10.23
  -4  22 -24    1.39   11.62
   4 -22  24    4.00   10.77
  -5  23 -25    0.92   11.77
   5 -23  25   10.54   10.46
  -6  24 -26   17.16   12.39
   6 -24  26    1.54    8.16
  -7  25 -27   -6.23   11.23
   7 -25  27    2.08    9.16
  -8  26 -28    6.69    9.08
   8 -26  28    1.69    8.00
  -9  27 -29   -3.85    4.77
   9 -27  29    4.23    7.85
  34 -18  16    5.77    7.62
 -34  18 -16    1.77    9.93
  33 -17  15   -5.00    7.62
 -33  17 -15   -5.77   10.08
  32 -16  14    0.77    6.77
 -32  16 -14    1.54   10.23
  31 -15  13   -0.77    9.62
 -31  15 -13    0.85   10.08
  30 -14  12   -6.39    8.70
 -30  14 -12   -8.16   11.47
  29 -13  11   -4.46    8.85
 -29  13 -11   -5.62   10.00
  28 -12  10    4.08    7.93
 -28  12 -10    2.31    9.93
  27 -11   9    4.77    7.93
 -27  11  -9   -1.62    9.93
  26 -10   8   -0.46    8.39
 -26  10  -8   -1.46   10.08
  25  -9   7    6.77    8.23
 -25   9  -7    9.54    9.08
  24  -8   6   -3.69    8.08
 -24   8  -6    1.15    8.39
  23  -7   5   33.01    6.77
 -23   7  -5   27.85    8.00
  22  -6   4   -3.46    6.62
 -22   6  -4   -7.85    8.93
  21  -5   3   39.17    6.39
 -21   5  -3   25.01    7.54
  20  -4   2   19.78    6.31
 -20   4  -2   27.47    7.08
  19  -3   1   54.56    6.16
 -19   3  -1   42.01    5.92
  18  -2   0  129.58    7.46
 -18   2   0  133.81    8.46
  17  -1  -1    7.31    4.85
 -17   1   1   13.47    5.85
  16   0  -2  483.54   17.08
 -16   0   2  435.91   14.77
  15   1  -3    2.31    3.39
 -15  -1   3   -6.62    4.39
  14   2  -4  200.37    8.16
 -14  -2   4  187.37    8.54
  13   3  -5   56.33    4.08
 -13  -3   5   62.33    4.69
  12   4  -6  114.88    6.08
 -12  -4   6  103.57    5.46
  11   5  -7   88.57    5.62
 -11  -5   7   93.11    5.31
  10   6  -8   61.71    5.08
 -10  -6   8   64.10    4.92
   9   7  -9  300.33   12.23
  -9  -7   9  267.16   11.31
   8   8 -10   12.39    4.31
  -8  -8  10   12.08    4.92
   7   9 -11   62.48    5.92
  -7  -9  11   65.79    5.92
   6  10 -12    4.23    7.62
  -6 -10  12    5.23    5.39
   5  11 -13   -4.54    6.39
  -5 -11  13    3.00    5.46
   4  12 -14    6.69    7.16
  -4 -12  14    7.69    6.31
   3  13 -15    2.23    7.77
  -3 -13  15    3.15    7.16
   2  14 -16   62.02    8.54
  -2 -14  16   56.56    8.00
   1  15 -17   10.93    7.31
  -1 -15  17    4.23    6.77
   0  16 -18   14.70   15.85
   0 -16  18   35.78   11.16
  -1  17 -19   -2.92    9.85
   1 -17  19    6.85    8.31
  -2  18 -20   -2.23   17.08
   2 -18  20    3.00    8.93
  -3  19 -21    7.00   10.85
   3 -19  21   -4.62    9.46
  -4  20 -22    1.46   12.70
   4 -20  22    7.77   10.54
  -5  21 -23    3.15   12.31
   5 -21  23   -6.77   10.16
  -6  22 -24  -16.01   12.70
   6 -22  24    2.46   10.54
  -7  23 -25   19.93   12.39
   7 -23  25   -0.31   10.46
  -8  24 -26    1.85    9.46
   8 -24  26    1.85    9.16
  -9  25 -27   -2.77    8.93
   9 -25  27    0.08    9.54
 -10  26 -28   -4.46    9.70
  10 -26  28    7.93    8.16
 -11  27 -29   -2.77   15.47
  11 -27  29    1.77    9.85
  33 -19  17    3.69    6.00
 -33  19 -17    1.00   12.00
  32 -18  16    1.54    6.23
 -32  18 -16    2.54   10.08
  31 -17  15    5.46    7.93
 -31  17 -15   10.39   11.23
  30 -16  14    1.23    9.08
 -30  16 -14    1.39    8.16
  29 -15  13   -4.00    8.16
 -29  15 -13    2.39   11.08
  28 -14  12   -8.23   10.39
 -28  14 -12   19.31   10.77
  27 -13  11   -4.62   10.31
 -27  13 -11   -7.85   10.77
  26 -12  10    6.16    8.23
 -26  12 -10    1.77   10.08
  25 -11   9    5.54    8.08
 -25  11  -9    6.46    9.70
  24 -10   8    2.31    7.77
 -24  10  -8   -4.69    9.46
  23  -9   7    2.54    8.00
 -23   9  -7   27.24    9.70
  22  -8   6    9.77    7.85
 -22   8  -6    7.62    7.54
  21  -7   5   30.09    6.77
 -21   7  -5   19.39    7.31
  20  -6   4   -0.54    7.08
 -20   6  -4   -4.16    7.23
  19  -5   3    5.69    5.77
 -19   5  -3    2.77    7.16
  18  -4   2  101.80    7.77
 -18   4  -2  103.34    7.08
  17  -3   1    7.77    6.93
 -17   3  -1   14.93    5.77
  16  -2   0  446.29   20.16
 -16   2   0  436.14   21.16
  15  -1  -1   -0.23    4.23
 -15   1   1    3.62    4.54
  14   0  -2  184.52    7.54
 -14   0   2  191.91    8.46
  13   1  -3  108.88    5.77
 -13  -1   3  108.11    5.39
  12   2  -4   95.57    5.23
 -12  -2   4   94.88    5.31
  11   3  -5  313.56   11.54
 -11  -3   5  360.50   12.77
  10   4  -6  311.02   12.23
 -10  -4   6  301.17   11.31
   9   5  -7  518.78   18.70
  -9  -5   7  487.00   15.85
   8   6  -8  492.39   17.39
  -8  -6   8  499.77   17.70
   7   7  -9  231.84   10.39
  -7  -7   9  215.30    9.93
   6   8 -10   63.56    5.77
  -6  -8  10   62.87    5.31
   5   9 -11   68.79    6.62
  -5  -9  11   70.02    6.23
   4  10 -12  107.03    7.85
  -4 -10  12  102.26    7.54
   2  12 -14  144.74    9.00
  -2 -12  14  164.21   10.31
   0  14 -16  115.19    9.00
   0 -14  16  107.03   10.70
  -1  15 -17   31.32   10.39
   1 -15  17   18.01    6.39
  -2  16 -18    9.70    9.54
   2 -16  18    8.08    8.31
  -3  17 -19   12.93    9.16
   3 -17  19    5.16    9.08
  -4  18 -20   20.85   11.16
   4 -18  20   -0.15    9.54
  -5  19 -21   -1.31   11.16
   5 -19  21   14.16   10.39
  -6  20 -22   10.62   12.31
   6 -20  22    8.46   10.23
  -7  21 -23    3.54    9.00
   7 -21  23   -5.31    8.85
  -8  22 -24   -1.23   12.31
   8 -22  24    2.15   10.70
  -9  23 -25   -0.92   12.23
   9 -23  25   -3.46   10.46
 -10  24 -26    3.92   11.39
  10 -24  26    1.23    8.00
 -11  25 -27   -0.69    9.16
  11 -25  27   -1.23    9.46
 -12  26 -28    3.31   14.93
  12 -26  28    1.54    8.31
  32 -20  18    4.00    5.92
 -32  20 -18   17.47   10.93
  31 -19  17    0.54    6.69
 -31  19 -17    0.08    9.70
  30 -18  16    8.08    7.62
 -30  18 -16    2.00   10.62
  29 -17  15    4.31    7.23
 -29  17 -15   -1.85   10.00
  28 -16  14    2.23    8.16
 -28  16 -14    1.62   11.08
  27 -15  13   -2.39    9.23
 -27  15 -13   -8.00   10.54
  26 -14  12    2.31    9.16
 -26  14 -12   -3.39   11.54
  25 -13  11    0.62    9.39
 -25  13 -11   -4.46   10.54
  24 -12  10    6.08    8.39
 -24  12 -10    3.69   10.46
  23 -11   9    7.08    8.00
 -23  11  -9   -0.08    9.46
  22 -10   8    0.85    7.62
 -22  10  -8   10.70    8.70
  21  -9   7   22.01    8.00
 -21   9  -7   33.16    8.46
  20  -8   6   12.16    7.54
 -20   8  -6   16.08    7.77
  19  -7   5   20.85    6.85
 -19   7  -5   29.47    7.08
  18  -6   4   10.93    5.69
 -18   6  -4   13.93    6.46
  17  -5   3   25.08    6.08
 -17   5  -3   15.93    6.16
  16  -4   2   -1.85    5.46
 -16   4  -2   -1.46    5.46
  15  -3   1    0.31    4.00
 -15   3  -1   -3.92    4.46
  14  -2   0  161.44    7.85
 -14   2   0  151.28    7.31
  13  -1  -1   90.26    5.54
 -13   1   1   91.11    5.62
  12   0  -2   13.85    3.15
 -12   0   2   12.31    3.85
  11   1  -3    7.31    3.08
 -11  -1   3    2.69    3.31
  10   2  -4   12.62    2.85
 -10  -2   4    8.39    3.15
   9   3  -5   26.09    4.08
  -9  -3   5   34.40    4.92
   8   4  -6    8.54    3.23
  -8  -4   6    4.54    2.77
   7   5  -7  765.09   24.62
  -7  -5   7  807.02   23.70
   5   7  -9  515.24   19.01
  -5  -7   9  518.93   27.47
   4   8 -10   14.39    5.77
  -4  -8  10   18.31    5.23
   3   9 -11   93.57    7.08
  -3  -9  11   88.80    6.77
   2  10 -12   25.24    6.69
  -2 -10  12   19.39    6.31
   1  11 -13   29.39    6.08
  -1 -11  13   27.01    7.08
   0  12 -14  115.34    9.54
   0 -12  14  113.27    8.93
  -1  13 -15   20.62    8.62
   1 -13  15   16.31    8.23
  -2  14 -16   42.01    7.77
   2 -14  16   71.87   12.08
  -3  15 -17   -1.69    6.93
   3 -15  17   -4.77    7.62
  -4  16 -18   10.31    8.08
   4 -16  18    9.08    6.85
  -5  17 -19   -0.46    8.62
   5 -17  19    7.62    7.77
  -6  18 -20    4.23    8.77
   6 -18  20   13.23    8.93
  -7  19 -21    3.62   11.85
   7 -19  21   15.70    9.85
  -8  20 -22    9.46   13.00
   8 -20  22   -1.62   10.39
  -9  21 -23   -1.92   13.16
   9 -21  23   -9.00   10.08
 -10  22 -24   -5.39   12.85
  10 -22  24    6.16   10.62
 -11  23 -25   -6.23    9.70
  11 -23  25    3.08    7.23
 -12  24 -26    4.92   11.47
  12 -24  26    7.85    9.08
 -13  25 -27    2.15    6.46
  13 -25  27   -1.15    9.00
 -14  26 -28   -3.77   16.39
  14 -26  28   -6.39    7.69
  31 -21  19   16.47   16.08
 -31  21 -19    5.08   11.47
  30 -20  18   -0.38    7.08
 -30  20 -18    1.85   10.00
  29 -19  17   -1.92    7.23
 -29  19 -17    0.15    9.93
  28 -18  16   -4.62    6.85
 -28  18 -16   -1.08   10.70
  27 -17  15    1.62    8.08
 -27  17 -15    1.00   11.39
  26 -16  14    5.08    9.23
 -26  16 -14    4.16   11.54
  25 -15  13   -3.46    8.77
 -25  15 -13    3.46   11.31
  24 -14  12   -5.46    8.77
 -24  14 -12    8.77   10.85
  23 -13  11    1.92    8.93
 -23  13 -11    0.38   11.08
  22 -12  10   -1.62    6.54
 -22  12 -10   -2.00    9.16
  21 -11   9   11.54    7.62
 -21  11  -9   14.00    8.85
  20 -10   8   -5.16    7.46
 -20  10  -8   -5.23    7.85
  19  -9   7   39.78    7.46
 -19   9  -7   32.78    8.77
  18  -8   6    0.92    6.62
 -18   8  -6    7.16    8.77
  17  -7   5   40.94    7.08
 -17   7  -5   41.86    7.46
  16  -6   4   47.09    6.08
 -16   6  -4   52.86    6.93
  15  -5   3   14.16    4.92
 -15   5  -3    9.54    5.39
  14  -4   2  175.44    8.31
 -14   4  -2  189.91    9.08
  13  -3   1  109.11    6.08
 -13   3  -1  112.04    6.46
  12  -2   0   12.00    4.23
 -12   2   0   16.77    3.77
  11  -1  -1   11.85    3.31
 -11   1   1    6.93    4.08
  10   0  -2   80.72    4.77
 -10   0   2   83.56    4.92
   9   1  -3   88.64    4.77
  -9  -1   3   81.33    4.85
   8   2  -4   82.87    4.77
  -8  -2   4   87.57    5.00
   7   3  -5  280.78   11.85
  -7  -3   5  252.85   10.46
   6   4  -6  557.18   20.16
  -6  -4   6  564.49   19.16
   5   5  -7   95.65    5.92
  -5  -5   7   95.88    6.16
   4   6  -8    1.15    4.39
  -4  -6   8    3.31    3.77
   3   7  -9  275.78   11.62
  -3  -7   9  287.63   11.62
   2   8 -10    6.93    5.08
  -2  -8  10   -4.46    4.77
   1   9 -11   82.64    7.85
  -1  -9  11   86.03    7.16
   0  10 -12  138.89    9.08
   0 -10  12  140.51    8.62
  -2  12 -14  159.97   10.70
   2 -12  14  163.67   10.39
  -3  13 -15   14.47    8.31
   3 -13  15   18.93    7.62
  -4  14 -16   39.24    7.93
   4 -14  16   27.93    9.00
  -5  15 -17    4.92   10.08
   5 -15  17   -8.00    8.54
  -6  16 -18   -4.69   10.00
   6 -16  18   11.77    8.70
  -7  17 -19    9.08   11.08
   7 -17  19   -1.62    9.62
  -8  18 -20   -3.85   11.77
   8 -18  20    8.39   10.54
  -9  19 -21    2.77   12.08
   9 -19  21    8.23    9.85
 -10  20 -22    3.23   12.62
  10 -20  22   11.62   10.00
 -11  21 -23  -12.47   10.62
  11 -21  23    3.39   11.16
 -12  22 -24   -1.54   11.23
  12 -22  24   -2.62   10.39
 -13  23 -25    5.16   12.08
  13 -23  25   -7.00    9.77
 -14  24 -26    3.46    7.39
  14 -24  26   -8.77    7.23
 -15  25 -27    2.08   19.70
  15 -25  27   -4.92    7.39
  30 -22  20    5.39   10.46
 -30  22 -20   -8.46   14.31
  29 -21  19    0.77    7.08
 -29  21 -19   19.01   10.00
  28 -20  18    4.23    9.23
 -28  20 -18    0.85   10.00
  27 -19  17    4.54    6.62
 -27  19 -17   14.62    7.39
  26 -18  16   10.31    8.62
 -26  18 -16   -3.00   11.47
  25 -17  15   -4.62    9.93
 -25  17 -15   -1.46   11.47
  24 -16  14   -5.62    9.39
 -24  16 -14    3.92   11.39
  23 -15  13    9.54    9.46
 -23  15 -13    1.39   11.08
  22 -14  12    1.08    8.54
 -22  14 -12   -6.31   10.85
  21 -13  11    0.38    9.62
 -21  13 -11   -1.15   10.31
  20 -12  10   -1.23    8.00
 -20  12 -10    4.39    9.54
  19 -11   9    9.23    7.69
 -19  11  -9   -0.62    8.62
  18 -10   8    1.77    7.31
 -18  10  -8    1.39    8.39
  17  -9   7   44.09    7.54
 -17   9  -7   50.71    8.62
  16  -8   6   57.63    6.54
 -16   8  -6   56.94    7.69
  15  -7   5   95.11    7.16
 -15   7  -5   88.95    8.46
  14  -6   4   17.31    5.08
 -14   6  -4   19.62    6.16
  13  -5   3   63.64    6.16
 -13   5  -3   57.63    5.69
  12  -4   2   90.87    6.08
 -12   4  -2   96.03    6.77
  11  -3   1   -0.69    3.69
 -11   3  -1   -1.92    3.69
  10  -2   0   72.18    4.54
 -10   2   0   75.79    5.39
   9  -1  -1   14.08    3.00
  -9   1   1   13.93    3.31
   8   0  -2   18.85    3.39
  -8   0   2   16.85    3.39
   7   1  -3   42.55    5.46
  -7  -1   3   46.86    5.54
  -6  -2   4   24.32    3.92
   5   3  -5 1389.44   58.71
  -5  -3   5 1281.25   55.71
   4   4  -6    0.69    5.39
  -4  -4   6    4.39    6.39
   3   5  -7  246.08   11.85
  -3  -5   7  244.77   10.85
   2   6  -8  213.22   10.54
  -2  -6   8  212.45    9.54
   1   7  -9  407.82   22.08
  -1  -7   9  382.12   15.24
   0   8 -10  113.57    7.69
   0  -8  10  108.73    7.62
  -1   9 -11   90.80    7.93
   1  -9  11  100.88    6.93
  -2  10 -12   32.01    7.54
   2 -10  12   35.09    6.69
  -3  11 -13   17.31    7.39
   3 -11  13   11.08    6.93
  -4  12 -14   14.31    8.62
   4 -12  14   15.62    7.69
  -5  13 -15    4.16    9.08
   5 -13  15    3.31    7.31
  -6  14 -16   25.55    9.08
   6 -14  16   37.78    6.62
  -7  15 -17   12.16   10.31
   7 -15  17    5.39    8.31
  -8  16 -18    0.46   10.70
   8 -16  18   -7.54    8.85
  -9  17 -19   11.23   10.85
   9 -17  19    4.62    8.85
 -10  18 -20   -8.93    9.23
  10 -18  20    9.00    8.16
 -11  19 -21   -8.08   20.78
  11 -19  21   12.77    8.16
 -12  20 -22   -4.31   20.62
  12 -20  22    4.16   10.85
 -13  21 -23   -2.15   15.31
  13 -21  23   -4.00   10.70
 -14  22 -24   15.62   20.78
  14 -22  24    5.46   10.46
 -15  23 -25   28.62   18.93
  15 -23  25    1.62    8.62
 -16  24 -26    8.62   19.16
  16 -24  26    0.23   11.08
 -17  25 -27    6.69   14.54
  17 -25  27   -4.85    9.77
  28 -22  20   -2.62    7.77
 -28  22 -20  -10.70   10.54
  27 -21  19   -0.54    6.46
 -27  21 -19   -7.00    7.23
  26 -20  18   -1.08    7.23
 -26  20 -18   -0.08   10.70
  25 -19  17   11.62    8.93
 -25  19 -17   -0.38   11.23
  24 -18  16  -10.77    9.85
 -24  18 -16   -3.39   11.85
  23 -17  15    1.77    9.62
 -23  17 -15   -6.77   11.47
  22 -16  14    8.39    9.77
 -22  16 -14   -5.46   11.70
  21 -15  13   -4.69    9.31
 -21  15 -13   11.70   11.00
  20 -14  12   16.93    9.31
 -20  14 -12   14.62   10.39
  19 -13  11    5.00    8.46
 -19  13 -11   10.93    9.85
  18 -12  10    7.08    7.54
 -18  12 -10   -3.46    8.85
  17 -11   9   12.23    7.23
 -17  11  -9   23.01    9.00
  16 -10   8    7.62    6.69
 -16  10  -8    3.00    7.77
  15  -9   7   65.94    8.16
 -15   9  -7   65.48    8.08
  14  -8   6   35.78    6.69
 -14   8  -6   37.17    7.54
  13  -7   5   81.41    6.85
 -13   7  -5   84.64    8.08
  12  -6   4  103.26    7.16
 -12   6  -4  104.73    8.00
  11  -5   3  321.95   13.08
 -11   5  -3  318.56   13.16
  10  -4   2   11.31    3.69
 -10   4  -2   16.16    4.16
   9  -3   1   78.18    5.62
  -9   3  -1   79.41    6.39
   8  -2   0   16.31    3.23
  -8   2   0   11.08    5.00
   7  -1  -1   21.47    3.77
  -7   1   1   20.70    4.46
   6   0  -2  347.42   12.62
  -6   0   2  348.49   12.31
   5   1  -3    9.93    2.31
  -5  -1   3    6.77    2.39
   4   2  -4  722.30   24.16
  -4  -2   4  672.83   30.86
   3   3  -5   14.16    3.54
  -3  -3   5   28.47    4.54
   2   4  -6   22.31    4.46
  -2  -4   6   14.39    4.23
   1   5  -7  225.61   10.85
  -1  -5   7  258.16   11.70
   0   6  -8  431.98   17.77
   0  -6   8  420.21   16.85
  -1   7  -9  403.36   15.77
   1  -7   9  407.13   16.08
  -2   8 -10    8.54    5.77
   2  -8  10    5.62    5.08
  -3   9 -11   91.03    8.00
   3  -9  11   77.95    6.62
  -4  10 -12  118.50    8.70
   4 -10  12  124.12    8.77
  -5  11 -13   -4.46    7.62
   5 -11  13    9.62    7.46
  -6  12 -14   25.62    8.39
   6 -12  14   19.70    7.39
  -7  13 -15   -2.92   14.39
   7 -13  15   -3.39    8.00
  -8  14 -16   -0.15   14.16
   8 -14  16    8.46    9.00
  -9  15 -17   -3.23   15.47
   9 -15  17    8.08    7.46
 -10  16 -18   -1.31   10.93
  10 -16  18    7.08    6.46
 -11  17 -19    5.54   19.39
  11 -17  19    4.85    9.70
 -12  18 -20   -6.31   20.16
  12 -18  20   12.23   13.39
 -13  19 -21    9.77   12.39
  13 -19  21   -9.85   12.39
 -14  20 -22    1.00   13.08
  14 -20  22    0.38   13.77
 -15  21 -23    2.31   12.39
  15 -21  23    7.77   13.16
 -16  22 -24    6.54   11.00
  16 -22  24    5.00    7.93
 -17  23 -25   -1.46   10.85
  17 -23  25    4.00    8.62
 -18  24 -26   -1.92   18.93
  18 -24  26   -6.39    7.93
  27 -23  21    5.85    6.54
 -27  23 -21    0.15   15.62
  26 -22  20    5.31    6.69
 -26  22 -20   -6.23   10.39
  25 -21  19    4.31    8.46
 -25  21 -19   -3.54   10.85
  24 -20  18    0.62    8.31
 -24  20 -18   -8.16   11.39
  23 -19  17   -3.00   10.62
 -23  19 -17   -7.39   12.00
  22 -18  16   -8.70    9.62
 -22  18 -16   11.16   12.08
  21 -17  15    3.23    9.39
 -21  17 -15   10.23   10.77
  20 -16  14    6.93   10.08
 -20  16 -14    3.39   11.31
  19 -15  13   10.77    9.39
 -19  15 -13   -5.69   11.16
  18 -14  12   12.23    8.85
 -18  14 -12    5.08   10.85
  17 -13  11   -2.77    8.54
 -17  13 -11   -0.46    9.00
  16 -12  10    4.08    7.77
 -16  12 -10    9.23    8.77
  15 -11   9    9.39    7.62
 -15  11  -9   18.24    8.46
  14 -10   8   14.70    6.85
 -14  10  -8    1.08    8.16
  13  -9   7  119.81    8.93
 -13   9  -7  109.57    9.00
  12  -8   6    7.54    5.00
 -12   8  -6   10.54    5.46
  11  -7   5   93.34    6.69
 -11   7  -5   88.18    7.00
  10  -6   4  317.95   13.31
 -10   6  -4  299.25   13.39
   9  -5   3   31.55    4.77
  -9   5  -3   29.55    5.23
   8  -4   2   87.57    5.92
  -8   4  -2   83.64    6.08
   7  -3   1   42.71    4.31
  -7   3  -1   47.25    6.54
   6  -2   0  359.19   13.62
  -6   2   0  356.80   13.47
   5  -1  -1    8.08    2.77
  -5   1   1   14.39    4.00
   4   0  -2  173.44    6.85
  -4   0   2  177.90    7.08
   3   1  -3  888.82   27.47
  -3  -1   3  878.58   26.85
   1   3  -5   16.01    3.85
  -1  -3   5   10.39    3.23
   0  -4   6  105.11   10.77
  -1   5  -7  262.24   11.47
   1  -5   7  252.23   11.77
  -2   6  -8  217.99   10.00
   2  -6   8  225.61   10.23
  -3   7  -9  316.79   19.31
   3  -7   9  294.79   13.70
  -5   9 -11   63.79   11.00
   5  -9  11   65.71    6.85
  -6  10 -12    0.31    8.31
   6 -10  12   -1.39    6.77
  -7  11 -13    8.62   12.85
   7 -11  13   10.08    7.23
  -8  12 -14   27.78   13.54
   8 -12  14   15.62   10.46
  -9  13 -15   15.08    8.00
   9 -13  15   19.62   10.85
 -10  14 -16   10.39    9.16
  10 -14  16   22.47   10.16
 -11  15 -17  -20.01   10.54
  11 -15  17    0.31   11.39
 -12  16 -18  -11.23   11.47
  12 -16  18   -2.54   11.54
 -13  17 -19   -4.54    9.54
  13 -17  19    7.62    8.62
 -14  18 -20    1.92   11.85
  14 -18  20   -1.39    9.62
 -15  19 -21   -0.54   12.62
  15 -19  21    0.00    9.85
 -16  20 -22   -2.39    8.77
  16 -20  22   -2.92    7.08
 -17  21 -23    2.00   11.31
  17 -21  23    5.00   10.08
 -18  22 -24    1.62    9.23
  18 -22  24   -4.69    9.31
 -19  23 -25   -4.54    6.62
  19 -23  25   -3.62    6.85
 -20  24 -26    9.39   14.62
  20 -24  26    3.77    6.77
  26 -24  22    4.77    7.54
  25 -23  21   10.46    8.08
 -25  23 -21    3.23   10.77
  24 -22  20    4.16    8.16
 -24  22 -20   -0.31   10.62
  23 -21  19   -1.77    8.39
 -23  21 -19    3.62   10.54
  22 -20  18   -0.85    9.39
 -22  20 -18   11.62   12.16
  21 -19  17  -11.16   10.16
 -21  19 -17    2.54   12.77
  20 -18  16   -9.16    9.77
 -20  18 -16   10.70   12.16
  19 -17  15   -9.85   10.08
 -19  17 -15    0.69   11.31
  18 -16  14    7.31    9.62
 -18  16 -14   17.77   10.77
  17 -15  13    6.54    9.00
 -17  15 -13   -0.31   10.31
  16 -14  12   23.70    9.00
 -16  14 -12   44.24    9.77
  15 -13  11    2.54    8.46
 -15  13 -11    6.23    9.62
  14 -12  10   25.47    5.62
 -14  12 -10   37.47    6.69
  13 -11   9   14.31    7.31
 -13  11  -9   20.24    8.23
  12 -10   8   69.79    8.00
 -12  10  -8   59.02    7.93
  11  -9   7   57.63    6.16
 -11   9  -7   61.79    6.54
  10  -8   6   73.48    7.08
 -10   8  -6   71.95    7.31
   9  -7   5  601.57   31.01
  -9   7  -5  535.48   28.62
   8  -6   4   10.16    4.46
  -8   6  -4    6.23    4.77
   7  -5   3  258.24   12.31
  -7   5  -3  249.85   12.39
   6  -4   2   24.01    6.08
  -6   4  -2   19.24    4.62
   5  -3   1    6.08    3.39
  -5   3  -1    5.54    3.54
   4  -2   0  188.06    8.31
  -4   2   0  185.90    8.31
   3  -1  -1   11.93    1.85
  -3   1   1   10.77    1.62
  -1  -1   3   11.47    1.62
   0   2  -4  214.38   14.24
   0  -2   4  198.14    9.46
  -1   3  -5    3.77    6.16
   1  -3   5    0.92    3.92
  -3   5  -7  266.93   19.31
   3  -5   7  266.47   18.54
  -4   6  -8   -6.54    5.31
   4  -6   8    8.39    4.23
  -5   7  -9  573.49   21.78
   5  -7   9  556.71   29.86
  -6   8 -10   62.10    7.93
   6  -8  10   66.48    8.85
  -7   9 -11   64.33    7.31
   7  -9  11   67.18    9.93
  -8  10 -12   64.25    8.46
   8 -10  12   63.17    9.54
  -9  11 -13   13.47    6.93
   9 -11  13   15.77   10.16
 -10  12 -14   35.09    8.85
  10 -12  14   34.47    8.39
 -11  13 -15    9.00   10.00
  11 -13  15    3.54    8.16
 -12  14 -16   29.62   10.62
  12 -14  16   41.47    9.08
 -13  15 -17    2.62    8.54
  13 -15  17    4.62    9.08
 -14  16 -18   26.78   11.70
  14 -16  18    2.00    9.93
 -15  17 -19    5.85   10.77
  15 -17  19   -2.92   10.46
 -16  18 -20    5.62    9.62
  16 -18  20    4.31   10.00
 -17  19 -21  -16.93   12.08
  17 -19  21    2.92   11.23
 -18  20 -22    6.31   11.39
  18 -20  22   -4.77   10.23
 -19  21 -23    7.77   10.23
  19 -21  23    6.08    9.85
 -20  22 -24    4.69   10.00
  20 -22  24    5.31    9.54
 -21  23 -25    1.54    6.31
  21 -23  25    5.39    7.54
  24 -24  22    1.54    8.08
 -24  24 -22   -5.23   10.85
  23 -23  21    5.00    8.08
 -23  23 -21    1.92    8.31
  22 -22  20   -1.46    8.93
 -22  22 -20    4.69    9.93
  21 -21  19   -8.85    8.93
 -21  21 -19   10.00   10.39
  20 -20  18   11.00   10.31
 -20  20 -18    1.23   12.31
  19 -19  17  -10.31   10.16
 -19  19 -17  -16.54   12.70
  18 -18  16    2.31    9.46
 -18  18 -16    8.54   11.62
  17 -17  15    7.23    9.46
 -17  17 -15   -2.23   11.08
  16 -16  14   42.32    9.54
 -16  16 -14   39.70   10.46
  15 -15  13   13.31    9.31
 -15  15 -13    6.00    9.93
  14 -14  12   33.32    8.70
 -14  14 -12   40.24   10.08
  13 -13  11   -1.15    8.16
 -13  13 -11    3.15    9.39
  12 -12  10   35.78    6.46
 -12  12 -10   43.94    7.16
  11 -11   9   63.02    7.54
 -11  11  -9   62.40    9.46
  10 -10   8  110.96    8.54
 -10  10  -8   98.72    9.16
   9  -9   7  322.18   14.47
  -9   9  -7  307.40   13.85
   8  -8   6  564.18   21.70
  -8   8  -6  533.09   21.70
   7  -7   5  814.80   28.93
  -7   7  -5  810.49   29.32
   6  -6   4  617.19   23.93
  -6   6  -4  546.94   21.93
   4  -4   2  751.16   37.94
  -4   4  -2  755.32   40.55
   3  -3   1  911.13   41.63
  -3   3  -1  910.90   29.93
   2  -2   0 7322.39  277.70
  -2   2   0 7577.54  197.83
  -1   1  -3   14.31    3.08
   1  -1   3   15.93    2.77
  -2   2  -4  630.28   22.39
   2  -2   4  685.37   34.63
  -3   3  -5   31.32    4.46
   3  -3   5   31.24    5.85
  -4   4  -6   13.70    3.77
   4  -4   6   22.08    6.23
  -5   5  -7  100.88    7.69
   5  -5   7  117.04   10.70
  -6   6  -8  257.85   12.70
   6  -6   8  259.54   16.93
  -7   7  -9  257.08   12.93
   7  -7   9  249.62   12.23
  -8   8 -10    9.46    7.23
   8  -8  10   15.54    5.54
  -9   9 -11   32.47    6.23
   9  -9  11   44.01    7.23
 -10  10 -12   11.93    7.69
  10 -10  12   10.85    6.93
 -11  11 -13   32.86    9.54
  11 -11  13   31.63    8.16
 -12  12 -14   -0.38    8.77
  12 -12  14    9.08    7.77
 -13  13 -15    6.77    8.00
  13 -13  15    3.23    6.62
 -14  14 -16   -2.39   10.77
  14 -14  16    3.15    8.46
 -15  15 -17    2.69   10.54
  15 -15  17   -1.69    7.46
 -16  16 -18   -1.77   11.85
  16 -16  18    6.31    9.54
 -17  17 -19   -8.46   10.77
  17 -17  19   -2.23   10.23
 -18  18 -20   14.39   12.77
  18 -18  20   -4.92    9.00
 -19  19 -21   -8.77    9.54
  19 -19  21   -3.85    8.31
 -20  20 -22    6.00   10.77
  20 -20  22    6.31    9.62
 -21  21 -23   -3.15    9.39
  21 -21  23   -7.23   10.39
 -22  22 -24   -2.62    9.00
  22 -22  24   -0.54    8.39
 -23  23 -25    5.39   12.08
  23 -23  25    0.85    5.92
  23 -25  23    0.08    7.85
  22 -24  22    8.93    9.54
 -22  24 -22   -2.39    7.16
  21 -23  21   -3.00    8.70
 -21  23 -21    0.54    8.31
  20 -22  20   -6.93    9.08
 -20  22 -20    2.77   10.62
  19 -21  19    1.08   10.16
 -19  21 -19   -6.85   11.70
  18 -20  18    0.92   10.54
 -18  20 -18   -3.15   13.00
  17 -19  17    9.85   10.23
 -17  19 -17   -3.85   11.31
  16 -18  16    1.54    9.93
 -16  18 -16   14.85   12.23
  15 -17  15   -0.46    8.23
 -15  17 -15   -0.23    8.70
  14 -16  14    0.08    9.00
 -14  16 -14    0.23   10.31
  13 -15  13   18.01    8.46
 -13  15 -13    8.46    7.08
  12 -14  12   11.31    9.08
 -12  14 -12   -1.15    9.23
  11 -13  11   27.78    7.93
 -11  13 -11   31.47    7.93
  10 -12  10    8.85    5.39
 -10  12 -10   12.23    7.16
   9 -11   9   24.62    9.39
  -9  11  -9   32.39    7.69
   8 -10   8   -4.69    7.46
  -8  10  -8    5.08    6.77
   7  -9   7  224.30   16.24
  -7   9  -7  242.31   11.47
   6  -8   6  253.39   17.08
  -6   8  -6  252.62   12.08
   5  -7   5  110.57    9.93
  -5   7  -5   85.95   11.00
   4  -6   4   11.62    6.08
  -4   6  -4   18.24    6.54
   3  -5   3   25.01    4.46
  -3   5  -3   24.24    6.93
   2  -4   2  632.35   22.85
  -2   4  -2  654.67   32.32
   1  -3   1    9.77    1.69
  -1   3  -1   13.00    2.69
  -2   0  -2 8295.23  299.02
  -3   1  -3  918.83   42.24
  -4   2  -4  722.61   26.09
   4  -2   4  720.30   25.93
  -6   4  -6  607.73   24.08
   6  -4   6  621.50   23.01
  -7   5  -7  922.68   43.78
   7  -5   7  916.60   43.24
  -8   6  -8  562.25   22.24
   8  -6   8  577.57   21.16
  -9   7  -9  320.25   13.70
   9  -7   9  333.80   15.08
 -10   8 -10  110.50    8.62
  10  -8  10  107.26    8.85
 -11   9 -11   64.17    8.70
  11  -9  11   78.41    7.77
 -12  10 -12   41.55    8.85
  12 -10  12   32.78    7.62
 -13  11 -13   -1.69    7.69
  13 -11  13    4.85    7.00
 -14  12 -14   38.94    9.70
  14 -12  14   37.63    8.93
 -15  13 -15   13.23   10.16
  15 -13  15    2.69    6.77
 -16  14 -16   40.94   11.08
  16 -14  16   22.62   10.16
 -17  15 -17   -0.77   11.31
  17 -15  17   -0.31    9.54
 -18  16 -18    4.39    9.08
  18 -16  18   13.16    9.08
 -19  17 -19   -2.23   11.85
  19 -17  19    3.77   10.31
 -20  18 -20  -14.47   12.62
  20 -18  20    5.85   10.62
 -21  19 -21   -2.92   10.16
  21 -19  21   -9.16    9.08
 -22  20 -22    2.85   10.54
  22 -20  22   -0.31    9.39
 -23  21 -23    4.08    7.69
  23 -21  23   -7.62    9.54
 -24  22 -24   -3.00    7.16
  24 -22  24    0.15    7.46
  21 -25  23   -1.39    8.85
 -21  25 -23   -0.38   10.00
  20 -24  22    1.15    9.93
 -20  24 -22    2.92    9.70
  19 -23  21    2.39    9.62
 -19  23 -21   -7.23   10.08
  18 -22  20   -3.39   10.08
 -18  22 -20   -9.62   11.39
  17 -21  19    8.39    8.31
 -17  21 -19    1.46   12.39
  16 -20  18    1.39   10.08
 -16  20 -18   -1.77   12.39
  15 -19  17    8.46   12.47
 -15  19 -17    2.54    9.77
  14 -18  16   24.62    9.00
 -14  18 -16   19.62   11.47
  13 -17  15   -0.77    9.93
 -13  17 -15   -2.23    9.54
  12 -16  14   49.32   12.31
 -12  16 -14   35.32   10.00
  11 -15  13  -14.77   11.08
 -11  15 -13    4.85    9.77
  10 -14  12   35.55   10.08
 -10  14 -12   33.32    7.46
   9 -13  11    6.08   10.16
  -9  13 -11   18.85   13.62
   8 -12  10   61.02    7.93
  -8  12 -10   49.32   10.77
   7 -11   9   80.79    7.46
  -7  11  -9   74.87   10.54
   6 -10   8   68.79    6.85
  -6  10  -8   65.94   10.70
   5  -9   7  538.25   30.93
  -5   9  -7  589.80   31.70
   4  -8   6    6.62    4.62
  -4   8  -6   18.93    7.69
   3  -7   5  260.39   12.16
  -3   7  -5  256.39   11.39
   2  -6   4   15.00    5.23
   1  -5   3    6.00    3.62
  -1   5  -3    2.31    3.77
   0  -4   2  184.90    8.62
   0   4  -2  200.60    8.62
  -1  -3   1    7.77    1.31
   1   3  -1   10.39    1.62
   3   1   1   10.62    1.00
  -4   0  -2  183.67    7.54
   4   0   2  180.36    7.62
  -5   1  -3    3.08    3.08
   5  -1   3    8.08    3.08
  -6   2  -4   18.39    6.46
  -7   3  -5  264.78   12.85
   7  -3   5  274.09   12.85
  -8   4  -6    1.08    4.77
   8  -4   6    2.85    4.39
  -9   5  -7  567.64   21.62
   9  -5   7  558.56   21.01
 -10   6  -8   68.94    6.77
  10  -6   8   70.64    6.31
 -11   7  -9   66.33    7.77
  11  -7   9   75.95    6.85
 -12   8 -10   61.02    7.85
  12  -8  10   56.40    7.39
 -13   9 -11   11.85    7.85
  13  -9  11   10.62    7.23
 -14  10 -12   27.62    8.85
  14 -10  12   38.63    7.39
 -15  11 -13    1.08   10.00
  15 -11  13    6.77    8.23
 -16  12 -14   23.16   10.31
  16 -12  14   30.01    8.39
 -17  13 -15   12.23    8.00
  17 -13  15    6.46    8.70
 -18  14 -16   25.01    9.16
  18 -14  16   -2.85   12.08
 -19  15 -17   13.54   11.31
  19 -15  17   -1.08    9.85
 -20  16 -18   -0.85   11.70
  20 -16  18    7.62    9.70
 -21  17 -19   11.16   12.08
  21 -17  19   -5.23   10.31
 -22  18 -20   -0.46   11.54
  22 -18  20   -7.08    9.54
 -23  19 -21    1.46   10.16
  23 -19  21   -0.85    8.70
 -24  20 -22    3.62   10.00
  24 -20  22    2.92    8.16
 -25  21 -23    2.08    7.08
  25 -21  23   -1.92    6.62
 -26  22 -24    0.54    9.54
  20 -26  24   -5.62    8.93
 -20  26 -24   -4.31    9.31
  19 -25  23   12.54    9.31
 -19  25 -23   -7.85   17.85
  18 -24  22    0.54    9.46
 -18  24 -22   15.47    9.31
  17 -23  21    0.31    7.08
 -17  23 -21   -1.46   11.62
  16 -22  20    8.93   12.93
 -16  22 -20   -5.08   12.16
  15 -21  19    0.00    9.93
 -15  21 -19   -0.23    9.46
  14 -20  18    2.23   13.47
 -14  20 -18    1.23   12.08
  13 -19  17   11.77   13.23
 -13  19 -17   12.62   10.77
  12 -18  16   -1.62    8.31
 -12  18 -16    5.62   17.70
  11 -17  15    3.85    9.16
 -11  17 -15   -5.54   16.31
  10 -16  14   -4.23    8.46
 -10  16 -14    5.23   14.16
   9 -15  13   14.00    8.46
  -9  15 -13   18.08   14.31
   8 -14  12   11.54    7.54
  -8  14 -12    0.31   13.62
   7 -13  11   12.93    6.93
  -7  13 -11   11.54    7.77
   6 -12  10    8.62    6.08
  -6  12 -10    3.69    6.85
   5 -11   9   75.64    7.23
  -5  11  -9   63.64    7.23
   4 -10   8   31.32    6.62
  -4  10  -8   41.55    5.39
   3  -9   7  275.78   13.16
  -3   9  -7  277.16   12.08
   2  -8   6  208.91   10.39
  -2   8  -6  197.91    9.77
   1  -7   5  262.01   12.08
  -1   7  -5  247.85   11.39
   0  -6   4   82.80    7.93
  -1  -5   3    3.54    3.15
   1   5  -3    3.62    3.54
  -2  -4   2  680.60   30.16
   2   4  -2  612.27   19.78
  -3  -3   1 1031.71   27.62
   3   3  -1 1035.71   28.09
  -4  -2   0  182.83    5.31
   4   2   0  189.60    7.85
  -5  -1  -1   15.16    2.00
   5   1   1   21.93    3.15
  -6   0  -2  345.34   12.70
   6   0   2  353.96   12.77
  -7   1  -3   29.47    6.16
   7  -1   3   33.86    5.77
  -8   2  -4   88.18    6.46
   8  -2   4   92.11    6.23
  -9   3  -5   31.16    4.77
   9  -3   5   39.47    4.31
 -10   4  -6  307.56   19.78
  10  -4   6  328.64   13.23
 -11   5  -7   94.80    7.23
  11  -5   7   82.03    6.46
 -12   6  -8   16.47    6.31
  12  -6   8   13.62    5.69
 -13   7  -9  114.65    9.62
  13  -7   9  121.58    8.77
 -14   8 -10   11.39    7.16
  14  -8  10    6.46    6.69
 -15   9 -11   14.62    7.62
  15  -9  11    0.46    6.93
 -16  10 -12    7.69    9.08
  16 -10  12    3.85    7.31
 -17  11 -13   -3.23    9.39
  17 -11  13   -0.08    7.62
 -18  12 -14   12.93    9.85
  18 -12  14    9.08    8.70
 -19  13 -15    2.08   10.77
  19 -13  15   10.39    9.31
 -20  14 -16    4.46    9.39
  20 -14  16    6.46    7.77
 -21  15 -17   -8.62   12.16
  21 -15  17    8.93    9.16
 -22  16 -18    2.85   13.00
  22 -16  18    9.08   10.31
 -23  17 -19   -3.00   10.54
  23 -17  19    5.46    9.70
 -24  18 -20   -1.39   10.00
  24 -18  20    2.15    7.23
 -25  19 -21    7.62   10.31
  25 -19  21    4.39    7.62
 -26  20 -22   15.39   14.47
  26 -20  22   -0.85    7.62
 -27  21 -23   -3.08    8.31
  27 -21  23    5.62    7.00
  18 -26  24   -4.31   12.00
 -18  26 -24  -13.16   16.85
  17 -25  23   -5.00   12.00
 -17  25 -23   -5.16    9.62
  16 -24  22   -7.23    9.31
 -16  24 -22   15.62   20.78
  15 -23  21    7.69   10.46
 -15  23 -21    4.92   19.62
  14 -22  20   -7.93   10.39
 -14  22 -20    5.31   19.70
  13 -21  19    8.39   10.62
 -13  21 -19  -18.70   19.78
  12 -20  18    5.62    8.39
 -12  20 -18   -2.46   19.39
  11 -19  17   11.70    9.62
 -11  19 -17   19.47   11.23
  10 -18  16   16.31    9.16
 -10  18 -16    8.31   10.46
   9 -17  15    4.00    7.39
  -9  17 -15   23.16    7.77
   8 -16  14    7.69    6.85
  -8  16 -14   10.70    9.23
   7 -15  13   16.70    7.54
  -7  15 -13    2.77    8.23
   6 -14  12   29.01    6.23
  -6  14 -12   34.70    6.85
   5 -13  11    7.08    7.31
  -5  13 -11    5.54    6.85
   4 -12  10  118.11    8.16
  -4  12 -10  114.04    8.70
   3 -11   9   97.03    7.23
  -3  11  -9  106.26    8.08
   2 -10   8    0.31    4.77
  -2  10  -8    4.00    5.31
   1  -9   7  393.12   15.00
  -1   9  -7  385.51   15.39
   0  -8   6  422.29   23.39
   0   8  -6  413.44   16.39
  -1  -7   5  241.85   11.31
   1   7  -5  245.39   10.85
  -2  -6   4   25.78    3.54
   2   6  -4   18.70    3.62
  -3  -5   3   24.01    3.15
   3   5  -3   21.47    3.23
  -4  -4   2  763.09   31.16
   4   4  -2  747.39   22.78
  -5  -3   1    6.62    1.69
   5   3  -1    5.92    1.31
  -6  -2   0  332.64   10.31
   6   2   0  337.49   10.46
  -7  -1  -1   22.31    2.77
   7   1   1   20.39    4.08
  -8   0  -2   14.93    3.23
   8   0   2   12.70    3.00
  -9   1  -3   84.95    5.62
   9  -1   3   82.64    5.16
 -10   2  -4   13.62    3.85
  10  -2   4   14.54    3.92
 -11   3  -5  299.02   17.62
  11  -3   5  333.49   12.77
 -12   4  -6  102.65    6.93
  12  -4   6  105.19    6.77
 -13   5  -7   81.33    6.69
  13  -5   7   71.18    6.16
 -14   6  -8   21.16    6.54
  14  -6   8   32.09    6.16
 -15   7  -9   62.25    8.16
  15  -7   9   70.25    7.16
 -16   8 -10   -0.85    8.31
  16  -8  10    3.00    6.62
 -17   9 -11   21.85    8.77
  17  -9  11   21.08    7.08
 -18  10 -12   -0.69    8.46
  18 -10  12   11.39    7.39
 -19  11 -13    1.69    9.31
  19 -11  13    2.23    7.77
 -20  12 -14   15.16    9.85
  20 -12  14    8.39    8.70
 -21  13 -15    5.92   11.23
  21 -13  15    5.31    9.46
 -22  14 -16    3.08    9.08
  22 -14  16    7.54    7.85
 -23  15 -17   16.93   11.39
  23 -15  17   -0.69    9.93
 -24  16 -18    1.85   12.47
  24 -16  18  -10.39   10.39
 -25  17 -19    0.38   10.62
  25 -17  19    4.54    7.46
 -26  18 -20    5.23   10.31
  26 -18  20   -2.00    8.54
 -27  19 -21   -0.92    9.31
  27 -19  21    3.69    7.69
 -28  20 -22    5.62   12.70
  28 -20  22   -1.15    7.46
  17 -27  25   -2.31   10.31
 -17  27 -25  -18.54   15.77
  16 -26  24    2.46    7.93
 -16  26 -24   -2.54    7.54
  15 -25  23   -4.69    8.77
 -15  25 -23   -2.46    9.70
  14 -24  22   -0.92    8.85
 -14  24 -22    5.39    9.93
  13 -23  21   11.16   10.31
 -13  23 -21   20.70   12.00
  12 -22  20   -4.31    7.69
 -12  22 -20   -7.85    8.39
  11 -21  19   -0.54   10.23
 -11  21 -19    8.62   11.62
  10 -20  18    6.31   10.39
 -10  20 -18  -10.93    9.70
   9 -19  17   -0.23   12.23
  -9  19 -17    6.23    7.93
   8 -18  16    4.00    8.54
  -8  18 -16    8.77   10.39
   7 -17  15    4.69    8.31
  -7  17 -15    2.62    9.31
   6 -16  14   28.09    8.54
  -6  16 -14   26.62    9.08
   5 -15  13    3.39    9.62
  -5  15 -13    1.62    6.69
   4 -14  12    8.70    7.08
  -4  14 -12    8.85    7.23
   3 -13  11    8.23    8.39
   2 -12  10   24.78    4.92
  -2  12 -10   29.01    6.46
   1 -11   9   89.18    7.23
  -1  11  -9   80.41    7.16
   0 -10   8   92.88    6.08
   0  10  -8  104.26    7.39
  -1  -9   7  397.28   22.39
  -2  -8   6  219.38   10.08
   2   8  -6  187.29    9.16
  -3  -7   5  253.46   11.00
   3   7  -5  246.39   10.31
  -4  -6   4   20.54    2.92
   4   6  -4   18.47    2.77
  -5  -5   3 1361.51   54.79
   5   5  -3 1369.74   55.86
  -6  -4   2   26.32    3.39
  -8  -2   0   12.00    2.54
   8   2   0   16.39    2.23
  -9  -1  -1   11.93    2.92
   9   1   1   15.08    2.69
 -10   0  -2   71.25    4.77
  10   0   2   76.87    5.00
 -11   1  -3    1.31    4.00
  11  -1   3    9.46    3.46
 -12   2  -4  100.49    7.00
  12  -2   4  105.88    6.69
 -13   3  -5   57.33    5.92
  13  -3   5   62.48    5.23
 -14   4  -6   23.24    6.23
  14  -4   6   25.70    4.69
 -15   5  -7   96.49    7.39
  15  -5   7   99.34    6.31
 -16   6  -8   69.48    7.85
  16  -6   8   52.63    6.54
 -17   7  -9   51.86    8.16
  17  -7   9   48.94    7.00
 -18   8 -10   -3.08    8.39
  18  -8  10    4.92    5.85
 -19   9 -11    7.54    8.39
  19  -9  11    4.92    7.39
 -20  10 -12   -0.92    9.31
  20 -10  12   -0.31    8.62
 -21  11 -13  -10.16   10.08
  21 -11  13    6.08    8.39
 -22  12 -14   12.31   10.77
  22 -12  14    1.77    8.85
 -23  13 -15    0.23   10.77
  23 -13  15    5.85    9.23
 -24  14 -16   -7.46    9.54
  24 -14  16  -10.70   12.00
 -25  15 -17   10.70   11.54
  25 -15  17   -4.31    8.23
 -26  16 -18    8.31    8.31
  26 -16  18    1.46    5.85
 -27  17 -19   -0.38   10.77
  27 -17  19    0.77    7.77
 -28  18 -20   -2.54    8.08
  28 -18  20   -0.08    5.69
 -29  19 -21    4.54    8.93
  29 -19  21   -2.23    5.92
 -30  20 -22   -1.62   14.39
  30 -20  22    0.00    6.85
  15 -27  25   -6.85    8.46
 -15  27 -25   17.85   22.47
  14 -26  24    0.69    7.69
 -14  26 -24    2.69    9.85
  13 -25  23    7.08    6.77
 -13  25 -23    2.62   11.16
  12 -24  22    5.54    8.77
 -12  24 -22    1.00    9.23
  11 -23  21    8.85    8.46
 -11  23 -21    7.31   12.16
  10 -22  20   -5.85   10.39
 -10  22 -20    6.16   12.23
   9 -21  19    4.16    8.08
  -9  21 -19   -0.62    8.93
   8 -20  18   -9.85    9.62
  -8  20 -18    3.08   11.62
   7 -19  17   10.46    7.39
  -7  19 -17    6.62   10.16
   6 -18  16   14.31    9.31
  -6  18 -16   -6.16    9.46
   5 -17  15    4.85    8.00
  -5  17 -15   -6.08    8.77
   4 -16  14   44.78    7.00
  -4  16 -14   32.39    8.16
   3 -15  13    3.46    5.92
  -3  15 -13   10.85    8.08
   2 -14  12  149.97    9.46
  -2  14 -12  160.59   10.62
   1 -13  11    0.85    6.62
  -1  13 -11    9.46    7.39
   0 -12  10  133.58    7.62
   0  12 -10  122.35    7.93
  -1 -11   9   91.57    6.77
   1  11  -9   82.10    7.54
  -2 -10   8    0.69    4.69
   2  10  -8   -0.69    4.39
  -3  -9   7  269.24   11.23
   3   9  -7  275.63   11.93
  -4  -8   6    5.62    3.54
   4   8  -6    9.39    3.54
  -5  -7   5   88.72    5.31
   5   7  -5   93.03    5.85
  -6  -6   4  565.10   18.08
   6   6  -4  541.25   18.47
  -7  -5   3  253.62   12.77
   7   5  -3  259.00    9.54
  -8  -4   2   93.03    4.23
   8   4  -2   77.10    3.69
  -9  -3   1   81.03    3.92
   9   3  -1   88.49    6.62
 -10  -2   0   69.64    3.92
  10   2   0   69.25    3.77
 -11  -1  -1    8.62    2.92
  11   1   1    8.08    3.08
 -12   0  -2   15.85    3.54
  12   0   2   16.01    3.46
 -13   1  -3  105.49    5.92
  13  -1   3  108.26    5.46
 -14   2  -4  182.44    8.46
  14  -2   4  198.52    8.31
 -15   3  -5   13.47    5.23
  15  -3   5   15.77    5.54
 -16   4  -6   48.78    7.00
  16  -4   6   49.02    6.00
 -17   5  -7   40.71    6.77
  17  -5   7   30.39    6.46
 -18   6  -8   -2.23    6.85
  18  -6   8   -2.62    6.39
 -19   7  -9   34.32    7.93
  19  -7   9   28.55    6.62
 -20   8 -10    1.08    7.31
  20  -8  10    5.23    5.62
 -21   9 -11   14.31    9.77
  21  -9  11    6.00    7.62
 -22  10 -12   24.24    9.77
  22 -10  12    2.46    7.85
 -23  11 -13   -2.62   10.16
  23 -11  13   -5.92    8.23
 -24  12 -14   -1.62   11.23
  24 -12  14   -0.69    8.62
 -25  13 -15   -2.00   11.08
  25 -13  15   -5.54    9.16
 -26  14 -16   -3.92   10.85
  26 -14  16   -6.16    9.46
 -27  15 -17    4.85   11.31
  27 -15  17    4.62    7.39
 -28  16 -18   -3.46   11.70
  28 -16  18    2.15    9.16
 -29  17 -19   -2.00   10.31
  29 -17  19   -2.46    7.23
 -30  18 -20    0.85    9.00
  30 -18  20   -0.85    6.69
 -31  19 -21   -1.23   13.62
  14 -28  26   -5.85   11.23
 -14  28 -26    4.62   16.39
  13 -27  25   -3.46    8.62
 -13  27 -25   -2.08    8.85
  12 -26  24   -4.62    7.93
 -12  26 -24   -0.23    8.08
  11 -25  23   -4.46    9.85
 -11  25 -23   10.46   12.23
  10 -24  22   -4.92   10.54
 -10  24 -22   -9.46   12.62
   9 -23  21   12.62   10.46
  -9  23 -21    3.08    8.93
   8 -22  20   -0.69   10.39
  -8  22 -20    0.46   11.77
   7 -21  19    9.77    9.85
  -7  21 -19    9.00   11.93
   6 -20  18   10.54    9.46
  -6  20 -18  -12.54   10.85
   5 -19  17   -5.46    8.62
  -5  19 -17    6.00   10.00
   4 -18  16   18.24    8.62
  -4  18 -16   22.01    7.62
   3 -17  15   -7.85    7.31
  -3  17 -15   -4.31    9.46
   2 -16  14   58.86    7.69
  -2  16 -14   63.17    8.70
   1 -15  13    7.85    4.92
  -1  15 -13   50.79   14.00
   0 -14  12  127.73    9.54
   0  14 -12  131.12    9.31
  -1 -13  11   18.24    6.23
   1  13 -11   24.78    7.00
  -2 -12  10   22.85    5.85
   2  12 -10   25.85    6.00
  -3 -11   9   89.18    6.31
   3  11  -9   97.88    6.77
  -4 -10   8   27.09    4.77
   4  10  -8   25.01    5.39
  -5  -9   7  544.02   26.78
   5   9  -7  518.86   25.32
  -6  -8   6  240.77    9.77
   6   8  -6  246.77   13.39
  -7  -7   5  813.56   35.55
  -8  -6   4   -0.54    3.92
   8   6  -4    1.62    2.23
  -9  -5   3   38.94    2.62
   9   5  -3   32.63    4.08
 -10  -4   2   12.39    2.23
  10   4  -2   11.93    2.15
 -11  -3   1    2.15    2.54
  11   3  -1    0.15    2.31
 -12  -2   0    7.54    3.00
  12   2   0   15.08    3.00
 -13  -1  -1   80.10    4.92
  13   1   1   76.56    4.62
 -14   0  -2  153.74    7.00
  14   0   2  151.12    6.46
 -15   1  -3   -2.08    4.16
  15  -1   3    6.39    4.23
 -16   2  -4   -1.54    5.31
  16  -2   4    3.08    4.85
 -17   3  -5   29.24    6.08
  17  -3   5   14.77    5.08
 -18   4  -6   22.31    6.69
  18  -4   6   14.08    5.92
 -19   5  -7   19.93    7.93
  19  -5   7   14.31    7.08
 -20   6  -8   11.23    7.54
  20  -6   8   13.47    6.69
 -21   7  -9   38.01    8.16
  21  -7   9   26.32    6.62
 -22   8 -10    7.31    9.62
  22  -8  10    1.62    7.08
 -23   9 -11  -13.08    9.93
  23  -9  11    6.85    8.93
 -24  10 -12    6.85    9.54
  24 -10  12   16.08    8.31
 -25  11 -13    7.77   10.46
  25 -11  13   -5.16    8.39
 -26  12 -14    5.31   11.39
  26 -12  14    6.77    8.77
 -27  13 -15    1.00   10.62
  27 -13  15   -2.23    8.46
 -28  14 -16   -8.08   10.23
  28 -14  16   -2.08    7.31
 -29  15 -17   -5.69   10.23
  29 -15  17    2.00    7.00
 -30  16 -18   -1.77    9.39
  30 -16  18    4.62    5.39
 -31  17 -19    2.00    8.85
  31 -17  19   -3.69    5.08
 -32  18 -20  -12.70   14.08
  32 -18  20   -8.70    7.46
  12 -28  26    7.16    7.31
 -12  28 -26   -0.23    6.46
  11 -27  25    5.31    8.62
 -11  27 -25    5.46    9.77
  10 -26  24    8.46    9.08
 -10  26 -24   -9.93   10.77
   9 -25  23   -2.62   10.77
  -9  25 -23    1.85    8.85
   8 -24  22    2.69    9.85
  -8  24 -22  -11.31   11.93
   7 -23  21   -7.69   10.16
  -7  23 -21    8.39   12.08
   6 -22  20    3.39   10.08
  -6  22 -20   -2.08   11.16
   5 -21  19    3.77   10.16
  -5  21 -19    8.46   11.00
   4 -20  18   -0.38   10.00
  -4  20 -18   -2.39    8.16
   3 -19  17   -1.54    7.39
  -3  19 -17    7.62   10.08
   2 -18  16   12.23    8.31
  -2  18 -16    8.00    9.00
   1 -17  15   14.39    8.39
  -1  17 -15   18.08    8.39
   0 -16  14  118.35    8.23
   0  16 -14  135.66   10.00
  -1 -15  13   17.54    7.16
   1  15 -13   -0.23    6.16
  -2 -14  12  150.51    9.23
   2  14 -12  163.13   10.08
  -3 -13  11   21.47    6.00
   3  13 -11   15.70    6.16
  -4 -12  10  112.04    7.69
   4  12 -10  105.34    7.00
  -5 -11   9   69.10    6.00
   5  11  -9   65.79    5.85
  -6 -10   8   71.71    5.54
   6  10  -8   64.94    5.39
  -7  -9   7  228.07    9.93
   7   9  -7  243.38   13.77
  -8  -8   6  502.24   17.47
   8   8  -6  511.47   25.47
  -9  -7   5  484.92   23.62
   9   7  -5  532.94   23.24
 -10  -6   4  318.95   10.77
  10   6  -4  300.71   10.31
 -11  -5   3  331.41   11.16
  11   5  -3  328.72   11.85
 -12  -4   2   96.26    4.92
  12   4  -2   99.34    5.08
 -13  -3   1  109.65    5.00
  13   3  -1  106.88    5.54
 -14  -2   0  159.05    6.54
  14   2   0  155.05    6.46
 -15  -1  -1   -0.31    3.77
  15   1   1   -0.54    3.85
 -16   0  -2  428.14   14.85
  16   0   2  456.07   19.16
 -17   1  -3   15.24    5.77
  17  -1   3    6.85    4.39
 -18   2  -4   93.95    7.62
  18  -2   4   94.03    6.85
 -19   3  -5    0.54    6.93
  19  -3   5    1.23    5.92
 -20   4  -6    4.62    6.69
  20  -4   6    0.00    5.62
 -21   5  -7   15.31    7.00
  21  -5   7   18.85    5.92
 -22   6  -8    9.54    7.39
  22  -6   8   11.00    7.23
 -23   7  -9   11.62    8.70
  23  -7   9    6.85    7.85
 -24   8 -10    8.23    9.16
  24  -8  10    9.62    8.16
 -25   9 -11    2.15    9.46
  25  -9  11    4.31    7.85
 -26  10 -12   15.62    9.85
  26 -10  12    0.31    7.69
 -27  11 -13   -3.23   11.31
  27 -11  13   12.54    8.54
 -28  12 -14   13.77   10.46
  28 -12  14   -8.31    8.39
 -29  13 -15    1.62    9.54
  29 -13  15   -6.00    8.70
 -30  14 -16    3.92   10.31
  30 -14  16   -6.31    6.93
 -31  15 -17   -2.54    8.70
  31 -15  17    2.85    6.23
 -32  16 -18   -1.62    9.46
  32 -16  18    0.00    4.31
 -33  17 -19    2.54   15.24
  11 -29  27  -11.08   10.70
 -11  29 -27   10.62   19.39
  10 -28  26   11.08    8.23
 -10  28 -26   -1.85    7.93
   9 -27  25   -0.46    7.54
  -9  27 -25   -2.46    7.39
   8 -26  24    3.92   10.39
  -8  26 -24    3.31   11.54
   7 -25  23    7.85   10.23
  -7  25 -23   11.08   11.85
   6 -24  22   -9.08   10.54
  -6  24 -22   10.08   11.85
   5 -23  21   -5.39   10.08
  -5  23 -21   -3.08    9.70
   4 -22  20   -1.85    7.69
  -4  22 -20   -0.23   11.16
   3 -21  19   -3.85    9.39
  -3  21 -19    6.62   10.85
   2 -20  18    2.46    8.62
  -2  20 -18    3.69    9.77
   1 -19  17   -3.00    7.85
  -1  19 -17   -2.15    9.00
   0 -18  16   14.16    8.23
   0  18 -16   20.16    8.85
  -1 -17  15   20.47    8.62
   1  17 -15   18.62    8.16
  -2 -16  14   59.48    8.23
   2  16 -14   50.63    7.16
  -3 -15  13   22.24    6.54
   3  15 -13   11.39    9.77
  -4 -14  12   18.16    6.62
   4  14 -12    9.85    6.69
  -5 -13  11   10.00    6.23
   5  13 -11    7.46    6.08
  -6 -12  10    0.54    5.39
   6  12 -10    4.69    4.85
  -7 -11   9   67.25    5.77
   7  11  -9   58.25    5.69
  -8 -10   8   18.01    4.23
   8  10  -8   15.24    4.54
  -9  -9   7  303.40   18.31
   9   9  -7  285.86   11.54
 -10  -8   6   68.10    6.16
  10   8  -6   65.94    4.62
 -11  -7   5   78.33    4.00
  11   7  -5   77.41    4.31
 -12  -6   4  100.95    5.23
  12   6  -4   96.11    4.77
 -13  -5   3   61.94    4.16
  13   5  -3   62.02    6.39
 -14  -4   2  197.83    7.77
  14   4  -2  195.37    7.77
 -15  -3   1   -1.23    3.46
  15   3  -1    4.92    3.00
 -16  -2   0  499.62   23.47
  16   2   0  507.62   23.24
 -17  -1  -1   12.62    4.92
  17   1   1   11.93    3.85
 -18   0  -2  128.19    7.08
  18   0   2  125.50    6.77
 -19   1  -3   35.93    5.69
  19  -1   3   43.86    5.77
 -20   2  -4   33.70    7.16
  20  -2   4   24.78    6.46
 -21   3  -5   26.78    6.62
  21  -3   5   32.86    6.00
 -22   4  -6   -8.62    8.16
  22  -4   6    3.62    6.08
 -23   5  -7   33.09    7.54
  23  -5   7   36.09    6.23
 -24   6  -8   -0.46    7.16
  24  -6   8   -1.31    6.39
 -25   7  -9    9.46    9.31
  25  -7   9    3.69    7.16
 -26   8 -10    4.23    9.16
  26  -8  10    7.62    7.31
 -27   9 -11    2.31    9.54
  27  -9  11    2.31    8.16
 -28  10 -12   -6.08   10.85
  28 -10  12   -7.23    8.08
 -29  11 -13   -3.39    9.93
  29 -11  13   -1.31    8.00
 -30  12 -14    9.31   10.16
  30 -12  14    2.69    7.31
 -31  13 -15   -0.77    9.93
  31 -13  15   -3.85    7.23
 -32  14 -16    4.92    9.00
  32 -14  16    0.54    6.54
 -33  15 -17    3.46    8.08
  33 -15  17   -2.54    5.08
 -34  16 -18    4.39    7.00
  34 -16  18    0.23    6.46
   9 -29  27    2.08    7.54
  -9  29 -27    2.15    8.23
   8 -28  26  -11.00    8.54
  -8  28 -26   -2.23    9.62
   7 -27  25   -0.15    7.00
  -7  27 -25    4.54   10.85
   6 -26  24   -6.46    9.77
  -6  26 -24   12.31   11.39
   5 -25  23   -0.38   10.77
  -5  25 -23    5.23    8.77
   4 -24  22   -2.31   10.39
  -4  24 -22   -2.69   12.39
   3 -23  21    1.00    9.85
  -3  23 -21   -1.85   11.31
   2 -22  20   -0.92    9.70
  -2  22 -20   -4.16   10.93
   1 -21  19    1.00    9.70
  -1  21 -19   18.54   10.70
   0 -20  18    5.39    8.31
   0  20 -18   -2.31    9.46
  -1 -19  17    7.00    7.77
   1  19 -17    1.54    8.77
  -2 -18  16    8.00    7.62
   2  18 -16   -0.31    8.39
  -3 -17  15  -10.70    6.93
   3  17 -15    3.54    5.69
  -4 -16  14   26.01    7.08
   4  16 -14   24.24    7.23
  -5 -15  13    1.62    6.54
   5  15 -13    0.54    7.54
  -6 -14  12   29.16    5.77
   6  14 -12   24.16    6.54
  -7 -13  11   10.16    5.69
   7  13 -11    6.77    5.92
  -8 -12  10   61.25    5.77
   8  12 -10   60.79    5.69
  -9 -11   9   25.01    5.23
   9  11  -9   27.47    4.85
 -10 -10   8   88.41    5.85
  10  10  -8  106.34    6.31
 -11  -9   7   51.02    6.23
  11   9  -7   61.71    4.62
 -12  -8   6    9.93    2.85
  12   8  -6    3.92    3.08
 -13  -7   5   82.87    4.54
  13   7  -5   79.79    4.92
 -14  -6   4   28.24    3.31
  14   6  -4   24.39    3.62
 -15  -5   3    9.46    3.08
  15   5  -3    8.93    3.15
 -16  -4   2   -0.15    3.62
  16   4  -2    0.77    2.92
 -17  -3   1    5.31    4.39
  17   3  -1   11.16    3.31
 -18  -2   0  109.57    6.93
  18   2   0  117.50    6.69
 -19  -1  -1   35.93    5.16
  19   1   1   37.94    4.77
 -20   0  -2   57.09    6.23
  20   0   2   65.10    5.54
 -21   1  -3    5.31    5.85
  21  -1   3    7.31    5.08
 -22   2  -4   -0.92    5.77
  22  -2   4    1.15    5.31
 -23   3  -5   -7.77    6.69
  23  -3   5   -3.54    4.92
 -24   4  -6    3.08    7.08
  24  -4   6   -0.23    6.23
 -25   5  -7   -4.77    8.77
  25  -5   7    4.23    5.54
 -26   6  -8    7.00    8.16
  26  -6   8    1.46    6.62
 -27   7  -9   13.23    8.77
  27  -7   9    1.31    6.93
 -28   8 -10    0.77    9.08
  28  -8  10    7.23    7.62
 -29   9 -11   -5.00    9.62
  29  -9  11    4.16    7.39
 -30  10 -12   -1.69    9.54
  30 -10  12    7.08    8.31
 -31  11 -13    9.54    9.31
  31 -11  13   -0.15    6.62
 -32  12 -14    2.00    9.54
  32 -12  14    0.54    5.85
 -33  13 -15   -6.31    9.70
  33 -13  15   -2.15    6.62
 -34  14 -16   -2.62    7.54
  34 -14  16   -0.85    7.93
 -35  15 -17    1.39   10.70
  -8  30 -28   -6.31   13.93
   7 -29  27   -4.69   10.54
  -7  29 -27   -0.23    9.08
   6 -28  26    2.69    7.93
  -6  28 -26   -4.92   18.39
   5 -27  25   -1.77    6.85
  -5  27 -25   -0.23    6.85
   4 -26  24    3.39   10.39
  -4  26 -24   -1.46   10.77
   3 -25  23    2.92   10.16
  -3  25 -23    5.77   10.93
   2 -24  22    8.00   10.00
  -2  24 -22  -10.00   11.08
   1 -23  21    6.69    9.00
  -1  23 -21    5.92   10.16
   0 -22  20   -4.46    9.85
   0  22 -20    3.23   10.54
  -1 -21  19    8.54    8.85
   1  21 -19    2.39    9.31
  -2 -20  18   -5.92    8.39
   2  20 -18   -5.23    9.54
  -3 -19  17    3.15    7.23
   3  19 -17    3.39    8.46
  -4 -18  16    4.46    9.16
   4  18 -16    2.15    6.00
  -5 -17  15   -1.77    6.77
   5  17 -15    8.70    7.54
  -6 -16  14   33.01    7.08
   6  16 -14   24.78    6.62
  -7 -15  13    7.23    6.69
   7  15 -13    4.69    6.54
  -8 -14  12   16.62    6.00
   8  14 -12   15.47    5.39
  -9 -13  11   15.24    5.00
   9  13 -11   18.54    5.69
 -10 -12  10    3.23    4.54
  10  12 -10    2.85    5.46
 -11 -11   9   60.56    5.08
  11  11  -9   64.94    5.31
 -12 -10   8   46.55    4.77
  12  10  -8   57.71    5.16
 -13  -9   7  101.57    5.46
  13   9  -7  107.73    6.08
 -14  -8   6   36.01    3.62
  14   8  -6   32.32    3.69
 -15  -7   5   96.03    5.77
  15   7  -5   95.34    5.23
 -16  -6   4   42.01    4.31
  16   6  -4   43.17    4.62
 -17  -5   3   19.70    3.69
  17   5  -3   17.77    3.62
 -18  -4   2   89.95    6.08
  18   4  -2   95.18    5.23
 -19  -3   1   43.86    4.77
  19   3  -1   38.70    4.69
 -20  -2   0   49.94    5.62
  20   2   0   66.71    5.31
 -21  -1  -1    6.93    5.77
  21   1   1   11.00    4.77
 -22   0  -2   42.63    6.39
  22   0   2   36.93    6.16
 -23   1  -3    3.92    6.39
  23  -1   3    5.46    5.39
 -24   2  -4    8.23    6.23
  24  -2   4   12.16   10.54
 -25   3  -5    7.62    7.85
  25  -3   5    9.00    6.00
 -26   4  -6    9.31    6.54
  26  -4   6   -0.08    6.54
 -27   5  -7    5.39    8.08
  27  -5   7    4.46    6.85
 -28   6  -8    6.85   10.00
  28  -6   8   -0.85    6.77
 -29   7  -9    5.77    8.77
  29  -7   9    4.00    6.77
 -30   8 -10    1.46    8.93
  30  -8  10    0.92    6.62
 -31   9 -11   13.70    9.46
  31  -9  11    6.46    7.08
 -32  10 -12   10.16    9.08
  32 -10  12    0.69    6.46
 -33  11 -13    3.46   10.23
  33 -11  13    6.46    6.00
 -34  12 -14   -4.39   10.39
  34 -12  14   -2.92    8.46
 -35  13 -15   27.16   19.47
 -36  14 -16    0.31   11.00
  37 -15  17   -0.92    7.54
   6 -30  28    0.15    8.46
  -6  30 -28   -3.46    6.39
   5 -29  27   -3.15    5.39
  -5  29 -27    0.23    9.00
   4 -28  26    6.46    8.31
  -4  28 -26    1.92   10.46
   3 -27  25    2.46    9.16
  -3  27 -25    8.00    8.70
   2 -26  24   -5.08    9.39
  -2  26 -24    7.39   10.62
   1 -25  23   14.47    9.62
  -1  25 -23    6.54   11.62
   0 -24  22    4.62   10.08
   0  24 -22    2.39   11.47
  -1 -23  21    4.62   10.62
   1  23 -21    9.00   10.77
  -2 -22  20   10.85    8.85
   2  22 -20    4.08    9.70
  -3 -21  19    2.23    8.46
   3  21 -19   23.08   16.47
  -4 -20  18   -2.46    8.31
   4  20 -18    6.77   14.00
  -5 -19  17   -0.46    9.70
   5  19 -17    8.00    6.54
  -6 -18  16    6.93    7.39
   6  18 -16    6.85    6.85
  -7 -17  15    2.62    5.85
   7  17 -15  -11.08    6.62
  -8 -16  14   10.77    6.54
   8  16 -14   14.24    5.85
  -9 -15  13    2.00    6.23
   9  15 -13    6.62    5.62
 -10 -14  12   24.62    5.46
  10  14 -12   24.24    6.08
 -11 -13  11   22.55    5.92
  11  13 -11   32.09    5.54
 -12 -12  10   37.86    5.31
  12  12 -10   33.78    5.54
 -13 -11   9   10.54    4.00
  13  11  -9   13.77    4.16
 -14 -10   8    6.93    3.54
  14  10  -8    5.46    3.77
 -15  -9   7   52.48    4.16
  15   9  -7   55.79    4.92
 -16  -8   6   49.78    4.54
  16   8  -6   60.71    4.54
 -17  -7   5   34.86    4.08
  17   7  -5   33.70    4.31
 -18  -6   4   10.16    3.77
  18   6  -4   12.47    5.77
 -19  -5   3    5.92    4.16
  19   5  -3    2.39    3.54
 -20  -4   2   27.55    4.46
  20   4  -2   16.08    4.16
 -21  -3   1    8.77    4.92
  21   3  -1    2.77    4.46
 -22  -2   0   46.71    6.00
  22   2   0   33.78    5.54
 -23  -1  -1    9.77    5.85
  23   1   1   10.16    4.39
 -24   0  -2    7.08    6.08
  24   0   2    3.92    4.77
 -25   1  -3   -3.85    6.62
  25  -1   3    1.08    5.00
 -26   2  -4    4.31    6.62
  26  -2   4   -1.08    5.39
 -27   3  -5    3.69    7.08
  27  -3   5    3.54    6.08
 -28   4  -6    6.31    8.16
  28  -4   6    7.23    6.16
 -29   5  -7    6.16    9.31
  29  -5   7   -2.08    7.31
 -30   6  -8    2.92    8.85
  30  -6   8    1.31    7.77
 -31   7  -9   -0.54   10.85
  31  -7   9    5.00    7.46
 -32   8 -10   -3.15   10.39
  32  -8  10   -5.23    6.23
 -33   9 -11   10.00    9.23
  33  -9  11   -1.92    5.92
 -34  10 -12  -10.23    9.16
  34 -10  12    3.69    7.69
 -35  11 -13   -0.77    8.93
  35 -11  13   -0.08    6.23
 -36  12 -14   -8.39    7.62
  36 -12  14    7.54    8.77
 -37  13 -15    3.77   13.31
  37 -13  15   -6.77    8.46
 -38  14 -16    1.15   13.85
   4 -30  28    4.31    7.85
  -4  30 -28    2.31    8.54
   3 -29  27    2.85    8.23
  -3  29 -27   -2.54    7.31
   2 -28  26    0.62    9.39
  -2  28 -26   -0.15    9.39
   1 -27  25    2.77    8.39
  -1  27 -25   -3.15   10.70
   0 -26  24    1.92    9.08
   0  26 -24    8.16    9.85
  -1 -25  23   -4.46    9.46
   1  25 -23   -2.46   10.31
  -2 -24  22    6.85    9.00
   2  24 -22    9.70   10.62
  -3 -23  21   10.23    9.31
   3  23 -21  -11.39   15.77
  -4 -22  20    3.08   10.70
   4  22 -20   -6.39   20.01
  -5 -21  19   11.39    8.08
   5  21 -19   17.93   15.16
  -6 -20  18    3.54   12.54
   6  20 -18   -3.77    6.39
  -7 -19  17    2.00    6.85
   7  19 -17   14.77    7.85
  -8 -18  16    2.08    6.39
   8  18 -16   -3.85    6.62
  -9 -17  15   -0.85    6.23
   9  17 -15   -1.08    6.16
 -10 -16  14   10.70    6.85
  10  16 -14    7.46    5.77
 -11 -15  13    2.46    5.23
  11  15 -13    0.00    6.39
 -12 -14  12    6.16    5.54
  12  14 -12   -3.69    5.77
 -13 -13  11    0.69    7.23
  13  13 -11    7.62    5.00
 -14 -12  10   27.24    5.08
  14  12 -10   23.39    4.62
 -15 -11   9   11.00    3.85
  15  11  -9    8.00    4.39
 -16 -10   8   -1.92    3.39
  16  10  -8    2.15    5.54
 -17  -9   7   41.71    4.31
  17   9  -7   41.09    4.23
 -18  -8   6   -0.54    3.31
  18   8  -6    1.46    3.85
 -19  -7   5   17.08    3.62
  19   7  -5   17.47    4.39
 -20  -6   4    3.31    3.92
  20   6  -4   -6.31    5.69
 -21  -5   3   34.70    4.62
  21   5  -3   38.24    4.46
 -22  -4   2   -1.69    5.00
  22   4  -2   -1.77    5.85
 -23  -3   1    0.62    4.69
  23   3  -1    6.31    4.39
 -24  -2   0   10.46    5.69
  24   2   0    5.46    4.62
 -25  -1  -1   10.16    5.31
  25   1   1   -0.54    4.77
 -26   0  -2    7.62    5.85
  26   0   2    3.92    5.16
 -27   1  -3   -1.39    6.39
  27  -1   3    1.46    5.77
 -28   2  -4   -1.46    6.62
  28  -2   4   -1.69    6.16
 -29   3  -5   -1.39    8.39
  29  -3   5    1.15    6.62
 -30   4  -6    3.92    7.93
  30  -4   6   -0.31    5.46
 -31   5  -7    2.77    8.16
  31  -5   7    3.00    6.62
 -32   6  -8   -2.00   10.08
  32  -6   8    4.08    7.00
 -33   7  -9    1.77    8.93
  33  -7   9    1.00    6.31
 -34   8 -10    1.62    8.23
  34  -8  10   -1.23    5.16
 -35   9 -11    5.92    8.39
  35  -9  11    1.23    9.23
 -36  10 -12    1.08    8.77
  36 -10  12    0.92    7.39
 -37  11 -13    2.15    7.69
  37 -11  13   -0.31    6.39
 -38  12 -14    1.62    6.08
  38 -12  14    0.92    7.08
 -39  13 -15    3.62    6.62
  -2  30 -28    4.39    7.62
   1 -29  27   -3.54   11.08
  -1  29 -27    2.77   16.93
   0 -28  26   -1.15   11.08
   0  28 -26   -1.92    8.08
  -1 -27  25    2.39    8.85
   1  27 -25   11.62    9.93
  -2 -26  24    2.54    9.77
   2  26 -24   -9.85   10.31
  -3 -25  23    2.31    8.85
   3  25 -23    2.92   10.08
  -4 -24  22    8.54   11.62
   4  24 -22    2.62   15.54
  -5 -23  21   -5.08   11.62
   5  23 -21    1.15   14.54
  -6 -22  20   -6.93   11.08
   6  22 -20   22.78   14.93
  -7 -21  19   -8.93   10.93
   7  21 -19   -5.00   14.24
  -8 -20  18   -1.31    7.16
   8  20 -18   -0.69    7.85
  -9 -19  17    5.46    7.69
   9  19 -17   -3.54    7.31
 -10 -18  16    2.15    6.31
  10  18 -16    5.00    6.85
 -11 -17  15    4.39    5.92
  11  17 -15    3.85    6.54
 -12 -16  14   21.08    6.00
  12  16 -14   18.16    6.23
 -13 -15  13    0.69    5.46
  13  15 -13    3.31    4.69
 -14 -14  12   33.93    7.39
  14  14 -12   26.24    5.23
 -15 -13  11    4.16    4.08
  15  13 -11    4.54    4.31
 -16 -12  10    5.31    4.00
  16  12 -10   10.00    4.00
 -17 -11   9   14.77    4.00
  17  11  -9   17.62    6.69
 -18 -10   8    9.54    3.69
  18  10  -8    6.62    3.92
 -19  -9   7   33.63    5.54
  19   9  -7   25.62    4.23
 -20  -8   6    6.69    3.62
  20   8  -6    7.54    4.23
 -21  -7   5   18.85    4.08
  21   7  -5   21.62    4.31
 -22  -6   4   -0.62    3.85
  22   6  -4    3.54    6.08
 -23  -5   3   -0.92    4.39
  23   5  -3    0.77    3.85
 -24  -4   2    5.62    5.23
  24   4  -2    6.69    4.08
 -25  -3   1   -2.23    5.31
  25   3  -1    1.62    4.54
 -26  -2   0    4.46    5.77
  26   2   0    6.00    5.00
 -27  -1  -1    2.08    6.54
  27   1   1   -1.69    5.31
 -28   0  -2    6.39    5.69
  28   0   2    3.85    5.62
 -29   1  -3   -1.46    7.39
  29  -1   3    0.23    6.08
 -30   2  -4    3.31    7.54
  30  -2   4    5.46    6.16
 -31   3  -5   -1.69    8.23
  31  -3   5   -5.00    6.46
 -32   4  -6   -1.77    7.77
  32  -4   6    0.54    7.08
 -33   5  -7    7.46    8.93
  33  -5   7   -1.15    6.46
 -34   6  -8    2.23    8.08
  34  -6   8   -2.46    5.00
 -35   7  -9    4.00    7.62
  35  -7   9    4.23    5.85
 -36   8 -10    1.31    7.16
  36  -8  10    3.92    9.08
 -37   9 -11    3.54    7.54
  37  -9  11    0.77    7.69
 -38  10 -12    0.15   10.77
  38 -10  12    3.62    7.54
 -39  11 -13    0.69    7.08
  39 -11  13   -4.39    6.85
 -40  12 -14   -1.92    8.39
  -1  31 -29    0.46    8.85
   0 -30  28   -0.23    6.77
   0  30 -28   -5.00    7.00
  -1 -29  27    0.62    6.77
   1  29 -27    0.38    7.46
  -2 -28  26   -4.62    9.46
   2  28 -26    0.69    9.31
  -3 -27  25    0.46    7.31
   3  27 -25   -3.23    8.85
  -4 -26  24    8.00    9.08
   4  26 -24   -3.15    9.70
  -5 -25  23   -1.69    8.46
   5  25 -23    0.31   10.23
  -6 -24  22   -0.85   10.46
   6  24 -22    0.23   14.77
  -7 -23  21   -9.54   13.08
   7  23 -21   14.85   17.85
  -8 -22  20    2.62    8.31
   8  22 -20    5.00   13.70
  -9 -21  19   -0.08    7.85
   9  21 -19   10.85    8.00
 -10 -20  18    7.85    6.54
  10  20 -18   -4.92    9.00
 -11 -19  17    9.77    7.08
  11  19 -17    3.92    6.46
 -12 -18  16    4.31    7.31
  12  18 -16    3.39    6.08
 -13 -17  15    1.54    6.85
  13  17 -15    8.85    6.69
 -14 -16  14    1.08    5.08
  14  16 -14    4.31    5.08
 -15 -15  13   -1.23    4.39
  15  15 -13    8.23    5.39
 -16 -14  12   18.54    4.39
  16  14 -12   18.16    5.00
 -17 -13  11   -2.08    4.08
  17  13 -11   -4.00    4.46
 -18 -12  10   10.39    3.85
  18  12 -10    8.46    7.39
 -19 -11   9    2.00    3.54
  19  11  -9   -1.39    3.92
 -20 -10   8    4.08    3.39
  20  10  -8   -0.23    4.00
 -21  -9   7   24.16    3.92
  21   9  -7   23.08    4.39
 -22  -8   6    7.62    3.69
  22   8  -6   10.39    4.00
 -23  -7   5   34.16    4.62
  23   7  -5   22.01    4.92
 -24  -6   4   -0.23    4.08
  24   6  -4    5.85    6.00
 -25  -5   3    9.70    4.77
  25   5  -3   10.77    4.00
 -26  -4   2   -2.77    5.31
  26   4  -2    6.62    4.54
 -27  -3   1   -1.92    5.54
  27   3  -1    0.54    4.62
 -28  -2   0   -2.08    6.54
  28   2   0    2.08    5.31
 -29  -1  -1   -2.69    6.62
  29   1   1    0.85    5.39
 -30   0  -2   12.70    7.00
  30   0   2    1.15    5.23
 -31   1  -3   -5.62    7.77
  31  -1   3    2.92    6.00
 -32   2  -4   -7.39    7.93
  32  -2   4    1.54    6.31
 -33   3  -5    1.77    7.62
  33  -3   5    1.08    9.70
 -34   4  -6    0.31    7.69
  34  -4   6   -4.54    7.93
 -35   5  -7    1.15    6.16
  35  -5   7    3.15    4.92
 -36   6  -8    2.69    6.16
  36  -6   8    2.85    5.39
 -37   7  -9    4.08    6.00
  37  -7   9    2.54    5.46
 -38   8 -10    0.38    9.39
  38  -8  10   -9.46    8.31
 -39   9 -11   -3.15    9.00
  39  -9  11   -8.08    8.77
 -40  10 -12    2.46    7.23
  40 -10  12   -1.23    6.00
 -41  11 -13   -3.85    7.08
  -1 -31  29   -3.15   11.08
   1  31 -29    1.46    7.46
  -2 -30  28   -3.77    4.92
   2  30 -28   -1.15    7.85
  -3 -29  27    0.54    6.62
   3  29 -27    0.23    7.77
  -4 -28  26   -4.77    6.31
   4  28 -26   -0.54    8.62
  -5 -27  25   -1.08    7.23
   5  27 -25   -2.77    7.69
  -6 -26  24   -1.15    8.54
   6  26 -24   -9.93    9.23
  -7 -25  23   -1.31   12.23
   7  25 -23    1.23    9.54
  -8 -24  22    1.54    9.93
   8  24 -22  -14.77   15.00
  -9 -23  21    0.92    8.93
   9  23 -21   11.93   14.16
 -10 -22  20    1.08    7.69
  10  22 -20    8.93    8.62
 -11 -21  19   -8.00    7.23
  11  21 -19   -1.62    8.70
 -12 -20  18   -1.92    8.23
  12  20 -18    7.39    6.77
 -13 -19  17    0.08    5.92
  13  19 -17   -0.54    6.62
 -14 -18  16   16.77    6.08
  14  18 -16    6.39    6.62
 -15 -17  15    1.15    8.31
  15  17 -15   -2.31    6.69
 -16 -16  14   19.24    5.54
  16  16 -14   25.55    6.23
 -17 -15  13    6.46    4.85
  17  15 -13   -1.39    5.54
 -18 -14  12    9.00    4.39
  18  14 -12    9.70    5.16
 -19 -13  11   -0.85    3.92
  19  13 -11    1.62    4.46
 -20 -12  10   -4.85    3.77
  20  12 -10   -0.08    4.08
 -21 -11   9   11.39    3.46
  21  11  -9   11.08    4.16
 -22 -10   8    4.08    3.62
  22  10  -8    2.46    3.92
 -23  -9   7    8.54    3.77
  23   9  -7    7.00    3.77
 -24  -8   6   -0.92    3.77
  24   8  -6    2.46    4.00
 -25  -7   5   -0.46    4.16
  25   7  -5    5.23    4.39
 -26  -6   4    2.46    4.16
  26   6  -4    1.85    6.62
 -27  -5   3   -0.31    4.46
  27   5  -3   -1.85    3.92
 -28  -4   2    3.31    5.16
  28   4  -2    0.15    4.23
 -29  -3   1    6.93    5.54
  29   3  -1   -2.62    4.77
 -30  -2   0    1.46    6.08
  30   2   0    0.69    4.92
 -31  -1  -1    3.54    6.46
  31   1   1    4.16    5.46
 -32   0  -2    4.77    7.16
  32   0   2    0.31    5.31
 -33   1  -3   -1.23    7.00
  33  -1   3   -0.54    4.85
 -34   2  -4   -0.08    6.93
  34  -2   4    3.92    5.85
 -35   3  -5    8.00    6.93
  35  -3   5   -0.77    5.39
 -36   4  -6    1.62    5.54
  36  -4   6   -1.69    5.39
 -37   5  -7   -3.77    5.08
  37  -5   7    1.62    5.54
 -38   6  -8    8.85    7.00
  38  -6   8    0.92    4.16
 -39   7  -9    5.16    7.85
  39  -7   9    3.15    8.39
 -40   8 -10   -3.92    8.31
 -41   9 -11   15.24   11.47
 -42  10 -12    1.62    7.08
  -4 -30  28   -0.77    5.69
  -5 -29  27   -1.23    6.31
   5  29 -27    4.31    6.69
  -6 -28  26    4.16    5.46
   6  28 -26    1.46    6.39
  -7 -27  25   -1.15    4.92
   7  27 -25   -5.31    7.69
  -8 -26  24   -2.62    6.39
   8  26 -24   -0.77   11.16
  -9 -25  23    4.08    6.69
   9  25 -23   -2.39    8.31
 -10 -24  22    2.00    7.39
  10  24 -22   -2.69    9.08
 -11 -23  21   -0.31    7.85
  11  23 -21   -4.46    7.93
 -12 -22  20   -0.54    8.08
  12  22 -20   -5.00    9.39
 -13 -21  19   -4.39    6.31
  13  21 -19   -1.46    6.93
 -14 -20  18   -2.69    7.00
  14  20 -18    1.46    6.54
 -15 -19  17    3.92    7.08
  15  19 -17   -1.62    7.00
 -16 -18  16    2.46    4.39
  16  18 -16   -7.39    6.39
 -17 -17  15    7.00    5.08
  17  17 -15   -0.92    6.08
 -18 -16  14   11.00    5.31
  18  16 -14    7.39    5.77
 -19 -15  13    6.39    4.46
  19  15 -13    4.16    5.39
 -20 -14  12   10.00    6.00
  20  14 -12   13.00    4.77
 -21 -13  11    0.69    3.85
  21  13 -11    0.38    4.92
 -22 -12  10    2.46    4.00
  22  12 -10    8.08    4.46
 -23 -11   9    3.54    4.00
  23  11  -9    4.23    4.08
 -24 -10   8    3.31    3.54
  24  10  -8    3.85    4.08
 -25  -9   7    6.85    3.54
  25   9  -7    0.38    4.00
 -26  -8   6   -0.46    4.00
  26   8  -6   -0.38    4.00
 -27  -7   5    5.62    4.16
  27   7  -5   -0.15    4.39
 -28  -6   4   -8.16    6.93
  28   6  -4    2.69    6.54
 -29  -5   3    2.85    5.08
  29   5  -3    7.39    4.62
 -30  -4   2   -1.15    5.62
  30   4  -2   -0.62    4.39
 -31  -3   1    3.00    6.00
  31   3  -1   -0.62    4.54
 -32  -2   0   -4.85    6.69
  32   2   0   -4.85    5.23
 -33  -1  -1   -0.23    6.54
  33   1   1   -0.92    5.00
 -34   0  -2   -0.69    6.62
  34   0   2    1.54    5.08
 -35   1  -3   -0.08    7.00
  35  -1   3   -2.69    4.69
 -36   2  -4   -2.15    6.23
  36  -2   4   -6.39    5.62
 -37   3  -5   -0.85    6.39
  37  -3   5    3.46    4.77
 -38   4  -6   -1.54    5.54
  38  -4   6    3.00    4.77
 -39   5  -7    2.00    5.69
  39  -5   7    2.08    6.69
 -40   6  -8    1.46    6.08
  40  -6   8   -3.31    6.08
 -41   7  -9    3.85    6.23
 -42   8 -10    1.39    7.93
  -6 -30  28   -2.39    5.39
  -7 -29  27   -0.85    5.92
   7  29 -27    1.92    5.62
  -8 -28  26    1.77    5.39
   8  28 -26    1.92    5.77
  -9 -27  25   -1.92    4.39
   9  27 -25    5.54    7.54
 -10 -26  24    0.77    3.77
  10  26 -24    1.77    7.69
 -11 -25  23   -0.31    5.00
  11  25 -23    8.85    8.00
 -12 -24  22    2.23    6.93
  12  24 -22   -1.46    9.08
 -13 -23  21    4.08    7.62
  13  23 -21   -1.15    7.46
 -14 -22  20   -0.92    7.85
  14  22 -20   -7.46    7.31
 -15 -21  19   -0.46    6.39
  15  21 -19    3.69    6.93
 -16 -20  18   -1.85    9.31
  16  20 -18    2.54    6.62
 -17 -19  17   -2.39    5.31
  17  19 -17    9.39    6.93
 -18 -18  16    3.15    5.08
  18  18 -16    1.77    5.77
 -19 -17  15   -0.46    4.62
  19  17 -15   -1.92    6.69
 -20 -16  14    5.08    4.54
  20  16 -14    8.00    5.85
 -21 -15  13   -1.31    4.69
  21  15 -13    2.69    4.92
 -22 -14  12   -0.92    4.08
  22  14 -12   11.00    4.92
 -23 -13  11   -0.92    3.85
  23  13 -11   -1.54    4.46
 -24 -12  10    6.00    3.92
  24  12 -10    1.77    4.08
 -25 -11   9    2.62    3.46
  25  11  -9   -1.31    3.92
 -26 -10   8    4.08    3.46
  26  10  -8    6.08    3.85
 -27  -9   7    1.00    3.69
  27   9  -7    2.77    4.16
 -28  -8   6    4.54    3.62
  28   8  -6    1.31    4.16
 -29  -7   5    0.23    4.00
  29   7  -5   -2.15    4.16
 -30  -6   4    2.39    4.23
  30   6  -4   -1.54    5.92
 -31  -5   3   -1.31    5.23
  31   5  -3    0.23    4.16
 -32  -4   2    0.15    4.77
  32   4  -2    0.23    4.54
 -33  -3   1    5.62    5.23
  33   3  -1    0.15    4.39
 -34  -2   0    2.62    5.62
  34   2   0    3.00    4.62
 -35  -1  -1    1.15    4.77
  35   1   1   -2.77    4.31
 -36   0  -2   -0.31    5.16
  36   0   2   -1.23    4.16
 -37   1  -3   -1.08    5.16
  37  -1   3    1.31    4.08
  38  -2   4    4.39    7.62
 -39   3  -5   -0.77    6.62
  39  -3   5    0.77    6.31
 -41   5  -7    2.39    7.31
  41  -5   7   -0.23    5.08
 -42   6  -8    1.23    5.92
  -9 -29  27    0.69    6.08
   9  29 -27    3.92    7.93
 -10 -28  26   -1.85    5.16
  10  28 -26   -1.62    6.31
  11  27 -25    1.39    6.85
  12  26 -24   -1.46    6.54
 -13 -25  23    0.92    5.23
  13  25 -23   -3.85    7.23
 -14 -24  22   -0.54   13.62
  14  24 -22    0.38    7.00
 -15 -23  21   -5.00    6.62
  15  23 -21    0.08    6.16
 -16 -22  20    7.54    9.70
  16  22 -20   -8.93    7.46
 -17 -21  19    0.62    6.23
  17  21 -19    5.23    7.23
 -18 -20  18    1.85    5.54
  18  20 -18    5.46    7.08
 -19 -19  17   -0.77    5.31
  19  19 -17    0.69    7.31
 -20 -18  16    3.77    5.00
  20  18 -16    2.62    5.85
 -21 -17  15    1.85    4.69
  21  17 -15    2.92    8.54
 -22 -16  14   -0.69    6.62
  22  16 -14   10.77    5.23
 -23 -15  13    1.08    4.54
  23  15 -13   -1.39    4.62
 -24 -14  12    3.15    3.77
  24  14 -12   -3.85    4.54
 -25 -13  11   -0.08    3.69
  25  13 -11   -0.62    3.85
 -26 -12  10    1.46    3.31
  26  12 -10    2.00    3.85
 -27 -11   9    1.08    3.23
  27  11  -9   -1.46    3.46
 -28 -10   8   -0.31    3.00
  28  10  -8   -0.62    3.62
 -29  -9   7    1.23    3.00
  29   9  -7    3.69    3.77
 -30  -8   6    3.69    3.39
  30   8  -6   -1.08    3.46
 -31  -7   5    2.92    3.77
  31   7  -5    0.46    3.69
 -32  -6   4    0.62    3.85
  32   6  -4    0.23    3.77
 -33  -5   3    4.23    4.08
 -34  -4   2    1.08    5.46
  34   4  -2    1.46    4.85
 -35  -3   1   -4.39    6.23
  35   3  -1    0.46    3.85
 -36  -2   0    0.23    6.54
  36   2   0    0.69    3.92
 -37  -1  -1    0.77    7.85
  37   1   1   -0.92    3.39
 -38   0  -2    2.31    6.62
  38   0   2    1.77    3.46
 -39   1  -3    0.08    4.92
  39  -1   3   -0.62    6.77
 -11 -29  27   -1.62    5.23
  11  29 -27    0.69    7.16
 -12 -28  26   -0.31    5.31
  12  28 -26    2.54   10.77
  13  27 -25   -3.92    7.08
  14  26 -24   -5.31    7.93
 -15 -25  23    1.00   10.39
  15  25 -23   -1.69    6.39
  16  24 -22   -5.00    5.69
 -17 -23  21   -0.08    3.92
  17  23 -21    4.77    5.39
 -18 -22  20   -1.46    7.46
  18  22 -20    5.39    6.62
 -19 -21  19    2.31    7.08
  19  21 -19   -2.69    6.46
 -20 -20  18   -1.31    5.31
  20  20 -18   -2.00    7.08
 -21 -19  17    2.69    5.00
  21  19 -17   -3.15    6.39
 -22 -18  16    9.85    7.93
  22  18 -16    2.31    5.39
 -23 -17  15   -0.15    4.69
  23  17 -15    2.31    5.08
 -24 -16  14   -2.69    4.08
  24  16 -14   -0.23    5.08
 -25 -15  13    0.46    3.77
  25  15 -13   -3.46    4.77
 -26 -14  12   -0.77    3.23
  26  14 -12    0.69    4.16
 -27 -13  11    0.85    3.00
  27  13 -11    1.69    3.62
 -28 -12  10    1.31    2.77
  28  12 -10    3.23    2.85
 -29 -11   9    1.15    3.08
  29  11  -9   -2.23    2.85
  30  10  -8    2.31    2.62
 -31  -9   7    0.08    2.23
  31   9  -7   -0.31    2.77
 -32  -8   6    0.15    2.46
  32   8  -6    1.46    4.31
 -33  -7   5    1.54    2.46
  33   7  -5    0.00    3.31
 -34  -6   4    0.31    2.77
  34   6  -4   -1.15    3.54
 -35  -5   3   -1.39    4.39
 -36  -4   2    0.62    4.85
  37   3  -1    1.08    3.62
 -38  -2   0   -1.92    5.00
  12  30 -28    3.00    8.46
  13  29 -27   -2.85   10.23
 -14 -28  26   -4.08   10.77
  14  28 -26    6.54    9.23
  15  27 -25   -0.38   11.31
  16  26 -24   -0.38    5.92
  17  25 -23   -0.08    3.39
 -18 -24  22   -0.15    5.92
  18  24 -22    1.92    4.39
 -19 -23  21    2.46    7.00
  19  23 -21   -1.69    6.39
 -20 -22  20    3.69    5.92
  20  22 -20   -2.31    5.77
 -21 -21  19   -4.16    5.54
  21  21 -19    7.08    5.92
 -22 -20  18    2.62    5.31
  22  20 -18   -2.85    5.23
 -23 -19  17    0.69    6.62
  23  19 -17   -0.77    4.85
 -24 -18  16   -2.08    4.00
  24  18 -16    4.23    5.46
 -25 -17  15   -1.39    3.69
  25  17 -15    0.69    4.39
 -26 -16  14   -1.31    3.69
  26  16 -14   -1.46    3.69
 -27 -15  13    0.31    3.00
  27  15 -13    1.08    3.69
 -28 -14  12   -1.23    2.39
  28  14 -12    1.31    3.31
  29  13 -11   -0.15    2.77
 -36  -6   4    1.15    3.39
  39   3  -1   -1.62    3.23
  17  27 -25   -0.85    8.93
  18  26 -24    2.77   10.62
 -19 -25  23    2.54    4.23
  19  25 -23   -4.16   12.47
 -20 -24  22   -0.77    3.92
  20  24 -22    3.69   10.62
 -21 -23  21   -1.92    3.39
  21  23 -21    0.62    9.16
 -22 -22  20    3.08    4.62
  22  22 -20    2.23    4.31
 -23 -21  19   -0.08    4.16
  23  21 -19   -1.62    4.62
 -24 -20  18    1.23    4.77
  24  20 -18    0.77    4.77
 -25 -19  17    3.00    4.92
  25  19 -17   -0.23    4.69
 -26 -18  16    2.00    5.00
  26  18 -16    0.38    3.85
 -27 -17  15   -1.23    3.85
  27  17 -15    1.31    3.54
 -28 -16  14    0.92    3.39
  28  16 -14   -1.39    3.31
  29  15 -13   -0.46    4.00
 -21 -25  23   -0.15    4.77
  21  25 -23   -2.31    8.54
 -22 -24  22   -0.38    3.15
  22  24 -22   -3.15    9.16
 -23 -23  21    0.15    4.54
  23  23 -21    0.69    4.62
 -24 -22  20    1.31    4.23
  24  22 -20   -0.62    4.16
 -25 -21  19   -1.62    4.62
  25  21 -19    3.46    5.39
  28  18 -16   -0.62    4.00
  29  17 -15   -3.31    3.85
  25  21 -25   -0.69    7.69
 -25 -21  25   -1.92    5.23
 -24 -22  26   -3.85    5.54
 -23 -23  27    3.08    6.93
  34  10 -14    0.77    5.62
  33  11 -15    0.23    2.62
  31  13 -17    1.77    2.54
  30  14 -18    1.92    4.23
 -30 -14  18    0.38    4.85
  29  15 -19    0.85    6.16
 -29 -15  19    1.54    5.00
  28  16 -20    3.00    7.23
  27  17 -21   -0.54    4.23
  26  18 -22   -0.69    4.69
  24  20 -24   -0.31    7.23
  23  21 -25   -3.62    8.62
 -23 -21  25   -1.15    4.39
  22  22 -26   -5.31    8.70
 -22 -22  26   -1.00    6.16
  21  23 -27    3.08    7.31
 -21 -23  27   -0.15    6.31
  35   7 -11   -0.08    5.46
  34   8 -12   -0.62    4.00
  33   9 -13    0.69    4.00
  32  10 -14   -0.08    3.77
 -32 -10  14    0.92    3.08
  31  11 -15   -1.23    3.23
 -31 -11  15    2.31    3.54
  30  12 -16   -1.46    3.62
 -30 -12  16    1.69    3.39
  29  13 -17   -0.15    3.15
 -29 -13  17   -2.77    4.54
  28  14 -18    5.77    6.08
 -28 -14  18    5.00    3.62
  27  15 -19   -0.23    6.00
 -27 -15  19    3.62    3.62
  26  16 -20   -2.54    5.69
 -26 -16  20   -0.92    5.46
  25  17 -21   -1.08    6.39
  24  18 -22    2.15    7.85
 -24 -18  22    1.46    5.77
  23  19 -23    2.08    4.46
 -23 -19  23    0.62    4.46
  22  20 -24    6.54    8.31
 -22 -20  24    1.00    4.62
  21  21 -25    6.85    8.00
 -21 -21  25    2.69    5.85
  20  22 -26   -1.23    6.31
 -20 -22  26    0.46    7.93
  18  24 -28   -1.77    9.00
 -18 -24  28   -0.31    7.31
  17  25 -29    3.62    9.08
 -17 -25  29   -0.54    4.92
 -16 -26  30    1.62    6.16
  39   1  -5    3.23    5.08
  36   4  -8    2.69    4.62
  35   5  -9    2.46    6.00
  34   6 -10   -1.39    4.00
 -34  -6  10    4.69    4.77
  33   7 -11   -2.77    4.77
  32   8 -12    2.31    4.62
  31   9 -13    0.46    4.85
 -31  -9  13   -1.54    5.39
  30  10 -14   -2.62    4.54
 -30 -10  14    2.62    3.85
  29  11 -15   -1.85    4.54
 -29 -11  15   -1.46    3.92
  28  12 -16    2.39    4.16
 -28 -12  16   -0.85    4.31
  27  13 -17   -1.31    3.85
 -27 -13  17   -3.39    4.39
  26  14 -18    3.77    4.46
 -26 -14  18   -1.54    3.92
  25  15 -19   -2.46    5.46
 -25 -15  19    1.54    4.46
  24  16 -20   -3.39    6.31
 -24 -16  20    2.85    4.85
  23  17 -21    8.16    6.16
 -23 -17  21    0.62    5.92
  22  18 -22   -3.54    4.39
 -22 -18  22    1.15    5.08
  21  19 -23   -0.69    4.16
  20  20 -24   -0.23    6.85
  19  21 -25   -4.00    6.93
 -19 -21  25    0.08    8.46
  18  22 -26   -0.08    4.62
 -18 -22  26   -1.69    8.23
 -17 -23  27    0.92    7.31
  16  24 -28   -3.54    8.23
 -16 -24  28   -6.54    7.46
  15  25 -29   -2.31    8.70
 -15 -25  29    1.15    4.62
  14  26 -30    1.62   13.16
 -13 -27  31    1.69    7.16
  39  -1  -3    0.69    4.54
 -39   1   3   -1.23    6.08
  38   0  -4   -2.23    5.08
 -38   0   4   13.08    8.70
  37   1  -5   -0.85    5.23
  36   2  -6    0.77    4.16
 -36  -2   6   -1.00    5.00
 -35  -3   7   -0.54    3.54
  34   4  -8    0.46    5.23
 -34  -4   8    1.62    4.23
  33   5  -9    3.31    5.23
 -33  -5   9    3.69    4.31
  32   6 -10    2.69    4.69
 -32  -6  10   -0.69    5.00
  31   7 -11   -5.08    4.92
 -31  -7  11    1.39    4.62
  30   8 -12    1.62    5.54
 -30  -8  12    0.23    4.69
  29   9 -13   -3.39    5.00
 -29  -9  13   -1.92    4.85
  28  10 -14    8.62    5.46
 -28 -10  14   -0.62    4.85
  27  11 -15    6.85    5.54
 -27 -11  15    3.62    4.77
  26  12 -16    3.77    5.00
 -26 -12  16    6.69    5.16
  25  13 -17    0.92    5.46
 -25 -13  17    0.23    5.16
  24  14 -18   -3.15    5.85
 -24 -14  18    0.46    5.39
  23  15 -19   -0.38    6.54
 -23 -15  19    5.31    5.69
  22  16 -20    2.54    6.62
 -22 -16  20    4.08    5.46
  21  17 -21    6.85    7.00
 -21 -17  21   -4.69    6.62
  20  18 -22   -3.39    7.00
 -20 -18  22    0.69    5.46
  19  19 -23    1.31    6.08
 -19 -19  23    0.54    7.31
  18  20 -24   -3.77    6.69
 -18 -20  24   -1.46    4.77
  17  21 -25    2.08    9.08
 -17 -21  25    0.85    8.70
 -16 -22  26   -0.38    4.69
 -15 -23  27    3.69    5.00
  14  24 -28    1.69    7.77
  13  25 -29   -0.62    7.77
  12  26 -30   14.31    9.85
 -12 -26  30   -1.62    8.70
  11  27 -31   -7.85   10.31
 -11 -27  31   -1.23    6.39
  10  28 -32    0.08   12.85
 -10 -28  32    2.62    6.62
  42  -6   2   -1.08    6.85
  41  -5   1    1.92    6.93
  40  -4   0    2.08    8.70
  39  -3  -1    1.00    4.92
  37  -1  -3   -3.00    4.31
 -37   1   3    3.39    7.77
  36   0  -4    3.39    5.92
 -36   0   4   -4.46    5.16
  35   1  -5   -2.69    4.00
 -35  -1   5    4.00    4.54
  34   2  -6    3.69    4.23
 -34  -2   6    0.46    5.77
  33   3  -7    9.39    7.23
 -33  -3   7    3.62    5.46
  32   4  -8    8.62    6.93
 -32  -4   8   -0.31    5.00
  31   5  -9    0.23    5.46
 -31  -5   9    2.00    5.08
  30   6 -10    1.54    5.16
 -30  -6  10    2.00    5.54
  29   7 -11   -2.77    6.00
 -29  -7  11   -0.46    5.16
  28   8 -12   -1.69    5.39
 -28  -8  12   -1.15    5.16
  27   9 -13   -0.54    5.77
 -27  -9  13    1.23    5.00
  26  10 -14   -1.31    6.16
 -26 -10  14    1.00    4.54
  25  11 -15    2.00    5.92
 -25 -11  15   -3.62    5.31
  24  12 -16   -2.00    6.69
 -24 -12  16    2.85    5.16
  23  13 -17    1.62    6.08
 -23 -13  17   -0.38    8.23
  22  14 -18    5.23    5.77
 -22 -14  18    6.77    7.77
  21  15 -19   -0.77    7.08
 -21 -15  19   -3.54    6.31
  20  16 -20    3.15    7.31
 -20 -16  20    5.16    6.39
  19  17 -21    1.92    7.00
 -19 -17  21   -0.69    6.85
  18  18 -22   -2.00    7.08
 -18 -18  22   -3.77    6.23
  17  19 -23   -2.54    7.85
 -17 -19  23    2.69    6.08
  16  20 -24   -4.69    8.39
 -16 -20  24    0.46    5.85
  15  21 -25    5.69    8.00
 -15 -21  25    1.23    3.69
  14  22 -26    0.54    8.54
 -14 -22  26   17.39    7.62
  13  23 -27    2.39    8.23
 -13 -23  27    2.77    6.00
  12  24 -28    7.16    8.62
 -12 -24  28    0.15   13.08
  11  25 -29   -0.92    7.00
  10  26 -30   -3.31    7.93
 -10 -26  30    0.31    6.69
  -9 -27  31   -2.39    6.46
   8  28 -32    2.08   12.85
  -8 -28  32   -0.69    6.39
  41  -7   3   -4.77    8.62
  40  -6   2   -8.08    7.69
  39  -5   1   -4.16    7.08
  38  -4   0    0.15    4.69
  37  -3  -1   -2.23    4.46
  36  -2  -2    2.85    6.31
 -36   2   2   -2.00    5.31
  35  -1  -3   -3.54    5.62
 -35   1   3    4.62    6.69
  34   0  -4    3.15    5.23
 -34   0   4   -1.31    6.77
  33   1  -5   -2.39    5.23
 -33  -1   5    2.85    6.23
  32   2  -6    7.31    5.39
 -32  -2   6   -8.08    6.31
  31   3  -7    1.39    4.54
 -31  -3   7    2.46    5.62
  30   4  -8    2.23    8.85
 -30  -4   8    5.54    5.39
  29   5  -9    0.85    6.00
 -29  -5   9    1.31    5.62
  28   6 -10    1.39    5.77
 -28  -6  10    4.31    5.54
  27   7 -11    1.62    5.46
 -27  -7  11    4.92    5.16
  26   8 -12    4.39    5.92
 -26  -8  12    0.85    4.85
  25   9 -13    3.23    5.62
 -25  -9  13   -5.31    8.00
  24  10 -14    5.92    6.23
 -24 -10  14   11.23    5.31
  23  11 -15    0.00    5.92
 -23 -11  15    0.77    5.77
  22  12 -16   -4.08    6.39
 -22 -12  16   -1.23    5.23
  21  13 -17   -4.23    6.08
 -21 -13  17    1.54    5.85
  20  14 -18    0.77    6.77
 -20 -14  18    7.85    5.85
  19  15 -19   -7.93    7.23
 -19 -15  19    0.77    6.23
  18  16 -20   -3.00    6.54
 -18 -16  20   -1.39    7.00
  17  17 -21    5.46    7.93
 -17 -17  21    6.69    7.08
  16  18 -22    3.00    8.54
 -16 -18  22    1.39    6.85
  15  19 -23    3.77    9.23
 -15 -19  23   -4.23    6.23
  14  20 -24   11.93    8.39
 -14 -20  24    0.23    9.54
  13  21 -25   -1.31    7.85
 -13 -21  25   -5.77    7.69
  12  22 -26  -10.46   10.23
 -12 -22  26    2.23    6.39
  11  23 -27   -0.31    8.00
 -11 -23  27    4.62    5.92
  10  24 -28    7.62    9.70
 -10 -24  28    1.08    6.62
   9  25 -29    2.77    7.16
  -9 -25  29    4.16    8.16
   8  26 -30   -7.31   11.54
  -8 -26  30   -2.46    7.00
  -7 -27  31   -1.46    6.23
   6  28 -32   -4.39   14.24
  -6 -28  32   -3.85    6.54
 -41   9  -5   -3.54    9.08
  40  -8   4   -3.23   10.08
  39  -7   3    3.39    8.08
  38  -6   2    3.46    8.39
  37  -5   1   -0.62    4.62
 -37   5  -1    4.39    9.46
  36  -4   0   -0.54    5.08
 -36   4   0    0.69    8.85
  35  -3  -1   -3.54    6.31
 -35   3   1   -1.54    7.16
  34  -2  -2    0.54    5.69
 -34   2   2   -0.85    8.00
  33  -1  -3   -0.08    6.39
 -33   1   3    3.54    8.54
  32   0  -4    1.00    5.69
 -32   0   4    3.39    7.39
  31   1  -5   -3.15    5.31
 -31  -1   5   -1.77    6.77
  30   2  -6    6.23    5.16
 -30  -2   6    9.70    6.16
  29   3  -7   -4.00    5.62
 -29  -3   7   -1.15    6.00
  28   4  -8    7.62    8.62
 -28  -4   8    4.00    6.08
  27   5  -9    6.54    5.69
 -27  -5   9    4.77    6.00
  26   6 -10   -2.77    5.46
 -26  -6  10   -2.92    5.46
  25   7 -11   25.55    6.31
 -25  -7  11   29.78    5.69
  24   8 -12   -0.46    5.69
 -24  -8  12    3.46    8.23
  23   9 -13    7.23    6.00
 -23  -9  13   22.16    5.62
  22  10 -14    1.62    5.39
 -22 -10  14   -3.77    5.39
  21  11 -15    2.69    6.31
 -21 -11  15   -5.54    5.08
  20  12 -16   12.08    6.00
 -20 -12  16   14.47    7.31
  19  13 -17    0.15    6.46
 -19 -13  17    0.08    5.77
  18  14 -18   18.39    7.85
 -18 -14  18   23.70    6.46
  17  15 -19   -1.54    7.85
 -17 -15  19    3.85    6.54
  16  16 -20    8.70    7.54
 -16 -16  20   11.54    6.39
  15  17 -21    6.00    7.46
 -15 -17  21    4.08    6.54
  14  18 -22   -5.77    7.93
 -14 -18  22   -6.31    9.46
  13  19 -23    7.85    8.54
 -13 -19  23    1.15    7.54
  12  20 -24   -8.23    8.39
 -12 -20  24   -5.92    7.93
  11  21 -25    3.15    9.85
 -11 -21  25    4.31    8.08
  10  22 -26    0.69    9.70
 -10 -22  26   -1.54    5.85
   9  23 -27   -1.00    8.39
  -9 -23  27    4.00    5.08
   8  24 -28   -4.69   10.70
  -8 -24  28   -4.08    5.39
   7  25 -29   -2.92   14.31
  -7 -25  29    0.54    9.31
   6  26 -30    0.08   13.77
  -5 -27  31   -6.85    9.08
  -4 -28  32    9.08    8.93
 -41  11  -7    3.00    7.00
  40 -10   6   -1.08    8.31
  39  -9   5   -2.46    5.92
 -39   9  -5    2.85   12.47
  38  -8   4    3.23    6.00
 -38   8  -4    5.92   12.39
  37  -7   3    2.54    6.00
 -37   7  -3    4.54   10.77
  36  -6   2   -2.15    9.16
  35  -5   1    2.92    5.62
 -35   5  -1   -1.54   11.93
  34  -4   0    4.46    6.00
 -34   4   0  -12.16    8.39
  33  -3  -1    1.54    6.62
 -33   3   1    0.08    8.85
  32  -2  -2   -3.46    6.16
 -32   2   2   -9.70    8.77
  31  -1  -3    0.38    6.00
 -31   1   3   -2.31    7.62
  30   0  -4    7.46    5.39
 -30   0   4    1.54    6.54
  29   1  -5    9.31    7.54
 -29  -1   5   -3.62    6.85
  28   2  -6    8.93    5.39
 -28  -2   6   -0.38    6.54
  27   3  -7    3.08    5.08
 -27  -3   7    0.31    5.85
  26   4  -8   -0.77    7.46
 -26  -4   8   -0.38    5.54
  25   5  -9    0.23    5.54
 -25  -5   9   -8.62    5.85
  24   6 -10    9.70    5.77
 -24  -6  10    2.23    5.39
  23   7 -11   19.01    5.62
 -23  -7  11   17.47    4.54
  22   8 -12   -2.15    5.62
 -22  -8  12    2.39    4.46
  21   9 -13   15.08    5.62
 -21  -9  13    7.39    5.23
  20  10 -14    2.08    6.08
 -20 -10  14    1.31    8.23
  19  11 -15    5.31    5.39
 -19 -11  15    3.15    4.77
  18  12 -16   -1.39    6.16
 -18 -12  16    1.69    5.54
  17  13 -17    2.77    6.77
 -17 -13  17    0.54    5.92
  16  14 -18   11.62    7.46
 -16 -14  18    4.62    6.08
  15  15 -19    2.62    8.16
 -15 -15  19    1.54    6.16
  14  16 -20    4.92    7.77
 -14 -16  20   12.23    9.16
  13  17 -21    2.08    7.93
 -13 -17  21   -0.38    7.23
  12  18 -22    5.77    8.46
 -12 -18  22    7.54    8.46
  11  19 -23   -5.69   10.08
 -11 -19  23    3.77    7.85
  10  20 -24    0.92    9.46
 -10 -20  24    2.92    7.85
   9  21 -25   -8.93   12.16
  -9 -21  25   -2.46    7.46
   8  22 -26   -1.08   10.16
  -8 -22  26    3.46    6.69
   7  23 -27   -3.46    9.31
  -7 -23  27    3.92    9.54
   6  24 -28   -3.08    6.54
  -6 -24  28    5.92    6.77
   5  25 -29    2.15   20.24
  -5 -25  29    1.92    8.46
   4  26 -30   -8.23   16.08
   3  27 -31    0.62   12.00
  -3 -27  31    0.85   10.54
   2  28 -32    2.46   13.16
  -2 -28  32    1.39   10.77
 -40  12  -8    3.46    8.70
  39 -11   7   -1.62    8.08
 -39  11  -7   -1.00    6.46
  38 -10   6    0.38    6.00
 -38  10  -6   -0.08    5.77
  37  -9   5   -6.16    6.31
 -37   9  -5    1.54   12.70
  36  -8   4   -2.69    6.00
  35  -7   3   -0.08    9.08
 -35   7  -3    8.16   13.08
  34  -6   2    0.62    6.16
 -34   6  -2   17.70   15.62
  33  -5   1   -8.93    7.31
 -33   5  -1   -0.54    9.00
  32  -4   0    5.62    7.16
 -32   4   0   14.16    8.54
  31  -3  -1    1.39    7.54
 -31   3   1    1.31    7.93
  30  -2  -2   10.93    6.23
 -30   2   2   17.47    7.54
  29  -1  -3   -0.92    5.31
 -29   1   3   -3.62    6.39
  28   0  -4   13.77    6.00
 -28   0   4   23.93    7.69
  27   1  -5   -1.08    5.39
 -27  -1   5   -1.85    6.31
  26   2  -6    9.16    5.46
 -26  -2   6   10.46    6.00
  25   3  -7   24.55    5.23
 -25  -3   7   32.32    5.77
  24   4  -8   10.31    7.08
 -24  -4   8   -4.23    5.54
  23   5  -9   60.48    6.69
 -23  -5   9   53.56    6.85
  22   6 -10   -0.92    5.69
 -22  -6  10    7.39    6.39
  21   7 -11   92.95    6.23
 -21  -7  11   86.10    7.08
  20   8 -12    8.08    5.08
 -20  -8  12   10.93    5.08
  19   9 -13   19.16    5.54
 -19  -9  13   30.01    4.77
  18  10 -14   33.24    7.00
 -18 -10  14   23.78    5.39
  17  11 -15   -1.39    5.54
 -17 -11  15   -5.69    5.69
  16  12 -16   82.64    9.00
 -16 -12  16   62.25    6.62
  15  13 -17   -3.92    6.77
 -15 -13  17   -5.08    5.62
  14  14 -18   75.33    8.54
 -14 -14  18   66.33    7.46
  13  15 -19   -8.23    9.39
 -13 -15  19    1.62    9.62
  12  16 -20    3.54    9.46
 -12 -16  20   18.85    8.00
  11  17 -21   21.55    9.62
 -11 -17  21    9.77    8.16
  10  18 -22    4.16    8.46
 -10 -18  22  -16.85    8.23
   9  19 -23   30.63   10.62
  -9 -19  23   12.31    8.70
   8  20 -24   15.16   10.00
  -8 -20  24   -2.15    7.77
   7  21 -25    0.92   18.47
  -7 -21  25   -2.46   11.54
   6  22 -26  -19.85   17.54
  -6 -22  26    0.38   10.62
   5  23 -27    5.39   17.24
  -5 -23  27   -3.15    9.70
   4  24 -28   23.01   16.39
  -4 -24  28    3.92    9.39
   3  25 -29   -4.54   18.54
  -3 -25  29    2.15    6.00
   2  26 -30    7.08   18.62
   1  27 -31    0.77   12.39
  -1 -27  31   -3.92    9.93
   0  28 -32   -0.92    7.23
 -40  14 -10   -0.77    6.46
  38 -12   8   -2.77    8.23
 -38  12  -8    0.46    7.77
  37 -11   7    1.77    6.46
 -37  11  -7    2.54    6.39
  36 -10   6    4.85    6.93
 -36  10  -6    2.46   14.93
  35  -9   5   -4.00    6.69
 -35   9  -5    4.54   14.62
  34  -8   4    0.38    6.23
 -34   8  -4    5.23   14.62
  33  -7   3    3.77    6.69
 -33   7  -3   -1.39   13.39
  32  -6   2   -2.92    6.39
 -32   6  -2   -0.31    9.54
  31  -5   1   -1.00    7.85
 -31   5  -1   -7.93    8.16
  30  -4   0   11.47    7.23
 -30   4   0    1.85    7.54
  29  -3  -1    4.77    6.31
 -29   3   1   -4.77    7.69
  28  -2  -2    6.23    5.54
 -28   2   2    9.23    7.31
  27  -1  -3    1.77    5.62
 -27   1   3    5.23    6.54
  26   0  -4    3.08    5.62
 -26   0   4    8.31    6.31
  25   1  -5    1.23    5.00
 -25  -1   5    8.62    6.46
  24   2  -6   -0.15    5.16
 -24  -2   6   -1.00    5.54
  23   3  -7    5.85    5.23
 -23  -3   7    7.69    5.31
  22   4  -8    5.31    7.31
 -22  -4   8    0.54    4.77
  21   5  -9    8.54    5.16
 -21  -5   9   10.23    4.39
  20   6 -10   51.40    6.23
 -20  -6  10   51.17    6.08
  19   7 -11   11.62    5.39
 -19  -7  11    1.77    5.08
  18   8 -12   17.62    5.77
 -18  -8  12   18.08    4.69
  17   9 -13   10.93    5.39
 -17  -9  13    0.69    5.46
  16  10 -14    5.69    5.62
 -16 -10  14    0.46    4.77
  15  11 -15    2.46    6.39
 -15 -11  15   -3.46    4.92
  14  12 -16   16.24    6.31
 -14 -12  16   24.39    5.85
  13  13 -17   10.93    6.23
 -13 -13  17   18.16    9.62
  12  14 -18   12.08    6.39
 -12 -14  18   13.08    6.93
  11  15 -19    0.08    7.62
 -11 -15  19    6.93    7.16
  10  16 -20   15.39    7.93
 -10 -16  20    0.69    8.54
   9  17 -21    1.08    8.62
  -9 -17  21   -5.46    7.93
   8  18 -22   -7.62    9.08
  -8 -18  22    1.08    9.00
   7  19 -23   12.47    9.46
  -7 -19  23    4.31    9.16
   6  20 -24   10.31   16.70
  -6 -20  24    0.46    9.39
   5  21 -25  -16.24   19.93
  -5 -21  25   -5.69   11.16
   4  22 -26  -11.54   18.31
  -4 -22  26  -12.39   10.62
   3  23 -27   -5.46   16.70
  -3 -23  27   -3.77   12.93
   2  24 -28  -16.54   18.08
  -2 -24  28    1.00   12.93
   1  25 -29   -1.00    8.85
  -1 -25  29    2.85    9.08
   0  26 -30    6.46   20.85
   0 -26  30    2.54    8.46
  -1  27 -31    1.00   12.00
   1 -27  31    0.85    8.77
  39 -15  11    4.39    7.69
 -39  15 -11    4.62    7.23
  38 -14  10    3.62    6.62
 -38  14 -10   18.78   12.54
  37 -13   9    2.85    7.46
 -37  13  -9   -4.77    8.77
  36 -12   8   -5.31    5.31
 -36  12  -8   -3.92    7.08
  35 -11   7    2.69    7.31
 -35  11  -7   -2.23   16.93
  34 -10   6    0.69    6.16
 -34  10  -6  -10.16   15.00
  33  -9   5    7.31    7.00
 -33   9  -5    5.62   14.39
  32  -8   4   -4.08    8.16
 -32   8  -4   -7.93    8.93
  31  -7   3    4.31    7.93
 -31   7  -3   -3.62    9.31
  30  -6   2    0.23    7.00
 -30   6  -2    6.54    8.85
  29  -5   1   -3.46    6.93
 -29   5  -1    3.92    7.93
  28  -4   0   15.16    7.16
 -28   4   0   17.85    7.69
  27  -3  -1    4.39    6.16
 -27   3   1    1.77    7.54
  26  -2  -2   40.32    6.00
 -26   2   2   49.40    7.93
  25  -1  -3    0.62    6.31
 -25   1   3   -1.00    6.23
  24   0  -4   20.62    5.08
 -24   0   4   19.31    6.39
  23   1  -5   23.16    4.77
 -23  -1   5   34.16    6.00
  22   2  -6    2.92    4.31
 -22  -2   6   -7.08    6.08
  21   3  -7  134.58    7.77
 -21  -3   7  129.50    8.39
  19   5  -9  224.84   12.31
 -19  -5   9  229.69   15.54
  18   6 -10   30.70    6.08
 -18  -6  10   19.93    5.62
  17   7 -11   76.64    7.39
 -17  -7  11   76.02    5.92
  16   8 -12   30.01    5.39
 -16  -8  12   26.78    5.08
  15   9 -13   11.85    5.39
 -15  -9  13    6.31    5.00
  14  10 -14  164.59   10.08
 -14 -10  14  126.58    8.93
  13  11 -15    5.08    5.46
 -13 -11  15   11.54    4.69
  12  12 -16  129.27   10.08
 -12 -12  16  134.97   12.31
  11  13 -17    6.85    6.46
 -11 -13  17    1.92    6.31
  10  14 -18   24.93    7.23
 -10 -14  18   33.01    7.08
   9  15 -19   19.31    7.85
  -9 -15  19   13.39    7.16
   8  16 -20   -3.15    8.23
  -8 -16  20   -2.54    7.39
   7  17 -21   37.47    9.85
  -7 -17  21   59.02    9.08
   6  18 -22   -4.85    9.54
  -6 -18  22    4.00   11.23
   5  19 -23   26.09   11.39
  -5 -19  23   35.55    9.31
   4  20 -24   -6.93    9.08
  -4 -20  24    9.46    8.16
   3  21 -25    2.15   19.54
  -3 -21  25   16.62   12.93
   2  22 -26    5.00   16.16
  -2 -22  26   -7.69   12.23
   1  23 -27  -10.39   17.24
  -1 -23  27   -1.77   12.23
   0  24 -28  -10.77   18.31
   0 -24  28    2.15   11.47
  -1  25 -29   -0.46    9.39
   1 -25  29    0.00   11.31
  -2  26 -30    9.16    9.85
   2 -26  30    3.54    6.39
  -3  27 -31    3.77    9.31
   3 -27  31   -0.62    6.85
 -38  16 -12    4.16    8.16
  37 -15  11    0.62    8.08
 -37  15 -11    3.54    6.54
  36 -14  10    0.69    5.23
 -36  14 -10   -4.85    8.54
  35 -13   9    5.62    9.85
 -35  13  -9   14.54    8.16
  34 -12   8    3.15    6.69
 -34  12  -8    5.85   17.47
  33 -11   7   -2.08    6.69
 -33  11  -7    0.77   16.24
  32 -10   6   -0.54    6.54
 -32  10  -6   -1.00    5.85
  31  -9   5    1.39    8.23
 -31   9  -5   -0.23   10.00
  30  -8   4    1.00    6.62
 -30   8  -4    7.69    9.77
  29  -7   3   -3.92    7.39
 -29   7  -3   -9.54    9.00
  28  -6   2    3.15    7.16
 -28   6  -2    3.15    8.46
  27  -5   1    6.31    6.77
 -27   5  -1   -3.77    7.77
  26  -4   0    5.77    6.08
 -26   4   0   -2.08    7.08
  25  -3  -1    0.46    6.23
 -25   3   1    3.00    6.16
  24  -2  -2    3.62    5.23
 -24   2   2   -0.31    6.93
  23  -1  -3    0.77    5.62
 -23   1   3    5.16    6.23
  22   0  -4    6.39    5.31
 -22   0   4    5.85    5.39
  21   1  -5   30.16    5.62
 -21  -1   5   29.47    6.08
  20   2  -6   34.24    5.23
 -20  -2   6   35.09    5.77
  19   3  -7   30.70    5.31
 -19  -3   7   21.16    5.08
  18   4  -8   -1.92    6.31
 -18  -4   8   -1.00    4.54
  17   5  -9   18.54    5.00
 -17  -5   9   21.31    4.85
  16   6 -10   24.62    4.62
 -16  -6  10   22.01    4.62
  15   7 -11    8.16    5.16
 -15  -7  11    5.69    4.39
  14   8 -12   17.70    5.23
 -14  -8  12   23.93    4.85
  13   9 -13    3.00    6.00
 -13  -9  13    3.54    4.77
  12  10 -14   30.09    6.62
 -12 -10  14   22.70    5.69
  11  11 -15   12.08    6.16
 -11 -11  15   -1.54    5.77
  10  12 -16   14.47    7.00
 -10 -12  16   13.00    7.16
   9  13 -17    6.08    6.85
  -9 -13  17    7.16    7.00
   8  14 -18   -1.85    7.46
  -8 -14  18   -0.92    7.00
   7  15 -19    4.85    8.85
  -7 -15  19   18.08    8.31
   6  16 -20    3.92    8.54
  -6 -16  20    1.39    7.85
   5  17 -21   19.39   15.54
  -5 -17  21    6.39    7.08
   4  18 -22   23.55   16.01
  -4 -18  22    1.85   11.93
   3  19 -23    3.00   18.08
  -3 -19  23   18.24   11.54
   2  20 -24    0.23    8.54
  -2 -20  24    2.85   12.70
   1  21 -25   10.85   20.24
  -1 -21  25   12.54   10.00
   0  22 -26   25.55   16.47
   0 -22  26    7.08    9.85
  -1  23 -27   -4.16   22.85
   1 -23  27    1.54    8.85
  -2  24 -28   12.77   11.31
   2 -24  28   -2.15    8.70
  -3  25 -29    0.85   10.31
   3 -25  29   -1.39    7.23
  -4  26 -30   14.08    9.62
   4 -26  30    0.77    5.77
  -5  27 -31    1.92    8.46
   5 -27  31   -2.31    5.23
 -37  17 -13    2.54    7.77
  36 -16  12   -3.31    8.77
 -36  16 -12    2.54    8.23
  35 -15  11    2.77    6.23
 -35  15 -11   -0.92    8.46
  34 -14  10   14.54   10.77
 -34  14 -10    1.85    9.31
  33 -13   9    2.92    6.93
 -33  13  -9    6.46   15.39
  32 -12   8   -0.77    7.85
 -32  12  -8    6.08    8.46
  31 -11   7   -1.15    8.39
 -31  11  -7   -0.31    9.16
  30 -10   6   -3.54    8.54
 -30  10  -6   -0.77   10.08
  29  -9   5    5.08    7.16
 -29   9  -5    7.23    8.93
  28  -8   4    6.23    6.54
 -28   8  -4   -2.15   10.23
  27  -7   3    1.85    7.93
 -27   7  -3    6.23    9.62
  26  -6   2   10.23    6.39
 -26   6  -2   15.00    8.85
  25  -5   1    4.16    5.62
 -25   5  -1    4.39    7.00
  24  -4   0   22.16    6.08
 -24   4   0   18.47    7.16
  23  -3  -1    2.92    5.16
 -23   3   1   -2.15    6.77
  22  -2  -2   25.39    5.85
 -22   2   2   27.55    7.08
  21  -1  -3    9.16    6.00
 -21   1   3    5.00    6.93
  20   0  -4   -0.62    5.31
 -20   0   4    1.77    6.08
  19   1  -5   93.11    7.23
 -19  -1   5  108.26    9.85
  18   2  -6   45.78    5.00
 -18  -2   6   48.32    5.92
  17   3  -7  132.58    7.08
 -17  -3   7  125.81    7.23
  16   4  -8   62.56    7.00
 -16  -4   8   50.63    5.16
  15   5  -9  159.36   12.23
 -15  -5   9  143.12    8.23
  14   6 -10    3.54    4.62
 -14  -6  10    1.62    4.39
  13   7 -11    6.46    5.54
 -13  -7  11    6.54    4.69
  12   8 -12  163.90    9.93
 -12  -8  12  162.90    9.00
  11   9 -13   21.31    6.08
 -11  -9  13   15.00    7.23
  10  10 -14   69.02    7.31
 -10 -10  14   76.56    7.00
   9  11 -15    8.31    6.93
  -9 -11  15    6.54    6.00
   8  12 -16   32.55    8.39
  -8 -12  16   35.70    7.31
   7  13 -17    3.23    7.54
  -7 -13  17   -4.16    6.16
   6  14 -18    2.69    7.62
  -6 -14  18    2.08    7.00
   5  15 -19   32.24    8.70
  -5 -15  19   13.39   10.54
   4  16 -20    7.16    9.16
  -4 -16  20   15.16    8.39
   3  17 -21   26.01   17.08
  -3 -17  21   35.63   11.39
   2  18 -22   -4.16   12.08
  -2 -18  22   15.70   11.77
   1  19 -23   11.08   17.93
  -1 -19  23  -13.54   12.23
   0  20 -24    3.31   19.16
   0 -20  24   -2.31   13.39
  -1  21 -25    2.31    9.23
   1 -21  25    0.38   12.39
  -2  22 -26   -4.31   10.54
   2 -22  26    2.54   10.39
  -3  23 -27    1.00   10.31
   3 -23  27   -1.69    9.16
  -4  24 -28  -11.47   11.47
   4 -24  28   -2.15    7.62
  -5  25 -29   -1.69   11.39
   5 -25  29   -2.00    6.93
  -6  26 -30    6.62    9.62
   6 -26  30    2.69    7.08
  -7  27 -31   -1.46    8.23
   7 -27  31    0.85    4.77
 -36  18 -14   -2.62    7.23
 -35  17 -13   -1.15    8.00
  34 -16  12    5.85   10.16
 -34  16 -12    3.08    9.54
  33 -15  11    1.00    8.16
 -33  15 -11   -6.16    9.62
  32 -14  10    3.00    9.08
 -32  14 -10   -7.54   10.23
  31 -13   9   -0.85    8.46
 -31  13  -9    5.31   10.00
  30 -12   8   -2.08    9.16
 -30  12  -8   -1.15   11.08
  29 -11   7    9.46    8.54
 -29  11  -7   -2.77   12.31
  28 -10   6    0.77    9.00
 -28  10  -6    2.62   10.70
  27  -9   5   12.85    7.00
 -27   9  -5   16.93    8.54
  26  -8   4   -0.77    7.69
 -26   8  -4    8.70    8.46
  25  -7   3   22.08    7.46
 -25   7  -3   24.62    8.62
  24  -6   2   -4.62    9.54
 -24   6  -2   -0.08    7.16
  23  -5   1   26.47    5.77
 -23   5  -1   41.32    7.62
  22  -4   0    5.46    5.92
 -22   4   0    0.92    7.62
  21  -3  -1    2.85    6.00
 -21   3   1    8.54    6.54
  20  -2  -2   99.19    7.46
 -20   2   2   94.65    8.16
  19  -1  -3   43.32    5.31
 -19   1   3   43.78    6.39
  18   0  -4  253.39   10.00
 -18   0   4  254.46   10.93
  17   1  -5   48.09    5.16
 -17  -1   5   44.48    5.31
  16   2  -6  152.28    8.23
 -16  -2   6  153.13    7.69
  15   3  -7    8.31    4.31
 -15  -3   7    2.92    4.39
  14   4  -8   28.62    4.54
 -14  -4   8   43.86    4.54
  13   5  -9  162.05    8.00
 -13  -5   9  168.67    7.77
  12   6 -10   -3.00    4.62
 -12  -6  10    0.38    4.00
  11   7 -11  227.92   12.54
 -11  -7  11  245.31   10.31
  10   8 -12   52.32    6.08
 -10  -8  12   59.25    7.08
   9   9 -13   21.93    5.69
  -9  -9  13   27.93    6.39
   8  10 -14    2.69    6.16
  -8 -10  14   -2.46    6.08
   7  11 -15    3.08    6.31
  -7 -11  15    5.85    7.16
   6  12 -16   47.32    8.62
  -6 -12  16   66.87    7.62
   5  13 -17    6.69    7.31
  -5 -13  17    3.39    6.85
   4  14 -18   74.33   14.70
  -4 -14  18   92.49    8.77
   3  15 -19   26.55    6.85
  -3 -15  19   26.78    8.23
   2  16 -20   10.08    7.31
  -2 -16  20    7.54    7.00
   1  17 -21    4.23   16.01
  -1 -17  21  -11.00   11.39
   0  18 -22    4.16   15.77
   0 -18  22    0.08   11.85
  -1  19 -23  -28.39   18.85
   1 -19  23   11.08   12.16
  -2  20 -24   -9.23   19.54
   2 -20  24   -6.23   13.08
  -3  21 -25    2.23   19.24
   3 -21  25   20.39   13.39
  -4  22 -26   -1.54   12.54
   4 -22  26   -7.08   10.54
  -5  23 -27   -1.39   12.77
   5 -23  27   -7.08   10.16
  -6  24 -28   -4.31   11.47
   6 -24  28   -3.46    8.93
  -7  25 -29   17.93   10.16
   7 -25  29    0.15    8.39
  -8  26 -30    2.85    9.39
   8 -26  30   -4.69    7.77
  35 -19  15   -0.31    7.62
  34 -18  14   -7.62   10.46
 -34  18 -14    0.46    8.39
  33 -17  13   -3.54    9.23
 -33  17 -13   -1.08    9.16
  32 -16  12    0.23    7.08
 -32  16 -12    4.39   10.46
  31 -15  11   -4.69    9.23
 -31  15 -11    2.46   11.00
  30 -14  10    9.08    9.31
 -30  14 -10    3.85    9.85
  29 -13   9    0.85    7.39
 -29  13  -9   -7.08   11.85
  28 -12   8    2.54    9.31
 -28  12  -8   11.16   10.54
  27 -11   7    7.69    9.00
 -27  11  -7   -2.85   10.70
  26 -10   6   -4.85    7.23
 -26  10  -6  -11.16    9.39
  25  -9   5    2.46    6.77
 -25   9  -5   -2.39    8.46
  24  -8   4    3.77    7.54
 -24   8  -4    1.69    8.62
  23  -7   3   11.00    6.08
 -23   7  -3   15.24    8.00
  22  -6   2    0.92    6.46
 -22   6  -2   10.16    8.54
  21  -5   1   24.01    5.92
 -21   5  -1   27.78    7.23
  20  -4   0   10.23    5.62
 -20   4   0    0.38    6.77
  19  -3  -1   45.63    6.00
 -19   3   1   43.01    6.46
  18  -2  -2   41.78    5.69
 -18   2   2   38.78    5.39
  17  -1  -3    5.08    5.00
 -17   1   3    9.00    4.92
  16   0  -4   38.70    4.39
 -16   0   4   38.09    4.85
  15   1  -5   17.16    4.23
 -15  -1   5   11.08    4.16
  14   2  -6  181.83    8.00
 -14  -2   6  187.75    8.77
  13   3  -7   19.31    3.62
 -13  -3   7   11.08    4.00
  12   4  -8   29.47    4.31
 -12  -4   8   22.08    4.16
  11   5  -9   64.56    4.77
 -11  -5   9   68.71    5.00
  10   6 -10   72.25    5.31
 -10  -6  10   76.95    5.16
   9   7 -11   64.25    6.31
  -9  -7  11   61.87    6.00
   8   8 -12   59.33    6.31
  -8  -8  12   59.17    6.16
   7   9 -13  117.96    8.31
  -7  -9  13  118.19    7.69
   6  10 -14    0.31    6.16
  -6 -10  14    4.85    5.77
   5  11 -15   34.24    7.54
  -5 -11  15   21.01    7.00
   4  12 -16    8.46    7.69
  -4 -12  16    6.93    5.77
   3  13 -17   24.01    8.39
  -3 -13  17   31.16    8.08
   2  14 -18   -4.92    8.46
  -2 -14  18    5.23    6.46
   1  15 -19   -6.93   13.93
  -1 -15  19    0.85    9.31
   0  16 -20   13.77    7.54
   0 -16  20    3.62    7.46
  -1  17 -21    1.23   16.31
   1 -17  21    4.85    7.16
  -2  18 -22   -1.39   11.70
   2 -18  22    4.69    9.62
  -3  19 -23  -15.16   20.16
   3 -19  23   -1.46    7.93
  -4  20 -24   -4.08   11.85
   4 -20  24    2.00    9.70
  -5  21 -25    5.39   13.23
   5 -21  25    4.46   10.54
  -6  22 -26   -0.77   11.31
   6 -22  26   13.77   10.46
  -7  23 -27    1.39   12.16
   7 -23  27    0.62    8.46
  -8  24 -28   -1.23    7.46
   8 -24  28   -0.46    8.00
  -9  25 -29   -1.31   10.46
   9 -25  29    2.46    8.23
 -10  26 -30    0.77    8.70
  10 -26  30    3.46    6.62
  34 -20  16   -2.77    9.00
  33 -19  15    2.39    5.54
 -33  19 -15   -2.92    8.08
  32 -18  14    4.00    6.77
 -32  18 -14   -3.15   10.23
  31 -17  13    4.16    7.54
 -31  17 -13   -3.00    9.39
  30 -16  12    4.23    7.93
 -30  16 -12   -0.46   10.77
  29 -15  11   -8.31    9.93
 -29  15 -11   -1.77   10.62
  28 -14  10    8.08   10.39
 -28  14 -10    2.46   11.77
  27 -13   9    0.38    9.85
 -27  13  -9  -10.70   11.54
  26 -12   8    5.77    9.46
 -26  12  -8   -9.08   10.93
  25 -11   7   28.62   10.00
 -25  11  -7   35.40   10.16
  24 -10   6    4.00    7.54
 -24  10  -6   -0.62    9.00
  23  -9   5   51.71    7.93
 -23   9  -5   42.55    8.77
  22  -8   4    8.62    7.23
 -22   8  -4    2.31    7.93
  21  -7   3  142.20    8.70
 -21   7  -3  126.19    9.62
  20  -6   2   31.55    6.77
 -20   6  -2   28.24    7.85
  19  -5   1   96.72    8.16
 -19   5  -1  101.88    9.31
  18  -4   0  241.00   10.85
 -18   4   0  248.46   11.00
  17  -3  -1   10.16    5.00
 -17   3   1   15.00    5.85
  16  -2  -2  648.97   25.78
 -16   2   2  607.11   18.85
  15  -1  -3    0.92    4.39
 -15   1   3    3.00    4.92
  14   0  -4  871.81   25.47
 -14   0   4  889.97   35.47
  13   1  -5  118.11    6.77
 -13  -1   5  105.96    8.70
  12   2  -6  649.59   30.70
 -12  -2   6  608.50   18.93
  -9  -5   9 2857.90  111.34
   8   6 -10   77.95    6.00
  -8  -6  10   71.33    6.08
   7   7 -11  588.03   21.93
  -7  -7  11  550.79   28.39
   6   8 -12    9.00    5.54
  -6  -8  12    5.54    5.00
   5   9 -13  150.97    8.62
  -5  -9  13  169.75    8.70
   4  10 -14  383.51   15.39
  -4 -10  14  388.35   15.93
   3  11 -15    2.54    7.31
  -3 -11  15    1.23    6.54
   2  12 -16  563.64   21.78
  -2 -12  16  582.80   21.62
   1  13 -17  -10.23    8.46
  -1 -13  17    3.31    6.46
   0  14 -18   58.40    9.46
   0 -14  18   62.17    8.62
  -1  15 -19   -0.38   14.31
   1 -15  19    8.08   11.08
  -2  16 -20    8.46    7.62
   2 -16  20    8.46   11.85
  -3  17 -21   35.24    8.08
   3 -17  21   27.16    8.46
  -4  18 -22   11.08    9.62
   4 -18  22    0.08    8.23
  -5  19 -23   33.32   10.23
   5 -19  23   30.70    9.93
  -6  20 -24   -4.69    9.16
   6 -20  24    4.08   10.62
  -7  21 -25    9.77   12.93
   7 -21  25   -3.92   10.23
  -8  22 -26   -1.77   11.93
   8 -22  26   -2.69   10.93
  -9  23 -27    0.62   10.39
   9 -23  27    4.85   10.16
 -10  24 -28    5.85   10.70
  10 -24  28   -3.00    9.39
 -11  25 -29    2.23    9.16
  11 -25  29    2.69    6.46
  33 -21  17    9.77   11.23
  32 -20  16    2.23    6.46
 -32  20 -16    0.62    7.93
  31 -19  15    6.16    8.70
 -31  19 -15    5.85   11.00
  30 -18  14    1.23    7.93
 -30  18 -14   -2.15   10.85
  29 -17  13    6.31    8.08
 -29  17 -13    0.92   10.93
  28 -16  12    2.00    8.85
 -28  16 -12   -2.85   11.31
  27 -15  11    4.69    9.54
 -27  15 -11   -6.54   10.93
  26 -14  10    4.39    8.93
 -26  14 -10   -1.23   10.23
  25 -13   9    2.46    8.46
 -25  13  -9    2.77   10.00
  24 -12   8    8.62    9.08
 -24  12  -8  -10.77   10.00
  23 -11   7   20.39    8.23
 -23  11  -7   23.01    9.54
  22 -10   6    5.00    7.46
 -22  10  -6    1.92    8.31
  21  -9   5    4.39    6.77
 -21   9  -5    9.62    8.00
  20  -8   4   21.01    8.39
 -20   8  -4   23.47    8.46
  19  -7   3   24.24    6.77
 -19   7  -3   18.78    6.85
  18  -6   2   44.09    7.31
 -18   6  -2   34.32    7.16
  17  -5   1   44.86    6.39
 -17   5  -1   44.17    6.62
  16  -4   0   29.78    5.39
 -16   4   0   29.32    5.92
  15  -3  -1    3.08    4.08
 -15   3   1   13.54    5.85
  14  -2  -2   11.47    4.00
 -14   2   2    9.70    4.92
  13  -1  -3  108.88    5.92
 -13   1   3  120.27    6.62
  12   0  -4  162.74    7.62
 -12   0   4  142.43   10.16
  11   1  -5   51.48    4.08
 -11  -1   5   52.94    4.23
  10   2  -6  159.97    7.31
 -10  -2   6  182.21    8.08
   9   3  -7  267.62   10.93
  -9  -3   7  295.94   11.85
   8   4  -8  144.58    7.39
  -8  -4   8  151.59    7.23
   7   5  -9  508.16   18.93
  -7  -5   9  515.24   18.39
   6   6 -10   87.80    6.62
  -6  -6  10   88.18    6.46
   5   7 -11   83.95    6.93
  -5  -7  11   83.41    6.46
   4   8 -12   28.32    5.62
  -4  -8  12   29.09    5.39
   3   9 -13   43.55    6.46
  -3  -9  13   41.47    6.39
   2  10 -14  160.05   10.00
  -2 -10  14  163.21   10.08
   1  11 -15   -5.69    7.46
  -1 -11  15    3.46    7.16
   0  12 -16  113.27    9.54
   0 -12  16  137.97    9.62
  -1  13 -17   -4.46    9.08
   1 -13  17    4.23   10.16
  -2  14 -18    0.62    9.23
   2 -14  18   -5.39    8.39
  -3  15 -19   21.70   16.93
   3 -15  19   35.01   11.47
  -4  16 -20    7.16   11.54
   4 -16  20   15.62   11.23
  -5  17 -21   18.70   11.23
   5 -17  21   19.85    9.77
  -6  18 -22   -4.62   11.47
   6 -18  22   12.93   10.08
  -7  19 -23    3.23   12.85
   7 -19  23    1.23   11.16
  -8  20 -24   -3.31   12.77
   8 -20  24    6.23   11.16
  -9  21 -25    2.31   13.62
   9 -21  25   -2.39   10.08
 -10  22 -26   -2.31   11.08
  10 -22  26    5.00   10.62
 -11  23 -27    0.15    8.93
  11 -23  27    1.85    8.70
 -12  24 -28    6.23    8.54
  12 -24  28   -4.85    8.16
 -13  25 -29   -1.08   19.08
  13 -25  29    1.00    6.69
  31 -21  17    0.69    6.23
 -31  21 -17   -5.08    9.62
  30 -20  16   -0.46    8.00
 -30  20 -16    1.31   10.54
  29 -19  15   -0.62    8.00
 -29  19 -15    3.46   10.70
  28 -18  14    2.08    9.85
 -28  18 -14   -3.46   10.62
  27 -17  13    2.62    9.77
 -27  17 -13    4.23   11.00
  26 -16  12   -2.15   10.23
 -26  16 -12   -1.46   12.93
  25 -15  11   18.93    9.16
 -25  15 -11    4.77   10.77
  24 -14  10    3.08    8.93
 -24  14 -10    6.77   11.31
  23 -13   9   23.08    8.54
 -23  13  -9   13.39    9.85
  22 -12   8   -8.39    8.39
 -22  12  -8   -8.39    9.00
  21 -11   7  107.19    9.70
 -21  11  -7  101.42   11.08
  20 -10   6   46.86    7.31
 -20  10  -6   46.09    8.46
  19  -9   5  236.07   12.16
 -19   9  -5  247.85   13.85
  18  -8   4    9.39    7.23
 -18   8  -4   -5.39    8.62
  17  -7   3  127.50    8.77
 -17   7  -3  116.73    9.54
  16  -6   2  153.51    8.54
 -16   6  -2  136.27    7.93
  15  -5   1   11.39    5.62
 -15   5  -1   20.85    5.23
  14  -4   0  780.17   32.47
  13  -3  -1  112.42    7.08
 -13   3   1  121.35    7.16
  12  -2  -2  583.34   23.78
 -12   2   2  524.86   24.39
  11  -1  -3    2.31    3.62
 -11   1   3   -1.08    4.00
  10   0  -4  349.80   12.23
 -10   0   4  357.04   12.62
   9   1  -5  458.68   16.24
  -9  -1   5  470.07   16.62
   8   2  -6  257.00   15.77
  -8  -2   6  222.30    9.85
   7   3  -7 2181.69   89.34
  -7  -3   7 2216.93   89.03
   6   4  -8    4.23    4.46
  -6  -4   8    2.00    4.00
  -5  -5   9 1861.36   74.64
   4   6 -10  327.72   13.39
  -4  -6  10  322.41   13.62
   3   7 -11  875.74   27.85
  -3  -7  11  883.89   27.78
   2   8 -12  238.54   10.85
  -2  -8  12  226.07   10.46
   1   9 -13   73.02    7.93
  -1  -9  13   70.48    6.62
   0  10 -14 1044.71   42.17
   0 -10  14 1033.71   42.71
  -1  11 -15   12.93    8.00
   1 -11  15    1.08    6.93
  -2  12 -16  540.02   21.08
   2 -12  16  549.87   20.31
  -3  13 -17   31.93    9.16
   3 -13  17   26.78    8.93
  -4  14 -18  105.03   10.70
   4 -14  18  100.88   10.54
  -5  15 -19   39.78    9.77
   5 -15  19   48.55    8.77
  -6  16 -20   10.16   10.85
   6 -16  20   -5.77    9.00
  -7  17 -21   51.79   12.39
   7 -17  21   61.10   10.54
  -8  18 -22   -4.31   12.16
   8 -18  22   -2.46   10.46
  -9  19 -23   36.70   12.39
   9 -19  23   18.31   10.31
 -10  20 -24    9.31    9.77
  10 -20  24    6.62   11.47
 -11  21 -25   -9.54   11.93
  11 -21  25    9.23   11.23
 -12  22 -26   -9.08   12.00
  12 -22  26   -4.77   10.62
 -13  23 -27   -7.77   11.23
  13 -23  27   20.70    9.39
 -14  24 -28   -0.08    3.92
  14 -24  28    1.23    5.69
  15 -25  29   -0.23    7.31
  30 -22  18    0.15    5.16
 -30  22 -18   -0.23    9.23
  29 -21  17   -6.31    7.08
 -29  21 -17    3.00    7.62
  28 -20  16   -0.31    7.93
 -28  20 -16    1.15   10.54
  27 -19  15    2.69    8.46
 -27  19 -15    5.77   10.46
  26 -18  14    1.31    9.00
 -26  18 -14    2.00   11.00
  25 -17  13  -10.85    9.70
 -25  17 -13   -1.15   11.77
  24 -16  12    7.85    7.93
 -24  16 -12   -0.38    8.54
  23 -15  11    7.39    9.00
 -23  15 -11   -0.15   10.39
  22 -14  10   -5.00    8.93
 -22  14 -10  -10.77   10.08
  21 -13   9   14.08    8.08
 -21  13  -9   13.54    7.85
  20 -12   8    1.92    7.62
 -20  12  -8    7.69    9.54
  19 -11   7   -3.39    7.46
 -19  11  -7    7.31    8.93
  18 -10   6   -5.16    7.39
 -18  10  -6    7.23    8.46
  17  -9   5   12.39    7.00
 -17   9  -5   12.93    7.62
  16  -8   4   46.32    7.39
 -16   8  -4   37.32    8.16
  15  -7   3    6.31    5.62
 -15   7  -3    8.23    6.46
  14  -6   2  159.20    8.54
 -14   6  -2  152.59    7.77
  13  -5   1  106.73    6.46
 -13   5  -1  102.65    6.54
  12  -4   0  146.82    7.08
 -12   4   0  133.89    7.85
  11  -3  -1   -0.92    3.92
 -11   3   1    0.69    4.16
  10  -2  -2  388.74   14.08
 -10   2   2  432.37   15.08
   9  -1  -3   89.03    5.08
  -9   1   3   80.95    5.16
   8   0  -4  241.31    9.85
  -8   0   4  229.69    9.46
   7   1  -5  244.38   10.39
  -7  -1   5  246.39   10.70
   6   2  -6   19.62    4.00
  -6  -2   6   22.16    4.92
   5   3  -7  265.24   11.54
  -5  -3   7  273.55   11.93
   4   4  -8  161.90    8.85
  -4  -4   8  168.05    8.77
   3   5  -9   38.32    5.31
  -3  -5   9   24.24    3.69
   2   6 -10  171.21    8.46
  -2  -6  10  182.37    9.39
   1   7 -11   13.08    6.16
  -1  -7  11   14.62    5.39
   0   8 -12  282.09   13.77
   0  -8  12  274.24   12.77
  -1   9 -13   67.48    7.93
   1  -9  13   64.48    6.16
  -2  10 -14  173.29   10.39
   2 -10  14  175.36    9.77
  -3  11 -15   -4.69    8.77
   3 -11  15   -4.69    7.00
  -4  12 -16    9.93    7.46
   4 -12  16    7.46    6.46
  -5  13 -17   -5.77    9.39
   5 -13  17   -0.31    8.46
  -6  14 -18   -1.00    9.62
   6 -14  18    1.23    8.93
  -7  15 -19   -1.08   10.16
   7 -15  19    7.77    8.16
  -8  16 -20   -0.23    7.46
   8 -16  20   14.00    8.31
  -9  17 -21   -1.23    8.85
   9 -17  21    5.54   10.08
 -10  18 -22   11.39   12.08
  10 -18  22    0.54   10.31
 -11  19 -23   16.01   20.93
  11 -19  23    4.54   10.23
 -12  20 -24   -3.00   14.54
  12 -20  24    2.39   10.77
 -13  21 -25   -0.46   23.01
  13 -21  25   13.47    8.85
 -14  22 -26   -0.92   20.85
  14 -22  26   -0.23    8.46
 -15  23 -27   13.39   19.85
  15 -23  27   -0.08    9.00
 -16  24 -28   -0.46   15.93
  16 -24  28   -1.77   10.39
  29 -23  19    0.77    6.16
 -29  23 -19   -0.54    8.46
  28 -22  18    4.54    7.93
 -28  22 -18   -0.31    9.77
  27 -21  17    7.69    8.16
 -27  21 -17   -4.85   10.23
  26 -20  16    5.69    9.39
 -26  20 -16   11.00   10.39
  25 -19  15   -5.00    9.46
 -25  19 -15    8.16   11.23
  24 -18  14    6.69    9.62
 -24  18 -14   22.16   11.70
  23 -17  13   17.70   10.00
 -23  17 -13   -6.46   12.31
  22 -16  12    7.54    9.08
 -22  16 -12    0.38   11.16
  21 -15  11   -2.39    8.31
 -21  15 -11    7.16   10.23
  20 -14  10    8.16    8.54
 -20  14 -10   -3.00    9.39
  19 -13   9   40.47    8.77
 -19  13  -9   46.55    9.54
  18 -12   8   15.70    6.31
 -18  12  -8   14.70    8.62
  17 -11   7   81.18    8.39
 -17  11  -7   93.88   10.00
  16 -10   6   24.70    6.77
 -16  10  -6   37.17    7.62
  15  -9   5  137.12    9.16
 -15   9  -5  140.89    9.62
  14  -8   4   19.70    5.85
 -14   8  -4   23.16    7.46
  13  -7   3   12.39    5.00
 -13   7  -3   20.16    5.54
  12  -6   2  573.03   19.47
 -12   6  -2  564.79   20.24
  11  -5   1   55.25    5.00
 -11   5  -1   58.33    6.00
  10  -4   0  338.03   12.62
 -10   4   0  356.50   14.24
   9  -3  -1   89.72    6.23
  -9   3   1   81.33    5.62
   8  -2  -2  739.00   23.62
  -8   2   2  713.92   23.08
   6   0  -4   94.11    8.46
  -5  -1   5  734.54   34.47
   4   2  -6   23.32    3.92
  -4  -2   6   17.47    4.16
   3   3  -7  681.29   23.01
  -3  -3   7  688.14   24.24
   2   4  -8   88.72    6.00
  -2  -4   8   88.87    6.23
   1   5  -9  463.38   17.08
  -1  -5   9  480.31   17.77
   0   6 -10   63.48    6.85
   0  -6  10   71.87    5.77
  -1   7 -11    3.85    6.08
   1  -7  11    0.38    5.39
  -2   8 -12  246.69   11.54
   2  -8  12  258.24   11.31
  -3   9 -13   43.63    7.08
   3  -9  13   46.71    7.16
  -4  10 -14  416.44   17.31
   4 -10  14  426.67   16.70
  -5  11 -15   31.63    8.46
   5 -11  15   27.78    7.69
  -6  12 -16   79.26    9.31
   6 -12  16   54.02   11.00
  -7  13 -17   -4.85   16.01
   7 -13  17    6.93    7.93
  -8  14 -18    6.77   10.70
   8 -14  18    2.15    8.54
   9 -15  19   11.39   15.62
 -10  16 -20   14.31   19.24
  10 -16  20   11.47   14.39
 -11  17 -21   24.78   14.62
  11 -17  21   27.01    9.62
 -12  18 -22    7.93   11.85
  12 -18  22    5.77   13.54
 -13  19 -23    8.23   11.08
  13 -19  23   -2.69   14.08
 -14  20 -24   -4.62   13.00
  14 -20  24   -2.15   13.93
 -15  21 -25    7.54   12.54
  15 -21  25   -5.23   12.31
 -16  22 -26   -1.31    8.31
  16 -22  26    1.92    4.16
 -17  23 -27    2.85    9.54
  17 -23  27    6.31   12.39
 -18  24 -28   -3.00    9.62
  18 -24  28   -0.15    5.54
  27 -23  19    1.92    7.69
 -27  23 -19   10.85    9.85
  26 -22  18    7.46    8.23
 -26  22 -18    3.39   10.62
  25 -21  17    8.93    9.08
 -25  21 -17    3.54   10.46
  24 -20  16   -4.31    9.39
 -24  20 -16   -8.39   11.23
  23 -19  15   16.01   10.16
 -23  19 -15   16.54   12.54
  22 -18  14    7.93    8.62
 -22  18 -14   -2.15    8.85
  21 -17  13   -5.92    9.31
 -21  17 -13    1.08   11.70
  20 -16  12   33.40    9.46
 -20  16 -12   31.01   11.39
  19 -15  11    3.92    9.00
 -19  15 -11   15.39   10.31
  18 -14  10   35.24    9.00
 -18  14 -10   40.32   10.23
  17 -13   9   13.93    8.31
 -17  13  -9   -0.54    8.54
  16 -12   8   24.24    6.85
 -16  12  -8   34.78    6.85
  15 -11   7    8.39    6.46
 -15  11  -7    5.23    8.00
  14 -10   6   13.77    6.46
 -14  10  -6    3.31    7.31
  13  -9   5  171.75   10.00
 -13   9  -5  168.05   10.62
  12  -8   4   19.54    5.54
 -12   8  -4   22.93    6.23
  11  -7   3  875.35   41.40
  10  -6   2  178.98    9.16
 -10   6  -2  163.74    9.23
   9  -5   1  500.23   18.70
  -9   5  -1  478.30   25.01
   8  -4   0  230.15   10.70
  -8   4   0  232.69   10.70
   6  -2  -2  121.73    6.77
  -6   2   2  118.58    6.46
   5  -1  -3    6.16    2.62
  -5   1   3    6.00    2.77
   3   1  -5   14.16    3.62
  -3  -1   5   14.70    5.16
   2   2  -6  139.35    7.46
  -2  -2   6  121.19    7.31
   1   3  -7   27.78    7.16
  -1  -3   7   44.86    4.77
   0   4  -8  237.31   11.54
   0  -4   8  226.84   10.77
  -1   5  -9  485.61   25.70
   1  -5   9  466.69   17.85
  -2   6 -10  211.68   14.24
   2  -6  10  188.29    9.85
  -3   7 -11  819.41   39.78
   3  -7  11  883.59   41.55
  -4   8 -12   16.24    6.77
   4  -8  12   36.32    6.46
  -5   9 -13  146.82   11.93
   5  -9  13  157.59    9.46
  -6  10 -14   11.70   12.62
   6 -10  14   12.62    5.16
  -7  11 -15   13.08   13.39
   7 -11  15   -3.54    9.46
  -8  12 -16   49.09   16.01
   8 -12  16   41.32   11.93
  -9  13 -17    1.23    9.39
   9 -13  17    1.62   10.85
 -10  14 -18   57.71   13.70
  10 -14  18   46.48    9.85
 -11  15 -19   15.24   14.77
 -12  16 -20   21.31    9.85
  12 -16  20   26.39   14.85
 -13  17 -21   -0.92   12.31
  13 -17  21    6.39   10.31
 -14  18 -22    8.70   12.16
  14 -18  22   -2.00    9.77
 -15  19 -23   13.93   13.47
  15 -19  23   -3.69    7.85
 -16  20 -24   -4.16    8.70
  16 -20  24   -7.77   10.70
 -17  21 -25    4.00   10.23
  17 -21  25   -4.39    8.77
 -18  22 -26   -4.39   10.00
  18 -22  26   -0.85    7.39
 -19  23 -27    2.77    5.69
  19 -23  27    3.39    7.46
  26 -24  20   -4.23    8.31
 -26  24 -20  -13.23   13.23
  25 -23  19   -0.15    7.77
 -25  23 -19    0.85   10.23
  24 -22  18   -9.93    9.23
 -24  22 -18   -7.16   10.39
  23 -21  17   -0.23    9.31
 -23  21 -17   -0.15   11.31
  22 -20  16    1.31   10.70
 -22  20 -16    3.77    8.46
  21 -19  15    0.00   10.16
 -21  19 -15    6.54   12.08
  20 -18  14    2.15    9.93
 -20  18 -14   -9.16   11.00
  19 -17  13    5.69    9.62
 -19  17 -13   -3.31   10.85
  18 -16  12    7.39    9.39
 -18  16 -12   17.70   10.85
  17 -15  11    8.85    8.46
 -17  15 -11   -8.46   10.00
  16 -14  10    0.69    8.54
 -16  14 -10   -2.77    9.54
  15 -13   9    8.85    7.77
 -15  13  -9    7.93    9.08
  14 -12   8   21.01    6.77
 -14  12  -8   23.01    8.23
  13 -11   7   -3.00    6.77
 -13  11  -7   13.23    7.69
  12 -10   6    3.39    6.54
 -12  10  -6    5.46    6.31
  11  -9   5   62.40    6.93
 -11   9  -5   73.87    7.77
  10  -8   4   33.47    5.00
 -10   8  -4   25.08    5.54
   9  -7   3  299.09   13.31
  -9   7  -3  291.78   12.77
   8  -6   2  235.92   11.08
  -8   6  -2  214.68   11.16
   7  -5   1  273.32   12.31
  -7   5  -1  263.16   12.08
   6  -4   0   88.26    9.46
   5  -3  -1    8.85    3.54
  -5   3   1   16.39    3.62
   4  -2  -2  651.13   22.62
  -4   2   2  653.90   22.62
   3  -1  -3  949.30   44.71
  -3   1   3 1050.64   47.71
   2   0  -4  197.52   12.31
  -2   0   4  182.37    8.16
   1   1  -5    6.00    4.54
  -1  -1   5    6.31    3.15
   0   2  -6  287.24   18.24
   0  -2   6  307.64   13.54
  -1   3  -7   45.40    5.69
   1  -3   7   46.09    5.77
  -2   4  -8   71.79    9.54
   2  -4   8   82.80    6.23
  -3   5  -9   20.93    7.46
   3  -5   9   32.24    5.00
  -4   6 -10  329.87   20.54
   4  -6  10  367.35   21.78
  -5   7 -11   75.41    6.54
   5  -7  11   97.65   10.00
  -6   8 -12    4.46    7.16
   6  -8  12    9.08    7.77
  -7   9 -13  135.50    9.85
   7  -9  13  136.74   13.54
  -8  10 -14   13.93    6.54
   8 -10  14   14.93    9.77
  -9  11 -15   20.62   12.77
   9 -11  15   15.47   12.54
 -10  12 -16    3.92    9.70
  10 -12  16   11.00    6.77
 -11  13 -17   -4.85    8.08
  11 -13  17    6.46    8.08
 -12  14 -18   22.47   14.85
  12 -14  18   38.94   14.47
 -13  15 -19    0.85   14.54
  13 -15  19   -1.69    9.46
 -14  16 -20   18.62   10.62
  14 -16  20    7.54    8.62
 -15  17 -21   -2.08    8.70
  15 -17  21   -2.62    8.23
 -16  18 -22    4.31   12.08
  16 -18  22   -5.00   11.08
 -17  19 -23   -0.15   11.85
  17 -19  23    4.31   11.16
 -18  20 -24   -7.69    8.39
  18 -20  24    2.69    8.39
 -19  21 -25    1.62   10.62
  19 -21  25    4.16    9.16
 -20  22 -26   10.77   11.31
  20 -22  26    2.08    8.39
 -21  23 -27    8.23   14.16
  21 -23  27   -1.69    5.39
  25 -25  21    3.31    7.08
 -25  25 -21   -3.08   13.16
  24 -24  20   -9.00    8.54
 -24  24 -20   -4.77    8.23
  23 -23  19    3.85    9.08
 -23  23 -19    7.08   10.08
  22 -22  18   -1.39    9.08
 -22  22 -18    3.00    7.08
  21 -21  17   -2.69   10.16
 -21  21 -17   -5.39   13.23
  20 -20  16    3.00   10.08
 -20  20 -16   -4.54    9.93
  19 -19  15    0.15    9.70
 -19  19 -15    7.00   11.62
  18 -18  14   40.71    8.85
 -18  18 -14   53.02    9.46
  17 -17  13   -0.62    9.46
 -17  17 -13    4.00   10.16
  16 -16  12  108.34   11.70
 -16  16 -12  103.73   11.93
  15 -15  11    3.23    8.16
 -15  15 -11   -1.46    9.16
  14 -14  10  170.28   12.31
 -14  14 -10  165.74   13.47
  13 -13   9   13.47    6.77
 -13  13  -9    0.62    6.62
  12 -12   8  189.75   11.47
 -12  12  -8  185.98   10.85
  11 -11   7  275.32   13.85
 -11  11  -7  258.24   12.70
  10 -10   6   77.87    6.93
 -10  10  -6   76.64    7.77
   8  -8   4  145.05    8.77
  -8   8  -4  165.51    9.93
   6  -6   2   21.24    6.46
  -6   6  -2   18.16    4.23
   4  -4   0 5904.63  221.22
  -4   4   0 5747.74  153.28
  -3   3   1 1162.60   36.47
   1  -1  -3   30.24    4.00
  -1   1   3   13.08    2.69
   0   0  -4 6269.13  228.30
   0   0   4 6089.92  218.22
  -1   1  -5   17.24    3.00
   1  -1   5   14.54    3.46
  -2   2  -6  136.35    7.85
   2  -2   6  136.20   10.93
  -3   3  -7  710.76   25.16
  -4   4  -8  180.06    8.77
   4  -4   8  189.75   13.93
  -6   6 -10  114.50    8.16
   6  -6  10   95.49    7.16
  -7   7 -11  602.96   22.62
   7  -7  11  651.44   24.93
  -8   8 -12   69.79    8.08
   8  -8  12   77.95    7.00
  -9   9 -13   30.32    6.77
   9  -9  13   34.93    6.31
 -10  10 -14   89.34    8.39
  10 -10  14   88.41    7.08
 -11  11 -15   -4.62    7.77
  11 -11  15    6.39    6.00
 -12  12 -16  176.06   15.31
  12 -12  16  170.59   13.39
 -13  13 -17    8.16   10.08
  13 -13  17   22.16    8.85
 -14  14 -18  138.89   13.77
  14 -14  18  100.42   10.08
 -15  15 -19   -1.00   12.23
  15 -15  19    5.62    9.31
 -16  16 -20    4.92   11.70
  16 -16  20   29.01   10.46
 -17  17 -21   -0.08   12.93
  17 -17  21   10.23   10.77
 -18  18 -22   -7.00   11.62
  18 -18  22   -0.15    9.85
 -19  19 -23   -7.69   10.93
  19 -19  23   -9.16    9.85
 -20  20 -24   -1.15    9.00
  20 -20  24   -3.08    7.85
 -21  21 -25    1.54    9.93
  21 -21  25    2.00    8.23
 -22  22 -26    3.00    7.31
  22 -22  26   -4.08    6.54
  23 -25  21   11.47    8.31
 -23  25 -21    2.85    8.46
  22 -24  20   -0.77    9.00
 -22  24 -20    7.69    9.85
  21 -23  19   -0.31    9.70
 -21  23 -19    1.23   10.00
  20 -22  18    6.62    9.62
 -20  22 -18    0.46    7.77
  19 -21  17    1.92   10.00
 -19  21 -17   -2.85   12.23
  18 -20  16    0.08    9.70
 -18  20 -16   -9.77    9.85
  17 -19  15   11.16    9.93
 -17  19 -15    0.92   11.54
  16 -18  14   32.55   10.08
 -16  18 -14   16.24    9.62
  15 -17  13    9.70    9.23
 -15  17 -13    4.08    9.93
  14 -16  12   30.47    7.31
 -14  16 -12   39.09    8.39
  13 -15  11    0.31    8.85
 -13  15 -11   -2.85    9.23
  12 -14  10   31.01    6.85
 -12  14 -10   31.70    9.08
  11 -13   9   18.93    7.16
 -11  13  -9    9.00    7.69
  10 -12   8   56.86    9.93
 -10  12  -8   55.33    7.77
   9 -11   7   69.87    9.16
  -9  11  -7   65.71    7.62
   8 -10   6   74.41    9.70
  -8  10  -6   73.18    6.46
   7  -9   5  535.40   27.78
  -7   9  -5  548.87   21.31
   6  -8   4   12.39    6.00
  -6   8  -4    7.16    5.08
   5  -7   3  240.46   16.31
  -5   7  -3  272.09   18.54
   4  -6   2   28.39    6.69
   3  -5   1    6.62    3.46
  -3   5  -1    8.16    5.62
   2  -4   0  197.83    9.08
  -2   4   0  193.37   12.08
   1  -3  -1   10.00    2.00
  -1   3   1   11.16    3.00
   0  -2  -2 6958.27  255.54
   0   2   2 8280.92  305.02
  -1  -1  -3   11.39    1.85
   1   1   3   11.00    1.92
  -2   0  -4  198.14    9.16
   2   0   4  173.29    8.54
  -3   1  -5   10.23    3.31
   3  -1   5    6.00    3.46
  -4   2  -6   24.08    5.08
   4  -2   6   35.40    5.31
  -5   3  -7  278.78   12.62
   5  -3   7  282.40   13.08
  -6   4  -8    9.08    5.16
   6  -4   8    7.23    4.62
   7  -5   9  589.49   22.01
  -8   6 -10   70.56    7.54
   8  -6  10   74.64    6.77
  -9   7 -11   70.56    7.54
   9  -7  11   79.79    7.46
 -10   8 -12   76.49    8.77
  10  -8  12   76.41    7.85
 -11   9 -13   16.16    8.16
  11  -9  13   11.77    7.23
 -12  10 -14   28.24    9.08
  12 -10  14   23.24    7.77
 -13  11 -15   16.01    9.46
  13 -11  15    9.08    7.85
 -14  12 -16   28.32    8.46
  14 -12  16   31.63    7.85
 -15  13 -17    9.23   10.77
  15 -13  17   -1.54    9.08
 -16  14 -18   14.00   11.77
  16 -14  18   29.16    9.54
 -17  15 -19   -3.77    9.39
  17 -15  19   -2.54    7.85
 -18  16 -20   -6.69   11.93
  18 -16  20    4.54    9.85
 -19  17 -21   -2.54   12.47
  19 -17  21    5.77   10.00
 -20  18 -22   -2.85    9.00
  20 -18  22   -1.15    9.16
 -21  19 -23    7.54   11.00
  21 -19  23   14.62   10.62
 -22  20 -24   -1.39   10.23
  22 -20  24   16.01    9.39
 -23  21 -25   -5.46    7.00
  23 -21  25    0.54    6.39
  22 -26  22   -2.15    8.85
  21 -25  21   -1.77   10.00
 -21  25 -21    7.54    8.54
  20 -24  20   13.00    9.08
 -20  24 -20   -0.31    7.46
  19 -23  19   18.08   10.23
 -19  23 -19   -0.23   11.08
  18 -22  18   10.85   10.77
 -18  22 -18   -5.00   12.77
  17 -21  17   -4.85    9.70
 -17  21 -17    6.16   12.39
  16 -20  16   13.08   11.31
 -16  20 -16    9.62   11.47
  15 -19  15   -3.39   10.00
 -15  19 -15   -3.85   11.77
  14 -18  14  121.81   11.70
 -14  18 -14  108.42   12.39
  13 -17  13    2.31    8.70
 -13  17 -13    7.62   10.08
  12 -16  12  139.04   14.93
 -12  16 -12  169.59   12.62
  11 -15  11    6.00   10.54
 -11  15 -11    3.85    9.16
  10 -14  10   76.72   11.31
 -10  14 -10   74.49    8.77
   9 -13   9   37.09    8.93
  -9  13  -9   25.70   11.54
   8 -12   8   55.71    6.31
  -8  12  -8   41.24   11.16
   7 -11   7  635.66   22.39
  -7  11  -7  592.42   29.62
   6 -10   6  100.19    7.08
  -6  10  -6   87.41   11.16
   5  -9   5 1751.32   52.40
  -5   9  -5 1911.14   76.72
   4  -8   4  165.74    8.54
  -4   8  -4  182.90   12.54
   3  -7   3  673.67   23.85
  -3   7  -3  708.99   25.93
   2  -6   2  130.04    8.62
  -2   6  -2  131.20    7.85
   1  -5   1    8.93    4.31
  -1   5  -1    9.54    4.23
   0  -4   0 5371.16  194.68
   0   4   0 7217.58  180.21
  -1  -3  -1   14.85    1.62
   1   3   1   14.00    1.69
  -3  -1  -3  871.12   39.09
   3   1   3  958.30   42.17
  -5   1  -5  779.63   38.86
   5  -1   5  758.47   27.01
  -6   2  -6   17.77    4.69
   6  -2   6   17.24    3.92
  -8   4  -8  151.05    9.39
   8  -4   8  167.98    9.00
 -10   6 -10   93.03    8.00
  10  -6  10   92.80    6.77
 -11   7 -11  280.86   14.24
  11  -7  11  286.40   13.47
 -12   8 -12  209.22   12.47
  12  -8  12  208.76   12.00
 -13   9 -13   -0.08    8.16
  13  -9  13   -0.31    6.85
 -14  10 -14  206.68   13.47
  14 -10  14  167.51   12.39
 -15  11 -15    1.46    7.46
  15 -11  15    9.46    8.31
 -16  12 -16  103.57   13.00
  16 -12  16  113.57   11.31
 -17  13 -17    7.54    9.39
  17 -13  17    5.92    9.08
 -18  14 -18   45.25   12.70
  18 -14  18   37.17   10.39
 -19  15 -19    2.69   11.39
  19 -15  19    1.54   10.00
 -20  16 -20   -5.54   12.16
  20 -16  20    8.85   10.31
 -21  17 -21    7.85   12.70
  21 -17  21   17.08    9.77
 -22  18 -22   -2.08    7.46
  22 -18  22    1.92    8.31
 -23  19 -23   -2.31   10.54
  23 -19  23    5.08    9.00
 -24  20 -24    0.69    8.70
  24 -20  24   -2.23    8.23
 -25  21 -25   -0.38    9.54
  25 -21  25   -1.31    8.31
  21 -27  23   -1.92   13.54
  20 -26  22    6.00   10.08
 -20  26 -22   -0.46    9.08
  19 -25  21    4.85    8.77
 -19  25 -21    1.00    8.16
  18 -24  20   -5.77    9.46
 -18  24 -20   -3.92   10.08
  17 -23  19   13.93   13.47
 -17  23 -19   24.55   12.23
  16 -22  18    5.54   13.77
 -16  22 -18  -10.16   12.16
  15 -21  17   11.54   13.08
 -15  21 -17   -1.15   11.77
  14 -20  16   10.16   13.16
 -14  20 -16    1.15   11.31
  13 -19  15   10.70   12.85
 -13  19 -15  -18.54   17.85
  12 -18  14   14.70    9.00
 -12  18 -14   26.93   15.31
  11 -17  13  -10.16    8.62
 -11  17 -13    6.23   16.31
  10 -16  12   16.62    8.85
 -10  16 -12   12.39   14.24
   9 -15  11    6.93    7.69
  -9  15 -11   -2.92   12.77
   8 -14  10   20.54    7.39
  -8  14 -10    7.00   10.93
   7 -13   9  129.66    8.93
  -7  13  -9  128.89    9.23
   6 -12   8   12.08    6.31
  -6  12  -8   19.93    7.16
   5 -11   7   94.57    7.46
  -5  11  -7   76.72    6.93
   4 -10   6  331.34   13.16
  -4  10  -6  332.64   13.62
   3  -9   5   34.01    5.00
  -3   9  -5   39.78    5.23
   2  -8   4   92.72    6.46
  -2   8  -4   82.26    6.16
   1  -7   3   39.47    7.39
  -1   7  -3   51.32    6.46
   0  -6   2  356.80   14.47
   0   6  -2  350.34   14.39
  -1  -5   1   18.47    2.77
   1   5  -1   20.16    3.46
  -2  -4   0  217.99    7.62
   2   4   0  215.53    7.69
  -3  -3  -1  984.77   34.86
   3   3   1  881.74   31.86
   4   2   2  698.30   28.55
  -5  -1  -3    4.08    2.39
   5   1   3   -0.85    2.69
  -6   0  -4   93.57    5.92
   6   0   4   85.49    7.77
  -7   1  -5  263.62   11.62
   7  -1   5  268.39   11.54
  -8   2  -6  240.77   15.31
   8  -2   6  250.93   14.77
  -9   3  -7  304.25   13.54
   9  -3   7  305.79   13.23
 -11   5  -9   74.33    7.31
  11  -5   9   71.02    6.54
 -12   6 -10   11.47    7.00
  12  -6  10    7.31    5.39
 -13   7 -11   15.39    6.77
  13  -7  11    2.77    5.39
 -14   8 -12   29.78    8.31
  14  -8  12   22.62    7.00
 -15   9 -13   28.47    9.16
  15  -9  13    7.23    7.16
 -16  10 -14   -0.69    9.16
  16 -10  14    6.08    7.62
 -17  11 -15    0.92    9.62
  17 -11  15  -11.08    8.23
 -18  12 -16   -7.00   10.31
  18 -12  16    5.46    8.00
 -19  13 -17    8.46    8.54
  19 -13  17    2.62    7.77
 -20  14 -18    7.08   11.47
  20 -14  18   -2.85    9.31
 -21  15 -19    7.39   10.62
  21 -15  19    3.54    7.69
 -22  16 -20    5.23   11.47
  22 -16  20   -3.46    9.85
 -23  17 -21   -8.39    9.39
  23 -17  21   -4.62    9.85
 -24  18 -22    2.69    7.93
  24 -18  22    0.15    8.46
 -25  19 -23  -11.31    8.85
  25 -19  23    0.38    8.16
 -26  20 -24    0.77    9.16
  26 -20  24   -3.62    7.46
  19 -27  23   -3.62   11.39
 -19  27 -23   -1.69   10.16
  18 -26  22   17.93   13.00
 -18  26 -22    1.31   11.39
  17 -25  21   -1.39   12.93
 -17  25 -21   -1.31   14.62
  16 -24  20   -5.00   10.23
 -16  24 -20    0.69   16.16
  15 -23  19    7.08    9.16
 -15  23 -19   -3.00   20.62
  14 -22  18  -10.39    9.93
 -14  22 -18   -8.00   18.39
  13 -21  17    0.08   10.00
 -13  21 -17   -1.69   12.54
  12 -20  16    4.16    9.16
 -12  20 -16   22.31   10.77
  11 -19  15   15.62    9.54
 -11  19 -15    3.92   10.08
  10 -18  14   43.24    9.46
 -10  18 -14   65.94    9.93
   9 -17  13    4.31    7.93
  -9  17 -13    3.46    9.31
   8 -16  12   42.86    8.85
  -8  16 -12   29.93    7.77
   7 -15  11    0.23    6.85
  -7  15 -11   20.54    7.46
   6 -14  10    9.23    7.46
  -6  14 -10    6.23    7.08
   5 -13   9  165.59    9.54
  -5  13  -9  158.82    9.93
   4 -12   8   18.31    6.23
  -4  12  -8   22.93    6.00
   3 -11   7  856.81   28.24
  -3  11  -7  854.42   28.70
   2 -10   6  178.06    8.93
  -2  10  -6  187.98    9.39
   1  -9   5  472.30   17.31
   0  -8   4  206.83    9.62
   0   8  -4  221.69   10.00
  -1  -7   3   41.24    6.69
   1   7  -3   43.48    5.85
  -2  -6   2  125.81    6.85
   2   6  -2  112.73    6.08
  -3  -5   1    3.54    2.00
   3   5  -1    6.62    2.15
   4   4   0 6086.07  195.91
  -5  -3  -1    5.54    0.92
  -6  -2  -2  129.35    5.46
   6   2   2  118.04    5.16
  -7  -1  -3   38.78    3.54
  -8   0  -4  247.31   10.62
   8   0   4  256.54   10.23
   9  -1   5  455.76   23.08
 -10   2  -6  166.67    8.93
  10  -2   6  174.82    8.62
 -11   3  -7  876.05   42.78
 -12   4  -8   22.62    6.00
  12  -4   8   31.09    5.16
 -13   5  -9  177.06   11.00
  13  -5   9  171.05    8.62
 -14   6 -10    5.69    6.93
  14  -6  10    7.69    6.46
 -15   7 -11    5.92    7.85
  15  -7  11   11.23    6.46
 -16   8 -12   27.32    7.54
  16  -8  12   25.93    7.62
 -17   9 -13   -1.39    8.85
  17  -9  13   -5.00    7.54
 -18  10 -14   50.09   10.16
  18 -10  14   50.71    8.31
 -19  11 -15    3.46   10.00
  19 -11  15   -2.69    8.23
 -20  12 -16   20.78   11.00
  20 -12  16   22.62    9.16
 -21  13 -17    4.00   11.77
  21 -13  17    1.31    8.93
 -22  14 -18  -16.01   12.16
  22 -14  18    7.62   10.00
 -23  15 -19    2.85   11.77
  23 -15  19    0.62    8.85
 -24  16 -20   -5.62   10.85
  24 -16  20    0.92    8.93
 -25  17 -21   -5.08   10.54
  25 -17  21    5.31    8.31
 -26  18 -22   -3.54    7.62
  26 -18  22    1.39    6.62
 -27  19 -23   -1.54   10.62
  27 -19  23   -3.85    8.23
  18 -28  24   -3.08    7.46
 -18  28 -24    5.39   10.70
  17 -27  23    3.31   12.54
 -17  27 -23    8.39   14.16
  16 -26  22    5.85    9.16
 -16  26 -22    1.85    9.00
  15 -25  21    0.62    7.00
 -15  25 -21    0.46    7.23
  14 -24  20    8.16   10.54
 -14  24 -20   -6.00   12.39
  13 -23  19    5.69   10.39
 -13  23 -19   -2.31   11.93
  12 -22  18    9.54   10.08
 -12  22 -18   -9.77   11.77
  11 -21  17   28.62   10.00
 -11  21 -17    3.00   11.39
  10 -20  16    6.46    6.46
 -10  20 -16   -1.62    8.54
   9 -19  15   23.78    9.39
  -9  19 -15   19.31   10.46
   8 -18  14   -1.92    8.54
  -8  18 -14   -0.38    8.00
   7 -17  13    1.00    7.31
  -7  17 -13   10.93    9.31
   6 -16  12   55.71    8.54
  -6  16 -12   54.63    9.00
   5 -15  11   31.78    7.54
  -5  15 -11   30.32    7.77
   4 -14  10  354.96   23.08
  -4  14 -10  378.58   15.31
   3 -13   9   26.39    5.92
  -3  13  -9   33.47    7.00
   2 -12   8  246.77   11.16
  -2  12  -8  245.15   11.47
   1 -11   7    7.69    5.08
  -1  11  -7   10.54    5.39
   0 -10   6   56.09    5.69
   0  10  -6   67.87    5.92
  -1  -9   5  520.93   26.70
   1   9  -5  403.82   21.24
  -2  -8   4   86.80    5.92
   2   8  -4   90.11    5.77
  -5  -5   1  849.11   31.47
   7   3   1   37.70    3.62
  -9  -1  -3   81.49    4.46
   9   1   3   80.87    4.69
 -10   0  -4  296.48   16.16
  10   0   4  314.56   11.85
 -11   1  -5   56.25    5.31
  11  -1   5   47.63    4.54
 -13   3  -7    7.08    5.85
  13  -3   7    7.31    4.46
 -14   4  -8   22.24    6.54
  14  -4   8   17.24    5.69
 -15   5  -9  133.43    8.93
  15  -5   9  142.35    8.08
 -16   6 -10   28.55    7.54
  16  -6  10   18.01    5.92
 -17   7 -11   89.57    9.39
  17  -7  11   70.64    7.69
 -18   8 -12   22.85    7.62
  18  -8  12   18.62    7.54
 -19   9 -13   32.47    9.39
  19  -9  13   20.70    8.23
 -20  10 -14    1.85    9.31
  20 -10  14    2.23    8.00
 -21  11 -15   -2.92   10.08
  21 -11  15    8.85    8.54
 -22  12 -16    3.23   11.08
  22 -12  16   -2.85    8.77
 -23  13 -17    3.54   11.54
  23 -13  17    6.39   10.16
 -24  14 -18    6.08   11.23
  24 -14  18    2.00    9.70
 -25  15 -19   11.77   11.39
  25 -15  19   -2.31    8.54
 -26  16 -20   -1.62   10.77
  26 -16  20   -6.77    9.00
 -27  17 -21    2.69   10.16
  27 -17  21    3.69    8.08
 -28  18 -22   -2.77   14.39
  28 -18  22   -0.85    7.54
  29 -19  23   21.55    7.69
  16 -28  24    6.85    8.62
 -16  28 -24    5.92   18.78
  15 -27  23    8.85    6.46
 -15  27 -23   -3.08    8.00
  14 -26  22   -0.92    9.16
 -14  26 -22    4.23    8.77
  13 -25  21    0.54    9.23
 -13  25 -21   -3.69   11.16
  12 -24  20    6.08   10.31
 -12  24 -20   -0.23    9.54
  11 -23  19    1.46   10.62
 -11  23 -19    8.16   11.62
  10 -22  18    1.85   10.62
 -10  22 -18    2.08    8.54
   9 -21  17    4.23    9.54
  -9  21 -17   -2.08   10.93
   8 -20  16    0.38    9.08
  -8  20 -16   16.54   10.16
   7 -19  15    9.16    8.77
  -7  19 -15   21.24    8.00
   6 -18  14   -5.69    8.39
  -6  18 -14   -7.08    9.16
   5 -17  13    1.31    6.23
  -5  17 -13   -0.15    9.54
   4 -16  12   14.47    7.85
  -4  16 -12    4.31    7.85
   3 -15  11   -2.92    6.93
  -3  15 -11   -2.62    6.08
   2 -14  10  157.97    8.62
  -2  14 -10  161.20   10.00
   1 -13   9   58.48    6.31
  -1  13  -9   60.33    6.93
   0 -12   8  255.70   10.93
   0  12  -8  272.78   11.85
  -1 -11   7    2.08    4.54
   1  11  -7    9.70    4.92
  -2 -10   6  197.83   14.00
   2  10  -6  185.60    8.85
  -3  -9   5   30.01    4.31
   3   9  -5   32.39    4.54
   4   8  -4  169.82    7.85
  -5  -7   3  270.55   14.85
   5   7  -3  258.08   10.08
  -6  -6   2   20.24    2.23
   6   6  -2   21.62    2.15
  -7  -5   1  225.53    9.23
   7   5  -1  237.61    8.93
  -8  -4   0  252.23    9.93
   8   4   0  228.30    6.62
  -9  -3  -1   75.02    3.85
   9   3   1   81.03    3.69
 -10  -2  -2  381.43   17.70
  10   2   2  365.27   12.16
 -11  -1  -3    4.00    2.54
  11   1   3    1.15    2.92
 -12   0  -4  141.51    7.00
  12   0   4  136.97    6.77
 -13   1  -5  101.26    6.31
  13  -1   5  108.26    6.08
 -14   2  -6  155.97    7.85
  14  -2   6  163.59    8.46
 -15   3  -7    8.23    5.39
  15  -3   7   11.31    5.46
 -16   4  -8   35.24    6.93
  16  -4   8   44.63    6.85
 -17   5  -9   21.31    6.93
  17  -5   9    6.31    5.92
 -18   6 -10   10.93    7.77
  18  -6  10   -3.08    6.77
 -19   7 -11   -1.85    7.62
  19  -7  11   -6.31    6.77
 -20   8 -12    7.16    8.70
  20  -8  12   12.47    7.93
 -21   9 -13   -1.62    9.62
  21  -9  13   11.00    7.93
 -22  10 -14   12.77   10.93
  22 -10  14    7.08    9.16
 -23  11 -15    2.54   10.70
  23 -11  15    1.23    8.31
 -24  12 -16   -4.31   11.23
  24 -12  16    9.54    9.23
 -25  13 -17   -2.92    9.23
  25 -13  17    0.08    8.08
 -26  14 -18   -0.69   10.62
  26 -14  18    8.54    7.69
 -27  15 -19   10.31   11.16
  27 -15  19    6.00    9.46
 -28  16 -20   -2.15    9.31
  28 -16  20    1.08    4.92
 -29  17 -21   18.39   12.00
  29 -17  21   -2.08    6.62
  30 -18  22   -4.69    7.77
  15 -29  25    2.15    9.85
  14 -28  24    2.39    8.16
 -14  28 -24    4.46    8.00
  13 -27  23    8.62    8.23
 -13  27 -23    3.77    9.23
  12 -26  22   -1.08    8.16
 -12  26 -22   -6.54   11.08
  11 -25  21   -0.15    7.46
 -11  25 -21   -1.08   11.70
  10 -24  20    8.93   10.62
 -10  24 -20    3.39   12.16
   9 -23  19   23.08    9.31
  -9  23 -19   24.85   10.39
   8 -22  18    8.77    9.39
  -8  22 -18   -2.54   11.00
   7 -21  17   63.79   11.54
  -7  21 -17   74.72   11.39
   6 -20  16   -2.54    6.77
  -6  20 -16   11.39    8.08
   5 -19  15   22.01    9.23
  -5  19 -15   16.54    9.77
   4 -18  14   80.03   10.00
  -4  18 -14   93.64   11.00
   3 -17  13   19.31    8.46
  -3  17 -13   14.47    8.16
   2 -16  12  542.48   25.32
  -2  16 -12  563.79   33.16
   1 -15  11    0.23    6.62
  -1  15 -11   -2.31    5.85
   0  14 -10  858.04   35.93
  -1 -13   9   56.02    5.92
   1  13  -9   62.33    6.85
  -2 -12   8  239.77   10.54
   2  12  -8  233.00   10.31
  -3 -11   7  811.03   37.55
   3  11  -7  830.80   27.32
  -4 -10   6  299.02   16.24
   4  10  -6  318.95   17.01
  -6  -8   4    5.69    2.54
   6   8  -4    4.08    2.62
  -7  -7   3 2172.30   81.72
   7   7  -3 2053.80   78.41
  -8  -6   2  222.61    9.16
   8   6  -2  219.07    9.77
  -9  -5   1  486.54   13.08
   9   5  -1  486.69   13.31
 -10  -4   0  359.11   14.00
  10   4   0  333.49   13.16
 -11  -3  -1    2.92    2.46
  11   3   1    0.00    2.08
 -12  -2  -2  530.78   22.62
  12   2   2  628.74   24.39
 -13  -1  -3   96.88    5.62
  13   1   3  102.88    5.16
 -14   0  -4  758.32   31.86
 -15   1  -5   12.39    5.31
  15  -1   5   11.39    4.16
 -16   2  -6  150.12    9.00
  16  -2   6  145.82    7.62
 -17   3  -7  117.50    8.00
  17  -3   7  123.04    8.39
 -18   4  -8   -3.85    7.69
  18  -4   8   -5.69    6.54
 -19   5  -9  214.84   12.47
  19  -5   9  239.69   12.23
 -20   6 -10   54.79    8.08
  20  -6  10   47.17    7.00
 -21   7 -11  106.65   10.77
  21  -7  11   88.03    9.77
 -22   8 -12   -4.08    8.46
  22  -8  12    7.62    7.39
 -23   9 -13   23.16    9.85
  23  -9  13   13.16    7.69
 -24  10 -14   21.62    9.93
  24 -10  14   14.85    9.16
 -25  11 -15    5.85   10.77
  25 -11  15   10.93    8.39
 -26  12 -16   16.31   10.62
  26 -12  16    3.77    8.77
 -27  13 -17    7.62   11.62
  27 -13  17   10.16    9.54
 -28  14 -18    7.85   11.70
  28 -14  18   -1.15    6.69
 -29  15 -19    3.31    9.54
  29 -15  19    1.00    5.69
 -30  16 -20   -2.62    8.31
  30 -16  20   -0.23    4.69
 -31  17 -21    1.77   14.00
  31 -17  21   -0.15    5.85
  32 -18  22   10.16    9.00
  13 -29  25    1.85    9.85
  12 -28  24   -0.08    7.77
 -12  28 -24    0.23    7.00
  11 -27  23    5.62    8.31
 -11  27 -23    7.85   10.62
  10 -26  22   -4.08   10.00
 -10  26 -22   19.54   12.62
   9 -25  21  -13.08    9.23
  -9  25 -21    1.62   11.70
   8 -24  20   -0.85    8.16
  -8  24 -20    2.69   11.31
   7 -23  19    0.92    9.77
  -7  23 -19   13.23   11.77
   6 -22  18   17.01    8.93
  -6  22 -18   -1.54    8.62
   5 -21  17   14.54    9.54
  -5  21 -17   16.24   10.46
   4 -20  16  -12.08    9.23
  -4  20 -16    8.62    9.31
   3 -19  15   33.16    9.23
  -3  19 -15   23.85    9.00
   2 -18  14   -5.31    7.62
  -2  18 -14    6.62    8.85
   1 -17  13   11.39    7.23
  -1  17 -13   -7.16    7.93
   0 -16  12  107.96    9.16
   0  16 -12  115.19   10.08
  -1 -15  11   -3.54    6.77
   1  15 -11    0.54    6.77
  -2 -14  10  156.82    8.85
   2  14 -10  157.43    9.46
  -3 -13   9   28.86    5.54
   3  13  -9   32.24    5.69
  -4 -12   8   19.78    4.92
   4  12  -8   23.39    5.16
  -5 -11   7   83.41    5.62
   5  11  -7   76.25    5.85
  -6 -10   6   87.41    6.00
   6  10  -6   92.88    5.54
  -7  -9   5  505.31   23.85
   7   9  -5  524.47   24.70
  -8  -8   4  138.58    8.77
   8   8  -4  133.89    6.31
  -9  -7   3  266.31   11.39
   9   7  -3  285.94   12.70
 -10  -6   2  185.14    8.85
  10   6  -2  160.74    5.77
 -11  -5   1   40.86    2.54
  11   5  -1   42.09    3.77
 -12  -4   0  133.20    5.08
  12   4   0  148.20    5.62
 -13  -3  -1   94.03    4.69
  13   3   1  100.65    4.62
 -14  -2  -2    3.39    3.08
  14   2   2    7.62    3.31
 -15  -1  -3    5.31    4.16
  15   1   3   -2.00    3.62
 -16   0  -4   30.32    4.92
  16   0   4   25.62    4.23
 -17   1  -5   42.63    5.39
  17  -1   5   39.32    5.39
 -18   2  -6   29.70    6.54
  18  -2   6   48.25    5.92
 -19   3  -7   19.31    6.62
  19  -3   7   33.32    5.85
 -20   4  -8   23.08    7.85
  20  -4   8   18.78    6.54
 -21   5  -9    3.77    6.77
  21  -5   9   20.85    6.39
 -22   6 -10   14.24    8.46
  22  -6  10    3.00    6.62
 -23   7 -11   10.62    8.23
  23  -7  11   10.85    7.08
 -24   8 -12   -5.16    9.08
  24  -8  12   -0.92    7.62
 -25   9 -13   -5.85    9.85
  25  -9  13   -1.31    8.08
 -26  10 -14    3.08    9.54
  26 -10  14   -1.62    8.16
 -27  11 -15   -2.77   10.93
  27 -11  15   -9.23    7.93
 -28  12 -16    0.15   10.39
  28 -12  16   -2.92    7.77
 -29  13 -17    4.69   10.85
  29 -13  17    3.46    7.16
 -30  14 -18   -5.31   10.00
  30 -14  18    0.85    5.92
 -31  15 -19    0.31    7.77
  31 -15  19    1.92    4.69
 -32  16 -20    0.92    7.54
  32 -16  20   -1.85    5.31
  11 -29  25    9.08    7.85
 -11  29 -25   -2.62    7.54
  10 -28  24    8.62    8.31
 -10  28 -24   -6.23    9.62
   9 -27  23   -0.85    5.77
  -9  27 -23   12.08   11.23
   8 -26  22   -4.92    9.70
  -8  26 -22    3.00   11.70
   7 -25  21   -3.69    9.93
  -7  25 -21   24.93   12.77
   6 -24  20   -3.46   10.23
  -6  24 -20   -0.15   11.39
   5 -23  19   38.70    7.69
  -5  23 -19   35.70   11.85
   4 -22  18   -8.00    8.85
  -4  22 -18   -2.62   10.62
   3 -21  17   15.93    9.23
  -3  21 -17   24.85    9.93
   2 -20  16    3.23    8.16
  -2  20 -16   18.62    9.00
   1 -19  15    0.31    7.54
  -1  19 -15   -0.38    8.00
   0 -18  14   59.63    8.46
   0  18 -14   49.55    8.70
  -1 -17  13    6.46    8.16
   1  17 -13    1.92    7.93
  -2 -16  12  521.70   30.24
   2  16 -12  515.39   27.16
  -3 -15  11    6.93    6.77
   3  15 -11   -1.54    6.54
  -4 -14  10  370.66   20.01
   4  14 -10  376.35   20.01
  -5 -13   9  155.43    8.46
   5  13  -9  148.82    7.77
  -6 -12   8   18.85    5.23
   6  12  -8   13.23    4.39
  -7 -11   7  570.18   26.24
  -8 -10   6   74.18    5.23
   8  10  -6   64.71    4.62
  -9  -9   5 2683.31   96.72
  12   6  -2  511.85   15.31
 -13  -5   1   94.88    4.31
  13   5  -1   98.34    4.39
 -14  -4   0  832.80   32.09
  14   4   0  892.20   34.16
 -15  -3  -1   -1.69    3.46
  15   3   1    2.69    3.08
 -16  -2  -2  541.25   23.39
  16   2   2  543.63   21.31
 -17  -1  -3    8.31    4.69
  17   1   3    9.23    3.92
 -18   0  -4  238.08    9.62
  18   0   4  228.07    9.23
 -19   1  -5   97.49    6.85
  19  -1   5   90.80    7.23
 -20   2  -6   36.32    7.08
  20  -2   6   29.86    5.31
 -21   3  -7  128.19    9.77
  21  -3   7  124.73    8.16
 -22   4  -8    7.77    8.16
  22  -4   8    5.23    6.00
 -23   5  -9   47.40    8.23
  23  -5   9   45.40    6.85
 -24   6 -10    3.77    8.08
  24  -6  10    9.62    6.85
 -25   7 -11   31.32    9.00
  25  -7  11   26.39    7.23
 -26   8 -12    9.62    9.70
  26  -8  12    3.46    6.93
 -27   9 -13    8.00    9.77
  27  -9  13   -3.69    8.70
 -28  10 -14    6.31    9.85
  28 -10  14   16.08    7.85
 -29  11 -15   -7.16   10.31
  29 -11  15    2.77    7.77
 -30  12 -16    5.23    9.85
  30 -12  16   -0.62    6.16
 -31  13 -17    0.23   11.39
  31 -13  17   -0.15    6.46
 -32  14 -18    0.69    7.39
  32 -14  18    2.15    8.62
 -33  15 -19    1.08    8.08
  33 -15  19   -0.46    5.16
  10 -30  26   -8.16   10.93
 -10  30 -26  -12.85   19.85
   9 -29  25   -5.92    7.00
  -9  29 -25   -1.69    9.31
   8 -28  24   12.54    9.08
  -8  28 -24    0.08   11.08
   7 -27  23    6.23    9.62
  -7  27 -23  -11.54   10.16
   6 -26  22    1.92   10.16
  -6  26 -22    4.46    8.31
   5 -25  21   -6.85   10.16
  -5  25 -21   10.93   11.54
   4 -24  20   -3.08    7.77
  -4  24 -20   11.70   10.31
   3 -23  19    7.00    9.54
  -3  23 -19   -4.77   10.62
   2 -22  18   11.77    8.93
  -2  22 -18    7.31   10.08
   1 -21  17  -13.70    9.00
  -1  21 -17  -20.24   10.00
   0 -20  16    6.77    8.39
   0  20 -16   16.01    9.00
  -1 -19  15    8.16    7.69
   1  19 -15    3.08    7.93
  -2 -18  14    2.92    7.85
   2  18 -14   -4.08    7.39
  -3 -17  13   27.70    7.39
   3  17 -13   25.70    7.31
  -4 -16  12   27.93    7.31
   4  16 -12   13.62    7.00
  -5 -15  11   27.24    6.23
   5  15 -11   31.32    6.62
  -6 -14  10    2.77    5.23
   6  14 -10    8.16    5.46
  -7 -13   9  117.42    7.08
   7  13  -9  108.80    6.85
  -8 -12   8   56.33    5.92
   8  12  -8   52.02    5.23
  -9 -11   7   66.17    5.08
   9  11  -7   68.25    5.00
 -10 -10   6   68.33    4.92
  10  10  -6   69.95    4.77
 -11  -9   5   65.10    3.54
  11   9  -5   62.10    4.00
 -12  -8   4   19.62    2.39
  12   8  -4   20.24    2.46
 -13  -7   3   10.00    2.23
  13   7  -3    9.70    2.46
 -14  -6   2  160.28    8.62
  14   6  -2  144.97    8.31
 -15  -5   1    8.46    2.77
  15   5  -1    9.54    2.69
 -16  -4   0   32.93    3.62
  16   4   0   24.78    3.23
 -17  -3  -1   11.85    3.85
  17   3   1   12.77    3.92
 -18  -2  -2   28.62    5.00
  18   2   2   30.39    4.54
 -19  -1  -3   40.71    5.69
  19   1   3   43.63    5.00
 -20   0  -4    6.62    5.16
  20   0   4    6.00    4.85
 -21   1  -5   21.70    6.08
  21  -1   5   21.01    4.77
 -22   2  -6    2.46    7.23
  22  -2   6    7.23    6.16
 -23   3  -7    9.77    6.46
  23  -3   7   -0.15    5.31
 -24   4  -8    2.69    6.46
  24  -4   8   -2.77    5.69
 -25   5  -9   -6.08    8.77
  25  -5   9   -0.46    7.31
 -26   6 -10   11.62    9.46
  26  -6  10    4.54    7.77
 -27   7 -11   -4.23    9.85
  27  -7  11   -2.31    8.08
 -28   8 -12   -3.08    9.23
  28  -8  12   -4.16    8.31
 -29   9 -13   10.16    9.16
  29  -9  13   -0.38    7.08
 -30  10 -14   -4.00    9.77
  30 -10  14    0.15    6.93
 -31  11 -15  -11.31    9.23
  31 -11  15   -4.00    6.69
 -32  12 -16    9.70    9.08
  32 -12  16    1.15    6.62
 -33  13 -17    1.08    8.85
  33 -13  17    5.69    9.77
 -34  14 -18   -1.15    5.77
 -35  15 -19    0.77   11.39
   8 -30  26    3.69    9.62
  -8  30 -26    2.15   10.93
   7 -29  25    4.23    6.08
  -7  29 -25    5.62    9.62
   6 -28  24   -2.62    8.77
  -6  28 -24   11.54    8.08
   5 -27  23   -2.00    8.85
  -5  27 -23    2.46   11.08
   4 -26  22   -2.92    9.77
  -4  26 -22    1.46   10.54
   3 -25  21   17.54   10.39
  -3  25 -21   20.78   11.77
   2 -24  20   -4.39    9.93
  -2  24 -20   -8.39   11.00
   1 -23  19    4.77    8.93
  -1  23 -19   18.39   10.77
   0 -22  18    0.62    8.93
   0  22 -18   17.93    9.70
  -1 -21  17   -6.39    8.77
   1  21 -17   -0.77    9.08
  -2 -20  16    3.85    7.69
   2  20 -16   13.16    8.31
  -3 -19  15   21.70    8.54
   3  19 -15   27.62    7.54
  -4 -18  14   74.10    8.23
   4  18 -14   89.64    7.93
  -5 -17  13    4.39    6.93
   5  17 -13   -7.08    6.62
  -6 -16  12   47.48    6.46
   6  16 -12   51.71    7.69
  -7 -15  11    2.85    5.46
   7  15 -11    5.77    5.69
  -8 -14  10    6.54    5.39
   8  14 -10    8.31    5.08
  -9 -13   9   33.01    5.69
   9  13  -9   29.01    5.69
 -10 -12   8   55.09    5.85
  10  12  -8   50.02    5.39
 -11 -11   7  253.62   10.23
  11  11  -7  244.38   10.08
 -12 -10   6    5.69    3.00
  12  10  -6    6.54    3.08
 -13  -9   5  143.89    6.31
  13   9  -5  142.66    6.00
 -14  -8   4   22.01    2.77
  14   8  -4   22.85    2.85
 -15  -7   3    7.77    2.62
  15   7  -3    5.08    2.46
 -16  -6   2  127.35    5.77
  16   6  -2  116.88    8.31
 -17  -5   1   44.71    4.00
  17   5  -1   40.71    3.39
 -18  -4   0  207.91    8.31
  18   4   0  242.92    9.23
 -19  -3  -1   42.55    4.31
  19   3   1   43.40    4.39
 -20  -2  -2   81.80    6.54
  20   2   2   93.41    6.31
 -21  -1  -3   11.00    4.92
  21   1   3    8.31    4.69
 -22   0  -4    2.23    6.23
  22   0   4   12.08    5.16
 -23   1  -5   28.39    7.16
  23  -1   5   31.32    5.69
 -24   2  -6   -4.31    5.85
  24  -2   6    1.39    5.69
 -25   3  -7   19.78    8.39
  25  -3   7   20.01    7.23
 -26   4  -8    1.77    6.93
  26  -4   8    5.54    5.85
 -27   5  -9    3.54    8.00
  27  -5   9    1.92    7.16
 -28   6 -10   -4.16    8.54
  28  -6  10    9.08    6.69
 -29   7 -11    1.31    9.16
  29  -7  11    1.15    6.77
 -30   8 -12   -0.15    9.16
  30  -8  12    8.46    7.31
 -31   9 -13   -2.54    9.00
  31  -9  13    2.31    6.54
 -32  10 -14    0.92    8.77
  32 -10  14   -3.46    5.69
 -33  11 -15   -1.08    9.62
  33 -11  15    1.08    5.54
 -34  12 -16   -2.69    8.31
  34 -12  16    7.08    5.69
   7 -31  27    0.92    6.31
  -7  31 -27    5.54    6.77
   6 -30  26   -3.77    8.54
  -6  30 -26    2.85    6.69
   5 -29  25    2.54    7.69
  -5  29 -25   11.47   10.23
   4 -28  24    9.23    8.23
  -4  28 -24   -0.77    8.77
   3 -27  23    4.31    9.93
  -3  27 -23    1.08   10.70
   2 -26  22   -2.00   10.00
  -2  26 -22   19.31   11.08
   1 -25  21   -6.62    9.62
  -1  25 -21    1.15   11.23
   0 -24  20    1.00    9.77
   0  24 -20  -10.54   10.85
  -1 -23  19    7.54    9.31
   1  23 -19   14.39    9.70
  -2 -22  18   -2.46    8.93
   2  22 -18   11.93   10.00
  -3 -21  17   21.47    8.23
   3  21 -17   40.01   14.54
  -4 -20  16    4.54    7.16
   4  20 -16   -7.54    8.46
  -5 -19  15   27.39    7.08
   5  19 -15   29.39    7.16
  -6 -18  14   -1.46    7.00
   6  18 -14    0.23    6.62
  -7 -17  13   -9.46    5.85
   7  17 -13    2.85    6.46
  -8 -16  12   32.24    6.23
   8  16 -12   27.09    6.31
  -9 -15  11    9.00    6.31
   9  15 -11    6.08    5.46
 -10 -14  10   62.40    6.31
  10  14 -10   80.41    6.69
 -11 -13   9   15.54    4.16
  11  13  -9   12.54    4.92
 -12 -12   8  152.20   10.70
  12  12  -8  167.13    8.08
 -13 -11   7    4.92    3.08
  13  11  -7    4.16    3.77
 -14 -10   6   -0.23    4.23
  14  10  -6    7.16    2.77
 -15  -9   5  110.65    7.23
  15   9  -5  121.27    5.46
 -16  -8   4   35.78    3.39
  16   8  -4   33.01    3.46
 -17  -7   3  100.72    4.92
  17   7  -3  103.96    5.54
 -18  -6   2   41.24    3.92
  18   6  -2   34.86    3.54
 -19  -5   1   92.11    5.62
  19   5  -1   83.80    4.77
 -20  -4   0    2.00    4.39
  20   4   0    4.46    3.69
 -21  -3  -1    6.62    4.54
  21   3   1    5.39    4.31
 -22  -2  -2   28.39    5.39
  22   2   2   22.85    4.77
 -23  -1  -3   -0.54    6.08
  23   1   3    7.85    4.62
 -24   0  -4   15.08    5.69
  24   0   4   22.08    5.62
 -25   1  -5    2.77    6.93
  25  -1   5    0.85    5.54
 -26   2  -6    4.31    7.77
  26  -2   6    2.39    6.08
 -27   3  -7   -0.54    7.62
  27  -3   7   -0.46    6.00
 -28   4  -8    0.08    9.00
  28  -4   8   -1.62    7.46
 -29   5  -9    5.08    8.31
  29  -5   9    1.62    6.62
 -30   6 -10   -0.69    9.31
  30  -6  10    2.85    6.31
 -31   7 -11    9.16    9.31
  31  -7  11    5.85    6.00
 -32   8 -12    2.54    8.16
  32  -8  12   -2.15    5.92
 -33   9 -13    4.39    8.54
  33  -9  13    1.08    6.08
 -34  10 -14    4.62    9.23
  34 -10  14    0.00    5.39
 -35  11 -15   -1.54    6.16
  35 -11  15   -1.46    5.16
  36 -12  16   -1.77    8.46
 -37  13 -17    2.85   10.54
  -5  31 -27   -1.39    8.93
   4 -30  26   -1.62    9.93
  -4  30 -26    5.08    9.08
   3 -29  25    0.92    8.77
  -3  29 -25   -3.69    9.70
   2 -28  24   -4.08    9.23
  -2  28 -24    4.69   10.08
   1 -27  23   10.23    8.70
  -1  27 -23    2.46   10.08
   0 -26  22    0.69    9.39
   0  26 -22   11.77    8.31
  -1 -25  21    5.39    9.08
   1  25 -21    8.77    7.93
  -2 -24  20    0.69    8.54
   2  24 -20    5.31    7.77
  -3 -23  19    5.77    8.62
   3  23 -19   -5.23    9.70
  -4 -22  18    1.39    8.23
   4  22 -18  -12.39   14.62
  -5 -21  17   10.93    7.77
   5  21 -17   30.32   16.01
  -6 -20  16   -6.77    7.39
   6  20 -16   -7.39   12.93
  -7 -19  15    5.92    6.39
   7  19 -15    2.77    7.16
  -8 -18  14   -2.62    6.08
   8  18 -14    0.31    6.62
  -9 -17  13    1.92    6.93
   9  17 -13    1.92    5.39
 -10 -16  12   13.85    5.85
  10  16 -12   13.70    6.69
 -11 -15  11   -2.69    4.69
  11  15 -11    6.31    5.39
 -12 -14  10   32.47    5.31
  12  14 -10   30.78    5.39
 -13 -13   9   -4.23    6.23
  13  13  -9    2.54    3.92
 -14 -12   8   13.39    3.62
  14  12  -8   15.62    4.00
 -15 -11   7    2.31    3.23
  15  11  -7    1.31    3.15
 -16 -10   6   15.54    3.08
  16  10  -6   21.47    3.31
 -17  -9   5    9.31    2.77
  17   9  -5   10.62    3.08
 -18  -8   4    0.69    2.69
  18   8  -4   -3.00    3.08
 -19  -7   3   22.08    3.46
  19   7  -3   20.54    3.54
 -20  -6   2   22.16    3.85
  20   6  -2   20.93    3.46
 -21  -5   1   21.70    4.23
  21   5  -1   24.70    4.00
 -22  -4   0    8.62    5.08
  22   4   0   10.46    3.77
 -23  -3  -1   12.00    5.54
  23   3   1    3.08    4.77
 -24  -2  -2    3.62    4.85
  24   2   2   -3.15    4.46
 -25  -1  -3    0.00    5.08
  25   1   3   -1.00    5.39
 -26   0  -4    0.31    6.93
  26   0   4    1.31    5.23
 -27   1  -5    5.85    6.23
  27  -1   5    0.23    5.46
 -28   2  -6   -2.31    7.16
  28  -2   6   -0.54    6.16
 -29   3  -7    4.08    8.23
  29  -3   7    3.62    6.62
 -30   4  -8    0.77    8.16
  30  -4   8    2.46    6.54
 -31   5  -9    4.08    9.16
  31  -5   9    8.62    7.08
 -32   6 -10    1.15    9.00
  32  -6  10    8.23    6.39
 -33   7 -11   -0.15    9.46
  33  -7  11    0.00    5.31
 -34   8 -12  -12.93    8.77
  34  -8  12    3.00    7.46
 -35   9 -13    2.54   10.23
  35  -9  13   -2.00    7.23
 -36  10 -14   -3.46    9.00
  36 -10  14    2.31    5.31
 -37  11 -15    0.15    6.31
 -38  12 -16    2.23    6.54
   3 -31  27   -2.92   10.08
  -3  31 -27   -0.62    8.16
   2 -30  26    1.31    7.16
  -2  30 -26   -3.23    7.00
   1 -29  25    0.77    8.70
  -1  29 -25    1.46    5.92
   0 -28  24    2.77    9.00
   0  28 -24    3.54    9.93
  -1 -27  23   -7.62    8.39
   1  27 -23    8.08   10.54
  -2 -26  22   -4.62    7.39
   2  26 -22    1.39    9.62
  -3 -25  21   12.08   10.70
   3  25 -21   12.31   10.00
  -4 -24  20    0.92    8.93
   4  24 -20    1.62    7.85
  -5 -23  19   30.86   14.00
   5  23 -19   29.09   15.47
  -6 -22  18   -7.00    8.08
   6  22 -18   10.31   14.93
  -7 -21  17   55.79    8.77
   7  21 -17   51.32    8.31
  -8 -20  16   -5.31    6.85
   8  20 -16   -2.85    7.00
  -9 -19  15   13.00    6.77
   9  19 -15    0.23   10.62
 -10 -18  14   26.09    6.54
  10  18 -14   25.08    6.31
 -11 -17  13    0.77    6.23
  11  17 -13   -2.00    5.85
 -12 -16  12  122.81    8.62
  12  16 -12  126.96    8.08
 -13 -15  11   -3.54    5.08
  13  15 -11    4.77    5.39
 -14 -14  10  128.96   12.23
  14  14 -10  143.81    8.77
 -15 -13   9   10.85    3.69
  15  13  -9    9.93    4.69
 -16 -12   8   24.01    3.92
  16  12  -8   24.93    4.31
 -17 -11   7   62.79    4.16
  17  11  -7   68.25    4.77
 -18 -10   6   10.39    2.85
  18  10  -6    1.54    3.39
 -20  -8   4   14.24    4.62
  20   8  -4   11.08    4.85
 -21  -7   3   97.72    5.62
  21   7  -3   95.88    5.77
 -22  -6   2    0.08    3.77
  22   6  -2   -1.31    3.62
 -23  -5   1   28.55    4.62
  23   5  -1   20.24    4.08
 -24  -4   0   13.16    4.92
  24   4   0   16.70    4.00
 -25  -3  -1    4.08    5.31
  25   3   1    4.23    4.54
 -26  -2  -2   38.01    6.39
  26   2   2   42.17    5.23
 -27  -1  -3    0.69    6.00
  27   1   3   -0.54    5.16
 -28   0  -4   20.39    6.16
  28   0   4   14.08    5.69
 -29   1  -5   -0.54    7.08
  29  -1   5   -0.62    5.92
 -30   2  -6    6.39    7.69
  30  -2   6    3.00    5.85
 -31   3  -7   -2.54    7.31
  31  -3   7    0.69    9.93
 -32   4  -8   -8.39    9.08
  32  -4   8    0.62    6.00
 -33   5  -9   -2.46    8.70
  33  -5   9    0.31    5.08
 -34   6 -10   10.93    8.77
  34  -6  10    2.31    5.69
 -35   7 -11    0.31    8.31
  35  -7  11   -1.62    5.46
 -36   8 -12    4.46    8.54
  36  -8  12    1.85    7.23
 -37   9 -13   -6.39    7.23
  37  -9  13   -0.23    4.85
 -38  10 -14   -2.15    6.08
 -39  11 -15   -2.00    6.23
 -40  12 -16   -1.00    7.23
  40 -12  16   -2.46    9.70
  -2  32 -28   -3.46   11.70
   1 -31  27    0.54   11.08
  -1  31 -27    0.46    7.00
   0 -30  26    0.92    6.69
   0  30 -26    2.31    5.92
  -1 -29  25   -1.08    7.62
   1  29 -25  -12.47    8.77
  -2 -28  24    3.31    7.39
   2  28 -24   -9.93    8.93
  -3 -27  23   -1.23    8.23
   3  27 -23   -1.31    9.08
  -4 -26  22    9.23    8.46
   4  26 -22   -1.62   10.00
  -5 -25  21   -3.85    8.23
   5  25 -21   -2.54    9.31
  -6 -24  20    3.23    7.85
   6  24 -20    1.46   16.47
  -7 -23  19   11.08    8.31
   7  23 -19   -1.15   13.08
  -8 -22  18    2.77    7.46
   8  22 -18   -8.85    8.39
  -9 -21  17   -1.39    6.46
   9  21 -17    9.23    7.46
 -10 -20  16    4.69    6.54
  10  20 -16   -1.15    7.69
 -11 -19  15    1.85    6.77
  11  19 -15    9.39    6.69
 -12 -18  14    0.77    6.69
  12  18 -14   17.24    6.23
 -13 -17  13    5.62    5.00
  13  17 -13    6.31    5.08
 -14 -16  12   23.08    5.54
  14  16 -12   13.62    4.92
 -15 -15  11    1.92    4.08
  15  15 -11   -0.46    5.00
 -16 -14  10    7.00    3.77
  16  14 -10    2.92    4.31
 -17 -13   9    2.69    3.15
  17  13  -9    6.93    4.16
 -18 -12   8    9.62    3.31
  18  12  -8   13.47    3.62
 -19 -11   7    2.92    3.31
  19  11  -7   -1.23    3.23
 -20 -10   6   35.47    3.62
  20  10  -6   40.55    4.00
 -21  -9   5   12.39    3.08
  21   9  -5    8.85    3.23
 -22  -8   4   -0.15    2.92
  22   8  -4    3.15    3.46
 -23  -7   3    5.54    3.62
  23   7  -3    4.31    3.31
 -24  -6   2    4.54    3.77
  24   6  -2   -0.77    3.39
 -25  -5   1    0.62    4.69
  25   5  -1    4.23    3.92
 -26  -4   0    3.92    4.92
  26   4   0    7.31    4.39
 -27  -3  -1   -1.77    5.23
  27   3   1    0.85    4.62
 -28  -2  -2    2.92    6.00
  28   2   2    0.62    5.08
 -29  -1  -3   -2.23    6.69
  29   1   3   -1.77    5.23
 -30   0  -4    3.46    7.31
  30   0   4    3.23    5.54
 -31   1  -5   -1.85    7.46
  31  -1   5    6.62    6.23
 -32   2  -6    1.08    7.46
  32  -2   6    2.15    6.00
 -33   3  -7   -0.62    7.31
  33  -3   7   -0.08    5.85
 -34   4  -8   -2.00    6.46
  34  -4   8   -4.08    4.62
 -35   5  -9    2.54    7.69
  35  -5   9   -1.23    5.69
 -36   6 -10    0.46    6.93
  36  -6  10    5.31    4.77
 -37   7 -11    1.92    7.08
  37  -7  11   -1.31    7.46
 -38   8 -12   -2.85    8.00
  38  -8  12    0.00    7.31
 -39   9 -13   -1.15    6.31
  39  -9  13    1.46    7.39
 -40  10 -14   -0.15    6.08
 -41  11 -15    2.00    7.08
  -1 -31  27    2.15   11.08
   1  31 -27    4.23    7.77
  -2 -30  26   -1.62    7.08
   2  30 -26   -2.08    7.77
  -3 -29  25   -0.92    6.77
   3  29 -25    1.00    7.85
  -4 -28  24    5.00    6.69
   4  28 -24    1.77    8.23
  -5 -27  23    3.54    7.46
   5  27 -23    0.00    9.16
  -6 -26  22   -0.62    9.46
   6  26 -22   -7.23    9.08
  -7 -25  21    6.93    7.69
   7  25 -21    4.85    8.70
  -8 -24  20   -1.54    8.77
   8  24 -20  -10.85   17.77
  -9 -23  19   12.62    8.46
   9  23 -19   24.78    8.16
 -10 -22  18    8.62    7.77
  10  22 -18   -1.39    8.00
 -11 -21  17   16.08    6.85
  11  21 -17   13.39    7.85
 -12 -20  16    9.46    7.31
  12  20 -16    9.16    7.16
 -13 -19  15    5.31    6.23
  13  19 -15   -1.15    6.77
 -14 -18  14   71.33    7.46
  14  18 -14   64.56    7.69
 -15 -17  13   -4.00    7.31
  15  17 -13   -0.23    5.77
 -16 -16  12   69.10    6.85
  16  16 -12   72.95    6.93
 -17 -15  11   -0.23    4.08
  17  15 -11   -2.31    4.85
 -18 -14  10   21.78    3.92
  18  14 -10   29.62    4.77
 -19 -13   9   20.31    3.69
  19  13  -9   21.93    4.16
 -20 -12   8    2.31    3.31
  20  12  -8   -0.15    3.54
 -21 -11   7   72.72    6.23
  21  11  -7   69.02    4.92
 -22 -10   6    8.00    4.00
  22  10  -6    3.31    4.46
 -23  -9   5   42.47    3.54
  23   9  -5   41.01    3.92
 -24  -8   4   -1.08    3.08
  24   8  -4    3.08    3.39
 -25  -7   3   17.39    3.92
  25   7  -3   18.85    3.92
 -26  -6   2   10.77    4.23
  26   6  -2    5.00    3.62
 -27  -5   1    3.92    4.85
  27   5  -1    0.00    3.92
 -28  -4   0   16.62    5.62
  28   4   0   20.24    4.54
 -29  -3  -1    1.00    5.39
  29   3   1    2.77    5.16
 -30  -2  -2   12.47    6.62
  30   2   2   16.39    5.08
 -31  -1  -3   -3.85    5.85
  31   1   3   -2.15    5.39
 -32   0  -4    0.38    7.16
  32   0   4    5.31    5.54
 -33   1  -5   -3.08    6.46
  33  -1   5    2.15    4.85
 -34   2  -6    3.08    7.31
  34  -2   6    0.46    5.54
 -35   3  -7   -0.54    6.00
  35  -3   7    4.31    5.00
 -36   4  -8    2.00    5.00
  36  -4   8    3.92    5.54
 -37   5  -9   -1.00    6.00
  37  -5   9   -2.23    5.23
 -38   6 -10   -2.00    6.93
  38  -6  10    4.62    7.39
 -39   7 -11    2.31    8.54
  39  -7  11    1.08    8.62
 -40   8 -12    0.54    6.16
  40  -8  12   -3.15    7.46
 -41   9 -13   -1.00    8.31
  -2 -32  28   -0.15   11.93
   2  32 -28    2.00    7.08
  -3 -31  27   -0.15   10.54
   3  31 -27   -0.38    6.54
  -4 -30  26    2.39    4.46
   4  30 -26    0.23    6.16
  -5 -29  25    3.77    7.16
   5  29 -25    0.31    7.85
  -6 -28  24    1.31    5.54
   6  28 -24    4.00    7.69
  -7 -27  23   -5.23    5.46
   7  27 -23   -0.38    8.23
  -8 -26  22    5.62    7.85
   8  26 -22    6.16    9.08
  -9 -25  21   -0.77    7.16
   9  25 -21   -4.16    7.93
 -10 -24  20   -5.39    9.31
  10  24 -20   -1.46    8.31
 -11 -23  19    0.92    7.23
  11  23 -19    3.23    7.08
 -12 -22  18    1.15    7.23
  12  22 -18   -4.00    8.00
 -13 -21  17    1.62    6.93
  13  21 -17    2.92    8.00
 -14 -20  16    1.08    7.46
  14  20 -16   11.08    6.54
 -15 -19  15    0.62    5.39
  15  19 -15    0.54    6.39
 -16 -18  14   22.08    8.16
  16  18 -14   11.93    5.54
 -17 -17  13   -1.23    5.23
  17  17 -13    3.15    4.92
 -18 -16  12    0.31    4.08
  18  16 -12   -1.08    4.85
 -19 -15  11    7.46    4.00
  19  15 -11    1.08    4.46
 -20 -14  10    2.69    3.69
  20  14 -10   -0.38    3.92
 -21 -13   9   10.16    3.31
  21  13  -9    9.46    3.77
 -22 -12   8    2.08    2.85
  22  12  -8    0.08    3.62
 -23 -11   7    9.70    2.85
  23  11  -7   13.16    3.23
 -24 -10   6    3.23    2.54
  24  10  -6    0.15    3.15
 -25  -9   5    1.69    2.77
  25   9  -5    0.38    2.92
 -26  -8   4    2.31    3.15
  26   8  -4    4.77    3.54
 -27  -7   3   -1.08    3.46
  27   7  -3   -2.31    3.85
 -28  -6   2   -2.85    4.31
  28   6  -2    5.92    5.46
 -29  -5   1    4.23    4.69
  29   5  -1   -0.31    4.16
 -30  -4   0   -1.62    5.77
  30   4   0    3.54    4.39
 -31  -3  -1    1.46    5.31
  31   3   1   -2.46    4.92
 -32  -2  -2    0.08    6.08
  32   2   2   -4.54    5.00
 -33  -1  -3   -5.77    6.16
  33   1   3    1.15    4.46
 -34   0  -4   -1.69    5.85
  34   0   4    2.39    5.00
 -35   1  -5   -4.69    5.77
  35  -1   5   -2.62    5.31
 -36   2  -6   -2.62    6.39
  36  -2   6   -3.00    7.46
 -37   3  -7    4.39    7.00
  37  -3   7   12.54    7.85
 -38   4  -8   -5.08    8.62
  38  -4   8   -3.62    7.23
 -39   5  -9    1.62    4.92
  39  -5   9   -0.38    5.85
 -40   6 -10   -3.92    7.69
 -41   7 -11   -0.08    5.92
  -6 -30  26   -0.69    5.23
   6  30 -26   -1.77    5.92
  -7 -29  25   -0.54    4.39
   7  29 -25    1.00    5.85
  -8 -28  24   -0.08    4.46
   8  28 -24   -3.39    6.46
  -9 -27  23   -0.38    4.16
   9  27 -23   -0.69    8.23
 -10 -26  22   -1.15    6.62
  10  26 -22    4.77    8.00
 -11 -25  21    7.00    7.16
  11  25 -21    4.08    8.62
 -12 -24  20   -2.08    7.23
  12  24 -20    1.39    7.54
 -13 -23  19   -2.85    6.77
  13  23 -19    6.62    8.62
 -14 -22  18    1.00    7.93
  14  22 -18   -4.62    7.54
 -15 -21  17    4.23    6.31
  15  21 -17   -4.62    7.23
 -16 -20  16    3.46    9.00
  16  20 -16    4.62    6.39
 -17 -19  15    0.15    5.23
  17  19 -15    0.77    6.08
 -18 -18  14   19.62    8.31
  18  18 -14   10.54    5.69
 -19 -17  13   -2.54    4.85
  19  17 -13   -2.23    5.23
 -20 -16  12   11.16    4.39
  20  16 -12    5.54    8.46
 -21 -15  11   -2.62    3.62
  21  15 -11   -2.77    4.46
 -22 -14  10   -0.62    3.39
  22  14 -10    1.85    4.16
 -23 -13   9   12.77    3.23
  23  13  -9   11.47    3.77
 -24 -12   8    1.39    2.69
  24  12  -8   -2.54    3.00
  25  11  -7   20.16    3.15
  26  10  -6   -3.00    2.62
 -27  -9   5    5.16    3.23
  27   9  -5    5.08    3.00
 -28  -8   4   -0.62    2.92
  28   8  -4   -0.62    3.46
 -29  -7   3    1.31    3.39
  29   7  -3   -1.15    3.69
 -30  -6   2    3.77    4.00
  30   6  -2    5.46    5.85
 -31  -5   1   -1.62    4.39
  31   5  -1    0.77    4.23
 -32  -4   0    3.00    5.46
  32   4   0    3.69    4.46
 -33  -3  -1    1.62    5.16
  33   3   1   -6.23    3.92
 -34  -2  -2    3.54    4.92
  34   2   2   -1.31    4.31
 -35  -1  -3   -3.31    4.62
  35   1   3    0.54    4.16
 -36   0  -4    0.46    4.77
  36   0   4   -2.08    4.08
 -37   1  -5   -2.31    6.93
  37  -1   5   -4.46    6.85
 -38   2  -6   -1.46    7.54
 -39   3  -7    4.69    7.31
  39  -3   7    3.92    7.08
 -40   4  -8   -5.08   12.00
  40  -4   8   -1.54    5.92
 -41   5  -9    2.69    4.69
 -42   6 -10    1.39    7.23
  -8 -30  26   -0.31    5.54
   8  30 -26    0.08    6.54
  -9 -29  25   -1.08    4.08
   9  29 -25   -2.31    5.16
 -10 -28  24    0.08    4.23
  10  28 -24    0.69    6.31
 -11 -27  23    0.23    4.08
  11  27 -23   -3.08    6.08
  12  26 -22   -5.54    6.31
 -13 -25  21   -2.92    5.08
  13  25 -21   -2.00    6.93
 -14 -24  20    3.46    6.54
  14  24 -20    3.62    7.31
 -15 -23  19   -0.23    6.16
  15  23 -19    4.92    8.46
 -16 -22  18   -2.15    9.70
  16  22 -18   -4.00    7.69
 -17 -21  17    1.69    5.54
  17  21 -17    2.15    7.08
 -18 -20  16    2.77    4.92
  18  20 -16    5.69    6.08
 -19 -19  15    1.00    4.92
  19  19 -15    2.39    6.23
 -20 -18  14   -2.00    4.69
  20  18 -14    0.62    5.85
 -21 -17  13    5.08    4.46
  21  17 -13   -3.69    5.23
 -22 -16  12    0.00    3.92
  22  16 -12    6.08    4.23
 -23 -15  11   -0.54    3.69
  23  15 -11   -0.69    4.08
 -24 -14  10    4.16    3.31
  24  14 -10    6.39    3.54
  25  13  -9    6.39    3.15
  30   8  -4    4.16    2.85
 -31  -7   3    2.23    3.23
  31   7  -3    1.92    3.39
 -32  -6   2    1.08    3.31
  32   6  -2    1.31    5.16
 -33  -5   1    1.85    3.31
  33   5  -1    1.77    4.46
 -34  -4   0    0.85    3.39
  34   4   0    0.31    4.92
 -35  -3  -1   -1.46    3.85
  35   3   1    0.38    3.46
 -36  -2  -2   -1.23    3.31
  36   2   2    2.77    4.77
 -37  -1  -3    1.46    3.77
  37   1   3    2.69    4.62
 -38   0  -4   -0.31    4.69
  38   0   4    0.15    3.69
 -39   1  -5   -0.85    5.62
  40  -2   6    1.00    5.00
  41  -3   7    0.15    5.00
 -10 -30  26   -2.77    4.92
  10  30 -26   -1.54    6.39
 -11 -29  25    1.15    4.23
  11  29 -25   -8.77   10.46
  12  28 -24    0.85    6.39
 -13 -27  23    0.69    5.92
  13  27 -23   -2.77    5.62
 -14 -26  22    5.00    6.46
  14  26 -22    0.85   10.70
 -15 -25  21   -3.23    4.62
  15  25 -21   -1.31    7.00
 -16 -24  20   -6.46    6.39
  16  24 -20   -5.54    7.16
 -17 -23  19    1.31    7.31
  17  23 -19    2.39    6.39
 -18 -22  18   -0.54    5.85
  18  22 -18    3.85    6.77
 -19 -21  17    2.31    4.77
  19  21 -17   -2.08    6.31
 -20 -20  16   -1.69    4.77
  20  20 -16    1.77    6.08
 -21 -19  15   -2.31    4.54
  21  19 -15   -2.46    5.62
 -22 -18  14    0.31    4.31
  22  18 -14   -3.69    5.08
 -23 -17  13    0.69    3.92
  23  17 -13   -1.15    4.62
 -24 -16  12    3.23    3.46
  24  16 -12   -0.62    3.92
 -25 -15  11   -0.69    2.69
  25  15 -11   -1.00    3.77
 -33  -7   3    1.85    2.23
  33   7  -3    1.00    2.77
 -34  -6   2   -0.77    2.15
 -35  -5   1   -1.92    3.62
  36   4   0    0.77    3.85
 -37  -3  -1    4.69    6.46
 -38  -2  -2    0.54    3.08
  39   1   3    0.85    3.85
  11  31 -27   -5.69    7.39
  12  30 -26   -3.08    8.85
  13  29 -25   -1.77    7.00
  14  28 -24   -5.54    5.92
 -15 -27  23   -0.85    4.31
  15  27 -23   -3.31    6.46
 -16 -26  22    0.92    6.31
  16  26 -22   -1.54    5.77
 -17 -25  21   -5.08    5.62
  17  25 -21    4.62    4.23
 -18 -24  20    2.92    5.16
  18  24 -20   -3.00    4.92
 -19 -23  19    3.69    6.23
  19  23 -19   -0.15    6.16
 -20 -22  18    2.77    5.92
  20  22 -18   -2.54    5.46
 -21 -21  17    0.31    4.39
  21  21 -17   11.31    5.92
 -22 -20  16    1.31    4.46
  22  20 -16   -0.85    5.23
 -23 -19  15    4.46    4.08
  23  19 -15    0.69    5.23
 -24 -18  14    5.39    3.85
  24  18 -14    0.00    4.23
 -25 -17  13   -0.62    3.31
  25  17 -13   -0.23    3.92
  26  16 -12    3.23    3.23
  13  31 -27   -5.08    9.93
 -14 -30  26   -1.77    7.54
  14  30 -26    4.77    8.77
 -17 -27  23   -0.08    5.46
  17  27 -23    2.15    5.92
 -18 -26  22    0.00    4.69
 -19 -25  21    2.23    3.92
  19  25 -21    2.23    6.31
 -20 -24  20    5.16    4.46
  20  24 -20    2.08    9.70
 -21 -23  19    9.54    5.00
  21  23 -19   -0.54    4.00
 -22 -22  18    0.31    4.92
  22  22 -18   -0.62    4.54
 -23 -21  17   -0.62    5.16
  23  21 -17   -0.85    5.08
 -24 -20  16   -4.39    5.08
  24  20 -16   -4.16    4.69
 -25 -19  15    4.92    4.31
  25  19 -15   -1.62    4.16
 -26 -18  14   -2.54    3.31
  26  18 -14   -1.31    3.08
 -18 -28  24   -0.08    4.46
 -20 -26  22   -1.15    5.54
 -21 -25  21    3.39    3.31
 -22 -24  20    1.92    5.92
 -23 -23  19   -3.46    5.16
  23  23 -19    0.23    5.00
 -24 -22  18    2.15    4.54
  24  22 -18    0.92    4.92
 -25 -21  17   -2.00    4.08
  25  21 -17    1.15    5.46
  26  20 -16   -1.31    4.92
  27  19 -15    1.69    4.23
 -22 -26  22   -1.69    3.69
 -25 -21  27   -0.46    5.77
 -24 -22  28    4.92    6.31
 -23 -23  29   -0.77    5.16
 -30 -14  20    1.39    4.85
  28  16 -22   -1.31    6.16
  27  17 -23   -0.31    6.54
  26  18 -24   -2.85    6.46
 -26 -18  24    4.62    5.54
  25  19 -25   -0.31    6.77
  22  22 -28   -0.69    7.54
 -22 -22  28    0.38    6.31
 -21 -23  29   -0.15    4.92
 -20 -24  30   -0.38    7.16
 -19 -25  31   -1.08    6.46
 -37  -5  11    0.62    4.92
  35   7 -13   -2.15    5.16
  34   8 -14    0.15    3.92
  33   9 -15   -1.85    3.69
 -33  -9  15    0.92    2.77
  32  10 -16    0.77    3.69
 -32 -10  16   -0.62    4.31
  31  11 -17    0.92    3.39
  30  12 -18    0.92    3.39
 -30 -12  18   -0.15    5.31
  29  13 -19   -0.77    3.31
 -29 -13  19    2.39    3.62
  28  14 -20   -1.62    3.15
 -28 -14  20   -0.77    4.85
  27  15 -21   -0.23    5.31
  26  16 -22   -4.00    6.16
  25  17 -23    0.08    6.16
 -25 -17  23    4.54    7.23
  24  18 -24    4.00    6.08
 -24 -18  24    3.54    5.62
  23  19 -25   -2.85    8.77
  22  20 -26   -6.31    9.70
 -20 -22  28    2.08    5.23
  19  23 -29   -3.31    9.31
 -19 -23  29   -0.92    4.23
  18  24 -30   -0.23    9.31
 -18 -24  30    6.08    5.69
 -17 -25  31    5.62    6.62
  40   0  -6    3.69    5.00
  37   3  -9   -3.31    6.39
 -35  -5  11   -0.08    5.16
  34   6 -12   -0.62    4.23
 -34  -6  12   -1.77    4.77
  33   7 -13    5.16    4.46
  32   8 -14    1.23    4.85
 -32  -8  14   -3.00    5.31
  31   9 -15   -0.69    4.77
 -31  -9  15   -1.00    4.77
  30  10 -16   -1.46    5.00
 -30 -10  16   -1.62    3.77
  29  11 -17    2.69    3.92
 -29 -11  17    4.00    4.00
  28  12 -18   -2.46    5.08
 -28 -12  18    3.31    4.77
  27  13 -19    1.62    4.16
 -27 -13  19    0.31    4.39
  26  14 -20   -0.92    4.46
 -26 -14  20    1.92    4.62
  25  15 -21    2.23    6.23
 -25 -15  21   -1.46    4.31
  24  16 -22    8.70    5.54
 -24 -16  22   -0.38    5.62
  23  17 -23   -1.54   10.77
  22  18 -24    2.39    8.08
  21  19 -25    1.85    9.16
  20  20 -26    0.46    8.93
 -20 -20  26    1.23    7.46
  19  21 -27    4.46    7.23
 -19 -21  27    3.46    4.69
 -18 -22  28    2.23    7.23
  17  23 -29   -2.85    7.85
 -17 -23  29   -3.39    7.93
  16  24 -30   -4.54    9.00
 -16 -24  30   -2.23    4.54
 -15 -25  31    1.23    5.23
  39  -1  -5   -0.92    4.54
  38   0  -6    0.23    4.92
  37   1  -7    0.46    5.08
  36   2  -8    4.77    7.16
 -36  -2   8    1.08    7.16
  35   3  -9    1.77    4.16
 -35  -3   9   -1.23    7.23
  34   4 -10   -1.54    4.85
 -34  -4  10    3.00    7.93
  33   5 -11    4.92    5.54
  32   6 -12   -6.31    5.54
 -32  -6  12   -1.69    4.54
  31   7 -13   -1.15    4.92
 -31  -7  13    3.23    6.69
  30   8 -14   -1.62    5.23
 -30  -8  14    3.77    4.77
  29   9 -15   -1.31    5.46
 -29  -9  15    2.92    4.92
  28  10 -16    4.77    5.39
 -28 -10  16    2.77    5.00
  27  11 -17    4.62    5.62
 -27 -11  17    1.08    4.54
  26  12 -18    1.39    4.92
 -26 -12  18   -2.77    5.31
  25  13 -19    3.62    4.62
 -25 -13  19    1.85    5.54
  24  14 -20    4.85    5.16
 -24 -14  20    0.38    5.54
  23  15 -21    2.62    4.69
 -23 -15  21   -2.69    7.77
  22  16 -22   -0.38    5.31
 -22 -16  22   -1.39    4.69
  21  17 -23    5.23    6.00
 -21 -17  23   -4.77    4.92
  20  18 -24   -3.62   10.77
  19  19 -25    3.92    9.39
 -19 -19  25   -2.08    5.46
  18  20 -26   -3.85    9.46
 -18 -20  26    8.93    6.16
 -17 -21  27    1.39    5.00
 -16 -22  28   -2.08    4.77
  15  23 -29    7.62    9.39
 -15 -23  29   -2.08    7.77
  14  24 -30    3.69    9.31
 -14 -24  30   -2.23    4.85
  13  25 -31   -1.39   11.16
 -13 -25  31   -2.08    5.92
 -12 -26  32   -2.77    8.70
 -11 -27  33   -0.31    6.16
  41  -5  -1    2.54    6.93
  40  -4  -2    2.46    5.85
 -39   3   3    2.15    7.46
 -38   2   4    5.31    6.93
  37  -1  -5   -0.46    5.16
 -37   1   5   -2.69    5.77
  36   0  -6   -2.46    4.92
 -36   0   6   -4.85    6.00
  35   1  -7    1.54    4.31
 -35  -1   7   -0.38    7.16
  34   2  -8    0.15    7.31
 -34  -2   8   -0.23    4.77
  33   3  -9   -4.46    6.85
 -33  -3   9    3.31    5.39
  32   4 -10   -1.39    5.85
 -32  -4  10   -1.23    5.31
  31   5 -11   -7.77    6.23
 -31  -5  11    3.46    5.31
  30   6 -12    0.85    5.77
 -30  -6  12    4.46    5.23
  29   7 -13   -2.46    5.85
 -29  -7  13    3.00    5.31
  28   8 -14    1.54    5.85
 -28  -8  14   -0.38    5.23
  27   9 -15    3.92    5.46
 -27  -9  15    0.46    4.77
  26  10 -16   -2.23    6.62
 -26 -10  16    1.00    5.46
  25  11 -17    4.08    6.93
 -25 -11  17    2.23    4.85
  24  12 -18   -1.00    7.39
 -24 -12  18   -1.85    5.54
  23  13 -19   -6.31    8.31
 -23 -13  19   -1.39    6.39
  22  14 -20   -4.77    7.31
 -22 -14  20    1.54    6.77
  21  15 -21    8.31    6.85
 -21 -15  21   -2.23    6.62
  20  16 -22   10.93    8.77
 -20 -16  22   -0.77    5.85
  19  17 -23   -6.39    7.16
 -19 -17  23    5.54    5.77
  18  18 -24    2.92    8.00
 -18 -18  24    0.54    6.31
  17  19 -25    5.69    8.23
 -17 -19  25    1.46    5.46
  16  20 -26   -1.54    6.85
 -16 -20  26    0.54    5.39
 -15 -21  27   -1.69    4.08
 -14 -22  28   -1.31    5.54
  13  23 -29   -0.08   12.47
  12  24 -30   -5.62   11.93
  11  25 -31   -5.92    7.93
 -11 -25  31    0.85    6.54
  10  26 -32   -6.93   10.08
 -10 -26  32    0.69    6.77
  -9 -27  33    5.31    7.46
 -43   9  -3   -1.92    6.93
  42  -8   2    0.31    7.46
  41  -7   1    7.00    9.93
  37  -3  -3   -1.92    5.92
 -37   3   3   -0.08    4.08
  36  -2  -4   -0.23    5.39
 -36   2   4    0.15    3.54
  35  -1  -5    3.69    4.69
 -35   1   5   -1.23    5.62
  34   0  -6   -3.00    4.46
 -34   0   6   -1.23    5.92
  33   1  -7   -0.15    4.85
 -33  -1   7   -3.85    6.08
  32   2  -8    2.00    5.08
 -32  -2   8    3.92    5.85
  31   3  -9    3.15    8.54
 -31  -3   9   -1.77    5.69
  30   4 -10    2.54    6.23
 -30  -4  10    1.92    5.92
  29   5 -11    3.15    6.00
 -29  -5  11   -1.69    5.39
  28   6 -12    6.85    6.31
 -28  -6  12   -1.92    5.54
  27   7 -13    8.54    6.54
 -27  -7  13    1.85    5.31
  26   8 -14    1.85    5.92
 -26  -8  14    1.15    5.23
  25   9 -15    2.85    6.62
 -25  -9  15    7.77    4.92
  24  10 -16   -0.69    6.23
 -24 -10  16    4.00    5.85
  23  11 -17   -7.23    7.16
 -23 -11  17   -3.62    5.08
  22  12 -18    1.31    7.62
 -22 -12  18   -1.15    5.39
  21  13 -19    1.08    6.31
 -21 -13  19    4.69    5.77
  20  14 -20    7.77    7.69
 -20 -14  20   -2.92    6.16
  19  15 -21   -3.31    7.46
 -19 -15  21   -8.31    6.39
  18  16 -22   -4.62    8.23
 -18 -16  22   -0.23    6.62
  17  17 -23    6.77    7.46
 -17 -17  23    4.77    6.08
  16  18 -24   -4.92    7.46
 -16 -18  24    3.39    5.92
  15  19 -25    4.62    7.93
 -15 -19  25   -2.62    5.77
  14  20 -26    1.15    9.16
 -14 -20  26    3.00   10.93
  13  21 -27    2.23    7.54
 -13 -21  27   -2.39    9.39
  12  22 -28   -1.39    8.08
 -12 -22  28   -1.92    5.16
  11  23 -29   -3.08    8.16
 -11 -23  29   -1.77    6.08
  10  24 -30   -3.08    8.62
   9  25 -31    9.16   11.70
  -9 -25  31   -0.38    6.54
  -8 -26  32    6.16    6.08
  -7 -27  33   -1.62    5.69
 -42  10  -4    2.31    7.62
  41  -9   3    3.39    8.31
  40  -8   2   -3.62    8.31
  38  -6   0   -3.85    6.77
  37  -5  -1    0.08    6.93
 -37   5   1   -0.85    7.93
  36  -4  -2    9.08    7.54
 -36   4   2    2.85    5.46
  35  -3  -3    1.08    6.31
 -35   3   3    2.39    5.92
  34  -2  -4   -0.23    6.46
 -34   2   4    4.31    7.39
  33  -1  -5    3.00    5.62
 -33   1   5   -0.77    7.23
  32   0  -6    8.46    5.08
 -32   0   6    7.00    7.23
  31   1  -7    0.62    5.46
 -31  -1   7   -3.85    6.46
  30   2  -8   -0.54    5.77
 -30  -2   8    3.08    6.39
  29   3  -9    0.23    8.70
 -29  -3   9    1.62    6.23
  28   4 -10    2.92    6.46
 -28  -4  10   12.31    5.69
  27   5 -11    0.92    5.77
 -27  -5  11    6.00    5.62
  26   6 -12    8.70    6.23
 -26  -6  12    7.77    5.85
  25   7 -13    5.62    6.54
 -25  -7  13    7.16    5.31
  24   8 -14    0.46    5.77
 -24  -8  14    4.92    5.85
  23   9 -15    8.54    6.77
 -23  -9  15    4.85    5.46
  22  10 -16   -0.46    6.46
 -22 -10  16   -8.16    6.00
  21  11 -17   26.01   11.62
 -21 -11  17    7.69    6.31
  20  12 -18    0.38    7.23
 -20 -12  18   -3.85    5.77
  19  13 -19    7.85    7.08
 -19 -13  19   13.39    6.00
  18  14 -20    7.00    7.77
 -18 -14  20    5.16    6.31
  17  15 -21   -9.16    8.46
 -17 -15  21    3.85    7.39
  16  16 -22   11.08    8.54
 -16 -16  22    8.70    6.85
  15  17 -23    4.46    9.31
 -15 -17  23    4.31    7.39
 -14 -18  24    1.39    9.70
  13  19 -25  -12.31    8.39
 -13 -19  25   -2.54    9.85
  12  20 -26    0.85    8.70
 -12 -20  26    1.69    7.85
  11  21 -27    5.77   10.46
 -11 -21  27   -1.08    7.16
  10  22 -28   -6.46    8.31
 -10 -22  28    6.69    5.62
   9  23 -29   12.70    8.62
  -9 -23  29    4.69    6.31
   8  24 -30   -1.46    8.23
  -8 -24  30    3.46   10.62
   7  25 -31    2.46    7.39
  -7 -25  31    0.54    6.16
  -6 -26  32    1.77    6.31
  -5 -27  33   -0.38    6.00
 -41  11  -5   -4.85    7.23
  40 -10   4    2.54    8.77
  39  -9   3    0.15    6.08
  37  -7   1    1.15    8.62
  36  -6   0   -0.85    7.00
 -36   6   0    3.46    6.00
  35  -5  -1    0.23    6.00
 -35   5   1   -1.15    5.46
  34  -4  -2   -2.39    6.00
 -34   4   2   -1.08    7.62
  33  -3  -3    1.77    6.16
 -33   3   3    1.39    7.93
  32  -2  -4    4.62    6.62
 -32   2   4   -2.08    7.62
  31  -1  -5   -0.46    5.62
 -31   1   5   -2.46    7.85
  30   0  -6   -0.15    6.23
 -30   0   6    4.00    6.77
  29   1  -7    4.39    5.31
 -29  -1   7   -6.08    6.77
  28   2  -8    0.23    5.54
 -28  -2   8    1.31    5.92
  27   3  -9   -4.46    8.46
 -27  -3   9    2.00    6.00
  26   4 -10   -6.23    6.00
 -26  -4  10    1.31    5.77
  25   5 -11   16.47    6.23
 -25  -5  11    8.62    5.16
  24   6 -12    1.54    6.39
 -24  -6  12   -1.54    5.46
  23   7 -13    1.69    6.39
 -23  -7  13    4.62    5.62
  22   8 -14    4.92    5.85
 -22  -8  14    6.69    6.00
  21   9 -15   12.16    5.77
 -21  -9  15    5.08    5.16
  20  10 -16   -3.00    6.31
 -20 -10  16    1.31    5.69
  19  11 -17   10.46    6.54
 -19 -11  17   -0.85    5.46
  18  12 -18   13.70    7.08
 -18 -12  18    9.46    5.46
  17  13 -19    5.69    7.54
 -17 -13  19    0.08    6.77
  16  14 -20    3.62    7.23
 -16 -14  20    0.77    6.93
  15  15 -21   -4.00    9.16
 -15 -15  21   -3.77    6.69
  14  16 -22    5.16    9.16
 -14 -16  22    7.77    7.16
  13  17 -23    5.23    8.39
 -13 -17  23    3.54   11.85
  12  18 -24   -6.00    9.16
 -12 -18  24    9.00    7.23
  11  19 -25   14.62    9.46
 -11 -19  25    6.08    7.46
  10  20 -26    4.62    9.39
 -10 -20  26   -0.77    7.85
   9  21 -27    3.23   10.00
  -9 -21  27    1.23    5.85
   8  22 -28    3.54    9.54
  -8 -22  28   -1.00    5.31
   7  23 -29    0.08    9.85
  -7 -23  29    0.46    5.54
   6  24 -30    0.38   15.70
  -6 -24  30    1.85    3.85
   5  25 -31   -5.23   10.54
  -4 -26  32   -1.15    8.46
  -3 -27  33    2.15    9.85
 -41  13  -7   -2.23    6.85
  40 -12   6    8.08    9.31
 -40  12  -6    0.23    7.62
  39 -11   5   -0.62    9.23
  38 -10   4   -3.08    6.23
  37  -9   3    0.38   10.23
  36  -8   2   -5.16    9.93
  35  -7   1    1.92    9.62
 -35   7  -1   -0.46    7.69
  34  -6   0    2.85    5.46
 -34   6   0   -0.77    7.31
  33  -5  -1    1.15    7.08
 -33   5   1    6.39    8.08
  32  -4  -2    2.46    7.08
 -32   4   2   -1.08    8.54
  31  -3  -3   -1.23    6.77
 -31   3   3   -1.62    8.93
  30  -2  -4   -2.23    5.92
 -30   2   4   -7.69    8.08
  29  -1  -5   -3.85    6.00
 -29   1   5   -2.08    6.31
  28   0  -6    2.15    5.85
 -28   0   6   -5.08    6.77
  27   1  -7    1.46    5.46
 -27  -1   7    2.31    5.77
  26   2  -8    5.92    5.85
 -26  -2   8    7.08    6.08
  25   3  -9   10.85    5.31
 -25  -3   9    7.69    4.92
  24   4 -10   12.93    5.77
 -24  -4  10    4.23    5.31
  23   5 -11   -0.85    5.23
 -23  -5  11   -1.92    4.92
  22   6 -12    4.77    5.92
 -22  -6  12    0.00    4.77
  21   7 -13    4.46    5.69
 -21  -7  13    2.39    5.08
  20   8 -14   -0.08    5.54
 -20  -8  14   -2.31    5.39
  19   9 -15    7.85    5.69
 -19  -9  15   18.16    5.08
  18  10 -16    4.00    6.46
 -18 -10  16    4.85    5.16
  17  11 -17    6.08    6.69
 -17 -11  17   11.70    5.62
  16  12 -18    6.85    7.00
 -16 -12  18   -3.46    5.69
  15  13 -19   -1.69    8.23
 -15 -13  19    4.23    6.23
  14  14 -20    1.15    7.54
 -14 -14  20    1.69    5.77
  13  15 -21   -0.31    7.46
 -13 -15  21    1.85    9.70
  12  16 -22   14.77    8.77
 -12 -16  22   11.47    7.77
  11  17 -23   10.31    9.00
 -11 -17  23   12.54    8.54
  10  18 -24    3.00   10.08
 -10 -18  24    7.85    8.16
   9  19 -25   -0.23    9.93
  -9 -19  25    0.62    8.16
   8  20 -26   -9.16   11.77
  -8 -20  26   -4.77    7.46
   7  21 -27    8.16   10.00
  -7 -21  27   -6.93    7.54
   6  22 -28   -5.69   19.47
  -6 -22  28    2.46    7.23
   5  23 -29   13.54   10.08
  -5 -23  29   -2.31    9.23
   4  24 -30  -10.31   15.00
  -4 -24  30    3.77    6.39
   3  25 -31    1.00   21.39
   2  26 -32   -4.46   13.39
  -2 -26  32   -2.46    8.70
 -40  14  -8   -3.85    8.62
  39 -13   7    0.15    9.46
 -39  13  -7    2.92   15.24
  38 -12   6   -4.39    8.08
 -38  12  -6   -0.54   15.31
  37 -11   5    4.62    7.00
 -37  11  -5   -6.31   15.47
  36 -10   4    8.08   10.39
 -36  10  -4    4.31   14.77
  35  -9   3    0.23    8.46
 -35   9  -3    1.46   13.39
  34  -8   2    0.15    6.93
 -34   8  -2    5.77    8.31
  33  -7   1    2.39    6.85
 -33   7  -1    0.62    8.46
  32  -6   0   -2.69    7.39
 -32   6   0    0.92    8.54
  31  -5  -1    6.77    6.93
 -31   5   1   -2.62    7.93
  30  -4  -2    7.08    6.77
 -30   4   2    5.31    7.54
  29  -3  -3    0.15    6.39
 -29   3   3   10.46    7.77
  28  -2  -4    1.00    5.62
 -28   2   4    7.39    7.23
  27  -1  -5    6.00    5.69
 -27   1   5    5.69    7.31
  26   0  -6   -2.31    5.00
 -26   0   6    9.93    6.08
  25   1  -7   -4.85    5.00
 -25  -1   7   -2.62    6.46
  24   2  -8    3.54    4.62
 -24  -2   8    7.46    5.69
  23   3  -9   -1.92    4.77
 -23  -3   9   -3.85    5.54
  22   4 -10    6.39    5.39
 -22  -4  10   -2.54    7.39
  21   5 -11    1.39    5.62
 -21  -5  11    2.08    4.69
  20   6 -12   32.70    5.92
 -20  -6  12   26.93    6.00
  19   7 -13    6.85    5.31
 -19  -7  13   10.08    4.92
  18   8 -14   -0.85    5.92
 -18  -8  14    2.23    5.00
  17   9 -15    6.93    6.93
 -17  -9  15    4.85    5.31
  16  10 -16    8.08    5.39
 -16 -10  16    6.16    5.31
  15  11 -17    6.77    7.39
 -15 -11  17    7.31    5.39
  14  12 -18   11.08    6.16
 -14 -12  18    6.39    5.23
  13  13 -19   19.24    7.85
 -13 -13  19   13.23    8.00
  12  14 -20   12.31    7.54
 -12 -14  20    6.00    7.39
  11  15 -21   15.31    8.39
 -11 -15  21    2.85    7.69
  10  16 -22    6.69    9.31
 -10 -16  22   -1.23    8.23
   9  17 -23    2.62    9.23
  -9 -17  23    8.23    8.16
   8  18 -24   -5.69    9.31
  -8 -18  24    3.69    8.23
   7  19 -25    2.00   10.39
  -7 -19  25    0.46    8.31
   6  20 -26   12.16   10.77
  -6 -20  26   -0.23    8.39
   5  21 -27   29.32   19.54
  -5 -21  27    3.39   10.08
   4  22 -28   -2.15   18.85
  -4 -22  28    4.31   10.85
   3  23 -29   -9.54   18.16
  -3 -23  29   -5.39    9.00
   2  24 -30   21.62   19.70
  -2 -24  30    1.31   10.54
   1  25 -31   18.85   17.24
   0  26 -32   11.47   18.24
   0 -26  32    3.08    8.62
 -40  16 -10   -2.39    8.39
 -38  14  -8   -1.85    6.46
  37 -13   7    5.08    9.77
 -37  13  -7   -0.23   19.54
  36 -12   6   -3.69    7.31
 -36  12  -6   11.08   18.24
  35 -11   5   -1.46    7.62
 -35  11  -5   -5.16   16.54
 -34  10  -4    1.00   15.47
  33  -9   3   -0.54    7.08
 -33   9  -3    0.00    9.39
  32  -8   2    0.46    7.69
 -32   8  -2    2.08    8.77
  31  -7   1    4.85    6.77
 -31   7  -1    4.23    8.85
  30  -6   0   -0.15    7.39
 -30   6   0    7.08    8.31
  29  -5  -1    1.69    6.69
 -29   5   1   -7.00    8.39
  28  -4  -2    3.39    6.23
 -28   4   2    4.62    7.46
  27  -3  -3   -5.23    5.85
 -27   3   3    4.08    7.39
  26  -2  -4    0.38    5.69
 -26   2   4   -2.39    6.54
  25  -1  -5   -0.85    6.00
 -25   1   5    3.23    6.77
  24   0  -6    3.46    5.23
 -24   0   6   -1.54    6.46
  23   1  -7   17.31    5.46
 -23  -1   7   11.16    6.31
  22   2  -8   -2.77    5.16
 -22  -2   8   -1.85    5.39
  21   3  -9   15.08    5.54
 -21  -3   9   20.70    5.08
  20   4 -10    3.15    5.23
 -20  -4  10   -2.08    5.31
  19   5 -11   37.09   10.93
 -19  -5  11   34.40    5.77
  18   6 -12    4.31    9.70
 -18  -6  12    5.77    5.23
  17   7 -13   -3.46    5.85
 -17  -7  13    3.69    5.08
  16   8 -14   12.93    5.62
 -16  -8  14   15.00    5.16
  15   9 -15   -0.08    6.08
 -15  -9  15    1.92    5.16
  14  10 -16    4.31    6.23
 -14 -10  16    5.85    5.16
  13  11 -17   -1.62    6.54
 -13 -11  17    1.08    5.69
  12  12 -18   10.23    6.62
 -12 -12  18    4.77    9.93
  11  13 -19    4.92    7.00
 -11 -13  19    5.16    6.93
  10  14 -20   -9.77    8.70
 -10 -14  20   -2.00    7.31
   9  15 -21    1.77    8.85
  -9 -15  21    1.15    7.69
   8  16 -22   -3.92    9.31
  -8 -16  22   -3.77    8.31
   7  17 -23    5.69   10.46
  -7 -17  23    2.92    8.62
   6  18 -24   -4.62   10.54
  -6 -18  24    3.00    9.00
   5  19 -25   -4.62   10.23
  -5 -19  25   -1.77    9.23
   4  20 -26    8.62   19.54
  -4 -20  26   -3.08    7.77
   3  21 -27  -21.01   18.01
  -3 -21  27    6.08   12.54
   2  22 -28    7.85   17.31
  -2 -22  28  -10.23   10.08
   1  23 -29    0.92   19.70
  -1 -23  29   -3.69    9.31
   0  24 -30   -6.69   19.16
   0 -24  30    2.46    9.77
  -1  25 -31   -3.31   17.93
   1 -25  31    1.08    8.31
  -2  26 -32  -11.93   14.31
   2 -26  32   -0.54    9.46
  38 -16  10    1.31    6.54
  37 -15   9    1.85    7.08
 -37  15  -9   -1.46    7.31
  36 -14   8   -3.15    8.77
 -36  14  -8    2.77   17.70
  35 -13   7   -2.39   12.31
 -35  13  -7    7.69   16.62
  34 -12   6    0.23    6.23
 -34  12  -6    7.77   17.47
  33 -11   5   -0.69    6.77
 -33  11  -5    7.93   15.08
  32 -10   4    6.69    6.93
 -32  10  -4    0.92    8.54
  31  -9   3   -5.69    8.23
 -31   9  -3   -3.92    9.16
  30  -8   2   -3.92    8.23
 -30   8  -2   -9.62   10.23
  29  -7   1    8.16    7.54
 -29   7  -1   -5.46    9.77
  28  -6   0   -1.31    9.93
 -28   6   0    1.46    9.16
  27  -5  -1   -0.23    7.08
 -27   5   1    0.62    7.85
  26  -4  -2   -1.08    6.23
 -26   4   2   -3.15    7.00
  25  -3  -3   33.78    6.31
 -25   3   3   24.32    7.54
  24  -2  -4    8.00    6.00
 -24   2   4    5.08    5.69
  23  -1  -5   27.32    5.69
 -23   1   5   28.39    7.08
  22   0  -6   13.93    5.16
 -22   0   6    7.69    6.16
  21   1  -7    9.23    5.46
 -21  -1   7   13.47    5.92
  20   2  -8   13.62    4.85
 -20  -2   8    3.08    5.46
  19   3  -9   15.54    8.46
 -19  -3   9    1.31    5.31
  18   4 -10  119.04    7.93
 -18  -4  10  118.27    7.39
  17   5 -11   27.70    5.39
 -17  -5  11   15.16    5.16
  16   6 -12   50.40    6.69
 -16  -6  12   49.32    6.31
  15   7 -13   -2.77    5.69
 -15  -7  13    5.54    5.23
  14   8 -14   -3.15    5.85
 -14  -8  14    3.62    5.46
  13   9 -15   15.54    7.39
 -13  -9  15   14.47    5.62
  12  10 -16   15.47    6.39
 -12 -10  16    5.69    5.31
  11  11 -17   48.48    7.85
 -11 -11  17   65.17    7.62
  10  12 -18   16.01    6.77
 -10 -12  18    2.31    6.93
   9  13 -19   32.70    7.77
  -9 -13  19   23.70    6.93
   8  14 -20    2.77    7.93
  -8 -14  20    1.77    7.16
   7  15 -21    0.23    8.54
  -7 -15  21    3.23    8.77
   6  16 -22   -4.23    9.39
  -6 -16  22   -7.08    8.70
   5  17 -23    6.00    9.77
  -5 -17  23   -1.15    8.62
   4  18 -24    4.39   17.39
  -4 -18  24    8.39   11.31
   3  19 -25   -4.23   10.23
  -3 -19  25    5.23    8.00
   2  20 -26   15.62    8.70
  -2 -20  26    7.00    7.46
   1  21 -27   12.47   19.54
  -1 -21  27   -0.92    8.62
   0  22 -28   -8.23   18.16
   0 -22  28   -1.54   12.16
  -1  23 -29  -24.24   19.47
   1 -23  29    2.23   12.08
  -2  24 -30    7.23   19.78
   2 -24  30    1.15    8.93
  -3  25 -31   -0.54    9.62
   3 -25  31    0.23    6.54
  -4  26 -32    2.39    9.54
   4 -26  32    2.00    6.46
 -38  18 -12   -5.16    7.93
  36 -16  10   -1.54    7.39
 -36  16 -10   -1.85    8.23
  35 -15   9    1.54    9.39
 -35  15  -9    4.23    9.77
  34 -14   8    8.46   11.47
 -34  14  -8  -11.77   15.77
  33 -13   7   -1.15    6.62
 -33  13  -7    3.39   15.62
  32 -12   6    3.54    8.16
 -32  12  -6    3.31    9.31
  31 -11   5    4.77    9.00
 -31  11  -5    0.77   10.08
  30 -10   4   -0.62    7.62
 -30  10  -4   -5.62    9.23
  29  -9   3    3.08    8.31
 -29   9  -3   -0.85    9.16
  28  -8   2   -1.00    8.08
 -28   8  -2    7.69    9.31
  27  -7   1   -0.69    7.93
 -27   7  -1    0.15    8.46
  26  -6   0    3.15    6.39
 -26   6   0    7.85    7.69
  25  -5  -1    1.23    5.62
 -25   5   1    9.23    7.16
  24  -4  -2    3.46    6.16
 -24   4   2    6.08    7.39
  23  -3  -3   20.93    6.16
 -23   3   3    9.85    7.00
  22  -2  -4   -1.92    5.92
 -22   2   4   -4.31    6.39
  21  -1  -5   26.62    5.85
 -21   1   5   25.85    6.08
  20   0  -6   10.16    5.31
 -20   0   6    3.54    6.23
  19   1  -7   27.62    5.62
 -19  -1   7   32.39    5.92
  18   2  -8    8.62    4.54
 -18  -2   8    7.62    5.23
 -17  -3   9   30.70    5.54
  16   4 -10   54.71    8.93
 -16  -4  10   46.48    5.00
  15   5 -11   32.78    9.31
 -15  -5  11   30.09    5.62
  14   6 -12   24.93    6.08
 -14  -6  12   25.78    5.23
  13   7 -13   20.85    6.23
 -13  -7  13   13.62    5.16
  12   8 -14   17.39    6.00
 -12  -8  14   11.62    5.31
  11   9 -15    9.70    6.54
 -11  -9  15    4.92    9.93
  10  10 -16   13.08    6.93
 -10 -10  16   11.31    6.23
   9  11 -17    7.00    7.93
  -9 -11  17   25.39    7.23
   8  12 -18   17.31    6.85
  -8 -12  18   16.70    6.39
   7  13 -19   14.77    7.93
  -7 -13  19   15.16    7.39
   6  14 -20   -7.31    8.54
  -6 -14  20    5.46    7.54
   5  15 -21    2.23    7.77
  -5 -15  21    9.46    7.85
   4  16 -22   -1.69    9.54
  -4 -16  22   -1.46    9.08
   3  17 -23   -4.39   16.16
  -3 -17  23   13.00    7.31
   2  18 -24    6.46   16.85
  -2 -18  24   -1.08   11.93
   1  19 -25   -3.08   19.93
  -1 -19  25    6.39   12.39
   0  20 -26    6.69   19.39
   0 -20  26  -10.46   13.47
  -1  21 -27   -1.54    9.31
   1 -21  27   -5.16    9.62
  -2  22 -28   -1.92    9.46
   2 -22  28    5.00    9.39
  -3  23 -29   -0.62    8.62
   3 -23  29   -2.46    6.85
  -4  24 -30    4.08   11.08
   4 -24  30    4.46    6.54
  -5  25 -31   13.77    8.93
   5 -25  31    1.62    6.85
  -6  26 -32   -3.15   10.00
   6 -26  32   -3.92    9.77
 -36  18 -12    4.62   14.24
  35 -17  11    3.23    9.08
 -35  17 -11   -1.31    8.62
  34 -16  10   -6.46   11.54
 -34  16 -10    2.85    9.00
  33 -15   9    1.00    8.16
 -33  15  -9   10.39   19.01
  32 -14   8   -4.08    7.69
 -32  14  -8    2.15    7.54
  31 -13   7    2.77    6.93
 -31  13  -7    6.31    8.93
  30 -12   6    4.92    9.08
 -30  12  -6   -3.46   10.46
  29 -11   5   -0.92    8.08
 -29  11  -5   -4.08    9.62
  28 -10   4   10.16    7.31
 -28  10  -4   12.23    9.08
  27  -9   3    1.77    8.16
 -27   9  -3    1.85    9.00
  26  -8   2    9.62    7.08
 -26   8  -2    1.31    7.85
  25  -7   1    7.69    7.31
 -25   7  -1   -4.85    8.23
  24  -6   0   -0.92    6.31
 -24   6   0   -1.62    7.23
  23  -5  -1   26.62    6.93
 -23   5   1   17.39    8.08
  22  -4  -2   -4.77    6.31
 -22   4   2    4.69    6.54
  21  -3  -3  133.27    8.31
 -21   3   3  135.89    9.16
  20  -2  -4   19.16    6.23
 -20   2   4   26.09    6.69
  19  -1  -5   94.95    7.54
 -19   1   5  102.11    7.54
  18   0  -6   16.39    5.31
 -18   0   6   18.24    5.77
  17   1  -7   -4.08    5.00
 -17  -1   7   -2.77    5.31
  16   2  -8  286.86   10.62
 -16  -2   8  282.09   10.85
  15   3  -9  123.04   12.39
  14   4 -10  385.97   15.39
 -14  -4  10  373.73   13.62
  13   5 -11    3.39    4.92
 -13  -5  11    5.69    4.54
  12   6 -12   78.02    7.00
 -12  -6  12   59.33    5.92
  11   7 -13    1.08    5.92
 -11  -7  13    8.00    4.85
  10   8 -14    5.92    6.62
 -10  -8  14    7.69    8.46
   9   9 -15  132.43    8.93
  -9  -9  15  134.97    8.70
   8  10 -16    5.08    6.93
  -8 -10  16   -0.31    6.46
   7  11 -17   84.33    8.23
  -7 -11  17   91.41    8.70
   6  12 -18   -8.00    7.31
  -6 -12  18   -1.08    6.85
   5  13 -19   28.16    9.23
  -5 -13  19   32.32    8.00
   4  14 -20    2.77    8.85
  -4 -14  20    6.54    7.16
   3  15 -21   -2.77    8.93
  -3 -15  21   10.46    7.93
   2  16 -22   17.54   10.08
  -2 -16  22   17.08    8.93
   1  17 -23  -13.54   17.77
  -1 -17  23    0.92    7.62
   0  18 -24   22.55   19.62
   0 -18  24   14.54   13.62
  -1  19 -25   13.47   20.08
   1 -19  25   -7.54   12.62
  -2  20 -26   24.16   19.93
   2 -20  26    0.46   13.31
  -3  21 -27   -2.62   17.08
   3 -21  27   -3.39   12.54
  -4  22 -28   -4.39   11.39
   4 -22  28   18.93   12.70
  -5  23 -29   10.00   11.31
   5 -23  29   -1.77    7.93
  -6  24 -30   -1.85   10.93
   6 -24  30    2.00    7.31
  -7  25 -31    3.15   10.16
   7 -25  31   -2.62    7.93
 -35  19 -13   -3.08   11.31
 -34  18 -12    3.46    8.93
  33 -17  11   -1.39   12.70
 -33  17 -11   -9.54    8.54
  32 -16  10   -2.62    8.54
 -32  16 -10   25.32   19.39
  31 -15   9    3.92    9.16
 -31  15  -9    4.92   10.00
  30 -14   8   -2.00    9.54
 -30  14  -8    4.16    8.08
  29 -13   7    4.54    9.62
 -29  13  -7    4.69   11.16
  28 -12   6    0.46    8.16
 -28  12  -6   -1.08   10.23
  27 -11   5   -5.39    7.93
 -27  11  -5   -9.00    9.70
  26 -10   4   -2.39    8.31
 -26  10  -4    8.39    9.62
  25  -9   3   10.70    8.70
 -25   9  -3   12.85    9.08
  24  -8   2   -5.62    7.31
 -24   8  -2   11.00    7.69
  23  -7   1   21.55    6.93
 -23   7  -1   25.70    8.31
  22  -6   0   13.47    6.54
 -22   6   0    6.85    7.77
  21  -5  -1   24.16    6.62
 -21   5   1   26.09    7.69
  20  -4  -2   24.55    6.77
 -20   4   2   32.47    6.85
  19  -3  -3   26.55    6.08
 -19   3   3   32.24    7.08
  18  -2  -4  107.57    7.39
 -18   2   4  101.11    8.39
  17  -1  -5   49.94    5.69
 -17   1   5   39.70    5.69
  16   0  -6  174.29    8.46
 -16   0   6  168.90    8.31
  15   1  -7   10.39    4.00
 -15  -1   7    3.77    6.54
  14   2  -8  258.85   11.00
 -14  -2   8  252.54   10.85
  13   3  -9   63.40    6.23
 -13  -3   9   46.78    5.08
  12   4 -10  108.03    6.85
 -12  -4  10  109.73    6.85
  11   5 -11  167.28    8.93
 -11  -5  11  167.44    7.93
  10   6 -12    9.39    5.92
 -10  -6  12    4.08    4.08
   9   7 -13  113.81    7.69
  -9  -7  13  115.19    9.93
   8   8 -14   -1.23    5.92
  -8  -8  14    1.62    5.92
   7   9 -15   73.95    7.31
  -7  -9  15   55.71    7.00
   6  10 -16   22.55    7.16
  -6 -10  16   20.47    7.00
   5  11 -17   10.62    7.93
  -5 -11  17   14.08    7.00
   4  12 -18   59.33    8.62
  -4 -12  18   59.79    7.77
   3  13 -19   -5.46    8.46
  -3 -13  19    5.23    7.39
   2  14 -20   24.16   14.47
  -2 -14  20   29.01   10.39
   1  15 -21    0.15    9.77
  -1 -15  21    9.70    8.62
   0  16 -22    6.16   18.47
   0 -16  22    9.08   12.39
  -1  17 -23   -4.31    8.16
   1 -17  23    1.15    8.23
  -2  18 -24  -21.24   19.08
   2 -18  24    8.85    8.46
  -3  19 -25    1.39   20.62
   3 -19  25    0.15   10.00
  -4  20 -26   10.70   20.31
   4 -20  26    5.77   12.77
  -5  21 -27    4.08   10.54
   5 -21  27   11.23    9.85
  -6  22 -28   19.70   11.93
   6 -22  28   -4.08   10.23
  -7  23 -29    2.23   11.62
   7 -23  29    2.15    7.23
  -8  24 -30    1.92    8.00
   8 -24  30   -3.77    6.46
  -9  25 -31   -2.08    8.46
   9 -25  31   -4.77    7.00
  34 -20  14   -0.38    8.54
 -34  20 -14    1.23    9.39
  33 -19  13   -1.39   10.00
 -33  19 -13    1.31   10.08
  32 -18  12    1.23    7.00
 -32  18 -12    3.15    8.39
  31 -17  11   -0.08    8.00
 -31  17 -11    7.62    8.62
  30 -16  10    3.08    8.08
 -30  16 -10   -1.69    9.70
  29 -15   9    2.77    8.00
 -29  15  -9   -7.16    9.54
  28 -14   8    2.31    8.16
 -28  14  -8    9.23   10.85
  27 -13   7    8.16    8.39
 -27  13  -7    7.85   10.46
  26 -12   6    1.92    8.31
 -26  12  -6   14.16   10.00
  25 -11   5    6.69    7.93
 -25  11  -5    5.69   10.00
  24 -10   4    9.00    8.23
 -24  10  -4   21.62    9.54
  23  -9   3   -2.31   10.77
 -23   9  -3    2.08    8.08
  22  -8   2    4.69    6.39
 -22   8  -2   -8.08    7.69
  21  -7   1   18.85    6.00
 -21   7  -1   12.62    7.23
  20  -6   0   11.93    6.62
 -20   6   0   11.62    8.08
  19  -5  -1  118.19    7.69
 -19   5   1  104.96    8.39
  18  -4  -2   98.11    7.46
 -18   4   2   98.88    7.69
  17  -3  -3  110.80    7.08
 -17   3   3  110.03    7.69
  16  -2  -4    4.46    4.77
 -16   2   4   -6.31    4.92
  15  -1  -5    5.39    4.23
 -15   1   5   14.00    5.00
  14   0  -6  139.27    6.85
 -14   0   6  134.04    6.85
  13   1  -7   16.08    3.92
 -13  -1   7   15.70    4.16
  12   2  -8  252.23   10.54
 -12  -2   8  244.77   10.39
  11   3  -9   95.26    6.85
 -11  -3   9  100.03    6.23
  10   4 -10  245.15   11.31
 -10  -4  10  223.99   10.39
   9   5 -11   61.87    6.16
  -9  -5  11   65.64    5.46
   8   6 -12   12.08    5.31
  -8  -6  12   16.47    5.39
   7   7 -13  140.12    8.00
  -7  -7  13  145.66    8.08
   6   8 -14   27.93    6.62
  -6  -8  14   28.24    6.31
   5   9 -15  122.12    9.70
  -5  -9  15  143.58    9.00
   4  10 -16   45.09    7.62
  -4 -10  16   39.01    5.85
   3  11 -17  105.73    8.70
  -3 -11  17  111.04   12.62
   2  12 -18   34.32    8.54
  -2 -12  18   32.63    7.77
   1  13 -19    9.00    7.31
  -1 -13  19    0.08    8.31
   0  14 -20    8.23   17.16
   0 -14  20   10.54   10.54
  -1  15 -21    0.46   12.70
   1 -15  21   -5.31   11.08
  -2  16 -22   14.93   17.47
   2 -16  22    4.00   12.08
  -3  17 -23    5.23    9.23
   3 -17  23   13.39   13.23
  -4  18 -24   17.47   10.23
   4 -18  24   -2.46   12.85
  -5  19 -25    6.46    8.93
   5 -19  25   -8.70   10.46
  -6  20 -26  -14.47   12.16
   6 -20  26    0.15   10.23
  -7  21 -27    5.62   11.85
   7 -21  27   -3.39    9.16
  -8  22 -28  -11.23   11.85
   8 -22  28    3.08    9.23
  -9  23 -29   -1.23   11.62
   9 -23  29   -2.85    9.39
 -10  24 -30    5.62   10.39
  10 -24  30    0.85    8.46
 -11  25 -31   -3.62   10.77
  11 -25  31   -1.08    4.31
  33 -21  15    3.46    7.23
 -33  21 -15   -2.54    9.85
  32 -20  14    7.93    8.62
 -32  20 -14   -6.69    9.46
  31 -19  13   -0.08    7.08
 -31  19 -13    3.85   11.00
  30 -18  12   -6.85    8.08
 -30  18 -12  -10.08   10.39
  29 -17  11   -5.23    8.70
 -29  17 -11    1.85    9.08
  28 -16  10    3.08    9.62
 -28  16 -10    6.46    9.77
  27 -15   9    6.46    8.85
 -27  15  -9    0.23   11.31
  26 -14   8   -0.54    8.62
 -26  14  -8    4.23   10.77
  25 -13   7    8.70    8.62
 -25  13  -7    2.69    9.31
  24 -12   6    1.31    8.46
 -24  12  -6    3.77    9.85
  23 -11   5   -5.00    7.62
 -23  11  -5  -10.23    8.85
  22 -10   4    6.39    8.00
 -22  10  -4    8.31    8.93
  21  -9   3    9.77    6.39
 -21   9  -3   23.47    7.62
  20  -8   2   12.23    8.00
 -20   8  -2   16.47    9.16
  19  -7   1   19.93    6.39
 -19   7  -1   24.70    7.46
  18  -6   0   15.31    6.00
 -18   6   0   12.31    6.62
  17  -5  -1   44.78    5.92
 -17   5   1   36.70    6.46
  16  -4  -2   -3.15    5.16
 -16   4   2   -0.15    6.08
  15  -3  -3    0.92    4.54
 -15   3   3   10.93    4.85
  14  -2  -4  215.30    8.93
 -14   2   4  218.07    9.08
  13  -1  -5  113.50    6.23
 -13   1   5  110.34    6.39
  12   0  -6  130.58    6.93
 -12   0   6  138.27    6.93
  11   1  -7    6.00    3.62
 -11  -1   7   11.16    4.00
  10   2  -8    1.69    5.31
 -10  -2   8   -1.54    3.77
   9   3  -9   58.10    5.77
  -9  -3   9   69.33    5.62
   8   4 -10   18.47    4.92
  -8  -4  10    0.15    6.31
   7   5 -11   70.02    6.08
  -7  -5  11   92.72    6.46
   6   6 -12  114.04    7.54
  -6  -6  12  103.88    7.23
   5   7 -13   63.02    6.85
  -5  -7  13   74.72    6.77
   4   8 -14   21.01    6.39
  -4  -8  14   20.78    5.92
   3   9 -15    4.39    6.62
  -3  -9  15   -3.08    6.93
   2  10 -16    1.54    7.69
  -2 -10  16   -2.39    6.85
   1  11 -17    8.00    8.70
  -1 -11  17   -4.77    6.62
   0  12 -18    5.54    7.62
   0 -12  18   10.08    7.77
  -1  13 -19    2.08    6.16
   1 -13  19   12.93    6.85
  -2  14 -20   10.54   15.00
   2 -14  20   21.70    7.46
  -3  15 -21   -4.85   16.77
   3 -15  21    1.15   11.70
  -4  16 -22   -3.00   17.85
   4 -16  22   -7.23   13.77
  -5  17 -23   -9.70   19.54
   5 -17  23   13.93   13.54
  -6  18 -24    3.69   10.39
   6 -18  24    4.00   10.39
  -7  19 -25   -0.31   12.31
   7 -19  25    4.92   10.70
  -8  20 -26  -10.08   12.47
   8 -20  26   10.31   11.23
  -9  21 -27   17.62   13.23
   9 -21  27    5.39   10.85
 -10  22 -28    1.77    9.93
  10 -22  28    0.77    8.39
 -11  23 -29    0.69    8.23
  11 -23  29   -4.46    8.54
 -12  24 -30   -4.62   17.62
  12 -24  30    3.23    5.23
  32 -22  16   -2.77    6.46
 -32  22 -16    2.69    8.08
  31 -21  15    3.00    7.54
 -31  21 -15    0.08    9.08
  30 -20  14   -0.77    8.31
 -30  20 -14    4.92    9.77
  29 -19  13    0.15    8.31
 -29  19 -13    1.92   10.46
  28 -18  12    8.08    9.39
 -28  18 -12   13.39   11.31
  27 -17  11    4.39    9.77
 -27  17 -11    2.54   10.31
  26 -16  10    8.54    9.70
 -26  16 -10  -14.08   11.93
  25 -15   9    7.00    7.93
 -25  15  -9   14.62   11.08
  24 -14   8    0.15    8.85
 -24  14  -8   -3.62   10.54
  23 -13   7   10.23    8.54
 -23  13  -7    2.31   10.08
  22 -12   6    3.39    7.77
 -22  12  -6   -9.70    9.46
  21 -11   5   12.31    7.39
 -21  11  -5   -8.62    8.93
  20 -10   4   -5.23    7.85
 -20  10  -4    5.62    8.16
  19  -9   3   16.47    6.69
 -19   9  -3   21.78    8.16
  18  -8   2   20.24    6.93
 -18   8  -2    1.00    7.46
  17  -7   1    8.31    6.31
 -17   7  -1    3.46    6.69
  16  -6   0  153.74    9.08
 -16   6   0  152.20    8.77
  15  -5  -1   17.16    5.69
 -15   5   1   16.39    6.31
  14  -4  -2  193.52    8.00
 -14   4   2  230.53   10.54
  13  -3  -3   29.24    4.77
 -13   3   3   25.24    4.46
  12  -2  -4  101.26    6.00
 -12   2   4   99.95    6.08
  11  -1  -5   58.94    4.54
 -11   1   5   55.40    4.92
  10   0  -6   64.40    4.92
 -10   0   6   65.02    5.08
   9   1  -7  356.80   13.85
  -9  -1   7  354.50   13.54
   8   2  -8  128.04    6.93
  -8  -2   8  155.97    8.16
   7   3  -9  277.16   11.85
  -7  -3   9  263.93   10.93
   6   4 -10  311.25   12.85
  -6  -4  10  311.33   12.93
   5   5 -11    1.69    5.08
  -5  -5  11    2.85    4.69
   4   6 -12   94.57    7.39
  -4  -6  12   94.49    6.08
   3   7 -13    7.62    6.00
  -3  -7  13   12.08    5.31
   2   8 -14  263.85   12.31
  -2  -8  14  266.16   11.93
  -1  -9  15   -9.70    9.00
   0  10 -16  128.04    9.39
   0 -10  16  132.27   10.00
   1 -11  17   -4.08    7.62
  -2  12 -18   44.78   10.16
   2 -12  18   33.93    6.85
  -3  13 -19    5.23    8.31
   3 -13  19   18.78   10.77
  -4  14 -20   11.23   10.16
   4 -14  20   13.16    7.39
  -5  15 -21   14.85   10.70
   5 -15  21    8.08    8.77
  -6  16 -22   -5.39   12.62
   6 -16  22    7.62   10.39
  -7  17 -23   14.93   10.08
   7 -17  23    1.15    9.85
  -8  18 -24    4.08   12.54
   8 -18  24   -4.00    9.23
  -9  19 -25    0.31    9.62
   9 -19  25   -7.85    8.93
 -10  20 -26   14.39   13.31
  10 -20  26  -11.39   10.93
 -11  21 -27   -7.08   12.47
  11 -21  27    3.77    9.70
 -12  22 -28   -1.00   12.16
  12 -22  28   -6.08    9.70
 -13  23 -29    3.85    9.23
  13 -23  29   -3.23    5.31
 -14  24 -30    3.54   16.31
  14 -24  30    1.23    6.31
  30 -22  16    1.54    7.39
 -30  22 -16    6.16   10.85
  29 -21  15    1.85    8.16
 -29  21 -15    5.08   10.08
  28 -20  14    3.69    8.23
 -28  20 -14    1.46   10.54
  27 -19  13   -0.15    9.23
 -27  19 -13   12.47   11.16
  26 -18  12   -1.31   10.23
 -26  18 -12   -0.54    8.93
  25 -17  11    8.23   10.00
 -25  17 -11   13.23   11.00
  24 -16  10   -1.85    9.39
 -24  16 -10   -1.92   11.16
  23 -15   9   10.54    9.70
 -23  15  -9    8.70   11.08
  22 -14   8   -4.69    6.85
 -22  14  -8    6.39   10.23
  21 -13   7    5.77    8.39
 -21  13  -7    9.70    9.54
  20 -12   6    9.70    7.69
 -20  12  -6   29.32    9.16
  19 -11   5   35.70    8.70
 -19  11  -5   30.01    8.31
  18 -10   4  115.65    8.31
 -18  10  -4  103.26   10.39
  17  -9   3   37.32    6.54
 -17   9  -3   35.32    7.77
  16  -8   2  268.39   11.08
 -16   8  -2  256.08   11.62
  15  -7   1   13.54    6.00
 -15   7  -1    9.46    6.62
  14  -6   0  115.73    8.00
 -14   6   0  105.11    7.62
  13  -5  -1  113.96    6.54
 -13   5   1  106.80    7.08
  12  -4  -2   86.95    5.85
 -12   4   2  109.03    6.62
  11  -3  -3  644.90   20.70
 -11   3   3  665.83   21.24
  10  -2  -4    4.92    3.69
 -10   2   4    4.31    4.08
   9  -1  -5  559.79   18.70
  -9   1   5  552.79   18.70
   8   0  -6  476.38   17.93
  -8   0   6  476.69   18.62
   7   1  -7  216.61   14.31
  -7  -1   7  227.30    9.77
   6   2  -8  220.61    9.85
  -6  -2   8  198.68    9.23
   5   3  -9   31.24    4.54
  -5  -3   9   27.09    4.31
   4   4 -10 1314.88   39.32
  -4  -4  10 1332.50   42.01
   3   5 -11  325.95   13.00
  -3  -5  11  336.41   13.70
   2   6 -12  604.88   30.39
  -2  -6  12  593.03   21.01
   1   7 -13    5.16    4.23
  -1  -7  13   -0.92    5.92
   0   8 -14  154.90    9.93
   0  -8  14  164.21    9.39
  -1   9 -15   -5.77    7.77
   1  -9  15   -0.62    6.77
  -2  10 -16    0.38    6.31
   2 -10  16   -5.46    5.31
  -3  11 -17  101.88   10.62
   3 -11  17  112.42    8.00
  -4  12 -18   56.79   10.08
   4 -12  18   55.56    9.16
  -5  13 -19   37.32   17.54
   5 -13  19   53.25   12.16
  -6  14 -20   10.70   16.01
   6 -14  20   14.77   11.62
  -7  15 -21   15.85   10.54
   7 -15  21   -5.46    9.93
  -8  16 -22    0.92   10.23
   8 -16  22   -2.15   10.08
  -9  17 -23    9.16   12.08
   9 -17  23   -5.54   10.77
 -10  18 -24   17.08   12.93
  10 -18  24   -3.62   11.00
 -11  19 -25    6.77   23.55
  11 -19  25   -2.46   10.77
 -12  20 -26    7.23   21.62
  12 -20  26   -0.15   10.70
 -13  21 -27    2.46   21.62
  13 -21  27   -1.15    8.39
 -14  22 -28    6.77   18.78
  14 -22  28   -3.08    5.62
 -15  23 -29   -3.46   17.77
  15 -23  29   -4.62    8.00
  29 -23  17    5.62    8.39
 -29  23 -17   -1.77   10.46
  28 -22  16    4.16    7.77
 -28  22 -16   -3.92    9.85
  27 -21  15   12.70    8.31
 -27  21 -15    3.77   10.31
  26 -20  14   -5.16    9.16
 -26  20 -14    2.92    8.08
  25 -19  13   -9.62   10.39
 -25  19 -13    7.54   10.93
  24 -18  12   -4.77    9.62
 -24  18 -12   20.08   11.23
  23 -17  11    0.38   10.62
 -23  17 -11    3.77   10.93
  22 -16  10   -3.15    9.00
 -22  16 -10   -2.77   11.16
  21 -15   9    6.77    9.00
 -21  15  -9    6.08   10.77
  20 -14   8    3.39    8.23
 -20  14  -8    9.85    9.93
  19 -13   7    1.77    8.23
 -19  13  -7   18.78    9.23
  18 -12   6    2.39    7.85
 -18  12  -6   13.31    8.31
  17 -11   5   14.47    7.39
 -17  11  -5   13.39    8.16
  16 -10   4   40.32    7.23
 -16  10  -4   49.94    8.08
  15  -9   3    4.16    6.39
 -15   9  -3   15.77    7.23
  14  -8   2  235.77   10.62
 -14   8  -2  234.92   11.47
  13  -7   1    9.31    5.00
 -13   7  -1   10.00    6.00
  12  -6   0  122.04    6.62
 -12   6   0  115.34    7.31
  11  -5  -1   59.02    5.16
 -11   5   1   54.63    5.85
  10  -4  -2   12.31    4.39
 -10   4   2    9.16    4.31
   9  -3  -3    3.77    3.77
  -9   3   3    1.15    3.92
   8  -2  -4   98.49    6.39
  -8   2   4  110.65    6.31
   7  -1  -5  246.08   10.62
  -7   1   5  242.08   10.16
   6   0  -6  337.49   14.24
  -6   0   6  274.55   12.08
   5   1  -7  251.23   11.16
  -5  -1   7  232.92   10.46
   4   2  -8   86.26    6.00
  -4  -2   8   87.34    5.77
   3   3  -9    6.93    4.46
  -3  -3   9   -1.77    4.16
   2   4 -10    8.93    4.23
  -2  -4  10   15.93    4.77
   1   5 -11   47.94    6.16
  -1  -5  11   46.01    4.85
   0   6 -12  122.81   11.08
   0  -6  12  119.27    7.39
  -1   7 -13    3.92    5.92
   1  -7  13   11.16    6.00
  -2   8 -14  259.31   12.47
   2  -8  14  256.47   11.47
  -3   9 -15    5.46    7.93
   3  -9  15    5.46    5.69
  -4  10 -16   43.40    6.77
   4 -10  16   40.71    5.77
  -5  11 -17   19.08    9.54
   5 -11  17   18.31    7.77
  -6  12 -18   11.31   15.47
   6 -12  18  -11.93    8.62
  -7  13 -19   22.70   16.47
   7 -13  19    5.92    8.85
   8 -14  20  -12.08   13.16
  -9  15 -21    9.08   12.47
   9 -15  21   11.93   16.31
 -10  16 -22   22.47   19.01
  10 -16  22    4.46    9.93
 -11  17 -23   18.47   19.85
  11 -17  23  -11.39   12.70
 -12  18 -24   -7.08    9.54
  12 -18  24  -10.62   15.54
 -13  19 -25    3.92   14.08
  13 -19  25  -10.16   14.47
 -14  20 -26    1.92   13.00
  14 -20  26   -3.85   13.62
 -15  21 -27   -1.00   11.85
  15 -21  27   -0.15    4.92
 -16  22 -28   -2.23    7.54
  16 -22  28    3.77   10.93
 -17  23 -29    2.62   16.62
  17 -23  29   -1.08   10.46
  28 -24  18   -3.69   12.47
 -28  24 -18   -6.69   17.24
  27 -23  17    0.77    8.16
 -27  23 -17    2.39    9.54
  26 -22  16  -10.39    8.08
 -26  22 -16   -6.00   10.31
  25 -21  15   -3.46    8.62
 -25  21 -15   -6.39   10.70
  24 -20  14    4.54   10.39
 -24  20 -14    0.15   12.08
  23 -19  13    1.23   10.31
 -23  19 -13    0.08   12.39
  22 -18  12   -2.77    9.77
 -22  18 -12    3.08   10.46
  21 -17  11   14.70    8.46
 -21  17 -11   29.47    9.85
  20 -16  10  -10.23    9.77
 -20  16 -10   -1.23   10.54
  19 -15   9    6.93    8.62
 -19  15  -9   25.78   10.00
  18 -14   8    7.39    8.23
 -18  14  -8    3.39    9.23
  17 -13   7   -1.46    7.16
 -17  13  -7    6.16    7.16
  16 -12   6   55.94    8.00
 -16  12  -6   50.55    9.31
  15 -11   5   29.47    7.62
 -15  11  -5   33.70    8.16
  14 -10   4  395.20   15.47
 -14  10  -4  368.58   14.77
  13  -9   3   34.16    7.54
 -13   9  -3   33.70    6.62
  12  -8   2  233.07   10.93
 -12   8  -2  246.46   11.54
  11  -7   1   13.23    4.92
 -11   7  -1    9.62    5.31
  10  -6   0   68.71    5.69
 -10   6   0   68.18    6.23
   9  -5  -1  487.46   17.70
  -9   5   1  499.54   18.31
   8  -4  -2   93.80    6.16
  -8   4   2   88.10    6.00
   7  -3  -3  810.64   26.62
  -7   3   3  827.03   26.39
   5  -1  -5  688.06   34.70
  -5   1   5  700.76   24.01
   3   1  -7   37.09    4.69
  -3  -1   7   52.94    6.62
   2   2  -8  805.41   27.24
  -2  -2   8  785.79   27.32
   1   3  -9   84.49    6.54
  -1  -3   9   73.10    5.62
   0   4 -10  301.40   13.00
   0  -4  10  325.49   13.85
  -1   5 -11   44.40    6.16
   1  -5  11   52.86    5.16
  -2   6 -12  630.43   31.39
   2  -6  12  623.12   30.16
  -3   7 -13    7.39   10.08
   3  -7  13    9.00    5.77
  -4   8 -14   17.01    8.23
   4  -8  14   30.39    6.69
  -5   9 -15  145.74   12.85
   5  -9  15  180.21    9.93
  -6  10 -16   27.85    9.85
   6 -10  16   29.24    5.16
  -7  11 -17  101.42   13.16
   7 -11  17  108.26   11.47
  -8  12 -18   21.62   10.16
   8 -12  18   19.93   10.93
  -9  13 -19   49.17   11.16
   9 -13  19   23.01   12.31
 -10  14 -20    0.31    9.77
 -11  15 -21   -0.38    8.62
  11 -15  21   10.00   13.16
 -12  16 -22   -1.69   17.16
  12 -16  22   11.85   16.54
 -13  17 -23   -8.85   16.31
  13 -17  23   -7.85   14.70
 -14  18 -24    9.62   16.24
  14 -18  24    7.93   10.46
 -15  19 -25  -10.77   11.23
  15 -19  25    1.62    9.39
 -16  20 -26    1.23   10.85
  16 -20  26   -2.46    8.00
 -17  21 -27  -13.16   11.62
  17 -21  27   -3.62    6.46
 -18  22 -28   -8.23    9.39
  18 -22  28    5.31   12.31
  27 -25  19   -1.23   12.54
  26 -24  18    8.93    7.69
 -26  24 -18   -2.62   10.70
  25 -23  17    5.39    9.70
 -25  23 -17    0.23    9.39
  24 -22  16    0.54    7.54
 -24  22 -16   -4.46    7.31
  23 -21  15    1.92   10.08
 -23  21 -15   -2.15   12.39
  22 -20  14    1.00    8.54
 -22  20 -14   -5.92   12.08
  21 -19  13    6.85    9.54
 -21  19 -13   11.16   12.00
  20 -18  12   -6.16    9.39
 -20  18 -12   -6.08   11.16
  19 -17  11    3.77   10.08
 -19  17 -11   12.85   10.85
  18 -16  10    3.15    8.77
 -18  16 -10    2.46    9.93
  17 -15   9    5.00    8.16
 -17  15  -9    4.16    8.85
  16 -14   8   25.39    8.46
 -16  14  -8   16.08    9.31
  15 -13   7   -6.00    7.16
 -15  13  -7    0.69    7.77
  14 -12   6   28.70    7.39
 -14  12  -6   34.32    6.16
  13 -11   5    3.31    6.46
 -13  11  -5    3.85    7.46
  12 -10   4   97.95    7.31
 -12  10  -4  101.65    8.70
  11  -9   3   96.26    7.46
 -11   9  -3   83.33    7.46
  10  -8   2    1.15    5.08
 -10   8  -2    0.23    5.62
   9  -7   1  425.06   17.16
  -9   7  -1  390.12   15.54
   8  -6   0  437.29   16.70
  -8   6   0  426.83   16.93
   7  -5  -1  230.53   10.77
  -7   5   1  259.31   11.93
  -6   4   2   14.93    5.69
   5  -3  -3   34.16    4.46
  -5   3   3   22.93    4.31
   4  -2  -4  648.28   23.01
  -4   2   4  764.16   27.16
   3  -1  -5   -2.08    3.62
  -3   1   5    0.23    3.77
   2   0  -6  356.57   21.62
  -2   0   6  330.03   18.54
   1   1  -7   15.16    7.39
  -1  -1   7   27.01    4.69
   0   2  -8   14.08    7.39
   0  -2   8   16.39    4.69
  -1   3  -9   99.88   10.00
   1  -3   9   85.80    6.31
  -2   4 -10   13.47    5.77
   2  -4  10   19.24    4.39
  -3   5 -11  336.88   19.70
   3  -5  11  364.42   20.62
  -4   6 -12  112.65    7.93
   4  -6  12  121.27   10.85
  -5   7 -13   97.26    9.08
   5  -7  13   73.95    9.62
  -6   8 -14   33.47    8.23
   6  -8  14   33.86    8.62
  -7   9 -15   64.64    8.93
   7  -9  15   79.95   10.54
  -8  10 -16    3.46   11.85
   8 -10  16   -8.77    9.46
  -9  11 -17   39.32    8.62
   9 -11  17   23.16    7.23
 -10  12 -18   13.47   13.70
  10 -12  18   24.70   12.93
 -11  13 -19    2.92   13.16
  11 -13  19   -7.62   14.39
 -12  14 -20   12.31    9.93
  12 -14  20   15.85    9.39
 -13  15 -21   -7.93   14.77
  13 -15  21   -3.62   15.08
 -14  16 -22   11.00   11.16
  14 -16  22   10.77   11.77
 -15  17 -23    5.00   10.31
  15 -17  23    8.08   11.00
 -16  18 -24    7.93   15.39
  16 -18  24    3.00   10.77
 -17  19 -25   17.85   12.16
  17 -19  25   -3.92   10.00
 -18  20 -26   -0.85    8.46
  18 -20  26    1.23   10.70
 -19  21 -27    6.54   10.54
  19 -21  27   -3.85   11.39
 -20  22 -28   -0.77    6.54
  20 -22  28   -0.38    8.77
  25 -25  19   -0.77    7.93
 -25  25 -19    2.00   11.62
  24 -24  18    0.23    7.00
 -24  24 -18    0.92    6.69
  23 -23  17   -4.39    8.54
 -23  23 -17    0.31    8.85
  22 -22  16    3.54    9.39
 -22  22 -16   10.46   10.77
  21 -21  15   -4.39   10.62
 -21  21 -15    7.46   13.16
  20 -20  14   -5.31   10.93
 -20  20 -14    5.92   12.31
  19 -19  13   14.31    8.16
 -19  19 -13   15.93   11.70
  18 -18  12   37.86   10.08
 -18  18 -12   22.93   11.31
  17 -17  11   25.08    9.62
 -17  17 -11   17.24    9.77
  16 -16  10    7.23    8.16
 -16  16 -10    5.46    9.54
  15 -15   9    2.92    8.62
 -15  15  -9    5.92    9.39
  14 -14   8   -3.39    8.08
 -14  14  -8   20.47    8.46
  13 -13   7   15.24    5.92
 -13  13  -7   21.08    6.08
  12 -12   6   56.63    8.08
 -12  12  -6   72.41    8.93
  11 -11   5  185.29   10.62
 -11  11  -5  181.98    9.77
  10 -10   4  240.54   11.47
 -10  10  -4  232.61   12.47
   9  -9   3   60.02    6.46
  -9   9  -3   72.10    6.77
   8  -8   2  152.28    8.77
  -8   8  -2  148.82    8.93
   7  -7   1  234.07   11.54
  -7   7  -1  256.62   12.70
   6  -6   0  370.96   23.01
  -6   6   0  368.96   15.93
  -5   5   1  959.53   32.63
   4  -4  -2  799.87   39.47
  -4   4   2  811.33   27.78
  -3   3   3 5814.60  215.76
   2  -2  -4  666.67   34.63
  -2   2   4  646.82   33.63
  -1   1   5    3.46    4.54
   0   0  -6 1123.12   52.56
   0   0   6 1063.95   48.86
  -1   1  -7   21.16    4.92
   1  -1   7   22.16    4.39
  -2   2  -8  794.56   27.24
   2  -2   8  712.38   37.17
  -3   3  -9    3.08    4.92
   3  -3   9    5.85    6.08
  -4   4 -10 1355.27   63.02
   4  -4  10 1354.89   61.40
  -5   5 -11    9.23    5.85
   5  -5  11    5.62    5.08
  -6   6 -12  113.57    8.23
   6  -6  12  114.34    7.93
  -7   7 -13  154.05   10.46
   7  -7  13  175.29    9.77
  -8   8 -14   -0.15    7.69
   8  -8  14    6.62    6.39
  -9   9 -15  159.36   11.70
   9  -9  15  156.05   11.08
 -10  10 -16   35.78   13.39
  10 -10  16   23.85   13.08
 -11  11 -17   67.10    9.85
  11 -11  17   74.79    8.39
 -12  12 -18    7.46   13.70
  12 -12  18    1.62    9.93
 -13  13 -19   16.77    8.70
  13 -13  19   11.23   13.85
 -14  14 -20    0.31   11.62
  14 -14  20   15.00    9.62
 -15  15 -21  -17.31   16.54
  15 -15  21  -12.31   10.54
 -16  16 -22    2.00   16.70
  16 -16  22  -15.54   17.39
 -17  17 -23    6.23   11.39
  17 -17  23    6.39   10.93
 -18  18 -24    1.69   12.47
  18 -18  24   10.23   10.46
 -19  19 -25    6.93   10.16
  19 -19  25    2.62    7.16
 -20  20 -26    2.69    8.31
  20 -20  26    0.46    6.85
 -21  21 -27    0.23    7.62
  21 -21  27   -1.15    5.46
  24 -26  20    0.77    8.54
 -24  26 -20    0.38    8.77
  23 -25  19    2.85    8.39
 -23  25 -19   -3.31    8.70
  22 -24  18   10.46    7.31
 -22  24 -18   -0.54    7.08
  21 -23  17    6.39    9.85
 -21  23 -17    4.23   10.39
  20 -22  16   -5.16   10.70
 -20  22 -16   10.70   12.47
  19 -21  15  -11.23   10.00
 -19  21 -15   10.93   12.39
  18 -20  14   -6.54   10.08
 -18  20 -14   14.93   11.62
  17 -19  13    5.92    9.77
 -17  19 -13    0.38   10.85
  16 -18  12    0.54    9.16
 -16  18 -12    4.39   10.93
  15 -17  11  -10.85    7.46
 -15  17 -11    9.39    8.16
  14 -16  10   13.39    8.62
 -14  16 -10   10.93    9.08
  13 -15   9   10.31    7.85
 -13  15  -9   16.39    8.93
  12 -14   8   19.47    7.23
 -12  14  -8   25.93    6.23
  11 -13   7   16.08    7.23
 -11  13  -7   16.31    7.54
  10 -12   6    2.85    8.39
 -10  12  -6    6.77    6.77
   9 -11   5   68.25    8.70
  -9  11  -5   68.71    7.85
   8 -10   4   28.47    7.93
  -8  10  -4   29.09    6.62
   7  -9   3  261.70   15.70
  -7   9  -3  295.02   13.31
   6  -8   2  194.06   14.16
  -6   8  -2  194.14   15.54
   5  -7   1  258.00   15.77
  -5   7  -1  239.23   16.47
   3  -5  -1    8.23    4.31
  -3   5   1    8.23    6.93
   2  -4  -2  630.28   23.24
  -2   4   2  673.60   34.63
   1  -3  -3 1026.63   33.70
  -1   3   3  866.04   38.94
   0  -2  -4  210.60    9.62
   0   2   4  183.67   11.77
  -1  -1  -5    2.92    2.92
  -2   0  -6  381.74   16.01
   2   0   6  399.59   16.54
  -3   1  -7   54.32    8.08
   3  -1   7   46.55    5.46
  -4   2  -8   94.80    6.93
   4  -2   8   88.87    6.39
  -5   3  -9   39.94    5.54
   5  -3   9   33.70    5.00
  -6   4 -10  352.19   15.00
   6  -4  10  345.57   14.39
  -7   5 -11   84.10    7.54
   7  -5  11  104.19    8.08
  -8   6 -12   11.39    6.93
   8  -6  12   17.70    5.92
  -9   7 -13  128.35    8.31
   9  -7  13  143.81    9.62
 -10   8 -14   14.93    6.77
  10  -8  14    9.62    5.23
 -11   9 -15   15.00    6.46
  11  -9  15   14.39    7.23
 -12  10 -16    2.85    9.08
  12 -10  16    8.23    7.54
 -13  11 -17   -6.00    9.23
  13 -11  17   -1.62    8.00
 -14  12 -18   42.71   15.31
  14 -12  18    4.16   14.24
 -15  13 -19   -5.85   14.16
  15 -13  19    6.16    9.31
 -16  14 -20    9.46    8.00
  16 -14  20   17.62    7.16
 -17  15 -21    4.31   12.23
  17 -15  21    0.46    9.77
 -18  16 -22    1.54   13.00
  18 -16  22   10.54   10.08
 -19  17 -23    5.16   12.54
  19 -17  23   -7.85    9.93
 -20  18 -24   13.39   10.85
  20 -18  24   -0.54    9.46
 -21  19 -25   -7.08   11.31
  21 -19  25    1.31    9.23
 -22  20 -26    5.23    9.46
  22 -20  26   -1.54    7.46
 -23  21 -27    5.54   14.00
  23 -21  27    0.31    7.23
  23 -27  21    4.69   12.31
 -23  27 -21   -2.08   10.16
  22 -26  20   -2.23    8.00
 -22  26 -20    3.31    6.39
  21 -25  19   -3.46    9.00
 -21  25 -19    1.00    9.08
  20 -24  18   -7.85    7.93
 -20  24 -18   -2.39    6.31
  19 -23  17   -2.77   10.00
 -19  23 -17    1.08   11.93
  18 -22  16    1.54    8.39
 -18  22 -16    5.23   12.39
  17 -21  15   -2.62    9.93
 -17  21 -15   -4.77   11.77
  16 -20  14   11.39    9.62
 -16  20 -14   28.47   11.31
  15 -19  13   -8.08    9.39
 -15  19 -13   -5.46   10.77
  14 -18  12   31.32   12.00
 -14  18 -12   11.47   10.54
  13 -17  11    4.69   11.93
 -13  17 -11    6.46    9.70
  12 -16  10   -0.85   11.31
 -12  16 -10    8.46   10.00
  11 -15   9   26.47   11.08
 -11  15  -9    6.46    7.93
  10 -14   8    6.31    9.31
 -10  14  -8   15.16    8.16
   9 -13   7  121.88   13.00
  -9  13  -7  121.65   13.77
   8 -12   6    2.85    5.85
  -8  12  -6    4.54   10.54
   7 -11   5   84.57    7.31
  -7  11  -5   88.49   11.16
   6 -10   4  331.57   12.70
  -6  10  -4  327.49   20.47
   5  -9   3   34.86    5.46
  -5   9  -3   26.24    8.70
   4  -8   2   94.95    6.54
  -4   8  -2   96.18   10.39
   3  -7   1   44.40    4.54
   2  -6   0  407.21   16.24
  -2   6   0  429.21   16.70
   1  -5  -1   10.16    4.16
  -1   5   1    8.77    3.15
   0  -4  -2  218.07    8.85
   0   4   2  216.76    9.00
  -1  -3  -3 1044.48   44.24
   1   3   3 1081.49   46.78
  -2  -2  -4  698.53   25.32
   2   2   4  697.53   24.78
  -3  -1  -5    7.39    3.23
   3   1   5    6.54    3.15
  -4   0  -6   92.80    6.62
   4   0   6   88.41    9.31
  -5   1  -7  252.39   12.31
   5  -1   7  269.62   12.62
  -6   2  -8  224.61   11.39
   6  -2   8  240.15   11.70
  -7   3  -9  313.79   13.39
   7  -3   9  302.33   13.70
  -8   4 -10   30.39    8.62
   8  -4  10   33.40    7.39
  -9   5 -11   82.72    7.23
   9  -5  11   62.10    6.85
 -10   6 -12   21.01    7.31
  10  -6  12   -1.15    6.08
 -11   7 -13   15.62    7.54
  11  -7  13    7.23    6.31
 -12   8 -14   22.85    8.16
  12  -8  14   17.62    7.31
 -13   9 -15   14.31    7.46
  13  -9  15   10.16   13.77
 -14  10 -16   -0.69    9.31
  14 -10  16    8.39    8.00
 -15  11 -17   11.54    8.23
  15 -11  17   -0.54    7.08
 -16  12 -18    3.00   10.31
  16 -12  18    5.69    9.00
 -17  13 -19    0.38   11.54
  17 -13  19   -0.54    9.39
 -18  14 -20   -8.08   12.08
  18 -14  20    0.54    9.77
 -19  15 -21   -1.62   12.16
  19 -15  21   14.16   10.23
 -20  16 -22    4.39   10.08
  20 -16  22    3.15    7.69
 -21  17 -23    5.92   10.23
  21 -17  23   -2.08    9.46
 -22  18 -24   -0.38    7.00
  22 -18  24    8.85    9.93
 -23  19 -25    3.77   10.08
  23 -19  25   -7.54    8.54
 -24  20 -26    2.54    7.69
  24 -20  26   -0.54    7.62
  21 -27  21    0.69    9.46
 -21  27 -21   -1.54    7.62
  20 -26  20   -2.85   12.47
 -20  26 -20    6.62    6.77
  19 -25  19    1.39    8.77
 -19  25 -19    0.31    7.16
  18 -24  18   -0.85   12.93
 -18  24 -18   -1.31    8.85
  17 -23  17   -4.46   13.08
 -17  23 -17   -7.69   12.31
  16 -22  16   19.47   13.62
 -16  22 -16    3.77   10.70
  15 -21  15  -18.16   13.62
 -15  21 -15   11.54   12.08
  14 -20  14  -14.00   13.23
 -14  20 -14    9.31    9.23
  13 -19  13   18.85   12.31
 -13  19 -13   25.78   17.62
  12 -18  12    3.54    7.08
 -12  18 -12    7.31   15.93
  11 -17  11   58.17    9.39
 -11  17 -11   49.63   16.39
  10 -16  10    6.93    7.93
 -10  16 -10   13.31   14.77
   9 -15   9  137.97    9.08
  -9  15  -9  146.43   14.62
   8 -14   8   12.08    7.39
  -8  14  -8   14.16   12.39
   7 -13   7  132.43    9.23
  -7  13  -7  149.20    9.62
   6 -12   6  105.19    7.69
  -6  12  -6  109.96    7.77
   5 -11   5    8.16    5.46
  -5  11  -5    5.46    5.23
   4 -10   4 1281.02   54.56
  -4  10  -4 1263.48   57.40
   3  -9   3    0.31    4.69
  -3   9  -3    4.92    4.46
   2  -8   2  762.47   26.62
  -2   8  -2  764.24   24.62
   1  -7   1   24.32    6.39
  -1   7  -1   25.16    4.31
   0  -6   0  977.39   31.24
   0   6   0 1054.56   32.47
  -1  -5  -1    9.39    2.77
   1   5   1   11.54    3.77
  -2  -4  -2  662.21   20.16
   2   4   2  725.77   31.47
  -4  -2  -4  734.62   24.08
   4   2   4  741.85   24.70
  -5  -1  -5  789.17   37.24
   5   1   5  814.10   36.86
  -6   0  -6  339.11   13.85
   6   0   6  357.81   14.24
  -7   1  -7  270.85   12.77
   7  -1   7  270.55   12.08
  -8   2  -8  160.28    8.70
   8  -2   8  152.43    8.46
  -9   3  -9   68.10    6.16
   9  -3   9   75.87    5.92
 -10   4 -10  263.16   12.62
  10  -4  10  260.54   12.39
 -11   5 -11  198.76   10.93
  11  -5  11  207.76   10.70
 -12   6 -12   93.95    9.31
  12  -6  12   73.95    7.31
 -13   7 -13    9.08    7.85
  13  -7  13   17.77    7.69
 -14   8 -14   -0.62    6.62
  14  -8  14   -6.08    6.23
 -15   9 -15   -2.00    8.77
  15  -9  15    4.54    7.31
 -16  10 -16    6.85    9.46
  16 -10  16   10.39    7.39
 -17  11 -17   16.31   10.46
  17 -11  17   11.00    8.54
 -18  12 -18   26.55    9.62
  18 -12  18   30.47    7.93
 -19  13 -19   12.00   11.00
  19 -13  19   11.08    9.23
 -20  14 -20    1.31   12.70
  20 -14  20   13.16   10.31
 -21  15 -21   -1.77    8.77
  21 -15  21    5.92    8.16
 -22  16 -22    4.85   12.00
  22 -16  22   -2.08    9.85
 -23  17 -23   -4.08   10.39
  23 -17  23    0.38    9.54
 -24  18 -24    1.15    7.54
  24 -18  24   -2.46    9.54
 -25  19 -25   -1.31    7.69
  25 -19  25    3.23    8.93
  19 -27  21    4.62   12.39
 -19  27 -21  -10.46   10.23
  18 -26  20    5.69   13.00
 -18  26 -20   -2.85    7.08
  17 -25  19    5.92    9.31
 -17  25 -19    0.08   16.24
  16 -24  18   -4.23    9.85
 -16  24 -18   -1.08   21.08
  15 -23  17   -6.31   10.85
 -15  23 -17    4.00   19.93
  14 -22  16    0.00   10.16
 -14  22 -16  -10.23   18.01
  13 -21  15   12.23   10.08
 -13  21 -15   -5.00   19.01
  12 -20  14   20.93    9.46
 -12  20 -14   28.86   10.62
  11 -19  13    0.00    8.93
 -11  19 -13   15.00    9.39
  10 -18  12   -3.54    8.46
 -10  18 -12   13.23    9.00
   9 -17  11   28.93    8.85
  -9  17 -11   32.16    9.62
   8 -16  10   -2.08    7.69
  -8  16 -10    1.62    8.46
   7 -15   9   71.41    7.93
  -7  15  -9   66.56    8.31
   6 -14   8   35.16    5.31
  -6  14  -8   26.85    7.62
   5 -13   7   83.33    7.62
  -5  13  -7   93.34    8.16
   4 -12   6   99.95    7.00
  -4  12  -6  104.19    8.16
   3 -11   5  322.41   13.39
  -3  11  -5  339.03   13.77
   2 -10   4    9.70    4.54
  -2  10  -4    8.46    4.92
   1  -9   3   83.03    6.46
  -1   9  -3   80.10    5.92
   0  -8   2   17.77    3.69
   0   8  -2    6.62    4.23
  -1  -7   1   18.08    4.92
   1   7  -1   21.16    4.16
  -2  -6   0  373.12   13.77
   2   6   0  402.82   14.16
  -3  -5  -1    5.77    2.00
   3   5   1    7.85    2.00
  -4  -4  -2  777.71   29.39
   4   4   2  822.41   22.01
  -5  -3  -3   16.54    2.46
   5   3   3   21.24    2.62
  -7  -1  -5  256.77   10.77
   7   1   5  265.01   10.93
  -8   0  -6  431.75   24.39
  -9   1  -7  397.66   16.01
   9  -1   7  420.83   22.08
 -10   2  -8    7.85    4.85
  10  -2   8    3.62    3.92
 -11   3  -9   93.57    7.69
  11  -3   9  107.11    7.69
 -12   4 -10  109.50    7.85
  12  -4  10   90.49    7.46
 -13   5 -11   13.16    6.77
  13  -5  11    7.16    6.93
 -14   6 -12   24.08    7.62
  14  -6  12   28.93    6.85
 -15   7 -13    4.23    8.31
  15  -7  13    7.54    6.62
 -16   8 -14   10.62    9.70
  16  -8  14    5.23    7.62
 -17   9 -15    6.85    7.23
  17  -9  15    8.31    6.16
 -18  10 -16    8.31    9.62
  18 -10  16   13.54    8.00
 -19  11 -17   20.70   11.39
  19 -11  17    3.31    8.46
 -20  12 -18    3.46   11.70
  20 -12  18    7.16    8.77
 -21  13 -19   -9.08   11.93
  21 -13  19   -0.15    9.62
 -22  14 -20    0.69   12.54
  22 -14  20    3.69    9.16
 -23  15 -21    0.69    9.31
  23 -15  21    3.31    8.62
 -24  16 -22   -3.00    9.62
  24 -16  22   10.54    9.85
 -25  17 -23    0.69   10.08
  25 -17  23   -4.16    8.39
  26 -18  24    3.69    7.08
  27 -19  25    2.23    6.08
  18 -28  22   -4.54   11.93
 -18  28 -22   -0.15   10.00
  17 -27  21   -6.08    9.54
 -17  27 -21    6.54   10.85
  16 -26  20    3.00    9.16
 -16  26 -20   -0.77    7.00
  15 -25  19    4.31   10.00
 -15  25 -19   -6.62   11.16
  14 -24  18   18.54   10.46
 -14  24 -18    9.70   12.85
  13 -23  17    5.23    8.46
 -13  23 -17   -1.23   11.85
  12 -22  16    6.85   10.23
 -12  22 -16   16.70   12.08
  11 -21  15    4.23    9.23
 -11  21 -15    8.39    8.00
  10 -20  14   -9.54    9.08
 -10  20 -14    1.77    9.70
   9 -19  13   41.63    9.31
  -9  19 -13   45.63    7.77
   8 -18  12   13.47    8.54
  -8  18 -12   14.31    9.08
   7 -17  11   94.34    9.62
  -7  17 -11   92.34   10.54
   6 -16  10   22.70    7.16
  -6  16 -10   23.24    7.77
   5 -15   9  156.05    9.00
  -5  15  -9  142.28    9.70
   4 -14   8   20.24    6.62
  -4  14  -8   22.85    6.62
   3 -13   7   10.77    5.92
  -3  13  -7   15.54    6.39
   2 -12   6  520.39   17.70
  -2  12  -6  572.95   27.62
   1 -11   5   42.94    5.85
  -1  11  -5   56.48    5.77
   0 -10   4  321.64   12.77
   0  10  -4  329.72   12.62
  -1  -9   3   78.18    5.69
   1   9  -3   79.18    5.16
   2   8  -2  802.71   37.24
  -3  -7   1   47.63    6.00
   3   7  -1   48.86    5.00
  -5  -5  -1  765.01   27.32
   5   5   1  850.96   21.47
  -8  -2  -4   88.41    5.16
   8   2   4   86.80    4.92
  -9  -1  -5  500.23   17.08
 -10   0  -6   68.64    5.85
  10   0   6   68.79    4.85
 -11   1  -7   10.23    4.62
  11  -1   7   12.16    3.92
 -12   2  -8  246.62   11.00
  12  -2   8  232.46   10.62
 -13   3  -9   38.94    6.39
  13  -3   9   36.93    5.00
 -14   4 -10  392.12   15.39
  14  -4  10  408.21   15.77
 -15   5 -11   34.70    7.93
  15  -5  11   25.08    6.46
 -16   6 -12   67.94    7.85
  16  -6  12   58.48    7.77
 -17   7 -13   -8.08    8.16
  17  -7  13   -3.31    6.85
 -18   8 -14    2.46    8.62
  18  -8  14    4.31    7.46
 -19   9 -15   21.39    9.54
  19  -9  15   27.62    8.08
 -20  10 -16   13.08   10.31
  20 -10  16    9.62    8.85
 -21  11 -17   15.47   11.08
  21 -11  17   24.24    8.93
 -22  12 -18   -0.54   12.16
  22 -12  18    4.23    9.16
 -23  13 -19   -8.16   11.77
  23 -13  19    1.85    9.39
 -24  14 -20   -3.77   11.77
  24 -14  20    0.77    9.08
 -25  15 -21    0.23    8.77
  25 -15  21   -1.69    7.69
 -26  16 -22   -7.23   10.39
  26 -16  22    7.23    8.70
 -27  17 -23   -6.23   12.93
  27 -17  23    0.23    8.00
  28 -18  24    3.92    6.16
  17 -29  23    3.77    9.16
 -17  29 -23    1.31    8.85
  16 -28  22    1.08    8.46
 -16  28 -22    0.46    9.23
  15 -27  21    1.39    7.69
 -15  27 -21  -22.39   14.47
  14 -26  20   -2.77    8.77
 -14  26 -20   -4.77   10.46
  13 -25  19  -13.77   12.85
 -13  25 -19   -5.54    9.23
  12 -24  18   -3.46    9.85
 -12  24 -18    3.15   11.70
  11 -23  17    7.31   10.39
 -11  23 -17    1.31   11.62
  10 -22  16    1.00    8.62
 -10  22 -16    3.77   11.47
   9 -21  15   14.16    9.46
  -9  21 -15   15.08   11.31
   8 -20  14    6.23    8.46
  -8  20 -14   11.08    7.85
   7 -19  13   13.31    8.23
  -7  19 -13    2.15    9.31
   6 -18  12   -3.85    8.23
  -6  18 -12   14.62    8.23
   5 -17  11   10.31    7.69
  -5  17 -11    8.54    8.23
   4 -16  10   43.78    7.46
  -4  16 -10   46.40    8.39
   3 -15   9    0.00    6.08
  -3  15  -9   10.23    7.54
   2 -14   8  244.31   11.08
  -2  14  -8  256.54   12.31
   1 -13   7    2.39    5.62
  -1  13  -7    6.39    5.16
   0 -12   6  127.81    7.54
   0  12  -6  118.50    7.31
  -1 -11   5   42.40    4.77
   1  11  -5   46.17    5.16
  -2 -10   4   15.24    3.46
   2  10  -4    9.70    3.92
  -3  -9   3    7.23    2.92
   3   9  -3    1.54    2.85
  -4  -8   2   92.11    5.00
   4   8  -2   83.33    4.62
  -5  -7   1  261.01   13.31
   5   7  -1  237.23   11.93
   6   6   0  324.10   12.62
  -8  -4  -2   83.49    3.46
   8   4   2   81.64    3.39
  -9  -3  -3    1.69    2.15
   9   3   3    3.62    2.15
 -10  -2  -4   14.39    3.23
  10   2   4   12.31    2.77
 -11  -1  -5   52.63    4.62
  11   1   5   56.71    4.31
 -12   0  -6  111.04    6.69
  12   0   6  112.96    6.08
 -13   1  -7   13.70    4.69
  13  -1   7   11.62    4.39
 -14   2  -8  254.00   11.08
  14  -2   8  247.85   10.54
 -15   3  -9   10.00    6.23
  15  -3   9    5.92    6.23
 -16   4 -10   49.71    8.00
  16  -4  10   36.78    5.92
 -17   5 -11    3.15    8.00
  17  -5  11   19.78    6.77
 -18   6 -12    5.85    7.62
  18  -6  12   -4.46    6.69
 -19   7 -13   24.78    8.00
  19  -7  13   11.23    7.23
 -20   8 -14    2.85    8.85
  20  -8  14    1.31    7.93
 -21   9 -15   14.70   10.00
  21  -9  15    8.62    8.00
 -22  10 -16   -4.39   10.31
  22 -10  16    5.85    9.54
 -23  11 -17    7.39   10.46
  23 -11  17   -3.00    8.85
 -24  12 -18   10.16   11.16
  24 -12  18    1.08    8.00
 -25  13 -19   21.16   10.31
  25 -13  19    7.08    8.39
 -26  14 -20   -5.77   11.08
  26 -14  20    4.23    8.31
 -27  15 -21   -3.39   11.08
  27 -15  21    0.69    5.92
 -28  16 -22    5.16   14.08
  28 -16  22   -2.46    5.08
 -29  17 -23    1.00    7.23
  29 -17  23    4.39    5.92
  30 -18  24   -1.08    8.62
  15 -29  23    8.54    8.77
  14 -28  22    3.92    8.23
  13 -27  21  -10.54    9.70
 -13  27 -21    0.38    9.00
  12 -26  20   -5.31   10.39
 -12  26 -20   -2.31    9.93
  11 -25  19    7.93    9.85
 -11  25 -19    0.00   11.70
  10 -24  18    3.31    9.23
 -10  24 -18    0.38   11.85
   9 -23  17   -9.23   10.16
  -9  23 -17    0.54   10.77
   8 -22  16   -3.00    9.23
  -8  22 -16   18.01   10.46
   7 -21  15    2.15    7.16
  -7  21 -15    1.62    9.00
   6 -20  14   -1.46    8.62
  -6  20 -14    6.08    9.16
   5 -19  13   29.93    8.46
  -5  19 -13   20.47    9.62
   4 -18  12   52.56    8.31
  -4  18 -12   42.47    9.00
   3 -17  11  102.57    8.85
  -3  17 -11   98.03    9.39
   2 -16  10   -2.08    6.62
  -2  16 -10    9.62    7.62
   1 -15   9   -7.46    6.16
  -1  15  -9    3.69    5.54
   0 -14   8  156.66    9.62
   0  14  -8  139.27    8.16
  -1 -13   7    8.77    4.85
   1  13  -7   11.39    4.92
  -2 -12   6  531.86   26.70
   2  12  -6  556.33   19.01
  -3 -11   5  278.86   11.23
   3  11  -5  309.41   15.85
  -5  -9   3   29.78    3.77
   5   9  -3   33.24    3.39
  -6  -8   2  214.22   10.85
   6   8  -2  216.68   10.93
  -7  -7   1  243.69    7.46
   7   7  -1  252.31   10.77
 -10  -4  -2   10.46    2.00
  10   4   2   13.54    1.77
 -11  -3  -3  605.42   26.09
  11   3   3  585.80   23.62
 -12  -2  -4   91.72    5.31
  12   2   4   93.26    5.00
 -13  -1  -5  112.65    6.62
  13   1   5  106.65    5.92
 -14   0  -6  113.11    6.85
  14   0   6  119.19    6.46
 -15   1  -7    7.85    4.69
  15  -1   7    3.85    4.31
 -16   2  -8  252.46   11.70
  16  -2   8  259.31   11.08
 -17   3  -9   33.16    7.46
  17  -3   9   36.70    6.54
 -18   4 -10   99.03    8.62
  18  -4  10  104.49    8.39
 -19   5 -11   43.40    7.93
  19  -5  11   35.01    7.00
 -20   6 -12   10.23    7.62
  20  -6  12   13.62    6.85
 -21   7 -13   16.93    8.16
  21  -7  13    4.23    8.85
 -22   8 -14   -1.54    8.93
  22  -8  14    0.69    8.00
 -23   9 -15   18.16    9.77
  23  -9  15   11.62    8.31
 -24  10 -16   -1.00   10.46
  24 -10  16   -0.08    8.16
 -25  11 -17    5.39   10.54
  25 -11  17    1.69    8.39
 -26  12 -18   -6.39   10.23
  26 -12  18   -3.54    7.39
 -27  13 -19   -3.77   11.47
  27 -13  19   -0.08    7.39
 -28  14 -20    1.62   10.46
  28 -14  20    1.54    5.23
 -29  15 -21   -0.62    8.77
  29 -15  21    0.46    4.77
 -30  16 -22    7.62   11.62
  30 -16  22   -1.15    4.54
  31 -17  23   -9.70    7.77
  13 -29  23   -3.77    7.62
 -13  29 -23    2.92    7.16
  12 -28  22   -6.85    8.54
 -12  28 -22   -3.54   13.00
  11 -27  21   -1.92    9.93
 -11  27 -21    3.92   10.31
  10 -26  20    3.39   10.31
 -10  26 -20   -0.31    8.08
   9 -25  19   -4.23    9.85
  -9  25 -19    3.00    8.70
   8 -24  18   10.62   10.23
  -8  24 -18    2.62   11.47
   7 -23  17   10.16   13.77
  -7  23 -17    5.08    8.62
   6 -22  16   -1.31    9.54
  -6  22 -16   -7.77   10.46
   5 -21  15   13.16    8.08
  -5  21 -15    5.77    9.77
   4 -20  14   -6.46    8.70
  -4  20 -14   -7.23    8.77
   3 -19  13   -1.15    6.16
  -3  19 -13    4.85    8.46
   2 -18  12   31.70    8.16
  -2  18 -12   29.24    8.39
   1 -17  11   -1.69    7.00
  -1  17 -11    4.77    7.46
   0 -16  10  122.04    9.00
   0  16 -10  119.19    8.85
  -1 -15   9   -8.70    6.08
   1  15  -9   -1.77    6.31
  -2 -14   8  257.23   11.47
   2  14  -8  236.54   10.23
  -3 -13   7    8.85    4.54
   3  13  -7   11.77    4.85
  -4 -12   6  101.96    6.85
   4  12  -6   91.03    6.00
  -5 -11   5    6.39    3.31
   5  11  -5    3.69    3.46
   6  10  -4  294.32   15.00
   7   9  -3  257.77   12.39
  -8  -8   2  143.81    7.46
   8   8  -2  146.20    7.46
 -11  -5  -1   48.78    2.23
  11   5   1   45.71    2.08
 -12  -4  -2   90.87    4.23
  12   4   2   89.03    4.08
 -13  -3  -3   28.09    3.23
  13   3   3   29.70    2.92
 -14  -2  -4  184.14    7.39
  14   2   4  196.52    7.69
 -15  -1  -5   14.39    4.00
  15   1   5   18.31    3.92
 -16   0  -6  153.20    8.39
  16   0   6  143.28    7.54
 -17   1  -7    5.69    5.85
  17  -1   7   -4.69    4.69
 -18   2  -8   12.16    5.85
  18  -2   8   10.93    5.16
 -19   3  -9    7.85    6.46
  19  -3   9    7.00    5.85
 -20   4 -10    4.39    8.31
  20  -4  10    3.15    6.54
 -21   5 -11    3.62    7.93
  21  -5  11    1.46    6.39
 -22   6 -12   -2.23    8.08
  22  -6  12   -3.15    7.77
 -23   7 -13    1.23    8.93
  23  -7  13   14.85    7.77
 -24   8 -14    5.92    8.93
  24  -8  14   -1.15    7.39
 -25   9 -15    6.93   10.62
  25  -9  15    1.31    8.62
 -26  10 -16  -10.31   10.39
  26 -10  16    4.69    8.23
 -27  11 -17    1.92   10.31
  27 -11  17    1.92    8.08
 -28  12 -18   -0.62    9.85
  28 -12  18    1.92    7.23
 -29  13 -19    4.23   10.39
  29 -13  19    5.16    6.23
 -30  14 -20   -0.31    8.54
  30 -14  20    0.31    7.85
 -31  15 -21    2.00    8.23
  31 -15  21   -2.85    6.00
 -32  16 -22    1.23   11.54
  32 -16  22    4.23    7.62
  12 -30  24    5.77   11.54
  11 -29  23   -2.77    6.69
 -11  29 -23    2.31    7.08
  10 -28  22    0.08    7.23
 -10  28 -22   -1.23    9.16
   9 -27  21   -3.54   10.16
  -9  27 -21    2.31    9.93
   8 -26  20    5.85    8.23
  -8  26 -20    2.46   11.77
   7 -25  19   22.85   10.77
  -7  25 -19    1.62   10.93
   6 -24  18   14.31    8.62
  -6  24 -18   -1.15    9.93
   5 -23  17   -2.00    9.62
  -5  23 -17    2.92    9.93
   4 -22  16   -1.54    9.23
  -4  22 -16   -2.08   10.08
   3 -21  15   10.46    8.70
  -3  21 -15    4.69    9.31
   2 -20  14   11.54    6.69
  -2  20 -14   18.39    8.77
   1 -19  13    4.16    7.54
  -1  19 -13    1.77    8.39
   0 -18  12    8.54    6.85
   0  18 -12   -3.54    7.69
  -1 -17  11   -4.85    6.62
   1  17 -11   -7.08   11.70
  -2 -16  10    0.00    6.93
   2  16 -10   -3.46    7.00
  -3 -15   9   -1.08    5.77
   3  15  -9  -13.39   10.16
  -4 -14   8   16.54    5.00
   4  14  -8   10.93    6.23
  -5 -13   7   76.25    6.23
   5  13  -7   80.26    5.85
  -6 -12   6  100.19    6.00
   6  12  -6   95.03    5.62
  -7 -11   5   89.49    5.16
   7  11  -5   86.72    5.31
  -8 -10   4   30.39    3.69
   8  10  -4   27.01    3.23
  -9  -9   3   56.79    3.54
   9   9  -3   60.10    3.46
  10   8  -2    1.69    1.31
 -13  -5  -1   98.65    4.00
  13   5   1   95.95    3.92
 -14  -4  -2  175.21    6.54
  14   4   2  179.13    6.46
 -15  -3  -3   10.77    3.69
  15   3   3    4.54    3.08
 -16  -2  -4    2.15    4.00
  16   2   4   -2.46    3.54
 -17  -1  -5   48.40    5.31
  17   1   5   48.25    5.23
 -18   0  -6   13.00    5.16
  18   0   6   12.16    4.00
 -19   1  -7   28.01    6.54
  19  -1   7   29.62    5.31
 -20   2  -8   14.77    6.31
  20  -2   8    5.31    6.16
 -21   3  -9   13.62    6.85
  21  -3   9   16.77    6.39
 -22   4 -10   -6.00    7.69
  22  -4  10    4.69    7.23
 -23   5 -11   -0.31    7.31
  23  -5  11   -1.39    6.00
 -24   6 -12   -2.54    8.23
  24  -6  12    6.54    6.54
 -25   7 -13    0.08    8.54
  25  -7  13   -2.15    7.54
 -26   8 -14    1.31    9.54
  26  -8  14   -0.77    7.77
 -27   9 -15   11.23   10.70
  27  -9  15    0.54   12.31
 -28  10 -16  -10.54    9.70
  28 -10  16   -5.23    7.62
 -29  11 -17   -3.08   10.00
  29 -11  17   -1.08    7.54
 -30  12 -18    5.77   11.00
  30 -12  18    0.69    5.77
 -31  13 -19   11.16    7.93
  31 -13  19   -2.08    3.85
 -32  14 -20    1.15    8.08
  32 -14  20    1.00    4.69
 -33  15 -21   -1.00   15.47
   9 -29  23   -5.54    8.31
  -9  29 -23   -0.23    9.39
   8 -28  22   -0.85    7.93
  -8  28 -22    0.15   10.46
   7 -27  21   -2.62    7.93
  -7  27 -21   -2.77   10.54
   6 -26  20    4.16    8.62
  -6  26 -20    3.39   10.93
   5 -25  19    1.54    9.54
  -5  25 -19   -0.31    9.23
   4 -24  18    3.39    9.54
  -4  24 -18   15.00   10.46
   3 -23  17   12.00    9.00
  -3  23 -17    6.85   10.00
   2 -22  16   13.77    9.16
  -2  22 -16   20.08    7.46
   1 -21  15    5.85    7.23
  -1  21 -15   -2.00    8.31
   0 -20  14   17.62    7.39
   0  20 -14   10.31    8.62
  -1 -19  13    2.92    7.39
   1  19 -13    1.69    6.93
  -2 -18  12   29.55    7.23
   2  18 -12   36.86    8.31
  -3 -17  11   92.11    7.54
   3  17 -11   92.64    8.31
  -4 -16  10   39.78    6.62
   4  16 -10   46.63    6.46
  -5 -15   9  136.20    7.85
   5  15  -9  138.74    8.16
  -6 -14   8   27.24    4.92
   6  14  -8   26.78    4.92
  -7 -13   7  131.27    7.23
   7  13  -7  143.74    7.46
  -8 -12   6   10.08    4.00
   8  12  -6    9.08    3.46
  -9 -11   5   53.63    4.23
   9  11  -5   59.02    4.31
 -10 -10   4  249.16   12.00
  10  10  -4  231.69   11.39
 -11  -9   3   95.88    3.62
  11   9  -3   87.64    3.62
 -14  -6   0   98.42    3.69
  14   6   0   99.72    3.54
 -15  -5  -1   13.16    2.69
  15   5   1   11.77    2.39
 -16  -4  -2   -0.31    3.15
  16   4   2   -0.46    2.69
 -17  -3  -3  100.03    5.69
  17   3   3   96.80    5.08
 -18  -2  -4   87.41    6.23
  18   2   4   82.18    5.00
 -19  -1  -5   97.65    7.77
  19   1   5   88.87    6.62
 -20   0  -6    3.77    5.39
  20   0   6    9.39    4.92
 -21   1  -7   -0.54    7.08
  21  -1   7   10.54    5.85
 -22   2  -8    1.08    5.77
  22  -2   8    5.00    5.16
 -23   3  -9    2.08    6.46
  23  -3   9    0.77    5.39
 -24   4 -10    6.08    7.08
  24  -4  10    6.69    6.00
 -25   5 -11    7.69    7.85
  25  -5  11   10.77    6.85
 -26   6 -12    6.31    9.77
  26  -6  12    5.77    6.93
 -27   7 -13   -1.39    9.23
  27  -7  13    1.39    7.08
 -28   8 -14    2.85   10.16
  28  -8  14   -5.00    7.54
 -29   9 -15   -3.85    9.31
  29  -9  15   -3.23    7.62
 -30  10 -16   -0.23    9.00
  30 -10  16   -5.62    7.00
 -31  11 -17   -2.15    8.70
  31 -11  17   -4.08    6.39
 -32  12 -18   -3.92    9.46
  32 -12  18    1.92    5.54
 -33  13 -19    5.46    8.00
  33 -13  19   -0.69    9.39
   8 -30  24    0.23    8.39
  -8  30 -24    4.46    9.46
   7 -29  23    1.31    8.85
  -7  29 -23   -2.85   10.46
   6 -28  22    4.77    7.31
  -6  28 -22   -5.08    8.23
   5 -27  21    0.62    9.93
  -5  27 -21    8.54   11.62
   4 -26  20   -8.54   10.39
  -4  26 -20    3.23    9.54
   3 -25  19   -0.38    9.23
  -3  25 -19    1.85   10.31
   2 -24  18    6.39    9.39
  -2  24 -18   -0.69    9.93
   1 -23  17   13.00    8.62
  -1  23 -17    3.08    9.23
   0 -22  16    7.54    7.16
   0  22 -16   13.77    9.31
  -1 -21  15   -7.39    7.08
   1  21 -15    0.77    8.39
  -2 -20  14   14.47    7.85
   2  20 -14    9.93    8.85
  -3 -19  13   -4.62    6.77
   3  19 -13    6.31    7.39
  -4 -18  12   36.47    7.31
   4  18 -12   40.40    7.39
  -5 -17  11   16.62    6.23
   5  17 -11   15.31    7.23
  -6 -16  10   27.16    6.00
   6  16 -10   26.93    6.39
  -7 -15   9   55.56    6.23
   7  15  -9   57.56    5.92
  -8 -14   8   -5.00    5.31
   8  14  -8    8.39    4.77
  -9 -13   7  105.65    6.93
   9  13  -7  103.11    6.31
 -10 -12   6   -1.85    3.77
  10  12  -6    6.85    3.46
 -11 -11   5  159.13    6.69
  11  11  -5  154.20    7.00
 -12 -10   4   99.80    4.16
  12  10  -4   96.18    4.16
 -13  -9   3   30.16    2.08
  13   9  -3   30.55    2.31
  15   7  -1    9.39    1.69
 -16  -6   0  130.35    6.54
  16   6   0  141.28    5.08
 -17  -5  -1   43.48    3.62
  17   5   1   35.63    3.54
 -18  -4  -2   83.41    5.54
  18   4   2   85.26    4.69
 -19  -3  -3   20.62    5.00
  19   3   3   21.47    4.08
 -20  -2  -4   29.09    5.54
  20   2   4   23.70    4.08
 -21  -1  -5   28.78    6.16
  21   1   5   27.47    5.62
 -22   0  -6   18.31    5.77
  22   0   6   10.00    4.92
 -23   1  -7   11.00    6.46
  23  -1   7   16.01    5.08
 -24   2  -8    3.31    6.00
  24  -2   8   11.39    5.85
 -25   3  -9   13.47    8.23
  25  -3   9    4.85    7.00
 -26   4 -10   -4.46    8.54
  26  -4  10    3.92    7.46
 -27   5 -11    4.54    8.39
  27  -5  11   -4.46    7.46
 -28   6 -12  -12.85    9.46
  28  -6  12    0.77    8.16
 -29   7 -13   -8.85    9.77
  29  -7  13    3.69    7.93
 -30   8 -14    5.92    8.93
  30  -8  14    2.00    7.23
 -31   9 -15   -0.15    8.77
  31  -9  15    0.31    6.93
 -32  10 -16    2.77    9.77
  32 -10  16    3.46    5.92
 -33  11 -17    1.31    8.85
  33 -11  17    1.31    5.39
  34 -12  18    2.92    8.54
  -7  31 -25   -5.77   10.54
   6 -30  24    2.62    6.85
  -6  30 -24   -6.00    7.93
   5 -29  23    4.92    8.16
  -5  29 -23    9.08   10.62
   4 -28  22   -0.62    8.77
  -4  28 -22    7.54   11.08
   3 -27  21    4.23    8.85
  -3  27 -21   -5.77   10.70
   2 -26  20    0.77    9.62
  -2  26 -20    4.85   10.39
   1 -25  19  -17.77    9.39
  -1  25 -19    1.46    7.46
   0 -24  18   12.23    7.31
   0  24 -18   14.47    9.93
  -1 -23  17    5.39    8.54
   1  23 -17    0.92    9.08
  -2 -22  16   18.78    9.16
   2  22 -16    8.54    9.00
  -3 -21  15   -9.62    7.46
   3  21 -15    2.23    8.31
  -4 -20  14    3.00    6.54
   4  20 -14    7.39    7.23
  -5 -19  13   22.47    6.69
   5  19 -13   23.55    7.23
  -6 -18  12    4.92    6.31
   6  18 -12    3.54    6.54
  -7 -17  11   88.80    7.77
   7  17 -11   69.95    7.62
  -8 -16  10    0.08    5.16
   8  16 -10    4.00    5.46
  -9 -15   9  123.96    7.93
   9  15  -9  124.96    7.77
 -10 -14   8    0.31    4.69
  10  14  -8    1.85    4.92
 -11 -13   7   14.47    4.16
  11  13  -7    7.31    3.85
 -12 -12   6   60.48    4.54
  12  12  -6   62.40    4.23
 -13 -11   5    5.23    2.39
  13  11  -5    9.85    2.77
  15   9  -3    2.77    2.85
 -17  -7   1   -0.23    2.00
  17   7  -1   -1.31    3.15
 -18  -6   0   13.47    3.15
  18   6   0   15.39    2.92
 -19  -5  -1   83.80    5.00
  19   5   1   84.57    4.39
 -20  -4  -2   27.24    4.62
  20   4   2   24.70    4.00
 -21  -3  -3  100.72    6.39
  21   3   3  110.03    5.85
 -22  -2  -4    5.54    4.92
  22   2   4    4.85    4.85
 -23  -1  -5   22.47    5.54
  23   1   5   26.32    5.69
 -24   0  -6   -5.23    6.46
  24   0   6   -4.92    6.00
 -25   1  -7    2.39    6.16
  25  -1   7    4.39    5.39
 -26   2  -8   12.23    7.69
  26  -2   8    3.46    5.46
 -27   3  -9    4.54    7.16
  27  -3   9    8.08    6.39
 -28   4 -10    9.62    7.77
  28  -4  10    5.69    6.93
 -29   5 -11    5.31    8.00
  29  -5  11    9.39    7.85
 -30   6 -12   -5.54    9.08
  30  -6  12   -1.08    7.54
 -31   7 -13   -5.23    9.54
 -32   8 -14   -3.77    8.23
  32  -8  14    4.08    5.39
 -33   9 -15   -4.00    9.85
  33  -9  15   -2.39    5.62
 -34  10 -16    1.77    8.85
  34 -10  16    0.23    5.39
 -35  11 -17    2.62    6.39
  35 -11  17   -0.54    5.62
  36 -12  18    3.92    8.85
  37 -13  19    2.08    9.23
  -6  32 -26    0.54    5.54
   5 -31  25   -3.08    7.08
  -5  31 -25   -3.77    9.85
   4 -30  24    2.31    8.23
  -4  30 -24   -0.38   10.85
   3 -29  23   -7.54    8.93
  -3  29 -23    4.46   11.08
   2 -28  22    0.00    9.00
  -2  28 -22   -0.08   10.77
   1 -27  21    6.31    9.08
  -1  27 -21    1.00    8.46
   0 -26  20    2.77    7.77
   0  26 -20    6.00    9.62
  -1 -25  19    5.54    9.77
   1  25 -19   16.16    9.77
  -2 -24  18   -5.62    8.77
   2  24 -18   -4.08    9.23
  -3 -23  17   10.54    8.46
   3  23 -17    6.08    8.77
  -4 -22  16   -3.00    7.46
   4  22 -16    2.31    7.62
  -5 -21  15    2.92    7.39
   5  21 -15   12.85   13.93
  -6 -20  14    1.23    6.46
   6  20 -14   -1.39    6.69
  -7 -19  13   12.54    6.08
   7  19 -13    3.31    6.69
  -8 -18  12   12.85    6.23
   8  18 -12   24.16    6.23
  -9 -17  11   22.31    5.77
   9  17 -11   27.39    5.46
 -10 -16  10   12.77    6.08
  10  16 -10    8.08    4.62
 -11 -15   9   12.47    4.92
  11  15  -9    7.62    5.23
 -12 -14   8   13.70    4.54
  12  14  -8   20.39    4.39
 -13 -13   7   10.85    4.92
  13  13  -7   12.54    3.62
 -14 -12   6   24.32    3.08
  14  12  -6   24.24    3.15
 -15 -11   5   17.70    2.62
  15  11  -5   25.85    2.77
 -16 -10   4   29.47    3.08
  16  10  -4   26.32    2.69
  18   8  -2    6.23    1.92
 -19  -7   1   18.16    2.54
  19   7  -1   19.93    4.16
 -20  -6   0    2.69    3.39
  20   6   0    8.85    2.92
 -21  -5  -1   25.01    4.23
  21   5   1   22.39    3.54
 -22  -4  -2    2.23    4.85
  22   4   2    2.92    4.00
 -23  -3  -3    7.85    5.39
  23   3   3    7.08    4.16
 -24  -2  -4    9.39    5.39
  24   2   4    4.69    4.46
 -25  -1  -5    2.23    5.69
  25   1   5    0.31    5.08
 -26   0  -6    3.77    6.54
  26   0   6    3.15    5.77
 -27   1  -7    0.31    6.85
  27  -1   7   -1.23    5.54
 -28   2  -8    1.31    7.93
  28  -2   8    3.62    6.31
 -29   3  -9    0.54    8.23
  29  -3   9   -1.08    6.39
 -30   4 -10    0.46    8.31
  30  -4  10    0.00    6.23
 -31   5 -11   -5.85    7.93
  31  -5  11    1.23    5.92
 -32   6 -12    3.08    9.39
  32  -6  12   -1.46    5.69
 -33   7 -13    0.69    8.08
  33  -7  13    5.39    5.39
 -34   8 -14    9.93    8.85
  34  -8  14    2.39    5.39
 -35   9 -15   -1.31    7.77
  35  -9  15   -0.46    5.16
 -36  10 -16    2.31    6.62
  36 -10  16   -0.62    9.39
 -37  11 -17    3.62    6.77
  37 -11  17    1.62    8.85
 -38  12 -18    2.08    7.46
  38 -12  18    5.00    8.70
  -4  32 -26    1.39    8.00
   3 -31  25    1.69    5.92
  -3  31 -25   -1.77    9.39
   2 -30  24    2.08    8.31
  -2  30 -24    3.23    9.23
   1 -29  23   -3.69    8.39
  -1  29 -23    6.08    8.46
   0 -28  22   -8.62    8.16
   0  28 -22    1.08   11.00
  -1 -27  21    3.62    8.70
   1  27 -21    6.39   11.31
  -2 -26  20    4.62    9.16
   2  26 -20   -1.08    9.39
  -3 -25  19   -5.85    8.70
   3  25 -19    6.85    9.62
  -4 -24  18   -3.08    9.46
   4  24 -18   16.01    9.85
  -5 -23  17    1.46    7.93
   5  23 -17    0.92    8.54
  -6 -22  16    7.31    7.69
   6  22 -16   -2.54    7.69
  -7 -21  15    1.00    7.23
   7  21 -15   -2.77    7.08
  -8 -20  14    3.23    6.23
   8  20 -14    7.85    9.93
  -9 -19  13   28.55    7.31
   9  19 -13   25.55    6.16
 -10 -18  12    6.54    5.46
  10  18 -12    6.16    5.23
 -11 -17  11   39.32    6.00
  11  17 -11   62.64    6.62
 -12 -16  10   13.00    5.54
  12  16 -10   13.08    4.54
 -13 -15   9   14.00    4.85
  13  15  -9    8.62    4.39
 -14 -14   8   10.00    5.08
  14  14  -8    7.62    4.00
 -15 -13   7    2.69    3.00
  15  13  -7    4.46    3.23
 -16 -12   6   39.24    3.54
  16  12  -6   38.32    3.54
 -17 -11   5    7.08    2.31
  17  11  -5   10.54    2.62
 -20  -8   2    6.62    2.00
  20   8  -2    7.08    2.39
 -21  -7   1    2.77    2.85
  21   7  -1    2.15    4.23
 -22  -6   0    9.31    3.77
  22   6   0    5.85    3.15
 -23  -5  -1   19.08    4.31
  23   5   1   24.93    3.85
 -24  -4  -2    6.93    4.31
  24   4   2    8.31    4.16
 -25  -3  -3   24.85    5.69
  25   3   3   24.55    4.62
 -26  -2  -4    6.31    5.85
  26   2   4    4.08    4.85
 -27  -1  -5    2.00    6.54
  27   1   5    0.46    5.00
 -28   0  -6   -2.92    6.62
  28   0   6    2.46    5.23
 -29   1  -7    4.31    7.39
  29  -1   7   -4.08    5.92
 -30   2  -8    8.62    7.69
  30  -2   8    4.31    6.31
 -31   3  -9   -3.69    8.23
  31  -3   9   -1.23    6.46
 -32   4 -10    0.69    8.16
  32  -4  10    0.77    6.08
 -33   5 -11    0.23    9.54
  33  -5  11    0.85    6.00
 -34   6 -12   -6.46    8.62
  34  -6  12   -1.39    5.00
 -35   7 -13   -0.46    9.39
  35  -7  13   -2.54    5.16
 -36   8 -14    0.69    7.62
  36  -8  14    1.77    4.62
 -37   9 -15    3.00    6.46
 -38  10 -16   -0.23    6.16
  38 -10  16    1.92    8.70
 -39  11 -17   -2.62    7.23
  39 -11  17   -2.85    9.08
  -3  33 -27    0.54   17.93
   2 -32  26   -0.15   10.08
  -2  32 -26   -3.54    7.69
   1 -31  25    3.69    5.23
  -1  31 -25   -2.46    5.31
   0 -30  24   -2.69    7.85
   0  30 -24    6.39    9.23
  -1 -29  23    5.08    7.39
   1  29 -23    5.46    8.70
  -2 -28  22   -2.23    8.46
   2  28 -22   -1.77   10.00
  -3 -27  21    2.69    7.77
   3  27 -21    6.39    9.23
  -4 -26  20    1.85    8.23
   4  26 -20   -1.39    9.23
  -5 -25  19    2.08    8.54
   5  25 -19    6.77    8.70
  -6 -24  18   -0.31    9.08
   6  24 -18  -12.31    8.70
  -7 -23  17    1.08    7.31
   7  23 -17   -5.85    7.93
  -8 -22  16    9.77    6.93
   8  22 -16    0.77    7.54
  -9 -21  15    2.23    6.62
   9  21 -15    8.70    6.31
 -10 -20  14    0.15    6.31
  10  20 -14    6.77    7.46
 -11 -19  13    4.85    6.77
  11  19 -13    0.92    5.85
 -12 -18  12    4.46    4.69
  12  18 -12    6.93    5.69
 -13 -17  11   -1.85    5.39
  13  17 -11    1.39    5.08
 -14 -16  10    6.85    4.85
  14  16 -10    6.00    4.39
 -15 -15   9    2.00    3.62
  15  15  -9    1.69    4.00
 -16 -14   8    7.39    3.46
  16  14  -8    6.54    3.46
 -17 -13   7    3.23    2.85
  17  13  -7   -1.08    3.23
 -18 -12   6    0.15    2.54
  18  12  -6   -2.00    2.77
  19  11  -5   28.39    2.54
 -22  -8   2    0.00    2.00
  22   8  -2    1.08    2.39
 -23  -7   1    9.77    2.92
  23   7  -1   13.54    4.69
 -24  -6   0   -2.00    4.00
  24   6   0    2.39    3.23
 -25  -5  -1    6.31    4.31
  25   5   1    2.92    3.85
 -26  -4  -2    2.92    5.08
  26   4   2    8.46    4.62
 -27  -3  -3    2.23    5.23
  27   3   3    2.62    4.46
 -28  -2  -4    0.62    5.77
  28   2   4    1.46    8.39
 -29  -1  -5    4.23    6.39
  29   1   5    0.23    5.77
 -30   0  -6   -0.31    7.31
  30   0   6    0.23    5.69
 -31   1  -7    3.46    7.16
  31  -1   7   -0.23    5.31
 -32   2  -8    1.92    7.23
  32  -2   8   -3.00    5.92
 -33   3  -9    2.15    7.93
  33  -3   9    0.31    5.85
 -34   4 -10    3.08    7.93
  34  -4  10   -1.31    4.77
 -35   5 -11   -4.54    7.77
  35  -5  11   -0.15    4.69
 -36   6 -12    4.54    8.23
  36  -6  12    1.54    5.23
 -37   7 -13    6.62   12.85
  37  -7  13    2.00    8.16
 -38   8 -14   -2.00    6.69
 -39   9 -15   -2.69    6.00
  39  -9  15   12.93   13.54
 -40  10 -16   -2.54    7.08
  40 -10  16   -2.54    8.70
  -1  33 -27   10.62   17.24
   0 -32  26    1.54   10.16
   0  32 -26    1.15    7.62
  -1 -31  25    2.54    6.16
   1  31 -25    0.38    6.77
  -2 -30  24   -2.31    5.77
   2  30 -24   -3.23    8.62
  -3 -29  23   -0.15    7.62
   3  29 -23   -2.62    8.62
  -4 -28  22    2.69    5.77
   4  28 -22   -0.69    8.93
  -5 -27  21   -1.39    7.16
   5  27 -21    8.93    8.77
  -6 -26  20    6.16    9.31
   6  26 -20    7.62    9.16
  -7 -25  19   -3.00    8.00
   7  25 -19    0.46   10.46
  -8 -24  18    7.16    8.39
   8  24 -18   -2.08    7.77
  -9 -23  17    3.77    7.31
   9  23 -17    7.93    7.16
 -10 -22  16    4.31    7.46
  10  22 -16   -1.23    7.08
 -11 -21  15    6.77    5.92
  11  21 -15    0.62    6.85
 -12 -20  14   11.77    6.23
  12  20 -14   16.31    6.93
 -13 -19  13   18.08    5.85
  13  19 -13   18.93    5.69
 -14 -18  12    7.31    5.31
  14  18 -12   13.23    5.46
 -15 -17  11    0.92    6.46
  15  17 -11    3.31    4.77
 -16 -16  10    6.85    3.85
  16  16 -10    1.85    4.31
 -17 -15   9    3.62    3.39
  17  15  -9    0.54    3.85
 -18 -14   8   -0.77    2.85
  18  14  -8    0.54    3.31
 -19 -13   7    8.08    2.77
  19  13  -7    9.54    3.00
  20  12  -6   11.47    2.46
 -24  -8   2    3.46    3.15
  24   8  -2    1.46    2.39
 -25  -7   1   -0.38    3.08
  25   7  -1    1.39    4.39
 -26  -6   0    3.46    4.00
  26   6   0    0.00    3.46
 -27  -5  -1   -2.54    4.39
  27   5   1   -0.23    3.85
 -28  -4  -2   -2.00    5.23
  28   4   2    0.77    4.08
 -29  -3  -3    1.54    5.62
  29   3   3   -1.77    4.92
 -30  -2  -4    0.38    5.92
  30   2   4    1.15    5.08
 -31  -1  -5    0.15    5.69
  31   1   5   -0.69    5.00
 -32   0  -6    2.31    7.23
  32   0   6    1.39    5.69
 -33   1  -7   -1.15    6.62
  33  -1   7    5.00    6.00
 -34   2  -8   -3.46    6.39
  34  -2   8   -0.08    4.16
 -35   3  -9   -3.23    5.77
  35  -3   9    1.15    4.69
 -36   4 -10    1.62    6.46
  36  -4  10   -2.54    4.23
 -37   5 -11    3.39   11.31
  37  -5  11   -1.23    4.92
 -38   6 -12   -1.46    7.62
  38  -6  12   -3.77    6.39
 -39   7 -13   -1.46    8.39
  39  -7  13    2.31    7.77
 -40   8 -14   14.39   10.46
  40  -8  14    0.46    5.08
   1  33 -27    0.31    7.23
  -2 -32  26    0.77   10.39
   2  32 -26   -4.08    7.39
  -3 -31  25    2.23    5.16
   3  31 -25   -1.15    7.08
  -4 -30  24    1.31    4.77
   4  30 -24   10.16    7.62
  -5 -29  23    3.08    4.31
   5  29 -23    3.92    8.08
  -6 -28  22    2.54    4.16
   6  28 -22   -0.69    8.39
  -7 -27  21    5.54    7.16
   7  27 -21   -1.69    8.54
  -8 -26  20    0.31    7.46
   8  26 -20    5.62    9.23
  -9 -25  19   -1.54    7.39
   9  25 -19   -0.62    8.46
 -10 -24  18    3.23    7.69
  10  24 -18    8.08    7.54
 -11 -23  17    0.85    7.00
  11  23 -17    5.39    7.46
 -12 -22  16    3.69    6.93
  12  22 -16   -1.15    6.85
 -13 -21  15   -5.16    5.85
  13  21 -15    1.85    6.23
 -14 -20  14   -0.38    6.08
  14  20 -14    0.23    5.54
 -15 -19  13    0.23    5.85
  15  19 -13    1.46    5.77
 -16 -18  12    3.15    6.77
  16  18 -12    0.00    5.00
 -17 -17  11   11.62    4.39
  17  17 -11    8.08    4.54
 -18 -16  10    6.93    3.62
  18  16 -10   -0.46    4.23
 -19 -15   9    8.70    3.54
  19  15  -9   11.93    3.69
 -20 -14   8    3.31    2.69
  20  14  -8   -2.46    3.15
  21  13  -7    4.23    3.77
  26   8  -2    4.92    2.62
 -27  -7   1    0.77    3.15
  27   7  -1   -0.62    4.46
 -28  -6   0    1.39    4.00
  28   6   0   -0.08    3.39
 -29  -5  -1    0.15    4.69
  29   5   1   -1.85    4.08
 -30  -4  -2    2.77    5.39
  30   4   2    2.00    4.08
 -31  -3  -3    0.15    5.92
  31   3   3   -3.62    4.69
 -32  -2  -4    4.08    6.23
  32   2   4   -2.46    4.77
 -33  -1  -5   -2.62    6.16
  33   1   5    3.54    4.92
 -34   0  -6    5.85    5.46
  34   0   6   -2.62    7.31
 -35   1  -7    2.31    6.23
  35  -1   7   -3.31    7.16
 -36   2  -8    2.54    8.16
  36  -2   8    1.62    7.85
  37  -3   9   -0.46    6.93
 -38   4 -10   -5.46    8.46
  38  -4  10    1.39    6.69
 -39   5 -11    1.46    7.23
  39  -5  11    1.08    7.08
 -40   6 -12   -1.92    5.62
 -41   7 -13    0.46    5.85
  41  -7  13   -1.92    6.62
  -3 -33  27    2.69   11.54
  -4 -32  26    0.54   10.39
   4  32 -26   -2.54    6.46
  -5 -31  25   -0.54    5.16
   5  31 -25   -0.77    6.69
  -6 -30  24    1.31    5.23
   6  30 -24    0.69    7.16
  -7 -29  23   -3.39    4.92
   7  29 -23    0.92    7.08
  -8 -28  22    0.54    4.08
   8  28 -22    5.54    8.00
  -9 -27  21   -2.08    6.69
   9  27 -21    5.39    8.62
 -10 -26  20    2.92    6.85
  10  26 -20    6.77    7.85
 -11 -25  19    2.31    7.46
  11  25 -19    1.08    8.31
 -12 -24  18   -5.92    7.69
  12  24 -18   -3.15    7.39
 -13 -23  17    4.16    6.39
  13  23 -17    5.31    6.85
 -14 -22  16    3.00    6.62
  14  22 -16    9.23    7.69
 -15 -21  15    1.23    5.85
  15  21 -15   -5.23    5.54
 -16 -20  14    2.54    7.93
  16  20 -14   -0.85    5.85
 -17 -19  13    0.69    4.69
  17  19 -13    4.39    5.00
 -18 -18  12    7.08    4.23
  18  18 -12   14.00    5.31
 -19 -17  11    4.23    3.69
  19  17 -11    6.16    4.46
 -20 -16  10    3.39    3.46
  20  16 -10    3.46    3.85
 -21 -15   9    7.31    2.92
  21  15  -9    7.23    3.39
  22  14  -8    0.85    2.62
 -29  -7   1   -0.38    3.08
  29   7  -1   -2.54    4.77
 -30  -6   0   -2.23    3.85
  30   6   0    0.92    3.23
 -31  -5  -1   -3.31    4.54
  31   5   1    0.77    3.92
 -32  -4  -2    0.92    5.00
  32   4   2   -1.62    3.92
 -33  -3  -3    5.46    5.08
  33   3   3    0.46    4.31
 -34  -2  -4    2.39    5.23
  34   2   4   -0.15    6.39
 -35  -1  -5    1.31    4.62
  35   1   5    0.69    6.54
 -36   0  -6    4.39    5.00
  36   0   6    1.54    7.00
 -37   1  -7   -1.08    8.23
  37  -1   7   -4.92    7.54
  38  -2   8    1.69    6.23
  39  -3   9    1.92    6.93
 -40   4 -10   -0.31    6.23
 -41   5 -11   -0.69    5.16
  41  -5  11   -0.69    7.77
   7  31 -25   -0.46    7.00
  -8 -30  24   -3.23    4.69
   8  30 -24    1.08    5.23
  -9 -29  23    0.69    4.00
   9  29 -23   -2.46    5.46
 -10 -28  22    0.92    4.62
  10  28 -22   -2.39    7.77
 -11 -27  21   -1.92   10.08
  11  27 -21   -1.23    7.00
 -12 -26  20   -1.46    5.46
  12  26 -20    4.23    7.93
 -13 -25  19   -1.46    6.00
  13  25 -19    2.85    7.23
 -14 -24  18    2.62    7.31
  14  24 -18   -4.85    6.62
 -15 -23  17    1.08    6.08
  15  23 -17    6.69    6.85
 -16 -22  16    0.23    5.92
  16  22 -16    0.92    6.77
 -17 -21  15   -8.46    7.69
  17  21 -15   -1.85    5.69
 -18 -20  14    3.00    5.08
  18  20 -14    1.69    5.62
 -19 -19  13   -1.08    4.39
  19  19 -13   16.24    5.23
 -20 -18  12   -4.39    4.00
  20  18 -12   -4.16    7.00
 -21 -17  11   13.23    3.62
  21  17 -11   10.54    4.31
 -22 -16  10   -1.77    3.08
  22  16 -10   -1.85    3.39
 -31  -7   1   -0.38    2.39
  31   7  -1    0.46    4.08
 -32  -6   0    1.31    3.23
  32   6   0    2.00    4.23
 -33  -5  -1   -2.15    3.62
  33   5   1   -3.00    3.23
 -34  -4  -2   -0.69    4.08
  34   4   2   -3.39    5.46
 -35  -3  -3    3.46    4.08
  35   3   3   -0.38    4.77
 -36  -2  -4   -0.69    7.54
  36   2   4   -0.54    4.54
  37   1   5   -0.15    4.31
  38   0   6   -1.00    5.00
  39  -1   7   -3.39    5.85
  40  -2   8   -5.92    5.69
 -41   3  -9   -3.46   12.16
  41  -3   9    1.62    5.46
   9  31 -25    2.31    6.16
  10  30 -24    3.23    6.31
 -11 -29  23    0.15    4.62
  11  29 -23    2.92    6.23
 -12 -28  22   -0.46    5.23
  12  28 -22    1.85    5.77
 -13 -27  21   -5.00    6.31
  13  27 -21   16.85    9.23
 -14 -26  20   -1.62    4.69
  14  26 -20    1.00    4.62
 -15 -25  19   -1.46    4.92
  15  25 -19   -3.23    5.77
 -16 -24  18   -2.39    6.00
  16  24 -18   -1.15    6.23
 -17 -23  17   -5.54    7.08
  17  23 -17    3.77    6.46
 -18 -22  16    2.23    5.23
  18  22 -16   -2.00    5.69
 -19 -21  15    4.77    5.08
  19  21 -15    0.85    5.23
 -20 -20  14   -0.77    4.39
  20  20 -14    2.92    5.08
 -21 -19  13    4.00    4.23
  21  19 -13    0.54    7.31
 -22 -18  12   -0.46    3.46
  22  18 -12   -0.54    4.23
 -23 -17  11    0.69    3.08
  23  17 -11   -0.92    3.46
 -34  -6   0   -0.08    2.15
  35   5   1    2.85    3.62
 -36  -4  -2    2.85    5.39
  36   4   2    0.62    3.31
 -37  -3  -3    3.15    5.62
  38   2   4   -0.62    3.54
  39   1   5   -0.31    3.77
  11  31 -25    1.00    7.23
  12  30 -24   -2.69    9.16
  13  29 -23    0.08    4.62
 -14 -28  22   -0.62    4.92
  14  28 -22    1.69    5.08
 -15 -27  21    0.46    4.54
  15  27 -21   -0.23    9.70
 -16 -26  20   -2.39    4.85
  16  26 -20    1.39    3.92
 -17 -25  19   -0.62    6.54
  17  25 -19    1.54    3.77
 -18 -24  18   -1.08    4.00
  18  24 -18    0.62    5.31
 -19 -23  17   -0.38    4.85
  19  23 -17    0.23    6.31
 -20 -22  16    1.31    4.31
  20  22 -16    2.54    5.62
 -21 -21  15   -1.15    4.31
  21  21 -15    1.46    5.62
 -22 -20  14   -2.08    4.08
  22  20 -14    4.85    5.00
 -23 -19  13   -1.77    3.23
  23  19 -13    0.54    4.46
 -24 -18  12    0.77    2.85
  24  18 -12   -0.85    3.54
  12  32 -26    1.54    7.54
  13  31 -25    0.00    8.46
  14  30 -24   -0.62    7.77
 -15 -29  23   10.46    8.93
  15  29 -23    2.46    8.77
  16  28 -22    0.23    6.85
 -17 -27  21   -0.38    4.62
  17  27 -21    0.00    5.08
 -18 -26  20   -0.23    3.15
  18  26 -20    0.38    4.16
 -19 -25  19   -2.00    4.08
  19  25 -19    1.23    4.54
 -20 -24  18    1.77    3.77
  20  24 -18    1.62    4.54
 -21 -23  17   -0.54    3.23
  21  23 -17    4.54    5.16
 -22 -22  16    2.62    3.46
  22  22 -16  -12.00    8.00
 -23 -21  15    3.85    3.62
  23  21 -15    2.08    4.31
 -24 -20  14    1.23    3.08
  24  20 -14    0.54    4.08
  25  19 -13    2.00    2.92
  14  32 -26    0.15    8.85
 -15 -31  25    0.08    7.16
  15  31 -25    1.77    7.39
 -21 -25  19   -1.15    4.31
  23  23 -17    0.00    4.92
 -24 -22  16    2.08    4.08
  24  22 -16    0.31    5.16
  25  21 -15    0.00    2.92
 -21 -27  21   -0.08    5.16
  33  11 -19    3.77    5.08
  27  17 -25    4.23    6.39
  26  18 -26   -0.77    7.16
  22  22 -30   -1.62    8.23
 -22 -22  30   -0.46    5.23
  34   8 -16    0.69    5.23
  33   9 -17   -3.39    4.85
  32  10 -18    2.69    4.08
 -32 -10  18    0.54    4.16
  31  11 -19   -1.77    4.16
 -31 -11  19   -3.31    5.31
  30  12 -20    0.62    4.54
 -30 -12  20    1.08    6.00
  29  13 -21   -1.23    4.39
 -29 -13  21   -0.38    5.31
  28  14 -22    0.46    5.00
 -28 -14  22    2.23    4.92
  27  15 -23    0.46    5.23
  26  16 -24   -0.08    6.31
 -26 -16  24    0.15    6.08
  25  17 -25    2.23    4.62
  24  18 -26    0.92    6.77
 -20 -22  30    4.62    5.69
  19  23 -31   -0.62   10.46
 -19 -23  31    2.00    5.16
 -17 -25  33   -0.77    4.92
  16  26 -34   -2.92    9.70
  37   3 -11   -3.54    5.85
  35   5 -13   -1.54    5.85
  34   6 -14   -3.08    4.69
  33   7 -15    1.62    4.08
  32   8 -16   -1.23    4.85
  31   9 -17   -4.85    5.46
 -31  -9  17   -3.77    5.31
  30  10 -18    1.54    4.08
 -30 -10  18    0.15    4.69
  29  11 -19    1.69    3.62
 -29 -11  19    0.85    4.39
  28  12 -20    0.62    3.62
 -28 -12  20    6.00    6.00
  27  13 -21    0.46    3.54
 -27 -13  21    4.23    4.85
  26  14 -22    0.69    3.92
 -26 -14  22   -0.46    4.85
  25  15 -23   -2.39    4.46
 -25 -15  23   -4.77    6.54
  24  16 -24    0.69    8.00
 -24 -16  24    3.92    8.08
  23  17 -25  -12.16   12.23
  21  19 -27    2.39    9.16
 -20 -20  28    1.31    5.54
 -19 -21  29   -1.08    7.00
 -18 -22  30    1.15    4.46
  17  23 -31    1.08    9.31
 -17 -23  31    0.23    5.39
 -16 -24  32   -2.46    9.16
 -15 -25  33    4.00    7.23
 -14 -26  34   -1.08    7.31
  39  -1  -7    2.15    5.31
  38   0  -8   -3.08    5.46
  37   1  -9    2.77    6.85
  36   2 -10   -2.15    4.31
 -36  -2  10    2.69    5.62
  35   3 -11    1.23    4.23
 -35  -3  11   -1.85    6.54
  34   4 -12    2.62    5.39
  33   5 -13    1.15    5.00
 -33  -5  13    1.54    6.54
  32   6 -14    4.08    4.08
 -32  -6  14    2.69    6.46
  31   7 -15    1.54    5.00
 -31  -7  15    4.23    6.46
  30   8 -16    1.31    5.85
 -30  -8  16   -0.38    5.77
  29   9 -17   -2.77    6.23
 -29  -9  17   -3.62    4.92
  28  10 -18   -2.00    6.31
 -28 -10  18   -0.54    5.00
  27  11 -19    0.23    5.85
 -27 -11  19    6.85    5.08
  26  12 -20   -0.08    5.54
 -26 -12  20    2.46    5.46
  25  13 -21    2.31    4.54
 -25 -13  21   -5.23    6.00
  24  14 -22    1.69    5.23
 -24 -14  22   -2.54    7.39
  23  15 -23    1.46    4.00
 -23 -15  23   -2.39    4.69
  22  16 -24   14.62    6.69
 -22 -16  24   -5.54    6.85
  21  17 -25    3.77    7.31
 -21 -17  25    0.46    4.69
  20  18 -26   -0.38    9.54
 -20 -18  26    0.31    6.39
  19  19 -27    0.15    9.16
 -19 -19  27   -0.62    5.62
  18  20 -28    3.85    9.31
 -18 -20  28   -2.31    4.77
  17  21 -29   -1.15    9.16
 -17 -21  29    0.08    5.46
 -16 -22  30    2.85    5.92
  15  23 -31    1.39   10.39
 -15 -23  31    1.69    6.54
 -14 -24  32    2.08    8.39
 -13 -25  33   -2.69    8.85
 -12 -26  34    2.08    5.85
 -40   4   4   -1.46    8.93
  38  -2  -6    1.31    4.46
  37  -1  -7    0.15    3.92
 -37   1   7   -3.54    5.85
  36   0  -8    4.23    4.23
 -36   0   8    5.62    7.46
  35   1  -9   -3.92    4.69
 -35  -1   9   -0.08    7.39
  34   2 -10    0.31    5.54
 -34  -2  10    3.62    9.23
  33   3 -11    2.08    6.08
 -33  -3  11    5.16    5.77
  32   4 -12    1.46    5.69
 -32  -4  12   -4.92    5.62
  31   5 -13   -0.85    6.08
 -31  -5  13    3.62    5.54
  30   6 -14   -5.85    5.54
 -30  -6  14    1.85    5.00
  29   7 -15   -4.69    6.31
 -29  -7  15    5.31    5.92
  28   8 -16    0.46    6.16
 -28  -8  16    1.15    4.92
  27   9 -17   -3.54    6.08
 -27  -9  17   -4.16    5.92
  26  10 -18   -3.23    7.16
 -26 -10  18   -1.08    5.39
  25  11 -19    5.62    7.69
 -25 -11  19   -5.00    5.85
  24  12 -20   -3.85    6.31
 -24 -12  20   -1.23    5.92
  23  13 -21   -0.77    7.69
 -23 -13  21    5.54    6.00
  22  14 -22    1.15    7.23
 -22 -14  22   -0.54    6.00
  21  15 -23    1.00    5.46
 -21 -15  23    4.92    5.69
  20  16 -24    1.69    7.08
 -20 -16  24   -1.77    6.23
  19  17 -25    9.23    7.00
 -19 -17  25   -0.46    5.16
  18  18 -26    4.54    7.62
 -18 -18  26   -1.23    5.62
  17  19 -27    1.23    6.77
 -17 -19  27    0.69    5.31
  16  20 -28    2.92   13.77
 -16 -20  28    1.54    6.08
 -15 -21  29    1.92    5.16
  14  22 -30   -0.15   11.93
 -14 -22  30    0.08    4.08
  13  23 -31    4.16   13.00
 -13 -23  31   -1.39    5.16
 -11 -25  33   -2.62    6.39
 -10 -26  34   -1.85    7.46
  42  -8   0  -11.00    8.77
  37  -3  -5   -4.46    5.46
 -37   3   5   -2.54    9.70
  36  -2  -6   -0.46    4.16
 -36   2   6    3.31    7.69
  35  -1  -7    4.92    5.39
 -35   1   7   -5.69    8.62
  34   0  -8   -1.39    5.16
 -34   0   8   -1.39    5.08
  33   1  -9    0.08    4.54
 -33  -1   9   -3.62    5.77
  32   2 -10    3.54    8.23
 -32  -2  10   -0.46    6.46
  31   3 -11   -1.77    5.85
 -31  -3  11   -2.08    6.08
  30   4 -12    5.77    6.39
 -30  -4  12    4.77    5.92
  29   5 -13    5.16    5.85
 -29  -5  13   -0.54    5.85
  28   6 -14    0.46    6.31
 -28  -6  14   -2.69    6.00
  27   7 -15    5.23    6.08
 -27  -7  15   -4.31    6.16
  26   8 -16    4.00    7.16
 -26  -8  16    4.08    5.54
  25   9 -17   -1.62    6.46
 -25  -9  17   -8.62    6.23
  24  10 -18    9.16    7.39
 -24 -10  18    8.62    6.69
  23  11 -19   -2.85    8.46
 -23 -11  19   -4.46    5.85
  22  12 -20   -3.15    7.46
 -22 -12  20   -1.39    6.00
  21  13 -21    0.92    7.85
 -21 -13  21   -0.15    6.31
  20  14 -22   -1.00    8.00
 -20 -14  22   -5.54    6.46
  19  15 -23   -2.69    8.93
 -19 -15  23   -0.23    6.77
  18  16 -24    6.16    8.77
 -18 -16  24    7.62    6.85
  17  17 -25   -2.54    8.00
 -17 -17  25    1.15    6.54
  16  18 -26    4.08    9.08
 -16 -18  26   -0.23    6.62
  15  19 -27    2.46    8.62
 -15 -19  27   -1.15    7.16
  14  20 -28   -2.00    5.39
 -14 -20  28   -1.62    4.62
  13  21 -29   -8.46   12.93
 -13 -21  29    0.31    7.08
  12  22 -30    6.23   14.77
 -12 -22  30   -2.31    6.23
  11  23 -31    6.31   15.31
  10  24 -32  -13.47   13.54
 -10 -24  32    0.77    7.31
  -9 -25  33    1.39    6.39
  -8 -26  34   16.47   12.47
  41  -9   1   -2.23    9.08
  38  -6  -2    3.00    7.08
  36  -4  -4   -2.08    8.39
 -36   4   4    0.23   10.85
  35  -3  -5   -3.62    6.00
 -35   3   5   -3.69    5.92
  34  -2  -6    8.62    6.08
 -34   2   6    0.46    5.54
  33  -1  -7    1.31    5.69
 -33   1   7   -1.31    6.93
  32   0  -8   -0.08    5.08
 -32   0   8   -0.92    7.08
  31   1  -9   -4.77    5.69
 -31  -1   9   -4.23    6.54
  30   2 -10   10.62    7.23
 -30  -2  10    1.85    6.39
  29   3 -11   -0.69    6.23
 -29  -3  11    6.00    6.39
  28   4 -12    3.15    6.93
 -28  -4  12    7.69    6.00
  27   5 -13   -1.77    6.08
 -27  -5  13    5.39    5.46
  26   6 -14   -1.92    6.69
 -26  -6  14   -4.92    9.54
  25   7 -15    1.23    6.08
 -25  -7  15    0.08    6.08
  24   8 -16   -1.39    6.93
 -24  -8  16   -1.46    5.77
  23   9 -17   -0.31    6.62
 -23  -9  17   -1.15    6.00
  22  10 -18   -7.62    8.08
 -22 -10  18  -12.39    7.08
  21  11 -19    1.00    8.00
 -21 -11  19    3.23    5.62
  20  12 -20   -1.85    7.62
 -20 -12  20   -4.00    6.39
  19  13 -21    3.62    8.39
 -19 -13  21   -0.92    6.69
  18  14 -22   -3.69    9.00
 -18 -14  22    2.92    6.00
  17  15 -23   -9.54    9.46
 -17 -15  23   -5.92    7.31
  16  16 -24    4.46    9.62
 -16 -16  24  -10.08    7.46
  15  17 -25   -4.92    7.23
 -15 -17  25   -5.00    6.69
  14  18 -26   -0.77    8.23
 -14 -18  26    3.15    6.31
  13  19 -27    0.38    8.54
 -13 -19  27   -0.31    9.39
  12  20 -28    3.92    9.39
 -12 -20  28    0.77   11.00
  11  21 -29    3.92    9.31
 -11 -21  29    6.23    6.62
  10  22 -30   -0.31    8.46
 -10 -22  30    0.08    6.93
   9  23 -31   -1.69    9.16
   8  24 -32    3.39    9.08
  -8 -24  32    2.54    7.46
  -7 -25  33    0.38    5.77
  -6 -26  34   -2.92    7.31
 -43  13  -5    0.54    9.31
  41 -11   3    8.54   11.00
  40 -10   2    0.69    9.85
  37  -7  -1   -0.15    7.39
 -37   7   1   -1.85    9.85
  36  -6  -2    4.08    5.00
 -36   6   2    2.46    4.31
  35  -5  -3   -2.69    5.54
 -35   5   3    0.00    6.39
  34  -4  -4    1.85    6.23
 -34   4   4    0.54    7.39
  33  -3  -5   -4.23    6.08
 -33   3   5   -2.00    6.46
  32  -2  -6    3.15    6.16
 -32   2   6   -2.54    7.77
  31  -1  -7   -0.46    5.54
 -31   1   7   -3.15    7.54
  30   0  -8   -3.54    5.92
 -30   0   8   -1.00    6.31
  29   1  -9    2.00    5.46
 -29  -1   9    1.31    6.77
  28   2 -10    8.62    6.46
 -28  -2  10    6.62    5.85
  27   3 -11   14.24    9.54
 -27  -3  11    7.08    6.23
  26   4 -12   -1.92    6.46
 -26  -4  12    6.54    6.08
  25   5 -13    4.54    5.92
 -25  -5  13    2.69    5.46
  24   6 -14    9.23    6.16
 -24  -6  14    7.85    6.31
  23   7 -15    6.31    6.08
 -23  -7  15    7.46    5.54
  22   8 -16    6.23    6.77
 -22  -8  16    0.69    6.23
  21   9 -17    1.46    6.85
 -21  -9  17    2.08    6.31
  20  10 -18    9.93   12.39
 -20 -10  18    1.08    6.08
  19  11 -19    3.46    7.08
 -19 -11  19    1.00    5.92
  18  12 -20   -4.77    8.00
 -18 -12  20    2.39    6.77
  17  13 -21   -3.23    8.23
 -17 -13  21    5.54    7.31
  16  14 -22    1.69    7.85
 -16 -14  22    3.39    6.85
  15  15 -23   -0.31    8.23
 -15 -15  23    4.92    6.69
  14  16 -24   -2.62    8.70
 -14 -16  24   -9.23    7.23
  13  17 -25    3.39    8.62
 -13 -17  25    6.00    9.62
  12  18 -26   -4.39    9.70
 -12 -18  26   -3.85   10.16
  11  19 -27    0.08    7.77
 -11 -19  27    0.46    8.08
  10  20 -28   -3.39    9.77
 -10 -20  28   -5.31    7.39
   9  21 -29    9.16   10.31
  -9 -21  29    0.08    7.08
   8  22 -30   -4.69    9.00
  -8 -22  30   -1.23    6.54
   7  23 -31    4.77    9.62
  -7 -23  31   -7.31    8.46
   6  24 -32   -5.16    8.08
  -6 -24  32    4.31    7.69
  -5 -25  33    3.39    6.46
  -4 -26  34    4.00    8.46
 -42  14  -6   -5.54    8.46
  40 -12   4   -1.54   10.77
  39 -11   3    1.85    8.77
  38 -10   2    0.00    9.31
  37  -9   1   -2.54   10.16
  36  -8   0   -4.54    9.77
 -36   8   0    0.08    4.85
  35  -7  -1   -0.23    5.69
 -35   7   1    1.77    5.00
  34  -6  -2    3.54    5.85
 -34   6   2    6.69    7.31
  33  -5  -3   -4.16    6.16
 -33   5   3   -8.31    8.93
  32  -4  -4    6.46    6.23
 -32   4   4    2.39    8.08
  31  -3  -5   -1.08    7.00
 -31   3   5    1.85    7.62
  30  -2  -6    4.54    5.77
 -30   2   6   -1.77    7.93
  29  -1  -7    2.31    6.23
 -29   1   7   -3.77    6.54
  28   0  -8    4.62    6.00
 -28   0   8   -1.46    6.93
  27   1  -9   -4.92    5.85
 -27  -1   9    5.31    7.39
  26   2 -10   -5.69    5.69
 -26  -2  10    5.08    6.31
  25   3 -11    8.62    8.31
 -25  -3  11    5.77    5.69
  24   4 -12    5.00    5.92
 -24  -4  12    5.62    9.31
  23   5 -13   12.39    5.69
 -23  -5  13    7.62    5.69
  22   6 -14   -2.23    6.00
 -22  -6  14   -2.15    5.08
  21   7 -15   -3.85    5.77
 -21  -7  15   -4.08    5.62
  20   8 -16    8.16    6.00
 -20  -8  16    0.85    5.39
  19   9 -17    0.69    6.93
 -19  -9  17   -2.08    6.39
  18  10 -18    1.62    6.69
 -18 -10  18    8.08    5.23
  17  11 -19   -0.15    7.46
 -17 -11  19    5.69    5.92
  16  12 -20   13.16    8.00
 -16 -12  20    4.69    6.16
  15  13 -21   -5.92    9.00
 -15 -13  21   -3.62    7.08
  14  14 -22    6.54   12.08
 -14 -14  22   -2.08    7.08
  13  15 -23    5.08   10.23
 -13 -15  23    2.39    9.85
  12  16 -24    0.08   11.00
 -12 -16  24   -2.15    9.54
  11  17 -25    9.08    8.46
 -11 -17  25   -4.08    9.39
  10  18 -26   -1.00    9.31
 -10 -18  26    3.31    7.85
   9  19 -27   -3.69    9.62
  -9 -19  27    1.08    8.31
   8  20 -28   -8.93   10.46
  -8 -20  28    0.92    6.23
   7  21 -29    4.62   10.08
  -7 -21  29    0.77    5.69
   6  22 -30   -1.62    9.23
  -6 -22  30   -1.69    6.08
   5  23 -31    2.39    7.16
  -5 -23  31    1.54    5.08
   4  24 -32    4.08   15.08
   3  25 -33    6.23   16.16
  -3 -25  33   -1.15   10.00
 -41  15  -7   -2.31    8.85
  39 -13   5   -1.31    8.70
  38 -12   4   -1.00   10.00
  37 -11   3    5.39   11.08
  36 -10   2   -0.46   10.31
  35  -9   1    4.31   10.31
 -35   9  -1   -0.69    5.85
  34  -8   0    2.31    7.08
 -34   8   0   -6.00    8.31
  33  -7  -1   -2.92    6.85
 -33   7   1  -11.77    8.85
  32  -6  -2   -0.46    7.00
 -32   6   2   -0.77    9.08
  31  -5  -3   -2.92    7.23
 -31   5   3   -5.00    8.62
  30  -4  -4    5.08    6.62
 -30   4   4   -3.46    7.85
  29  -3  -5   -5.16    6.77
 -29   3   5    3.31    7.62
  28  -2  -6   -0.92    5.54
 -28   2   6    1.69    7.62
  27  -1  -7    0.92    6.00
 -27   1   7    2.31    7.23
  26   0  -8   16.54    5.77
 -26   0   8    2.77    5.85
  25   1  -9    5.39    5.54
 -25  -1   9   10.16    9.62
  24   2 -10    2.46    5.54
 -24  -2  10    2.31    5.92
  23   3 -11    0.38    7.69
 -23  -3  11    1.54    5.92
  22   4 -12    8.31    6.31
 -22  -4  12   17.47    6.16
  21   5 -13   17.70    5.92
 -21  -5  13   16.24    5.46
  20   6 -14    5.23    5.69
 -20  -6  14    3.77    5.16
  19   7 -15   12.54    6.62
 -19  -7  15   12.00    5.39
  18   8 -16    2.15    6.23
 -18  -8  16   -0.38    5.77
  17   9 -17   -5.77    6.46
 -17  -9  17    1.00    5.69
  16  10 -18   12.62    6.54
 -16 -10  18    3.31    5.23
  15  11 -19   13.00    8.00
 -15 -11  19    5.46    6.31
  14  12 -20   11.00    7.62
 -14 -12  20    8.85    6.00
  13  13 -21    7.00    7.77
 -13 -13  21   -0.31    6.23
  12  14 -22   -5.39    8.08
 -12 -14  22   15.08    9.77
  11  15 -23   -2.23    8.70
 -11 -15  23    2.08    8.77
  10  16 -24    4.46    8.77
 -10 -16  24  -14.77    9.08
   9  17 -25   -2.46   10.08
  -9 -17  25    1.31    8.93
   8  18 -26    3.92   10.39
  -8 -18  26   -5.00    8.39
   7  19 -27   -8.77   11.00
  -7 -19  27   -4.77    7.85
   6  20 -28    5.08   10.77
  -6 -20  28    2.77    8.93
   5  21 -29   -2.39   10.93
  -5 -21  29   -1.39    7.08
   4  22 -30   -4.00   17.24
  -4 -22  30   -2.46    7.08
   3  23 -31   -5.31   18.78
  -3 -23  31    3.08    9.77
   2  24 -32    1.46   14.54
   1  25 -33   -5.54   15.08
 -40  16  -8   -0.85    8.77
 -39  15  -7   11.16   16.85
 -38  14  -6    5.31   18.08
  37 -13   5    8.39    8.62
 -37  13  -5   -0.46   18.85
  36 -12   4  -10.62   10.46
 -36  12  -4    4.00   14.77
 -35  11  -3    5.08   16.62
  34 -10   2   -3.23    6.93
 -34  10  -2   -2.62    8.62
  33  -9   1    7.39    7.85
 -33   9  -1    4.00   10.23
  32  -8   0    6.31    8.23
 -32   8   0   -1.00    9.16
  31  -7  -1   -7.00    8.08
 -31   7   1    3.85    9.93
  30  -6  -2    4.62    7.85
 -30   6   2   -3.46    9.54
  29  -5  -3   -5.62    6.85
 -29   5   3   -3.08    7.85
  28  -4  -4    5.39    7.31
 -28   4   4   14.39    7.31
  27  -3  -5    1.92    6.54
 -27   3   5    8.77    7.62
  26  -2  -6    2.54    6.08
 -26   2   6    5.39    6.62
  25  -1  -7    2.23    7.85
 -25   1   7    4.46    6.85
  24   0  -8    3.92    5.54
 -24   0   8    4.54    6.54
  23   1  -9   13.93    5.62
 -23  -1   9   12.23    5.92
  22   2 -10    1.31    5.23
 -22  -2  10    6.08    5.54
  21   3 -11   13.08    9.00
 -21  -3  11   27.32    6.00
  20   4 -12    3.62   11.31
 -20  -4  12   11.08    4.62
  19   5 -13   26.70    9.39
 -19  -5  13   26.09   10.23
  18   6 -14    2.85    5.62
 -18  -6  14   -2.85    5.46
  17   7 -15    0.15    6.39
 -17  -7  15   -2.31    5.39
  16   8 -16   19.62    7.23
 -16  -8  16   19.08    5.77
  15   9 -17    4.85    6.93
 -15  -9  17    4.08    5.85
  14  10 -18   35.09    7.31
 -14 -10  18   33.78    6.31
  13  11 -19    7.54    7.00
 -13 -11  19    6.39    6.62
  12  12 -20   33.70    8.23
 -12 -12  20   41.24   10.46
  11  13 -21   -1.69    8.54
 -11 -13  21   -8.39    8.00
  10  14 -22    4.46    8.54
 -10 -14  22   10.00    9.16
   9  15 -23   13.39   10.93
  -9 -15  23   14.77    8.31
   8  16 -24   -4.62    9.23
  -8 -16  24   -9.39    8.62
   7  17 -25   16.39   10.08
  -7 -17  25   11.31    8.77
   6  18 -26    1.92   11.08
  -6 -18  26   -4.62    9.39
   5  19 -27    3.77   11.16
  -5 -19  27    8.85    8.23
   4  20 -28    1.31   11.77
  -4 -20  28    1.39    7.31
   3  21 -29    3.46   20.16
  -3 -21  29    0.85    9.93
   2  22 -30    6.46   20.62
  -2 -22  30    3.00   10.31
   1  23 -31   -1.69   18.39
  -1 -23  31   -5.08    9.46
   0  24 -32    1.39   16.85
  -1  25 -33    3.15   16.39
 -38  16  -8   -4.85   15.62
 -37  15  -7    1.15   20.24
  36 -14   6    1.54    6.77
 -36  14  -6   38.01   18.31
  35 -13   5    5.62   11.54
 -35  13  -5    5.08   18.70
  34 -12   4   -8.23   12.23
 -34  12  -4   -1.08   17.70
  33 -11   3    3.15    6.00
 -33  11  -3   -1.62    8.00
  32 -10   2   -3.08    8.00
 -32  10  -2    1.77    9.85
  31  -9   1   -4.92    8.31
 -31   9  -1    0.77    9.23
  30  -8   0    2.46    7.93
 -30   8   0    2.62    9.08
  29  -7  -1    1.08    7.54
 -29   7   1   -3.54    8.31
  28  -6  -2   -2.62    7.77
 -28   6   2   -0.15    9.23
  27  -5  -3    0.38    7.54
 -27   5   3    4.54    8.23
  26  -4  -4    1.54    6.16
 -26   4   4    1.23    7.23
  25  -3  -5   10.77    5.62
 -25   3   5   10.46    7.39
  24  -2  -6   -4.23    5.54
 -24   2   6   -5.16    6.00
  23  -1  -7   19.24    5.23
 -23   1   7   14.08    6.00
  22   0  -8    3.31    5.69
 -22   0   8    4.00    5.46
  21   1  -9   19.47    5.54
 -21  -1   9   14.77    6.16
  20   2 -10   -0.23    5.54
 -20  -2  10   -3.77    5.69
  19   3 -11   16.08    6.08
 -19  -3  11   11.16    5.92
  18   4 -12   55.56    9.85
 -18  -4  12   42.63    5.85
  17   5 -13   12.54    8.77
 -17  -5  13    4.85    5.46
  16   6 -14   30.93    7.08
 -16  -6  14   25.78    5.69
  15   7 -15   -0.08    6.08
 -15  -7  15   -1.15    5.69
  14   8 -16    5.69    6.08
 -14  -8  16    5.85    5.77
  13   9 -17    3.77    7.31
 -13  -9  17    7.62    6.46
  12  10 -18    5.69    6.54
 -12 -10  18   11.00    5.77
  11  11 -19   16.16    6.69
 -11 -11  19   22.85    9.46
  10  12 -20    3.92    8.00
 -10 -12  20   -1.00    7.31
   9  13 -21   15.39    8.23
  -9 -13  21    9.77    7.93
   8  14 -22    4.85    8.85
  -8 -14  22   -4.39    7.85
   7  15 -23   22.70    9.46
  -7 -15  23    8.39    8.85
   6  16 -24   -3.08    9.85
  -6 -16  24    1.08    8.46
   5  17 -25   -1.69    8.70
  -5 -17  25   13.23    9.39
   4  18 -26    4.77   11.39
  -4 -18  26   -1.23    7.46
   3  19 -27   15.24   11.85
  -3 -19  27   -0.31   10.31
   2  20 -28    2.00    9.54
  -2 -20  28   -0.38    8.70
   1  21 -29    6.93   19.08
  -1 -21  29    7.39   11.54
   0  22 -30    1.62   21.85
   0 -22  30    2.77   11.00
  -1  23 -31    3.62   19.47
   1 -23  31   -7.77    9.46
  -2  24 -32   -7.69   16.31
  -3  25 -33    5.39   14.93
   3 -25  33   -1.85    8.85
  36 -16   8   -1.85    6.93
 -36  16  -8    2.15   18.93
  35 -15   7   -2.08    5.77
 -35  15  -7    1.15   17.85
  34 -14   6   -0.77   11.85
 -34  14  -6   18.78   16.77
  33 -13   5   12.93   11.93
 -33  13  -5    2.46   17.54
  32 -12   4    3.15    7.85
 -32  12  -4    4.46   10.23
  31 -11   3   13.47    7.31
 -31  11  -3    0.77    9.39
  30 -10   2    5.69    8.77
 -30  10  -2   -8.62   10.08
  29  -9   1    5.92    6.62
 -29   9  -1   -3.39    9.70
  28  -8   0   -2.92    7.62
 -28   8   0    3.77    9.54
  27  -7  -1   -1.54    6.46
 -27   7   1    2.00    8.08
  26  -6  -2    1.23    7.69
 -26   6   2   13.77    7.62
  25  -5  -3    4.16    6.08
 -25   5   3    4.08    8.00
  24  -4  -4   19.24    5.69
 -24   4   4    9.31    6.69
  23  -3  -5   11.70    5.69
 -23   3   5    4.69    6.93
  22  -2  -6    1.08    6.08
 -22   2   6   -4.92    6.77
  21  -1  -7    4.08    6.00
 -21   1   7    8.93    6.69
  20   0  -8   26.09    5.77
 -20   0   8   20.24    6.46
  19   1  -9   41.94    6.16
 -19  -1   9   37.01    6.31
  18   2 -10   60.33    8.31
 -18  -2  10   71.48   10.16
  17   3 -11  122.04   14.31
 -17  -3  11  118.65   11.31
  16   4 -12   12.16    9.08
 -16  -4  12   13.31    5.62
  15   5 -13   -1.08    5.92
 -15  -5  13   -1.23    6.08
  14   6 -14   13.31    5.54
 -14  -6  14   12.31    5.39
  13   7 -15   -2.54    5.92
 -13  -7  15   11.16    5.16
  12   8 -16   28.01    6.85
 -12  -8  16   18.78    5.85
  11   9 -17   14.93    7.23
 -11  -9  17   24.78    6.00
  10  10 -18   44.86    7.39
 -10 -10  18   52.32    7.46
   9  11 -19   11.47    7.00
  -9 -11  19    8.16    6.77
   8  12 -20   11.00    8.08
  -8 -12  20    5.92    7.77
   7  13 -21    3.46    8.85
  -7 -13  21   -0.54    8.08
   6  14 -22   -4.31    9.23
  -6 -14  22  -10.00    7.00
   5  15 -23   23.24   10.77
  -5 -15  23   23.24    9.39
   4  16 -24   -0.69   10.70
  -4 -16  24   -1.77    9.23
   3  17 -25    3.85   10.85
  -3 -17  25   -7.39   12.31
   2  18 -26    8.85   19.08
  -2 -18  26  -11.31   12.77
   1  19 -27    6.85   20.85
  -1 -19  27   12.54   12.54
   0  20 -28   15.70   20.16
   0 -20  28   -7.62   12.93
  -1  21 -29   -3.85    8.93
   1 -21  29    4.31   11.47
  -2  22 -30   -3.08    9.31
   2 -22  30   -0.85    6.54
  -3  23 -31    5.85    8.46
   3 -23  31    1.92    5.39
  -4  24 -32   -0.23    6.77
   4 -24  32   -6.08   10.23
   5 -25  33   -0.15   10.62
 -36  18 -10   10.31   18.01
  35 -17   9    2.31    9.85
 -35  17  -9   11.77   17.77
  34 -16   8    3.00   12.08
 -34  16  -8    0.08   18.85
  33 -15   7   -0.46    7.31
 -33  15  -7   -0.15   15.62
  32 -14   6   -4.31   12.47
 -32  14  -6    2.39    8.23
  31 -13   5    0.38    8.77
 -31  13  -5    2.39   10.62
  30 -12   4    2.23    8.62
 -30  12  -4   -6.39    9.93
  29 -11   3    5.31    7.46
 -29  11  -3  -13.93   18.62
  28 -10   2    4.46    8.54
 -28  10  -2    1.69   10.23
  27  -9   1   11.16    7.00
 -27   9  -1   -2.39   10.08
  26  -8   0    4.77    7.77
 -26   8   0   -0.38    9.85
  25  -7  -1    3.00    7.31
 -25   7   1   -3.69    8.08
  24  -6  -2   -3.15    6.46
 -24   6   2    1.08    6.93
  23  -5  -3    0.92    6.39
 -23   5   3   -1.46    7.85
  22  -4  -4   -5.00    6.00
 -22   4   4    1.69    6.62
  21  -3  -5   33.16    6.46
 -21   3   5   31.01    6.62
  20  -2  -6   29.62    5.85
 -20   2   6   31.93    6.54
  19  -1  -7   29.86    5.85
 -19   1   7   27.93    6.00
  18   0  -8   30.09    5.39
 -18   0   8   29.86    6.08
  17   1  -9    1.15    4.77
 -17  -1   9    0.08    4.85
  16   2 -10   -0.38    4.31
 -16  -2  10   -4.08    5.16
  15   3 -11    9.46    5.92
 -15  -3  11    6.46    4.46
  14   4 -12    6.00    5.69
 -14  -4  12   13.70    5.08
  13   5 -13   61.33    6.54
 -13  -5  13   57.40    5.92
  12   6 -14   25.39    7.00
 -12  -6  14   21.31    5.31
  11   7 -15    4.69    6.39
 -11  -7  15    1.92    5.23
  10   8 -16   -2.15    6.46
 -10  -8  16  -14.70    9.62
   9   9 -17    4.00    6.85
  -9  -9  17    3.08    6.85
   8  10 -18  -14.24    8.54
  -8 -10  18    1.85    7.16
   7  11 -19    3.39    8.08
  -7 -11  19    3.39    6.93
   6  12 -20   24.24    8.00
  -6 -12  20   27.93    7.54
   5  13 -21   15.24    8.93
  -5 -13  21   28.32    7.93
   4  14 -22    9.39    9.85
  -4 -14  22   -0.23    7.16
   3  15 -23    4.16   10.77
  -3 -15  23    1.77    9.39
   2  16 -24    1.77   10.39
  -2 -16  24  -10.93    9.77
   1  17 -25   -7.54   19.31
  -1 -17  25   -2.85    8.00
   0  18 -26   -9.46   21.31
   0 -18  26    8.31    9.16
  -1  19 -27   17.39   21.70
   1 -19  27   -5.31   12.47
  -2  20 -28   16.54   20.39
   2 -20  28   10.39   13.31
  -3  21 -29   -1.46   17.77
   3 -21  29   -1.46   13.47
  -4  22 -30   -7.00   17.54
   4 -22  30   -8.23   11.54
  -5  23 -31   -6.39   11.23
   5 -23  31    2.31    6.77
  -6  24 -32   -6.62    9.39
   6 -24  32    8.85    8.08
 -36  20 -12    6.46   12.54
 -35  19 -11   -4.00   13.08
 -34  18 -10   -1.85    9.31
  33 -17   9    2.00    7.62
 -33  17  -9    1.39   17.85
  32 -16   8    3.08    7.23
 -32  16  -8   11.16   18.47
  31 -15   7   12.39   11.39
 -31  15  -7   -1.62    9.54
  30 -14   6   10.31   14.70
 -30  14  -6    7.62    8.77
  29 -13   5   -1.69    8.46
 -29  13  -5    9.23   10.31
  28 -12   4    8.46    7.93
 -28  12  -4    5.31    9.62
  27 -11   3    3.54    8.62
 -27  11  -3   -6.00   10.31
  26 -10   2    4.39    8.54
 -26  10  -2    1.46    9.08
  25  -9   1   -3.46    7.16
 -25   9  -1    4.08    8.77
  24  -8   0   -3.46    6.62
 -24   8   0    2.92    7.54
  23  -7  -1   23.62    7.23
 -23   7   1   24.39    8.46
  22  -6  -2   -7.54    6.69
 -22   6   2    1.85    7.31
  21  -5  -3   40.71    6.69
 -21   5   3   42.71    8.23
  20  -4  -4   -4.46    5.31
 -20   4   4   -2.00    6.54
  19  -3  -5   -1.31    5.46
 -19   3   5    8.77    6.00
  18  -2  -6   42.24    6.23
 -18   2   6   42.17    6.54
  17  -1  -7   11.23    5.23
 -17   1   7    0.62    5.77
  16   0  -8  264.31   10.85
 -16   0   8  239.54   10.85
  15   1  -9   -1.31    5.08
 -15  -1   9   -5.62    7.23
  14   2 -10  209.45   13.93
 -14  -2  10  189.91    9.39
  13   3 -11   16.62    5.62
 -13  -3  11   21.85    5.54
  12   4 -12   94.72    6.69
 -12  -4  12   94.18    6.00
  11   5 -13    6.93    6.00
 -11  -5  13    0.15    4.77
  10   6 -14    6.85    6.69
 -10  -6  14   11.70    5.54
   9   7 -15   60.94    7.16
  -9  -7  15   67.41    9.62
   8   8 -16   -2.77    6.69
  -8  -8  16    3.46    6.54
   7   9 -17   52.48    7.77
  -7  -9  17   47.09    8.00
   6  10 -18    0.69    7.62
  -6 -10  18    9.23    7.16
   5  11 -19   40.63    8.70
  -5 -11  19   45.17    8.08
   4  12 -20   -4.00    8.62
  -4 -12  20   -5.23    8.00
   3  13 -21   12.00    9.23
  -3 -13  21   11.31    8.85
   2  14 -22   13.85    8.23
  -2 -14  22    6.54    8.85
   1  15 -23    7.46    8.39
  -1 -15  23   -6.23   12.08
   0  16 -24   18.62   11.85
   0 -16  24   -2.54    6.54
  -1  17 -25   -3.54    8.70
   1 -17  25    3.00    8.54
  -2  18 -26   -2.85   20.47
   2 -18  26   -2.92    8.31
  -3  19 -27    1.77   20.93
   3 -19  27   12.23    8.39
  -4  20 -28   -2.69   18.62
   4 -20  28  -14.93   12.16
  -5  21 -29    3.54    9.93
   5 -21  29   -6.46    9.08
  -6  22 -30   -8.08   10.77
   6 -22  30   -0.46    8.00
  -7  23 -31    5.77   11.31
   7 -23  31    2.08    5.69
  -8  24 -32    1.39    6.69
   8 -24  32    2.85    6.93
 -34  20 -12    5.77   14.93
  33 -19  11    4.46    7.46
 -33  19 -11   -4.92    8.08
  32 -18  10   -1.31    7.46
 -32  18 -10   -0.85   13.31
  31 -17   9    0.54    5.54
 -31  17  -9    3.15    6.93
  30 -16   8    4.77    8.31
 -30  16  -8    1.69    8.08
  29 -15   7   -3.77    8.62
 -29  15  -7    2.08   10.16
  28 -14   6   -3.54    9.16
 -28  14  -6   -1.08   10.77
  27 -13   5    2.23    8.46
 -27  13  -5    8.00   10.70
  26 -12   4   -0.46    9.70
 -26  12  -4    6.31   10.39
  25 -11   3    1.31    9.16
 -25  11  -3   -0.54   16.47
  24 -10   2   -3.54    7.16
 -24  10  -2   16.24    8.54
  23  -9   1    7.85    8.16
 -23   9  -1   10.70    8.85
  22  -8   0    3.23    6.16
 -22   8   0    4.69    7.23
  21  -7  -1    6.62    6.69
 -21   7   1   12.62    7.39
  20  -6  -2   24.08    6.39
 -20   6   2   28.24    6.46
  19  -5  -3    7.16    6.85
 -19   5   3    9.85    7.31
  18  -4  -4   90.80    7.77
 -18   4   4   84.49    8.00
  17  -3  -5   21.16    5.69
 -17   3   5   17.70    6.69
  16  -2  -6  152.97    8.31
 -16   2   6  166.67    9.00
  15  -1  -7   15.47    4.92
 -15   1   7   16.31    5.62
  14   0  -8  147.89    7.77
 -14   0   8  155.13    7.93
  13   1  -9   68.02    5.31
 -13  -1   9   71.25    5.69
 -12  -2  10   60.33   11.16
  11   3 -11  432.83   16.24
 -11  -3  11  532.63   27.47
  10   4 -12  106.57    7.16
 -10  -4  12  104.49    6.54
   9   5 -13  152.89    8.62
  -9  -5  13  149.82    8.77
   8   6 -14   35.40    6.93
  -8  -6  14   49.63    8.08
   7   7 -15   16.85    6.46
  -7  -7  15    7.54    5.92
   6   8 -16   55.94    8.77
  -6  -8  16   46.40    6.93
   5   9 -17    2.77    7.54
  -5  -9  17    8.39    6.93
   4  10 -18  102.26   10.77
  -4 -10  18  105.11    8.31
   3  11 -19    6.46    8.85
  -3 -11  19    9.23    7.39
   2  12 -20   13.08    9.00
  -2 -12  20    2.46    8.16
   1  13 -21   10.08    8.77
  -1 -13  21   -7.46    8.70
   0  14 -22   -8.77   15.08
   0 -14  22   -6.31    7.31
  -1  15 -23   -3.23   20.01
   1 -15  23    9.85   12.23
  -2  16 -24   -5.77   18.93
   2 -16  24  -16.16   12.62
  -3  17 -25   -5.46   19.85
   3 -17  25    9.08   13.39
  -4  18 -26   -2.92   13.08
   4 -18  26    1.00   13.39
  -5  19 -27   -7.23   20.47
   5 -19  27    1.46   13.16
  -6  20 -28   19.31   11.31
   6 -20  28    3.69    9.54
  -7  21 -29   -2.77   11.47
   7 -21  29   -0.62   10.00
  -8  22 -30   -2.85   12.00
   8 -22  30    1.23    8.08
  -9  23 -31   -7.93   10.93
   9 -23  31   -1.08    6.69
  10 -24  32   -1.69   10.08
 -33  21 -13    4.77   16.24
  32 -20  12   -2.62    8.16
 -32  20 -12    3.46    7.54
  31 -19  11    0.69    6.69
 -31  19 -11    0.92    6.77
  30 -18  10    4.69    7.93
 -30  18 -10   -2.00    8.93
  29 -17   9  -10.70    8.93
 -29  17  -9   10.62    7.31
  28 -16   8   12.70    8.46
 -28  16  -8    6.08   10.39
  27 -15   7   -0.69    8.23
 -27  15  -7   -0.23    9.54
  26 -14   6   12.31    8.46
 -26  14  -6    4.23   10.39
  25 -13   5   10.39    8.70
 -25  13  -5    0.85    9.39
  24 -12   4    5.23    8.93
 -24  12  -4    5.77   10.16
  23 -11   3   -0.92    7.46
 -23  11  -3   -4.16    8.54
  22 -10   2   11.47    7.31
 -22  10  -2  -10.77    8.39
  21  -9   1   17.85   10.70
 -21   9  -1   18.85    7.69
  20  -8   0   27.55    7.00
 -20   8   0   14.39    8.62
  19  -7  -1   29.09    6.16
 -19   7   1   34.16    7.39
  18  -6  -2   42.01    6.39
 -18   6   2   36.09    7.16
  17  -5  -3   15.39    5.62
 -17   5   3   13.00    6.31
  16  -4  -4    3.69    5.69
 -16   4   4   10.62    6.62
  15  -3  -5   14.00    5.16
 -15   3   5   16.85    5.39
  14  -2  -6  179.13    8.31
 -14   2   6  187.29    8.85
  13  -1  -7    9.93    5.16
 -13   1   7    5.46    5.39
  12   0  -8  291.01   11.54
 -12   0   8  289.55   11.54
  11   1  -9  108.26    6.77
 -11  -1   9  104.80    6.31
  10   2 -10  127.04    7.85
 -10  -2  10  130.66    7.23
   9   3 -11   85.64    6.54
  -9  -3  11   92.95    6.46
   8   4 -12   10.16    5.85
  -8  -4  12   22.16    5.46
   7   5 -13   77.26    6.00
  -7  -5  13   63.56    6.39
   6   6 -14    0.77    6.39
  -6  -6  14   -0.69    5.62
   5   7 -15  104.88    8.31
  -5  -7  15  108.19    7.69
   4   8 -16   41.09    7.54
  -4  -8  16   57.02    7.46
   3   9 -17   34.86    8.31
  -3  -9  17   37.94    7.16
   2  10 -18   80.18    9.77
  -2 -10  18   68.48    9.16
   1  11 -19    6.69    7.16
  -1 -11  19    5.08    8.00
   0  12 -20   -0.69    9.85
   0 -12  20    0.62    7.93
  -1  13 -21   -1.00    9.39
   1 -13  21    7.39    8.54
  -2  14 -22   11.39    9.00
   2 -14  22   10.77    7.93
  -3  15 -23   16.70   18.39
   3 -15  23    0.31   13.62
  -4  16 -24   16.31   21.16
   4 -16  24   16.01   13.23
  -5  17 -25  -12.39   20.39
   5 -17  25   -4.54   14.47
  -6  18 -26    7.85   21.70
   6 -18  26    2.00   13.77
  -7  19 -27    1.69   12.47
   7 -19  27   12.16   10.08
  -8  20 -28  -21.24   12.62
   8 -20  28    5.23   10.46
  -9  21 -29   11.00   12.77
   9 -21  29    3.69    9.31
 -10  22 -30   -4.08   10.77
  10 -22  30    7.69    7.62
 -11  23 -31    5.08   11.85
  11 -23  31   -0.15    6.54
  32 -22  14   -2.39   11.54
 -32  22 -14   -3.62   11.47
  31 -21  13    0.31    7.23
 -31  21 -13    0.38    6.08
  30 -20  12    1.23    9.31
 -30  20 -12   -5.08    9.31
  29 -19  11   -3.92    8.39
 -29  19 -11   -3.69    9.39
  28 -18  10    4.92    9.46
 -28  18 -10    0.69    9.70
  27 -17   9   11.31    9.39
 -27  17  -9    5.77   10.31
  26 -16   8    2.46    9.31
 -26  16  -8    7.39   11.77
  25 -15   7    3.92    8.77
 -25  15  -7   -1.62   10.31
  24 -14   6    6.69    8.77
 -24  14  -6   -4.46   10.46
  23 -13   5    4.23    9.54
 -23  13  -5   15.24   10.16
  22 -12   4    4.00    7.16
 -22  12  -4    5.23    9.39
  21 -11   3   27.62    6.54
 -21  11  -3   19.93    8.31
  20 -10   2   -6.46    7.54
 -20  10  -2    3.92    8.46
  19  -9   1   40.86    6.93
 -19   9  -1   32.24    8.46
  18  -8   0   17.08    6.08
 -18   8   0   24.93    7.16
  17  -7  -1   -6.08    6.62
 -17   7   1    2.00    7.46
  16  -6  -2  161.36    8.62
[truncated: 1,517,299 more chars]
