# Supplementary material for: Crystalline hydrogen bonding of water molecules confined in a metal-organic framework
Source: Commun Chem. 2022 Apr 8;5:51. doi: 10.1038/s42004-022-00666-8 (PMC9814150; doi:10.1038/s42004-022-00666-8)
Supplement: Supplementary file 3 — Supplementary Data 1 [file 42004_2022_666_MOESM3_ESM.zip › 298_H2O-HK(4th).cif]

 
data_H2O-HK(4th)
 
_audit_creation_method            'SHELXL-2018/3'
_shelx_SHELXL_version_number      '2018/3'
_chemical_name_systematic         ?
_chemical_name_common             ?
_chemical_melting_point           ?
_chemical_formula_moiety          
 'C18 H6 Cu3 O12 3(H2 O), 1.2(H2 O)'
_chemical_formula_sum
 'C18 H14.40 Cu3 O16.20' 
_chemical_formula_weight          680.51

loop_
 _atom_type_symbol
 _atom_type_description
 _atom_type_scat_dispersion_real
 _atom_type_scat_dispersion_imag
 _atom_type_scat_source
 'C'  'C'   0.0021   0.0012
 'International Tables Vol C Tables 4.2.6.8 and 6.1.1.4'
 'H'  'H'   0.0000   0.0000
 'International Tables Vol C Tables 4.2.6.8 and 6.1.1.4'
 'O'  'O'   0.0080   0.0047
 'International Tables Vol C Tables 4.2.6.8 and 6.1.1.4'
 'Cu'  'Cu'   0.3383   1.0252
 'International Tables Vol C Tables 4.2.6.8 and 6.1.1.4'
 
_space_group_crystal_system       cubic
_space_group_IT_number            225
_space_group_name_H-M_alt         'F m -3 m'
_space_group_name_Hall            '-F 4 2 3'
 
_shelx_space_group_comment
;
The symmetry employed for this shelxl refinement is uniquely defined
by the following loop, which should always be used as a source of
symmetry information in preference to the above space-group names.
They are only intended as comments.
;
 
loop_
 _space_group_symop_operation_xyz
 'x, y, z'
 '-x, -y, z'
 '-x, y, -z'
 'x, -y, -z'
 'z, x, y'
 'z, -x, -y'
 '-z, -x, y'
 '-z, x, -y'
 'y, z, x'
 '-y, z, -x'
 'y, -z, -x'
 '-y, -z, x'
 'y, x, -z'
 '-y, -x, -z'
 'y, -x, z'
 '-y, x, z'
 'x, z, -y'
 '-x, z, y'
 '-x, -z, -y'
 'x, -z, y'
 'z, y, -x'
 'z, -y, x'
 '-z, y, x'
 '-z, -y, -x'
 'x, y+1/2, z+1/2'
 '-x, -y+1/2, z+1/2'
 '-x, y+1/2, -z+1/2'
 'x, -y+1/2, -z+1/2'
 'z, x+1/2, y+1/2'
 'z, -x+1/2, -y+1/2'
 '-z, -x+1/2, y+1/2'
 '-z, x+1/2, -y+1/2'
 'y, z+1/2, x+1/2'
 '-y, z+1/2, -x+1/2'
 'y, -z+1/2, -x+1/2'
 '-y, -z+1/2, x+1/2'
 'y, x+1/2, -z+1/2'
 '-y, -x+1/2, -z+1/2'
 'y, -x+1/2, z+1/2'
 '-y, x+1/2, z+1/2'
 'x, z+1/2, -y+1/2'
 '-x, z+1/2, y+1/2'
 '-x, -z+1/2, -y+1/2'
 'x, -z+1/2, y+1/2'
 'z, y+1/2, -x+1/2'
 'z, -y+1/2, x+1/2'
 '-z, y+1/2, x+1/2'
 '-z, -y+1/2, -x+1/2'
 'x+1/2, y, z+1/2'
 '-x+1/2, -y, z+1/2'
 '-x+1/2, y, -z+1/2'
 'x+1/2, -y, -z+1/2'
 'z+1/2, x, y+1/2'
 'z+1/2, -x, -y+1/2'
 '-z+1/2, -x, y+1/2'
 '-z+1/2, x, -y+1/2'
 'y+1/2, z, x+1/2'
 '-y+1/2, z, -x+1/2'
 'y+1/2, -z, -x+1/2'
 '-y+1/2, -z, x+1/2'
 'y+1/2, x, -z+1/2'
 '-y+1/2, -x, -z+1/2'
 'y+1/2, -x, z+1/2'
 '-y+1/2, x, z+1/2'
 'x+1/2, z, -y+1/2'
 '-x+1/2, z, y+1/2'
 '-x+1/2, -z, -y+1/2'
 'x+1/2, -z, y+1/2'
 'z+1/2, y, -x+1/2'
 'z+1/2, -y, x+1/2'
 '-z+1/2, y, x+1/2'
 '-z+1/2, -y, -x+1/2'
 'x+1/2, y+1/2, z'
 '-x+1/2, -y+1/2, z'
 '-x+1/2, y+1/2, -z'
 'x+1/2, -y+1/2, -z'
 'z+1/2, x+1/2, y'
 'z+1/2, -x+1/2, -y'
 '-z+1/2, -x+1/2, y'
 '-z+1/2, x+1/2, -y'
 'y+1/2, z+1/2, x'
 '-y+1/2, z+1/2, -x'
 'y+1/2, -z+1/2, -x'
 '-y+1/2, -z+1/2, x'
 'y+1/2, x+1/2, -z'
 '-y+1/2, -x+1/2, -z'
 'y+1/2, -x+1/2, z'
 '-y+1/2, x+1/2, z'
 'x+1/2, z+1/2, -y'
 '-x+1/2, z+1/2, y'
 '-x+1/2, -z+1/2, -y'
 'x+1/2, -z+1/2, y'
 'z+1/2, y+1/2, -x'
 'z+1/2, -y+1/2, x'
 '-z+1/2, y+1/2, x'
 '-z+1/2, -y+1/2, -x'
 '-x, -y, -z'
 'x, y, -z'
 'x, -y, z'
 '-x, y, z'
 '-z, -x, -y'
 '-z, x, y'
 'z, x, -y'
 'z, -x, y'
 '-y, -z, -x'
 'y, -z, x'
 '-y, z, x'
 'y, z, -x'
 '-y, -x, z'
 'y, x, z'
 '-y, x, -z'
 'y, -x, -z'
 '-x, -z, y'
 'x, -z, -y'
 'x, z, y'
 '-x, z, -y'
 '-z, -y, x'
 '-z, y, -x'
 'z, -y, -x'
 'z, y, x'
 '-x, -y+1/2, -z+1/2'
 'x, y+1/2, -z+1/2'
 'x, -y+1/2, z+1/2'
 '-x, y+1/2, z+1/2'
 '-z, -x+1/2, -y+1/2'
 '-z, x+1/2, y+1/2'
 'z, x+1/2, -y+1/2'
 'z, -x+1/2, y+1/2'
 '-y, -z+1/2, -x+1/2'
 'y, -z+1/2, x+1/2'
 '-y, z+1/2, x+1/2'
 'y, z+1/2, -x+1/2'
 '-y, -x+1/2, z+1/2'
 'y, x+1/2, z+1/2'
 '-y, x+1/2, -z+1/2'
 'y, -x+1/2, -z+1/2'
 '-x, -z+1/2, y+1/2'
 'x, -z+1/2, -y+1/2'
 'x, z+1/2, y+1/2'
 '-x, z+1/2, -y+1/2'
 '-z, -y+1/2, x+1/2'
 '-z, y+1/2, -x+1/2'
 'z, -y+1/2, -x+1/2'
 'z, y+1/2, x+1/2'
 '-x+1/2, -y, -z+1/2'
 'x+1/2, y, -z+1/2'
 'x+1/2, -y, z+1/2'
 '-x+1/2, y, z+1/2'
 '-z+1/2, -x, -y+1/2'
 '-z+1/2, x, y+1/2'
 'z+1/2, x, -y+1/2'
 'z+1/2, -x, y+1/2'
 '-y+1/2, -z, -x+1/2'
 'y+1/2, -z, x+1/2'
 '-y+1/2, z, x+1/2'
 'y+1/2, z, -x+1/2'
 '-y+1/2, -x, z+1/2'
 'y+1/2, x, z+1/2'
 '-y+1/2, x, -z+1/2'
 'y+1/2, -x, -z+1/2'
 '-x+1/2, -z, y+1/2'
 'x+1/2, -z, -y+1/2'
 'x+1/2, z, y+1/2'
 '-x+1/2, z, -y+1/2'
 '-z+1/2, -y, x+1/2'
 '-z+1/2, y, -x+1/2'
 'z+1/2, -y, -x+1/2'
 'z+1/2, y, x+1/2'
 '-x+1/2, -y+1/2, -z'
 'x+1/2, y+1/2, -z'
 'x+1/2, -y+1/2, z'
 '-x+1/2, y+1/2, z'
 '-z+1/2, -x+1/2, -y'
 '-z+1/2, x+1/2, y'
 'z+1/2, x+1/2, -y'
 'z+1/2, -x+1/2, y'
 '-y+1/2, -z+1/2, -x'
 'y+1/2, -z+1/2, x'
 '-y+1/2, z+1/2, x'
 'y+1/2, z+1/2, -x'
 '-y+1/2, -x+1/2, z'
 'y+1/2, x+1/2, z'
 '-y+1/2, x+1/2, -z'
 'y+1/2, -x+1/2, -z'
 '-x+1/2, -z+1/2, y'
 'x+1/2, -z+1/2, -y'
 'x+1/2, z+1/2, y'
 '-x+1/2, z+1/2, -y'
 '-z+1/2, -y+1/2, x'
 '-z+1/2, y+1/2, -x'
 'z+1/2, -y+1/2, -x'
 'z+1/2, y+1/2, x'
 
_cell_length_a                    26.296(3)
_cell_length_b                    26.296(3)
_cell_length_c                    26.296(3)
_cell_angle_alpha                 90
_cell_angle_beta                  90
_cell_angle_gamma                 90
_cell_volume                      18184(6)
_cell_formula_units_Z             16
_cell_measurement_temperature     298(2)
_cell_measurement_reflns_used     113379
_cell_measurement_theta_min       0.361
_cell_measurement_theta_max       33.548
 
_exptl_crystal_description        'octahedron'
_exptl_crystal_colour             'dark blue'
_exptl_crystal_density_meas       ?
_exptl_crystal_density_method     ?
_exptl_crystal_density_diffrn     0.994          
_exptl_crystal_F_000              5424
_exptl_transmission_factor_min    ?
_exptl_transmission_factor_max    ?
_exptl_crystal_size_max           0.054
_exptl_crystal_size_mid           0.052
_exptl_crystal_size_min           0.050
_exptl_absorpt_coefficient_mu     1.031
_shelx_estimated_absorpt_T_min    0.946
_shelx_estimated_absorpt_T_max    0.950
_exptl_absorpt_correction_type    'empirical'
_exptl_absorpt_correction_T_min   0.836
_exptl_absorpt_correction_T_max   1.000
_exptl_absorpt_process_details    '<i>HKL3000sm Scalepack</i>(Otwinowski et.al,2003)'
_exptl_absorpt_special_details    ?
_diffrn_ambient_temperature       298(2)
_diffrn_radiation_wavelength      0.630
_diffrn_radiation_type            synchrotron
_diffrn_source                    'PLSII 2D bending magnet'
_diffrn_measurement_device_type   'Rayonix MX225HS CCD area detector'
_diffrn_measurement_method        'omega scan'
_diffrn_detector_area_resol_mean  ?
_diffrn_reflns_number             46990
_diffrn_reflns_av_unetI/netI      0.0517
_diffrn_reflns_av_R_equivalents   0.2499
_diffrn_reflns_limit_h_min        -36
_diffrn_reflns_limit_h_max        36
_diffrn_reflns_limit_k_min        -36
_diffrn_reflns_limit_k_max        36
_diffrn_reflns_limit_l_min        -36
_diffrn_reflns_limit_l_max        36
_diffrn_reflns_theta_min          1.373
_diffrn_reflns_theta_max          25.998
_diffrn_reflns_theta_full         22.210
_diffrn_measured_fraction_theta_max   0.990
_diffrn_measured_fraction_theta_full  0.984
_diffrn_reflns_Laue_measured_fraction_max    0.990
_diffrn_reflns_Laue_measured_fraction_full   0.984
_diffrn_reflns_point_group_measured_fraction_max   0.990
_diffrn_reflns_point_group_measured_fraction_full  0.984
_reflns_number_total              1326
_reflns_number_gt                 580
_reflns_threshold_expression      'I > 2\s(I)'
_reflns_Friedel_coverage          0.000
_reflns_Friedel_fraction_max      .
_reflns_Friedel_fraction_full     .
 
_reflns_special_details
;
 Reflections were merged by SHELXL according to the crystal
 class for the calculation of statistics and refinement.
 
 _reflns_Friedel_fraction is defined as the number of unique
 Friedel pairs measured divided by the number that would be
 possible theoretically, ignoring centric projections and
 systematic absences.
;
 
_computing_data_collection        '<i>PAL BL2D-SMDC Program</i>(Shin et.al, 2016)'
_computing_cell_refinement        '<i>HKL3000sm</i>(Otwinowski & Minor, 1997)'
_computing_data_reduction         '<i>HKL3000sm</i>(Otwinowski & Minor, 1997)'
_computing_structure_solution     '<i>SHELXT-2018</i>(Sheldrick, 2018)'
_computing_structure_refinement   '<i>SHELXL-2018</i>(Sheldrick, 2018)'
_computing_molecular_graphics     '<i>DIAMOND 4</i>(Putx&Brandenburg, 2014)'
_computing_publication_material   '<i>publCIF</i>(Westrip, 2010)'
_refine_special_details           ?
_refine_ls_structure_factor_coef  Fsqd
_refine_ls_matrix_type            full
_refine_ls_weighting_scheme       calc
_refine_ls_weighting_details
'w=1/[\s^2^(Fo^2^)+(0.1833P)^2^] where P=(Fo^2^+2Fc^2^)/3'
_atom_sites_solution_primary      ?
_atom_sites_solution_secondary    ?
_atom_sites_solution_hydrogens    mixed
_refine_ls_hydrogen_treatment     mixed
_refine_ls_extinction_method      none
_refine_ls_extinction_coef        .
_refine_ls_number_reflns          1326
_refine_ls_number_parameters      53
_refine_ls_number_restraints      18
_refine_ls_R_factor_all           0.1469
_refine_ls_R_factor_gt            0.0841
_refine_ls_wR_factor_ref          0.2930
_refine_ls_wR_factor_gt           0.2496
_refine_ls_goodness_of_fit_ref    0.941
_refine_ls_restrained_S_all       0.939
_refine_ls_shift/su_max           0.000
_refine_ls_shift/su_mean          0.000
 
loop_
 _atom_site_label
 _atom_site_type_symbol
 _atom_site_fract_x
 _atom_site_fract_y
 _atom_site_fract_z
 _atom_site_U_iso_or_equiv
 _atom_site_adp_type
 _atom_site_occupancy
 _atom_site_site_symmetry_order  
 _atom_site_calc_flag
 _atom_site_refinement_flags_posn
 _atom_site_refinement_flags_adp
 _atom_site_refinement_flags_occupancy
 _atom_site_disorder_assembly
 _atom_site_disorder_group
Cu1 Cu 0.21476(3) 0.28524(3) 0.500000 0.0841(6) Uani 1 4 d S T P . .
O1 O 0.25702(15) 0.31719(16) 0.55252(15) 0.1005(13) Uani 1 1 d . . . . .
C1 C 0.2963(2) 0.2963(2) 0.5690(3) 0.090(2) Uani 1 2 d S T P . .
C2 C 0.3220(2) 0.3220(2) 0.6139(3) 0.097(2) Uani 1 2 d S T P . .
C3 C 0.3646(2) 0.3007(3) 0.6354(2) 0.099(2) Uani 1 2 d S T P . .
H3 H 0.379006 0.271771 0.620993 0.118 Uiso 1 2 calc R U P . .
O1W O 0.1558(2) 0.3442(2) 0.500000 0.145(4) Uani 1 4 d DS TU P . .
H1O1 H 0.1215(4) 0.3375(8) 0.500000 0.217 Uiso 1 2 d DS U P . .
O2W O 0.0739(14) 0.2744(9) 0.5129(10) 0.111(13) Uani 0.1 1 d D U P A -1
H1O2 H 0.082(4) 0.2488(10) 0.4904(17) 0.166 Uiso 0.1 1 d D U P B -1
H2O2 H 0.071(5) 0.3052(9) 0.4967(18) 0.166 Uiso 0.1 1 d D U P C -1
 
loop_
 _atom_site_aniso_label
 _atom_site_aniso_U_11
 _atom_site_aniso_U_22
 _atom_site_aniso_U_33
 _atom_site_aniso_U_23
 _atom_site_aniso_U_13
 _atom_site_aniso_U_12
Cu1 0.0873(7) 0.0873(7) 0.0777(9) 0.000 0.000 0.0145(6)
O1 0.105(3) 0.097(3) 0.099(3) -0.016(2) -0.018(2) 0.020(2)
C1 0.092(3) 0.092(3) 0.086(5) 0.002(3) 0.002(3) 0.003(4)
C2 0.101(3) 0.101(3) 0.090(5) -0.005(3) -0.005(3) 0.011(4)
C3 0.096(3) 0.104(5) 0.096(3) -0.008(3) -0.006(4) 0.008(3)
O1W 0.133(5) 0.133(5) 0.168(8) 0.000 0.000 0.050(6)
O2W 0.090(15) 0.144(19) 0.10(2) 0.012(15) -0.004(14) 0.000(15)
 
_geom_special_details
;
 All esds (except the esd in the dihedral angle between two l.s. planes)
 are estimated using the full covariance matrix.  The cell esds are taken
 into account individually in the estimation of esds in distances, angles
 and torsion angles; correlations between esds in cell parameters are only
 used when they are defined by crystal symmetry.  An approximate (isotropic)
 treatment of cell esds is used for estimating esds involving l.s. planes.
;
 
loop_
 _geom_bond_atom_site_label_1
 _geom_bond_atom_site_label_2
 _geom_bond_distance
 _geom_bond_site_symmetry_2
 _geom_bond_publ_flag
Cu1 O1 1.962(4) 86_556 ?
Cu1 O1 1.962(4) 181 ?
Cu1 O1 1.962(4) 98_556 ?
Cu1 O1 1.962(4) . ?
Cu1 O1W 2.192(9) . ?
Cu1 Cu1 2.621(3) 169_556 ?
O1 C1 1.247(5) . ?
C1 C2 1.519(12) . ?
C2 C3 1.375(6) 11_566 ?
C2 C3 1.375(6) . ?
C3 H3 0.9300 . ?
O1W H1O1 0.919(7) . ?
O1W H1O1 0.919(7) 86_556 ?
O2W H1O2 0.9200(11) . ?
O2W H2O2 0.9200(12) . ?
 
loop_
 _geom_angle_atom_site_label_1
 _geom_angle_atom_site_label_2
 _geom_angle_atom_site_label_3
 _geom_angle
 _geom_angle_site_symmetry_1
 _geom_angle_site_symmetry_3
 _geom_angle_publ_flag
O1 Cu1 O1 89.5(2) 86_556 181 ?
O1 Cu1 O1 89.4(3) 86_556 98_556 ?
O1 Cu1 O1 168.8(2) 181 98_556 ?
O1 Cu1 O1 168.8(2) 86_556 . ?
O1 Cu1 O1 89.4(3) 181 . ?
O1 Cu1 O1 89.5(2) 98_556 . ?
O1 Cu1 O1W 95.62(12) 86_556 . ?
O1 Cu1 O1W 95.62(12) 181 . ?
O1 Cu1 O1W 95.62(12) 98_556 . ?
O1 Cu1 O1W 95.62(12) . . ?
O1 Cu1 Cu1 84.38(12) 86_556 169_556 ?
O1 Cu1 Cu1 84.38(12) 181 169_556 ?
O1 Cu1 Cu1 84.38(12) 98_556 169_556 ?
O1 Cu1 Cu1 84.38(12) . 169_556 ?
O1W Cu1 Cu1 180.00(6) . 169_556 ?
C1 O1 Cu1 121.7(5) . . ?
O1 C1 O1 127.5(8) . 110 ?
O1 C1 C2 116.2(4) . . ?
O1 C1 C2 116.2(4) 110 . ?
C3 C2 C3 119.7(9) 11_566 . ?
C3 C2 C1 120.1(4) 11_566 . ?
C3 C2 C1 120.1(4) . . ?
C2 C3 C2 120.3(9) . 8_656 ?
C2 C3 H3 119.8 . . ?
C2 C3 H3 119.8 8_656 . ?
Cu1 O1W H1O1 124.1(13) . . ?
Cu1 O1W H1O1 124.1(13) . 86_556 ?
H1O1 O1W H1O1 112(3) . 86_556 ?
H1O2 O2W H2O2 111.40(18) . . ?
 
loop_
 _geom_torsion_atom_site_label_1
 _geom_torsion_atom_site_label_2
 _geom_torsion_atom_site_label_3
 _geom_torsion_atom_site_label_4
 _geom_torsion
 _geom_torsion_site_symmetry_1
 _geom_torsion_site_symmetry_2
 _geom_torsion_site_symmetry_3
 _geom_torsion_site_symmetry_4
 _geom_torsion_publ_flag
Cu1 O1 C1 O1 7.7(12) . . . 110 ?
Cu1 O1 C1 C2 -172.9(5) . . . . ?
O1 C1 C2 C3 2.5(13) . . . 11_566 ?
O1 C1 C2 C3 -178.0(8) 110 . . 11_566 ?
O1 C1 C2 C3 178.1(8) . . . . ?
O1 C1 C2 C3 -2.5(13) 110 . . . ?
C3 C2 C3 C2 -0.3(19) 11_566 . . 8_656 ?
C1 C2 C3 C2 -175.8(6) . . . 8_656 ?
 
loop_
 _geom_hbond_atom_site_label_D 
 _geom_hbond_atom_site_label_H 
 _geom_hbond_atom_site_label_A 
 _geom_hbond_distance_DH 
 _geom_hbond_distance_HA 
 _geom_hbond_distance_DA 
 _geom_hbond_angle_DHA 
 _geom_hbond_site_symmetry_A 
 _geom_hbond_publ_flag
O1W H1O1 O2W^a  0.919(7) 2.11(3) 2.85(3) 137.1(19) . yes
O1W H1O1 O2W^a  0.919(7) 2.11(3) 2.85(3) 137.1(19) 98_556 yes
 
_refine_diff_density_max    0.612
_refine_diff_density_min   -0.435
_refine_diff_density_rms    0.087

_shelx_res_file
;
TITL H2O-HK(4th) in Fm-3m
    H2O-HK(4th).res
    created by SHELXL-2018/3 at 18:16:53 on 19-Apr-2021
CELL  0.63000  26.2962  26.2962  26.2962   90.000   90.000   90.000
ZERR   16.000   0.0030   0.0030   0.0030    0.000    0.000    0.000
LATT  4
SYMM -X, -Y, Z
SYMM -X, Y, -Z
SYMM X, -Y, -Z
SYMM Z, X, Y
SYMM Z, -X, -Y
SYMM -Z, -X, Y
SYMM -Z, X, -Y
SYMM Y, Z, X
SYMM -Y, Z, -X
SYMM Y, -Z, -X
SYMM -Y, -Z, X
SYMM Y, X, -Z
SYMM -Y, -X, -Z
SYMM Y, -X, Z
SYMM -Y, X, Z
SYMM X, Z, -Y
SYMM -X, Z, Y
SYMM -X, -Z, -Y
SYMM X, -Z, Y
SYMM Z, Y, -X
SYMM Z, -Y, X
SYMM -Z, Y, X
SYMM -Z, -Y, -X
SFAC C H O CU
DISP C          0.0021         0.0012           9.00
DISP H          0.0000         0.0000           0.66
DISP O          0.0080         0.0047          23.75
DISP Cu         0.3383         1.0252        3719.19
UNIT 288 230.4 259.2 48
ACTA
OMIT -3 52
OMIT 1 1 3
OMIT 0 2 2
OMIT 0 4 4
OMIT 6 6 6
OMIT 3 13 15
OMIT 6 10 18
OMIT 1 11 11
OMIT 0 0 6
OMIT 0 0 4
OMIT 3 5 5
OMIT 3 3 5
L.S. 10
SIZE 0.054 0.052 0.050
TEMP 25.15
BOND $H
LIST 4
FMAP -2
PLAN -10
CONF
WPDB
EQIV $2 x, y, -z+1
HTAB O1W O2W
HTAB O1W O2W_$2
MERG 2
WGHT    0.183300
FVAR       0.06987
CU1   4    0.214756    0.285244    0.500000    10.25000    0.08731    0.08731 =
         0.07774    0.00000    0.00000    0.01446
O1    3    0.257023    0.317186    0.552517    11.00000    0.10465    0.09744 =
         0.09935   -0.01649   -0.01816    0.01983
C1    1    0.296308    0.296308    0.568952    10.50000    0.09227    0.09227 =
         0.08617    0.00212    0.00212    0.00318
C2    1    0.321978    0.321978    0.613876    10.50000    0.10076    0.10076 =
         0.08972   -0.00496   -0.00496    0.01066
C3    1    0.364625    0.300704    0.635375    10.50000    0.09617    0.10354 =
         0.09617   -0.00771   -0.00633    0.00771
AFIX  43
H3    2    0.379006    0.271771    0.620993    10.50000   -1.20000

AFIX   0
SIMU 0.01 O1W
DELU 0.01 O1W
ISOR 0.01 O1W
EQIV $1 0.5-y, 0.5-x, 1-z
DFIX 0.92 0.01 O1W H1O1 O1W H1O1_$1
DANG 1.52 0.02 H1O1 H1O1_$1
REM  coordinated H2O 10.25 site
O1W   3    0.155811    0.344189    0.500000    10.25000    0.13298    0.13298 =
         0.16809    0.00000    0.00000    0.05003
H1O1  2    0.121480    0.337550    0.500000    10.50000   -1.50000

REM Free H2O #1 10.5 site
PART -1
ISOR 0.01 O2W
DFIX 0.92 0.001 O2W H1O2 O2W H2O2
DANG 1.52 0.001 H1O2 H2O2
O2W   3    0.073926    0.274353    0.512882    10.10000    0.08969    0.14417 =
         0.09764    0.01208   -0.00374    0.00022
H1O2  2    0.082209    0.248839    0.490423    10.10000   -1.50000
H2O2  2    0.071224    0.305243    0.496678    10.10000   -1.50000
PART 0

HKLF 4


REM  H2O-HK(4th) in Fm-3m
REM wR2 = 0.2930, GooF = S = 0.941, Restrained GooF = 0.939 for all data
REM R1 = 0.0841 for 580 Fo > 4sig(Fo) and 0.1469 for all 1326 data
REM 53 parameters refined using 18 restraints

END

WGHT      0.1833      0.0000

REM Highest difference peak  0.612,  deepest hole -0.435,  1-sigma level  0.087
Q1    1   0.1922  0.2597  0.5255  11.00000  0.05    0.61
Q2    1   0.1896  0.3104  0.4762  10.50000  0.05    0.55
Q3    1   0.3995  0.3312  0.1005  10.50000  0.05    0.55
Q4    1   0.2637  0.2363  0.4750  10.50000  0.05    0.44
Q5    1   0.2775  0.2589  0.5000  10.50000  0.05   -0.43
Q6    1   0.0000  0.0000  0.0000  10.02083  0.05   -0.42
Q7    1   0.2886  0.0000  0.0000  10.12500  0.05   -0.37
Q8    1   0.3232  0.3232  0.6010  10.50000  0.05    0.36
Q9    1   0.5000  0.0428  0.0000  10.12500  0.05   -0.34
Q10   1   0.3999  0.3999  0.1001  10.16667  0.05   -0.33
;
_shelx_res_checksum   75781

_shelx_hkl_file
;
   4  -4  -4 2241.86   95.47
  -4   4   4 2132.55   63.75
   5  -5  -5 5819.98  225.39
  -5   5   5 5874.23  165.78
   6  -6  -6  989.95   51.02
  -6   6   6  982.57   35.26
   8  -8  -8  538.97   22.53
  -8   8   8  508.87   22.63
   9  -9  -9  461.59   20.10
  -9   9   9  461.48   19.90
  10 -10 -10  556.65   22.12
 -10  10  10  569.48   23.24
  11 -11 -11   -1.82    9.90
 -11  11  11    5.05   11.62
  12 -12 -12  180.53   11.72
 -12  12  12  189.02   16.16
  13 -13 -13   -4.85   10.91
 -13  13  13    4.65   13.64
  14 -14 -14  175.68   15.46
 -14  14  14  174.07   17.38
  15 -15 -15   16.87   11.92
 -15  15  15   14.65   14.04
  16 -16 -16   63.85   16.67
 -16  16  16   90.52   17.78
  17 -17 -17   -6.77   10.81
 -17  17  17    4.55   12.02
  18 -18 -18   10.81   13.94
 -18  18  18   25.16   17.28
  19 -19 -19   -7.88   13.44
 -19  19  19   -7.07   17.38
  20 -20 -20   18.69   13.03
 -20  20  20   -9.50   14.55
  21 -21 -21   -4.14   14.24
 -21  21  21    9.50   12.83
  22 -22 -22   -7.17   17.68
 -22  22  22   -3.64   22.23
  23 -23 -23    9.50   16.47
 -23  23  23   -1.01   14.04
  24 -22 -24  -15.66   14.75
 -23  21  23  -14.45   14.24
  23 -21 -23  -14.45   10.81
 -22  20  22    6.26   14.24
  22 -20 -22   -1.01   10.71
 -21  19  21   -2.22   13.13
  21 -19 -21    5.76   12.12
 -20  18  20   14.65   18.59
  20 -18 -20  -10.20   13.54
 -19  17  19    1.82   13.74
  19 -17 -19   -3.84   11.72
 -18  16  18    6.57   15.66
  18 -16 -18    0.40   13.64
 -17  15  17    9.60   15.96
  17 -15 -17    4.14   13.23
 -16  14  16   15.76   15.86
  16 -14 -16   18.99   12.53
 -15  13  15    8.08   13.44
  15 -13 -15    6.77   12.22
 -14  12  14   35.56   10.51
  14 -12 -14   30.51   10.30
 -13  11  13   -7.58   12.43
  13 -11 -13   14.35   11.11
 -12  10  12   47.58   12.73
  12 -10 -12   57.58   10.20
 -11   9  11   55.16    9.09
  11  -9 -11   53.64    8.79
 -10   8  10  106.08   11.42
  10  -8 -10  103.75   13.13
  -9   7   9  308.63   16.77
   9  -7  -9  331.26   23.03
  -8   6   8  556.35   23.03
   8  -6  -8  540.79   32.03
  -7   5   7  882.86   32.93
   7  -5  -7  909.23   46.37
  -6   4   6  641.61   34.05
   6  -4  -6  661.41   34.55
  -4   2   4  640.40   35.66
   4  -2  -4  728.80   27.18
  -2   0   2 6372.99  238.62
   2   0  -2 7609.85  196.29
   0   2   0 8137.10  285.20
   1  -3  -1   12.12    2.32
  -1   3   1   10.91    2.22
   2  -4  -2  709.20   36.07
  -2   4   2  643.94   23.74
   3  -5  -3   22.02    5.56
  -3   5   3   23.34    4.95
   4  -6  -4   23.94    5.96
  -4   6   4   25.86    6.47
   5  -7  -5  112.74    9.19
  -5   7   5  104.76    9.29
   6  -8  -6  282.67   14.95
  -6   8   6  272.26   15.15
   7  -9  -7  266.40   14.35
  -7   9   7  259.64   14.65
   8 -10  -8   -1.21    8.28
  -8  10   8    7.68    9.19
   9 -11  -9   45.16    9.29
  -9  11   9   28.49   10.51
  10 -12 -10   16.37    9.90
 -10  12  10    2.22   10.91
  11 -13 -11   45.66   10.61
 -11  13  11   36.17   12.02
  12 -14 -12   -3.03   10.41
 -12  14  12   -0.71   12.63
  13 -15 -13    5.66    9.09
 -13  15  13   10.41   10.20
  14 -16 -14    3.33   11.52
 -14  16  14    2.73   13.64
  15 -17 -15    5.35   10.10
 -15  17  15   -3.84   12.22
  16 -18 -16    2.93   12.53
 -16  18  16   -0.71   14.65
  17 -19 -17    2.22   12.73
 -17  19  17   -8.59   16.87
  18 -20 -18  -11.11   13.34
 -18  20  18    9.50   16.06
  19 -21 -19   11.01   13.23
 -19  21  19  -20.71   16.37
  20 -22 -20    4.24   11.21
 -20  22  20   -6.36   14.45
  21 -23 -21   -5.96   15.96
 -21  23  21   -2.63   11.92
  22 -24 -22   -5.56   17.88
 -22  24  22   -1.62   11.92
  23 -25 -23   -2.73   12.73
 -24  20  24    9.50   21.92
  24 -20 -24   -3.54   10.00
 -23  19  23   -2.12   25.16
  23 -19 -23    7.48   11.92
 -22  18  22    3.43   14.65
  22 -18 -22   -8.59   10.71
 -21  17  21   18.08   15.56
  21 -17 -21   11.62   11.21
 -20  16  20    4.34   16.06
  20 -16 -20    6.67   13.44
 -19  15  19   -1.21   16.06
  19 -15 -19   -5.76   13.23
 -18  14  18   47.48   16.47
  18 -14 -18   44.55   13.23
 -17  13  17    0.30   15.86
  17 -13 -17   -8.39   13.13
 -16  12  16   97.39   16.06
  16 -12 -16  122.44   14.04
 -15  11  15    6.77   13.34
  15 -11 -15   16.67   14.85
 -14  10  14  155.58   17.17
  14 -10 -14  175.99   20.71
 -13   9  13   -4.75   12.22
  13  -9 -13   -2.53   14.14
 -12   8  12  196.09   14.55
  12  -8 -12  200.94   17.78
 -11   7  11  237.61   20.31
  11  -7 -11  261.15   19.30
 -10   6  10   73.45   15.46
  10  -6 -10   91.13    9.80
  -9   5   9 2660.51  115.17
   9  -5  -9 2787.09  113.75
  -8   4   8  126.28   14.24
   8  -4  -8  139.42   10.20
  -6   2   6   14.24    6.47
   6  -2  -6   24.45    6.16
  -5   1   5  855.28   43.14
   5  -1  -5  840.13   31.01
  -4   0   4 5325.46  138.30
   4   0  -4 4524.23  181.54
  -3  -1   3  946.20   30.71
   3   1  -3  989.14   31.22
  -1  -3   1    8.59    1.11
   1   3  -1    7.78    1.72
   0  -4   0 6956.52  169.62
   0   4   0 6524.83  158.61
   1  -5  -1    9.50    4.65
  -1   5   1   14.04    5.76
   2  -6  -2  142.45    8.59
  -2   6   2  132.34    8.18
   4  -8  -4  222.36   12.22
  -4   8   4  221.35   12.43
   6 -10  -6   92.03    8.69
  -6  10   6   93.95    9.60
   7 -11  -7  592.82   24.35
  -7  11   7  569.68   23.74
   8 -12  -8   63.44    8.79
  -8  12   8   60.21    9.29
   9 -13  -9   12.12    9.19
  -9  13   9   15.56   10.10
  10 -14 -10   71.22   10.00
 -10  14  10   96.58   11.92
  11 -15 -11   12.93    9.90
 -11  15  11   -8.28   11.62
  12 -16 -12  131.33   12.43
 -12  16  12  133.35   15.25
  13 -17 -13   21.42   10.91
 -13  17  13   16.37   13.03
  14 -18 -14   81.63   14.04
 -14  18  14   94.05   16.67
  15 -19 -15    8.18   12.83
 -15  19  15   16.37   15.76
  16 -20 -16   21.52   12.33
 -16  20  16    4.95   15.86
  17 -21 -17    7.88   13.44
 -17  21  17    4.24   15.86
  18 -22 -18   -1.01   13.23
 -18  22  18   -3.74   14.95
  19 -23 -19    0.61   12.02
 -19  23  19    6.57   12.43
  20 -24 -20    0.91   10.51
 -20  24  20   -2.32   12.83
  21 -25 -21   -2.12   14.95
 -21  25  21   -9.50   12.83
  22 -26 -22   -6.57   12.43
 -25  19  25   -8.69   14.75
  25 -19 -25    0.61    8.69
 -24  18  24   -8.28   14.95
  24 -18 -24   -0.40    9.80
 -23  17  23  -22.12   30.91
  23 -17 -23    1.31   11.42
 -22  16  22  -10.10   13.44
  22 -16 -22   -3.84   12.83
 -21  15  21   -3.64   12.12
  21 -15 -21   -7.48   18.59
 -20  14  20  -12.02   14.45
  20 -14 -20   -6.06   16.57
 -19  13  19    8.28   15.76
  19 -13 -19   13.54   17.78
 -18  12  18   18.18   13.44
  18 -12 -18    9.90   16.77
 -17  11  17   13.23   20.21
  17 -11 -17   12.73   15.15
 -16  10  16   -0.91   14.35
  16 -10 -16    2.73   11.62
 -15   9  15    7.17   20.31
  15  -9 -15   15.05   10.41
 -14   8  14    4.45   19.60
  14  -8 -14    0.91    9.19
 -13   7  13    9.80   15.96
  13  -7 -13    6.87    9.90
 -12   6  12   72.33   19.90
  12  -6 -12   71.43   11.31
 -11   5  11  194.58   13.23
  11  -5 -11  186.59   13.23
 -10   4  10  256.20   14.65
  10  -4 -10  249.63   13.94
  -9   3   9   82.94    8.79
   9  -3  -9   76.48    8.89
  -8   2   8  161.74   10.30
   8  -2  -8  158.81   10.71
  -7   1   7  261.45   13.54
   7  -1  -7  265.50   13.34
  -6   0   6  303.78   13.74
   6   0  -6  306.61   14.14
  -5  -1   5  814.87   28.19
   5   1  -5  768.30   40.11
  -4  -2   4  755.17   26.77
   4   2  -4  765.67   26.37
  -2  -4   2  672.63   21.01
  -1  -5   1   16.57    2.63
   1   5  -1   15.05    3.74
   0  -6   0 1049.35   30.61
   0   6   0 1058.44   44.25
  -1   7   1   13.34    4.55
  -2   8   2  870.84   40.92
   3  -9  -3    2.32    5.76
  -3   9   3    7.58    5.35
   5 -11  -5    7.88    6.06
  -5  11   5    1.52    7.27
   6 -12  -6   95.77    8.49
  -6  12   6  106.08   10.20
   7 -13  -7  131.74    9.80
  -7  13   7  129.51   11.62
   8 -14  -8   -3.33    8.99
  -8  14   8    0.00    9.90
   9 -15  -9  137.39   11.11
  -9  15   9   93.95   12.43
  10 -16 -10    1.41    9.70
 -10  16  10   -5.96   11.92
  11 -17 -11   58.19   11.21
 -11  17  11   61.83   13.44
  12 -18 -12   -1.31   10.71
 -12  18  12   -1.41   12.22
  13 -19 -13    9.60   11.01
 -13  19  13   18.18   14.04
  14 -20 -14    5.05   11.42
 -14  20  14   -5.25   15.15
  15 -21 -15   20.31   12.83
 -15  21  15   22.43   15.86
  16 -22 -16    1.82   12.12
 -16  22  16    0.71   16.16
  17 -23 -17   19.50   13.13
 -17  23  17    2.42   15.56
  18 -24 -18    9.90   10.71
 -18  24  18   16.16   14.45
  19 -25 -19    8.99   10.91
 -19  25  19    7.68   10.30
  20 -26 -20    8.59    8.99
 -20  26  20    2.63   11.52
  21 -27 -21    0.30   10.71
 -21  27  21    5.05   15.86
  22 -28 -22   -3.43   11.31
 -26  18  26   -5.35   22.43
 -25  17  25    1.01   27.07
  25 -17 -25    3.54   13.44
 -24  16  24   11.31   17.17
  24 -16 -24   -5.56   16.37
 -23  15  23   -0.91   10.51
  23 -15 -23   11.01   14.65
 -22  14  22    5.96   25.46
  22 -14 -22    2.32   13.13
 -21  13  21   13.03   24.65
  21 -13 -21    2.42   14.24
 -20  12  20    3.23   26.27
  20 -12 -20   -2.73   10.41
 -19  11  19   -8.49   23.64
  19 -11 -19   -6.36   13.23
 -18  10  18   22.53   21.62
  18 -10 -18   -1.92   12.63
 -17   9  17    2.22   14.14
  17  -9 -17    5.56   12.33
 -16   8  16   15.66   10.71
  16  -8 -16   21.72    9.19
 -15   7  15   10.81   13.23
  15  -7 -15   -4.45   11.72
 -14   6  14    6.47   12.43
  14  -6 -14   23.44    8.49
 -13   5  13   57.28   12.22
  13  -5 -13   38.89   10.51
 -12   4  12  101.53   12.22
  12  -4 -12   98.50   10.71
 -11   3  11  451.48   18.39
  11  -3 -11  459.67   19.90
 -10   2  10  125.78   10.20
  10  -2 -10  136.28   10.61
  -9   1   9  546.75   21.82
   9  -1  -9  563.02   21.62
  -8   0   8  434.91   18.08
   8   0  -8  417.03   17.68
  -7  -1   7  236.80   11.82
   7   1  -7  254.08   12.63
  -6  -2   6   21.52    5.46
   6   2  -6   18.49    5.56
   5   3  -5 1455.78   65.36
  -4  -4   4 1722.79   52.13
   4   4  -4 1696.42   49.10
  -3  -5   3   17.78    3.84
   3   5  -3   31.62    5.56
  -2  -6   2  134.26    6.16
   2   6  -2  126.99    5.86
  -1  -7   1   17.38    5.15
   1   7  -1   19.30    5.76
   0  -8   0  450.17   22.12
   1  -9  -1   16.47    4.45
  -1   9   1   18.89    5.15
   2 -10  -2  395.82   15.86
  -2  10   2  380.87   15.56
   4 -12  -4   40.41    6.97
  -4  12   4   48.49    7.58
   5 -13  -5  212.96   11.31
  -5  13   5  210.03   11.82
   6 -14  -6   23.94    7.27
  -6  14   6    2.93    8.28
   7 -15  -7    6.06    6.97
  -7  15   7   12.93    9.60
   8 -16  -8    9.40    9.19
  -8  16   8    1.21   10.71
   9 -17  -9   -1.31    9.50
  -9  17   9   -2.63   11.31
  10 -18 -10   52.84    9.19
 -10  18  10   51.12   12.33
  11 -19 -11   29.30   10.41
 -11  19  11   15.15   12.43
  12 -20 -12   36.57   12.63
 -12  20  12   32.23   15.25
  13 -21 -13   -5.76   11.72
 -13  21  13    1.62   14.14
  14 -22 -14    1.11   12.22
 -14  22  14  -10.10   15.15
  15 -23 -15   -3.23   12.63
 -15  23  15    7.78   14.55
  16 -24 -16    8.28   12.02
 -16  24  16  -20.51   14.75
  17 -25 -17    0.61   10.61
 -17  25  17    0.00   11.42
  18 -26 -18    5.15    9.80
 -18  26  18   -1.92   12.83
  19 -27 -19    0.10    6.26
 -19  27  19   -2.93    8.89
  20 -28 -20   -5.46    7.88
 -20  28  20   -7.78   17.17
 -21  29  21    0.51    8.28
 -26  16  26   -6.87   24.45
  26 -16 -26    6.16   14.04
 -25  15  25    4.85   28.09
  25 -15 -25   -0.71   10.30
 -24  14  24   50.31   15.96
  24 -14 -24    7.98   10.00
 -23  13  23   -4.45   15.96
  23 -13 -23   -2.02   11.42
 -22  12  22  -10.71   14.45
  22 -12 -22   -4.95   11.82
 -21  11  21    7.07   18.08
  21 -11 -21   10.71   14.55
 -20  10  20    2.02   16.16
  20 -10 -20   -6.47   13.54
 -19   9  19   73.65   17.78
  19  -9 -19   50.51   15.05
 -18   8  18  -12.33   15.76
  18  -8 -18    9.80   10.10
 -17   7  17   32.73   13.84
  17  -7 -17   51.62   10.51
 -16   6  16   40.61   13.23
  16  -6 -16   39.10   11.72
 -15   5  15    5.76   12.33
  15  -5 -15    0.81   10.81
 -14   4  14  269.03   17.78
  14  -4 -14  271.76   17.17
 -13   3  13   38.79   11.42
  13  -3 -13   27.07    9.90
 -12   2  12 1185.43   58.39
  12  -2 -12 1201.40   60.62
 -11   1  11    7.37    8.89
  11  -1 -11    9.70    7.58
 -10   0  10  325.61   15.36
  10   0 -10  314.19   13.94
  -9  -1   9  581.81   30.61
   9   1  -9  530.38   20.61
  -8  -2   8  149.01    9.60
   8   2  -8  147.09    9.60
  -7  -3   7 2190.54   92.74
   7   3  -7 2134.77   64.76
  -6  -4   6  514.12   29.30
   6   4  -6  443.30   26.17
  -4  -6   4   13.94    4.04
   4   6  -4   10.10    4.65
  -3  -7   3  746.17   32.53
   3   7  -3  811.74   25.26
  -2  -8   2  899.73   26.27
   2   8  -2  886.20   25.86
  -1  -9   1   16.97    3.64
   1   9  -1   11.62    3.64
   0 -10   0  916.60   28.49
   0  10   0  916.60   27.88
   1 -11  -1   15.56    4.55
  -1  11   1    8.89    4.55
   2 -12  -2  539.17   26.57
  -2  12   2  554.63   20.41
   3 -13  -3   17.48    6.16
  -3  13   3   26.06    6.77
   4 -14  -4  275.60   12.83
  -4  14   4  270.85   13.44
   5 -15  -5  172.45   11.01
  -5  15   5  164.37   12.22
   6 -16  -6    1.01    7.78
  -6  16   6    7.88    8.89
   7 -17  -7  288.43   14.04
  -7  17   7  311.97   16.87
   8 -18  -8   29.70    9.29
  -8  18   8   44.05   11.42
   9 -19  -9  126.08   12.12
  -9  19   9  123.45   14.24
  10 -20 -10   14.45   10.10
 -10  20  10   17.07   11.42
  11 -21 -11   56.37   10.71
 -11  21  11   72.13   13.94
  12 -22 -12   10.51   12.02
 -12  22  12   12.22   15.15
  13 -23 -13   -5.96   11.72
 -13  23  13  -11.11   14.35
  14 -24 -14   -9.90   12.22
 -14  24  14   18.29   14.95
  15 -25 -15   -2.42   10.41
 -15  25  15    3.43   12.12
  16 -26 -16   -1.92   10.30
 -16  26  16   -4.55   16.37
  17 -27 -17   -1.62    9.40
 -17  27  17   17.17   12.43
  18 -28 -18   -4.65   10.10
 -18  28  18   -1.21    9.19
  19 -29 -19    2.12    8.79
 -19  29  19    8.49   16.47
  20 -30 -20   -4.65    9.80
 -20  30  20   -2.02   14.45
 -27  15  27   -2.83   11.72
  27 -15 -27    0.30    9.50
 -26  14  26   12.12   16.57
  26 -14 -26   10.00   12.02
 -25  13  25    9.60   14.35
  25 -13 -25   -2.63   10.61
 -24  12  24    2.42   11.92
  24 -12 -24    1.21   10.10
 -23  11  23    4.85   17.07
  23 -11 -23    6.97   13.44
 -22  10  22   -5.56   15.76
  22 -10 -22   -6.06   13.74
 -21   9  21   -1.41   13.54
  21  -9 -21  -14.75   13.74
 -20   8  20   26.57   13.94
  20  -8 -20   -1.52   10.61
 -19   7  19   -7.07   15.66
  19  -7 -19    6.87   12.22
 -18   6  18   11.42   13.44
  18  -6 -18   -5.56   12.83
 -17   5  17   13.34   14.45
  17  -5 -17   29.80   12.02
 -16   4  16    4.34   13.13
  16  -4 -16   -3.94   10.71
 -15   3  15    2.22   12.12
  15  -3 -15    9.29    7.98
 -14   2  14   73.75   12.83
  14  -2 -14   80.01   11.21
 -13   1  13   33.64   11.31
  13  -1 -13   36.47    9.60
 -12   0  12  141.13   13.03
  12   0 -12  134.67   11.62
 -11  -1  11    0.81    6.77
  11   1 -11   -4.65    7.68
 -10  -2  10  124.16    8.99
  10   2 -10  118.91    9.60
  -9  -3   9   57.38    7.27
   9   3  -9   69.20    7.48
  -8  -4   8  127.80    8.89
   8   4  -8  121.13    8.59
  -7  -5   7  783.76   39.40
   7   5  -7  846.90   28.19
  -6  -6   6  957.72   33.04
   6   6  -6  976.71   32.43
  -5  -7   5  103.05    6.06
   5   7  -5   92.94    5.76
  -4  -8   4  193.06    9.29
   4   8  -4  197.20    9.60
  -3  -9   3    4.55    4.45
   3   9  -3    4.45    2.93
  -2 -10   2  378.95   12.83
   2  10  -2  388.85   13.64
  -1 -11   1    5.86    3.94
   1  11  -1    0.10    3.84
   0 -12   0   62.74    5.05
   0  12   0   55.36    4.95
   1 -13  -1   75.87    6.06
  -1  13   1   85.97    7.17
   2 -14  -2    0.30    5.46
  -2  14   2    8.18    6.36
   3 -15  -3   12.43    6.06
  -3  15   3    5.66    6.47
   4 -16  -4    1.72    6.67
  -4  16   4   -4.45    8.39
   5 -17  -5   19.80    7.68
  -5  17   5    9.40    8.59
   6 -18  -6   -2.22    9.09
  -6  18   6    4.55   10.20
   7 -19  -7   27.98    8.89
  -7  19   7   11.62   10.51
   8 -20  -8   24.55    9.50
  -8  20   8   22.73   11.01
   9 -21  -9   21.52    9.90
  -9  21   9    5.05   11.62
  10 -22 -10    9.50   10.20
 -10  22  10    8.08   12.63
  11 -23 -11   11.11   11.11
 -11  23  11    1.21   13.23
  12 -24 -12   -3.03   12.53
 -12  24  12  -11.62   15.86
  13 -25 -13    1.62    9.19
 -13  25  13   13.54   14.85
  14 -26 -14   -5.05   11.42
 -14  26  14    2.02   14.75
  15 -27 -15    5.56    9.50
 -15  27  15    0.51   13.54
  16 -28 -16   -6.47    8.49
 -16  28  16    3.54   12.83
  17 -29 -17   -3.54    9.09
 -17  29  17    3.43   16.47
  18 -30 -18   -6.06    7.88
 -18  30  18   12.53   16.27
  19 -31 -19    1.92    9.09
 -19  31  19   -4.45   14.95
 -20  32  20    1.31   12.63
 -27  13  27   -3.43   14.75
  27 -13 -27   -0.10    8.79
 -26  12  26   -4.04   15.15
  26 -12 -26    9.19   10.30
 -25  11  25  -12.22   15.05
  25 -11 -25   -7.17   11.72
 -24  10  24    8.59   16.57
  24 -10 -24    2.02   12.73
 -23   9  23    1.52   12.43
  23  -9 -23   -8.79   12.53
 -22   8  22   -1.01   15.56
  22  -8 -22   -5.96   14.35
 -21   7  21   37.48   16.47
  21  -7 -21   56.37   14.85
 -20   6  20   -2.63   15.15
  20  -6 -20   11.82   13.34
 -19   5  19   94.76   16.06
  19  -5 -19   68.80   13.74
 -18   4  18    0.91   13.94
  18  -4 -18    3.43   10.91
 -17   3  17   20.00   13.94
  17  -3 -17   21.92   11.42
 -16   2  16  162.35   16.06
  16  -2 -16  132.24   14.75
 -15   1  15   41.72   12.93
  15  -1 -15   57.28   11.42
 -14   0  14 1459.92   67.69
  14   0 -14 1530.64   75.16
 -13  -1  13   31.42   10.20
  13   1 -13   26.17    8.49
 -11  -3  11  432.09   18.89
  11   3 -11  438.55   18.89
 -10  -4  10  262.46   14.04
  10   4 -10  242.97   12.73
  -9  -5   9 2710.92  115.27
   9   5  -9 2866.70  115.57
  -8  -6   8  497.65   19.09
   8   6  -8  542.20   28.79
  -5  -9   5 1965.65   80.62
  -4 -10   4 1456.59   61.83
  -3 -11   3  604.54   26.27
   3  11  -3  700.81   31.22
  -2 -12   2  534.53   17.38
   2  12  -2  576.75   18.89
  -1 -13   1   83.45    5.56
   1  13  -1   77.79    5.66
   0 -14   0  759.81   32.53
   0  14   0  767.19   32.83
   1 -15  -1   -3.23    5.35
  -1  15   1    0.81    5.76
   2 -16  -2  513.01   24.55
  -2  16   2  544.43   28.89
   3 -17  -3   80.52    8.08
  -3  17   3  101.93    9.19
   4 -18  -4   65.67    8.59
  -4  18   4   62.43   10.00
   5 -19  -5  161.44   11.52
  -5  19   5  141.94   12.63
   6 -20  -6   -2.42    8.39
  -6  20   6    1.41   10.00
   7 -21  -7  198.52   13.44
  -7  21   7  184.47   14.55
   8 -22  -8   65.77   10.30
  -8  22   8   61.22   11.11
   9 -23  -9   87.39   10.81
  -9  23   9  102.34   14.04
  10 -24 -10   -1.01   10.30
 -10  24  10    1.72   12.22
  11 -25 -11    6.16    9.40
 -11  25  11   12.22   14.55
  12 -26 -12    9.90   11.82
 -12  26  12   24.75   15.46
  13 -27 -13   -1.41   10.91
 -13  27  13  -12.83   13.34
  14 -28 -14   -0.81    9.50
 -14  28  14    8.28   14.55
  15 -29 -15    4.14   10.81
 -15  29  15    9.19   11.82
  16 -30 -16   -3.64   11.52
 -16  30  16   -1.72   17.68
  17 -31 -17    1.92    8.69
 -17  31  17    2.53    9.29
  18 -32 -18   -1.11    7.17
 -18  32  18    6.26    9.19
 -19  33  19    0.20   11.82
 -28  12  28   -4.14   18.59
 -27  11  27   -4.04   15.76
  27 -11 -27   -7.27   17.28
 -26  10  26   20.71   14.85
  26 -10 -26   -4.85    9.90
 -25   9  25   -3.13   11.72
  25  -9 -25    1.92    8.99
 -24   8  24   -5.46   13.34
  24  -8 -24   15.46   13.23
 -23   7  23  -26.57   17.38
  23  -7 -23    7.98   14.65
 -22   6  22   -6.67   15.25
  22  -6 -22   12.33   14.45
 -21   5  21   11.21   16.27
  21  -5 -21    0.00   14.35
 -20   4  20   -5.05   12.73
  20  -4 -20   17.98   12.93
 -19   3  19   18.08   12.73
  19  -3 -19   -0.51   10.71
 -18   2  18    1.21   10.00
  18  -2 -18   -3.03    9.90
 -17   1  17   22.53    9.90
  17  -1 -17   15.96   10.20
 -16   0  16   -0.40   18.69
  16   0 -16   14.24   14.85
 -15  -1  15   39.10   12.02
  15   1 -15   35.97   10.91
 -14  -2  14  113.35   13.03
  14   2 -14   88.90   11.11
 -13  -3  13   21.52   10.20
  13   3 -13   13.94    8.79
 -12  -4  12   90.82   10.41
  12   4 -12   87.59    9.19
 -11  -5  11  177.80   11.11
  11   5 -11  189.62   11.42
 -10  -6  10   86.48    8.08
  10   6 -10   73.45    7.48
  -9  -7   9  276.10   13.34
   9   7  -9  288.02   13.84
  -8  -8   8  517.96   20.71
   8   8  -8  470.27   25.36
  -7  -9   7  245.49   10.91
   7   9  -7  216.09    9.80
  -6 -10   6   94.56    6.36
   6  10  -6   90.11    5.86
  -5 -11   5   11.82    3.94
   5  11  -5   14.04    3.84
  -4 -12   4   54.96    6.87
   4  12  -4   46.17    4.45
  -3 -13   3   29.60    4.24
   3  13  -3   22.23    4.85
  -2 -14   2    2.83    4.45
   2  14  -2    6.97    4.65
  -1 -15   1    0.51    4.14
   1  15  -1    0.30    5.66
   0 -16   0  299.54   11.42
   0  16   0  262.46   11.52
   1 -17  -1   11.21    6.26
  -1  17   1   13.84    7.48
   2 -18  -2   26.67    6.87
  -2  18   2   29.60    7.58
   3 -19  -3   28.49    7.68
  -3  19   3   23.13    8.18
   4 -20  -4   16.06    7.07
  -4  20   4   -4.24    9.50
   5 -21  -5   10.81    8.49
  -5  21   5    6.67    9.90
   6 -22  -6    1.82    8.28
  -6  22   6    5.35    9.50
   7 -23  -7    4.65    9.19
  -7  23   7   -2.73   10.00
   8 -24  -8    4.45   10.20
  -8  24   8   -0.81   11.52
   9 -25  -9    2.63   10.71
  -9  25   9   -6.77   14.65
  10 -26 -10   14.24   10.81
 -10  26  10   11.01   13.94
  11 -27 -11  -11.72   11.82
 -11  27  11    8.59   13.54
  12 -28 -12   15.86   11.72
 -12  28  12   -6.26   14.35
  13 -29 -13    1.31    9.70
 -13  29  13    2.42   11.72
  14 -30 -14    5.86    8.49
 -14  30  14    7.27   11.72
  15 -31 -15   10.81   12.83
 -15  31  15   -0.30   11.62
  16 -32 -16   -2.12   14.85
 -16  32  16    3.74   16.97
  17 -33 -17    1.01    7.48
 -17  33  17  -10.51   14.55
 -18  34  18   -5.66   11.82
 -27   9  27   -3.84   14.85
  27  -9 -27    8.59   21.22
 -26   8  26   13.64   13.03
  26  -8 -26  -12.93   20.41
 -25   7  25   -0.51   12.83
  25  -7 -25   -2.32   11.82
 -24   6  24   11.21   17.07
  24  -6 -24  -11.72   12.33
 -23   5  23   12.63   13.23
  23  -5 -23    8.28   11.31
 -22   4  22   -7.78   11.72
  22  -4 -22   -3.94   11.52
 -21   3  21   25.05   15.86
  21  -3 -21   28.39   12.02
 -20   2  20   -4.04   14.95
  20  -2 -20   15.25   12.93
 -19   1  19   11.11   14.95
  19  -1 -19   21.82   11.42
 -18   0  18   41.93   13.34
  18   0 -18   52.74   10.20
 -17  -1  17    2.12   10.51
  17   1 -17   27.18    8.49
 -16  -2  16  138.51   13.34
  16   2 -16  146.39   13.84
 -15  -3  15    1.62   10.20
  15   3 -15   -1.52    9.40
 -14  -4  14  259.13   15.86
  14   4 -14  279.74   14.95
 -13  -5  13   54.45    9.60
  13   5 -13   57.99    9.09
 -12  -6  12   63.34    9.09
  12   6 -12   81.33    8.69
 -11  -7  11  251.65   13.64
  11   7 -11  240.34   13.23
 -10  -8  10   97.19    8.28
  10   8 -10   84.26    8.39
  -9  -9   9  426.83   17.38
   9   9  -9  417.94   17.17
  -8 -10   8   10.41    5.86
   8  10  -8   -4.24    6.67
  -7 -11   7  572.31   19.40
   7  11  -7  531.70   19.09
  -6 -12   6  121.63    8.89
   6  12  -6   98.50    6.47
  -5 -13   5  230.44    9.60
   5  13  -5  208.31    9.29
  -4 -14   4  286.71   10.71
   4  14  -4  265.90   12.02
  -3 -15   3   -1.31    4.34
   3  15  -3   -1.82    5.66
  -2 -16   2  549.07   17.48
   2  16  -2  499.77   18.18
  -1 -17   1    9.60    5.76
   1  17  -1    8.28    5.76
   0 -18   0  296.71   13.23
   0  18   0  289.14   13.34
   1 -19  -1   31.92    6.67
  -1  19   1   31.52    6.97
   2 -20  -2   74.05    8.69
  -2  20   2   96.08   10.20
   3 -21  -3  107.49    9.80
  -3  21   3   99.00   11.01
   4 -22  -4    3.03    7.98
  -4  22   4    7.78    8.59
   5 -23  -5   97.99   11.42
  -5  23   5  122.54   11.52
   6 -24  -6   -1.01    8.49
  -6  24   6   10.61    9.40
   7 -25  -7   15.86    8.59
  -7  25   7   15.25   11.21
   8 -26  -8    7.17   10.20
  -8  26   8    3.03   10.71
   9 -27  -9    5.05   10.91
  -9  27   9   10.91   13.54
  10 -28 -10    6.36   11.01
 -10  28  10   14.55   14.45
  11 -29 -11   -0.51   11.21
 -11  29  11   -6.26   12.53
  12 -30 -12   -1.72   10.30
 -12  30  12   13.84   10.20
  13 -31 -13   -3.23    8.79
 -13  31  13  -11.82   11.31
  14 -32 -14    3.33    8.28
 -14  32  14    6.57   10.61
  15 -33 -15   -0.71   10.20
 -15  33  15   -4.45   13.03
  16 -34 -16   -1.41    8.18
 -16  34  16   -1.62   13.03
 -17  35  17   -2.83   13.13
 -28   8  28   -9.19   19.50
  28  -8 -28   -0.20   17.88
 -27   7  27    1.72   12.43
  27  -7 -27   -4.14   21.52
 -26   6  26    0.20   12.83
  26  -6 -26    5.56    8.49
 -25   5  25    2.63   15.86
  25  -5 -25    3.84   10.71
 -24   4  24   -3.33   14.04
  24  -4 -24    6.97   13.03
 -23   3  23    0.10   15.05
  23  -3 -23   -8.69   14.45
 -22   2  22    1.11   15.36
  22  -2 -22   12.33   12.63
 -21   1  21   11.01   14.45
  21  -1 -21    0.61   12.93
 -20   0  20   14.45   14.35
  20   0 -20    3.33   12.22
 -19  -1  19    7.58   13.03
  19   1 -19   15.96    9.70
 -18  -2  18    6.67   12.93
  18   2 -18    5.76    9.19
 -17  -3  17   34.45   17.98
  17   3 -17   24.35   15.76
 -16  -4  16   -2.63   10.61
  16   4 -16    6.16   10.51
 -15  -5  15    2.63    9.19
  15   5 -15    5.15    9.40
 -14  -6  14   11.72    8.08
  14   6 -14   18.18    8.89
 -13  -7  13    9.19    8.69
  13   7 -13   14.14    8.18
 -12  -8  12  170.53   11.82
  12   8 -12  188.92   12.83
 -11  -9  11   62.43    7.17
  11   9 -11   51.73    7.27
 -10 -10  10  488.86   26.87
  10  10 -10  485.33   20.31
  -9 -11   9   30.71    6.67
   9  11  -9   24.35    7.68
  -8 -12   8   65.97    6.36
   8  12  -8   53.54    5.56
  -7 -13   7  144.37    7.78
   7  13  -7  144.87    7.27
   6  14  -6   31.01    4.85
  -5 -15   5  147.19    8.28
   5  15  -5  169.32    9.09
  -4 -16   4    0.51    4.34
   4  16  -4    0.20    7.68
  -3 -17   3  111.73   11.62
   3  17  -3   92.74    7.27
  -2 -18   2   37.38    5.76
   2  18  -2   38.79    6.77
  -1 -19   1   35.16    6.06
   1  19  -1   40.01    7.48
   0 -20   0   44.15    5.96
   0  20   0   42.43    8.39
   1 -21  -1   15.25    7.58
  -1  21   1   13.84    7.78
   2 -22  -2   34.15    7.48
  -2  22   2   39.10    9.19
   3 -23  -3   17.58    7.58
  -3  23   3    3.84    8.08
   4 -24  -4   13.34    7.37
  -4  24   4   34.55    9.80
   5 -25  -5    4.45    8.28
  -5  25   5   -8.79    9.80
   6 -26  -6    4.24    8.49
  -6  26   6    7.88   11.11
   7 -27  -7   -9.70    8.69
  -7  27   7    1.82    9.90
   8 -28  -8   -7.07   10.81
  -8  28   8   -5.66   10.71
   9 -29  -9   -3.43   10.61
  -9  29   9    5.76    8.99
  10 -30 -10   13.74    9.29
 -10  30  10    7.98    7.07
  11 -31 -11   -9.90   10.10
 -11  31  11    3.13    7.27
  12 -32 -12   -1.62    9.70
 -12  32  12   -0.71   10.91
  13 -33 -13    3.74    8.39
 -13  33  13   -0.81   10.81
  14 -34 -14    6.67    9.60
 -14  34  14   -0.81    9.80
  15 -35 -15    2.53    8.99
  16 -36 -16   -0.61   10.30
 -16  36  16    5.76   10.51
 -17  37  17    4.55   10.61
  29  -7 -29   -4.34   11.92
 -28   6  28    0.81    9.80
  28  -6 -28   -0.30   11.11
 -27   5  27   -2.02   13.34
  27  -5 -27   -7.68   10.20
 -26   4  26    8.49   13.34
  26  -4 -26    5.76    9.70
 -25   3  25    5.96   15.25
  25  -3 -25    7.17   12.02
 -24   2  24    0.51   14.55
  24  -2 -24   13.23   13.03
 -23   1  23   -2.93   15.46
  23  -1 -23   -0.10   10.91
 -22   0  22   -2.73   13.84
  22   0 -22  -10.41   13.03
 -21  -1  21    5.35   24.25
  21   1 -21  -23.24   16.57
 -20  -2  20   -9.60   23.24
  20   2 -20    4.45   11.92
 -19  -3  19   -7.37   19.50
  19   3 -19   13.03    9.80
 -18  -4  18    0.51    9.60
  18   4 -18   25.46   14.85
 -17  -5  17   18.18   11.82
  17   5 -17    6.77   10.00
 -16  -6  16   15.86    7.37
  16   6 -16   35.66    9.09
 -15  -7  15   -2.12    9.80
  15   7 -15    5.86    8.28
 -14  -8  14   -3.13    8.59
  14   8 -14   -5.35    8.49
 -13  -9  13    3.13    8.08
  13   9 -13    4.04    7.68
 -12 -10  12   40.11    8.79
  12  10 -12   39.10    7.37
 -11 -11  11   -5.35    7.48
  11  11 -11   -1.21    6.87
 -10 -12  10   11.62    6.47
  10  12 -10   13.03    8.08
  -9 -13   9   30.11    6.47
   9  13  -9   23.13    5.66
  -8 -14   8    2.02    4.85
   8  14  -8    8.28    5.35
  -7 -15   7    7.88    4.75
   7  15  -7   -0.10    4.85
  -6 -16   6    1.92    4.75
   6  16  -6    0.30    5.35
  -5 -17   5    8.49    7.07
   5  17  -5    9.90    5.56
  -4 -18   4   62.53    6.26
   4  18  -4   57.38    7.17
  -3 -19   3   36.17    8.79
   3  19  -3   21.11    6.26
  -2 -20   2   83.04    7.37
   2  20  -2   67.08    7.98
  -1 -21   1    9.29    6.67
   1  21  -1   14.65    7.37
   0 -22   0   12.63    6.16
   0  22   0   28.99    8.59
   1 -23  -1    4.14    7.68
  -1  23   1    4.45    8.39
   2 -24  -2   -5.86    7.48
  -2  24   2    1.62   10.10
   3 -25  -3   22.33    8.18
  -3  25   3   10.30    8.99
   4 -26  -4   -0.61    8.59
  -4  26   4   -4.34    9.19
   5 -27  -5    7.37    9.09
  -5  27   5    1.01   10.41
   6 -28  -6   -9.50    9.40
  -6  28   6   -8.18   11.52
   7 -29  -7   -3.54    9.60
  -7  29   7    8.39    9.60
   8 -30  -8   -0.20    9.40
  -8  30   8   -3.54    9.60
   9 -31  -9    4.04   10.20
  -9  31   9   -4.55    9.60
  10 -32 -10   -0.61    9.70
 -10  32  10   18.89    9.70
  11 -33 -11    1.72    8.79
 -11  33  11   -6.26   11.11
  12 -34 -12    0.30    6.67
 -12  34  12   -5.96   13.54
  13 -35 -13   -5.66    8.18
  14 -36 -14    5.15    9.29
  15 -37 -15    5.66    8.99
 -16  38  16    2.93   10.41
 -29   5  29   -1.11   11.42
  29  -5 -29   -0.71   13.74
 -28   4  28  -11.31   12.43
  28  -4 -28  -10.41   18.08
 -27   3  27   -2.93   12.93
  27  -3 -27    2.73   10.00
 -26   2  26   -4.55   14.24
  26  -2 -26    2.42   10.81
 -25   1  25   -0.30   14.55
  25  -1 -25  -10.91   10.41
 -24   0  24    2.73   14.75
  24   0 -24    5.25   12.83
 -23  -1  23   10.41   15.56
  23   1 -23  -17.28   17.17
 -22  -2  22   12.73   22.93
  22   2 -22    5.56   15.15
 -21  -3  21   45.46   22.53
  21   3 -21    3.64   16.37
 -20  -4  20   -2.42   20.10
  20   4 -20   -3.84   14.65
 -19  -5  19   84.56   12.83
  19   5 -19   66.47   10.41
 -18  -6  18   14.75   16.37
  18   6 -18   -3.94    9.80
 -17  -7  17   33.34   15.66
  17   7 -17   32.63    8.39
 -16  -8  16   29.30    9.09
  16   8 -16   22.23    8.59
 -15  -9  15   -7.37    8.79
  15   9 -15   -3.43    7.78
 -14 -10  14  153.76   12.63
  14  10 -14  133.76   10.41
 -13 -11  13   -7.07    7.98
  13  11 -13    4.45    6.87
 -12 -12  12  167.10   12.63
  12  12 -12  153.96   11.42
 -11 -13  11   33.34    7.27
  11  13 -11   30.21    5.66
 -10 -14  10   69.10    7.58
  10  14 -10   68.29    6.57
  -9 -15   9  120.52    8.18
   9  15  -9  112.64    8.49
  -8 -16   8    5.15    5.15
   8  16  -8    7.78    5.56
  -7 -17   7  287.62   13.03
   7  17  -7  342.58   18.18
  -5 -19   5  172.75   12.73
   5  19  -5  156.59    9.40
  -4 -20   4   -3.54    5.86
   4  20  -4   -2.02    6.06
  -3 -21   3  101.53    8.18
   3  21  -3   94.16    8.18
  -2 -22   2   22.73    6.47
   2  22  -2   20.91    7.58
  -1 -23   1    4.45    6.47
   1  23  -1   -3.03    7.07
   0 -24   0   49.70    7.48
   0  24   0   59.40    7.78
   1 -25  -1   -0.71    6.67
  -1  25   1   -4.95    8.99
   2 -26  -2   30.51    8.39
  -2  26   2   27.48    9.90
   3 -27  -3    6.97    8.49
  -3  27   3    8.89   10.30
   4 -28  -4    6.67    8.28
  -4  28   4    9.19    9.19
   5 -29  -5    8.39    8.18
  -5  29   5    2.02   10.71
   6 -30  -6   -1.52    8.69
  -6  30   6   -0.61   11.21
   7 -31  -7    3.23    7.58
  -7  31   7   -3.13   11.21
   8 -32  -8   -2.22    8.59
  -8  32   8    4.14   12.02
   9 -33  -9   -4.45   10.10
  -9  33   9   -1.31    9.90
  10 -34 -10    9.50    9.70
 -10  34  10   -3.74    8.89
  11 -35 -11   -2.73    8.49
 -11  35  11   -2.53   12.83
  12 -36 -12   -2.73    7.68
  13 -37 -13    8.59   10.61
  14 -38 -14   -6.16    9.09
 -15  39  15   30.21   17.28
 -29   3  29    3.43   11.31
 -28   2  28   -2.02   10.61
 -27   1  27   23.54   15.46
  27  -1 -27    0.91    9.60
 -26   0  26   -5.96   13.54
  26   0 -26   -5.35   11.21
 -25  -1  25  -16.16   14.85
  25   1 -25    3.13    8.99
 -24  -2  24  -12.63   14.35
  24   2 -24   -4.45    8.59
 -23  -3  23   -5.35   28.29
  23   3 -23   -4.14   14.65
 -22  -4  22  -23.84   25.56
  22   4 -22  -11.62   15.36
 -21  -5  21    2.53   19.50
  21   5 -21   -2.83   14.24
 -20  -6  20   -6.77   18.49
  20   6 -20   -7.78   14.75
 -19  -7  19    2.22   11.31
  19   7 -19   -0.20   10.71
 -18  -8  18   -7.78   18.18
  18   8 -18    2.93   12.63
 -17  -9  17    4.75    9.40
  17   9 -17    1.01    9.29
 -16 -10  16    6.36    9.09
  16  10 -16    4.45    8.39
 -15 -11  15    4.75    6.97
  15  11 -15    6.36    7.58
 -14 -12  14   32.23    9.50
  14  12 -14   35.66    8.18
 -13 -13  13   -1.01    6.97
  13  13 -13    8.08    7.27
 -12 -14  12   -3.74    6.87
  12  14 -12   -3.94    6.67
 -11 -15  11    7.37    6.77
  11  15 -11    0.51    5.76
 -10 -16  10   10.61    5.96
  10  16 -10    8.28    6.06
  -9 -17   9    1.92    5.46
   9  17  -9    4.55    5.35
  -8 -18   8   36.67    8.79
   8  18  -8   29.10    5.46
  -7 -19   7   22.93    5.76
   7  19  -7   22.33    5.86
  -6 -20   6   -3.74    5.25
   6  20  -6    8.99    5.76
  -5 -21   5   14.85    8.69
   5  21  -5   14.85    5.76
  -4 -22   4   -1.92    5.96
   4  22  -4    2.73    6.97
  -3 -23   3   11.11    5.76
   3  23  -3    2.83    6.57
  -2 -24   2    3.33    6.16
   2  24  -2   -5.66    6.97
  -1 -25   1   -4.95    6.57
   1  25  -1   -7.78    7.98
   0 -26   0    8.39    7.37
   0  26   0   11.11    7.58
   1 -27  -1   -3.64    7.17
  -1  27   1    1.92    8.28
   2 -28  -2    4.34    6.97
  -2  28   2   10.61    9.50
   3 -29  -3    4.45    7.98
  -3  29   3   -3.74    9.09
   4 -30  -4   -4.85    7.98
  -4  30   4    0.00    9.60
   5 -31  -5   -7.98    7.88
  -5  31   5   -8.99    9.29
   6 -32  -6    2.32    8.79
  -6  32   6   -4.55   11.82
   7 -33  -7    1.31    7.98
  -7  33   7   -3.23    9.40
   8 -34  -8   -3.03    9.19
  -8  34   8   -3.13    9.90
   9 -35  -9    0.40    7.78
  -9  35   9   -1.62    8.99
  10 -36 -10   -0.61    7.78
 -10  36  10    0.00   12.02
 -14  40  14    0.81    9.80
 -30   2  30    3.13   16.37
 -29   1  29   -5.25   10.51
 -28   0  28    7.78   12.12
  28   0 -28    2.22   12.33
 -27  -1  27    1.21   10.10
  27   1 -27    1.41    9.90
 -26  -2  26    1.01   11.21
  26   2 -26   -3.33    9.80
 -25  -3  25   26.06   21.72
  25   3 -25    3.23   10.71
 -24  -4  24   -7.58   14.45
  24   4 -24   -0.10   10.30
 -23  -5  23    3.43   21.62
  23   5 -23   20.61   15.96
 -22  -6  22  -24.85   22.93
  22   6 -22   11.62   16.47
 -21  -7  21   30.31   20.21
  21   7 -21   30.11   15.05
 -20  -8  20   -5.56   11.72
  20   8 -20    0.71   10.20
 -19  -9  19   33.14   11.62
  19   9 -19   21.72   10.61
 -18 -10  18   12.02    9.90
  18  10 -18    6.26    9.40
 -17 -11  17    5.25    9.29
  17  11 -17   10.20    8.99
 -16 -12  16   85.57   10.00
  16  12 -16   69.10    9.50
 -15 -13  15   -0.20    7.68
  15  13 -15   -2.42    8.69
 -14 -14  14  139.62   11.11
  14  14 -14  151.44   15.76
 -13 -15  13    0.20    7.07
  13  15 -13    6.77    5.56
 -12 -16  12  129.21    9.80
  12  16 -12   87.29    9.19
 -11 -17  11   36.07    6.67
  11  17 -11   25.36    6.77
 -10 -18  10   51.22    6.57
  10  18 -10   34.25    6.57
  -9 -19   9  126.38    8.89
   9  19  -9  145.17    8.59
  -8 -20   8   40.41    8.18
   8  20  -8   44.55    8.79
  -7 -21   7  171.24   16.06
   7  21  -7  179.12   10.00
   6  22  -6   -8.49    7.58
  -5 -23   5   91.73   13.23
   5  23  -5  126.28    8.49
  -4 -24   4    9.19    5.66
   4  24  -4   11.72    6.97
  -3 -25   3   16.06    5.76
   3  25  -3   24.65    7.17
  -2 -26   2   33.24    6.47
   2  26  -2   38.19    8.59
  -1 -27   1    5.66    6.36
   1  27  -1   -5.35    8.28
   0 -28   0   42.63    8.18
   0  28   0   46.77    8.99
   1 -29  -1    7.07    7.78
  -1  29   1    1.82    8.08
   2 -30  -2    4.95    8.28
  -2  30   2   13.13    9.09
   3 -31  -3    5.56    9.29
  -3  31   3   -2.42    9.90
   4 -32  -4   -0.61    8.18
  -4  32   4    3.64   10.20
   5 -33  -5    1.21    6.97
  -5  33   5   -4.95   10.81
   6 -34  -6   -4.24    8.28
  -6  34   6    2.83    9.19
   7 -35  -7    1.21    7.78
  -7  35   7    0.00    9.90
   8 -36  -8    0.91    8.39
  -8  36   8  -16.57   10.61
   9 -37  -9   -6.06   11.21
  -9  37   9   -2.12   14.24
 -13  41  13   -1.41    8.69
 -30   0  30    6.77   10.91
 -29  -1  29  -10.20   10.71
 -28  -2  28    1.82   10.20
  28   2 -28    2.02   10.00
 -27  -3  27    6.36   16.37
  27   3 -27   -6.77   10.81
 -26  -4  26   -6.97   19.90
  26   4 -26   -0.91   11.52
 -25  -5  25  -15.25   23.34
  25   5 -25    4.14   11.11
 -24  -6  24    3.43    9.60
  24   6 -24    0.30    9.60
 -23  -7  23    0.81   22.12
  23   7 -23   -6.26   15.36
 -22  -8  22   -9.29   20.10
  22   8 -22  -16.57   17.68
 -21  -9  21   20.61   18.39
  21   9 -21   18.29   10.51
 -20 -10  20    7.78   11.21
  20  10 -20    0.00   10.20
 -19 -11  19   -2.02   10.30
  19  11 -19    7.88   10.51
 -18 -12  18    3.54   11.92
  18  12 -18   16.37    9.80
 -17 -13  17    2.83    9.40
  17  13 -17    1.41    8.08
 -16 -14  16   16.06    7.88
  16  14 -16    7.58    8.18
 -15 -15  15   16.87    8.18
  15  15 -15   20.71    9.90
 -14 -16  14    6.36    7.58
  14  16 -14   -1.72    6.06
 -13 -17  13    8.99    6.97
  13  17 -13   13.23    6.77
 -12 -18  12   -2.12    6.77
  12  18 -12    5.86    5.25
 -11 -19  11   12.63    6.47
  11  19 -11    9.29    5.46
 -10 -20  10   14.55    5.86
  10  20 -10   17.98    5.25
  -9 -21   9   15.76    5.46
   9  21  -9   12.43    5.86
  -8 -22   8   56.57    6.67
   8  22  -8   43.74    6.57
  -7 -23   7   -8.89    6.06
   7  23  -7   -2.02    5.96
  -6 -24   6    7.78    5.86
   6  24  -6   -3.74    6.57
  -5 -25   5    2.93    9.80
   5  25  -5   -3.23    6.36
  -4 -26   4   -4.45    5.86
   4  26  -4    1.92    6.47
  -3 -27   3   -7.27    6.16
   3  27  -3    4.75    8.69
  -2 -28   2   -2.53    6.77
   2  28  -2   12.22    8.69
  -1 -29   1    1.62    6.36
   1  29  -1    1.01    8.79
   0 -30   0   -1.01    7.58
   0  30   0    3.94    8.39
   1 -31  -1    4.75    7.78
  -1  31   1   -4.55    7.48
   2 -32  -2   -4.04    8.59
  -2  32   2    2.42    7.37
   3 -33  -3   -0.91    7.48
  -3  33   3    7.48   12.33
   4 -34  -4   -2.93    5.76
  -4  34   4    2.22   10.00
   5 -35  -5    1.01    7.88
  -5  35   5   -2.73    9.19
   6 -36  -6   -2.53    7.58
  -6  36   6    6.16    8.59
   7 -37  -7   -4.24    8.49
  -7  37   7   -0.81    9.90
   8 -38  -8   -2.22   10.20
  -8  38   8    3.84   14.55
  -9  39   9   -1.31   14.55
 -30  -2  30    8.28   16.77
 -29  -3  29   -0.51   15.86
 -28  -4  28    1.31   17.28
 -27  -5  27   -4.14   16.37
 -26  -6  26    7.98   19.19
 -25  -7  25   13.23   17.98
  25   7 -25    3.33   11.62
 -24  -8  24   -9.29   18.79
  24   8 -24   13.54   10.81
 -23  -9  23   -4.24   12.83
  23   9 -23    0.71   13.23
 -22 -10  22    0.61   11.42
  22  10 -22   -0.51   10.30
 -21 -11  21   -1.11   11.72
  21  11 -21    1.01   11.92
 -20 -12  20    3.94   11.52
  20  12 -20   12.02    9.29
 -19 -13  19    8.49   11.42
  19  13 -19    4.04   10.51
 -18 -14  18   21.32   10.81
  18  14 -18   22.83   10.41
 -17 -15  17    7.88    9.80
  17  15 -17  -13.44   13.34
 -16 -16  16   64.05   10.91
  16  16 -16   74.76    8.59
 -15 -17  15    6.26    8.28
  15  17 -15   -0.51    6.36
 -14 -18  14   60.21    9.60
  14  18 -14   44.45    7.48
 -13 -19  13   -3.94    7.58
  13  19 -13   11.82    6.67
 -12 -20  12   19.50    6.26
  12  20 -12   24.25    6.47
 -11 -21  11   48.09    7.68
  11  21 -11   43.64    6.77
 -10 -22  10   18.89    6.16
  10  22 -10   13.34    6.26
  -9 -23   9   78.50    7.68
   9  23  -9   92.64    8.08
  -8 -24   8   -5.25    6.26
   8  24  -8    2.12    9.40
  -7 -25   7   20.31    6.06
   7  25  -7   17.88    6.06
  -6 -26   6    0.71    5.96
   6  26  -6    9.50    6.57
  -5 -27   5   -1.41    8.08
   5  27  -5    5.66    6.87
  -4 -28   4   10.00    5.76
   4  28  -4    9.09    7.78
  -3 -29   3   -0.40    7.17
   3  29  -3    6.97    7.17
  -2 -30   2    9.29    6.67
   2  30  -2    4.85    7.98
  -1 -31   1    1.01    6.36
   1  31  -1   -0.10    7.88
   0 -32   0   -3.33    7.17
   0  32   0   12.63    7.48
   1 -33  -1    5.15    7.48
  -1  33   1    9.40    8.28
   2 -34  -2    6.77    7.78
  -2  34   2   -8.28   12.33
   3 -35  -3    1.41    6.26
  -3  35   3   -0.61    8.49
   4 -36  -4    1.41    6.87
  -4  36   4    3.94    9.60
   5 -37  -5   -1.62    7.98
  -5  37   5    2.32   10.61
   6 -38  -6   -2.42    7.07
  -6  38   6    6.06   10.91
   7 -39  -7    1.62   10.51
   8 -40  -8   -1.31    7.27
 -30  -4  30    7.07   15.15
 -29  -5  29    3.84   17.38
 -28  -6  28    8.18   11.52
 -27  -7  27   -9.40   12.63
 -26  -8  26   -8.28   15.46
 -25  -9  25    0.81   23.34
  25   9 -25   -5.25    7.88
 -24 -10  24    2.53   11.11
  24  10 -24    7.98   10.10
 -23 -11  23   -8.39   11.82
  23  11 -23   -4.65   10.20
 -22 -12  22    8.39   10.41
  22  12 -22    3.84    9.70
 -21 -13  21   11.52   12.43
  21  13 -21   -0.10   12.22
 -20 -14  20   -1.31   12.33
  20  14 -20    3.84   10.71
 -19 -15  19   -0.20   10.51
  19  15 -19    7.48   11.52
 -18 -16  18    4.55    9.09
  18  16 -18   -3.33   13.23
 -17 -17  17   12.93    8.59
  17  17 -17   -1.21    7.58
 -16 -18  16   -2.83    8.59
  16  18 -16    6.47    7.17
 -15 -19  15   -3.03    7.48
  15  19 -15   -2.32    7.17
 -14 -20  14    4.85    7.78
  14  20 -14    2.22    6.97
 -13 -21  13    1.72    6.77
  13  21 -13    6.77    6.16
 -12 -22  12    6.47    6.47
  12  22 -12   -1.41    6.26
 -11 -23  11    1.21    5.86
  11  23 -11    2.63    5.66
 -10 -24  10    2.93    5.56
  10  24 -10   -2.93    5.56
  -9 -25   9    1.92    5.56
   9  25  -9    3.84    6.06
  -8 -26   8   -0.10    5.96
   8  26  -8   12.22    5.56
  -7 -27   7   -2.63    5.96
   7  27  -7    0.91    5.86
  -6 -28   6   -1.41    5.86
   6  28  -6    5.25    6.26
  -5 -29   5   -0.20    8.18
   5  29  -5    3.54    6.77
  -4 -30   4    2.42    6.47
   4  30  -4    4.14    6.87
  -3 -31   3   -0.30    6.87
   3  31  -3   -4.65    7.27
  -2 -32   2    4.65    6.16
   2  32  -2   -7.27    7.27
  -1 -33   1   -2.42   10.00
   1  33  -1    4.75    7.07
   0 -34   0    0.10    6.77
   0  34   0   -9.60   12.93
   1 -35  -1   -0.81    5.56
  -1  35   1    7.78    9.50
   2 -36  -2    4.04    5.86
  -2  36   2    0.81    6.67
   3 -37  -3   -1.01    5.35
  -3  37   3   -3.64   10.51
   4 -38  -4    3.03    6.67
  -4  38   4    4.34    7.78
  -5  39   5   -4.24    7.68
   7 -41  -7    1.41    6.57
 -28  -8  28   -6.16   13.44
 -27  -9  27   -6.87    9.70
 -26 -10  26   -2.73   10.00
  26  10 -26    1.62   12.83
 -25 -11  25   10.00   11.82
  25  11 -25   -0.71   14.14
 -24 -12  24   -5.56    9.90
  24  12 -24   -8.79    8.59
 -23 -13  23   -1.11   10.81
  23  13 -23    1.72   10.51
 -22 -14  22   -5.76   10.61
  22  14 -22   -0.81   10.20
 -21 -15  21   -3.74   10.10
  21  15 -21   12.33   10.20
 -20 -16  20   -8.28    9.60
  20  16 -20   10.20   11.82
 -19 -17  19   -3.94   10.20
  19  17 -19    3.54    7.58
 -18 -18  18    8.49    8.59
  18  18 -18  -12.93   12.63
 -17 -19  17   -1.62    8.18
  17  19 -17    0.91    7.68
 -16 -20  16   11.11    8.79
  16  20 -16    5.96    6.67
 -15 -21  15   -1.82    7.78
  15  21 -15   15.36   10.71
 -14 -22  14   12.73    7.68
  14  22 -14    1.21    6.16
 -13 -23  13   -4.55    6.97
  13  23 -13    1.72    6.16
 -12 -24  12   -5.46    6.36
  12  24 -12   -0.81    5.66
 -11 -25  11    5.96    5.56
  11  25 -11    7.88    5.96
 -10 -26  10    7.88    5.46
  10  26 -10   -1.11    5.86
  -9 -27   9    6.77    5.25
   9  27  -9   -1.62    5.56
  -8 -28   8    3.43    5.05
   8  28  -8   -5.96    5.56
  -7 -29   7   -3.13    5.96
   7  29  -7   -9.09    5.66
  -6 -30   6   -1.01    5.46
   6  30  -6   -2.93    5.56
  -5 -31   5   -0.71    8.39
   5  31  -5    0.51    5.66
  -4 -32   4    6.16    5.05
   4  32  -4    4.34    6.06
  -3 -33   3   -2.32    5.86
   3  33  -3   -0.81    7.78
  -2 -34   2    0.40    6.57
   2  34  -2    0.10    9.50
   1  35  -1    2.42    9.90
   0 -36   0    2.63    7.27
   0  36   0   -1.92    5.96
   1 -37  -1    0.51    5.05
  -1  37   1    2.63    6.67
   2 -38  -2   -0.20    4.95
  -2  38   2    0.10    9.19
   3 -39  -3    2.22    4.14
  -3  39   3   -6.77    8.18
 -28 -10  28   -7.48   14.24
  28  10 -28   -5.66   11.11
 -27 -11  27    1.01   10.61
  27  11 -27    0.20    9.90
 -26 -12  26   -0.30   10.41
 -25 -13  25   -5.86   17.78
 -24 -14  24  -12.43   14.75
  24  14 -24   -1.52    7.98
 -23 -15  23   -1.72    7.48
  23  15 -23    2.63    8.08
 -22 -16  22   -1.31    7.07
  22  16 -22    9.40    9.80
 -21 -17  21   -3.94    8.69
  21  17 -21   -0.71    8.69
 -20 -18  20    6.26   10.10
  20  18 -20    4.45    8.39
 -19 -19  19   -0.61    8.39
  19  19 -19    8.39    6.97
 -18 -20  18    6.97    8.39
  18  20 -18    0.10    7.37
 -17 -21  17    0.81    8.79
  17  21 -17    7.98    7.27
 -16 -22  16    2.42    8.18
  16  22 -16    8.18    6.77
 -15 -23  15   -6.97    7.17
  15  23 -15   -3.43    6.26
 -14 -24  14    6.47    7.68
  14  24 -14    7.58    6.16
 -13 -25  13    3.54    6.26
  13  25 -13   -0.51    6.06
 -12 -26  12    1.11    6.47
  12  26 -12    9.80    5.66
 -11 -27  11    1.62    5.66
  11  27 -11    1.01    5.76
 -10 -28  10   14.35    5.15
  10  28 -10    2.12    5.76
  -9 -29   9    1.41    5.76
   9  29  -9    1.31    4.95
  -8 -30   8    2.22    5.46
   8  30  -8   -2.73    5.15
  -7 -31   7    5.35    5.35
   7  31  -7    1.31    4.75
  -6 -32   6    6.87    5.25
   6  32  -6    2.93    5.35
  -5 -33   5   -0.10    4.24
   5  33  -5    0.30    7.58
  -4 -34   4    5.05    8.59
   4  34  -4   -6.36    6.87
  -3 -35   3    0.40    7.37
  -2 -36   2    4.45    6.87
  -1 -37   1    1.92    4.85
   1  37  -1   -1.11    5.05
   0  38   0    9.50    9.90
   1 -39  -1    4.85    7.17
  -1  39   1    0.20    5.96
  -2  40   2    5.76    9.09
  31   9 -31    2.73    9.29
 -30 -10  30   -1.41   11.62
 -26 -14  26    0.71   11.31
 -25 -15  25  -11.11   12.83
 -24 -16  24    2.02   14.14
  24  16 -24    8.49   10.61
 -23 -17  23   13.23    7.58
  23  17 -23    0.61    6.57
 -22 -18  22   -1.01    7.78
  22  18 -22   -1.01    5.66
 -21 -19  21    0.81    8.49
  21  19 -21    1.82    6.26
 -20 -20  20    5.96    9.09
  20  20 -20    2.93    6.57
 -19 -21  19   -5.15    8.18
  19  21 -19    2.12    6.97
 -18 -22  18   -4.04    8.28
  18  22 -18    7.48    6.57
 -17 -23  17    2.32    7.58
  17  23 -17   -2.83    6.06
 -16 -24  16    2.22    6.97
  16  24 -16   -3.13    5.96
 -15 -25  15    4.75    6.87
  15  25 -15   -0.61    5.56
 -14 -26  14   -0.91    6.77
  14  26 -14    1.11    5.05
 -13 -27  13   -1.41    5.86
  13  27 -13    2.83    5.15
 -12 -28  12   -2.63    4.85
  12  28 -12    1.62    4.85
 -11 -29  11    2.02    4.65
  11  29 -11   -2.32    4.24
 -10 -30  10    4.55    7.37
  10  30 -10   -3.13    6.26
  -9 -31   9    4.04    7.58
   9  31  -9    8.69    6.36
  -8 -32   8   -0.20    4.04
   8  32  -8   -1.41    3.84
  -7 -33   7    0.00    3.84
  -6 -34   6   -5.15    4.45
  -5 -35   5   -3.94    4.65
  -2 -38   2   -0.61    3.74
   2  38  -2    3.23    6.57
   0  40   0    0.00    8.49
  -1  41   1    1.82    8.89
  31  11 -31   10.81   12.22
 -26 -16  26  -10.51   11.42
 -25 -17  25   -0.40    5.15
 -24 -18  24   -0.91    6.06
  24  18 -24   -1.11   10.30
 -23 -19  23    1.31    6.57
  23  19 -23    0.91    5.46
 -22 -20  22   -5.25    6.97
  22  20 -22   -1.11    6.97
 -21 -21  21   -5.15    6.47
  21  21 -21   -4.55    7.98
 -20 -22  20   -7.98    6.97
 -19 -23  19   -0.10    6.97
  19  23 -19   -1.72    7.07
 -18 -24  18   -3.54    5.76
  18  24 -18    1.82    5.05
 -17 -25  17   -0.30    5.56
  17  25 -17    2.63    5.25
 -16 -26  16    0.20    4.45
  16  26 -16    3.54    4.75
 -15 -27  15    1.11    3.84
  15  27 -15    7.07    4.34
 -14 -28  14    6.47    4.34
  14  28 -14    1.52    4.04
 -13 -29  13    1.11    4.45
  13  29 -13    2.32    3.84
 -12 -30  12    0.00    3.94
  12  30 -12    3.64    3.84
 -11 -31  11   -3.23    5.35
  11  31 -11   -2.53    3.74
 -10 -32  10    1.41    4.75
  -9 -33   9    1.62    5.15
  -7 -35   7    1.82    4.55
  -6 -36   6   -3.94    5.46
  -5 -37   5    0.81    4.55
  -4 -38   4    2.02    4.55
  -3 -39   3    0.61    4.34
 -22 -22  22    3.94    7.27
  21  23 -21    1.92    7.07
 -20 -24  20    4.45    9.40
  20  24 -20    1.92    6.87
 -19 -25  19    1.62    8.79
 -18 -26  18   -4.04    5.66
  18  26 -18    3.13    4.04
 -17 -27  17    0.40    5.76
 -16 -28  16    0.81    5.25
 -15 -29  15   -0.10    3.54
 -14 -30  14    4.55    4.95
 -13 -31  13    1.01    3.84
 -11 -33  11    3.13    4.14
 -24 -22  24   -3.54    9.90
 -23 -23  23    3.74   11.21
 -22 -24  22   -8.89   10.00
  21  25 -21    1.21    5.66
  20  26 -20   -4.34    5.76
  19  27 -19    3.03    5.46
 -26 -22  26    3.03   11.72
 -24 -24  24    4.14    9.50
 -25 -23  23   -0.61   10.81
 -26 -22  24   -3.54   10.71
  20  26 -18   -2.32    5.46
  22  24 -20    0.00    5.76
 -23 -23  21    1.01    8.69
  30  16 -28    8.49    8.99
  15  29 -13    3.33    4.14
 -15 -29  13   -1.92    3.84
 -16 -28  14    0.81    4.85
 -17 -27  15    2.32    6.47
  18  26 -16    0.40    6.16
 -18 -26  16   -2.63    6.67
  19  25 -17   -4.24    6.67
 -19 -25  17    5.25    9.19
  20  24 -18   -2.73    6.16
  21  23 -19    1.62    6.87
 -21 -23  19    4.95    9.80
 -22 -22  20    2.42    7.78
  24  20 -22    1.52    7.98
  25  19 -23   -4.14    8.99
  30  14 -28    5.46   10.41
  -4 -38   2   -0.91    3.94
  -5 -37   3   -1.62    4.04
  -6 -36   4    1.52    2.63
  13  29 -11   -0.20    4.75
 -13 -29  11   -0.10    3.33
  14  28 -12    4.24    4.95
 -14 -28  12    3.43    3.74
  15  27 -13    1.41    3.94
 -15 -27  13   -1.82    4.04
  16  26 -14    0.40    4.85
 -16 -26  14    0.81    4.95
  17  25 -15    0.40    4.85
 -17 -25  15   10.30    5.86
  18  24 -16    1.31    5.66
 -18 -24  16    0.00    6.57
  19  23 -17   -4.24    8.28
 -19 -23  17   -7.48    7.68
  20  22 -18   -2.63    5.46
 -20 -22  18    1.52    7.68
  21  21 -19    2.83    5.66
 -21 -21  19   -6.67    7.88
  22  20 -20    0.71    6.26
 -22 -20  20    3.64    7.37
  23  19 -21    6.06    7.68
 -23 -19  21    2.32    6.97
  24  18 -22   -3.64    6.26
 -24 -18  22    2.32    6.87
  25  17 -23   -1.52    9.90
 -25 -17  23    4.45   12.12
 -26 -16  24    2.93   11.21
 -27 -15  25    6.67   10.10
  30  12 -28    0.20   10.81
  31  11 -29   -4.14   11.82
  32  10 -30    5.76   14.04
   0  40   2    3.54   11.01
   1  39   1    2.12    9.40
  -1 -39  -1    2.12    6.36
  -2 -38   0    0.30    6.36
  -3 -37   1   -1.92    3.74
   4  36  -2   -0.71    5.15
  -4 -36   2   -0.71    4.85
   5  35  -3    0.10    5.46
  -6 -34   4    3.43    5.46
  -7 -33   5   10.20    5.15
  -8 -32   6    2.02    3.43
  -9 -31   7   -0.61    3.43
 -10 -30   8   -2.12    3.54
  11  29  -9   -0.40    3.33
 -11 -29   9   -2.22    4.04
  12  28 -10    1.52    3.94
 -12 -28  10    1.72    4.14
  13  27 -11   -1.72    6.77
 -13 -27  11   -1.11    4.85
  14  26 -12   -4.75    4.55
 -14 -26  12    2.02    5.46
  15  25 -13    0.51    5.15
 -15 -25  13   -2.02    6.06
  16  24 -14    1.21    5.46
 -16 -24  14   -1.52    9.40
  17  23 -15    2.73    5.86
 -17 -23  15   -1.82    7.07
  18  22 -16    0.61    6.57
 -18 -22  16    0.71    7.27
  19  21 -17   -2.93   10.20
 -19 -21  17    0.61    8.39
  20  20 -18   10.20    6.87
 -20 -20  18   -2.83    8.49
  21  19 -19   -0.81    6.87
 -21 -19  19   -1.01    7.58
  22  18 -20    6.57    7.68
 -22 -18  20    3.84    7.68
  23  17 -21    1.41   10.61
 -23 -17  21   -2.93   12.02
  24  16 -22    3.13    9.40
 -24 -16  22    7.37   14.75
  25  15 -23   -2.22    3.74
 -25 -15  23    3.74   11.62
 -26 -14  24   -4.95   14.14
 -27 -13  25   -2.22   11.01
  28  12 -26   12.53   10.41
 -28 -12  26    6.77    9.60
 -29 -11  27   -1.62   14.14
  30  10 -28   -5.35    8.59
  31   9 -29   -7.27   11.21
 -31  -9  29   -3.54   14.45
  -1  39   3    0.40    6.77
   1 -39  -3    3.64    8.39
   0  38   2    0.51    5.25
   0 -38  -2    3.94    4.75
   1  37   1   -3.03    5.76
  -1 -37  -1   -1.62    4.75
   2  36   0    2.32    6.16
  -2 -36   0    2.63    6.57
   3  35  -1   -1.21    7.58
  -3 -35   1   -2.02    6.87
   4  34  -2   -2.93    7.88
  -4 -34   2    2.42    4.34
   5  33  -3    0.51    7.17
  -5 -33   3   -2.73    7.07
   6  32  -4    2.42    7.37
  -6 -32   4    0.51    5.15
   7  31  -5    0.40    6.77
  -7 -31   5    1.21    4.65
   8  30  -6   -2.42    6.16
  -8 -30   6   -0.81    4.45
   9  29  -7    4.24    4.14
  -9 -29   7    6.26    4.55
  10  28  -8    0.10    4.04
 -10 -28   8    1.21    4.75
  11  27  -9    2.22    4.24
 -11 -27   9    2.83    4.95
  12  26 -10   -1.21    5.05
 -12 -26  10    2.02    5.15
  13  25 -11   -3.64    5.05
 -13 -25  11    1.62    5.76
  14  24 -12    1.31    5.56
 -14 -24  12    2.93    5.76
  15  23 -13    1.01    5.66
 -15 -23  13    2.02    5.96
  16  22 -14    5.66    6.77
 -16 -22  14    0.81    7.07
  17  21 -15   -1.92    6.16
 -17 -21  15   -4.24    7.37
  18  20 -16    0.10    6.97
 -18 -20  16   -1.62    6.97
  19  19 -17    4.95    5.86
 -19 -19  17    4.14    8.39
  20  18 -18    5.15    7.58
 -20 -18  18   -1.41    9.70
  21  17 -19    4.14    6.36
 -21 -17  19  -10.41    9.19
  22  16 -20   -8.28   12.43
 -22 -16  20    4.34   10.20
  23  15 -21    1.82    5.46
 -23 -15  21    1.21    8.59
  24  14 -22    5.96    7.37
 -24 -14  22    0.51    7.58
  25  13 -23   10.81    8.89
 -25 -13  23    1.41    6.26
  26  12 -24   -3.03   14.24
 -26 -12  24   -5.15    9.29
  27  11 -25    5.96   12.33
 -27 -11  25    1.72    8.89
  28  10 -26   -5.15   11.01
 -28 -10  26    0.61    9.80
  29   9 -27    3.13   11.11
 -29  -9  27    3.43   12.22
  30   8 -28    4.55   12.73
  31   7 -29    2.02   12.33
 -31  -7  29    7.68   14.95
  -3  39   5   -0.71    5.46
   3 -39  -5    0.81    5.86
  -2  38   4    6.77    7.98
   2 -38  -4    1.21    5.15
  -1  37   3   12.63    9.19
   1 -37  -3   -8.89    8.69
   0  36   2   -0.81    6.06
   0 -36  -2    2.32    6.97
   1  35   1   -1.82    5.96
  -1 -35  -1    0.91    6.67
   2  34   0    4.75    6.67
  -2 -34   0    2.32    5.15
   3  33  -1   -0.91    5.76
  -3 -33   1   -2.53    5.46
   4  32  -2    2.53    9.70
  -4 -32   2   -1.52    5.56
   5  31  -3   -2.63    5.96
  -5 -31   3    7.37    8.89
   6  30  -4   -6.87    5.66
  -6 -30   4    1.62    5.15
   7  29  -5    4.24    5.05
  -7 -29   5    3.84    5.15
   8  28  -6    1.92    5.15
  -8 -28   6   -0.10    4.45
   9  27  -7    2.22    4.55
  -9 -27   7   -0.30    4.95
  10  26  -8    3.74    4.45
 -10 -26   8    1.11    4.85
  11  25  -9   -0.81    4.95
 -11 -25   9    3.23    5.05
  12  24 -10    3.23    5.25
 -12 -24  10   -1.01    5.76
  13  23 -11    6.97    5.56
 -13 -23  11    0.30    6.06
  14  22 -12    2.02    5.96
 -14 -22  12   -1.41    9.19
  15  21 -13   -4.95    6.16
 -15 -21  13   -3.33    6.87
  16  20 -14   -3.33    6.47
 -16 -20  14    5.46    7.27
  17  19 -15    1.21    6.67
 -17 -19  15    5.05    7.37
  18  18 -16   -2.53    7.37
 -18 -18  16    8.69    7.78
  19  17 -17    0.81    6.87
 -19 -17  17  -11.72    9.19
  20  16 -18   -9.60   13.74
 -20 -16  18   -6.06    9.70
  21  15 -19    0.61    8.69
 -21 -15  19    5.35    9.50
  22  14 -20    4.55    9.90
 -22 -14  20   10.10   12.43
  23  13 -21    5.76    9.29
 -23 -13  21   -1.52    9.80
  24  12 -22    1.41   10.81
 -24 -12  22   -1.72   10.81
  25  11 -23   -9.09    7.78
 -25 -11  23   -2.93    9.90
  26  10 -24    5.25   15.76
 -26 -10  24    4.75   11.82
  27   9 -25   -7.98   10.91
 -27  -9  25   -1.41    9.19
 -28  -8  26   -1.31    7.48
 -29  -7  27    2.73    8.79
  30   6 -28    3.54   10.00
 -30  -6  28   25.76   17.07
  31   5 -29    6.26   12.12
 -31  -5  29    7.78   14.75
   6 -40  -8    0.81    7.68
  -5  39   7    1.41    7.78
   5 -39  -7   -3.43   10.61
  -4  38   6   -7.07    8.08
   4 -38  -6   -4.65    6.87
  -3  37   5   13.44    8.28
   3 -37  -5    2.22    6.87
  -2  36   4   12.73    9.40
   2 -36  -4    4.65    5.66
  -1  35   3   -2.42    6.97
   1 -35  -3    6.26    6.36
   0  34   2    3.94    6.97
   0 -34  -2   -2.83    6.57
   1  33   1    5.66    7.78
  -1 -33  -1   -0.30    6.36
   2  32   0    1.62    7.17
  -2 -32   0   -2.02    6.36
   3  31  -1   -0.81    5.66
  -3 -31   1   -1.92    6.47
   4  30  -2    2.53    5.96
  -4 -30   2   -1.31    5.86
   5  29  -3    3.84    6.26
  -5 -29   3    1.21    5.15
   6  28  -4    1.01    5.66
  -6 -28   4   -1.62    7.78
   7  27  -5    2.63    4.95
  -7 -27   5    3.54    5.35
   8  26  -6   -2.22    5.05
  -8 -26   6   -1.82    5.05
   9  25  -7    4.95    4.75
  -9 -25   7    0.61    4.65
  10  24  -8   -1.92    5.05
 -10 -24   8    3.33    5.25
  11  23  -9    1.82    5.05
 -11 -23   9    7.48    5.76
  12  22 -10    1.41    5.66
 -12 -22  10   -2.93    5.76
  13  21 -11    0.71    5.25
 -13 -21  11    5.56    6.36
  14  20 -12    5.35    8.69
 -14 -20  12   10.10    6.47
  15  19 -13    0.30    6.16
 -15 -19  13   -3.13    7.07
  16  18 -14   10.91    6.26
 -16 -18  14    5.66    7.88
  17  17 -15    5.15    6.77
 -17 -17  15   -5.25    7.68
  18  16 -16   -7.88   10.10
 -18 -16  16    2.12    8.28
  19  15 -17    6.36    8.18
 -19 -15  17  -12.12    8.99
  20  14 -18   -2.83    9.40
 -20 -14  18    7.37   10.20
  21  13 -19    3.03    8.89
 -21 -13  19    2.53   10.00
  22  12 -20   20.10    9.80
 -22 -12  20   -4.95   11.62
  23  11 -21    5.05   10.61
 -23 -11  21    1.92   10.91
  24  10 -22   -3.13    9.60
 -24 -10  22   -2.02   12.73
  25   9 -23   10.00    8.08
 -25  -9  23    8.69   15.96
  26   8 -24    7.68    6.67
 -26  -8  24    0.71   15.96
 -27  -7  25    2.63   16.97
  28   6 -26    7.37   12.12
 -28  -6  26    8.79   10.10
 -29  -5  27    5.05   15.66
 -30  -4  28    0.61   20.31
 -31  -3  29   -0.10   18.08
  -8  40  10    3.64   13.94
  -7  39   9    3.13   13.13
   7 -39  -9   -3.33    8.08
  -6  38   8    4.04    6.16
   6 -38  -8   -7.07    6.47
  -5  37   7    1.31   10.51
   5 -37  -7   -2.22    7.37
  -4  36   6    1.62    7.78
   4 -36  -6   -0.40    7.17
  -3  35   5    0.40    9.90
   3 -35  -5   -1.01    6.77
  -2  34   4   11.21    8.79
   2 -34  -4    0.30    6.67
  -1  33   3   -2.73    8.39
   1 -33  -3   -4.45    7.27
   0  32   2   -4.75    9.29
   0 -32  -2    6.57    6.97
   1  31   1    0.30    7.48
  -1 -31  -1   -3.13    7.07
   2  30   0   -3.64    7.78
  -2 -30   0    0.71    6.47
   3  29  -1    2.32    6.77
  -3 -29   1    3.64    6.47
   4  28  -2    6.06    7.17
  -4 -28   2    1.52    5.86
   5  27  -3   -0.81    5.66
  -5 -27   3    8.28    5.86
   6  26  -4    5.25    5.46
  -6 -26   4    7.07    8.08
   7  25  -5    5.35    5.56
  -7 -25   5   -1.41    5.05
   8  24  -6    0.40    4.85
  -8 -24   6   -5.05    4.85
   9  23  -7    5.76    5.15
  -9 -23   7    6.67    4.85
  10  22  -8   -1.52    4.85
 -10 -22   8   -0.71    5.25
  11  21  -9    9.70    5.05
 -11 -21   9    6.67    5.35
  12  20 -10    2.93    5.46
 -12 -20  10    1.52    5.96
  13  19 -11    5.35    5.25
 -13 -19  11    4.85    6.16
  14  18 -12   -0.20    5.96
 -14 -18  12    5.05    6.57
  15  17 -13    3.74    6.16
 -15 -17  13    3.23    7.37
  16  16 -14   22.63    6.67
 -16 -16  14   27.98    8.28
  17  15 -15    7.07   11.82
 -17 -15  15    7.07    8.59
  18  14 -16    5.46    7.27
 -18 -14  16    8.69    8.08
  19  13 -17    9.19    7.88
 -19 -13  17   -1.21    8.39
  20  12 -18    4.14   10.10
 -20 -12  18    3.84    9.80
  21  11 -19    2.32    9.60
 -21 -11  19   -6.57   10.51
  22  10 -20    6.26    9.60
 -22 -10  20    8.08   12.43
  23   9 -21   -4.95   13.03
 -23  -9  21    7.48   18.89
  24   8 -22   -9.50   14.35
 -24  -8  22    9.09   12.53
  25   7 -23    1.62   11.31
 -25  -7  23    4.65   12.63
  26   6 -24   -0.61   12.22
 -26  -6  24   -8.79   19.09
 -27  -5  25    9.09   18.69
  28   4 -26    2.32    7.68
 -28  -4  26    5.76    9.90
  29   3 -27   -1.21    6.77
 -29  -3  27    6.67   11.42
 -30  -2  28   -3.13    9.80
  31   1 -29    1.92   12.33
 -31  -1  29   -0.61   11.52
 -11  41  13   -2.53    8.79
 -10  40  12    1.52    9.29
  -8  38  10   -6.67   14.14
  -7  37   9    3.23    7.48
   7 -37  -9    0.00    6.97
  -6  36   8    0.91    9.90
   6 -36  -8   -4.95    7.48
  -5  35   7    2.93    9.29
   5 -35  -7    2.63    7.17
  -4  34   6    3.94    9.09
   4 -34  -6    0.61    7.68
  -3  33   5   -2.63    9.80
   3 -33  -5    3.94    6.67
  -2  32   4   -1.41    9.60
   2 -32  -4    2.53    7.48
  -1  31   3   -1.01    8.39
   1 -31  -3   -2.32    7.37
   0  30   2   -3.94    7.27
   0 -30  -2   -1.21    6.87
   1  29   1   -1.72    8.39
  -1 -29  -1    0.10    7.17
   2  28   0   15.46    7.68
  -2 -28   0    1.01    6.57
   3  27  -1   -4.04    8.08
  -3 -27   1   -3.33    5.86
   4  26  -2    6.87    6.47
  -4 -26   2    9.50    5.46
   5  25  -3    8.39    6.47
  -5 -25   3   13.23    4.95
   6  24  -4    0.40    5.46
  -6 -24   4   -8.08    7.58
   7  23  -5   32.03    6.06
  -7 -23   5   26.57    5.56
   8  22  -6    2.63    4.95
  -8 -22   6    5.96    5.25
   9  21  -7   25.86    5.35
  -9 -21   7   21.42    5.35
  10  20  -8    0.81    5.15
 -10 -20   8   -0.51    4.85
  11  19  -9   -1.31    5.46
 -11 -19   9    2.42    5.25
  12  18 -10    9.19    5.35
 -12 -18  10    4.75    5.86
  13  17 -11    1.31    5.56
 -13 -17  11    7.37    6.16
  14  16 -12   12.02    5.96
 -14 -16  12   10.30    6.47
  15  15 -13   -4.14    8.99
 -15 -15  13    8.49    6.87
  16  14 -14    1.11    7.27
 -16 -14  14    2.53    7.07
  17  13 -15    0.40    6.77
 -17 -13  15   -2.53    8.39
  18  12 -16   -5.25    8.59
 -18 -12  16   -7.58    8.59
  19  11 -17   -5.86    8.79
 -19 -11  17    6.67    9.80
  20  10 -18    0.10    9.29
 -20 -10  18    3.13    9.90
  21   9 -19    7.98   11.52
 -21  -9  19   22.53   11.52
  22   8 -20    1.41   12.93
 -22  -8  20   17.48   20.51
  23   7 -21   -0.10   13.54
 -23  -7  21  -12.22   20.21
  24   6 -22   -1.21    9.60
 -24  -6  22    1.11   13.44
  25   5 -23   -1.21   10.61
 -25  -5  23   23.94   27.18
  26   4 -24    1.72    9.60
 -26  -4  24    2.63   13.74
  27   3 -25    4.95    9.60
 -27  -3  25   -3.23   11.52
  28   2 -26   -5.15    9.60
 -28  -2  26   -1.31   10.00
  29   1 -27    5.25   12.63
 -29  -1  27  -14.85   11.42
 -30   0  28    1.31   11.72
 -31   1  29  -12.43   20.61
 -12  40  14   -4.04    9.40
 -11  39  13    3.33   13.03
   9 -37 -11    4.45    7.88
  -8  36  10    0.91    8.28
   8 -36 -10    0.71    7.37
  -7  35   9    4.04   10.91
   7 -35  -9    2.63    8.08
  -6  34   8   -3.94    9.70
   6 -34  -8    0.30    7.88
  -5  33   7    3.74    9.90
   5 -33  -7   -3.94    7.88
  -4  32   6   -6.77   15.56
   4 -32  -6   -5.86    8.28
  -3  31   5   -1.92    9.09
   3 -31  -5    3.74    7.88
  -2  30   4    6.77    8.39
   2 -30  -4   -3.23    7.27
  -1  29   3   -8.28    8.79
   1 -29  -3   -2.83    7.17
   0  28   2    0.30    8.89
   0 -28  -2    3.84    6.67
   1  27   1    4.24    8.08
  -1 -27  -1   -0.30    6.87
   2  26   0    6.47    7.58
  -2 -26   0    7.68    5.46
   3  25  -1   -0.71    7.68
  -3 -25   1   -4.45    5.86
   4  24  -2    6.57    6.06
  -4 -24   2   12.22    5.66
   5  23  -3    5.15    5.46
  -5 -23   3   -0.61    5.25
   6  22  -4   -0.81    5.46
  -6 -22   4   -6.87    7.88
   7  21  -5   15.56    5.15
  -7 -21   5   15.76    5.35
   8  20  -6    3.54    5.15
  -8 -20   6    5.46    5.15
   9  19  -7   26.17    5.35
  -9 -19   7   30.21    5.35
  10  18  -8    3.74    4.95
 -10 -18   8    1.72    4.95
  11  17  -9   12.02    5.35
 -11 -17   9    8.18    5.66
  12  16 -10    3.74    5.35
 -12 -16  10   10.71    5.96
  13  15 -11   -2.12    5.66
 -13 -15  11    5.15    6.16
  14  14 -12   27.98   10.91
 -14 -14  12   29.20    6.97
  15  13 -13   11.01    7.48
 -15 -13  13    4.04    7.17
  16  12 -14   14.95    7.27
 -16 -12  14   21.52    7.48
  17  11 -15   -5.35    8.08
 -17 -11  15    2.93    7.78
  18  10 -16    1.31    7.98
 -18 -10  16   -1.92    9.50
  19   9 -17   31.12   16.97
 -19  -9  17   -3.94   10.51
  20   8 -18   -4.14   10.81
 -20  -8  18   -1.92   11.01
  21   7 -19   10.51   13.84
 -21  -7  19    8.49   17.17
  22   6 -20   12.53   14.65
 -22  -6  20   17.48   20.00
  23   5 -21   12.83   15.05
 -23  -5  21    0.10    9.90
  24   4 -22   -4.45   12.12
 -24  -4  22   11.21   13.74
  25   3 -23    5.76   11.52
 -25  -3  23  -11.52   13.64
  26   2 -24    3.13   10.51
 -26  -2  24   -6.16   13.64
  27   1 -25    9.09   10.71
 -27  -1  25    2.93   12.93
  28   0 -26   -4.04   10.91
 -28   0  26    1.01   10.71
  29  -1 -27   -5.86    9.09
 -29   1  27   12.33   12.12
  30  -2 -28   -0.91    9.90
 -30   2  28   -2.63   12.93
 -13  39  15   -2.22    9.40
  13 -39 -15    3.54    7.88
 -12  38  14    4.75   14.24
  12 -38 -14    6.57   10.20
  11 -37 -13   -0.30    9.09
  10 -36 -12   -5.96    9.90
  -9  35  11    1.62    9.60
   9 -35 -11   -2.93    7.07
  -8  34  10   10.81   11.42
   8 -34 -10    3.43    8.69
  -7  33   9   -4.55    8.69
   7 -33  -9   10.61    8.89
  -6  32   8    9.29   10.30
   6 -32  -8    4.04    8.69
  -5  31   7    6.77   11.52
   5 -31  -7    3.54    8.79
  -4  30   6    9.70    9.70
   4 -30  -6   -2.22    7.88
  -3  29   5    8.49    8.69
   3 -29  -5   -0.30    7.27
  -2  28   4   -9.90   10.10
   2 -28  -4    1.01    7.68
  -1  27   3   -2.63    9.60
   1 -27  -3   -1.01    7.37
   0  26   2    1.72    8.89
   0 -26  -2    8.49    7.27
   1  25   1    3.33    8.08
  -1 -25  -1   -0.61    6.47
   2  24   0    7.88    7.27
  -2 -24   0    3.94    6.16
   3  23  -1    4.04    6.77
  -3 -23   1   13.94    5.76
   4  22  -2    0.10    6.77
  -4 -22   2    4.75    5.35
   5  21  -3   32.43    6.06
  -5 -21   3   25.26    5.76
   6  20  -4   -6.67    5.05
  -6 -20   4   -7.98    7.58
   7  19  -5   21.42    4.95
  -7 -19   5   20.91    4.65
   8  18  -6    5.15    4.55
  -8 -18   6    4.34    5.05
   9  17  -7   40.21    5.15
  -9 -17   7   39.30    5.35
  10  16  -8   -1.82    5.05
 -10 -16   8    6.47    5.35
  11  15  -9    9.19    5.46
 -11 -15   9    9.90    5.96
  12  14 -10   27.38    5.96
 -12 -14  10   16.16    5.86
  13  13 -11    1.82    6.26
 -13 -13  11   -0.10    6.97
  14  12 -12   -0.30    6.77
 -14 -12  12    4.85    7.27
  15  11 -13    0.61    8.49
 -15 -11  13   -4.65    7.78
  16  10 -14    2.32    7.58
 -16 -10  14    5.35    8.08
  17   9 -15    0.20    8.99
 -17  -9  15   -4.75    8.69
  18   8 -16    9.09   12.22
 -18  -8  16   26.27   15.05
  19   7 -17   20.71   13.64
 -19  -7  17   24.75   16.77
  20   6 -18    1.52   13.03
 -20  -6  18   -5.46   17.98
  21   5 -19    0.81   11.11
 -21  -5  19   -6.06   19.80
  22   4 -20   -0.40   14.85
 -22  -4  20   -8.49   20.31
  23   3 -21    4.45   11.82
 -23  -3  21   11.01   14.14
  24   2 -22   12.02    9.90
 -24  -2  22    8.18   13.64
  25   1 -23    0.40    9.40
 -25  -1  23   -9.19   13.84
  26   0 -24    6.47   10.10
 -26   0  24   -2.22   14.04
  27  -1 -25    8.18    9.80
 -27   1  25   -7.98   12.53
  28  -2 -26   -4.45   10.81
 -28   2  26    6.26   12.22
  29  -3 -27    7.37   20.31
 -29   3  27    7.27   11.92
  30  -4 -28   -0.71   13.84
 -30   4  28    0.51   15.56
 -14  38  16    4.45   11.42
 -13  37  15    8.59   14.14
  13 -37 -15    1.72    8.39
  12 -36 -14   -0.91   11.31
  11 -35 -13    0.51    8.28
 -10  34  12   -0.81   10.00
  10 -34 -12   -2.42    8.59
  -9  33  11   -3.43   11.92
   9 -33 -11    2.83    8.28
  -8  32  10   -7.17    9.19
   8 -32 -10   -3.03    8.89
  -7  31   9   -2.53    8.89
   7 -31  -9    5.66    9.09
  -6  30   8    1.41    8.89
   6 -30  -8   -1.31   10.30
  -5  29   7   -0.20   10.00
   5 -29  -7   -3.13    8.89
  -4  28   6    2.02    9.80
   4 -28  -6   -1.82    7.98
  -3  27   5   11.72    9.90
   3 -27  -5    6.77    8.28
  -2  26   4    4.75    8.79
   2 -26  -4   -0.20    7.58
  -1  25   3   -3.33    7.58
   1 -25  -3    4.55    6.97
   0  24   2    7.27    7.88
   0 -24  -2    6.47    7.27
   1  23   1    7.27    7.17
  -1 -23  -1    4.55    6.47
   2  22   0   30.11    7.37
  -2 -22   0   23.03    6.47
   3  21  -1   10.71    6.06
  -3 -21   1   -4.75    5.56
   4  20  -2   23.84    5.86
  -4 -20   2   20.61    5.66
   5  19  -3    7.27    5.35
  -5 -19   3    3.43    4.65
   6  18  -4   10.81    4.65
  -6 -18   4    3.94    4.95
   7  17  -5   22.83    5.15
  -7 -17   5   35.16    4.65
   8  16  -6   47.48    5.05
  -8 -16   6   55.56    5.35
   9  15  -7   50.01    5.25
  -9 -15   7   54.35    5.66
  10  14  -8    6.06    4.95
 -10 -14   8   -7.17    8.18
  11  13  -9    9.80    5.46
 -11 -13   9    3.64    5.86
  12  12 -10   44.45    6.36
 -12 -12  10   33.34    6.26
  13  11 -11   23.84    6.77
 -13 -11  11   36.77    6.47
  14  10 -12   23.54    8.08
 -14 -10  12   32.43    7.58
  15   9 -13   24.35    8.59
 -15  -9  13   17.58    8.39
  16   8 -14   13.03    8.79
 -16  -8  14   17.98    9.09
  17   7 -15    2.12    8.39
 -17  -7  15    8.69    9.50
  18   6 -16    8.79    8.99
 -18  -6  16  -11.52   16.67
  19   5 -17    5.56    8.99
 -19  -5  17    5.86   17.78
  20   4 -18   -7.48   11.42
 -20  -4  18   -9.19   19.30
  21   3 -19   16.67   13.94
 -21  -3  19   13.13   21.32
  22   2 -20    8.59   12.12
 -22  -2  20   24.15   14.45
  23   1 -21    1.41   12.33
 -23  -1  21    2.42   13.64
  24   0 -22   -0.51   13.03
 -24   0  22    8.49   14.65
  25  -1 -23    5.86   12.83
 -25   1  23  -12.43   13.64
  26  -2 -24    1.52   12.02
 -26   2  24    6.57   13.23
  27  -3 -25   -1.52   11.01
 -27   3  25   -2.93   12.83
  28  -4 -26    7.07    9.19
 -28   4  26   -3.74   12.93
  29  -5 -27   -6.77   16.87
 -29   5  27    4.85   15.36
 -15  37  17    0.10   10.30
 -14  36  16    8.59   14.65
  14 -36 -16   -5.35    9.70
  13 -35 -15    2.02    9.40
 -12  34  14    5.05   10.81
  12 -34 -14    0.81   10.10
 -11  33  13    6.47   10.10
  11 -33 -13   -8.89    8.08
 -10  32  12   -5.46   11.31
  10 -32 -12   -1.21    7.68
  -9  31  11   10.71    8.39
   9 -31 -11    3.54    8.79
  -8  30  10   -2.63   10.30
   8 -30 -10    1.21    9.19
  -7  29   9   -4.04   10.71
   7 -29  -9   -2.63    9.19
  -6  28   8   -3.43    8.99
   6 -28  -8    1.62    9.40
  -5  27   7    6.06    9.40
   5 -27  -7    7.37    8.28
  -4  26   6    7.98    9.29
   4 -26  -6    3.03    8.28
  -3  25   5   16.47    8.08
   3 -25  -5   14.85    7.88
  -2  24   4    8.99    7.68
   2 -24  -4    4.14    6.87
  -1  23   3    1.11    8.69
   1 -23  -3    0.40    6.77
   0  22   2   34.85    8.69
   0 -22  -2   22.93    6.77
   1  21   1    1.11    6.36
  -1 -21  -1   17.68    6.77
   2  20   0   48.09    7.17
  -2 -20   0   47.79    6.67
   3  19  -1   42.53    6.16
  -3 -19   1   34.85    5.35
   4  18  -2   73.65    6.97
  -4 -18   2   75.57    5.96
   5  17  -3   18.08    5.35
  -5 -17   3   18.39    4.24
   6  16  -4   44.75    4.45
  -6 -16   4   52.23    5.05
   7  15  -5   93.04    6.57
  -7 -15   5   98.80    6.16
   8  14  -6   36.77    4.65
  -8 -14   6   31.92    4.55
   9  13  -7  114.56    6.87
  -9 -13   7  112.44    7.07
  10  12  -8   55.97    9.60
 -10 -12   8   44.65    6.06
  11  11  -9   65.87    7.78
 -11 -11   9   60.51    7.88
  12  10 -10   10.61    6.06
 -12 -10  10   11.21    6.87
  13   9 -11    8.99    7.27
 -13  -9  11   23.34    7.27
  14   8 -12   21.92    7.78
 -14  -8  12   13.13    7.98
  15   7 -13    7.58    7.68
 -15  -7  13   14.35    8.89
  16   6 -14   11.72    9.60
 -16  -6  14   23.13   10.51
  17   5 -15   -6.16    8.79
 -17  -5  15    3.54   10.71
  18   4 -16    9.40    8.69
 -18  -4  16   -3.33   17.28
  19   3 -17    6.36   10.71
 -19  -3  17   -3.33   11.82
  20   2 -18   -1.41   10.91
 -20  -2  18   14.04   20.61
  21   1 -19   -7.37   12.22
 -21  -1  19    4.75   13.34
  22   0 -20   -5.25   11.92
 -22   0  20  -15.46   14.55
  23  -1 -21   -0.61   17.48
 -23   1  21   -7.37   13.94
  24  -2 -22   10.51   13.13
 -24   2  22   -7.48   11.31
  25  -3 -23    5.05   12.33
 -25   3  23   17.68   15.56
  26  -4 -24   -5.46   12.73
 -26   4  24    6.57   14.55
  27  -5 -25    5.66    9.40
 -27   5  25    4.75   13.13
  28  -6 -26    5.76    9.19
 -28   6  26    5.86   13.03
  29  -7 -27  -13.84   16.57
 -29   7  27   18.29   12.93
 -15  35  17   -3.54   16.77
 -14  34  16   -2.02   17.58
  14 -34 -16   -1.31    8.28
 -13  33  15   -4.14   10.20
  13 -33 -15    2.83    6.67
 -12  32  14   -5.15   11.31
  12 -32 -14   15.96    9.19
 -11  31  13   -0.81   11.62
  11 -31 -13   -3.64    7.88
 -10  30  12    1.52   11.11
  10 -30 -12    5.46    9.60
  -9  29  11   16.67   12.33
   9 -29 -11   -8.39   10.20
  -8  28  10    1.41   12.63
   8 -28 -10   -4.04   10.51
  -7  27   9    2.22   12.83
   7 -27  -9   12.12    9.60
  -6  26   8   -3.84   11.42
   6 -26  -8   -4.04   10.00
  -5  25   7    2.73    8.99
   5 -25  -7    0.10    8.28
  -4  24   6   -6.87    9.60
   4 -24  -6   -3.74    7.07
  -3  23   5    6.16    8.39
   3 -23  -5    4.34    8.59
  -2  22   4    8.59    8.79
   2 -22  -4   13.44    8.08
  -1  21   3    6.26    7.58
   1 -21  -3    5.66    7.07
   0  20   2   50.11    8.18
   0 -20  -2   59.10    7.37
   1  19   1   36.27    6.87
  -1 -19  -1   32.03   10.41
   2  18   0  103.85    7.68
  -2 -18   0  105.98    7.37
   3  17  -1    5.96    5.46
  -3 -17   1    2.22    4.95
   4  16  -2   -2.32    4.75
  -4 -16   2    2.22    4.24
   5  15  -3    5.76    4.14
  -5 -15   3   10.51    3.54
   6  14  -4   25.76    4.14
  -6 -14   4   23.03    4.24
   7  13  -5   79.41    5.35
  -7 -13   5   69.40    5.15
   8  12  -6   12.83    3.84
  -8 -12   6   10.10    4.14
   9  11  -7   50.11    7.48
  -9 -11   7   58.70    6.06
  10  10  -8   79.41    6.47
 -10 -10   8  103.75    7.58
  11   9  -9   32.83    6.26
 -11  -9   9   30.11    5.76
  12   8 -10   57.18    7.58
 -12  -8  10   52.03    7.98
  13   7 -11    4.24    6.77
 -13  -7  11    4.55    7.17
  14   6 -12   21.01    8.18
 -14  -6  12   29.80    9.50
  15   5 -13    2.93    9.70
 -15  -5  13   -5.35    9.70
  16   4 -14   36.47    9.50
 -16  -4  14   23.94   10.81
  17   3 -15   14.45    7.78
 -17  -3  15    1.82   10.71
  18   2 -16    0.40   10.51
 -18  -2  16    5.05   11.42
  19   1 -17    8.08   11.11
 -19  -1  17   -1.11   12.63
  20   0 -18   -3.23   12.12
 -20   0  18  -14.65   14.04
  21  -1 -19  -12.22   12.33
 -21   1  19   19.50   14.14
  22  -2 -20    5.05   13.34
 -22   2  20    6.87   15.15
  23  -3 -21    9.29   13.64
 -23   3  21    8.59   14.65
  24  -4 -22   -1.21   12.63
 -24   4  22    0.30   14.45
  25  -5 -23    7.58   13.23
 -25   5  23   -5.56   11.11
  26  -6 -24   -5.05   11.42
 -26   6  24    1.82   11.21
  27  -7 -25    1.41   10.51
 -27   7  25    0.00   10.20
  28  -8 -26   -5.56   21.82
 -28   8  26   -9.19   13.74
 -29   9  27    0.91   18.39
 -16  34  18   -2.12   14.24
 -15  33  17   -5.86   16.97
  15 -33 -17    2.73    8.18
 -14  32  16   -3.54   10.71
  14 -32 -16   -1.01    7.37
 -13  31  15    4.04   11.01
  13 -31 -15    2.53    8.39
 -12  30  14  -13.03   11.31
  12 -30 -14   -6.16    8.99
 -11  29  13   -4.95   13.03
  11 -29 -13   -4.85    7.98
 -10  28  12  -10.81   12.63
  10 -28 -12    5.05    9.19
  -9  27  11   -8.89   12.93
   9 -27 -11   -9.40    9.90
  -8  26  10   11.11   11.52
   8 -26 -10    6.97    9.70
  -7  25   9    8.59   10.81
   7 -25  -9   -1.72    9.60
  -6  24   8   -8.99   10.81
   6 -24  -8   -1.41    7.68
  -5  23   7   30.21   11.01
   5 -23  -7   28.49    9.09
  -4  22   6    3.33    8.69
   4 -22  -6   -8.18    7.58
  -3  21   5   26.77    9.80
   3 -21  -5   30.41    8.69
  -2  20   4   24.85    9.70
   2 -20  -4   22.02    6.47
  -1  19   3   24.25    8.79
   1 -19  -3   41.52    5.96
   0  18   2   92.74    8.89
   0 -18  -2  102.64    7.48
   1  17   1   10.41    5.86
  -1 -17  -1   19.90    5.86
   2  16   0  434.41   15.25
  -2 -16   0  460.37   15.46
   3  15  -1   -0.71    4.75
  -3 -15   1   -3.64    4.24
   4  14  -2  181.14    7.78
  -4 -14   2  186.19    8.18
   5  13  -3   54.96    4.75
  -5 -13   3   54.65    6.47
   6  12  -4  102.04    5.46
  -6 -12   4  101.23    6.06
   7  11  -5   92.94    5.56
  -7 -11   5   84.36    5.35
   8  10  -6   66.07    8.08
  -8 -10   6   57.99    5.05
   9   9  -7  290.04   11.82
  -9  -9   7  286.61   12.93
  10   8  -8    9.60    4.75
 -10  -8   8   13.44    4.65
  11   7  -9   65.57    7.68
 -11  -7   9   73.55    7.48
  12   6 -10    0.81    6.26
 -12  -6  10   -5.86    7.37
  13   5 -11    5.25    7.27
 -13  -5  11   10.71    8.49
  14   4 -12   19.90    8.08
 -14  -4  12    3.54    9.40
  15   3 -13    2.42    8.59
 -15  -3  13   18.59   10.41
  16   2 -14   41.72    8.99
 -16  -2  14   66.17   11.11
  17   1 -15   20.21    9.70
 -17  -1  15   18.49   11.11
  18   0 -16   22.53   11.11
 -18   0  16   38.49   12.33
  19  -1 -17   -0.61   11.21
 -19   1  17   11.11   13.23
  20  -2 -18  -12.43   12.73
 -20   2  18    3.23   15.05
  21  -3 -19   -8.08   13.54
 -21   3  19    5.66   14.04
  22  -4 -20   -5.96   13.84
 -22   4  20    7.98   14.75
  23  -5 -21    6.36   11.52
 -23   5  21   16.06   16.27
  24  -6 -22  -19.30   13.03
 -24   6  22    7.27   12.93
  25  -7 -23   -6.36   13.13
 -25   7  23   -9.80   15.56
  26  -8 -24    4.55   12.53
 -26   8  24   -7.27   11.82
  27  -9 -25    2.02   20.51
 -27   9  25   -7.07   15.15
  28 -10 -26    0.61   10.91
 -28  10  26   -4.75   10.30
 -29  11  27   -7.68   18.49
 -17  33  19    3.64   11.62
 -16  32  18    1.52    9.70
  16 -32 -18    2.83   11.01
 -15  31  17   -4.75   15.96
  15 -31 -17   -4.95    9.29
 -14  30  16    0.20   11.82
  14 -30 -16    6.97    8.69
 -13  29  15   -2.93   13.13
  13 -29 -15   -0.51    8.08
 -12  28  14  -19.60   14.14
  12 -28 -14   -7.58   10.71
 -11  27  13    6.57   13.13
  11 -27 -13   -0.81   10.20
 -10  26  12    0.51   13.13
  10 -26 -12   -2.93   10.00
  -9  25  11   -6.26   12.93
   9 -25 -11    2.53   10.20
  -8  24  10    1.52   11.72
   8 -24 -10    0.81    9.60
  -7  23   9    4.85   10.61
   7 -23  -9    5.66    9.09
  -6  22   8   10.10    9.90
   6 -22  -8    7.48    7.98
  -5  21   7   22.12    9.50
   5 -21  -7   24.25    8.99
  -4  20   6    0.71    9.40
   4 -20  -6    2.83    8.08
  -3  19   5   -0.91    7.88
   3 -19  -5    4.24    6.77
  -2  18   4   76.27    9.80
   2 -18  -4   78.19    7.78
  -1  17   3    8.99    6.26
   1 -17  -3    9.40    6.06
   0  16   2  416.23   15.05
   0 -16  -2  446.03   15.25
   1  15   1   -3.64    5.15
  -1 -15  -1    3.84    4.95
   2  14   0  133.56    7.37
  -2 -14   0  149.62    6.77
   3  13  -1  110.52    5.76
  -3 -13   1  110.93    6.16
   4  12  -2   96.78    5.66
  -4 -12   2   90.92    5.66
   5  11  -3  322.07   11.01
  -5 -11   3  321.36   11.42
   6  10  -4  311.87   11.62
  -6 -10   4  316.01   11.42
   7   9  -5  512.91   24.35
  -7  -9   5  507.05   18.49
   8   8  -6  511.69   25.26
  -8  -8   6  513.21   18.08
   9   7  -7  227.81   10.20
  -9  -7   7  223.37   11.52
  10   6  -8   59.50    7.68
 -10  -6   8   73.34    7.07
  11   5  -9   56.37    7.17
 -11  -5   9   52.84    7.68
  12   4 -10   95.27    8.39
 -12  -4  10   96.88    9.50
  13   3 -11   25.36    8.59
 -13  -3  11   17.48    8.79
  14   2 -12  153.36   11.72
 -14  -2  12  138.20   11.21
  15   1 -13   24.45    9.70
 -15  -1  13  -10.00   10.71
  16   0 -14  118.81   11.72
 -16   0  14  100.12   11.82
  17  -1 -15   19.09   10.51
 -17   1  15    4.85   12.63
  18  -2 -16    4.65   11.21
 -18   2  16   10.10   12.43
  19  -3 -17    5.96   11.52
 -19   3  17   23.44   14.04
  20  -4 -18   -0.81   12.53
 -20   4  18   12.63   14.45
  21  -5 -19    2.22   11.42
 -21   5  19    0.61   15.25
  22  -6 -20    2.53   13.84
 -22   6  20   -3.94   12.12
  23  -7 -21    5.56   13.94
 -23   7  21   -6.77   13.74
  24  -8 -22   -4.85   14.55
 -24   8  22  -15.76   17.17
  25  -9 -23   19.30   12.53
 -25   9  23   -9.09   12.22
  26 -10 -24   -1.72   10.81
 -26  10  24   19.09   14.85
  27 -11 -25    8.39   11.82
 -27  11  25   -8.39   13.44
  28 -12 -26    2.63    9.19
 -28  12  26  -11.42   15.46
 -17  31  19   -0.20   17.28
  17 -31 -19   -1.62    6.97
 -16  30  18    2.63   18.18
  16 -30 -18    1.52    7.58
 -15  29  17   -8.18   17.28
  15 -29 -17    4.14   10.30
 -14  28  16    4.65   12.53
  14 -28 -16    2.12    7.98
 -13  27  15   -6.47   13.64
  13 -27 -15    4.85    9.60
 -12  26  14    7.17   15.66
  12 -26 -14   12.43   11.72
 -11  25  13   -0.81   12.73
  11 -25 -13    6.36   10.71
 -10  24  12   13.64   13.34
  10 -24 -12   10.00    9.29
  -9  23  11   -0.91   12.43
   9 -23 -11    4.65    9.80
  -8  22  10    1.92   11.82
   8 -22 -10   -2.73    9.09
  -7  21   9   25.66   10.71
   7 -21  -9   14.14    9.50
  -6  20   8    8.39   10.81
   6 -20  -8   -8.89    8.89
  -5  19   7   15.36    9.60
   5 -19  -7   13.34    7.68
  -4  18   6   10.71    8.08
   4 -18  -6   17.17    7.58
  -3  17   5    7.58    8.39
   3 -17  -5   19.90    7.68
  -2  16   4    7.88    6.97
   2 -16  -4   -4.14    5.76
  -1  15   3    5.66    6.06
   1 -15  -3    0.81    5.25
   0  14   2  147.50    7.98
   0 -14  -2  143.36    7.88
   1  13   1   81.83    6.16
  -1 -13  -1   94.16    5.76
   2  12   0   16.06    4.14
  -2 -12   0   21.62    3.64
   3  11  -1    5.25    3.33
  -3 -11   1    8.99    3.13
   4  10  -2   20.00    3.03
  -4 -10   2   12.63    2.93
   5   9  -3   33.54    3.23
  -5  -9   3   38.79    3.43
   6   8  -4    9.90    4.24
  -6  -8   4    3.43    3.23
   7   7  -5  870.13   39.00
  -7  -7   5  871.95   39.70
   8   6  -6  256.10   11.21
  -8  -6   6  267.62   12.63
   9   5  -7  584.63   31.62
  10   4  -8   22.83    5.76
 -10  -4   8   24.15    6.36
  11   3  -9   84.36    8.28
 -11  -3   9   84.46    9.40
  12   2 -10   28.59    7.68
 -12  -2  10   24.25    8.59
  13   1 -11   17.88    7.27
 -13  -1  11    9.50    7.27
  14   0 -12  117.09   10.51
 -14   0  12  110.72   12.12
 -15   1  13   44.45   17.38
  16  -2 -14   77.69   11.31
 -16   2  14   49.91   12.83
  17  -3 -15    8.89   11.52
 -17   3  15    3.23   11.92
  18  -4 -16    2.63   11.52
 -18   4  16    7.78   12.73
  19  -5 -17    1.82   10.20
 -19   5  17    4.75   14.04
  20  -6 -18   -6.87   13.03
 -20   6  18   15.86   10.20
  21  -7 -19   -0.61   13.74
 -21   7  19    4.65   15.66
  22  -8 -20    2.73   13.64
 -22   8  20    5.96   13.03
  23  -9 -21   -1.21   12.63
 -23   9  21   -8.59   16.06
  24 -10 -22   -2.22   13.74
 -24  10  22   -5.46   11.52
  25 -11 -23    6.77   12.73
 -25  11  23    5.76   15.36
  26 -12 -24   -8.79   12.22
 -26  12  24    2.32   14.04
  27 -13 -25    5.25   13.03
 -27  13  25    5.66   14.14
 -28  14  26    4.14   15.05
 -18  30  20   10.51   18.39
  18 -30 -20    4.04    8.49
 -17  29  19   -5.56   17.78
  17 -29 -19   -2.93    6.87
 -16  28  18   -2.02   17.28
  16 -28 -18   -4.24   11.31
 -15  27  17   -6.57   14.35
  15 -27 -17   -1.11   10.00
 -14  26  16  -12.02   11.72
  14 -26 -16   -2.93   10.10
 -13  25  15    4.45   13.74
  13 -25 -15   22.93   11.01
 -12  24  14   11.21   15.25
  12 -24 -14   -3.64   11.31
 -11  23  13   -0.81   14.04
  11 -23 -13    8.59   11.52
 -10  22  12   -2.22   12.73
  10 -22 -12    2.12   10.61
  -9  21  11    4.75   11.42
   9 -21 -11    8.28    9.29
  -8  20  10   -1.82   10.91
   8 -20 -10   -6.16    9.29
  -7  19   9   13.13   10.81
   7 -19  -9   22.23   10.51
  -6  18   8    3.03   10.51
   6 -18  -8   -6.67    8.99
  -5  17   7   37.88    9.60
   5 -17  -7   50.61    8.89
  -4  16   6   50.31    9.19
   4 -16  -6   42.83    7.68
  -3  15   5    4.55    7.37
   3 -15  -5    7.88    5.86
  -2  14   4  180.63   10.10
   2 -14  -4  183.56    8.79
  -1  13   3  106.99    7.78
   1 -13  -3  114.46    6.77
   0  12   2   23.34    5.56
   0 -12  -2   16.87    4.24
   1  11   1    6.87    4.04
  -1 -11  -1    6.26    3.54
   2  10   0   77.79    4.95
  -2 -10   0   75.16    4.55
   3   9  -1   77.69    4.45
  -3  -9   1   92.74    6.97
   4   8  -2   86.78    4.24
  -4  -8   2   82.94    4.14
   5   7  -3  291.16   15.15
  -5  -7   3  296.61   11.42
   6   6  -4  621.10   30.51
  -6  -6   4  602.31   21.11
   7   5  -5   96.98    6.57
  -7  -5   5  102.24    6.67
   8   4  -6    3.03    5.05
  -8  -4   6    6.36    5.05
   9   3  -7  293.28   12.93
  -9  -3   7  300.55   13.54
  10   2  -8    0.91    5.76
 -10  -2   8   -4.14    6.57
  11   1  -9   92.64    8.39
 -11  -1   9   85.27    8.99
  12   0 -10  124.97   10.00
 -12   0  10  128.10   10.30
  13  -1 -11    1.21    8.59
 -13   1  11    1.11    9.50
  14  -2 -12  148.81   11.92
 -14   2  12  144.16   13.64
  15  -3 -13   -6.97    8.39
 -15   3  13   13.34   11.52
  16  -4 -14   28.99   11.21
 -16   4  14   22.93   12.93
  17  -5 -15   -5.05    9.70
 -17   5  15    5.76   10.10
  18  -6 -16    5.86   11.11
 -18   6  16   20.31   12.63
  19  -7 -17    6.16   12.12
 -19   7  17    4.24   13.64
  20  -8 -18    4.65   12.93
 -20   8  18   -5.46   15.56
  21  -9 -19   15.96   14.04
 -21   9  19   -8.89   16.57
  22 -10 -20    1.82   14.45
 -22  10  20  -37.88   24.95
  23 -11 -21   -5.86   13.54
 -23  11  21    9.80   16.47
  24 -12 -22    0.30   12.93
 -24  12  22    7.17   16.67
  25 -13 -23    5.96   11.31
 -25  13  23   -2.83   11.82
  26 -14 -24   19.40   12.43
 -26  14  24   -0.81   15.76
  27 -15 -25   -8.18   12.93
 -27  15  25   -3.54   15.05
  20 -30 -22    8.79    9.80
  19 -29 -21    6.77   10.61
 -18  28  20   -7.48   16.47
  18 -28 -20   -2.83    9.19
 -17  27  19    7.07   11.62
  17 -27 -19   -0.71   10.51
 -16  26  18   -2.32   13.74
  16 -26 -18   -3.43   10.51
 -15  25  17    7.37   15.56
  15 -25 -17    6.26   11.82
 -14  24  16  -12.12   15.86
  14 -24 -16    1.82   11.11
 -13  23  15   14.45   14.75
  13 -23 -15    7.78   11.82
 -12  22  14    7.37   14.45
  12 -22 -14    9.90   11.52
 -11  21  13    9.09   13.74
  11 -21 -13    1.72   10.71
 -10  20  12   -4.45   11.72
  10 -20 -12    7.88   10.00
  -9  19  11    0.40   11.92
   9 -19 -11    7.37    9.70
  -8  18  10   11.82   12.43
   8 -18 -10    6.06    8.59
  -7  17   9   56.57   10.91
   7 -17  -9   30.11    8.99
  -6  16   8   51.52    9.09
   6 -16  -8   54.65    8.99
  -5  15   7   90.82   10.10
   5 -15  -7   85.06    8.89
  -4  14   6   28.09    7.27
   4 -14  -6   32.53    7.17
  -3  13   5   64.66    7.58
   3 -13  -5   56.98    7.48
  -2  12   4   92.14    7.17
   2 -12  -4   91.73    6.47
  -1  11   3   14.04    4.75
   1 -11  -3    9.80    4.75
   0  10   2   68.60    6.16
   0 -10  -2   78.40    5.46
   1   9   1   19.90    3.84
  -1  -9  -1   12.83    3.64
   2   8   0   18.59    3.33
  -2  -8   0   21.11    3.03
  -3  -7   1   43.95    3.84
   5   5  -3 1677.93   67.79
   6   4  -4    9.19    5.66
  -6  -4   4    8.79    4.04
   7   3  -5  288.73   13.34
  -7  -3   5  253.37   11.92
   8   2  -6  221.25   11.11
  -8  -2   6  229.73   11.62
   9   1  -7  345.61   22.93
  -9  -1   7  397.54   25.36
  10   0  -8  108.00    9.19
 -10   0   8   99.81    8.49
  11  -1  -9   80.62    8.59
 -11   1   9   81.73    9.60
  12  -2 -10   26.17    8.79
 -12   2  10   29.10    8.89
  13  -3 -11   -2.02    9.60
 -13   3  11   12.33   10.00
  14  -4 -12   16.67   10.30
 -14   4  12   20.51   11.52
  15  -5 -13   11.42   10.30
 -15   5  13    6.47   11.01
  16  -6 -14   33.64   11.31
 -16   6  14   35.56   12.83
  17  -7 -15   11.01   11.52
 -17   7  15   -2.93   12.22
  18  -8 -16  -10.51   12.43
 -18   8  16  -14.24   13.13
  19  -9 -17    4.55   12.93
 -19   9  17    3.33   14.35
  20 -10 -18  -15.66   13.03
 -20  10  18   -6.87   14.85
  21 -11 -19   -3.13   13.54
 -21  11  19   11.21   15.46
  22 -12 -20   -5.25   13.94
 -22  12  20   -8.89   16.77
  23 -13 -21  -15.96   12.83
 -23  13  21   -0.40   28.79
  24 -14 -22    3.33   11.31
 -24  14  22    8.89   14.75
  25 -15 -23    4.65   11.72
 -25  15  23  -30.81   28.29
  26 -16 -24    2.22   13.44
 -26  16  24  -10.81   25.86
 -27  17  25   -1.01   20.81
  20 -28 -22    0.00   12.12
 -19  27  21   -2.22   16.67
  19 -27 -21    1.31    8.49
 -18  26  20   11.72   10.61
  18 -26 -20  -14.35   11.11
 -17  25  19   -7.27   12.83
  17 -25 -19    5.66   11.42
 -16  24  18   -9.29   15.15
  16 -24 -18   10.61   12.33
 -15  23  17    3.74   16.16
  15 -23 -17   -9.09   12.22
 -14  22  16   12.22   15.25
  14 -22 -16    2.93   12.53
 -13  21  15    9.40   14.95
  13 -21 -15   10.41   11.82
 -12  20  14   11.01   14.35
  12 -20 -14   14.45   11.72
 -11  19  13    1.82   12.53
  11 -19 -13    4.55   10.30
 -10  18  12    3.64   12.33
  10 -18 -12   12.33   10.20
  -9  17  11   27.18   11.82
   9 -17 -11   14.95   10.41
  -8  16  10    3.43   11.11
   8 -16 -10    2.63    9.19
  -7  15   9   61.93   10.81
   7 -15  -9   67.08    9.90
  -6  14   8   22.83    9.70
   6 -14  -8   41.62    8.08
  -5  13   7   76.78    8.49
   5 -13  -7   67.59    7.88
  -4  12   6  103.55    9.50
   4 -12  -6   95.77    7.78
  -3  11   5  310.75   13.84
   3 -11  -5  314.29   14.35
  -2  10   4   17.07    5.35
   2 -10  -4   12.83    5.25
  -1   9   3   79.20    6.36
   1  -9  -3   95.27    7.07
   0   8   2   15.36    4.04
   0  -8  -2   20.51    4.14
   1   7   1   15.86    5.15
  -1  -7  -1   19.30    5.46
   2   6   0  377.53   11.62
  -2  -6   0  381.27   11.72
   3   5  -1    8.18    1.62
  -3  -5   1    6.26    1.72
   4   4  -2  729.61   21.92
  -4  -4   2  763.85   24.25
   5   3  -3   31.52    4.65
  -5  -3   3   21.92    4.34
   6   2  -4   18.08    6.87
  -6  -2   4   31.52    5.86
   7   1  -5  264.69   13.03
  -7  -1   5  246.10   12.02
   8   0  -6  446.23   18.59
  -8   0   6  437.84   17.48
   9  -1  -7  424.00   16.77
  -9   1   7  421.68   17.88
  10  -2  -8    3.74    5.66
 -10   2   8    3.84    7.37
  11  -3  -9   91.83    9.29
 -11   3   9   89.81   10.00
  12  -4 -10   85.06   10.20
 -12   4  10   97.19   10.20
  13  -5 -11   15.05    9.80
 -13   5  11    7.68   11.11
  14  -6 -12   17.17    8.59
 -14   6  12   18.49   11.62
  15  -7 -13   -7.88   10.71
 -15   7  13   -4.14   12.22
  16  -8 -14   20.21   11.52
 -16   8  14   17.78   13.34
  17  -9 -15   -0.91   11.62
 -17   9  15   10.41   13.03
  18 -10 -16   14.75   12.22
 -18  10  16   19.80   11.72
  19 -11 -17   36.27   14.55
 -19  11  17   -3.84   24.75
  20 -12 -18    8.69   13.13
 -20  12  18  -10.10   14.95
  21 -13 -19   18.39   14.55
 -21  13  19  -24.55   24.04
  22 -14 -20    2.93   10.71
 -22  14  20   -2.63   26.87
  23 -15 -21  -15.25   14.95
 -23  15  21   15.96   27.58
  24 -16 -22  -20.41   15.96
 -24  16  22    4.24   28.79
  25 -17 -23    0.81   17.07
 -25  17  23  -11.72   25.16
  26 -18 -24    6.36   12.53
 -26  18  24    6.97   21.11
  21 -27 -23   -1.72   11.31
 -20  26  22    9.70   17.17
  20 -26 -22   -7.98   14.24
 -19  25  21   -1.21    8.99
  19 -25 -21   -0.71    8.89
 -18  24  20   -4.85   14.35
  18 -24 -20    8.79   11.52
 -17  23  19   -0.91   14.75
  17 -23 -19    7.48   11.72
 -16  22  18   -6.16   16.27
  16 -22 -18   -3.74   13.44
 -15  21  17   -8.69   16.27
  15 -21 -17    4.85   12.83
 -14  20  16    5.15   15.86
  14 -20 -16   13.74   12.63
 -13  19  15   -4.04   13.94
  13 -19 -15    2.02   11.42
 -12  18  14   32.23   14.65
  12 -18 -14   28.99   11.21
 -11  17  13   -9.40   12.73
  11 -17 -13   -6.26   10.51
 -10  16  12    1.21    8.79
  10 -16 -12    6.87    8.69
  -9  15  11   17.48   11.42
   9 -15 -11    4.85    9.09
  -8  14  10    7.58    9.90
   8 -14 -10   10.20    7.58
  -7  13   9  120.93   11.31
   7 -13  -9  105.57   10.20
  -6  12   8    7.68    8.79
   6 -12  -8    7.58    7.27
  -5  11   7   88.70    8.99
   5 -11  -7  100.42    8.49
  -4  10   6  342.48   23.03
   4 -10  -6  358.03   15.76
  -3   9   5   33.84    5.96
   3  -9  -5   42.83    6.06
  -2   8   4   82.94    7.37
   2  -8  -4   87.08    6.57
  -1   7   3   45.76    7.78
   1  -7  -3   52.63    5.76
   0   6   2  393.80   14.85
   0  -6  -2  426.83   15.36
   1   5   1   20.81    3.03
  -1  -5  -1   21.92    2.63
   2   4   0  195.38    8.28
  -2  -4   0  202.66    8.39
   3   3  -1 1203.92   46.37
  -3  -3   1 1215.03   32.93
   4   2  -2  587.56   27.28
  -4  -2   2  695.46   22.43
   5   1  -3    3.64    4.14
  -5  -1   3    8.99    4.24
   6   0  -4  104.06   10.30
   7  -1  -5  265.50   12.22
  -7   1   5  265.50   13.13
   8  -2  -6  225.39   11.01
  -8   2   6  237.81   12.22
   9  -3  -7  317.32   15.05
  -9   3   7  302.27   15.36
  10  -4  -8   44.15    7.07
 -10   4   8   55.36    7.88
  11  -5  -9   66.07    8.79
 -11   5   9   58.70    9.60
  12  -6 -10   18.99    8.89
 -12   6  10    7.48   10.10
  13  -7 -11   13.34    7.48
 -13   7  11    8.79   15.46
  14  -8 -12   15.15   10.61
 -14   8  12   12.93   12.63
  15  -9 -13   17.58   10.81
 -15   9  13    0.20   18.99
  16 -10 -14    4.24   10.00
 -16  10  14   -9.29   19.19
  17 -11 -15    9.90   15.36
 -17  11  15   -7.58   21.42
  18 -12 -16   -4.55   15.36
 -18  12  16    3.54   14.75
  19 -13 -17  -18.08   18.08
 -19  13  17   -5.76   16.37
  20 -14 -18    1.62   17.68
 -20  14  18  -10.81   16.67
  21 -15 -19    0.81   16.16
 -21  15  19   -3.33   16.37
  22 -16 -20   -8.49   14.45
 -22  16  20   -3.74   15.96
  23 -17 -21   12.53   12.73
 -23  17  21    1.41   11.92
  24 -18 -22   -7.98   11.62
 -24  18  22  -18.79   25.05
  25 -19 -23    2.02   10.10
 -25  19  23   -0.71   12.63
  26 -20 -24   -1.21    7.17
 -21  25  23   -3.33   16.77
  21 -25 -23   -2.53   15.86
 -20  24  22  -11.11   12.33
  20 -24 -22  -19.30   18.29
 -19  23  21    0.10   11.01
  19 -23 -21   -0.20    7.78
 -18  22  20   -2.63   15.56
  18 -22 -20    7.07   11.82
 -17  21  19   -4.65   16.57
  17 -21 -19   -4.75   13.54
 -16  20  18    1.62   16.67
  16 -20 -18  -20.41   13.54
 -15  19  17    8.69   15.66
  15 -19 -17   17.68   12.22
 -14  18  16   29.70   15.15
  14 -18 -16   12.22   12.22
 -13  17  15   10.10   14.14
  13 -17 -15    6.97   11.31
 -12  16  14   15.36   10.81
  12 -16 -14   29.30    9.09
 -11  15  13   -3.23   13.54
  11 -15 -13    4.04   11.01
 -10  14  12   33.04   10.00
  10 -14 -12   23.74   10.00
  -9  13  11   18.29   11.72
   9 -13 -11   -3.03    9.50
  -8  12  10   66.07   10.30
   8 -12 -10   59.81    8.99
  -7  11   9   72.44   10.10
   7 -11  -9   63.75    7.58
  -6  10   8   66.88    8.49
   6 -10  -8   68.29    8.08
  -5   9   7  574.63   32.53
   5  -9  -7  575.44   33.04
  -4   8   6    2.42    5.15
   4  -8  -6    8.59    4.75
  -3   7   5  326.62   15.46
   3  -7  -5  323.99   15.05
  -2   6   4   36.77    6.16
   2  -6  -4   34.65    5.76
  -1   5   3    8.18    4.24
   1  -5  -3   11.92    4.34
   0   4   2  203.57    8.89
   0  -4  -2  203.36    8.69
   1   3   1    5.56    1.21
  -1  -3  -1    5.76    1.01
   3   1  -1    8.79    1.82
  -3  -1   1   11.31    2.22
   4   0  -2  210.94    9.80
  -4   0   2  220.54    9.80
   5  -1  -3    7.68    4.34
  -5   1   3    9.50    4.24
   6  -2  -4   25.36    5.56
  -6   2   4   30.71    9.50
   7  -3  -5  299.44   14.14
  -7   3   5  297.82   19.80
   8  -4  -6    4.65    6.26
  -8   4   6   13.03   10.41
   9  -5  -7  554.93   21.82
  -9   5   7  562.91   30.51
  10  -6  -8   56.17    8.99
 -10   6   8   71.83   13.34
  11  -7  -9   67.69   11.92
 -11   7   9   80.62   15.36
  12  -8 -10   40.21   12.53
 -12   8  10   78.09   16.37
  13  -9 -11   16.27   12.33
 -13   9  11    6.97   10.71
  14 -10 -12   31.62   10.30
 -14  10  12   24.75    9.60
  15 -11 -13    2.93   16.16
 -15  11  13  -11.31   12.73
  16 -12 -14   26.67   16.57
 -16  12  14   24.35   14.04
  17 -13 -15   -4.55   10.10
 -17  13  15   -4.75   11.72
  18 -14 -16    2.83   12.63
 -18  14  16   -6.57   15.05
  19 -15 -17   -5.56   13.54
 -19  15  17   -9.60   13.84
  20 -16 -18  -14.55   13.54
 -20  16  18  -14.14   17.28
  21 -17 -19  -10.41   13.74
 -21  17  19   12.53   16.57
  22 -18 -20   -3.54   12.63
 -22  18  20  -26.57   14.24
  23 -19 -21    5.25   11.42
 -23  19  21   12.53   23.34
  24 -20 -22    2.12   10.41
 -24  20  22   14.35   21.01
  25 -21 -23   -4.85   10.51
 -22  24  24   12.02   14.55
  22 -24 -24    3.64   15.36
 -21  23  23    1.11   11.42
  21 -23 -23   -8.39   18.18
 -20  22  22    0.71   14.65
  20 -22 -22    2.32   10.71
 -19  21  21   -7.68   10.30
  19 -21 -21    0.30    9.60
 -18  20  20    4.95   17.48
  18 -20 -20   -3.13   13.44
 -17  19  19  -12.93   17.78
  17 -19 -19    1.82   12.83
 -16  18  18   -8.89   15.56
  16 -18 -18    6.16   13.13
 -15  17  17   -3.74   15.96
  15 -17 -17   19.50   12.02
 -14  16  16    7.37   15.46
  14 -16 -16   35.97   11.01
 -13  15  15   17.68   13.74
  13 -15 -15    9.29   12.33
 -12  14  14   38.39   12.93
  12 -14 -14   38.49   11.11
 -11  13  13  -12.33   11.52
  11 -13 -13   -6.57    9.29
 -10  12  12   37.28   11.52
  10 -12 -12   43.64    9.90
  -9  11  11   61.63   10.91
   9 -11 -11   68.90    9.50
  -8  10  10   92.03   11.11
   8 -10 -10   90.92    8.79
  -7   9   9  304.09   15.76
   7  -9  -9  334.19   17.28
  -6   8   8  580.39   23.44
   6  -8  -8  596.56   23.24
  -5   7   7  875.39   46.67
   5  -7  -7  834.07   45.16
  -4   6   6  650.30   36.67
   4  -6  -6  681.42   36.67
  -2   4   4  791.84   28.69
   2  -4  -4  800.43   28.49
   2   0   0 9770.78  341.67
   3  -1  -1    7.98    2.32
  -3   1   1    9.70    3.74
   4  -2  -2  760.32   26.77
  -4   2   2  823.16   37.99
   5  -3  -3   25.26    8.08
  -5   3   3   -0.61    6.47
   6  -4  -4   12.12    7.88
  -6   4   4   33.14    9.60
   7  -5  -5   90.11    8.89
  -7   5   5   80.72    9.29
   8  -6  -6  267.21   19.70
  -8   6   6  270.45   15.96
   9  -7  -7  256.50   18.69
  -9   7   7  248.62   13.94
  10  -8  -8   14.55   10.91
 -10   8   8    1.62    9.09
  11  -9  -9   49.40   13.13
 -11   9   9   40.92   10.10
  12 -10 -10    0.00    9.90
 -12  10  10    3.03   10.20
  13 -11 -11   28.09   10.20
 -13  11  11   39.10   11.82
  14 -12 -12   -0.40   10.71
 -14  12  12   -0.51   12.43
  15 -13 -13   -8.08   11.01
 -15  13  13    9.70   13.74
  16 -14 -14   -4.45   11.62
 -16  14  14    0.71   14.45
  17 -15 -15  -12.43   12.33
 -17  15  15  -12.02   12.53
  18 -16 -16   -5.96   12.12
 -18  16  16   16.16   15.96
  19 -17 -17    8.59   13.84
 -19  17  17   -0.40   16.27
  20 -18 -18   -3.84   13.23
 -20  18  18   22.63   16.47
  21 -19 -19    6.26   12.43
 -21  19  19   13.23   15.86
  22 -20 -20    5.05   12.73
 -22  20  20    0.81   10.00
  23 -21 -21    3.03   11.62
 -23  21  21    0.20   12.12
  24 -22 -22   -4.24    8.28
 -24  22  22   -7.68   17.98
  23 -23 -25   -6.97   13.94
 -22  22  24    0.20   12.83
  22 -22 -24   11.52   15.15
 -21  21  23    5.35   14.55
  21 -21 -23    3.84   14.35
 -20  20  22   23.54   15.66
  20 -20 -22   -0.10   10.30
 -19  19  21   -3.13   11.82
  19 -19 -21    2.02   10.81
 -18  18  20   -7.48   16.87
  18 -18 -20  -17.38   13.94
 -17  17  19  -11.31   17.07
  17 -17 -19  -10.30   13.54
 -16  16  18    3.03   12.43
  16 -16 -18    1.92   10.51
 -15  15  17  -15.86   15.46
  15 -15 -17    7.98   12.73
 -14  14  16    1.82   14.14
  14 -14 -16   -3.54   11.82
 -13  13  15   11.42   10.51
  13 -13 -15    8.89   11.31
 -12  12  14   -6.67   11.82
  12 -12 -14   -1.41   10.71
 -11  11  13   27.68   11.52
  11 -11 -13   31.32   11.31
 -10  10  12   15.76    8.18
  10 -10 -12    6.77    7.98
  -9   9  11   36.77   10.51
   9  -9 -11   26.06    7.37
  -8   8  10   17.48    9.50
   8  -8 -10    1.01    8.18
  -7   7   9  251.55   14.85
   7  -7  -9  257.31   14.45
  -6   6   8  283.07   14.95
   6  -6  -8  304.39   15.25
  -5   5   7  100.92    8.49
   5  -5  -7  108.00    9.09
  -4   4   6   11.52    5.25
   4  -4  -6    6.97    7.68
  -3   3   5   30.71    5.76
   3  -3  -5   30.71    8.28
  -2   2   4  760.62   25.96
   2  -2  -4  804.67   39.80
  -1   1   3   14.65    2.53
   1  -1  -3    6.77    2.22
   2  -2   0 9196.35  333.08
  -2   2   0 8822.56  227.31
   3  -3  -1 1124.31   52.33
  -3   3   1 1122.70   37.08
   4  -4  -2  791.23   42.73
  -4   4   2  755.77   29.30
   5  -5  -3 1658.74   79.91
  -5   5   3 1538.72   77.79
   6  -6  -4  659.60   25.46
  -6   6   4  632.92   25.56
   7  -7  -5  914.99   33.04
  -7   7   5  915.90   33.84
   8  -8  -6  547.26   22.23
  -8   8   6  557.56   22.43
   9  -9  -7  292.37   15.25
  -9   9   7  294.99   16.27
  10 -10  -8   95.07    9.70
 -10  10   8   92.54   11.01
  11 -11  -9   71.93   10.61
 -11  11   9   52.74    9.19
  12 -12 -10   34.35    8.59
 -12  12  10   46.17    8.79
  13 -13 -11   -1.31   11.52
 -13  13  11   -3.23   12.43
  14 -14 -12   42.94   10.00
 -14  14  12   48.09   13.44
  15 -15 -13    6.77   11.62
 -15  15  13   12.73   12.63
  16 -16 -14   23.03   12.43
 -16  16  14   35.56   14.95
  17 -17 -15   -6.47   12.83
 -17  17  15   12.02   15.66
  18 -18 -16   16.06   13.03
 -18  18  16    4.85   16.16
  19 -19 -17   -8.99   12.93
 -19  19  17  -20.21   16.87
  20 -20 -18    4.04    9.40
 -20  20  18    3.43   16.47
  21 -21 -19   14.95   13.13
 -21  21  19    7.17   14.55
  22 -22 -20    1.41   16.06
 -22  22  20   -2.02   12.22
  23 -23 -21    1.92   15.56
 -23  23  21    4.24   13.44
  24 -24 -22    5.66   13.44
 -24  24  22   -2.73   13.13
 -23  21  25   -8.89   17.17
  23 -21 -25   -2.42   12.53
 -22  20  24   -0.30   16.57
  22 -20 -24   -3.43    7.78
 -21  19  23   -4.04   16.27
  21 -19 -23   -1.11    8.49
 -20  18  22  -13.54   14.24
  20 -18 -22    5.96    8.79
 -19  17  21   -0.91   19.50
  19 -17 -21   -0.61   13.74
 -18  16  20    6.47   17.07
  18 -16 -20  -10.00   14.24
 -17  15  19   -0.61   16.27
  17 -15 -19   13.34   13.03
 -16  14  18   28.99   16.27
  16 -14 -18   13.94   13.34
 -15  13  17  -23.13   14.75
  15 -13 -17    2.02   12.43
 -14  12  16   26.67   14.35
  14 -12 -16    1.82   11.42
 -13  11  15   18.49   13.34
  13 -11 -15   10.91   10.91
 -12  10  14   32.23   12.63
  12 -10 -14   29.30    8.99
 -11   9  13   12.43    8.79
  11  -9 -13   18.69   10.20
 -10   8  12   55.16   11.21
  10  -8 -12   72.44   12.12
  -9   7  11   75.06   10.51
   9  -7 -11   49.70   12.53
  -8   6  10   59.20    7.98
   8  -6 -10   66.07   10.81
  -7   5   9  605.24   23.44
   7  -5  -9  608.38   34.65
   6  -4  -8   -5.35    8.69
  -5   3   7  277.42   19.30
   5  -3  -7  266.10   18.59
   3  -1  -5   -8.99    8.28
  -2   0   4  173.16   13.03
   2   0  -4  182.35    9.40
   1   1  -3    6.97    2.22
   0  -2   2 7668.95  273.98
   1  -3   1    6.97    1.72
  -1   3  -1    1.82    1.62
   2  -4   0  210.44    9.29
  -2   4   0  202.15    9.19
   3  -5  -1    6.26    4.75
  -3   5   1    4.34    4.75
   4  -6  -2   22.83    5.66
  -4   6   2   38.19    9.80
   5  -7  -3  299.24   14.24
  -5   7   3  309.24   15.56
   6  -8  -4    6.06    5.86
  -6   8   4   15.05    6.77
   7  -9  -5  560.99   22.73
  -7   9   5  524.22   32.33
   8 -10  -6   75.06    7.78
  -8  10   6   73.14    8.18
   9 -11  -7   73.55    9.29
  -9  11   7   55.26    9.70
  10 -12  -8   52.84    9.80
 -10  12   8   48.49   10.71
  11 -13  -9    9.40   10.10
 -11  13   9    5.86    9.19
  12 -14 -10   25.66   11.01
 -12  14  10   14.95   11.21
  13 -15 -11    2.22   10.91
 -13  15  11   15.15   12.53
  14 -16 -12   22.12   11.31
 -14  16  12   15.25   10.51
  15 -17 -13    3.23   11.31
 -15  17  13   -7.48   14.95
  16 -18 -14    5.46   10.20
 -16  18  14    6.67   11.62
  17 -19 -15   -9.70   12.33
 -17  19  15   13.64   17.38
  18 -20 -16   -3.33   10.91
 -18  20  16   -0.40   12.43
  19 -21 -17   17.17   12.63
 -19  21  17    3.23   16.67
  20 -22 -18   -1.52    8.69
 -20  22  18  -14.75   15.46
  21 -23 -19   -8.18   10.91
 -21  23  19   -4.45   13.03
  22 -24 -20  -11.82   15.66
 -22  24  20   -3.64   11.01
  23 -25 -21   -1.31   13.94
 -23  25  21   -0.40   11.72
  24 -20 -26   -1.01   10.91
 -23  19  25    4.85   15.86
  23 -19 -25    3.74    9.29
 -22  18  24    5.05   16.87
  22 -18 -24   -8.79   11.11
 -21  17  23   -7.58   13.23
  21 -17 -23    3.74   10.10
 -20  16  22  -12.53   18.18
  20 -16 -22    1.31   14.45
 -19  15  21   38.29   16.97
  19 -15 -21    8.18   14.04
 -18  14  20    9.29   12.43
  18 -14 -20    3.64   12.22
 -17  13  19   12.73   15.86
  17 -13 -19    1.11   12.63
 -16  12  18   16.06   12.83
  16 -12 -18  -12.12   13.03
 -15  11  17   -1.72   14.14
  15 -11 -17  -23.64   14.85
 -14  10  16   11.42   13.23
  14 -10 -16   27.68   15.76
 -13   9  15   -0.30   13.03
  13  -9 -15    8.49   14.04
 -12   8  14   31.32   12.22
  12  -8 -14   16.37   13.54
 -11   7  13    3.43   11.82
  11  -7 -13   -4.45    9.50
 -10   6  12   -0.51   14.45
  10  -6 -12    6.87    8.69
  -9   5  11   55.77   14.65
   9  -5 -11   55.77    8.59
   8  -4 -10   37.18   10.71
  -7   3   9  302.67   21.11
   7  -3  -9  297.22   14.45
  -6   2   8  216.80   17.38
   6  -2  -8  251.15   12.73
  -5   1   7  269.64   13.13
   5  -1  -7  291.66   14.24
  -3  -1   5    9.40    5.46
   3   1  -5    7.58    4.85
  -1  -3   3 1157.65   50.82
   0  -4   2  180.13   10.20
   0   4  -2  170.23    7.07
   1  -5   1   13.03    3.64
  -1   5  -1    6.97    5.05
   2  -6   0  406.73   15.96
  -2   6   0  397.13   15.86
  -3   7   1   35.36    7.37
   4  -8  -2   80.52    7.58
  -4   8   2   73.55    7.98
   5  -9  -3   36.37    6.87
  -5   9   3   38.19    7.58
   6 -10  -4  328.43   15.56
  -6  10   4  329.14   16.87
   7 -11  -5   85.47    8.49
  -7  11   5   87.29    9.40
   8 -12  -6    5.46    8.08
  -8  12   6   15.05    8.79
   9 -13  -7  117.29   10.81
  -9  13   7  105.37   10.61
  10 -14  -8    1.31   10.00
 -10  14   8   13.74   10.91
  11 -15  -9   -9.70    8.18
 -11  15   9   11.21    9.19
  12 -16 -10   17.88   10.20
 -12  16  10   -1.52   12.73
  13 -17 -11    0.81   10.71
 -13  17  11   -3.33   12.02
  14 -18 -12    3.74   10.91
 -14  18  12   -2.02   13.74
  15 -19 -13  -16.37   12.53
 -15  19  13   -3.74   15.96
  16 -20 -14    4.55   10.30
 -16  20  14   18.18   12.73
  17 -21 -15   16.47   12.83
 -17  21  15  -27.28   16.27
  18 -22 -16   12.22   10.61
 -18  22  16    4.85   11.52
  19 -23 -17   13.44   12.02
 -19  23  17   -1.31   15.36
  20 -24 -18    5.35   11.01
 -20  24  18   -5.56   12.63
  21 -25 -19   -5.56   15.76
 -21  25  19    3.03   11.62
  22 -26 -20    4.75   12.12
 -22  26  20    1.52   11.72
  23 -27 -21   -3.23   10.20
 -23  27  21   -7.17   11.52
 -24  18  26   -1.01   13.13
  24 -18 -26   -2.42   10.00
 -23  17  25    3.54   12.63
  23 -17 -25    4.45   10.00
 -22  16  24    2.42   15.96
  22 -16 -24   28.19   11.21
 -21  15  23    2.53   14.35
  21 -15 -23   -5.15   13.23
 -20  14  22   -2.22   13.74
  20 -14 -22  -12.53   15.86
 -19  13  21   -3.64   17.98
  19 -13 -21  -21.92   17.68
 -18  12  20    8.99   15.56
  18 -12 -20   -1.31   16.87
 -17  11  19   -9.70   12.63
  17 -11 -19    4.34   15.25
 -16  10  18    0.81   22.23
  16 -10 -18   14.04   10.00
  15  -9 -17    9.19   11.31
 -14   8  16   31.92   14.85
  14  -8 -16   15.36   10.00
 -13   7  15   -6.47   19.70
  13  -7 -15   16.57   10.41
 -12   6  14   16.06   17.68
  12  -6 -14   20.71    9.70
 -11   5  13   19.90   12.12
  11  -5 -13    4.34    8.89
 -10   4  12  124.16   10.61
  10  -4 -12  113.65   10.71
  -9   3  11   90.52   10.00
   9  -3 -11   80.32    9.70
  -8   2  10   -4.14    6.47
   8  -2 -10   -0.30    5.35
  -7   1   9  417.24   17.38
   7  -1  -9  417.54   17.48
  -6   0   8  454.01   18.89
   6   0  -8  470.98   20.10
  -5  -1   7  262.57   12.63
   5   1  -7  254.28   12.73
  -4  -2   6   22.63    6.16
   4   2  -6   20.31    4.75
  -3  -3   5   20.51    5.15
   3   3  -5   16.06    5.35
  -2  -4   4  766.88   26.06
   2   4  -4  797.70   36.27
  -1  -5   3    8.99    3.33
   1   5  -3    8.39    3.33
   0  -6   2  355.00   12.93
   0   6  -2  389.66   14.04
   1  -7   1   22.43    4.45
  -1   7  -1   20.51    5.86
   2  -8   0   26.47    4.95
  -2   8   0   23.34    5.76
   3  -9  -1   84.36    6.77
  -3   9   1   95.17    6.97
   4 -10  -2   19.09    4.95
  -4  10   2   21.42    5.56
   5 -11  -3  312.37   14.55
  -5  11   3  315.91   14.65
   6 -12  -4  102.14    8.59
  -6  12   4   99.51   10.10
   7 -13  -5   63.14    8.28
  -7  13   5   89.00    9.80
   8 -14  -6   30.31    8.49
  -8  14   6   46.47    9.60
   9 -15  -7   85.77   11.31
  -9  15   7   45.66   11.31
  10 -16  -8   -9.29   10.51
 -10  16   8  -16.27   10.81
  11 -17  -9   30.21   10.61
 -11  17   9   11.92   12.12
  12 -18 -10    8.69   10.30
 -12  18  10    3.43   13.03
  13 -19 -11   12.53   11.42
 -13  19  11   17.28   13.54
  14 -20 -12   17.88   11.62
 -14  20  12    5.56   14.14
  15 -21 -13    2.22   12.02
 -15  21  13   -9.70   14.75
  16 -22 -14    3.33    9.80
 -16  22  14  -10.71   12.22
  17 -23 -15    3.43   12.63
 -17  23  15   -7.48   15.56
  18 -24 -16   -0.51   11.01
 -18  24  16  -11.62   14.14
  19 -25 -17   -0.71   11.31
 -19  25  17   -4.24   12.63
  20 -26 -18   -4.34   10.51
 -20  26  18    3.43   10.71
  21 -27 -19    3.74   12.73
 -21  27  19   -3.23   10.10
  22 -28 -20    1.62   10.30
 -22  28  20    0.71   15.66
 -25  17  27  -13.64   24.04
  25 -17 -27   -0.71   11.42
 -24  16  26   14.04   19.60
  24 -16 -26   -7.68   12.53
 -23  15  25    6.36   16.16
  23 -15 -25    9.70   14.75
 -22  14  24    5.56   28.49
  22 -14 -24   -7.07   12.63
 -21  13  23    3.03   25.26
  21 -13 -23    4.95   14.14
 -20  12  22    1.41   25.56
  20 -12 -22   -5.05   14.45
 -19  11  21    3.03   27.48
  19 -11 -21    0.51   11.31
 -18  10  20   -3.03   24.15
  18 -10 -20   17.58   13.34
 -17   9  19   -8.49   12.93
  17  -9 -19    2.83   10.51
 -16   8  18    1.72   14.55
  16  -8 -18    2.32   11.82
 -15   7  17    0.20   18.59
  15  -7 -17  -15.56   12.43
 -14   6  16   32.43   12.73
  14  -6 -16   32.53   12.22
 -13   5  15    9.80   19.09
  13  -5 -15    0.00   10.41
 -12   4  14   17.17   11.42
  12  -4 -14   22.53   10.20
 -11   3  13   16.77   10.51
  11  -3 -13    5.05    9.40
 -10   2  12   22.63    9.09
  10  -2 -12   37.88    8.39
  -9   1  11  102.24    9.70
   9  -1 -11   87.08    8.18
  -8   0  10  111.33    9.09
   8   0 -10  117.69    8.99
  -7  -1   9  383.49   17.38
   7   1  -9  409.36   17.48
  -6  -2   8  250.95   11.52
   6   2  -8  222.86   11.31
  -5  -3   7  277.62   13.23
   5   3  -7  276.10   13.13
   4   4  -6  -18.69    9.90
   3   5  -5 1722.48   69.00
  -2  -6   4   45.26    6.36
   1   7  -3   47.38    6.26
   0  -8   2   20.31    4.65
   0   8  -2   16.16    4.65
   1  -9   1   10.51    4.65
  -1   9  -1    9.60    4.95
   2 -10   0   85.16    6.36
  -2  10   0   85.57    6.87
   3 -11  -1    6.77    4.95
  -3  11   1   -0.30    6.67
   4 -12  -2   89.91    7.48
  -4  12   2   90.01    7.98
   5 -13  -3   56.17    6.87
  -5  13   3   63.75    8.28
   6 -14  -4   13.03    6.97
  -6  14   4   27.18    8.89
   7 -15  -5  103.85    9.19
  -7  15   5   82.54   10.81
   8 -16  -6   43.85    9.90
  -8  16   6   50.31   11.21
   9 -17  -7   46.77   10.10
  -9  17   7   55.06   11.42
  10 -18  -8   -6.67   10.20
 -10  18   8    7.58   10.71
  11 -19  -9   -0.81   10.20
 -11  19   9   -3.13   12.33
  12 -20 -10    3.03   10.20
 -12  20  10   -2.32   12.63
  13 -21 -11    3.43   11.42
 -13  21  11   -1.21   13.74
  14 -22 -12   -8.49   12.02
 -14  22  12   -0.81   14.75
  15 -23 -13    8.18   11.62
 -15  23  13   12.63   14.95
  16 -24 -14   -6.47   12.02
 -16  24  14  -18.79   16.67
  17 -25 -15   -1.72   10.91
 -17  25  15   -1.21   14.75
  18 -26 -16   -1.31   10.30
 -18  26  16    5.76   14.24
  19 -27 -17   -2.42   10.41
 -19  27  17   -2.63    7.78
  20 -28 -18    5.96    8.59
 -20  28  18    2.63   10.71
  21 -29 -19   -2.22   11.62
 -21  29  19   -0.71   16.57
 -22  30  20    1.82   12.02
 -25  15  27    1.82   22.43
  25 -15 -27    1.82   11.92
 -24  14  26   46.67   24.35
  24 -14 -26   -1.41   12.12
 -23  13  25   -5.76   16.77
  23 -13 -25    5.25    9.09
 -22  12  24  -11.11   16.37
  22 -12 -24   -7.78   13.44
 -21  11  23    0.91   13.64
  21 -11 -23   -9.70   11.52
 -20  10  22   19.40   17.07
  20 -10 -22   -5.96   14.04
 -19   9  21    6.47   16.57
  19  -9 -21   18.08   14.45
 -18   8  20   18.59   15.25
  18  -8 -20   11.31   14.04
 -17   7  19   -1.72   11.52
  17  -7 -19   15.56   12.02
 -16   6  18   13.94   11.11
  16  -6 -18    6.77   10.51
 -15   5  17    4.75   14.35
  15  -5 -17   -4.65    8.59
 -14   4  16   29.40   13.74
  14  -4 -16   21.11   10.10
 -13   3  15    4.95    8.59
  13  -3 -15   13.44    8.49
 -12   2  14  145.88   13.34
  12  -2 -14  154.27   12.53
 -11   1  13   81.53   15.86
  11  -1 -13   39.91   13.03
 -10   0  12  132.65    9.50
  10   0 -12  125.17    9.60
  -9  -1  11   86.58    9.40
   9   1 -11   77.08    8.49
  -8  -2  10   -3.74    6.97
   8   2 -10    2.63    6.67
  -7  -3   9  284.99   13.34
   7   3  -9  292.77   13.23
  -6  -4   8    7.58    5.96
   6   4  -8    7.68    5.76
  -5  -5   7   92.14    7.68
   5   5  -7   89.71    7.07
  -4  -6   6  575.95   21.82
   4   6  -6  568.98   21.42
  -3  -7   5  289.74   12.83
   3   7  -5  272.77   11.72
  -2  -8   4   73.24    5.56
   2   8  -4   85.47    8.28
  -1  -9   3   75.87    5.05
   1   9  -3   95.97    5.76
   0 -10   2   79.91    5.56
   0  10  -2   88.40    5.66
   1 -11   1   15.46    4.65
  -1  11  -1    7.37    4.24
   2 -12   0   24.15    6.06
  -2  12   0   15.46    6.06
   3 -13  -1  118.70    7.68
  -3  13   1  108.80    7.68
   4 -14  -2  174.07   10.41
  -4  14   2  179.32   10.30
   5 -15  -3    3.23    6.57
  -5  15   3   27.18    7.48
   6 -16  -4   52.84    9.29
  -6  16   4   45.46   10.41
   7 -17  -5   31.01    8.69
  -7  17   5   31.52    9.80
   8 -18  -6   -4.34    8.89
  -8  18   6   10.91    9.90
   9 -19  -7   25.46    9.29
  -9  19   7   26.06   11.82
  10 -20  -8   -4.85    9.40
 -10  20   8  -12.33   12.12
  11 -21  -9    2.83    9.19
 -11  21   9   13.54    9.40
  12 -22 -10   -5.86   10.41
 -12  22  10   -4.65   13.03
  13 -23 -11   -4.04   11.82
 -13  23  11    5.86   14.55
  14 -24 -12   -0.61    9.70
 -14  24  12   18.69   15.15
  15 -25 -13   -8.18   11.42
 -15  25  13   -6.57   14.95
  16 -26 -14   14.24   11.31
 -16  26  14    0.61   14.35
  17 -27 -15    3.03   10.30
 -17  27  15   -8.79   13.74
  18 -28 -16    0.61    8.59
 -18  28  16   -1.92   10.51
  19 -29 -17   13.74    8.59
 -19  29  17   -0.51   10.91
  20 -30 -18    2.32    9.50
 -20  30  18   13.03   16.57
 -21  31  19    5.86   12.43
 -26  14  28   -5.05   13.34
  26 -14 -28    6.47   11.62
 -25  13  27   -5.35   15.36
  25 -13 -27   -3.64   11.82
 -24  12  26   -1.21   10.00
  24 -12 -26   -1.52    8.89
 -23  11  25    0.10   15.15
  23 -11 -25   -1.01   11.72
 -22  10  24   -4.45   16.37
  22 -10 -24    3.84   14.45
 -21   9  23   -7.17   13.23
  21  -9 -23    2.53   13.54
 -20   8  22   -3.03   17.58
  20  -8 -22    8.08   12.93
 -19   7  21    9.50   11.31
  19  -7 -21    8.99   11.21
 -18   6  20  -12.12   14.95
  18  -6 -20   -9.19   11.52
 -17   5  19  -12.73   13.64
  17  -5 -19   11.62   12.22
 -16   4  18    1.72   13.44
  16  -4 -18   -6.36   11.01
 -15   3  17   -1.62   12.53
  15  -3 -17   -2.02   11.21
 -14   2  16   56.78   12.93
  14  -2 -16   61.73   10.10
 -13   1  15   29.10   10.51
  13  -1 -15   23.84   10.30
 -12   0  14  121.63   13.03
  12   0 -14  131.13   11.42
 -11  -1  13   36.27   10.51
  11   1 -13   28.69    7.78
 -10  -2  12   36.67    8.59
  10   2 -12   17.17    7.58
  -9  -3  11   86.28    8.99
   9   3 -11   84.26    8.39
  -8  -4  10    6.47    7.48
   8   4 -10   18.18    7.27
  -7  -5   9  532.00   29.90
   7   5  -9  560.99   31.82
   6   6  -8  238.32   12.22
  -5  -7   7  820.63   28.09
   5   7  -7  841.44   27.98
  -4  -8   6    2.53    4.45
   4   8  -6    6.97    3.74
  -3  -9   5   42.03    6.97
   3   9  -5   38.29    4.24
  -2 -10   4   14.14    3.74
   2  10  -4   15.36    4.14
  -1 -11   3   -0.40    3.74
   1  11  -3   -0.61    4.14
   0 -12   2   15.05    4.85
   0  12  -2   12.53    4.95
   1 -13   1   85.06    6.26
  -1  13  -1   82.44    6.57
   2 -14   0  147.30    8.18
  -2  14   0  144.67    8.89
   3 -15  -1   15.66    6.06
  -3  15   1    3.13    6.87
   4 -16  -2   -9.29    5.86
  -4  16   2    6.26    7.98
   5 -17  -3    5.35    8.18
  -5  17   3   11.92    8.59
   6 -18  -4   12.02    8.69
  -6  18   4   18.59    9.60
   7 -19  -5   17.78    8.69
  -7  19   5   17.07   10.51
   8 -20  -6   10.91    9.60
  -8  20   6    1.92   11.01
   9 -21  -7   23.74    9.60
  -9  21   7   26.57   11.21
  10 -22  -8    1.21    9.70
 -10  22   8   12.22   11.62
  11 -23  -9   11.31   10.61
 -11  23   9    1.01   13.54
  12 -24 -10    2.32   11.01
 -12  24  10    2.32   13.74
  13 -25 -11   15.96   10.71
 -13  25  11    7.78   13.44
  14 -26 -12   -1.21   11.62
 -14  26  12    0.51   15.05
  15 -27 -13   -0.81   10.00
 -15  27  13   -3.23   13.13
  16 -28 -14   13.23   10.20
 -16  28  14    1.11   13.44
  17 -29 -15   -0.61   14.14
 -17  29  15   -2.12   11.52
  18 -30 -16   -2.32    9.80
 -18  30  16   -4.45    9.50
  19 -31 -17    2.93    7.68
 -19  31  17   10.00    9.70
 -20  32  18   -2.63   13.23
 -26  12  28    7.17   14.35
  26 -12 -28   -5.35   12.02
 -25  11  27    8.79   13.54
  25 -11 -27    0.61    8.89
 -24  10  26    9.09   12.33
  24 -10 -26    8.99    9.19
 -23   9  25    0.81   16.57
  23  -9 -25  -13.54   11.52
 -22   8  24    1.31   11.31
  22  -8 -24    2.93   12.73
 -21   7  23    2.53   16.37
  21  -7 -23    8.89   13.64
 -20   6  22   23.54   16.37
  20  -6 -22   -0.10   13.84
 -19   5  21   -0.30   15.05
  19  -5 -21   10.00   13.13
 -18   4  20   -1.72   15.76
  18  -4 -20   11.52   13.34
 -17   3  19    7.17   12.83
  17  -3 -19    5.05   12.33
 -16   2  18   28.89   13.54
  16  -2 -18   17.98   11.62
 -15   1  17   38.79   13.03
  15  -1 -17   33.84   12.73
 -14   0  16  101.63   12.02
  14   0 -16  115.07   10.71
 -12  -2  14  150.22   13.44
  12   2 -14  158.61   12.73
 -11  -3  13    7.98    8.99
  11   3 -13   11.52    8.89
 -10  -4  12   96.88   10.00
  10   4 -12  102.24    9.50
  -9  -5  11   50.11    7.27
   9   5 -11   48.49    7.88
  -8  -6  10   69.81    7.48
   8   6 -10   81.22    7.58
  -7  -7   9  226.80   12.22
   7   7  -9  247.21   11.21
  -6  -8   8  528.36   20.61
   6   8  -8  515.13   18.99
  -5  -9   7  542.61   20.91
   5   9  -7  548.37   19.40
  -4 -10   6  348.34   14.65
   4  10  -6  322.27   12.53
  -3 -11   5  331.97   12.43
   3  11  -5  343.49   12.93
  -2 -12   4   93.04    5.76
   2  12  -4   89.71    6.67
  -1 -13   3  117.69    6.67
   1  13  -3   99.00    7.07
   0 -14   2  152.55    8.08
   0  14  -2  191.04    9.70
   1 -15   1   10.20    5.76
  -1  15  -1   -2.83    5.46
   2 -16   0  440.47   15.96
  -2  16   0  403.60   14.75
   3 -17  -1   14.95    6.77
  -3  17   1    3.74    7.27
   4 -18  -2   87.99    9.19
  -4  18   2   84.46   10.51
   5 -19  -3   12.93    9.19
  -5  19   3   -3.23    9.19
   6 -20  -4    4.65    8.08
  -6  20   4    6.16    9.90
   7 -21  -5   14.14    9.19
  -7  21   5   31.01   11.62
   8 -22  -6   -3.64    9.19
  -8  22   6    9.50   10.20
   9 -23  -7    7.37    9.70
  -9  23   7   11.01   11.21
  10 -24  -8    0.51    9.80
 -10  24   8    0.10   11.92
  11 -25  -9    0.61   10.81
 -11  25   9   -7.58   13.44
  12 -26 -10   -4.95   10.71
 -12  26  10    3.03   13.03
  13 -27 -11    1.82   11.01
 -13  27  11   -4.55   14.14
  14 -28 -12   -8.49   10.30
 -14  28  12    4.14   13.23
  15 -29 -13   13.03   10.10
 -15  29  13   -6.16   13.44
  16 -30 -14   10.30   12.63
 -16  30  14   -2.63   12.02
  17 -31 -15    0.40   15.46
 -17  31  15    2.02   14.04
  18 -32 -16    2.93    7.78
 -18  32  16    2.32   14.14
 -19  33  17   -4.34   13.23
 -26  10  28   -8.69   19.60
  26 -10 -28    8.28   18.18
 -25   9  27   19.40   11.62
  25  -9 -27    4.85    8.39
 -24   8  26   -4.65   15.36
  24  -8 -26  -12.33   12.12
 -23   7  25    8.69   13.84
  23  -7 -25   -4.04   12.53
 -22   6  24  -14.45   16.87
  22  -6 -24    8.79   14.45
 -21   5  23    0.51   15.15
  21  -5 -23    5.96   13.74
 -20   4  22   -2.83   16.47
  20  -4 -22   12.33   14.14
 -19   3  21   -9.50   15.96
  19  -3 -21    3.33   13.64
 -18   2  20  -26.06   22.83
  18  -2 -20    6.47   17.78
 -17   1  19   -2.73   21.01
  17  -1 -19  -16.67   15.96
 -16   0  18   13.34   12.83
  16   0 -18   40.51   11.92
 -15  -1  17   45.56   19.09
  15   1 -17    6.16   15.05
 -14  -2  16   56.98    9.90
  14   2 -16   68.80   11.21
 -13  -3  15    1.62   11.01
  13   3 -15   17.38    9.60
 -12  -4  14   18.79    9.90
  12   4 -14    9.90    8.59
 -11  -5  13    8.69    8.99
  11   5 -13   -0.51    7.88
 -10  -6  12   -1.92    7.48
  10   6 -12    8.18    6.87
  -9  -7  11   68.19    8.28
   9   7 -11   66.58    7.37
  -8  -8  10   18.39    6.16
   8   8 -10    7.27    6.97
  -7  -9   9  278.83   12.83
   7   9  -9  276.51   12.43
  -6 -10   8   48.39    5.96
   6  10  -8   60.31    6.67
  -5 -11   7   88.50    6.47
   5  11  -7   84.76    6.36
  -4 -12   6  118.20    6.97
   4  12  -6  110.72    6.67
  -3 -13   5   66.47    5.76
   3  13  -5   61.63    5.86
  -2 -14   4  193.06   10.51
   2  14  -4  180.33    8.99
  -1 -15   3   -1.62    4.85
   1  15  -3    0.51    5.86
   0 -16   2  469.87   16.06
   0  16  -2  450.57   16.47
   1 -17   1   16.27    6.16
  -1  17  -1   24.55    6.47
   2 -18   0  101.03    8.49
  -2  18   0  108.91    8.99
   3 -19  -1   32.33    7.58
  -3  19   1   28.89    9.09
   4 -20  -2    4.75    8.18
  -4  20   2   26.27    9.29
   5 -21  -3   28.99    8.69
  -5  21   3   24.25    9.90
   6 -22  -4    4.45    7.78
  -6  22   4    6.77    9.29
   7 -23  -5   28.29    9.50
  -7  23   5   24.04   10.30
   8 -24  -6   -8.18    9.29
  -8  24   6   -9.80   11.11
   9 -25  -7   15.15    9.19
  -9  25   7   15.96   11.11
  10 -26  -8    4.75    9.70
 -10  26   8    3.64   12.12
  11 -27  -9   -2.42   10.10
 -11  27   9   -0.30   11.72
  12 -28 -10    5.15    9.90
 -12  28  10    8.18   11.92
  13 -29 -11   -9.90   10.20
 -13  29  11    8.28   10.61
  14 -30 -12    3.43    8.89
 -14  30  12   -7.88   11.92
  15 -31 -13   -2.93    9.09
 -15  31  13    5.56   11.62
  16 -32 -14  -12.73   11.31
 -16  32  14   -3.84   10.51
  17 -33 -15   -2.83    7.48
 -17  33  15   -4.34    8.99
 -18  34  16    0.51   10.61
 -27   9  29   -2.83   18.08
  27  -9 -29    3.43   13.03
 -26   8  28    4.24   13.64
  26  -8 -28    7.37   18.69
 -25   7  27    4.75   12.22
  25  -7 -27    2.53   10.20
 -24   6  26   -5.86   15.76
  24  -6 -26   -6.36   12.93
 -23   5  25  -13.34   15.56
  23  -5 -25    4.85   13.64
 -22   4  24    4.75   12.63
  22  -4 -24   10.41   11.21
 -21   3  23   21.52   12.12
  21  -3 -23   13.54   10.61
 -20   2  22   -7.17   11.92
  20  -2 -22   10.00   10.71
 -19   1  21   14.75   12.43
  19  -1 -21    8.08    9.19
 -18   0  20    1.82   22.53
  18   0 -20  -10.20   17.88
 -17  -1  19   -2.02   20.61
  17   1 -19  -10.71   14.35
 -16  -2  18   -1.52   11.52
  16   2 -18    1.82   10.91
 -15  -3  17   -3.03    9.09
  15   3 -17    1.41    8.69
 -14  -4  16   20.81   10.81
  14   4 -16   38.89    8.59
 -13  -5  15    0.81    9.40
  13   5 -15    1.41    9.19
 -12  -6  14   28.79    9.60
  12   6 -14   16.27    8.99
 -11  -7  13   -4.04    7.48
  11   7 -13    1.52    7.88
 -10  -8  12   52.13    7.78
  10   8 -12   45.06    8.18
  -9  -9  11   36.27    6.77
   9   9 -11   34.45    6.97
  -8 -10  10  102.34    8.49
   8  10 -10   88.70    7.48
  -7 -11   9   57.79    6.36
   7  11  -9   68.09    6.36
  -6 -12   8   15.86    5.05
   6  12  -8    5.86    5.05
  -5 -13   7   75.67    6.06
   5  13  -7   72.33    9.80
  -4 -14   6   24.15    6.26
   4  14  -6   33.24    5.66
  -3 -15   5    7.07    4.55
   3  15  -5   10.20    5.35
  -2 -16   4    8.39    4.75
   2  16  -4   -3.74    5.66
  -1 -17   3    8.79    5.56
   1  17  -3    2.32    6.57
   0 -18   2  119.92    8.69
   0  18  -2  121.13    8.79
   1 -19   1   39.30   12.33
  -1  19  -1   29.90    7.07
   2 -20   0   55.26    8.39
  -2  20   0   66.78    9.50
   3 -21  -1    0.10    7.37
  -3  21   1    7.27    8.69
   4 -22  -2    5.15    7.27
  -4  22   2   -6.87   10.00
   5 -23  -3    0.00    8.99
  -5  23   3   -9.40   10.81
   6 -24  -4    7.17    9.40
  -6  24   4    6.57   10.20
   7 -25  -5   -0.20    9.90
  -7  25   5    7.37   12.43
   8 -26  -6   -2.12    9.29
  -8  26   6    6.16   10.20
   9 -27  -7   -2.42    9.50
  10 -28  -8    2.73   10.30
 -10  28   8    5.86   10.30
  11 -29  -9    4.95   10.61
 -11  29   9    0.81    8.39
  12 -30 -10    0.20    9.80
 -12  30  10   -3.74    7.58
  13 -31 -11    5.35    8.99
 -13  31  11   -6.97   10.41
  14 -32 -12    2.02    9.19
 -14  32  12    1.72   11.11
  15 -33 -13    1.52    8.89
 -15  33  13   -3.94   10.71
  16 -34 -14   12.73    9.19
 -16  34  14    0.81    8.69
  17 -35 -15   -0.40    7.68
 -27   7  29    2.12   10.81
  27  -7 -29    6.06   15.96
 -26   6  28   -4.85   12.02
  26  -6 -28    2.63   20.10
 -25   5  27   -1.21   10.00
  25  -5 -27    9.19    8.49
 -24   4  26   -5.35   15.15
  24  -4 -26   30.91   12.93
 -23   3  25   -7.48   15.36
  23  -3 -25    2.02   12.22
 -22   2  24   -9.50   16.57
  22  -2 -24   -0.81   14.24
 -21   1  23    9.90   15.36
  21  -1 -23   -2.12   13.34
 -20   0  22   -6.77   14.45
  20   0 -22   -3.54   12.83
 -19  -1  21    0.61   14.24
  19   1 -21   -2.63   10.00
 -18  -2  20    7.07   20.91
  18   2 -20  -14.95   15.56
 -17  -3  19   -4.75   18.89
  17   3 -19   -0.61   10.71
 -16  -4  18    3.54   18.79
  16   4 -18    6.97   15.05
 -15  -5  17    6.97   10.30
  15   5 -17    3.23    9.40
 -14  -6  16   41.12    8.49
  14   6 -16   23.54    9.70
 -13  -7  15   -5.56    9.40
  13   7 -15   -5.35    8.89
 -12  -8  14   11.11    9.60
  12   8 -14   15.86    8.99
 -11  -9  13    7.07    7.78
  11   9 -13    5.35    7.17
 -10 -10  12    4.95    7.48
  10  10 -12    7.78    7.68
  -9 -11  11   65.06    7.48
   9  11 -11   54.15    9.29
  -8 -12  10   56.68    7.48
   8  12 -10   53.75    6.36
  -7 -13   9  110.42    8.39
   7  13  -9  113.96    7.98
  -6 -14   8   43.04    6.26
   6  14  -8   27.58    5.66
  -5 -15   7  101.93    6.77
   5  15  -7  105.67    7.37
  -4 -16   6   40.01    7.48
   4  16  -6   46.17    6.16
  -3 -17   5   15.36    5.46
   3  17  -5    6.97    6.67
  -2 -18   4   86.28    7.48
   2  18  -4   92.54    8.39
  -1 -19   3   39.40    7.07
   1  19  -3   28.99    7.68
   0 -20   2   53.64    7.48
   0  20  -2   57.08    8.08
   1 -21   1   14.24    7.07
  -1  21  -1   17.17    7.58
   2 -22   0   28.59    7.58
  -2  22   0   27.88    9.09
   3 -23  -1    2.42    7.88
  -3  23   1    6.36    7.98
   4 -24  -2    7.17    6.36
  -4  24   2   12.73    9.09
   5 -25  -3    7.48    8.08
  -5  25   3    0.20    9.80
   6 -26  -4   -6.06    9.09
  -6  26   4    0.00    9.80
   7 -27  -5    1.62   10.10
  -7  27   5   11.52   11.21
   8 -28  -6   -0.91    8.69
  -8  28   6    1.41   10.20
   9 -29  -7   -0.81   11.72
  -9  29   7    3.33   10.51
  10 -30  -8    7.27   10.61
 -10  30   8   -1.62   10.91
  11 -31  -9   -9.40   10.00
 -11  31   9    7.37   10.00
  12 -32 -10    2.73   10.30
 -12  32  10   -6.47   11.52
  13 -33 -11   -0.81   10.61
 -13  33  11   -3.33   14.14
  14 -34 -12    5.56    8.49
 -14  34  12   -3.33   12.73
  15 -35 -13   16.57    9.50
  16 -36 -14    0.00    7.68
  17 -37 -15    4.65    8.49
 -28   6  30  -11.92   16.37
  28  -6 -30    1.82    9.70
 -27   5  29   -1.31   13.23
  27  -5 -29   -5.96   15.96
 -26   4  28   -1.31   13.54
  26  -4 -28    3.13   10.10
 -25   3  27   -7.48   14.04
  25  -3 -27   27.38   10.51
 -24   2  26   -1.62   13.94
  24  -2 -26    0.81   11.21
 -23   1  25   12.12   15.15
  23  -1 -25    3.54   11.31
 -22   0  24  -11.21   25.56
  22   0 -24  -26.57   17.07
 -21  -1  23    6.77   25.05
  21   1 -23    0.30   16.77
 -20  -2  22    7.98   23.34
  20   2 -22   -7.17   16.77
 -19  -3  21   -4.75   11.21
  19   3 -21   -1.52    8.69
 -18  -4  20  -13.13   21.42
  18   4 -20    7.48   15.25
 -17  -5  19   11.62   11.82
  17   5 -19    2.02   14.14
 -16  -6  18   -1.72   11.31
  16   6 -18    9.40   10.00
 -15  -7  17    8.18   10.00
  15   7 -17    3.43    8.89
 -14  -8  16   12.22    9.80
  14   8 -16   11.62    8.99
 -13  -9  15    8.28    8.49
  13   9 -15    8.18    9.19
 -12 -10  14   28.59    8.99
  12  10 -14   31.01    8.08
 -11 -11  13   32.93    8.18
  11  11 -13   25.05    8.28
 -10 -12  12   37.48    7.07
  10  12 -12   24.15    9.90
  -9 -13  11   20.10    6.57
   9  13 -11   15.36    5.96
  -8 -14  10   11.52    5.66
   8  14 -10    4.95    5.35
  -7 -15   9   53.85    6.87
   7  15  -9   62.23   10.00
  -6 -16   8   67.99    6.77
   6  16  -8   62.84    6.57
  -5 -17   7   49.91    6.77
   5  17  -7   50.31    6.77
  -4 -18   6    7.78    5.66
   4  18  -6    8.69    6.26
  -3 -19   5    1.92    5.86
   3  19  -5    6.87    8.89
  -2 -20   4   26.77    6.06
   2  20  -4   19.30    7.17
  -1 -21   3    5.46    5.66
   1  21  -3    6.87    7.07
   0 -22   2   38.19    6.97
   0  22  -2   27.68    7.17
   1 -23   1   -0.30    7.37
  -1  23  -1    8.59    7.48
   2 -24   0    1.52    6.57
  -2  24   0    9.50    8.79
   3 -25  -1    3.03    8.69
  -3  25   1    1.52    9.60
   4 -26  -2    2.32    7.98
  -4  26   2    4.45    9.50
   5 -27  -3    1.01    8.99
  -5  27   3    0.71    9.60
   6 -28  -4   -4.95    9.60
  -6  28   4    0.20    9.70
   7 -29  -5  -11.52   10.00
  -7  29   5    6.87   12.73
   8 -30  -6    2.53    8.28
  -8  30   6    6.36   11.62
   9 -31  -7    5.66    8.89
  -9  31   7    8.39   11.11
  10 -32  -8   22.23    9.80
 -10  32   8    1.92   11.72
  11 -33  -9   -5.46   10.00
 -11  33   9   -6.57   10.91
  12 -34 -10   -3.33    9.70
 -12  34  10    3.84   10.41
  13 -35 -11    3.43    8.89
  14 -36 -12    0.20   10.61
  15 -37 -13    6.06    9.09
  16 -38 -14   -0.40    9.29
 -28   4  30    1.01   11.72
 -27   3  29    0.20   13.23
 -26   2  28   -5.25   20.61
  26  -2 -28   -1.41   11.21
 -25   1  27   -3.94   12.93
  25  -1 -27   -5.86    9.70
 -24   0  26   -1.31   14.95
  24   0 -26    9.70   11.21
 -23  -1  25    1.11   27.38
  23   1 -25   23.64   16.16
 -22  -2  24    8.08   25.96
  22   2 -24   10.91   16.06
 -21  -3  23   18.18   23.94
  21   3 -23   -5.56   16.06
 -20  -4  22   22.02   22.02
  20   4 -22   11.01   15.86
 -19  -5  21   13.44    9.90
  19   5 -21    7.07   13.94
 -18  -6  20    2.63   12.63
  18   6 -20   11.21   11.42
 -17  -7  19    6.67    9.09
  17   7 -19   18.89   10.51
 -16  -8  18    4.65   10.81
  16   8 -18   14.85   10.91
 -15  -9  17    6.47    8.99
  15   9 -17    4.55    8.69
 -14 -10  16    6.87    8.79
  14  10 -16    3.64    8.08
 -13 -11  15    0.30    8.39
  13  11 -15    3.84    8.39
 -12 -12  14   -4.14    7.37
  12  12 -14    5.25    7.88
 -11 -13  13   -8.18    8.08
  11  13 -13   -8.18    6.16
 -10 -14  12   24.75    6.77
  10  14 -12   29.80    6.16
  -9 -15  11    8.89    6.47
   9  15 -11   -0.30    6.57
  -8 -16  10    5.76    5.86
   8  16 -10   -6.87    5.66
  -7 -17   9   41.72    6.87
   7  17  -9   43.64    6.57
  -6 -18   8   10.71    5.35
   6  18  -8    6.97    6.16
  -5 -19   7   17.78    6.77
   5  19  -7   27.38    5.96
  -4 -20   6   -1.01    5.76
   4  20  -6   -1.31    6.26
  -3 -21   5   33.24    6.57
   3  21  -5   23.34    9.80
  -2 -22   4    0.81    6.87
   2  22  -4   -1.41    7.48
  -1 -23   3    6.97    6.47
   1  23  -3    2.02    7.88
   0 -24   2    3.84    8.99
   0  24  -2    1.62    8.08
   1 -25   1   -2.32    7.17
  -1  25  -1   -1.72    7.27
   2 -26   0   -1.82    7.37
  -2  26   0    4.95    7.98
   3 -27  -1    4.95    7.58
  -3  27   1    2.83   10.00
   4 -28  -2    1.92    7.98
  -4  28   2    4.75   10.20
   5 -29  -3    2.32    8.59
  -5  29   3   11.62   11.01
   6 -30  -4    7.27    9.09
  -6  30   4    0.00    9.40
   7 -31  -5    9.19    9.29
  -7  31   5    2.42   11.21
   8 -32  -6    0.10    7.68
  -8  32   6    9.50   11.42
   9 -33  -7   19.90    8.79
  -9  33   7   17.98   10.10
  10 -34  -8    6.77   10.30
 -10  34   8   -7.17   11.82
  11 -35  -9    7.07    9.19
 -11  35   9   -9.19    9.90
  12 -36 -10   -0.61   11.92
 -28   2  30    1.41    7.68
 -27   1  29   -9.60   10.71
 -26   0  28    4.85   10.51
  26   0 -28   -1.62    5.66
 -25  -1  27  -12.53   13.13
  25   1 -27   -1.21    7.98
 -24  -2  26    6.47   14.75
  24   2 -26    0.81    9.80
 -23  -3  25   -4.14   11.62
  23   3 -25   -2.22   15.76
 -22  -4  24    8.89   21.62
  22   4 -24   -7.88   15.36
 -21  -5  23   13.94   22.12
  21   5 -23    3.43   16.47
 -20  -6  22  -19.40   22.23
  20   6 -22   -0.51    9.80
 -19  -7  21    2.73   12.73
  19   7 -21    6.36   11.21
 -18  -8  20    7.98   12.22
  18   8 -20   -4.85   10.71
 -17  -9  19    8.89   10.61
  17   9 -19    6.57    9.50
 -16 -10  18    8.28   10.00
  16  10 -18   10.41    8.79
 -15 -11  17    7.48    8.18
  15  11 -17    5.46    8.59
 -14 -12  16   18.79    8.39
  14  12 -16   12.33    8.18
 -13 -13  15    5.76    8.39
  13  13 -15    4.14    9.80
 -12 -14  14   34.55    8.28
  12  14 -14   30.11    7.58
 -11 -15  13    2.63    7.07
  11  15 -13   -3.13    6.97
 -10 -16  12    9.40    7.17
  10  16 -12   16.16    7.07
  -9 -17  11   17.48    6.97
   9  17 -11   10.91    6.06
  -8 -18  10   10.30    6.47
   8  18 -10    4.55    5.86
  -7 -19   9   32.63    6.06
   7  19  -9   30.41    6.06
  -6 -20   8   19.70    6.06
   6  20  -8    5.76    6.57
  -5 -21   7   22.83    5.66
   5  21  -7   15.25    7.37
  -4 -22   6   -0.30    6.36
   4  22  -6    8.49    6.16
  -3 -23   5   -2.22    6.06
   3  23  -5   -2.42    7.27
  -2 -24   4    4.24    6.47
   2  24  -4    7.88    7.58
  -1 -25   3   -6.77   10.00
   1  25  -3   -1.82    7.78
   0 -26   2    4.45    6.06
   0  26  -2    0.81    8.18
   1 -27   1    6.57    8.08
  -1  27  -1   -5.46    8.59
   2 -28   0    2.53    7.17
  -2  28   0    4.14    8.69
   3 -29  -1    2.42    7.17
  -3  29   1   -7.88    9.50
   4 -30  -2   -1.62    8.28
  -4  30   2  -14.35    9.70
   5 -31  -3  -11.42    8.69
  -5  31   3    0.81   10.71
   6 -32  -4    9.29    7.98
  -6  32   4    3.64    9.60
   7 -33  -5   -0.30    8.08
  -7  33   5    7.37   10.20
   8 -34  -6    8.79    8.79
  -8  34   6    1.41   11.62
   9 -35  -7    6.57    8.28
  -9  35   7   -0.81   10.30
  10 -36  -8   -0.40    8.59
 -10  36   8   -7.27    9.80
 -29   1  31  -12.43   14.45
 -28   0  30   -0.40   10.61
 -27  -1  29    3.64    8.39
  27   1 -29   -2.32    9.80
 -26  -2  28    4.85   13.03
  26   2 -28    3.84   10.81
 -25  -3  27   22.02   20.71
  25   3 -27   -1.72   14.35
 -24  -4  26    8.59   22.83
  24   4 -26   -7.17   10.10
 -23  -5  25    1.72   10.20
  23   5 -25  -10.20   14.85
 -22  -6  24   17.48   22.53
  22   6 -24    1.62   16.67
 -21  -7  23   19.90   27.78
  21   7 -23   -6.16   16.06
 -20  -8  22   -0.91   13.03
  20   8 -22    3.54   11.01
 -19  -9  21  -17.48   12.12
  19   9 -21    8.49   10.71
 -18 -10  20  -10.00   11.21
  18  10 -20    2.22   10.30
 -17 -11  19    4.04   11.72
  17  11 -19    7.58   10.71
 -16 -12  18    3.84   10.10
  16  12 -18   11.01    9.70
 -15 -13  17   -3.03   10.30
  15  13 -17   -7.98    8.08
 -14 -14  16    3.33    8.08
  14  14 -16    5.25   10.00
 -13 -15  15    4.65    8.39
  13  15 -15    5.56    6.77
 -12 -16  14   23.34    7.27
  12  16 -14   12.83    6.97
 -11 -17  13    2.22    7.58
  11  17 -13   -4.14    6.26
 -10 -18  12    2.93    6.77
  10  18 -12    6.97    5.86
  -9 -19  11    5.66    5.86
   9  19 -11    2.83    5.96
  -8 -20  10    1.62    5.86
   8  20 -10   -0.10    5.76
  -7 -21   9   23.13    6.47
   7  21  -9   21.82    6.47
  -6 -22   8    6.67    6.26
   6  22  -8    9.50    6.26
  -5 -23   7   36.77    8.99
   5  23  -7   28.09    7.37
  -4 -24   6   -0.10    5.56
   4  24  -6    3.84    6.77
  -3 -25   5    9.80    6.26
   3  25  -5    3.43    7.58
  -2 -26   4    6.16    5.66
   2  26  -4   -3.23    7.58
  -1 -27   3   -7.27    7.27
   1  27  -3   -8.08    7.37
   0 -28   2    5.76    7.07
   0  28  -2   -5.15    8.99
   1 -29   1    5.56    7.78
  -1  29  -1    4.95    9.80
   2 -30   0    6.16    7.68
  -2  30   0    3.03    8.79
   3 -31  -1    8.28    8.49
  -3  31   1    1.62    9.80
   4 -32  -2   -5.15    8.49
  -4  32   2   -3.43    7.17
   5 -33  -3   -1.31    7.27
  -5  33   3   -4.34    8.08
   6 -34  -4    0.10    7.78
  -6  34   4   -2.63    9.80
   7 -35  -5    9.50    8.08
  -7  35   5    2.12   11.42
   8 -36  -6    7.17    8.49
  -8  36   6    0.91    9.29
   9 -37  -7    1.62   11.42
  -9  37   7   -0.91    8.59
  10 -38  -8    2.22    7.78
 -10  38   8    2.42   11.92
 -29  -1  31   -3.23   15.76
 -28  -2  30   11.31   16.16
 -27  -3  29    1.11   11.42
 -26  -4  28    4.55   17.98
  26   4 -28    0.71    9.50
 -25  -5  27   -0.81   21.22
  25   5 -27    9.09   12.63
 -24  -6  26  -16.37   21.11
  24   6 -26   -0.40    9.09
 -23  -7  25   16.87   14.04
  23   7 -25   -0.30   10.91
 -22  -8  24   -7.98   21.42
  22   8 -24   25.86   14.24
 -21  -9  23    5.56   12.53
  21   9 -23    2.83   11.42
 -20 -10  22    7.27   12.02
  20  10 -22    5.66   10.41
 -19 -11  21    6.97   12.73
  19  11 -21    9.60   10.20
 -18 -12  20    2.63   10.81
  18  12 -20   13.74   10.81
 -17 -13  19   -3.74    9.60
  17  13 -19   -1.41    9.80
 -16 -14  18    3.54    9.80
  16  14 -18    7.07   11.31
 -15 -15  17    3.03    9.09
  15  15 -17   -6.36    7.07
 -14 -16  16   17.58    8.39
  14  16 -16   20.21    7.78
 -13 -17  15   -1.72    7.27
  13  17 -15    1.11    6.16
 -12 -18  14   21.82    7.88
  12  18 -14    9.70    5.96
 -11 -19  13    4.24    6.77
  11  19 -13    2.42    9.70
 -10 -20  12   -5.56    7.07
  10  20 -12    1.52    5.76
  -9 -21  11   13.54    6.57
   9  21 -11   17.48    6.47
  -8 -22  10   -3.54    6.57
   8  22 -10    7.68    6.16
  -7 -23   9   12.33    6.47
   7  23  -9    5.35    6.47
  -6 -24   8    4.45    6.77
   6  24  -8    3.33    6.06
  -5 -25   7    0.40    8.18
   5  25  -7   -1.62    7.37
  -4 -26   6   -0.40    5.76
   4  26  -6   -6.47    6.97
  -3 -27   5    1.62    6.36
   3  27  -5    2.22    7.68
  -2 -28   4    5.86    6.57
   2  28  -4    2.42    8.28
  -1 -29   3   -5.56    6.26
   1  29  -3   -3.23    8.69
   0 -30   2    1.41    7.68
   0  30  -2    1.41    9.29
   1 -31   1   -1.21   12.22
  -1  31  -1   -8.39    9.70
   2 -32   0   -3.33    7.58
  -2  32   0    1.52    8.08
   3 -33  -1   -3.13   12.63
  -3  33   1   -0.61   15.76
   4 -34  -2   -1.52    7.58
  -4  34   2    0.20    8.18
   5 -35  -3   -5.25    7.88
  -5  35   3   -0.20    8.69
   6 -36  -4   -7.27    8.49
  -6  36   4   -2.22    9.40
   7 -37  -5   -0.91    8.69
  -7  37   5   -0.30    9.09
   8 -38  -6   16.37   10.20
  -8  38   6    2.12    8.18
   9 -39  -7   -2.63    8.59
 -28  -4  30   14.24   12.43
 -27  -5  29   -0.10   10.81
 -26  -6  28   -0.71   15.15
 -25  -7  27   15.25   23.03
 -24  -8  26   -6.77   15.96
  24   8 -26   -6.16    8.99
 -23  -9  25    8.79   11.42
  23   9 -25    5.25   10.71
 -22 -10  24  -10.00   11.82
  22  10 -24   -3.74   11.31
 -21 -11  23   12.43   11.72
  21  11 -23    9.40   10.51
 -20 -12  22   -4.24   11.52
  20  12 -22   -4.04   10.61
 -19 -13  21   -1.62   11.31
  19  13 -21   -3.43   10.00
 -18 -14  20   -4.45   10.00
  18  14 -20   -4.95    9.80
 -17 -15  19   -2.53    9.40
  17  15 -19    4.85   11.42
 -16 -16  18    8.18    9.19
  16  16 -18    6.16    7.48
 -15 -17  17   -0.81    8.89
  15  17 -17   -2.53    7.17
 -14 -18  16   10.41    8.08
  14  18 -16    6.36    7.37
 -13 -19  15    3.84    7.78
  13  19 -15    5.25    6.67
 -12 -20  14   16.06    7.98
  12  20 -14    1.31    7.27
 -11 -21  13    0.51    6.57
  11  21 -13   -5.25   10.20
 -10 -22  12    4.45    6.77
  10  22 -12   -4.14    6.47
  -9 -23  11    1.11    6.47
   9  23 -11    3.43    6.36
  -8 -24  10    2.42    6.67
   8  24 -10    4.45    6.47
  -7 -25   9    3.13    6.77
   7  25  -9    3.33    6.36
  -6 -26   8    0.51    6.26
   6  26  -8   -0.81    6.16
  -5 -27   7    0.91    6.16
   5  27  -7    5.86    7.17
  -4 -28   6    1.92    5.96
   4  28  -6    6.67    7.58
  -3 -29   5    4.45    6.77
   3  29  -5   -9.40    7.88
  -2 -30   4   -1.21    6.77
   2  30  -4    3.43    8.39
  -1 -31   3   -2.93   11.21
   1  31  -3  -10.51    8.08
   0 -32   2    5.76    7.27
   0  32  -2   -5.15    9.19
   1 -33   1    2.83    7.88
  -1  33  -1    2.83    8.89
   2 -34   0    0.40    7.17
  -2  34   0   -7.17   15.46
   3 -35  -1   -0.20    9.70
  -3  35   1   -3.64   13.84
   4 -36  -2    5.56    6.36
  -4  36   2    0.51   11.72
   5 -37  -3   -0.51    7.37
  -5  37   3   -4.55   12.53
   6 -38  -4   -0.10    7.58
  -6  38   4   -5.66   10.41
   7 -39  -5    5.35   10.00
  -7  39   5    0.91    8.49
   8 -40  -6   -3.74    7.07
 -28  -6  30   -3.23   12.83
 -27  -7  29   -8.99   17.58
 -26  -8  28   -1.92   12.53
 -25  -9  27   -5.46   14.45
 -24 -10  26    3.94   10.81
  24  10 -26  -12.73   10.10
 -23 -11  25  -10.61    9.80
  23  11 -25    0.40   10.00
 -22 -12  24   -1.82   12.22
  22  12 -24    1.41   10.81
 -21 -13  23    4.24   10.00
  21  13 -23    2.83   10.51
 -20 -14  22   -4.34   10.41
  20  14 -22   -2.53    9.80
 -19 -15  21    6.57    9.70
  19  15 -21   -9.40   14.45
 -18 -16  20    1.01   10.51
  18  16 -20    7.78    7.68
 -17 -17  19    2.12    8.59
  17  17 -19    4.45    7.88
 -16 -18  18   10.10    8.49
  16  18 -18    0.91    7.17
 -15 -19  17  -14.24    8.08
  15  19 -17    3.84    6.97
 -14 -20  16   16.77    8.79
  14  20 -16   12.12    6.47
 -13 -21  15    3.54    8.39
  13  21 -15   -7.68    7.27
 -12 -22  14   -0.30    7.88
  12  22 -14    1.11    6.57
 -11 -23  13   -5.25    7.27
  11  23 -13   -2.02    6.36
 -10 -24  12    5.96    7.17
  10  24 -12   -4.75    6.26
  -9 -25  11   -0.91    6.57
   9  25 -11    2.22    6.16
  -8 -26  10    7.27    6.16
   8  26 -10   -3.23    6.26
  -7 -27   9    3.64    6.57
   7  27  -9    0.10    6.16
  -6 -28   8    8.39    6.16
   6  28  -8    1.82    6.97
  -5 -29   7    2.83    6.36
   5  29  -7    4.75    6.47
  -4 -30   6    6.36    8.99
   4  30  -6   -4.85    6.87
  -3 -31   5   -1.21    6.87
   3  31  -5    0.30    7.27
  -2 -32   4    6.47    7.07
   2  32  -4   -0.71    7.07
  -1 -33   3   -3.94    6.36
   1  33  -3    1.72    7.78
   0 -34   2    2.63    7.17
   0  34  -2    7.37   15.46
   1 -35   1    5.15    6.36
  -1  35  -1  -10.10   11.72
   2 -36   0   -3.94    8.59
  -2  36   0    3.74   10.41
   3 -37  -1   -2.63    7.48
  -3  37   1   -5.86   12.22
   4 -38  -2    2.73    6.87
  -4  38   2   -1.41   10.61
  -5  39   3   -2.02    9.70
  -6  40   4    3.84    5.35
 -27  -9  29   -5.25   16.27
  27   9 -29    8.69   11.01
 -26 -10  28    7.37   14.65
  26  10 -28   -3.03   12.12
 -25 -11  27   -9.40    9.50
  25  11 -27   10.61   11.21
 -24 -12  26  -10.51   17.28
  24  12 -26   13.13    8.28
 -23 -13  25    4.34    9.19
  23  13 -25    7.58    9.29
 -22 -14  24   -0.10    7.98
  22  14 -24   11.72   10.71
 -21 -15  23    0.40   10.30
  21  15 -23    1.82   12.53
 -20 -16  22    0.61   10.51
  20  16 -22   -9.29    7.48
 -19 -17  21   -5.15   10.51
  19  17 -21   -0.61    9.19
 -18 -18  20    2.32   10.61
  18  18 -20   -1.11   13.54
 -17 -19  19    6.36    9.70
  17  19 -19    1.01    7.27
 -16 -20  18    1.31    9.50
  16  20 -18   -0.10    7.58
 -15 -21  17   -4.85    8.28
  15  21 -17   -5.86    7.07
 -14 -22  16    0.51    8.59
  14  22 -16    6.67    6.87
 -13 -23  15   -0.20    8.49
  13  23 -15    6.87    6.77
 -12 -24  14   -2.32    7.58
  12  24 -14    2.42    6.97
 -11 -25  13   -1.72    6.67
  11  25 -13   -0.71    6.16
 -10 -26  12    4.14    6.36
  10  26 -12   -2.22    6.06
  -9 -27  11   -5.76    6.47
   9  27 -11   -4.04    6.47
  -8 -28  10    1.11    6.36
   8  28 -10   -3.74    6.06
  -7 -29   9    2.22    5.96
   7  29  -9    2.63    6.87
  -6 -30   8   -2.42    6.87
   6  30  -8    1.31    7.07
  -5 -31   7   -1.11    6.77
   5  31  -7    0.51    6.36
  -4 -32   6   -5.66    8.69
   4  32  -6   -2.83    5.76
  -3 -33   5   -3.43    5.86
   3  33  -5    0.91    5.05
  -2 -34   4   -2.63    5.66
   2  34  -4   -0.30    6.36
  -1 -35   3    3.33    5.76
   1  35  -3   -2.63   10.00
   0 -36   2   -0.30    8.18
   0  36  -2   -2.12    9.80
  -1  37  -1    1.21   10.20
   2 -38   0   -5.46    6.57
  -2  38   0   -1.11    5.05
   3 -39  -1    7.17    7.98
  -3  39   1    0.00    9.50
  -4  40   2   -2.12    8.89
 -25 -13  27   -5.05   12.22
  25  13 -27    1.82   10.30
 -24 -14  26   -8.18   15.66
  24  14 -26   -2.63    9.90
 -23 -15  25   16.16   14.35
  23  15 -25   -3.23   11.21
 -22 -16  24   -7.88    9.29
  22  16 -24   -3.54    7.68
 -21 -17  23    3.84   10.41
  21  17 -23    8.89    7.98
 -20 -18  22   -2.32    8.99
  20  18 -22    3.33    6.36
 -19 -19  21    1.52    9.50
  19  19 -21   -0.40    8.28
 -18 -20  20    2.83   10.30
  18  20 -20    2.73    7.68
 -17 -21  19    2.93    9.29
  17  21 -19   -2.83    9.50
 -16 -22  18   -1.72    9.09
  16  22 -18   -2.32    6.47
 -15 -23  17   -4.45    8.18
  15  23 -17    1.31    6.06
 -14 -24  16    6.47    7.88
  14  24 -16    3.13    6.77
 -13 -25  15    8.49    7.48
  13  25 -15    0.10    6.77
 -12 -26  14    1.72    6.67
  12  26 -14   -1.92    7.07
 -11 -27  13   -1.82    6.06
  11  27 -13    5.46    5.66
 -10 -28  12    1.11    5.66
  10  28 -12    7.48    6.06
  -9 -29  11    0.51    5.86
   9  29 -11    3.43    5.66
  -8 -30  10    2.93    5.46
   8  30 -10   -0.91    5.46
  -7 -31   9    0.10    5.56
   7  31  -9   -4.34    5.46
  -6 -32   8    0.71    5.15
   6  32  -8   -0.71    5.46
  -5 -33   7    1.11    4.85
   5  33  -7    3.23    4.85
  -4 -34   6   -0.81    6.87
   4  34  -6   -4.95    6.87
  -2 -36   4    6.06    6.97
  -1 -37   3   -0.91    6.67
   0  38  -2    0.10   10.91
   1 -39   1   -1.52    7.48
  -1  39  -1   11.31   11.52
  -2  40   0    3.43   10.41
 -25 -15  27    2.53    8.59
  25  15 -27    0.81    8.99
 -24 -16  26   -4.75   15.15
  24  16 -26   -4.34    9.50
 -23 -17  25    2.12    8.39
  23  17 -25   -2.83    5.86
 -22 -18  24    0.91    9.19
  22  18 -24   -3.23    6.16
 -21 -19  23    3.64    9.29
  21  19 -23    0.91    8.28
 -20 -20  22   -3.74    7.17
  20  20 -22    5.35   10.00
 -19 -21  21    5.46    7.68
  19  21 -21   -0.91    6.57
 -18 -22  20   -0.40    7.98
  18  22 -20    0.00    5.25
 -17 -23  19   -0.61    5.66
  17  23 -19    1.92    5.05
 -16 -24  18   -0.61    5.25
  16  24 -18    0.91    6.16
 -15 -25  17   -5.46    6.97
  15  25 -17   -1.01    5.76
 -14 -26  16   -1.31    6.87
  14  26 -16    0.61    5.86
 -13 -27  15   -2.53    5.96
  13  27 -15    1.11    5.35
 -12 -28  14    1.21    9.29
  12  28 -14    5.05    5.25
 -11 -29  13   -1.21    6.67
  11  29 -13    4.75    7.07
 -10 -30  12    2.93    6.57
  10  30 -12    6.36    6.47
  -9 -31  11    0.30    4.85
   9  31 -11    4.24    6.77
  -8 -32  10    4.34    4.65
   8  32 -10   -0.40    5.56
  -7 -33   9    2.32    4.65
  -6 -34   8    0.71    4.04
  -5 -35   7    0.20    5.25
  -2 -38   4   -0.10    5.05
  24  18 -26    2.22    7.78
 -23 -19  25   -1.01    7.17
  23  19 -25   -1.21    6.77
 -22 -20  24   -1.21    9.80
  22  20 -24   -5.76    8.28
 -21 -21  23   -1.41   14.14
  21  21 -23   -1.21    7.68
 -20 -22  22    3.03    9.09
  20  22 -22   -4.75    8.89
 -19 -23  21   -2.83    7.98
  19  23 -21   -2.12    5.76
 -18 -24  20    3.23    3.13
  18  24 -20    2.73    5.25
 -17 -25  19   -2.42    3.84
  17  25 -19   -1.01    5.15
 -16 -26  18    3.13    4.45
  16  26 -18    7.07    4.95
 -15 -27  17   -0.10    6.26
  15  27 -17    0.10    4.75
 -14 -28  16    3.84    6.77
  14  28 -16    0.71    6.47
 -13 -29  15    4.55    7.58
  13  29 -15    2.12    4.14
  12  30 -14   -3.54    5.96
 -10 -32  12    2.93    5.96
  -9 -33  11    0.71    5.76
  -8 -34  10   -2.73    3.94
   8  34 -10   -0.61    4.65
  -7 -35   9    1.31    6.26
  -6 -36   8    6.77    5.66
  -5 -37   7    0.00    4.95
 -22 -22  24   11.82   13.34
 -21 -23  23    7.98    7.17
  21  23 -23   -1.01    6.97
 -20 -24  22    5.05   12.22
  20  24 -22    0.91    4.75
 -19 -25  21    0.71    6.16
  19  25 -21   -0.20    4.55
 -18 -26  20   -3.03    5.76
  18  26 -20    2.73    4.34
 -17 -27  19   -1.72    4.24
  17  27 -19   -2.22    6.16
 -16 -28  18    2.53    5.05
 -15 -29  17    0.61    6.57
 -14 -30  16   -0.40    5.56
  12  32 -14   -2.12    3.54
 -10 -34  12    0.91    4.95
  -6 -38   8    3.33    4.75
 -23 -23  25   10.10   12.02
 -22 -24  24  -10.20   11.42
  22  24 -24   -0.10    5.76
  19  27 -21   -0.91    6.06
  20  28 -22   -0.71    5.56
  21  25 -17    1.92    5.15
  22  24 -18    1.92    5.86
  23  23 -19    0.71    6.16
  28  18 -24    1.31    5.35
 -17 -27  13    0.91    4.85
 -18 -26  14   -3.54    6.26
  19  25 -15   -1.92    5.66
 -19 -25  15   -3.33    6.47
  20  24 -16    0.30    6.36
 -20 -24  16   -1.92    8.99
  21  23 -17   -0.91    7.48
  22  22 -18   -2.02    6.67
 -23 -21  19   -5.96    7.88
  24  20 -20    2.02    7.17
 -24 -20  20   -3.94   10.20
 -25 -19  21   -3.84    7.17
 -26 -18  22    0.81    5.56
  27  17 -23    1.82    6.47
  29  15 -25    1.11    6.26
  16  26 -12    4.14    3.94
 -16 -26  12    3.43    4.14
  17  25 -13   -1.01    4.14
 -17 -25  13   -4.34    6.77
  18  24 -14    2.93    4.75
 -18 -24  14    3.84    5.76
  19  23 -15    0.51    5.25
 -19 -23  15    0.81    6.36
  20  22 -16   -3.03    4.95
 -20 -22  16   -1.01    7.68
  21  21 -17   -4.85    5.66
 -21 -21  17   -3.03    9.80
  22  20 -18    1.21    4.85
 -22 -20  18    2.73    6.67
  23  19 -19    5.86    6.67
 -23 -19  19    4.85    6.77
  24  18 -20    5.56    6.06
 -24 -18  20   -3.23    5.96
  25  17 -21    5.96    7.27
 -25 -17  21    2.53   11.21
  26  16 -22    4.65    4.04
 -26 -16  22   -1.82    8.18
  27  15 -23    0.20    5.35
 -27 -15  23   -3.64   10.91
 -28 -14  24    0.61   11.31
  29  13 -25   -1.01    6.47
 -29 -13  25   -3.43   14.14
  30  12 -26   16.06   10.41
 -30 -12  26    9.19   10.71
  31  11 -27    1.11   11.82
 -31 -11  27    5.05   10.81
  32  10 -28    3.03   11.72
  -3 -37  -1    0.51    5.86
  -4 -36   0    0.51    4.75
   5  35  -1    2.12    4.95
  -5 -35   1    2.83    4.45
   6  34  -2    0.71    3.33
  -6 -34   2   -1.01    2.93
   7  33  -3    0.40    3.43
  -7 -33   3   -0.30    2.83
 -14 -26  10    0.30    3.74
  15  25 -11    0.91    4.04
 -15 -25  11   -1.52    4.45
  16  24 -12    2.63    5.15
 -16 -24  12    2.32    5.35
  17  23 -13   -3.23    5.15
 -17 -23  13    7.98    6.67
  18  22 -14   -2.63    5.96
 -18 -22  14    5.05    7.48
  19  21 -15   -2.93    5.76
 -19 -21  15    3.64    7.88
  20  20 -16   -0.40    6.36
 -20 -20  16    2.53    8.18
  21  19 -17   -0.20    6.47
 -21 -19  17    3.03    7.88
  22  18 -18    2.22    6.87
 -22 -18  18    5.05    8.39
  23  17 -19   -1.92    7.78
 -23 -17  19   -3.13    6.47
  24  16 -20    4.85    5.05
 -24 -16  20    2.73    9.40
  25  15 -21    0.30    6.87
 -25 -15  21   -4.55   12.63
  26  14 -22    1.82    8.39
 -26 -14  22    5.05   10.00
  27  13 -23   -2.32    6.97
 -27 -13  23    0.61    7.88
  28  12 -24    1.72   13.03
 -28 -12  24   -2.22    8.39
  29  11 -25    2.12    6.47
 -29 -11  25    0.71    8.99
  30  10 -26    7.48   11.42
 -30 -10  26    0.10    8.79
 -31  -9  27  -12.22   16.57
 -32  -8  28    9.29   15.36
 -33  -7  29    0.30   18.39
   1 -39  -5   -4.04    4.95
   0  38   4    0.61    6.87
   0 -38  -4   -5.05    4.55
   1  37   3    1.41    5.25
  -1 -37  -3    2.42    4.55
   2  36   2    6.77    6.26
  -2 -36  -2    1.11    4.45
   3  35   1    3.33    5.35
  -3 -35  -1   -0.40    4.24
   4  34   0    3.54    5.25
  -4 -34   0    0.40    3.94
   5  33  -1    6.77    4.75
  -5 -33   1    5.25    6.16
   6  32  -2    1.31    3.94
  -6 -32   2   -3.13    5.86
   7  31  -3   -1.72    3.84
  -7 -31   3    2.02    3.84
   8  30  -4    1.82    4.85
  -8 -30   4    0.81    3.74
 -12 -26   8   -1.21    3.33
  13  25  -9    5.35    3.74
 -13 -25   9    1.31    4.24
  14  24 -10   -3.03    4.45
 -14 -24  10    4.04    4.75
  15  23 -11    8.08    4.95
 -15 -23  11    4.75    5.35
  16  22 -12   -0.30    5.25
 -16 -22  12   10.71    6.26
  17  21 -13    1.41    5.76
 -17 -21  13   -1.31    6.97
  18  20 -14   -0.81    8.39
 -18 -20  14    8.79    7.27
  19  19 -15   -3.23    6.16
 -19 -19  15    3.54   11.72
  20  18 -16    4.85    6.77
 -20 -18  16    1.31    8.49
  21  17 -17    2.12    8.28
 -21 -17  17    1.52    9.19
  22  16 -18   -5.76    8.49
 -22 -16  18   -3.13    7.48
  23  15 -19    8.59    8.08
 -23 -15  19   -3.03    9.19
  24  14 -20   -3.03    9.09
 -24 -14  20   -3.23    7.88
  25  13 -21    3.43    7.88
 -25 -13  21   -0.81    9.40
  26  12 -22   -4.24    8.28
 -26 -12  22    7.98    7.68
  27  11 -23   -7.58   12.73
 -27 -11  23    1.31   10.91
  28  10 -24    2.42   10.00
 -28 -10  24   -1.41    9.50
  29   9 -25   -3.33    6.77
 -29  -9  25    0.00    8.18
  30   8 -26    3.13    7.78
 -30  -8  26    6.67    8.39
 -31  -7  27    1.92   15.96
 -32  -6  28   -3.94   16.06
 -33  -5  29   -8.59   19.80
   4 -40  -8   -1.82    7.17
   3 -39  -7    0.91    8.69
  -2  38   6    0.20    6.36
   2 -38  -6    0.00    6.67
  -1  37   5    5.56    6.97
   1 -37  -5   -1.82    5.76
   0  36   4   -0.20    9.19
   0 -36  -4   -1.11    5.05
   1  35   3   -0.20    6.06
  -1 -35  -3    0.91    4.95
   2  34   2    5.46    7.37
  -2 -34  -2    1.62    5.05
   3  33   1    1.01    5.56
  -3 -33  -1   -5.35    5.56
   4  32   0    0.81    6.16
  -4 -32   0    1.52    5.35
   5  31  -1   -0.91    5.56
  -5 -31   1    5.35    5.25
   6  30  -2    1.52    4.85
  -6 -30   2   -0.30    7.27
   7  29  -3    5.15    4.24
  -7 -29   3    0.40    4.65
   8  28  -4    1.01    3.74
  -8 -28   4   -0.51    3.94
   9  27  -5    4.45    3.33
  -9 -27   5    0.91    3.64
  10  26  -6   -0.91    3.03
 -10 -26   6   -4.14    3.54
  11  25  -7   11.52    3.54
 -11 -25   7   18.39    3.84
  12  24  -8    2.93    4.04
 -12 -24   8   -0.71    4.55
  13  23  -9    6.77    4.34
 -13 -23   9   13.34    4.75
  14  22 -10    2.12    4.75
 -14 -22  10    4.24    5.25
  15  21 -11   -5.15    5.15
 -15 -21  11    3.23    5.96
  16  20 -12   10.51    5.46
 -16 -20  12   -1.82    6.77
  17  19 -13    3.54    5.76
 -17 -19  13    3.64    6.77
  18  18 -14   15.46    6.26
 -18 -18  14   24.55    8.18
  19  17 -15   -0.40    6.06
 -19 -17  15    2.63    8.18
  20  16 -16    6.06   13.03
 -20 -16  16   -2.42    8.49
  21  15 -17    3.54    8.28
 -21 -15  17    2.02    8.89
  22  14 -18   14.75    9.19
 -22 -14  18   -5.15    9.29
  23  13 -19   -1.01    8.99
 -23 -13  19   -4.65   10.20
  24  12 -20    4.04    9.19
 -24 -12  20    4.55   10.30
  25  11 -21   -1.41    8.59
 -25 -11  21   -9.19   11.42
  26  10 -22    4.45    7.37
 -26 -10  22    0.10   10.81
  27   9 -23    1.82    7.48
 -27  -9  23   -5.96   10.61
  28   8 -24   -5.46   11.42
 -28  -8  24  -12.33   16.67
  29   7 -25    3.03    7.37
 -29  -7  25   -3.43    8.59
  30   6 -26    5.46   11.31
 -30  -6  26    2.32    8.99
 -31  -5  27   19.60   23.54
 -32  -4  28   39.80   15.15
  -6  40  10    0.91    5.76
  -5  39   9   -3.64    6.87
   5 -39  -9    0.71    7.78
   4 -38  -8    0.10    6.26
  -3  37   7    3.03    6.87
   3 -37  -7   -1.31    7.17
  -2  36   6    2.02    6.47
   2 -36  -6   -0.30    6.36
  -1  35   5    0.61    7.88
   1 -35  -5   15.76   11.82
   0  34   4   -0.20    6.06
   0 -34  -4   -2.32    6.87
   1  33   3    4.04    7.37
  -1 -33  -3    3.23    6.67
   2  32   2    4.95    7.17
  -2 -32  -2   -4.04    5.56
   3  31   1    3.33    7.48
  -3 -31  -1   -1.82    6.06
   4  30   0   -3.54    6.16
  -4 -30   0    7.27    5.76
   5  29  -1   -2.22    6.36
  -5 -29   1    5.35    5.46
   6  28  -2    2.12    5.76
  -6 -28   2   -4.14    7.07
   7  27  -3    1.82    4.65
  -7 -27   3   -2.02    4.95
   8  26  -4   -2.22    4.14
  -8 -26   4    2.42    4.24
   9  25  -5    1.62    3.84
  -9 -25   5    1.92    3.43
  10  24  -6    0.20    3.84
 -10 -24   6    0.00    3.74
  11  23  -7    9.29    4.14
 -11 -23   7    7.98    4.45
  12  22  -8    1.92    4.34
 -12 -22   8    3.23    4.75
  13  21  -9    3.23    4.55
 -13 -21   9   10.51    5.15
  14  20 -10    5.46    4.55
 -14 -20  10   -3.03    5.25
  15  19 -11   11.01    5.15
 -15 -19  11    2.32    6.26
  16  18 -12    2.02    5.66
 -16 -18  12   12.12   10.61
  17  17 -13   -1.72    5.86
 -17 -17  13   -2.42    7.68
  18  16 -14   17.78   11.01
 -18 -16  14    7.27    7.68
  19  15 -15    1.41    7.37
 -19 -15  15   -3.33    8.99
  20  14 -16    2.83    9.19
 -20 -14  16    0.81    8.28
  21  13 -17    2.53    8.49
 -21 -13  17   10.00    9.50
  22  12 -18   -0.81   10.30
 -22 -12  18    3.43    9.80
  23  11 -19    8.99    9.29
 -23 -11  19    3.43   12.93
  24  10 -20    1.82   10.41
 -24 -10  20    2.93   10.81
  25   9 -21    3.64    8.49
 -25  -9  21   -8.08   10.10
  26   8 -22    4.34   10.20
 -26  -8  22    3.54   10.81
  27   7 -23   -4.45    9.19
 -27  -7  23    3.94   10.71
  28   6 -24   -3.43   12.02
 -28  -6  24   14.24   19.50
  29   5 -25    5.76    9.29
 -29  -5  25    1.01    8.89
  30   4 -26  -10.00    9.40
 -30  -4  26    4.85   10.00
  31   3 -27   -0.40   11.62
 -31  -3  27    0.91    9.50
  32   2 -28    0.71   11.11
 -32  -2  28    1.11    9.70
  -7  39  11    2.53    8.39
  -6  38  10    2.93    8.28
   6 -38 -10    2.22    7.78
  -5  37   9   -2.53    7.68
   5 -37  -9    0.10    7.07
  -4  36   8    2.22    7.98
   4 -36  -8    0.91    7.07
  -3  35   7   -1.31    6.77
   3 -35  -7   -1.31    6.16
  -2  34   6   -3.54    8.28
   2 -34  -6    4.24    6.47
  -1  33   5   -3.74    8.79
   1 -33  -5    3.23    6.57
   0  32   4    1.01    8.08
   0 -32  -4    3.23    6.16
   1  31   3   -1.01    7.98
  -1 -31  -3   -0.61    6.67
   2  30   2    5.46    7.48
  -2 -30  -2    2.83    6.16
   3  29   1   -5.35    8.08
  -3 -29  -1    1.21    6.26
   4  28   0    8.99    6.97
  -4 -28   0   15.46    6.06
   5  27  -1   -0.20    5.96
  -5 -27   1    3.84    5.56
   6  26  -2    4.34    5.25
  -6 -26   2   18.29    7.07
   7  25  -3   21.22    5.05
  -7 -25   3   16.57    4.75
   8  24  -4    1.21    4.24
  -8 -24   4   -4.45    4.14
   9  23  -5   39.30    4.45
  -9 -23   5   29.20    4.34
  10  22  -6    3.84    3.74
 -10 -22   6    2.63    4.24
  11  21  -7   62.13    5.35
 -11 -21   7   55.46    5.35
  12  20  -8    1.52    4.55
 -12 -20   8    5.66    4.55
  13  19  -9   26.17    4.85
 -13 -19   9   26.77    5.56
  14  18 -10   28.39    5.46
 -14 -18  10   32.83    6.26
  15  17 -11   -1.92    5.46
 -15 -17  11    3.03    5.15
  16  16 -12   72.84    7.27
 -16 -16  12   69.71    8.69
  17  15 -13   -2.22    6.97
 -17 -15  13    2.22    7.68
  18  14 -14   84.96    9.80
 -18 -14  14   69.10    9.40
  19  13 -15   -2.83    7.68
 -19 -13  15   -0.30    8.28
  20  12 -16    6.26    9.19
 -20 -12  16    5.35    8.79
  21  11 -17   10.51    8.59
 -21 -11  17    7.48   10.30
  22  10 -18   -7.27   10.71
 -22 -10  18    2.83   12.33
  23   9 -19    4.85   10.00
 -23  -9  19   11.01   11.52
  24   8 -20   15.36   15.86
 -24  -8  20  -19.19   18.18
  25   7 -21   -9.19   11.21
 -25  -7  21   10.61   12.12
  26   6 -22   -6.67   10.51
 -26  -6  22    3.84   14.35
  27   5 -23    6.67   10.10
 -27  -5  23    3.84   12.33
  28   4 -24   -4.14    9.70
 -28  -4  24   -2.53   18.59
  29   3 -25    5.96    9.90
 -29  -3  25    4.04   10.30
  30   2 -26   -1.52    7.58
 -30  -2  26   12.53   11.21
  31   1 -27    8.49   11.42
 -31  -1  27   -3.74   10.61
  32   0 -28    1.41   10.81
 -32   0  28    5.86   20.21
  -8  38  12    4.95   11.11
  -7  37  11   -2.32   11.42
  -6  36  10    3.94    8.89
   6 -36 -10    6.47    6.36
  -5  35   9   -3.94    8.49
   5 -35  -9   15.46    7.07
  -4  34   8   -2.12    8.18
   4 -34  -8   -0.20    7.48
  -3  33   7   11.52    9.09
   3 -33  -7    3.03    7.88
  -2  32   6    4.04    9.40
   2 -32  -6    4.75    7.78
  -1  31   5   -2.42    7.68
   1 -31  -5    2.83    6.87
   0  30   4   -5.05    8.69
   0 -30  -4   -5.56    6.87
   1  29   3    9.19    7.98
  -1 -29  -3   -3.33    6.77
   2  28   2   13.64    8.18
  -2 -28  -2    5.96   11.11
   3  27   1    0.00    7.27
  -3 -27  -1   -3.23    5.86
   4  26   0   -0.51    7.17
  -4 -26   0    4.55    5.46
   5  25  -1   -1.31    7.98
  -5 -25   1   -3.23    4.95
   6  24  -2   -5.35    5.05
  -6 -24   2   -0.30    4.55
   7  23  -3    7.07    4.65
  -7 -23   3    7.37    4.55
   8  22  -4    2.53    4.14
  -8 -22   4    2.42    4.14
   9  21  -5    7.88    3.84
  -9 -21   5    5.56    4.14
  10  20  -6   36.67    4.55
 -10 -20   6   38.39    4.65
  11  19  -7    8.08    4.55
 -11 -19   7    2.93    4.55
  12  18  -8   13.23    4.34
 -12 -18   8   10.00    4.75
  13  17  -9    2.32    4.55
 -13 -17   9    5.56    5.25
  14  16 -10    2.02    4.75
 -14 -16  10    0.10    5.66
  15  15 -11  -17.48    9.40
 -15 -15  11    0.40    5.76
  16  14 -12   25.56    7.78
 -16 -14  12    7.68    6.47
  17  13 -13    0.61    7.17
 -17 -13  13   11.21    8.08
  18  12 -14   14.35    7.98
 -18 -12  14   12.53    7.98
  19  11 -15   -2.02    7.88
 -19 -11  15   -5.56    8.49
  20  10 -16    7.37    9.19
 -20 -10  16    9.19   10.20
  21   9 -17    3.43    9.29
 -21  -9  17    9.90   11.31
  22   8 -18    3.03   10.00
 -22  -8  18   -4.55   11.72
  23   7 -19    3.23   13.74
 -23  -7  19   -0.81   17.38
  24   6 -20   -4.45    8.99
 -24  -6  20   -5.46   14.55
  25   5 -21   -5.15   11.31
 -25  -5  21  -10.81   13.13
  26   4 -22    7.98   10.61
 -26  -4  22    5.66   11.72
  27   3 -23   -6.26   10.41
 -27  -3  23    5.56   12.22
  28   2 -24    6.77    9.90
 -28  -2  24   15.86   13.23
  29   1 -25   -1.41    9.29
 -29  -1  25    4.14   11.21
  30   0 -26   -0.61    8.69
 -30   0  26   -0.71   10.71
  31  -1 -27    5.35   12.22
 -31   1  27    6.06   11.72
  32  -2 -28    8.49    9.60
  11 -39 -15   -2.83    8.39
 -10  38  14   -2.02   12.73
  10 -38 -14   -0.71    8.89
  -9  37  13    6.57   11.11
   9 -37 -13   -1.92    7.17
  -8  36  12    4.95   14.35
   8 -36 -12   -7.37    9.80
  -7  35  11   -8.28    7.58
   7 -35 -11    5.66    8.69
  -6  34  10  -12.43   10.91
   6 -34 -10   -1.21    8.49
  -5  33   9    4.34    9.60
   5 -33  -9   10.91    8.59
  -4  32   8    0.91    9.70
   4 -32  -8   -9.60    7.58
  -3  31   7   12.02   10.30
   3 -31  -7   -2.53    8.08
  -2  30   6    6.16    8.18
   2 -30  -6    1.21    7.07
  -1  29   5   11.31    9.60
   1 -29  -5   11.11    7.27
   0  28   4   25.46    9.29
   0 -28  -4   18.18    7.68
   1  27   3   -8.99    7.58
  -1 -27  -3    5.46    6.77
   2  26   2   39.50    7.98
  -2 -26  -2   26.27    6.77
   3  25   1    3.84    6.87
  -3 -25  -1    5.96    5.66
   4  24   0    8.18    6.06
  -4 -24   0   20.81    5.66
   5  23  -1   25.36    5.96
  -5 -23   1   23.74    4.65
   6  22  -2    0.81    4.95
  -6 -22   2   -4.24    4.45
   7  21  -3   88.09    6.06
  -7 -21   3   91.93    6.47
   8  20  -4   14.75    5.66
  -8 -20   4   11.21    4.45
   9  19  -5  169.52   12.73
  -9 -19   5  198.31   12.12
  10  18  -6   10.00    4.34
 -10 -18   6    4.65    4.55
  11  17  -7   58.59    5.35
 -11 -17   7   69.51    5.66
  12  16  -8   24.65    4.55
 -12 -16   8   27.78    5.56
  13  15  -9   17.28    5.15
 -13 -15   9    8.59    5.56
  14  14 -10  105.27   12.83
 -14 -14  10  127.19    8.99
  15  13 -11    3.84    7.37
 -15 -13  11    2.12    6.97
  16  12 -12  107.69   10.30
 -16 -12  12  132.65   10.00
  17  11 -13    5.56    7.07
 -17 -11  13    3.54    7.68
  18  10 -14   21.01    8.39
 -18 -10  14   36.07    9.40
  19   9 -15   12.33    9.29
 -19  -9  15   10.30    8.79
  20   8 -16    7.07   13.84
 -20  -8  16   -9.40   17.07
  21   7 -17   61.73   17.38
 -21  -7  17   50.92   11.92
  22   6 -18   10.61   14.65
 -22  -6  18   18.49   17.58
  23   5 -19    7.07   11.01
 -23  -5  19    7.68   12.73
  24   4 -20   -4.34   10.41
 -24  -4  20   -9.80   12.12
  25   3 -21    1.52   11.21
 -25  -3  21   17.68   12.73
  26   2 -22    3.33   11.42
 -26  -2  22   11.01   12.63
  27   1 -23    9.90   11.82
 -27  -1  23   -1.21   12.83
  28   0 -24   -3.23   10.91
 -28   0  24   -1.01   11.92
  29  -1 -25    1.92   10.81
 -29   1  25    0.10   11.01
  30  -2 -26    1.82    8.99
 -30   2  26    6.87   10.51
  31  -3 -27   -2.22   13.74
 -31   3  27    3.84   13.64
 -11  37  15   -1.01   13.03
  11 -37 -15   -2.42    9.50
 -10  36  14   -2.73   13.74
  10 -36 -14   -3.23   10.00
  -9  35  13   -0.61   16.77
   9 -35 -13    5.25   10.10
  -8  34  12   -7.88   10.51
   8 -34 -12   -6.57    8.08
  -7  33  11   -2.22   10.61
   7 -33 -11    4.95    8.49
  -6  32  10    1.31    8.49
   6 -32 -10   -1.31    7.78
  -5  31   9    1.11    8.39
   5 -31  -9   -9.90    8.49
  -4  30   8   14.95   10.81
   4 -30  -8   -1.41    9.90
  -3  29   7   -0.51    9.19
   3 -29  -7    0.20    7.68
  -2  28   6    2.02   10.00
   2 -28  -6    2.83    7.17
  -1  27   5   -1.52    8.89
   1 -27  -5    3.54    7.37
   0  26   4   -0.30    7.27
   0 -26  -4    3.03    6.36
   1  25   3   -4.65    8.08
  -1 -25  -3    6.26    5.86
   2  24   2   -0.30    7.17
  -2 -24  -2    0.40    5.76
   3  23   1    5.56    6.06
  -3 -23  -1    7.27    5.56
   4  22   0    4.24    5.86
  -4 -22   0    5.15    4.95
   5  21  -1   23.13    6.16
  -5 -21   1   13.64    4.75
   6  20  -2   20.10    4.95
  -6 -20   2   19.50    4.34
   7  19  -3   16.16    4.45
  -7 -19   3   18.69    4.34
   8  18  -4    0.00    3.64
  -8 -18   4    2.32    3.94
   9  17  -5    9.50    4.04
  -9 -17   5    9.80    4.14
  10  16  -6   17.58    4.55
 -10 -16   6   21.42    4.34
  11  15  -7    3.94    4.14
 -11 -15   7   -3.84    4.85
  12  14  -8   12.43    4.65
 -12 -14   8   19.50    5.76
  13  13  -9    5.56    5.96
 -13 -13   9   -1.72    5.46
  14  12 -10   25.96    7.17
 -14 -12  10   16.37    6.26
  15  11 -11    8.49    6.97
 -15 -11  11    5.86    7.17
  16  10 -12    2.93    7.58
 -16 -10  12    8.79    8.49
  17   9 -13   -0.40    8.59
 -17  -9  13   -4.45    8.18
  18   8 -14    5.35    8.18
 -18  -8  14    2.22    8.89
  19   7 -15   20.51   12.43
 -19  -7  15   14.14    7.58
  20   6 -16    5.25    9.70
 -20  -6  16   -3.23   10.41
  21   5 -17    4.75   14.85
 -21  -5  17   29.10   18.39
  22   4 -18   -7.37   14.75
 -22  -4  18   -3.64   12.22
  23   3 -19    0.40    9.70
 -23  -3  19   -8.59   12.53
  24   2 -20   -1.92   11.92
 -24  -2  20    1.52   12.83
  25   1 -21    4.34   12.53
 -25  -1  21    8.79   13.23
  26   0 -22    7.07   12.22
 -26   0  22    3.33   13.64
  27  -1 -23    2.32   10.30
 -27   1  23    4.95   11.42
  28  -2 -24   -6.67    9.90
 -28   2  24   -2.53    8.39
  29  -3 -25    1.82    9.90
 -29   3  25    1.52   11.92
  30  -4 -26   -7.27   20.81
 -30   4  26   -7.07   15.76
 -12  36  16   -6.87   12.63
  12 -36 -16   -3.03    7.27
 -11  35  15   17.78    9.70
  11 -35 -15    5.66    9.50
 -10  34  14    0.81   11.52
  10 -34 -14   -2.73    7.48
  -9  33  13    4.55    9.90
   9 -33 -13    3.64    8.28
  -8  32  12   -4.85   10.20
   8 -32 -12   -5.56    7.98
  -7  31  11    1.82    9.29
   7 -31 -11    3.64    8.49
  -6  30  10    4.55    9.19
   6 -30 -10    0.61    9.09
  -5  29   9    3.23    8.18
   5 -29  -9   -4.45    8.89
  -4  28   8   10.51    8.28
   4 -28  -8    6.57    8.59
  -3  27   7   -5.35   10.20
   3 -27  -7    3.43    8.28
  -2  26   6    2.73    8.79
   2 -26  -6    0.40    7.07
  -1  25   5   -3.64    8.79
   1 -25  -5    0.20    6.36
   0  24   4   19.50    8.08
   0 -24  -4    0.61    7.07
   1  23   3   -8.59    7.17
  -1 -23  -3   12.22    5.86
   2  22   2   23.03    7.27
  -2 -22  -2   28.29    6.67
   3  21   1    1.11    5.86
  -3 -21  -1    7.37    5.15
   4  20   0   -1.31    5.35
  -4 -20   0    4.04    5.15
   5  19  -1   88.40    6.47
  -5 -19   1   64.76    5.46
   6  18  -2   29.30    4.75
  -6 -18   2   28.19    5.86
   7  17  -3   91.93    5.86
  -7 -17   3  111.43    6.57
   8  16  -4   26.47    4.04
  -8 -16   4   34.25    4.45
   9  15  -5  107.90    6.16
  -9 -15   5  124.16    6.47
  10  14  -6   -0.10    6.36
 -10 -14   6    5.46    3.84
  11  13  -7    5.56    4.55
 -11 -13   7    5.56    4.34
  12  12  -8  159.12   10.20
 -12 -12   8  157.90    8.89
  13  11  -9   20.81    6.26
 -13 -11   9   18.59    6.26
  14  10 -10   58.80    8.28
 -14 -10  10   89.00    9.09
  15   9 -11    5.35    7.68
 -15  -9  11    0.10    7.37
  16   8 -12   33.94    8.08
 -16  -8  12   29.20    8.39
  17   7 -13    0.40    8.59
 -17  -7  13    0.40    9.40
  18   6 -14   -7.68   14.55
 -18  -6  14   -5.15    7.27
  19   5 -15   13.94    9.80
 -19  -5  15   32.23    9.70
  20   4 -16    2.02   10.00
 -20  -4  16    2.12   20.61
  21   3 -17   35.16   11.31
 -21  -3  17   23.24   13.23
  22   2 -18   13.84   10.20
 -22  -2  18   -1.92   10.30
  23   1 -19    0.81   10.00
 -23  -1  19    1.92   14.04
  24   0 -20   -6.87   10.41
 -24   0  20    8.39   14.14
  25  -1 -21   17.17   10.61
 -25   1  21   -1.31   10.91
  26  -2 -22   -0.20   13.03
 -26   2  22   -0.40   13.84
  27  -3 -23   -1.52   12.43
 -27   3  23   -2.93   14.35
  28  -4 -24    7.78    9.60
 -28   4  24   16.06   14.45
  29  -5 -25    6.97   10.20
 -29   5  25   -1.62   13.74
  30  -6 -26   18.08   21.42
 -30   6  26    2.63   14.24
 -12  34  16   11.21   15.56
  12 -34 -16    1.31    6.47
 -11  33  15    6.26    9.90
  11 -33 -15    1.52    7.37
 -10  32  14    2.42   11.31
  10 -32 -14    0.61    8.28
  -9  31  13    0.40   11.11
   9 -31 -13    1.62    7.98
  -8  30  12    1.72   11.01
   8 -30 -12   -2.73    8.69
  -7  29  11   -6.57   12.02
   7 -29 -11    4.34   10.10
  -6  28  10   -1.62   10.91
   6 -28 -10   11.01    9.90
  -5  27   9    2.73   11.01
   5 -27  -9    1.41    9.09
  -4  26   8    7.48   10.00
   4 -26  -8    3.54    8.39
  -3  25   7   18.18    9.19
   3 -25  -7   14.04    8.39
  -2  24   6   11.11    9.09
   2 -24  -6    3.03    7.88
  -1  23   5   25.66    7.78
   1 -23  -5   22.53    7.58
   0  22   4   -3.23    7.48
   0 -22  -4    7.98    6.26
   1  21   3   -4.75    7.07
  -1 -21  -3    6.87    6.16
   2  20   2   63.95    7.58
  -2 -20  -2   78.40    7.48
   3  19   1   40.11    6.26
  -3 -19  -1   25.56    5.15
   4  18   0  182.15    8.79
  -4 -18   0  189.42    8.69
   5  17  -1   37.58    4.85
  -5 -17   1   39.40    4.34
   6  16  -2  109.92    6.16
  -6 -16   2   98.30    8.28
   7  15  -3   10.10    3.43
  -7 -15   3    6.77    3.43
   8  14  -4   26.47    3.64
  -8 -14   4   27.58    3.84
   9  13  -5  137.09    6.47
  -9 -13   5  144.26    6.57
  10  12  -6    6.67    4.14
 -10 -12   6    7.37    4.34
  11  11  -7  239.83   10.71
 -11 -11   7  250.04   11.31
  12  10  -8   51.83    6.87
 -12 -10   8   55.06    6.06
  13   9  -9   35.26    7.17
 -13  -9   9   39.60    6.97
  14   8 -10   -4.45    7.58
 -14  -8  10    2.42    6.77
  15   7 -11   -1.01    7.48
 -15  -7  11   -3.43    7.48
  16   6 -12   45.06    8.49
 -16  -6  12   41.22    9.60
  17   5 -13    7.78   10.20
 -17  -5  13    8.08    9.50
  18   4 -14   69.10   10.71
 -18  -4  14   82.94   11.52
  19   3 -15   39.80   10.20
 -19  -3  15   22.23   16.97
  20   2 -16   23.54   10.71
 -20  -2  16   -0.10   12.12
  21   1 -17   10.00   11.01
 -21  -1  17    7.58   10.41
  22   0 -18    9.90   12.73
 -22   0  18    8.08   11.11
  23  -1 -19   -3.03   12.93
 -23   1  19  -11.52   11.82
  24  -2 -20   -0.81   12.53
 -24   2  20   19.40   14.55
  25  -3 -21    2.93   13.64
 -25   3  21    0.91   14.04
  26  -4 -22   -3.74   12.22
 -26   4  22   -0.30   14.85
  27  -5 -23   -0.40   11.72
 -27   5  23   -6.57   12.83
  28  -6 -24    0.40    9.09
 -28   6  24    9.80   13.64
  29  -7 -25    5.66    9.60
 -29   7  25   -6.87   11.31
  30  -8 -26  -16.77   20.71
 -30   8  26   -4.04   15.86
  14 -34 -18    5.15   11.21
 -13  33  17    4.24   17.28
  13 -33 -17    3.13    6.57
 -12  32  16    0.10    9.70
  12 -32 -16   -1.62    7.27
 -11  31  15    3.74   11.62
  11 -31 -15    5.76    9.29
 -10  30  14   -6.67   11.21
  10 -30 -14   -0.51    8.49
  -9  29  13   -0.10   11.52
   9 -29 -13   -1.11    8.89
  -8  28  12   16.16   12.22
   8 -28 -12   -5.76    8.89
  -7  27  11   -0.30   11.42
   7 -27 -11    7.17    9.29
  -6  26  10   -1.72   12.43
   6 -26 -10  -11.01    9.60
  -5  25   9   -3.64   10.00
   5 -25  -9    0.61    7.98
  -4  24   8   -5.25    9.60
   4 -24  -8    0.40    7.37
  -3  23   7    2.42    8.89
   3 -23  -7    7.48    7.58
  -2  22   6   -1.52    8.89
   2 -22  -6    4.04    6.26
  -1  21   5   22.02    9.09
   1 -21  -5   23.74    8.18
   0  20   4    9.09    7.48
   0 -20  -4   -5.25    6.67
   1  19   3   44.55    6.87
  -1 -19  -3   45.76    6.67
   2  18   2   28.89    6.36
  -2 -18  -2   32.43    5.56
   3  17   1    8.49    4.65
  -3 -17  -1    7.37    4.24
   4  16   0   25.56    4.75
  -4 -16   0   23.84    4.04
   5  15  -1   13.03    3.74
  -5 -15   1    9.09    3.23
   6  14  -2  152.45    6.67
  -6 -14   2  141.64    6.47
   7  13  -3    7.98    2.93
  -7 -13   3    6.67    3.13
   8  12  -4   18.89    3.03
  -8 -12   4   22.83    3.43
   9  11  -5   54.45    3.84
  -9 -11   5   57.18    4.95
  10  10  -6   71.73    6.06
 -10 -10   6   78.90    5.96
  11   9  -7   58.29    6.36
 -11  -9   7   65.77    6.06
  12   8  -8   74.25    6.67
 -12  -8   8   61.93    7.07
  13   7  -9  117.80    9.40
 -13  -7   9  123.66    9.09
  14   6 -10    3.03    7.37
 -14  -6  10   14.85    7.17
  15   5 -11   28.89    8.59
 -15  -5  11   25.26    8.28
  16   4 -12    4.14    8.89
 -16  -4  12   11.72    9.60
  17   3 -13   24.15   10.30
 -17  -3  13   25.56   10.20
  18   2 -14   10.10    9.90
 -18  -2  14    1.62   10.61
  19   1 -15    1.41    9.90
 -19  -1  15    2.63    9.29
  20   0 -16   -6.36   10.71
 -20   0  16    3.13   10.10
  21  -1 -17    4.04   11.21
 -21   1  17   -6.06   10.00
  22  -2 -18    3.23   12.73
 -22   2  18    4.04   14.04
  23  -3 -19   22.53   13.03
 -23   3  19   -8.18   14.35
  24  -4 -20    5.05   13.64
 -24   4  20   -7.27   12.83
  25  -5 -21   -0.30   13.13
 -25   5  21    0.10   15.46
  26  -6 -22   -6.47   10.91
 -26   6  22    2.22   11.31
  27  -7 -23    5.56   11.72
 -27   7  23    9.50   15.66
  28  -8 -24    8.79   11.31
 -28   8  24   17.17   12.93
  29  -9 -25    3.33   11.11
 -29   9  25   -1.31   13.54
 -30  10  26    4.55   13.03
  15 -33 -19    1.41   10.10
 -14  32  18   11.62   17.68
  14 -32 -18    4.75   10.51
 -13  31  17    5.76   19.30
  13 -31 -17    1.52    6.47
 -12  30  16    5.15   11.72
  12 -30 -16   -1.72    7.58
 -11  29  15   16.57   12.93
  11 -29 -15   -1.52   10.00
 -10  28  14    6.06   12.63
  10 -28 -14    4.85    9.70
  -9  27  13    1.01   12.63
   9 -27 -13    2.83    9.80
  -8  26  12    9.09   11.72
   8 -26 -12    0.30   10.20
  -7  25  11   31.72   11.72
   7 -25 -11   14.35    9.60
  -6  24  10    4.75   10.20
   6 -24 -10    7.68    9.19
  -5  23   9   37.99    9.70
   5 -23  -9   30.61    8.18
  -4  22   8   -6.26    8.99
   4 -22  -8    5.05    7.27
  -3  21   7  116.38   10.61
   3 -21  -7  117.29   10.41
  -2  20   6   34.45    9.40
   2 -20  -6   27.58    7.68
  -1  19   5   93.55   10.10
   1 -19  -5   88.70    7.68
   0  18   4  208.11   11.92
   0 -18  -4  224.78   10.71
   1  17   3   13.23    6.47
  -1 -17  -3    2.63    5.56
   2  16   2  490.38   16.77
  -2 -16  -2  489.97   21.92
   3  15   1   -2.02    4.14
  -3 -15  -1   -0.10    4.24
   4  14   0  779.51   31.01
  -4 -14   0  825.38   32.83
   5  13  -1   98.60    5.05
  -5 -13   1   97.69    4.75
  -6 -12   2  538.87   23.44
   9   9  -5 2774.56  105.77
  10   8  -6   68.29    5.86
 -10  -8   6   68.29    6.47
  11   7  -7  537.96   29.20
  12   6  -8   14.95    6.47
 -12  -6   8    9.29    6.36
  13   5  -9  153.96   10.00
 -13  -5   9  139.01    9.70
  14   4 -10  376.52   16.97
 -14  -4  10  381.98   17.68
  15   3 -11    5.05    9.29
 -15  -3  11   -4.45    8.59
  16   2 -12  494.01   22.43
 -16  -2  12  467.95   22.33
  17   1 -13    6.47    9.90
 -17  -1  13   12.63   17.68
  18   0 -14   43.34   11.11
 -18   0  14   57.89   10.00
  19  -1 -15    4.85   11.52
 -19   1  15   -6.67    9.60
  20  -2 -16    1.11   11.52
 -20   2  16    0.40   12.43
  21  -3 -17   30.51   12.12
 -21   3  17   29.20   13.84
  22  -4 -18  -16.16   13.13
 -22   4  18    8.69   14.35
  23  -5 -19    9.29   13.84
 -23   5  19   31.82   13.84
  24  -6 -20    8.18   13.74
 -24   6  20    0.00   15.25
  25  -7 -21   -1.92   12.43
 -25   7  21   10.30   12.12
  26  -8 -22   -4.85   11.82
 -26   8  22   -5.05   15.56
  27  -9 -23   -6.06   11.11
 -27   9  23   14.75   14.65
  28 -10 -24    5.76    9.50
 -28  10  24    0.71   11.21
  29 -11 -25   -0.10    9.50
 -29  11  25   -8.89   15.66
  16 -32 -20    1.31   11.01
  15 -31 -19   -3.64    6.06
 -14  30  18    0.71   17.07
  14 -30 -18    9.29    8.28
 -13  29  17    9.70   12.12
  13 -29 -17    8.18    8.79
 -12  28  16    2.73   13.03
  12 -28 -16    6.26   10.30
 -11  27  15    7.17   13.54
  11 -27 -15    0.61   10.10
 -10  26  14   -7.68   13.23
  10 -26 -14   -5.25   10.51
  -9  25  13   -1.72   13.03
   9 -25 -13   12.33   10.20
  -8  24  12   -4.34   12.22
   8 -24 -12   11.72    9.60
  -7  23  11   17.38   12.22
   7 -23 -11    8.39   10.81
  -6  22  10   10.41   11.21
   6 -22 -10    1.62    8.08
  -5  21   9   16.77   11.01
   5 -21  -9   10.41    8.39
  -4  20   8    8.59   10.51
   4 -20  -8   16.97    8.79
  -3  19   7   28.69   10.81
   3 -19  -7    9.50    8.99
  -2  18   6   37.48    7.88
   2 -18  -6   30.11    6.87
  -1  17   5   32.03    8.18
   1 -17  -5   31.52    7.27
   0  16   4   21.11    7.27
   0 -16  -4   25.76    6.16
   1  15   3    5.05    5.96
  -1 -15  -3    0.51    4.85
   2  14   2    6.97    4.65
  -2 -14  -2    4.95    4.34
   3  13   1   94.56    6.26
  -3 -13  -1   96.88    5.15
   4  12   0  131.43    5.76
  -4 -12   0  141.74    5.76
   5  11  -1   41.82    3.13
  -5 -11   1   43.24    4.75
   6  10  -2  176.29    6.47
  -6 -10   2  178.92    6.16
   7   9  -3  306.31   13.94
  -7  -9   3  299.04   14.55
   8   8  -4  127.70    6.77
  -8  -8   4  134.06    7.17
   9   7  -5  573.52   28.59
  -9  -7   5  507.45   25.36
  10   6  -6   88.60    6.77
 -10  -6   6   92.84    6.97
  11   5  -7   98.80    7.48
 -11  -5   7   86.78    8.18
  12   4  -8   27.28    7.07
 -12  -4   8   28.59    7.27
  13   3  -9   39.30    7.37
 -13  -3   9   46.57    8.49
  14   2 -10  152.65   11.01
 -14  -2  10  155.58   11.31
  15   1 -11    0.20    8.99
 -15  -1  11    0.51    9.70
  16   0 -12  121.63   11.92
 -16   0  12  114.36   12.63
  17  -1 -13    7.37   10.30
 -17   1  13   10.61   11.42
  18  -2 -14    8.89   10.10
 -18   2  14    0.71   11.62
  19  -3 -15   34.65   11.21
 -19   3  15   29.10   12.22
  20  -4 -16   -1.82   11.62
 -20   4  16   -4.65   13.03
  21  -5 -17   -3.74   12.43
 -21   5  17   21.92   14.55
  22  -6 -18    0.20   12.73
 -22   6  18   22.73   16.06
  23  -7 -19   14.95   13.13
 -23   7  19   24.45   12.22
  24  -8 -20    2.63   13.13
 -24   8  20   -2.73   16.16
  25  -9 -21    8.69   12.83
 -25   9  21    1.92   16.97
  26 -10 -22    2.42   10.20
 -26  10  22    5.05   10.91
  27 -11 -23    2.32   12.73
 -27  11  23    7.88   15.25
  28 -12 -24   -0.10   10.00
 -28  12  24   -2.73   15.05
  29 -13 -25   -2.53   11.72
 -29  13  25   -7.68    8.99
  17 -31 -21    2.02   10.20
  16 -30 -20    3.84    8.59
 -15  29  19    8.39   18.18
  15 -29 -19    1.01    9.19
 -14  28  18   -6.06   13.54
  14 -28 -18    3.54    9.60
 -13  27  17  -21.62   14.75
  13 -27 -17   -0.40    8.99
 -12  26  16    4.34   14.35
  12 -26 -16    6.47   12.83
 -11  25  15   -2.42   14.14
  11 -25 -15  -10.91   11.01
 -10  24  14    0.30   13.74
  10 -24 -14  -11.21   11.82
  -9  23  13   20.41   13.44
   9 -23 -13   17.98    9.29
  -8  22  12   -3.03   12.83
   8 -22 -12    1.11   10.41
  -7  21  11   81.53   12.33
   7 -21 -11   74.35   10.71
  -6  20  10   50.31   11.11
   6 -20 -10   29.20    9.09
  -5  19   9  183.16   14.14
   5 -19  -9  208.82   14.14
  -4  18   8   -8.28    8.69
   4 -18  -8    5.05    7.58
  -3  17   7  116.58   10.81
   3 -17  -7  117.90    9.70
  -2  16   6  135.68    9.90
   2 -16  -6  123.76    8.59
  -1  15   5   13.64    6.57
   1 -15  -5   16.06    6.16
   0  14   4  763.25   35.76
   0 -14  -4  774.26   33.44
   1  13   3   97.29    6.36
  -1 -13  -3   94.26    6.47
   2  12   2  545.34   17.48
  -2 -12  -2  559.98   17.48
   3  11   1    1.11    2.93
  -3 -11  -1   -1.21    2.93
   4  10   0  316.92    9.70
  -4 -10   0  330.76   13.44
   5   9  -1  496.04   13.74
  -5  -9   1  504.42   19.80
   6   8  -2  291.86   12.43
  -6  -8   2  257.21   12.02
   7   7  -3 2212.46   84.05
  -7  -7   3 2175.38   84.96
   8   6  -4   10.71    4.04
  -8  -6   4    4.65    3.54
   9   5  -5 1772.59   70.92
  10   4  -6  343.69   19.19
 -10  -4   6  327.73   19.09
  11   3  -7  874.07   41.12
 -11  -3   7  860.84   28.59
  12   2  -8  245.59   12.33
 -12  -2   8  242.26   12.83
  13   1  -9   58.39    8.69
 -13  -1   9   50.92    9.19
  14   0 -10  910.74   30.51
 -14   0  10  938.73   31.42
  15  -1 -11   -0.40    7.27
 -15   1  11   -1.01    9.50
  16  -2 -12  475.53   20.51
 -16   2  12  465.63   21.32
  17  -3 -13   15.56   10.81
 -17   3  13   19.90   11.82
  18  -4 -14   84.26   12.22
 -18   4  14   74.56   13.54
  19  -5 -15   25.16   11.62
 -19   5  15   44.15   13.94
  20  -6 -16    2.53   12.53
 -20   6  16   20.00   13.54
  21  -7 -17   39.40   14.04
 -21   7  17   69.81   14.75
  22  -8 -18  -19.70   13.13
 -22   8  18   -7.58   16.67
  23  -9 -19   13.54   14.24
 -23   9  19    6.47   17.07
  24 -10 -20   -7.78   12.12
 -24  10  20   17.88   16.57
  25 -11 -21    0.30   11.72
 -25  11  21  -15.36   15.46
  26 -12 -22   -0.40   11.31
 -26  12  22    1.11   14.45
  27 -13 -23    0.91    9.40
 -27  13  23    6.87   11.62
  28 -14 -24   -6.77    9.80
 -28  14  24  -10.51   14.75
  29 -15 -25    3.54   12.93
 -29  15  25   -9.09   19.60
  18 -30 -22    3.94   10.10
  17 -29 -21   -0.91    9.50
 -16  28  20   -8.49   15.96
  16 -28 -20   -2.22    9.70
 -15  27  19    1.41   12.43
  15 -27 -19   -7.88    9.19
 -14  26  18    0.61   14.35
  14 -26 -18   -0.10   11.42
 -13  25  17    8.89   15.66
  13 -25 -17   -2.63   10.91
 -12  24  16    4.85   15.36
  12 -24 -16    1.11   13.03
 -11  23  15    2.42   14.14
  11 -23 -15   -4.04   11.31
 -10  22  14   14.04   13.23
  10 -22 -14   13.64   10.81
  -9  21  13   17.28   12.33
   9 -21 -13   12.53    9.09
  -8  20  12   -4.55   11.82
   8 -20 -12   -2.12    9.50
  -7  19  11   -7.68   10.41
   7 -19 -11   -4.04    9.09
  -6  18  10    0.81   10.10
   6 -18 -10    2.73    8.79
  -5  17   9    6.67    9.40
   5 -17  -9    5.05    8.99
  -4  16   8   42.94    9.50
   4 -16  -8   36.87    8.49
  -3  15   7    9.70    8.39
   3 -15  -7    2.12    7.48
  -2  14   6  171.34    9.80
   2 -14  -6  157.60    9.19
  -1  13   5  103.05    7.27
   1 -13  -5  115.88    7.17
   0  12   4  143.25    8.59
   0 -12  -4  150.33    7.58
   1  11   3    0.40    4.65
  -1 -11  -3    1.92    4.14
   2  10   2  390.87   13.34
  -2 -10  -2  391.78   13.54
   3   9   1   78.70    4.24
  -3  -9  -1   76.98    4.04
   4   8   0  279.23   11.21
   5   7  -1  259.64    7.37
   6   6  -2   20.00    2.83
  -6  -6   2   16.97    2.83
  -7  -5   3  279.94   16.16
   8   4  -4  186.29    9.29
  -8  -4   4  203.26    9.50
   9   3  -5   27.28    5.15
  -9  -3   5   32.03    5.76
  10   2  -6  193.46   10.20
 -10  -2   6  181.85   10.51
  11   1  -7    6.77    6.16
 -11  -1   7    2.32    7.07
  12   0  -8  269.74   13.44
 -12   0   8  268.83   13.54
  13  -1  -9   57.38    8.89
 -13   1   9   51.02    9.19
  14  -2 -10  142.65   11.82
 -14   2  10  147.60   12.83
  15  -3 -11    2.73    8.49
 -15   3  11   -2.93   10.00
  16  -4 -12    6.26    9.90
 -16   4  12   14.55   12.12
  17  -5 -13   -4.95   10.71
 -17   5  13    0.10   12.83
  18  -6 -14    9.90   11.42
 -18   6  14   -8.79   12.63
  19  -7 -15   -2.83    9.80
 -19   7  15   19.80   11.21
  20  -8 -16  -23.24   12.53
 -20   8  16   26.67   14.85
  21  -9 -17   14.85   13.74
 -21   9  17   15.86   15.66
  22 -10 -18   -6.06   10.00
 -22  10  18  -12.83   16.67
  23 -11 -19    0.81   14.45
 -23  11  19   -5.05   16.87
  24 -12 -20   -4.34   12.73
 -24  12  20   16.37   16.06
  25 -13 -21   13.94   10.30
 -25  13  21    8.89    8.69
  26 -14 -22   19.09   11.92
 -26  14  22    2.73   21.62
  27 -15 -23   -0.51   11.01
 -27  15  23   19.60   25.46
  28 -16 -24    7.78   13.64
 -28  16  24    3.43   13.13
  19 -29 -23   11.82   10.91
  18 -28 -22    2.02    8.18
 -17  27  21   -8.39   12.63
  17 -27 -21    1.82   10.61
 -16  26  20    2.53   11.92
  16 -26 -20   -0.91    8.59
 -15  25  19    4.04   14.35
  15 -25 -19   -8.79   10.81
 -14  24  18   21.92   15.05
  14 -24 -18   14.24   11.21
 -13  23  17   -6.06   15.56
  13 -23 -17   10.00   11.92
 -12  22  16    5.25   15.05
  12 -22 -16    5.76   12.53
 -11  21  15    3.33   13.74
  11 -21 -15    1.82   10.81
 -10  20  14    0.30   13.44
  10 -20 -14   -1.92   10.41
  -9  19  13   30.91    9.70
   9 -19 -13   29.10    8.39
  -8  18  12   33.34   11.31
   8 -18 -12   17.88    8.99
  -7  17  11   78.80   12.22
   7 -17 -11   82.34    9.90
  -6  16  10   19.70   10.41
   6 -16 -10   29.60    8.49
  -5  15   9  135.48   11.52
   5 -15  -9  133.66   10.30
  -4  14   8   36.37    8.69
   4 -14  -8   31.01    7.48
  -3  13   7   11.11    7.07
   3 -13  -7    7.98    5.86
  -2  12   6  544.02   27.98
   2 -12  -6  574.53   29.10
  -1  11   5   44.65    6.36
   1 -11  -5   52.74    5.56
   0  10   4  330.66   13.34
   0 -10  -4  325.91   13.13
   1   9   3   89.31    5.35
  -1  -9  -3   85.87    5.66
   2   8   2  872.76   35.26
  -2  -8  -2  969.95   37.48
  -3  -7  -1   51.22    4.45
  -6  -4   2   29.70    5.76
   7   3  -3  728.49   36.57
  -7  -3   3  750.52   34.65
   8   2  -4   89.31    6.77
  -8  -2   4   79.61    6.47
   9   1  -5  433.90   23.54
  -9  -1   5  461.89   23.84
  10   0  -6   55.67    6.57
 -10   0   6   59.91    7.48
  11  -1  -7    5.66    6.77
 -11   1   7    1.31    7.27
  12  -2  -8  264.89   13.64
 -12   2   8  266.30   13.13
  13  -3  -9   36.27    8.79
 -13   3   9   36.98    9.80
  14  -4 -10  377.53   17.58
 -14   4  10  381.17   18.59
  15  -5 -11   18.79   10.00
 -15   5  11   20.61    8.18
  16  -6 -12   53.34   11.31
 -16   6  12   58.19   11.52
  17  -7 -13    5.96   11.01
 -17   7  13  -10.00   12.63
  18  -8 -14   -0.71   11.52
 -18   8  14    5.66   11.11
  19  -9 -15   18.08   12.43
 -19   9  15   14.35   14.24
  20 -10 -16   12.73   13.54
 -20  10  16    9.70   15.46
  21 -11 -17   19.19   14.35
 -21  11  17    8.49   16.47
  22 -12 -18   14.85   12.43
 -22  12  18  -10.61   16.06
  23 -13 -19   11.01   11.42
 -23  13  19    8.18   13.23
  24 -14 -20    2.42   12.83
 -24  14  20   -9.29   16.27
  25 -15 -21   -4.34   12.93
 -25  15  21   -0.10   26.37
  26 -16 -22   -2.63   13.64
 -26  16  22    4.14   27.07
  27 -17 -23   -5.86    9.40
 -27  17  23    9.70   17.98
 -28  18  24   -2.32   20.51
  20 -28 -24   -9.60   11.31
  19 -27 -23   15.66   19.50
 -18  26  22   -4.04   12.63
  18 -26 -22    0.71   10.30
 -17  25  21    4.95   13.34
  17 -25 -21   -2.63   12.02
 -16  24  20   -5.15   14.85
  16 -24 -20   -8.18   11.01
 -15  23  19    1.11   16.16
  15 -23 -19  -13.34   12.63
 -14  22  18   -0.61   15.66
  14 -22 -18    9.29   12.33
 -13  21  17   10.91   15.46
  13 -21 -17    5.76   12.02
 -12  20  16   26.37   14.45
  12 -20 -16    5.25   12.73
 -11  19  15    5.56   12.73
  11 -19 -15    9.80   11.21
 -10  18  14   36.57   12.73
  10 -18 -14   25.46   10.71
  -9  17  13    3.74   11.92
   9 -17 -13   10.51    9.70
  -8  16  12   43.34   11.82
   8 -16 -12   34.85   10.30
  -7  15  11    4.24   10.61
   7 -15 -11   12.63    9.09
  -6  14  10    7.68    9.40
   6 -14 -10    2.73    7.88
  -5  13   9  154.67   11.31
   5 -13  -9  163.56   11.42
  -4  12   8   19.50    7.88
   4 -12  -8   26.17    6.57
  -3  11   7  888.52   43.24
   3 -11  -7  901.05   41.42
  -2  10   6  191.34   10.41
   2 -10  -6  187.91   10.20
  -1   9   5  493.21   26.87
   1  -9  -5  498.86   18.59
   0   8   4  297.82   12.43
   0  -8  -4  286.41   11.82
   1   7   3   44.45    4.34
  -1  -7  -3   37.88    4.55
   2   6   2  134.57    6.06
  -2  -6  -2  128.40    5.76
   3   5   1   10.71    1.72
  -3  -5  -1    9.90    1.82
  -4  -4   0 6452.90  148.10
   5   3  -1    5.56    2.73
  -5  -3   1    8.08    2.93
   6   2  -2  149.82    8.28
  -6  -2   2  155.07    8.49
   7   1  -3   55.97    5.56
  -7  -1   3   47.08    8.69
   8   0  -4  238.52   11.42
  -8   0   4  264.38   12.12
   9  -1  -5  516.34   19.90
  -9   1   5  443.40   18.39
  10  -2  -6  211.35   11.42
 -10   2   6  210.84   12.12
  11  -3  -7  844.57   43.14
 -11   3   7  897.11   30.21
  12  -4  -8   20.41    7.58
 -12   4   8   20.51    8.69
  13  -5  -9  143.76   12.33
 -13   5   9  150.93   13.34
  14  -6 -10   10.30    7.68
 -14   6  10   12.63    9.09
  15  -7 -11   10.51   10.10
 -15   7  11    7.37   10.41
  16  -8 -12   31.72   11.72
 -16   8  12   24.65   12.83
  17  -9 -13    1.41   10.91
 -17   9  13   -3.54   12.12
  18 -10 -14   53.14   12.63
 -18  10  14   36.57   11.92
  19 -11 -15    2.32   10.41
 -19  11  15  -20.00   21.92
  20 -12 -16  -14.75   14.35
 -20  12  16  -21.62   25.05
  21 -13 -17  -10.20   13.64
 -21  13  17  -20.71   25.76
  22 -14 -18  -12.63   13.94
 -22  14  18    3.13   24.85
  23 -15 -19    3.74   13.74
 -23  15  19    0.51   18.79
  24 -16 -20    3.43   15.96
 -24  16  20   -0.30   12.33
  25 -17 -21    6.26   16.67
 -25  17  21  -13.84   25.56
  26 -18 -22   -4.55   13.13
 -26  18  22   21.11   23.24
  27 -19 -23    4.14   10.10
 -27  19  23   -0.30   16.16
 -20  26  24   -1.52   14.45
  20 -26 -24    0.71   10.61
 -19  25  23   -7.98   12.33
  19 -25 -23   12.83   10.30
 -18  24  22   24.95   14.75
  18 -24 -22    2.12   10.61
 -17  23  21   -0.51   14.35
  17 -23 -21   -0.91   11.62
 -16  22  20   10.91   15.05
  16 -22 -20   -8.69   12.33
 -15  21  19    9.40   17.28
  15 -21 -19   -5.96   13.03
 -14  20  18   10.91   15.86
  14 -20 -18   17.88   12.12
 -13  19  17   13.74   14.85
  13 -19 -17    5.25   12.22
 -12  18  16   10.10   13.64
  12 -18 -16  -11.21   11.62
 -11  17  15   11.62   12.73
  11 -17 -15   -1.82    8.79
 -10  16  14    2.73   12.22
  10 -16 -14   23.24   10.71
  -9  15  13   20.91   13.13
   9 -15 -13    9.70    9.70
  -8  14  12   26.17    9.50
   8 -14 -12   15.66    8.18
  -7  13  11   19.30    9.50
   7 -13 -11    6.26    9.09
  -6  12  10    1.41    9.19
   6 -12 -10   -0.91    8.18
  -5  11   9   61.52    8.79
   5 -11  -9   58.90    7.88
  -4  10   8   19.30   12.93
   4 -10  -8   11.82    7.88
  -3   9   7  307.82   14.45
   3  -9  -7  310.15   14.35
   2  -8  -6  254.48   16.47
  -1   7   5  282.37   13.54
   1  -7  -5  306.21   14.04
   0   6   4  112.74   10.41
   1   5   3   -4.04    3.74
  -1  -5  -3    3.94    3.33
   2   4   2  798.30   23.03
  -2  -4  -2  842.96   33.34
   3   3   1 1166.44   41.12
   4   2   0  225.39    8.49
  -4  -2   0  229.43    8.28
   5   1  -1   20.81    3.74
  -5  -1   1   24.75    3.23
   6   0  -2  424.00   16.77
  -6   0   2  410.16   16.06
   7  -1  -3   40.31    8.79
   8  -2  -4   87.39    7.58
  -8   2   4   69.81    6.77
   9  -3  -5   32.73    6.67
  -9   3   5   37.99    6.67
  10  -4  -6  324.90   15.36
 -10   4   6  332.17   16.06
  11  -5  -7   90.72    9.29
 -11   5   7   84.15    9.70
  12  -6  -8   10.00    8.18
 -12   6   8    9.09    8.39
  13  -7  -9  118.00   10.30
 -13   7   9  105.47   16.97
  14  -8 -10    3.64    9.90
 -14   8  10   -9.80   14.65
  15  -9 -11    6.57   10.71
 -15   9  11    9.60   17.17
  16 -10 -12    6.77   10.91
 -16  10  12   29.70   12.12
  17 -11 -13    5.86   11.21
 -17  11  13   30.41   21.32
  18 -12 -14   30.31   15.66
 -18  12  14   -2.12   20.31
  19 -13 -15   -6.16   15.76
 -19  13  15    2.53   14.24
  20 -14 -16  -15.76   17.38
 -20  14  16    7.48   17.07
  21 -15 -17   12.53   18.18
 -21  15  17   -8.59   16.77
  22 -16 -18   20.21   15.56
 -22  16  18   -1.31   16.67
  23 -17 -19  -13.44   14.04
 -23  17  19    7.88   15.36
  24 -18 -20    2.63    9.90
 -24  18  20   16.27   18.79
  25 -19 -21    1.52   11.01
 -25  19  21    1.52   17.68
  26 -20 -22   -5.96    8.59
 -26  20  22    7.88   15.15
  21 -25 -25   -1.11   11.82
 -20  24  24   -9.19   12.53
  20 -24 -24    8.39    9.90
 -19  23  23  -21.01   19.50
  19 -23 -23   -3.23   10.81
 -18  22  22   10.41   15.56
  18 -22 -22    7.17   10.61
 -17  21  21   10.71   15.25
  17 -21 -21    1.21   11.42
 -16  20  20   14.65   16.67
  16 -20 -20   -5.76   11.42
 -15  19  19    1.82   15.86
  15 -19 -19    2.53   13.44
 -14  18  18   42.13   15.36
  14 -18 -18   32.13   12.93
 -13  17  17   14.14   14.95
  13 -17 -17  -11.31   12.02
 -12  16  16   73.85   15.76
  12 -16 -16   82.64   13.34
 -11  15  15    1.11   11.92
  11 -15 -15    5.56   10.41
 -10  14  14  184.27   12.83
  10 -14 -14  156.79   13.23
  -9  13  13  -11.62   12.02
   9 -13 -13   14.35    9.29
  -8  12  12  178.11   15.25
   8 -12 -12  180.84   15.25
  -7  11  11  256.40   15.15
   7 -11 -11  243.67   13.44
  -6  10  10   79.51   10.41
   6 -10 -10   93.25    8.89
  -5   9   9 2989.65  129.72
   5  -9  -9 3009.75  127.19
  -4   8   8  144.47   10.10
   4  -8  -8  146.89    9.70
  -3   7   7 2423.60  110.52
   3  -7  -7 2330.66  103.96
  -2   6   6   17.68    5.66
   2  -6  -6   19.50    5.56
  -1   5   5  936.71   44.55
   1  -5  -5  920.65   44.65
   1   3   3 1007.53   44.65
  -1  -3  -3 1138.36   48.49
   3   1   1   12.93    2.02
  -3  -1  -1   12.33    1.92
   4   0   0 8452.30  297.82
  -4   0   0 8829.12  313.58
   5  -1  -1   11.01    4.04
  -5   1   1   11.01    3.33
   6  -2  -2  149.82   10.00
  -6   2   2  145.88    9.90
   7  -3  -3  786.18   26.57
  -7   3   3  755.06   27.07
   8  -4  -4  201.34   11.01
  -8   4   4  199.73   15.46
   9  -5  -5 2027.48   84.56
  -9   5   5 2063.24   86.17
  10  -6  -6   95.47    8.89
 -10   6   6  101.83   15.25
  11  -7  -7  579.48   22.73
 -11   7   7  555.03   32.93
  12  -8  -8   59.40   12.73
 -12   8   8   64.45   15.36
  13  -9  -9   42.13   14.75
 -13   9   9   30.11    8.99
  14 -10 -10   67.99   17.17
 -14  10  10   63.34   10.10
  15 -11 -11    1.01   15.56
 -15  11  11    9.40   12.73
  16 -12 -12  146.08   16.97
 -16  12  12  146.18   13.34
  17 -13 -13   13.94   11.82
 -17  13  13    9.29   13.44
  18 -14 -14   64.86   12.63
 -18  14  14   94.05   13.34
  19 -15 -15    0.61   12.33
 -19  15  15   -8.99   17.07
  20 -16 -16    5.46   12.12
 -20  16  16   -1.21   12.73
  21 -17 -17    0.91   13.54
 -21  17  17    2.12   16.47
  22 -18 -18   -0.81   10.00
 -22  18  18    3.64   13.84
  23 -19 -19   -1.82   11.52
 -23  19  19    1.21   13.23
  24 -20 -20    5.66    9.19
 -24  20  20  -17.88   24.85
  25 -21 -21    7.48   10.91
 -25  21  21   -2.02   19.50
  22 -24 -26    2.22    8.69
 -21  23  25    0.71    9.40
  21 -23 -25  -14.35   15.46
 -20  22  24   -1.21   12.02
  20 -22 -24   -6.16   10.91
 -19  21  23   -4.75   22.02
  19 -21 -23   -0.20    8.99
 -18  20  22   -2.42   11.62
  18 -20 -22   -3.43   12.02
 -17  19  21  -23.94   17.17
  17 -19 -21   11.42   13.34
 -16  18  20    2.73   12.33
  16 -18 -20   -5.96    9.80
 -15  17  19   -3.54   15.96
  15 -17 -19    5.66   13.64
 -14  16  18   30.81   15.56
  14 -16 -18   17.28   12.43
 -13  15  17    9.60   14.14
  13 -15 -17   13.94   12.02
 -12  14  16   19.30   13.54
  12 -14 -16   33.04   11.52
 -11  13  15   -2.63   13.03
  11 -13 -15   14.85   10.81
 -10  12  14   40.31   12.33
  10 -12 -14   12.53   10.51
  -9  11  13   20.10    9.19
   9 -11 -13   17.68    7.58
  -8  10  12   67.38   10.91
   8 -10 -12   79.61    8.79
  -7   9  11   67.38   10.71
   7  -9 -11   83.65    9.29
  -6   8  10   85.06    9.90
   6  -8 -10   81.22    8.99
  -5   7   9  566.65   23.64
   5  -7  -9  569.38   23.94
  -4   6   8   -2.02    6.36
   4  -6  -8   -0.20    6.16
  -3   5   7  362.18   16.27
   3  -5  -7  349.14   16.27
  -2   4   6   27.68    6.87
   2  -4  -6   39.00    7.48
  -1   3   5    2.42    4.85
   1  -3  -5    3.94    4.65
   0   2   4  209.02    9.70
   0  -2  -4  200.03    9.70
   1   1   3   14.75    2.63
  -1  -1  -3    8.59    2.42
   2   0   2 8513.62  312.07
  -2   0  -2 9999.00  371.17
   3  -1   1   10.20    2.32
  -3   1  -1    7.68    3.33
   4  -2   0  225.89   10.51
  -4   2   0  238.52   15.15
   5  -3  -1    4.65    3.84
  -5   3   1   15.36    8.08
   7  -5  -3  320.15   21.22
  -7   5   3  323.28   22.02
   8  -6  -4   -0.81    8.89
  -8   6   4    4.65    4.95
   9  -7  -5  540.89   29.20
  -9   7   5  544.83   23.13
  10  -8  -6   82.13   11.21
 -10   8   6   73.45    9.70
  11  -9  -7   47.58   11.82
 -11   9   7   62.43   10.81
  12 -10  -8   56.07    9.50
 -12  10   8   35.56   10.41
  13 -11  -9   16.67    7.48
 -13  11   9   19.19    7.98
  14 -12 -10   17.17   10.61
 -14  12  10   31.01   12.73
  15 -13 -11   -4.04   10.91
 -15  13  11    1.52   12.53
  16 -14 -12   22.43   12.43
 -16  14  12   26.77   13.84
  17 -15 -13    7.58   12.73
 -17  15  13   -6.57   14.55
  18 -16 -14   22.43   12.53
 -18  16  14   13.64   14.95
  19 -17 -15   -4.45   13.54
 -19  17  15    8.39   16.27
  20 -18 -16    6.36   11.11
 -20  18  16  -12.22   17.48
  21 -19 -17   -2.42   13.74
 -21  19  17   -3.33   16.77
  22 -20 -18    7.48   11.62
 -22  20  18   -4.45   15.86
  23 -21 -19    5.76   10.41
 -23  21  19   11.11   14.14
  24 -22 -20   -2.02   10.41
 -24  22  20    3.84   13.84
  25 -23 -21    6.87   14.04
 -25  23  21   -1.92   20.31
  22 -22 -26    3.74   12.53
 -21  21  25    0.51   10.00
  21 -21 -25    1.82    7.48
 -20  20  24   -8.18   15.36
  20 -20 -24   -7.78   11.01
 -19  19  23   -3.03   16.87
  19 -19 -23    0.81   12.22
 -18  18  22   11.62   16.37
  18 -18 -22   -2.32   13.64
 -17  17  21   16.06   17.58
  17 -17 -21    7.37   14.04
 -16  16  20   11.01   17.28
  16 -16 -20   16.06   13.34
 -15  15  19   -3.54   15.36
  15 -15 -19    0.61   10.41
 -14  14  18   94.05   15.15
  14 -14 -18   93.15   12.02
 -13  13  17   11.21   13.54
  13 -13 -17   11.21   11.82
 -12  12  16  157.30   24.35
  12 -12 -16  130.32   22.23
 -11  11  15  -10.71   10.00
  11 -11 -15   -4.55    9.40
 -10  10  14   86.28   12.83
  10 -10 -14   66.27   11.01
  -9   9  13   29.10   11.01
   9  -9 -13   25.26    9.60
  -8   8  12   67.89    9.80
   8  -8 -12   75.06    8.69
  -7   7  11  617.47   26.27
   7  -7 -11  644.74   26.67
  -6   6  10   89.31    9.80
   6  -6 -10   94.16    9.50
  -5   5   9 1793.10   83.25
   5  -5  -9 1799.97   82.34
  -4   4   8  222.56   12.43
   4  -4  -8  198.62   14.85
  -3   3   7  764.86   28.19
   3  -3  -7  730.01   39.70
  -2   2   6  152.35    9.50
   2  -2  -6  138.61   14.04
  -1   1   5   33.94    4.95
   0   0   4 8199.53  296.31
   0   0  -4 7954.55  289.94
   1  -1   3   13.64    3.23
  -1   1  -3   13.64    3.54
   3  -3   1 1040.97   50.51
  -3   3  -1 1064.51   35.36
   4  -4   0 6178.82  238.72
  -4   4   0 6467.05  173.26
   6  -6  -2   17.98    6.26
  -6   6   2   18.99    6.26
   8  -8  -4  135.68    9.90
  -8   8   4  140.43   10.00
  10 -10  -6   81.33   10.10
 -10  10   6   69.81    9.60
  11 -11  -7  242.97   13.74
 -11  11   7  213.06   14.55
  12 -12  -8  189.22   12.53
 -12  12   8  182.65   13.23
  13 -13  -9   -4.24   10.30
 -13  13   9   -4.75   11.11
  14 -14 -10  139.11   13.74
 -14  14  10  176.29   16.06
  15 -15 -11   10.20    8.69
 -15  15  11   -5.96   10.51
  16 -16 -12   80.21   13.94
 -16  16  12   94.96   16.57
  17 -17 -13   -3.64   12.33
 -17  17  13    3.94   14.45
  18 -18 -14   36.47   13.44
 -18  18  14   40.71   16.57
  19 -19 -15   14.35   13.54
 -19  19  15    5.35   16.27
  20 -20 -16   -6.06   12.73
 -20  20  16    7.88   16.57
  21 -21 -17   -1.82   12.43
 -21  21  17    5.15   16.67
  22 -22 -18   -0.30   10.30
 -22  22  18    9.19   14.04
  23 -23 -19    0.40   15.96
 -23  23  19   -2.73   11.52
  24 -24 -20    1.62   14.14
 -24  24  20   -4.85   10.10
  25 -25 -21   -1.31   11.31
 -23  21  27   -1.72   14.55
  23 -21 -27   -1.82    7.07
 -22  20  26   -5.35   14.95
  22 -20 -26    1.11    8.49
 -21  19  25    1.52   10.61
  21 -19 -25   -0.61   12.73
 -20  18  24   -0.71   17.68
  20 -18 -24   -5.86   11.52
 -19  17  23   -6.16   17.48
  19 -17 -23    5.25    9.80
 -18  16  22    4.95   13.44
  18 -16 -22    4.34   11.62
 -17  15  21    4.65   16.87
  17 -15 -21   12.63   13.44
 -16  14  20    9.70   16.57
  16 -14 -20    1.31   13.03
 -15  13  19   19.19   19.70
  15 -13 -19  -15.96   19.80
 -14  12  18   16.27   10.30
  14 -12 -18   17.17    9.19
 -13  11  17   -5.66   13.34
  13 -11 -17  -16.06   11.21
 -12  10  16   21.01   17.68
  12 -10 -16    6.67   16.37
 -11   9  15    5.76   13.03
  11  -9 -15    7.07   10.10
 -10   8  14    7.88   11.42
  10  -8 -14   19.40   10.61
  -9   7  13  137.60   13.23
   9  -7 -13  116.38   15.36
  -8   6  12   11.52    8.49
   8  -6 -12    7.58   12.02
  -7   5  11   92.14    9.50
   7  -5 -11   84.05   12.73
  -6   4  10  324.39   14.95
   6  -4 -10  364.70   23.84
  -5   3   9   37.18    9.70
   5  -3  -9   32.53    8.18
  -4   2   8   82.74   12.12
   4  -2  -8   78.29    9.90
  -3   1   7   54.45   10.51
   3  -1  -7   55.46    6.87
  -2   0   6  384.00   25.36
   2   0  -6  412.99   17.48
  -1  -1   5    5.25    6.77
   1   1  -5   13.34    4.34
   0  -2   4  247.11   14.95
   0   2  -4  225.59    9.80
   1  -3   3  835.18   39.91
  -1   3  -3  804.87   38.39
   2  -4   2  772.74   26.67
  -2   4  -2  673.54   23.34
   3  -5   1   10.10    4.85
  -3   5  -1   14.95    4.95
  -4   6   0  119.92   12.33
   5  -7  -1  323.79   15.56
  -5   7   1  287.62   14.85
   6  -8  -2  269.74   14.14
  -6   8   2  259.53   14.65
   7  -9  -3  295.70   15.15
  -7   9   3  303.48   15.25
   8 -10  -4   24.95   11.42
  -8  10   4   30.11   12.43
   9 -11  -5   54.35    8.79
  -9  11   5   59.00   10.10
  10 -12  -6   -3.74    8.39
 -10  12   6   -6.67    9.50
  11 -13  -7   -3.74    9.40
 -11  13   7   10.30    9.50
  12 -14  -8   11.52    9.40
 -12  14   8   12.22   10.51
  13 -15  -9    2.83   10.51
 -13  15   9    2.02   12.02
  14 -16 -10    0.30   10.71
 -14  16  10    3.54   12.43
  15 -17 -11   -6.87   11.01
 -15  17  11    3.03   13.84
  16 -18 -12    7.27   12.53
 -16  18  12   -8.28   15.25
  17 -19 -13   -0.51   12.73
 -17  19  13   15.15   15.56
  18 -20 -14    7.17   12.73
 -18  20  14   -0.20   15.86
  19 -21 -15    1.82   12.53
 -19  21  15   -7.37   16.87
  20 -22 -16    2.83   12.83
 -20  22  16  -16.06   15.86
  21 -23 -17    1.41   11.62
 -21  23  17    5.15   13.84
  22 -24 -18   -7.37   10.81
 -22  24  18   -1.41    6.36
  23 -25 -19   17.58   15.05
 -23  25  19   -2.32   11.72
  24 -26 -20    1.01   10.81
 -24  26  20   -2.32   16.97
 -23  19  27    2.63   10.30
  23 -19 -27    1.52    6.87
 -22  18  26  -11.62   15.15
  22 -18 -26   10.20   15.76
 -21  17  25   -1.62   17.17
  21 -17 -25   -2.93   11.11
 -20  16  24    8.18   12.63
  20 -16 -24   -4.55   10.71
 -19  15  23    8.79   18.59
  19 -15 -23  -14.55   14.14
 -18  14  22   10.51   17.68
  18 -14 -22    1.92   13.84
 -17  13  21    4.85   11.01
  17 -13 -21  -17.38   10.30
 -16  12  20   19.50   15.56
  16 -12 -20   23.03   20.61
 -15  11  19  -20.81   20.91
 -14  10  18   19.70   14.75
  14 -10 -18   51.42   16.67
 -13   9  17   18.69   18.59
  13  -9 -17   13.84   14.75
 -12   8  16   29.30   18.08
 -11   7  15   14.24   11.52
  11  -7 -15   20.81    9.90
 -10   6  14   19.80   17.28
  10  -6 -14   -9.09   13.13
  -9   5  13  132.55   17.78
   9  -5 -13  152.75   11.92
  -8   4  12   11.92   13.94
   8  -4 -12   35.66    8.18
  -7   3  11  857.40   44.96
   7  -3 -11  937.82   31.82
  -6   2  10  217.41   16.87
   6  -2 -10  207.20   11.92
  -5   1   9  543.01   20.81
   5  -1  -9  526.04   20.31
  -4   0   8  272.57   13.13
   4   0  -8  262.87   13.13
  -3  -1   7   49.00    9.19
   3   1  -7   47.28    6.16
  -2  -2   6  148.00    9.09
   2   2  -6  146.28    8.89
  -1  -3   5   10.41    4.95
   1   3  -5   10.61    6.67
   1  -5   3   16.16    4.14
  -1   5  -3    7.68    3.94
   2  -6   2  144.67    8.18
  -2   6  -2  134.16    7.78
  -3   7  -1   46.17    7.68
   4  -8   0  303.58   13.74
  -4   8   0  289.84   13.23
   5  -9  -1  519.27   21.42
  -5   9   1  518.46   20.41
   6 -10  -2  181.14   11.01
  -6  10   2  182.05   11.52
   7 -11  -3  928.93   46.57
  -7  11   3  867.00   42.94
   8 -12  -4   23.94    7.48
  -8  12   4   37.99    8.79
   9 -13  -5  144.16   11.31
  -9  13   5  140.32   12.53
  10 -14  -6   -2.42    9.29
 -10  14   6    6.67   10.00
  11 -15  -7   -2.63    9.29
 -11  15   7    3.84    8.89
  12 -16  -8   25.36   10.91
 -12  16   8   32.73   11.92
  13 -17  -9    8.99   10.61
 -13  17   9   -6.77   12.12
  14 -18 -10   22.33   11.82
 -14  18  10   45.26   14.24
  15 -19 -11    4.85   13.13
 -15  19  11   15.66   15.66
  16 -20 -12    4.85   12.33
 -16  20  12   -3.43   16.27
  17 -21 -13   -0.40   12.73
 -17  21  13    2.22   15.15
  18 -22 -14   -8.59   13.03
 -18  22  14   -1.01   16.37
  19 -23 -15   -3.94   13.34
 -19  23  15   -9.19   16.37
  20 -24 -16    1.01    8.89
 -20  24  16   -3.43   14.24
  21 -25 -17    3.43   10.41
 -21  25  17   -6.97    9.60
  22 -26 -18   -2.93    7.98
 -22  26  18   -9.09   11.42
  23 -27 -19    6.57   10.30
 -23  27  19    7.68   11.42
 -24  18  28   -0.91   12.12
  24 -18 -28   -5.86    9.19
 -23  17  27   -6.47   12.22
  23 -17 -27   -6.16    7.88
 -22  16  26   10.81   17.38
  22 -16 -26   -3.03   10.20
 -21  15  25    3.33   16.67
  21 -15 -25   -1.31   11.42
 -20  14  24   -2.02   15.15
  20 -14 -24   10.71   18.18
 -19  13  23   -3.94   17.88
  19 -13 -23  -21.82   19.09
 -18  12  22  -20.00   23.74
 -17  11  21   24.45   16.77
  17 -11 -21   12.43   17.17
  15  -9 -19   19.90   10.91
  14  -8 -18   -1.41    9.19
  13  -7 -17   -2.63    9.29
 -12   6  16   74.86   18.39
  12  -6 -16   55.67   12.93
 -11   5  15   35.26   17.48
  11  -5 -15   31.32    7.27
 -10   4  14  395.82   17.68
  10  -4 -14  373.59   17.28
  -9   3  13   43.44    8.69
   9  -3 -13   42.33    6.67
  -8   2  12  248.83   13.23
   8  -2 -12  272.16   13.03
  -7   1  11    1.01    8.49
   7  -1 -11   -2.73    7.27
  -6   0  10   67.69    7.37
   6   0 -10   71.93    7.37
  -5  -1   9  520.48   19.60
   5   1  -9  502.20   20.10
  -4  -2   8   86.68    7.88
   4   2  -8   97.99    7.48
  -3  -3   7  771.23   27.38
   3   3  -7  774.36   27.98
  -2  -4   6   27.07    5.66
   2   4  -6   33.34    5.96
  -1  -5   5  801.74   38.69
   1   5  -5  764.36   35.66
   0  -6   4   98.40    9.50
   0   6  -4   88.40    9.19
   1  -7   3   47.99    6.77
  -1   7  -3   27.88    7.17
   2  -8   2  894.38   27.88
  -2   8  -2  885.69   27.38
   3  -9   1   75.26    5.96
  -3   9  -1   77.28    6.57
   4 -10   0  348.54   14.65
  -4  10   0  333.08   13.94
   5 -11  -1   56.17    6.67
  -5  11   1   40.92    6.77
   6 -12  -2  555.03   22.12
   7 -13  -3    3.23    6.57
  -7  13   3    8.59    7.58
   8 -14  -4   26.47    8.79
  -8  14   4   21.92    9.09
   9 -15  -5  120.02   10.61
  -9  15   5  131.03   13.03
  10 -16  -6   29.30    9.19
 -10  16   6   -1.72   10.91
  11 -17  -7   68.80   11.11
 -11  17   7   87.29   10.10
  12 -18  -8   19.50   10.91
 -12  18   8   14.24   11.62
  13 -19  -9   14.95   10.61
 -13  19   9   31.72   13.74
  14 -20 -10   -4.95   11.42
 -14  20  10    5.46   13.64
  15 -21 -11   -7.07   11.72
 -15  21  11    4.75   12.43
  16 -22 -12   10.71   12.53
 -16  22  12   16.37   16.06
  17 -23 -13    7.68   12.22
 -17  23  13    3.23   15.25
  18 -24 -14   -5.46   12.63
 -18  24  14   -8.99   15.46
  19 -25 -15    9.50   11.21
 -19  25  15  -11.11   13.94
  20 -26 -16    3.23    7.07
 -20  26  16    2.53    7.58
  21 -27 -17   -2.42    8.99
 -21  27  17    0.10    9.29
  22 -28 -18   -7.07   12.22
 -22  28  18    0.40   11.82
 -23  29  19   -0.71   12.53
 -24  16  28   -4.85   19.40
  24 -16 -28   -0.81   12.12
 -23  15  27    1.82   16.47
  23 -15 -27   12.33   14.45
 -22  14  26   14.35   13.94
  22 -14 -26    4.14    9.50
 -21  13  25   18.99   27.38
  21 -13 -25   -0.81   13.34
 -20  12  24  -10.20   24.95
  20 -12 -24   -6.97   13.84
 -19  11  23   11.72   26.67
  19 -11 -23    2.83   14.24
 -18  10  22    1.21   26.06
  18 -10 -22   -8.79   11.82
 -17   9  21   22.53   14.95
  17  -9 -21    6.47   10.20
 -16   8  20    5.86   14.85
  16  -8 -20    2.93   12.43
 -15   7  19   -1.31   12.43
  15  -7 -19    6.97   12.22
 -14   6  18   -3.64   18.69
  14  -6 -18   -3.23   12.22
 -13   5  17   -9.19   13.03
  13  -5 -17    1.82   10.81
 -12   4  16    7.68   12.63
  12  -4 -16    0.00   10.41
 -11   3  15   -3.64    9.40
  11  -3 -15    9.19    8.99
 -10   2  14  163.86   12.22
  10  -2 -14  167.80   11.82
  -9   1  13   55.26   10.20
   9  -1 -13   57.69    8.99
  -8   0  12  297.22   14.85
   8   0 -12  261.15   13.94
  -7  -1  11    2.42    6.57
   7   1 -11    7.07    6.87
  -6  -2  10  201.95   11.21
   6   2 -10  216.09   11.72
  -5  -3   9   30.00    6.87
   5   3  -9   36.47    6.16
  -4  -4   8  187.71   10.00
   4   4  -8  195.48   10.81
  -3  -5   7  289.94   13.64
   3   5  -7  285.30   13.94
  -2  -6   6   22.63    4.85
   2   6  -6   17.17    4.55
  -1  -7   5  265.29   12.73
   1   7  -5  293.58   13.84
   0  -8   4  285.30   11.92
   0   8  -4  269.23   11.52
   1  -9   3   93.25    6.16
  -1   9  -3   78.90    5.66
   2 -10   2  397.33   15.46
  -2  10  -2  385.11   15.25
   3 -11   1    0.30    5.05
  -3  11  -1    9.80    5.76
   4 -12   0  167.40    9.40
  -4  12   0  156.08    9.70
   5 -13  -1   98.90    7.37
  -5  13   1  109.21    9.40
   6 -14  -2  162.15   10.10
  -6  14   2  136.49   10.91
   7 -15  -3    1.21    7.27
  -7  15   3   10.61    8.99
   8 -16  -4   47.18    9.09
  -8  16   4   37.48   10.20
   9 -17  -5    7.48    9.70
  -9  17   5   18.08   12.02
  10 -18  -6    8.49    9.40
 -10  18   6    3.64   11.62
  11 -19  -7   15.25   10.20
 -11  19   7   -1.92   11.72
  12 -20  -8   -5.05    9.90
 -12  20   8   10.71   11.92
  13 -21  -9    5.86   10.61
 -13  21   9   20.10   13.03
  14 -22 -10   12.02   11.21
 -14  22  10   -5.15   14.45
  15 -23 -11   -6.06    9.40
 -15  23  11   -6.97   14.85
  16 -24 -12    1.52   12.93
 -16  24  12   -4.24   15.15
  17 -25 -13   -3.03   11.72
 -17  25  13   -3.94   15.36
  18 -26 -14   -7.78    9.40
 -18  26  14   -7.48   11.21
  19 -27 -15   -2.53    9.29
 -19  27  15   -9.29   11.31
  20 -28 -16    5.15    9.90
 -20  28  16   -1.11    9.09
  21 -29 -17   -0.61    8.99
 -21  29  17    3.23   11.62
 -22  30  18    4.34   12.73
 -25  15  29   -7.78   19.40
  25 -15 -29   -3.64   10.00
 -24  14  28    4.95   10.10
  24 -14 -28   -3.84   12.83
 -23  13  27   30.11   13.94
  23 -13 -27    0.00    9.29
 -22  12  26    5.35   16.06
  22 -12 -26  -12.83   11.52
 -21  11  25   -5.15   13.74
  21 -11 -25   11.01   11.11
 -20  10  24  -17.88   16.77
  20 -10 -24   14.85   13.34
 -19   9  23   19.70   16.87
  19  -9 -23   13.23   10.71
 -18   8  22   18.79   16.06
  18  -8 -22   -4.95   13.44
 -17   7  21   50.71   16.67
  17  -7 -21   51.73   14.45
 -16   6  20   -7.48   11.72
  16  -6 -20    0.71    9.70
 -15   5  19   46.98   14.24
  15  -5 -19   30.81   16.16
 -14   4  18   62.23   22.02
  14  -4 -18   90.92   14.04
 -13   3  17   14.85   13.34
  13  -3 -17   18.99   11.11
 -12   2  16  525.74   23.74
  12  -2 -16  507.35   22.83
 -11   1  15   18.99    9.29
  11  -1 -15   -0.71    9.40
 -10   0  14 1034.20   36.37
  10   0 -14 1105.12   54.25
  -9  -1  13   66.58    9.90
   9   1 -13   77.39   10.20
  -8  -2  12  252.06   14.24
   8   2 -12  256.40   12.02
  -7  -3  11  881.25   29.20
   7   3 -11  900.74   45.36
  -6  -4  10  303.68   13.94
   6   4 -10  295.50   14.75
  -5  -5   9 1822.70   55.36
   5   5  -9 1877.56   54.55
  -4  -6   8   -0.91    5.96
   4   6  -8   -3.33    6.16
  -3  -7   7 2270.65   97.89
   3   7  -7 2196.50   91.43
  -2  -8   6  255.80   17.78
   2   8  -6  232.96   12.02
  -1  -9   5  541.80   19.19
   1   9  -5  525.74   18.59
   0 -10   4  297.62   16.47
   0  10  -4  349.75   13.44
   1 -11   3    4.14    4.34
  -1  11  -3    4.75    5.05
   2 -12   2  538.26   17.98
  -2  12  -2  540.39   25.56
   3 -13   1  103.85    6.87
  -3  13  -1  106.99    7.78
   4 -14   0  792.65   26.06
  -4  14   0  791.84   26.06
   5 -15  -1   17.17    6.57
  -5  15   1   22.93    7.68
   6 -16  -2  122.75    9.50
  -6  16   2  118.60   10.41
   7 -17  -3  122.75   10.41
  -7  17   3  126.18   11.52
   8 -18  -4    4.24    8.89
  -8  18   4  -11.82    9.80
   9 -19  -5  215.49   14.14
  -9  19   5  189.12   15.76
  10 -20  -6   41.82    9.50
 -10  20   6   38.19   11.21
  11 -21  -7   79.20   11.11
 -11  21   7   94.16   13.44
  12 -22  -8    1.21    8.89
 -12  22   8   15.36   13.34
  13 -23  -9   11.62   11.31
 -13  23   9    2.53   14.14
  14 -24 -10    5.15   10.91
 -14  24  10   28.09   14.24
  15 -25 -11    5.25   11.11
 -15  25  11   10.30   14.85
  16 -26 -12   -0.40   11.82
 -16  26  12   17.38   15.46
  17 -27 -13   10.81   11.62
 -17  27  13   13.74   15.96
  18 -28 -14   -3.33    8.08
 -18  28  14    8.39   12.73
  19 -29 -15   12.12   10.20
 -19  29  15   10.51   11.11
  20 -30 -16   -1.92    8.89
 -20  30  16   16.77   10.71
  21 -31 -17    7.58    9.29
 -21  31  17   -6.36   14.85
 -25  13  29    5.56   10.81
  25 -13 -29    1.82   10.30
 -24  12  28   -6.67   19.80
  24 -12 -28    0.30    8.08
 -23  11  27    8.08   11.72
  23 -11 -27    1.31   10.71
 -22  10  26   10.41   16.77
  22 -10 -26    0.20   10.71
 -21   9  25   -7.37   16.57
  21  -9 -25   -3.43   14.04
 -20   8  24  -12.02   15.96
  20  -8 -24   -1.62   10.61
 -19   7  23    4.95   16.27
  19  -7 -23    6.97   14.45
 -18   6  22   -9.09   12.83
  18  -6 -22   -9.80   13.03
 -17   5  21    6.06   12.12
  17  -5 -21    4.85    9.50
 -16   4  20   -1.62   11.42
  16  -4 -20   10.41   10.00
 -15   3  19   21.32   11.72
  15  -3 -19   22.83   16.77
 -14   2  18   14.55   20.21
  14  -2 -18   -1.72   11.01
 -13   1  17    1.31   11.62
  13  -1 -17    8.99   10.00
 -12   0  16  124.56   14.04
  12   0 -16  124.87   11.62
 -11  -1  15   -5.25   10.00
  11   1 -15    7.37    9.80
 -10  -2  14  184.47   10.91
  10   2 -14  158.31   10.81
  -9  -3  13   38.19    8.18
   9   3 -13   33.14    8.49
  -8  -4  12   28.19    7.37
   8   4 -12   25.86    7.78
  -7  -5  11  100.92    8.49
   7   5 -11   80.92    7.88
  -6  -6  10   80.21    8.18
   6   6 -10   83.35    8.18
  -5  -7   9  553.01   22.33
   5   7  -9  517.35   20.81
  -4  -8   8  138.81    8.89
   4   8  -8  126.28    7.58
  -3  -9   7  288.83   13.54
   3   9  -7  284.39   12.12
  -2 -10   6  208.52    9.90
   2  10  -6  206.60   15.05
  -1 -11   5   53.95    5.46
   1  11  -5   38.69    5.15
   0 -12   4  148.71    7.78
   0  12  -4  147.09    7.78
   1 -13   3  108.00    7.17
  -1  13  -3   90.82    7.58
   2 -14   2    8.28    5.86
  -2  14  -2   13.23    6.77
   3 -15   1    0.00    5.76
  -3  15  -1   -0.61    6.87
   4 -16   0   19.09    6.47
  -4  16   0   23.24    7.68
   5 -17  -1   32.23    7.88
  -5  17   1   40.31    9.19
   6 -18  -2   26.97    7.98
  -6  18   2   34.35    9.80
   7 -19  -3   18.79    9.19
  -7  19   3   25.26   10.71
   8 -20  -4    7.58    8.99
  -8  20   4   26.06   10.10
   9 -21  -5   12.22   10.20
  -9  21   5   -0.30   11.72
  10 -22  -6    7.37    9.90
 -10  22   6    9.80   11.42
  11 -23  -7    5.86   10.91
 -11  23   7   12.93   12.22
  12 -24  -8    9.50   10.71
 -12  24   8   11.21   12.83
  13 -25  -9   -7.17   11.21
 -13  25   9   -5.66   13.23
  14 -26 -10  -11.11   10.51
 -14  26  10   -1.62   14.45
  15 -27 -11   -3.33   11.42
 -15  27  11   18.29   13.94
  16 -28 -12    0.81   11.11
 -16  28  12    9.09   13.13
  17 -29 -13   -4.34   12.22
 -17  29  13    5.15   14.24
  18 -30 -14    0.20   10.30
 -18  30  14    2.02   12.93
  19 -31 -15   -1.72    8.99
 -19  31  15    0.40   12.43
  20 -32 -16    5.05    9.09
 -20  32  16    4.34   15.05
 -21  33  17   -2.93   12.43
 -25  11  29   -0.20   18.59
  25 -11 -29    1.41   15.66
 -24  10  28   -9.60   19.90
  24 -10 -28   -0.20   11.11
 -23   9  27  -10.61   13.03
  23  -9 -27   -6.97   11.11
 -22   8  26    3.03   11.72
  22  -8 -26    8.49   11.11
 -21   7  25   -0.10   15.66
  21  -7 -25   -3.54    9.29
 -20   6  24    9.80   16.27
  20  -6 -24  -10.10   14.45
 -19   5  23   22.83   17.98
  19  -5 -23    5.66   14.45
 -18   4  22   -3.13   13.34
  18  -4 -22   -5.05    9.90
 -17   3  21   25.46   15.86
  17  -3 -21   25.76   12.83
 -16   2  20   15.56   13.74
  16  -2 -20   25.16   12.63
 -15   1  19   -9.29   10.71
  15  -1 -19   -1.31    9.09
 -14   0  18   29.70   20.31
  14   0 -18   62.43   11.92
 -13  -1  17    1.31    8.99
  13   1 -17    7.37    8.39
 -12  -2  16  508.76   22.73
  12   2 -16  510.78   20.71
 -11  -3  15    4.14   10.71
  11   3 -15    8.49   10.00
 -10  -4  14  407.33   18.29
  10   4 -14  389.45   17.88
  -9  -5  13  151.03   11.31
   9   5 -13  155.78   10.30
  -8  -6  12    5.56    7.68
   8   6 -12   12.73    7.58
  -7  -7  11  538.97   21.72
  -6  -8  10   64.35    6.97
   6   8 -10   57.08    7.58
  -5  -9   9 2866.19  118.40
  -3 -11   7  854.78   28.89
   3  11  -7  891.75   41.22
  -2 -12   6  576.15   29.90
   0 -14   4  749.10   25.36
   0  14  -4  754.56   36.37
   1 -15   3   -5.05    4.95
  -1  15  -3   -8.99    5.56
   2 -16   2  525.03   18.49
  -2  16  -2  541.19   19.30
   3 -17   1    3.54    7.58
  -3  17  -1   10.20    7.17
   4 -18   0  218.62   11.62
  -4  18   0  203.97   12.73
   5 -19  -1   90.01    9.50
  -5  19   1   81.73    9.60
   6 -20  -2   26.47    8.08
  -6  20   2   22.63    9.19
   7 -21  -3  103.55   12.12
  -7  21   3  111.23   12.43
   8 -22  -4    3.94    8.18
  -8  22   4    5.96    9.90
   9 -23  -5   56.47   12.12
  -9  23   5   34.45   12.73
  10 -24  -6   12.33   10.10
 -10  24   6   -8.28   11.31
  11 -25  -7   20.91   10.91
 -11  25   7   12.43   12.43
  12 -26  -8    1.11   11.31
 -12  26   8    4.14   12.43
  13 -27  -9   10.51   10.41
 -13  27   9    4.65   12.33
  14 -28 -10    8.59   11.82
 -14  28  10   -6.16   12.73
  15 -29 -11   -4.04   10.41
 -15  29  11   -6.16   11.52
  16 -30 -12    1.11    9.80
 -16  30  12   -1.31   12.73
  17 -31 -13   -2.22   12.12
 -17  31  13   -3.74   11.11
  18 -32 -14    8.18    9.80
 -18  32  14   -1.01   11.72
  19 -33 -15    3.94    8.28
 -19  33  15    2.83   13.23
  20 -34 -16    8.18   11.11
 -20  34  16    2.02   12.63
 -26  10  30    4.34   20.31
 -25   9  29    8.18   17.48
  25  -9 -29   -2.42   13.44
 -24   8  28    4.04   13.44
  24  -8 -28   -8.08    8.18
 -23   7  27   -4.85   16.37
  23  -7 -27   -3.33   12.53
 -22   6  26   -3.94   16.27
  22  -6 -26   -2.93   13.44
 -21   5  25    6.97   16.16
  21  -5 -25   -0.91   13.74
 -20   4  24   -0.61   16.77
  20  -4 -24   -6.97   13.44
 -19   3  23   18.69   16.37
  19  -3 -23    8.49   18.59
 -18   2  22    1.21   24.95
  18  -2 -22   -9.09   17.88
 -17   1  21    2.73   23.44
  17  -1 -21   -3.64   17.68
 -16   0  20   12.12   20.21
  16   0 -20    2.12   16.27
 -15  -1  19    4.95   10.71
  15   1 -19   -0.10    9.09
 -14  -2  18   -0.20   10.00
  14   2 -18   -0.91   10.91
 -13  -3  17   16.97   17.38
  13   3 -17   18.29    8.89
 -12  -4  16    6.36    8.89
  12   4 -16   11.21    9.50
 -11  -5  15   28.99    9.19
  11   5 -15   30.81    7.27
 -10  -6  14   -1.01    8.69
  10   6 -14    7.07    8.28
  -9  -7  13  119.41    8.89
   9   7 -13   96.68    8.99
  -8  -8  12   63.24    8.28
   8   8 -12   51.73    7.48
  -7  -9  11   67.38    7.37
   7   9 -11   57.28    7.48
  -6 -10  10   76.88    6.97
   6  10 -10   70.01    6.57
  -5 -11   9   57.48    6.57
   5  11  -9   58.29    6.26
  -4 -12   8   31.82    5.86
   4  12  -8   23.24    5.35
  -3 -13   7   20.81    6.16
   3  13  -7   15.76    5.66
  -2 -14   6  164.87    8.69
   2  14  -6  159.12    8.49
  -1 -15   5   15.96    5.35
   1  15  -5    8.39    6.67
   0 -16   4   18.39    5.76
   0  16  -4   29.80    6.67
   1 -17   3   13.64    6.47
  -1  17  -3   11.21    7.07
   2 -18   2   50.92    7.48
  -2  18  -2   28.09    7.37
   3 -19   1   45.36    8.08
  -3  19  -1   39.80    8.39
   4 -20   0    8.08    8.08
  -4  20   0    0.30    8.69
   5 -21  -1   18.69    9.40
  -5  21   1   15.96    9.90
   6 -22  -2  -13.84    8.69
  -6  22   2    9.40    9.19
   7 -23  -3   18.69    7.68
  -7  23   3    3.64   10.81
   8 -24  -4    3.74    9.60
  -8  24   4  -11.82   10.51
   9 -25  -5   -4.04   10.51
  -9  25   5   -1.92   11.72
  10 -26  -6    1.31    9.09
 -10  26   6   -9.80   11.42
  11 -27  -7    6.16   10.30
 -11  27   7    3.23   10.71
  12 -28  -8   -0.30   10.51
 -12  28   8    2.73    9.29
  13 -29  -9   -6.06   10.20
 -13  29   9    3.84    8.39
  14 -30 -10   -1.21   10.00
 -14  30  10    0.40    7.37
  15 -31 -11    3.33   10.00
 -15  31  11   24.65   12.63
  16 -32 -12    0.81    8.99
 -16  32  12    1.41   10.20
  17 -33 -13    2.53    9.80
 -17  33  13   -2.12   12.33
  18 -34 -14    3.03    9.60
 -18  34  14   -3.64   10.00
  19 -35 -15    0.61    8.79
 -26   8  30   13.84   15.25
  26  -8 -30   -7.17   16.97
 -25   7  29  -11.72   11.01
  25  -7 -29   18.69   20.61
 -24   6  28    9.29   12.43
  24  -6 -28    9.70   11.31
 -23   5  27    0.81   16.06
  23  -5 -27  -12.93   11.82
 -22   4  26   11.92   16.57
  22  -4 -26   24.85   13.03
 -21   3  25    2.42   17.48
  21  -3 -25    3.33   12.93
 -20   2  24    7.07   13.34
  20  -2 -24  -31.32   18.79
 -19   1  23  -23.13   25.26
  19  -1 -23    4.45   16.57
 -18   0  22   36.57   21.92
  18   0 -22    3.43   15.46
 -17  -1  21   14.04   19.80
  17   1 -21   11.11   14.95
 -16  -2  20    0.71   18.49
  16   2 -20   13.94   15.56
 -15  -3  19   27.68   13.23
  15   3 -19   21.22   10.20
 -14  -4  18   75.87   13.23
  14   4 -18   82.94   11.82
 -13  -5  17   -3.74   10.51
  13   5 -17   -0.81   10.10
 -12  -6  16   52.74   10.41
  12   6 -16   40.92    9.90
 -11  -7  15   18.18   10.30
  11   7 -15    0.71    8.49
 -10  -8  14   -1.52    8.49
  10   8 -14    5.05    7.98
  -9  -9  13   31.42    9.50
   9   9 -13   24.75    8.28
  -8 -10  12   39.20    8.59
   8  10 -12   59.40    8.08
  -7 -11  11  234.58   11.42
   7  11 -11  228.12   10.61
  -6 -12  10    4.85    6.26
   6  12 -10    0.51    6.16
  -5 -13   9  148.31    9.60
   5  13  -9  150.02    7.98
  -4 -14   8   42.23    9.19
   4  14  -8   43.44    5.66
  -3 -15   7    8.18    5.15
   3  15  -7    5.96    4.95
  -2 -16   6  137.90    7.58
   2  16  -6  138.51    8.79
  -1 -17   5   45.46    6.47
   1  17  -5   32.23    7.48
   0 -18   4  205.99   11.62
   0  18  -4  204.37   10.91
   1 -19   3   32.43   10.71
  -1  19  -3   44.05    7.48
   2 -20   2   78.19    8.99
  -2  20  -2   62.53    8.69
   3 -21   1   -8.39    7.58
  -3  21  -1    1.72    9.09
   4 -22   0    9.40    7.98
  -4  22   0    4.45    8.99
   5 -23  -1   23.24    7.98
  -5  23   1   20.51    9.40
   6 -24  -2   -0.40    9.29
  -6  24   2    6.26   11.11
   7 -25  -3   16.47    8.49
  -7  25   3   10.81   11.01
   8 -26  -4   -5.46   10.51
  -8  26   4   -0.51   11.72
   9 -27  -5    0.61   10.20
  -9  27   5   12.33   13.64
  10 -28  -6   -0.10    9.80
 -10  28   6   -1.21   11.31
  11 -29  -7    8.69    9.50
 -11  29   7   14.14   11.01
  12 -30  -8   -0.40   10.91
 -12  30   8   -3.54   11.11
  13 -31  -9   -1.31   11.01
 -13  31   9    2.63   10.71
  14 -32 -10  -12.53   11.52
 -14  32  10   -0.40   12.93
  15 -33 -11    4.04    8.59
 -15  33  11    6.97    9.60
  16 -34 -12   -2.32    9.40
 -16  34  12    0.61   11.31
  17 -35 -13   -5.86    9.50
  18 -36 -14    8.28    8.28
 -26   6  30   -2.93   18.69
  26  -6 -30   -0.20   14.55
 -25   5  29   -4.04    9.80
  25  -5 -29    4.34    8.99
 -24   4  28   -7.37   13.54
  24  -4 -28    1.31    9.60
 -23   3  27    4.75   14.85
  23  -3 -27   -9.90   12.12
 -22   2  26   10.00   16.97
  22  -2 -26   -5.05   12.22
 -21   1  25   -1.31   17.28
  21  -1 -25   -4.14   12.73
 -20   0  24    8.18   15.66
  20   0 -24    0.61   10.71
 -19  -1  23   12.02   12.33
  19   1 -23    8.08    9.19
 -18  -2  22  -20.00   22.73
  18   2 -22   -9.19   17.68
 -17  -3  21    7.27   21.92
  17   3 -21   22.73   16.67
 -16  -4  20   -7.17   20.00
  16   4 -20   14.65    9.40
 -15  -5  19   16.27   11.52
  15   5 -19   35.16   10.20
 -14  -6  18   -3.74   10.10
  14   6 -18   -2.12    9.29
 -13  -7  17   -4.04    9.60
  13   7 -17    6.77    9.19
 -12  -8  16   25.05    9.90
  12   8 -16   29.90    8.89
 -11  -9  15    7.07    9.80
  11   9 -15   22.43    8.99
 -10 -10  14   89.51    9.70
  10  10 -14   85.37   10.00
  -9 -11  13   17.28    6.97
   9  11 -13   14.85   10.00
  -8 -12  12  178.61   11.11
   8  12 -12  147.80    9.19
  -7 -13  11   -3.33    6.47
   7  13 -11   -4.75    5.96
  -6 -14  10    6.97    6.47
   6  14 -10   11.72    6.36
  -5 -15   9  121.53    8.79
   5  15  -9  144.06    8.18
  -4 -16   8   59.30    6.67
   4  16  -8   60.01    7.58
  -3 -17   7  121.53    7.78
   3  17  -7  113.65    8.79
  -2 -18   6   36.67    6.36
   2  18  -6   35.26    7.37
  -1 -19   5   88.40    7.48
   1  19  -5   89.81    8.99
   0 -20   4    2.83    6.77
   0  20  -4   -0.20    6.47
   1 -21   3   -1.41    6.47
  -1  21  -3    1.92    7.68
   2 -22   2   39.60    7.78
  -2  22  -2   43.04    8.69
   3 -23   1    9.19    6.97
  -3  23  -1   -0.81    9.19
   4 -24   0   18.89    8.18
  -4  24   0   32.73    8.99
   5 -25  -1    0.30    7.78
  -5  25   1   -0.20    9.70
   6 -26  -2    5.66    8.39
  -6  26   2    0.00   10.30
   7 -27  -3    0.61    8.28
  -7  27   3    9.90   11.62
   8 -28  -4    2.93    9.60
  -8  28   4    3.33   12.02
   9 -29  -5    1.62   10.20
  -9  29   5   -4.85   12.73
  10 -30  -6    4.24    8.89
 -10  30   6    0.81   11.31
  11 -31  -7    1.62    9.19
 -11  31   7    4.34   12.12
  12 -32  -8    0.61   10.30
 -12  32   8   -2.02   12.33
  13 -33  -9   12.22   10.71
 -13  33   9    3.23   10.51
  14 -34 -10    6.06    9.90
 -14  34  10   -2.63    7.68
  15 -35 -11    2.83    6.57
  16 -36 -12    0.71    9.70
  17 -37 -13    4.55    7.68
 -27   5  31    5.96   15.36
 -26   4  30    5.76   17.28
 -25   3  29   -6.16   17.88
  25  -3 -29    9.40   14.95
 -24   2  28   13.13   20.91
  24  -2 -28    6.06   13.13
 -23   1  27  -22.63   21.22
  23  -1 -27   -1.21   13.84
 -22   0  26   -7.27   25.86
  22   0 -26   -9.90   15.66
 -21  -1  25    8.79   25.86
  21   1 -25   -5.46   15.05
 -20  -2  24   15.15   25.96
  20   2 -24   14.35   16.67
 -19  -3  23    1.41   11.42
  19   3 -23    8.28    9.50
 -18  -4  22    8.39   13.94
  18   4 -22    1.31   11.72
 -17  -5  21   25.96   21.52
  17   5 -21    6.87   15.86
 -16  -6  20    2.93   10.61
  16   6 -20   10.20   10.20
 -15  -7  19    6.87    8.69
  15   7 -19    8.89   10.00
 -14  -8  18   -1.11    9.50
  14   8 -18    6.47    8.79
 -13  -9  17    4.14    9.09
  13   9 -17   10.61    9.19
 -12 -10  16    3.23    8.89
  12  10 -16   17.98   10.00
 -11 -11  15   -1.52    9.60
  11  11 -15    4.24    8.99
 -10 -12  14   23.54    8.39
  10  12 -14   41.02   10.91
  -9 -13  13   -1.82    6.57
   9  13 -13    1.82    6.57
  -8 -14  12   18.49    6.97
   8  14 -12   22.12    6.36
  -7 -15  11   17.38    6.67
   7  15 -11    8.28    5.56
  -6 -16  10   27.38   11.21
   6  16 -10   23.94    6.47
  -5 -17   9   28.99    9.50
   5  17  -9   13.44    5.96
  -4 -18   8    6.67    9.09
   4  18  -8    0.81    6.26
  -3 -19   7   18.99    6.16
   3  19  -7   23.74    6.97
  -2 -20   6   30.00    6.97
   2  20  -6   30.61    7.98
  -1 -21   5   27.38    6.26
   1  21  -5   26.37    8.39
   0 -22   4    4.45    6.47
   0  22  -4   15.36    8.79
   1 -23   3   10.30   10.10
  -1  23  -3   -1.11    9.09
   2 -24   2   -2.32    7.27
  -2  24  -2   -6.36    7.88
   3 -25   1   -0.40    7.07
  -3  25  -1   -2.02    8.59
   4 -26   0    7.98    8.28
  -4  26   0   -0.30   10.61
   5 -27  -1   13.34    8.89
  -5  27   1    4.04    9.70
   6 -28  -2   12.53    8.99
  -6  28   2   13.23   10.51
   7 -29  -3   10.20    8.99
  -7  29   3    5.96   10.30
   8 -30  -4   -7.48   10.51
  -8  30   4   -1.21   11.72
   9 -31  -5   -3.74    9.09
  -9  31   5    8.39   13.23
  10 -32  -6    6.16    8.69
 -10  32   6   10.30   11.11
  11 -33  -7    1.52   10.30
 -11  33   7    2.53   11.11
  12 -34  -8    3.03   10.61
 -12  34   8    6.67   10.91
  13 -35  -9    3.74    9.60
 -13  35   9   -0.20   13.54
  14 -36 -10    0.10   12.43
 -14  36  10    4.34   11.92
 -27   3  31   -2.63   10.30
 -26   2  30    2.02   10.61
  26  -2 -30    4.24   11.92
 -25   1  29    0.81   16.97
  25  -1 -29   -2.22   13.74
 -24   0  28   -2.02   13.84
  24   0 -28    5.15   12.73
 -23  -1  27    5.66   27.18
  23   1 -27   -3.03   15.96
 -22  -2  26  -13.03   26.37
  22   2 -26   -3.13   15.66
 -21  -3  25   18.59   22.93
  21   3 -25  -10.51   17.17
 -20  -4  24  -12.63   23.84
  20   4 -24   20.91   16.57
 -19  -5  23   22.83   11.01
  19   5 -23   31.82   12.02
 -18  -6  22   23.94   13.54
  18   6 -22  -13.13   11.52
 -17  -7  21   66.37   13.44
  17   7 -21   49.50   12.33
 -16  -8  20   -7.78   11.82
  16   8 -20  -15.05   10.20
 -15  -9  19   12.73   10.91
  15   9 -19   17.38    9.80
 -14 -10  18   28.99    9.70
  14  10 -18   31.92    9.40
 -13 -11  17    4.75    8.39
  13  11 -17    7.98    8.49
 -12 -12  16  129.82   11.82
  12  12 -16  101.53   11.31
 -11 -13  15    3.13    8.49
  11  13 -15    7.27    7.17
 -10 -14  14  144.87   11.11
  10  14 -14  139.31   10.81
  -9 -15  13    5.35    7.37
   9  15 -13    6.67    7.07
  -8 -16  12   36.17    7.68
   8  16 -12   36.37    6.97
  -7 -17  11   84.05    7.37
   7  17 -11   80.92    8.99
  -6 -18  10   26.77    6.67
   6  18 -10   33.74    6.87
  -5 -19   9  224.88   11.52
   5  19  -9  231.35   11.82
   4  20  -8   -2.32    9.19
  -3 -21   7  120.22    8.18
   3  21  -7  120.22   10.10
  -2 -22   6    3.94    6.87
   2  22  -6   -3.23    8.18
  -1 -23   5   18.18    7.37
   1  23  -5   11.62    8.28
   0 -24   4   17.17    7.07
   0  24  -4   17.98    8.18
   1 -25   3   -0.71    6.97
  -1  25  -3   -3.23    8.59
   2 -26   2   25.66    8.59
  -2  26  -2   30.51    8.79
   3 -27   1    1.62    7.48
  -3  27  -1    7.58    8.59
   4 -28   0   13.03    7.78
  -4  28   0   12.53   11.01
   5 -29  -1    4.55    8.99
  -5  29   1   -5.86   11.42
   6 -30  -2    2.32   10.00
  -6  30   2   -8.59   12.12
   7 -31  -3    8.89    8.79
  -7  31   3   -3.33   11.42
   8 -32  -4   -5.86    9.09
  -8  32   4   -4.45   11.31
   9 -33  -5    7.07    9.40
  -9  33   5    7.98   10.10
  10 -34  -6   -1.21    8.28
 -10  34   6   -0.30   10.91
  11 -35  -7    7.78   10.71
 -11  35   7    8.89    9.70
  12 -36  -8    7.37    9.70
 -12  36   8   -1.21   16.57
 -13  37   9    0.81    9.50
 -27   1  31    6.77    9.90
 -26   0  30   -2.32    9.60
  26   0 -30   -8.59   10.00
 -25  -1  29  -11.31   15.46
  25   1 -29    7.88    6.47
 -24  -2  28   -6.47   12.43
  24   2 -28   -0.10    7.68
 -23  -3  27    2.83   10.30
  23   3 -27   12.43   15.86
 -22  -4  26   -3.54   22.63
  22   4 -26  -12.02   16.06
 -21  -5  25   11.72   23.24
  21   5 -25   11.01   17.48
 -20  -6  24    2.53   21.62
  20   6 -24  -19.70   16.87
 -19  -7  23    2.93   13.94
  19   7 -23    8.08   11.62
 -18  -8  22    1.41   12.53
  18   8 -22  -11.92   11.62
 -17  -9  21    4.24   12.53
  17   9 -21    0.61   10.41
 -16 -10  20   10.91    9.80
  16  10 -20   -1.52   10.30
 -15 -11  19   18.59   11.21
  15  11 -19   -1.52   10.71
 -14 -12  18   12.53   11.01
  14  12 -18   17.17    9.50
 -13 -13  17   17.78    8.99
  13  13 -17   27.98   13.13
 -12 -14  16   19.90    8.18
  12  14 -16   28.59    7.58
 -11 -15  15    0.91    7.78
  11  15 -15    0.61    7.17
 -10 -16  14    9.70    7.78
  10  16 -14    4.24    6.87
  -9 -17  13   15.36    8.28
   9  17 -13    2.53    6.36
  -8 -18  12    7.07    6.47
   8  18 -12   15.05    9.50
  -7 -19  11    1.72    6.87
   7  19 -11   11.62    6.06
  -6 -20  10   52.43    7.68
   6  20 -10   51.62    7.58
  -5 -21   9   11.31    6.57
   5  21  -9    9.09    7.27
  -4 -22   8   10.20    9.40
   4  22  -8   -3.94    6.87
  -3 -23   7    0.51    5.96
   3  23  -7    5.25    7.68
  -2 -24   6    2.22    5.86
   2  24  -6   -3.54    6.87
  -1 -25   5   -1.01    6.26
   1  25  -5    6.36    7.78
   0 -26   4    9.90    7.17
   0  26  -4    6.26    8.89
   1 -27   3   -0.40    6.87
  -1  27  -3    1.41    9.19
   2 -28   2    6.67    7.98
  -2  28  -2    3.23    8.79
   3 -29   1   -2.83    7.68
  -3  29  -1   -2.63    9.29
   4 -30   0   -0.40    7.88
  -4  30   0    4.55    9.80
   5 -31  -1   -2.73    8.89
  -5  31   1    9.50   10.00
   6 -32  -2    1.62    8.39
  -6  32   2    6.16    9.70
   7 -33  -3    1.31    8.18
  -7  33   3   -1.11    6.97
   8 -34  -4    0.51    8.39
  -8  34   4    2.42    9.80
   9 -35  -5   -5.46    8.89
  -9  35   5   -4.85   10.71
  10 -36  -6   -2.12    8.28
 -10  36   6    1.11   10.10
  11 -37  -7   -2.22   13.13
 -11  37   7   -1.01   11.21
 -12  38   8   -3.54    8.99
 -27  -1  31   -5.25   11.52
  26   2 -30    0.30    9.50
  25   3 -29   -6.26   12.73
 -24  -4  28   -8.59   23.34
  24   4 -28  -20.81   15.76
 -23  -5  27   -0.40   11.72
  23   5 -27   -1.52   14.95
 -22  -6  26   -5.86   13.64
  22   6 -26    1.11   11.72
 -21  -7  25   -4.04   24.15
  21   7 -25    1.01   11.92
 -20  -8  24    6.47   13.34
  20   8 -24    5.15   11.01
 -19  -9  23   30.41   13.94
  19   9 -23   26.57   11.72
 -18 -10  22    3.13   12.53
  18  10 -22   -0.61   11.42
 -17 -11  21   15.56   11.52
  17  11 -21   19.30   10.81
 -16 -12  20    7.68   10.51
  16  12 -20    2.02   10.00
 -15 -13  19    6.87   10.41
  15  13 -19   -0.10   10.51
 -14 -14  18   67.28   11.82
  14  14 -18   53.14   13.13
 -13 -15  17   -0.61    9.40
  13  15 -17   -1.21    6.67
 -12 -16  16   74.56   10.51
  12  16 -16   63.14    8.59
 -11 -17  15    7.07    8.39
  11  17 -15    0.20    7.48
 -10 -18  14   28.19    7.58
  10  18 -14   26.87    6.36
  -9 -19  13   20.31    6.87
   9  19 -13   19.90    7.58
  -8 -20  12   17.38    7.37
   8  20 -12   19.09    6.97
  -7 -21  11   93.35    8.89
   7  21 -11   60.82    8.49
  -6 -22  10    6.16    6.47
   6  22 -10    4.75    7.07
  -5 -23   9   41.62    7.37
   5  23  -9   46.07    8.28
  -4 -24   8   -3.33   10.81
   4  24  -8    0.30    7.17
  -3 -25   7   29.60    6.77
   3  25  -7   26.57    8.49
  -2 -26   6    6.26    6.77
   2  26  -6   14.75    8.59
  -1 -27   5    5.46    6.87
   1  27  -5    6.87    8.59
   0 -28   4    4.95    6.47
   0  28  -4    7.68    8.28
   1 -29   3    3.43    7.98
  -1  29  -3    4.75    9.70
   2 -30   2   11.62    7.88
  -2  30  -2    3.03    9.09
   3 -31   1    2.83    7.48
  -3  31  -1    1.92   10.41
   4 -32   0    8.28    8.18
  -4  32   0    8.39   10.30
   5 -33  -1   -3.64   11.92
  -5  33   1    6.36    7.98
   6 -34  -2    7.98    7.37
  -6  34   2   -3.84    6.77
   7 -35  -3    5.66    7.27
  -7  35   3    0.20    8.39
   8 -36  -4   -1.01    8.79
  -8  36   4   13.03    9.70
   9 -37  -5    0.30    8.28
  -9  37   5    2.93   10.81
  10 -38  -6   -0.91    9.90
 -10  38   6    0.91    9.70
 -11  39   7    0.30    8.89
 -28  -2  32    4.65   12.93
 -27  -3  31   -0.51   12.53
 -25  -5  29   -6.57   16.97
  25   5 -29   -8.28   12.33
 -24  -6  28    7.37   18.89
  24   6 -28  -17.38   13.94
 -23  -7  27   -3.94    9.50
  23   7 -27    7.98   16.06
 -22  -8  26   -0.20   12.43
  22   8 -26    1.21   11.62
 -21  -9  25    8.49   13.64
  21   9 -25   -5.15   11.82
 -20 -10  24    8.49   11.82
  20  10 -24   14.24   11.72
 -19 -11  23  -14.55   13.03
  19  11 -23    5.76   12.33
 -18 -12  22    5.25   12.22
  18  12 -22    2.02   10.91
 -17 -13  21   -6.47   10.61
  17  13 -21    0.20    9.19
 -16 -14  20   10.20   10.41
  16  14 -20    4.85   11.82
 -15 -15  19   -5.15    9.70
  15  15 -19   -3.84    7.78
 -14 -16  18    8.69    9.50
  14  16 -18   -1.41    7.98
 -13 -17  17   -0.51    9.60
  13  17 -17   -2.73    7.07
 -12 -18  16   -0.10    8.79
  12  18 -16    2.83    7.98
 -11 -19  15   -3.03    7.27
  11  19 -15    6.97    7.78
 -10 -20  14   -6.97    7.78
  10  20 -14    6.47    7.27
  -9 -21  13    2.42    6.57
   9  21 -13    7.27    6.16
  -8 -22  12    3.74    6.47
   8  22 -12   -3.64    7.17
  -7 -23  11    8.79    6.77
   7  23 -11   17.38    6.87
  -6 -24  10   16.27    6.97
   6  24 -10    2.93    7.07
  -5 -25   9    1.41    7.07
   5  25  -9    2.63    7.48
  -4 -26   8   14.75   10.20
   4  26  -8    8.08    7.17
  -3 -27   7   -1.41    6.97
   3  27  -7   -0.40    7.78
  -2 -28   6    6.47    7.37
   2  28  -6   -3.43    8.18
  -1 -29   5    1.62    7.58
   1  29  -5    5.05    7.98
   0 -30   4    2.63    7.37
   0  30  -4   -1.62    9.70
   1 -31   3    7.17    7.17
  -1  31  -3   -2.42   10.10
   2 -32   2    0.30    7.37
  -2  32  -2   -7.37    8.69
   3 -33   1   -2.53    7.48
  -3  33  -1    2.02    9.09
   4 -34   0   -1.92    7.98
  -4  34   0    0.40    8.28
   5 -35  -1    0.00   11.21
  -5  35   1    1.92    6.77
   6 -36  -2    2.32    7.07
  -6  36   2    3.23    7.17
   7 -37  -3    8.28    7.98
  -7  37   3   -3.23    7.78
   8 -38  -4   -0.91   10.30
  -8  38   4   -2.02   12.53
   9 -39  -5    0.61    8.69
  -9  39   5   -5.35    9.60
 -10  40   6   -1.62    8.18
 -26  -6  30    5.86   11.82
 -25  -7  29   -2.32   14.45
  25   7 -29    7.48   14.04
 -24  -8  28    6.87    9.90
  24   8 -28    5.66   10.41
 -23  -9  27    1.62   11.82
  23   9 -27   -9.90   11.11
 -22 -10  26    2.73   11.11
  22  10 -26    4.14   12.73
 -21 -11  25    3.74    9.90
  21  11 -25   14.45   11.82
 -20 -12  24   -2.02   10.41
  20  12 -24   -0.20   10.00
 -19 -13  23   -1.52   11.42
  19  13 -23    1.31   11.11
 -18 -14  22    1.82   11.21
  18  14 -22   -6.97   16.16
 -17 -15  21    1.01   11.31
  17  15 -21   -5.25   15.56
 -16 -16  20   -0.10   11.92
  16  16 -20   11.62    7.88
 -15 -17  19   -4.55   10.81
  15  17 -19    9.50    7.78
 -14 -18  18    8.99   10.00
  14  18 -18   27.18    8.49
 -13 -19  17    8.18    9.60
  13  19 -17    0.10    7.88
 -12 -20  16    6.47    8.59
  12  20 -16   13.23    8.28
 -11 -21  15    0.81    7.37
  11  21 -15   -1.41    6.36
 -10 -22  14    6.16    8.28
  10  22 -14   -4.45    7.37
  -9 -23  13   17.98    7.68
   9  23 -13   17.48    7.27
  -8 -24  12    3.64    6.87
   8  24 -12   11.21    7.07
  -7 -25  11   29.30    7.78
   7  25 -11   23.44    7.37
  -6 -26  10  -12.73    6.97
   6  26 -10    0.91    7.78
  -5 -27   9    2.22    7.37
   5  27  -9    4.24    7.07
  -4 -28   8   -3.03    9.80
   4  28  -8    2.83    7.17
  -3 -29   7    8.28    6.57
   3  29  -7    2.12    8.39
  -2 -30   6    1.62    6.77
   2  30  -6    1.62    7.88
  -1 -31   5    3.43    6.47
   1  31  -5    2.02    8.79
   0 -32   4   -3.03    7.07
   0  32  -4   -1.11    8.89
   1 -33   3   -6.87    6.97
  -1  33  -3   -9.09    9.40
   2 -34   2    2.42    6.47
  -2  34  -2    1.31    8.39
   3 -35   1   11.52    5.96
  -3  35  -1   -2.32   11.52
   4 -36   0    1.01    6.06
  -4  36   0    9.40   12.83
   5 -37  -1    0.30    9.60
  -5  37   1    5.56   15.05
   6 -38  -2   -1.52    7.68
  -6  38   2    1.82   10.10
  -7  39   3    2.02   10.30
   8 -40  -4   -0.20    8.18
  -8  40   4   -2.32   10.00
  -9  41   5   -7.58    8.79
 -27  -7  31   -4.65   12.83
 -26  -8  30   -6.87    9.60
 -25  -9  29    8.28   10.51
  25   9 -29   -1.92    7.98
 -24 -10  28    5.35   10.00
  24  10 -28   -2.02   10.61
 -23 -11  27    0.10    8.69
  23  11 -27   -7.58    9.40
 -22 -12  26   -1.92    9.70
  22  12 -26   -3.74    9.90
 -21 -13  25    3.84    9.90
  21  13 -25   -2.53    9.19
 -20 -14  24    3.13   11.31
  20  14 -24    0.71   12.73
 -19 -15  23    1.31    9.90
  19  15 -23    4.45   12.22
 -18 -16  22   -0.30   10.61
  18  16 -22    5.25    9.19
 -17 -17  21   16.37   10.81
  17  17 -21   13.13    9.19
 -16 -18  20   -3.43   10.41
  16  18 -20   -6.16    8.79
 -15 -19  19   -2.12   10.81
  15  19 -19   10.71    8.08
 -14 -20  18   13.13    8.99
  14  20 -18    3.43   12.12
 -13 -21  17    0.20    9.50
  13  21 -17   -8.79    7.37
 -12 -22  16    3.43    7.98
  12  22 -16    2.63    7.17
 -11 -23  15   -2.53    8.08
  11  23 -15    0.61    6.67
 -10 -24  14   12.02    7.98
  10  24 -14    8.28    7.07
  -9 -25  13   -1.11    7.27
   9  25 -13   -4.14    7.17
  -8 -26  12   -2.32    6.97
   8  26 -12    4.85    6.67
  -7 -27  11    4.14    6.77
   7  27 -11    3.33    7.37
  -6 -28  10    1.31    7.48
   6  28 -10   -0.61    6.67
  -5 -29   9    4.95    6.36
   5  29  -9   -1.31    7.17
  -4 -30   8   -2.02    9.19
   4  30  -8   -3.64    8.08
  -3 -31   7    6.77    9.29
   3  31  -7    1.82    6.87
  -2 -32   6    4.24    7.17
   2  32  -6    6.06    7.78
  -1 -33   5    1.21    6.67
   1  33  -5    6.26    6.87
   0 -34   4   -6.06    6.97
   0  34  -4    3.23    6.97
   1 -35   3    1.01    7.17
  -1  35  -3    1.21    6.47
   2 -36   2   -3.03    7.88
  -2  36  -2    5.56   11.21
   3 -37   1    0.61    7.07
  -3  37  -1    4.65    8.99
   4 -38   0   -2.83    6.97
   5 -39  -1   -2.02    7.98
  -5  39   1    1.52    8.49
   6 -40  -2    2.63    6.47
  -6  40   2    5.56   10.51
  -7  41   3   -3.13    8.79
  -8  42   4    2.02    7.48
 -25 -11  29    6.67   15.56
  25  11 -29    3.64    7.78
 -24 -12  28    1.72   16.06
  24  12 -28    2.73   12.33
 -23 -13  27    7.78   15.66
  23  13 -27    4.04    8.59
 -22 -14  26    7.17   10.00
  22  14 -26   -1.72   12.33
 -21 -15  25    4.24    8.59
  21  15 -25    7.48   14.35
 -20 -16  24    1.41    8.69
  20  16 -24   -1.11    7.48
 -19 -17  23    3.13    8.59
  19  17 -23    4.14    6.87
 -18 -18  22   -1.92    9.29
  18  18 -22   -4.45    7.68
 -17 -19  21   11.21   10.20
  17  19 -21    1.31    9.09
 -16 -20  20    1.31    9.60
  16  20 -20    0.71    9.19
 -15 -21  19   -4.85   10.61
  15  21 -19    2.42    7.48
 -14 -22  18   10.41    9.70
  14  22 -18    5.15    8.08
 -13 -23  17    3.54   12.73
  13  23 -17    7.07    7.37
 -12 -24  16    0.40    9.09
  12  24 -16   -6.26    7.07
 -11 -25  15   -6.87    7.58
  11  25 -15    5.76    7.07
 -10 -26  14   -0.81    7.17
  10  26 -14    5.66    7.37
  -9 -27  13    3.74    7.48
   9  27 -13    4.04    7.48
  -8 -28  12    6.16    6.87
   8  28 -12    3.23    6.97
  -7 -29  11   -3.94    6.97
   7  29 -11    2.42    7.17
  -6 -30  10    3.33    6.77
   6  30 -10   -3.64    7.17
  -5 -31   9    2.32    7.27
   5  31  -9    4.14    6.57
  -4 -32   8    3.33    5.76
   4  32  -8   -2.02    5.96
  -3 -33   7    0.30    8.28
   3  33  -7    0.81    5.46
  -2 -34   6   -1.11    5.96
   2  34  -6    0.30    4.95
  -1 -35   5    1.82    7.07
   1  35  -5    4.65    7.48
   0 -36   4   -0.40    8.69
   0  36  -4   10.30   11.31
   1 -37   3    0.61    8.79
  -1  37  -3   -3.03   12.33
  -2  38  -2   -2.83   10.51
  -3  39  -1   -5.56   12.43
   4 -40   0   -1.52    6.97
  -4  40   0   -0.20    5.66
 -25 -13  29    5.56   14.14
  25  13 -29   -1.11    9.80
 -24 -14  28    2.32   13.44
  24  14 -28   -4.85   11.42
 -23 -15  27   29.40   19.19
  23  15 -27   -2.93    9.90
 -22 -16  26   -2.63    8.69
  22  16 -26    2.93    6.16
 -21 -17  25   -4.75    9.19
  21  17 -25   -2.63    6.16
 -20 -18  24    2.02   10.20
  20  18 -24   -2.02    5.46
 -19 -19  23    6.06    8.08
  19  19 -23   -0.10    5.46
 -18 -20  22   -1.21    9.29
  18  20 -22   10.30    6.16
 -17 -21  21    1.62   10.51
  17  21 -21    2.93    8.08
 -16 -22  20   20.21    9.80
  16  22 -20   -1.31    7.98
 -15 -23  19    9.50    9.60
  15  23 -19    2.83    7.48
 -14 -24  18    3.23    8.69
  14  24 -18    4.65    6.77
 -13 -25  17    5.76    7.88
  13  25 -17   -3.54    7.48
 -12 -26  16    4.85    7.98
  12  26 -16   16.06    7.27
 -11 -27  15   -3.54    6.57
  11  27 -15    0.71    6.67
 -10 -28  14   -5.56    7.58
  10  28 -14   -2.63    6.77
  -9 -29  13    0.51    5.86
   9  29 -13   -2.12    5.96
  -8 -30  12   -2.63    6.16
   8  30 -12    3.23    5.66
  -7 -31  11    7.58    6.47
   7  31 -11    1.62    5.35
  -6 -32  10   -3.23    5.46
   6  32 -10   -3.23    5.76
  -5 -33   9   -2.32    5.05
   5  33  -9    2.63    5.56
  -4 -34   8    1.31    5.25
   2  36  -6    1.62    4.55
  -1 -37   5   -0.71    7.27
   0 -38   4    2.42    6.77
  -1  39  -3   -5.25   14.24
  -2  40  -2    0.71   10.81
   3 -41   1   -5.76    7.27
  -3  41  -1   -3.03   11.42
 -26 -14  30    9.60   11.52
 -25 -15  29   -0.20   10.71
  25  15 -29    2.22   10.71
 -24 -16  28   -1.72    6.57
  24  16 -28   -1.92   12.33
 -23 -17  27   -5.76    9.90
  23  17 -27   -2.02    8.08
 -22 -18  26    6.16    8.79
  22  18 -26    1.62    7.07
 -21 -19  25    3.94    7.37
  21  19 -25    6.47   10.00
 -20 -20  24   -0.91   15.25
  20  20 -24    7.48    9.29
 -19 -21  23    3.84    6.97
  19  21 -23   -4.14    8.28
 -18 -22  22   -9.09    7.37
 -17 -23  21    6.36    8.28
  17  23 -21   -0.10    8.69
 -16 -24  20   -0.40    8.28
  16  24 -20   -1.31    5.15
 -15 -25  19    2.83    8.18
  15  25 -19    2.22    5.56
 -14 -26  18   -0.51    7.27
  14  26 -18   -3.03    5.86
 -13 -27  17    1.92    7.17
  13  27 -17    5.56    6.47
 -12 -28  16    2.32    8.28
  12  28 -16   -7.07    7.58
 -11 -29  15   -1.21    8.69
  11  29 -15    0.40    7.78
  10  30 -14  -10.41    7.88
  -9 -31  13    1.41    7.58
   9  31 -13   -2.22    4.95
  -8 -32  12   -3.33    5.56
   8  32 -12    3.43    4.65
  -7 -33  11    2.12    5.25
   7  33 -11    0.20    4.34
  -6 -34  10    2.73    4.45
  -5 -35   9   -1.72    5.35
  -1 -39   5    2.93    5.96
  25  17 -29    5.46    7.98
  24  18 -28    4.55   11.42
 -22 -20  26   -3.23    8.28
 -21 -21  25   15.36    8.59
  21  21 -25   -1.21    8.99
 -20 -22  24   -4.34    8.69
  20  22 -24    1.41    7.27
 -19 -23  23    0.81   11.21
  19  23 -23    1.01    5.76
 -18 -24  22    4.24    6.47
  18  24 -22   -4.24    8.18
 -17 -25  21   -2.53    6.97
  17  25 -21    3.54    5.25
 -16 -26  20    2.63    5.35
  16  26 -20    5.76    4.24
 -15 -27  19   -4.95    6.67
  15  27 -19    3.54    5.15
 -14 -28  18   -3.13    8.28
  14  28 -18    2.32    6.67
 -13 -29  17    1.52    9.40
  13  29 -17    7.58    6.16
 -12 -30  16   -3.74    8.08
  12  30 -16   -4.85    6.16
  -9 -33  13    3.43    5.56
  -8 -34  12   -0.71    4.55
   8  34 -12   -1.92    5.56
  -7 -35  11   -1.01    4.55
  -6 -36  10    3.74    6.97
  25  19 -29    0.10    8.28
 -23 -21  27   -3.43   12.22
 -22 -22  26    3.03   13.54
 -21 -23  25    2.93   13.74
  21  23 -25   -0.81    4.75
 -20 -24  24    2.63   10.71
 -19 -25  23   -0.51   10.10
  19  25 -23   -0.61    5.25
  18  26 -22   -2.22    6.67
  17  27 -21   -2.12    6.67
 -16 -28  20   -2.73    6.26
  16  28 -20    0.91    6.06
 -15 -29  19   -2.32    6.57
 -14 -30  18    6.97    8.18
 -13 -31  17    6.26    6.97
 -10 -34  14   -3.74    4.85
  -9 -35  13   -0.30    4.95
  -6 -38  10    9.60    6.97
 -25 -21  29    6.77   14.04
 -24 -22  28    0.00   13.74
 -22 -24  26   -2.12   11.11
 -21 -25  25    7.58   12.02
 -20 -26  24   -1.11   10.30
 -14 -32  18    0.81    6.16
 -13 -33  17    0.71    5.86
  21  25 -15    0.00    5.15
  22  24 -16    5.15    4.24
  23  23 -17    2.22    5.56
  19  25 -13    4.34    3.03
 -19 -25  13   -1.11    5.15
  20  24 -14    0.61    4.24
 -20 -24  14   -0.71    5.46
  21  23 -15    0.10    5.05
 -21 -23  15   -4.04    4.95
  22  22 -16   -2.42    5.05
 -22 -22  16    0.00    4.75
  23  21 -17   -2.32    7.48
 -23 -21  17    0.81    8.89
  24  20 -18   -5.25    7.58
 -24 -20  18   -1.41    8.99
  25  19 -19    3.33    5.15
  26  18 -20   -2.02    4.24
  28  16 -22    1.92    3.03
  29  15 -23    1.92    5.96
 -29 -15  23   10.10   12.93
 -30 -14  24   11.11   12.43
 -31 -13  25    3.33    9.19
  32  12 -26    0.81   12.53
 -32 -12  26    1.21   10.00
  33  11 -27   20.81   18.89
  34  10 -28    2.53   12.53
  18  24 -12    4.04    3.94
 -18 -24  12    0.91    5.25
  19  23 -13   -4.75    6.77
 -19 -23  13    8.69    8.08
  20  22 -14   -1.62    5.56
 -20 -22  14   -1.01    6.26
  21  21 -15    0.81    5.56
 -21 -21  15   -2.83    6.97
  22  20 -16    0.00    6.16
 -22 -20  16    0.61    7.58
  23  19 -17   -3.03    5.86
 -23 -19  17    2.83    6.26
  24  18 -18    5.76    6.16
 -24 -18  18    2.02    5.35
  25  17 -19   -3.94    7.98
 -25 -17  19    4.75   10.00
  26  16 -20    2.73    5.96
 -26 -16  20    4.85    7.78
  27  15 -21   -3.64    5.46
 -27 -15  21    4.75   10.61
  28  14 -22    0.61    9.40
 -28 -14  22    4.24    7.58
  29  13 -23    7.27    9.60
 -29 -13  23   -3.03    7.98
  30  12 -24   -1.62   10.41
 -30 -12  24   -1.41    8.28
 -31 -11  25   -0.91    9.29
 -32 -10  26    2.73   15.05
 -33  -9  27   -1.01   17.07
   2  38   4   11.82    8.18
  -2 -38  -4    1.72    5.15
   3  37   3    1.11    5.86
  -3 -37  -3   -2.53    4.75
   4  36   2    2.22    4.85
  -4 -36  -2   -4.04    4.55
   5  35   1   -0.30    4.34
  -5 -35  -1    3.43    4.04
  -6 -34   0    0.10    3.03
 -16 -24  10   -2.02    3.54
  17  23 -11    0.51    4.34
 -17 -23  11    5.25    4.85
  18  22 -12    2.12    5.05
 -18 -22  12    1.82    5.35
  19  21 -13   -0.91    5.56
 -19 -21  13   -1.72    6.36
  20  20 -14   -0.61    5.66
 -20 -20  14    3.03    7.27
  21  19 -15    2.83    5.46
 -21 -19  15    1.92    7.88
  22  18 -16   -5.66    6.57
 -22 -18  16    1.21    7.58
  23  17 -17    0.71   10.61
 -23 -17  17   -5.96    8.39
  24  16 -18   -2.02    6.87
 -24 -16  18    3.03    7.27
  25  15 -19    1.92    7.27
 -25 -15  19    5.15    8.49
  26  14 -20    1.41    7.27
 -26 -14  20   -4.45    5.46
  27  13 -21    3.94    8.08
 -27 -13  21    1.01    7.27
  28  12 -22    4.95    6.47
 -28 -12  22   -3.33   10.30
  29  11 -23   -5.66    6.67
 -29 -11  23   -2.32    8.59
  30  10 -24    0.10    7.17
 -30 -10  24   -4.45    8.08
  31   9 -25    4.65    7.07
 -31  -9  25    0.71    9.40
 -32  -8  26   -7.58   17.58
 -33  -7  27   -9.29   20.41
 -34  -6  28    1.72   17.68
   1 -39  -7   -3.84    5.15
   0  38   6   -2.02    6.67
   0 -38  -6    0.40    6.87
   1  37   5   -2.32    6.57
  -1 -37  -5    0.71    4.75
   2  36   4    3.54    6.87
  -2 -36  -4   -1.92    4.24
   3  35   3   -1.92    5.15
  -3 -35  -3    5.25    4.04
   4  34   2    0.40    4.75
  -4 -34  -2    0.61    4.24
   5  33   1    1.92    4.45
  -5 -33  -1   -2.22    3.54
   6  32   0   -2.53    3.64
  -6 -32   0    0.71    3.94
  -7 -31   1   -1.11    3.03
 -15 -23   9    2.12    3.84
  16  22 -10   -0.40    4.34
 -16 -22  10   -0.61    4.85
  17  21 -11    7.07    4.85
 -17 -21  11    4.55    5.76
  18  20 -12   -3.54    5.76
 -18 -20  12   -6.87    6.57
  19  19 -13    4.34    5.56
 -19 -19  13    2.32    6.97
  20  18 -14    1.92    5.86
 -20 -18  14    3.64    7.58
  21  17 -15    2.12   11.01
 -21 -17  15    2.02    7.98
  22  16 -16    0.71    8.69
 -22 -16  16   10.51    8.89
  23  15 -17    8.99    7.98
 -23 -15  17   -3.13    9.50
  24  14 -18   10.71   10.10
 -24 -14  18   -0.61    9.40
  25  13 -19    5.96    9.09
 -25 -13  19   11.82    9.60
  26  12 -20    1.31    8.08
 -26 -12  20   -3.84    8.18
  27  11 -21   -1.52    8.59
 -27 -11  21   -2.73    8.59
  28  10 -22    8.39    8.08
 -28 -10  22   -0.71   10.00
  29   9 -23   -3.84    6.77
 -29  -9  23  -20.91   17.28
  30   8 -24   -0.51    7.58
 -30  -8  24   18.89   18.89
  31   7 -25   -3.54    7.78
 -31  -7  25    0.40    8.39
 -32  -6  26  -13.74   19.19
 -33  -5  27   -0.81   10.20
   3 -39  -9    7.17    6.67
  -2  38   8   -3.74    7.07
   2 -38  -8   -5.86    6.36
  -1  37   7   -2.02    7.07
   1 -37  -7   -1.41    7.07
   0  36   6   -0.40    8.18
   0 -36  -6    0.20    5.76
   1  35   5    1.01    6.87
  -1 -35  -5    4.14    5.56
   2  34   4    3.03    8.59
  -2 -34  -4    1.52    5.66
   3  33   3    2.22    6.57
  -3 -33  -3   -1.01    4.95
   4  32   2    0.30    6.87
  -4 -32  -2   -1.82    5.25
   5  31   1    1.41    5.96
  -5 -31  -1    2.53    4.55
   6  30   0    4.95    4.85
  -6 -30   0   -0.40    4.04
   7  29  -1    2.12    3.94
  -7 -29   1   -0.51    4.75
  14  22  -8   -1.21    3.33
 -14 -22   8   -2.93    3.84
  15  21  -9   -1.11    4.24
 -15 -21   9    7.07    4.75
  16  20 -10   -4.34    5.05
 -16 -20  10   -2.02    5.76
  17  19 -11   10.91    5.56
 -17 -19  11    8.69    5.35
  18  18 -12   13.34    5.56
 -18 -18  12    3.43    6.87
  19  17 -13    0.10    5.76
 -19 -17  13    5.05    7.68
  20  16 -14   -3.74    7.68
 -20 -16  14   -5.96    8.08
  21  15 -15    8.08    7.68
 -21 -15  15    0.40    8.59
  22  14 -16   10.20    9.09
 -22 -14  16   -0.91    8.99
  23  13 -17   10.20    8.89
 -23 -13  17   10.30   11.11
  24  12 -18   -2.53    8.49
 -24 -12  18    5.56    9.40
  25  11 -19    3.94    9.60
 -25 -11  19    1.21    9.90
  26  10 -20   -3.03    8.69
 -26 -10  20    2.12    9.80
  27   9 -21    3.94   10.10
 -27  -9  21    7.58   10.81
  28   8 -22   -2.32    9.09
 -28  -8  22    2.42    9.19
  29   7 -23   -2.42    8.08
 -29  -7  23    2.73   17.38
  30   6 -24    0.61    8.28
 -30  -6  24   -2.63    9.50
  31   5 -25   -2.83   11.52
 -31  -5  25    2.63    9.40
  32   4 -26    2.73   11.82
 -32  -4  26   -0.20    9.50
  33   3 -27    0.30   11.52
 -33  -3  27    9.60    9.70
  -6  40  12    2.22   12.33
  -5  39  11   10.41   12.22
  -4  38  10   10.81   17.98
   4 -38 -10    5.15    6.26
  -3  37   9    3.33    6.67
   3 -37  -9    5.56    6.47
  -2  36   8    1.92    7.68
   2 -36  -8    0.81    6.47
  -1  35   7    3.54    7.68
   1 -35  -7   -1.62    5.86
   0  34   6   -2.83    6.26
   0 -34  -6    1.21    6.06
   1  33   5    1.92    6.87
  -1 -33  -5    0.20    9.09
   2  32   4    4.34    7.37
  -2 -32  -4   -3.03    6.77
   3  31   3    6.26    7.07
  -3 -31  -3    0.81    5.35
   4  30   2   -0.81    6.57
  -4 -30  -2    3.13    5.76
   5  29   1    1.92    5.76
  -5 -29  -1    3.33    4.95
   6  28   0    0.81    5.46
  -6 -28   0   -1.72    4.65
   7  27  -1    0.51    4.14
  -7 -27   1    2.32    5.96
  -8 -26   2    3.43    3.33
  13  21  -7   -0.30    3.13
 -13 -21   7    5.05    3.64
  14  20  -8    5.05    4.45
 -14 -20   8    6.16    4.55
  15  19  -9   10.91    4.55
 -15 -19   9    6.16    5.05
  16  18 -10    6.06    7.07
 -16 -18  10    5.15    5.96
  17  17 -11    6.26    5.76
 -17 -17  11   10.10    6.26
  18  16 -12    0.81   10.41
 -18 -16  12    4.24    7.37
  19  15 -13   -0.20    8.18
 -19 -15  13    1.41    6.57
  20  14 -14   14.55    8.69
 -20 -14  14    4.85    8.89
  21  13 -15    0.61    7.98
 -21 -13  15    0.71    9.80
  22  12 -16   12.63   10.20
 -22 -12  16   -3.74   10.20
  23  11 -17   -6.67    8.59
 -23 -11  17   -3.74    9.90
  24  10 -18   10.30    9.50
 -24 -10  18   -3.03   10.61
  25   9 -19    8.99    9.40
 -25  -9  19   -2.32   10.91
  26   8 -20   -6.57    9.70
 -26  -8  20   -5.86   10.41
  27   7 -21   -4.04   11.01
 -27  -7  21    1.92   10.20
  28   6 -22   -2.32    9.90
 -28  -6  22   -2.93   11.31
  29   5 -23    0.51    9.70
 -29  -5  23  -12.63   20.51
  30   4 -24    5.25    8.39
 -30  -4  24   -2.73    9.40
  31   3 -25    1.62   10.81
 -31  -3  25    1.92   10.51
  32   2 -26    8.59   10.51
 -32  -2  26   -4.95   19.70
 -33  -1  27   -6.67   21.42
  -5  37  11    0.10    8.79
   5 -37 -11    1.92    5.56
  -4  36  10    0.00    7.07
   4 -36 -10    0.91    7.48
  -3  35   9    2.83   11.11
   3 -35  -9    0.20    6.77
  -2  34   8   -1.41    8.28
   2 -34  -8    0.61    7.37
  -1  33   7   -2.83    9.09
   1 -33  -7   -0.20    6.97
   0  32   6    9.29    8.39
   0 -32  -6   -1.82    6.47
   1  31   5    6.87    8.18
  -1 -31  -5   -2.02    6.87
   2  30   4   -4.95    7.48
  -2 -30  -4   -3.33    5.56
   3  29   3   -2.83    7.98
  -3 -29  -3    1.82    5.76
   4  28   2    7.07    6.47
  -4 -28  -2    7.27    5.86
   5  27   1    2.73    6.36
  -5 -27  -1   -1.11    4.75
   6  26   0    1.82    5.46
  -6 -26   0    0.91    4.34
   7  25  -1    3.64    3.94
  -7 -25   1    3.64    5.76
   8  24  -2    0.61    3.03
  -8 -24   2   -0.51    3.23
  12  20  -6   14.14    3.23
 -12 -20   6   11.92    3.43
  13  19  -7    7.78    3.74
 -13 -19   7    8.39    4.14
  14  18  -8   -0.91    4.45
 -14 -18   8    2.22    4.65
  15  17  -9   -0.20    4.95
 -15 -17   9   -0.20    5.05
  16  16 -10   -3.03    5.35
 -16 -16  10    4.04    5.56
  17  15 -11   -0.30    6.16
 -17 -15  11    3.64    6.77
  18  14 -12   10.71    6.16
 -18 -14  12   17.17    7.27
  19  13 -13   11.01    8.18
 -19 -13  13   17.78    8.18
  20  12 -14   11.72    9.09
 -20 -12  14   12.73    8.59
  21  11 -15    6.26    9.09
 -21 -11  15    5.56    8.99
  22  10 -16    3.54   10.30
 -22 -10  16   -5.46   11.01
  23   9 -17    0.91    9.19
 -23  -9  17    4.65   10.91
  24   8 -18   10.71   11.72
 -24  -8  18   -5.35   11.31
  25   7 -19   11.62   10.30
 -25  -7  19    1.82   11.42
  26   6 -20   -8.99   10.30
 -26  -6  20    4.14   12.22
  27   5 -21    0.61   10.91
 -27  -5  21    5.76   11.31
  28   4 -22    2.02   10.20
 -28  -4  22   -0.10   11.31
  29   3 -23    2.12    9.60
 -29  -3  23   -2.73   11.92
  30   2 -24    0.30    8.69
 -30  -2  24    0.00    9.70
  31   1 -25    2.53   11.42
 -31  -1  25   -1.31    9.40
  32   0 -26   -7.48   10.51
 -32   0  26   -7.68   12.33
 -33   1  27    2.93   23.44
  -6  36  12   -0.30   10.10
   6 -36 -12   -1.72    6.77
  -5  35  11    0.71    7.58
   5 -35 -11   -3.54    8.28
  -4  34  10    6.16    9.40
   4 -34 -10   -5.15    6.67
  -3  33   9   -7.07    8.39
   3 -33  -9   10.41    7.58
  -2  32   8   -4.45    9.80
   2 -32  -8    6.47    7.48
  -1  31   7    1.82    7.48
   1 -31  -7    4.85    6.67
   0  30   6    1.62    8.99
   0 -30  -6    3.23    7.58
   1  29   5   -2.93    7.27
  -1 -29  -5    3.33    6.97
   2  28   4    4.24    7.37
  -2 -28  -4   -3.64    6.67
   3  27   3   -4.04    6.57
  -3 -27  -3    2.63    5.96
   4  26   2   -7.68    6.26
  -4 -26  -2    0.40    5.25
   5  25   1    4.75    5.76
  -5 -25  -1    3.84    4.75
   6  24   0    1.62    5.25
  -6 -24   0    1.62    3.94
   7  23  -1   16.27    3.94
  -7 -23   1    4.75    5.46
   8  22  -2   -1.11    2.63
  -8 -22   2   -1.92    3.03
  11  19  -5   18.08    3.03
 -11 -19   5   23.24    3.43
  12  18  -6   -2.02    3.74
 -12 -18   6    1.92    3.84
  13  17  -7   -3.33    4.24
 -13 -17   7   -3.33    4.55
  14  16  -8    8.59    4.85
 -14 -16   8    9.50    5.15
  15  15  -9    2.02    8.18
 -15 -15   9    6.77    4.95
  16  14 -10    6.77    6.36
 -16 -14  10    5.25    6.26
  17  13 -11    0.00    6.67
 -17 -13  11    0.30    6.97
  18  12 -12    3.03    7.37
 -18 -12  12   10.10    7.27
  19  11 -13    9.19    7.78
 -19 -11  13    3.74    7.37
  20  10 -14   -0.71    7.98
 -20 -10  14   -3.84    9.60
  21   9 -15    4.14    9.09
 -21  -9  15    9.50   11.52
  22   8 -16    9.80    9.19
 -22  -8  16    7.17   11.21
  23   7 -17    0.81   10.20
 -23  -7  17    6.97   10.81
  24   6 -18   12.83   11.92
 -24  -6  18   -2.53   11.62
  25   5 -19   -3.03   10.91
 -25  -5  19    2.63   12.53
  26   4 -20    0.61   12.12
 -26  -4  20    0.51   12.93
  27   3 -21   -1.72   10.61
 -27  -3  21   -2.12   11.92
  28   2 -22    0.81   10.91
 -28  -2  22   -5.05   11.21
  29   1 -23   -0.51   10.20
 -29  -1  23   -2.93   11.21
  30   0 -24   -2.53   10.00
 -30   0  24   -6.06    9.90
  31  -1 -25   -0.10    9.29
 -31   1  25    0.10    8.28
  32  -2 -26    3.64    8.69
 -32   2  26   -5.35   22.53
   9 -37 -15    1.31    7.98
   8 -36 -14   -3.84    8.18
  -7  35  13    1.41   10.00
   7 -35 -13    0.40    6.16
  -6  34  12    5.86   10.00
   6 -34 -12    6.77    9.19
  -5  33  11   -2.02   10.20
   5 -33 -11    3.94    7.58
  -4  32  10    1.92    7.17
   4 -32 -10    1.62    8.28
  -3  31   9   -2.32    9.19
   3 -31  -9   -3.23    8.08
  -2  30   8   -3.43    7.78
   2 -30  -8    7.07    7.48
  -1  29   7   -4.04    8.89
   1 -29  -7    2.22    6.77
   0  28   6   -4.14    8.49
   0 -28  -6    0.61    6.87
   1  27   5  -10.41   12.33
  -1 -27  -5    6.47    5.96
   2  26   4    4.45    6.77
  -2 -26  -4   -7.37    6.26
   3  25   3   14.95    6.77
  -3 -25  -3   12.93    5.66
   4  24   2    5.25    6.16
  -4 -24  -2    3.54    5.05
   5  23   1   20.31    6.26
  -5 -23  -1   17.17    4.75
   6  22   0   12.43    4.55
  -6 -22   0    5.86    4.04
   7  21  -1    7.88    3.84
  -7 -21   1    7.78    5.35
   8  20  -2    9.09    3.74
  -8 -20   2    5.35    2.73
 -10 -18   4   73.04    4.04
  11  17  -5    8.49    3.74
 -11 -17   5   12.33    3.64
  12  16  -6   39.20    4.34
 -12 -16   6   35.66    4.45
  13  15  -7    2.02    4.34
 -13 -15   7    5.15    4.95
  14  14  -8    4.45    7.37
 -14 -14   8   -1.52    5.96
  15  13  -9    6.87    6.77
 -15 -13   9    9.60    6.36
  16  12 -10   13.54    6.57
 -16 -12  10    6.16    6.67
  17  11 -11   53.54    7.98
 -17 -11  11   60.01    8.08
  18  10 -12    9.70    7.17
 -18 -10  12    7.58    7.17
  19   9 -13   21.82    8.69
 -19  -9  13   21.52    8.18
  20   8 -14    1.21   10.61
 -20  -8  14   -5.46    9.29
  21   7 -15   -1.82   10.10
 -21  -7  15   -7.07   10.41
  22   6 -16    0.51   12.63
 -22  -6  16   10.00   12.02
  23   5 -17   -9.09   10.61
 -23  -5  17   -8.18   11.62
  24   4 -18    6.97   10.71
 -24  -4  18   -0.81   12.93
  25   3 -19   14.04   11.52
 -25  -3  19   -1.72   12.12
  26   2 -20   15.86   11.52
 -26  -2  20   -3.33   12.83
  27   1 -21   -4.65   11.62
 -27  -1  21    3.03   12.02
  28   0 -22    7.17   11.42
 -28   0  22    1.11   12.22
  29  -1 -23    9.29   10.20
 -29   1  23   -1.72    9.90
  30  -2 -24   -1.41   10.30
 -30   2  24    7.78   10.61
  31  -3 -25   12.73   16.27
  11 -37 -17   -0.71    6.47
  10 -36 -16   -4.65    7.17
  -9  35  15   -4.04   11.92
   9 -35 -15   -4.65    9.09
  -8  34  14   -0.10    9.70
   8 -34 -14    5.76    7.17
  -7  33  13    0.81    9.70
   7 -33 -13   15.76    9.90
  -6  32  12    5.46    9.80
   6 -32 -12    1.41    8.39
  -5  31  11    3.84    8.28
   5 -31 -11   16.27    8.89
  -4  30  10    3.43    8.99
   4 -30 -10    5.46    7.98
  -3  29   9   -2.02    6.47
   3 -29  -9    0.10    7.88
  -2  28   8    6.36    9.70
   2 -28  -8    0.10    7.27
  -1  27   7   -6.06    8.28
   1 -27  -7   -9.40    6.87
   0  26   6   -4.34    8.39
   0 -26  -6    2.02    7.48
   1  25   5    4.65    6.36
  -1 -25  -5    3.74    6.87
   2  24   4    6.26    6.57
  -2 -24  -4   -5.46    6.26
   3  23   3    9.09    6.67
  -3 -23  -3    8.18    5.15
   4  22   2    2.22    5.86
  -4 -22  -2   -2.12    8.28
   5  21   1   21.22    5.56
  -5 -21  -1   14.65    4.55
   6  20   0    5.46    4.45
  -6 -20   0   11.92    3.94
   7  19  -1   22.23    3.23
  -7 -19   1   17.17    4.95
  -8 -18   2    8.59    2.63
  -9 -17   3   14.95    2.53
  10  16  -4   28.39    3.03
 -10 -16   4   28.59    3.54
  11  15  -5   22.83    3.94
 -11 -15   5   21.32    3.64
  12  14  -6   27.48    3.94
 -12 -14   6   21.22    4.55
  13  13  -7    8.28    8.89
 -13 -13   7    8.28    5.15
  14  12  -8   24.85    6.26
 -14 -12   8   17.88    6.26
  15  11  -9   12.22    6.47
 -15 -11   9   12.83    7.17
  16  10 -10    6.77    7.48
 -16 -10  10   10.51    7.07
  17   9 -11   20.21    7.48
 -17  -9  11   18.89    7.58
  18   8 -12   17.17    8.69
 -18  -8  12   18.79    8.49
  19   7 -13    1.01    8.08
 -19  -7  13   15.66    9.19
  20   6 -14    2.73    8.79
 -20  -6  14    0.51    9.29
  21   5 -15    7.07    9.50
 -21  -5  15   16.27   11.21
  22   4 -16   -6.67   11.01
 -22  -4  16    8.28   12.02
  23   3 -17   -8.08   11.42
 -23  -3  17   -0.61   12.33
  24   2 -18    2.83   11.82
 -24  -2  18   -3.54   12.02
  25   1 -19    3.33   10.91
 -25  -1  19   -7.58   13.13
  26   0 -20    2.12   11.92
 -26   0  20    7.88   13.03
  27  -1 -21   -5.96   13.34
 -27   1  21    7.98   13.23
  28  -2 -22    5.15   10.71
 -28   2  22    0.81    9.60
  29  -3 -23   -4.85   10.61
 -29   3  23   -5.86   12.43
  30  -4 -24   -8.99   20.91
 -30   4  24    5.15   13.13
  31  -5 -25   13.84   21.52
  11 -35 -17   -2.42    7.78
  10 -34 -16    4.95    6.67
  -9  33  15   -2.53    8.99
   9 -33 -15    1.92    6.87
  -8  32  14   -1.21    9.70
   8 -32 -14    2.42    8.69
  -7  31  13   -7.98   10.41
   7 -31 -13   -0.71    7.58
  -6  30  12    4.95   10.41
   6 -30 -12   -1.41    8.99
  -5  29  11    5.05   12.33
   5 -29 -11    4.85    9.19
  -4  28  10    2.22   10.10
   4 -28 -10    5.05    8.49
  -3  27   9    7.88   10.20
   3 -27  -9   -6.97    8.18
  -2  26   8    7.98    8.28
   2 -26  -8    7.58    7.58
  -1  25   7   -5.66    9.19
   1 -25  -7    5.66    7.17
   0  24   6    4.04    6.57
   0 -24  -6   -1.62    6.16
   1  23   5   21.32    7.48
  -1 -23  -5   16.27    6.77
   2  22   4    3.94    6.77
  -2 -22  -4    3.33    5.86
   3  21   3  102.64    8.18
  -3 -21  -3   88.50    7.17
   4  20   2   22.33    6.06
  -4 -20  -2   14.24    4.75
   5  19   1   76.38    6.06
  -5 -19  -1   81.73    4.95
   6  18   0   16.97    4.24
  -6 -18   0    9.09    3.64
   7  17  -1    0.40    2.83
  -7 -17   1    0.91    2.73
  -8 -16   2  193.16    6.26
   9  15  -3    7.48    2.42
  -9 -15   3    3.23    2.53
  11  13  -5    8.99    3.94
 -11 -13   5   14.35    3.84
  12  12  -6   59.00    6.26
 -12 -12   6   64.76    5.76
  13  11  -7   11.31    5.76
 -13 -11   7    8.69    5.56
  14  10  -8    2.12    6.06
 -14 -10   8   15.66    5.56
  15   9  -9  120.83    9.40
 -15  -9   9  136.69   10.41
  16   8 -10    1.41    7.27
 -16  -8  10   -0.61    7.98
  17   7 -11   88.60   10.00
 -17  -7  11   75.67    9.90
  18   6 -12   -2.83    8.08
 -18  -6  12    6.06    9.60
  19   5 -13   23.64    8.89
 -19  -5  13   21.22   14.75
  20   4 -14  -10.51    7.68
 -20  -4  14    5.86   10.51
  21   3 -15   -4.45   10.20
 -21  -3  15   -2.32   11.42
  22   2 -16   24.45   11.92
 -22  -2  16    2.83   12.33
  23   1 -17    4.04   11.21
 -23  -1  17   17.58   13.74
  24   0 -18    7.27   13.64
 -24   0  18   -0.30   14.04
  25  -1 -19   -8.18   13.03
 -25   1  19    1.21   14.65
  26  -2 -20   -0.71   10.51
 -26   2  20   -2.93   11.62
  27  -3 -21  -14.75   13.23
 -27   3  21   -4.34   12.93
  28  -4 -22   -7.37   11.31
 -28   4  22   -0.91   14.65
  29  -5 -23   -4.34    9.90
 -29   5  23   -8.39   13.54
  30  -6 -24    1.21   10.61
 -30   6  24    6.36   11.31
  31  -7 -25    3.13   18.08
 -31   7  25    0.10   11.42
  12 -34 -18    1.31    6.36
 -11  33  17   -4.34   10.61
  11 -33 -17   -0.91    6.16
 -10  32  16   -4.65    9.90
  10 -32 -16   -4.45    7.07
  -9  31  15    2.42   10.71
   9 -31 -15    6.57    7.58
  -8  30  14   -6.77   11.82
   8 -30 -14   -5.46    8.18
  -7  29  13   -3.23   11.72
   7 -29 -13    4.75    9.09
  -6  28  12    6.36   11.62
   6 -28 -12   -6.57    8.59
  -5  27  11   -1.62    9.80
   5 -27 -11    4.04    8.18
  -4  26  10    0.51   10.91
   4 -26 -10   -1.82    8.28
  -3  25   9   12.33    8.79
   3 -25  -9    0.91    7.37
  -2  24   8   10.41    8.69
   2 -24  -8    5.56    7.37
  -1  23   7   16.77    7.88
   1 -23  -7   11.62    6.77
   0  22   6    3.54    7.17
   0 -22  -6    9.09    7.17
   1  21   5   29.40    7.98
  -1 -21  -5   18.08    6.36
   2  20   4   21.32    5.96
  -2 -20  -4   17.38    5.56
   3  19   3   23.34    6.16
  -3 -19  -3   24.75    5.35
   4  18   2   71.53    6.36
  -4 -18  -2   73.95    5.76
   5  17   1   40.81    4.65
  -5 -17  -1   35.56    4.24
   6  16   0  127.19    5.56
  -6 -16   0  131.23    5.35
  -7 -15   1    9.70    2.12
   9  13  -3   32.63    2.83
  -9 -13   3   35.06    2.83
  10  12  -4  106.58    5.25
 -10 -12   4  101.33    5.35
  11  11  -5  181.44    8.99
 -11 -11   5  173.16    7.88
  12  10  -6    8.49    4.85
 -12 -10   6    5.66    4.75
  13   9  -7  111.13    7.17
 -13  -9   7  107.29    7.98
  14   8  -8    4.34    6.36
 -14  -8   8    4.95    6.97
  15   7  -9   58.49    7.58
 -15  -7   9   56.68    6.87
  16   6 -10   24.25    8.89
 -16  -6  10   21.72    7.58
  17   5 -11   15.36    8.28
 -17  -5  11    1.31    9.80
  18   4 -12   42.94    9.70
 -18  -4  12   39.40   10.00
  19   3 -13    2.73    9.09
 -19  -3  13    2.83   11.01
  20   2 -14    8.39   10.10
 -20  -2  14   18.18   10.51
  21   1 -15   -5.46   10.61
 -21  -1  15  -12.53   11.62
  22   0 -16  -10.71   11.21
 -22   0  16   -0.40   13.34
  23  -1 -17    7.98   12.22
 -23   1  17   11.31   13.64
  24  -2 -18   -5.66   10.71
 -24   2  18    0.40   13.84
  25  -3 -19   23.13   13.54
 -25   3  19   15.46   11.11
  26  -4 -20   -3.94   13.54
 -26   4  20    3.94   15.56
  27  -5 -21    1.11   12.93
 -27   5  21   -0.91   14.65
  28  -6 -22   -2.32   10.51
 -28   6  22   -4.24   14.65
  29  -7 -23    1.72    9.90
 -29   7  23    5.15    7.48
  30  -8 -24   -4.85    9.19
 -30   8  24   -6.67   12.93
 -31   9  25    1.01   15.66
  13 -33 -19   -3.13    9.29
  12 -32 -18   -1.52    6.06
 -11  31  17   23.24   12.33
  11 -31 -17    0.10    7.17
 -10  30  16   -3.23   12.22
  10 -30 -16    1.11    8.39
  -9  29  15    0.61   12.02
   9 -29 -15   -6.77   10.00
  -8  28  14    8.39   12.63
   8 -28 -14    4.24    9.29
  -7  27  13    4.14   11.11
   7 -27 -13    0.40    9.50
  -6  26  12    9.60   12.02
   6 -26 -12    4.04   10.51
  -5  25  11    2.22   11.82
   5 -25 -11    3.23    9.90
  -4  24  10   12.73   10.41
   4 -24 -10    6.06    8.59
  -3  23   9   -2.73    9.60
   3 -23  -9   -4.65    7.98
  -2  22   8    2.02    8.69
   2 -22  -8    0.91    8.18
  -1  21   7   -2.63    7.78
   1 -21  -7    5.76    6.87
   0  20   6    3.13    8.18
   0 -20  -6    5.96    7.37
   1  19   5   72.03    8.28
  -1 -19  -5   88.70    6.97
   2  18   4   78.40    7.78
  -2 -18  -4   64.86    6.67
   3  17   3   95.37    6.97
  -3 -17  -3   93.65    6.36
   4  16   2   -4.04    4.55
  -4 -16  -2    1.11    3.64
   5  15   1   16.27    3.64
  -5 -15  -1   13.23    3.23
   6  14   0  102.84    4.24
  -6 -14   0   96.48    6.16
   9  11  -3   85.47    3.84
  -9 -11   3   94.96    4.34
  10  10  -4  224.38    9.70
 -10 -10   4  241.96    9.80
  11   9  -5   59.10    5.25
 -11  -9   5   61.22    5.35
  12   8  -6    5.76    5.66
 -12  -8   6   12.93    4.75
  13   7  -7  140.63    8.89
 -13  -7   7  143.76    9.60
  14   6  -8   23.64    6.97
 -14  -6   8   21.82    7.58
  15   5  -9  133.05   10.61
 -15  -5   9  146.49   10.30
  16   4 -10   29.70    8.39
 -16  -4  10   24.65    8.89
  17   3 -11  107.09   10.81
 -17  -3  11   91.23   10.81
  18   2 -12   37.28   10.10
 -18  -2  12   17.58   11.21
  19   1 -13   13.34    9.90
 -19  -1  13    8.89   10.10
  20   0 -14    9.50   11.01
 -20   0  14    6.36   10.10
  21  -1 -15   -6.97   11.31
 -21   1  15  -10.20   12.33
  22  -2 -16   22.83   11.72
 -22   2  16   26.47   13.54
  23  -3 -17    7.58   10.81
 -23   3  17    1.62   10.91
  24  -4 -18   13.44   12.73
 -24   4  18   -7.98   15.25
  25  -5 -19   -0.71   12.93
 -25   5  19  -11.72   15.15
  26  -6 -20   -8.69   12.73
 -26   6  20    0.40   15.56
  27  -7 -21    1.01   10.10
 -27   7  21    8.08   10.71
  28  -8 -22   -9.60   13.23
 -28   8  22    0.91   14.14
  29  -9 -23   12.22    9.80
 -29   9  23    3.43   15.76
  30 -10 -24   -3.84    9.29
 -30  10  24    1.92    7.78
 -31  11  25    3.03   14.14
  14 -32 -20    5.05   10.41
 -13  31  19   20.10   17.07
  13 -31 -19    1.41    6.26
 -12  30  18   -2.22   17.17
  12 -30 -18   -3.13    8.39
 -11  29  17   10.41   11.31
  11 -29 -17   13.03    9.80
 -10  28  16    0.71   12.83
  10 -28 -16   -3.84    9.29
  -9  27  15    7.48   12.22
   9 -27 -15   -3.43    9.90
  -8  26  14   14.04   12.73
   8 -26 -14   -3.84   10.20
  -7  25  13    1.11   14.95
   7 -25 -13    1.01   10.81
  -6  24  12    6.67   11.21
   6 -24 -12   -3.94    9.09
  -5  23  11    4.75   10.30
   5 -23 -11    6.57    7.58
  -4  22  10   -8.08    9.40
   4 -22 -10    4.65    7.58
  -3  21   9    9.40    9.29
   3 -21  -9   21.32    7.17
  -2  20   8   12.93    8.99
   2 -20  -8   12.53    6.97
  -1  19   7   33.74    8.28
   1 -19  -7   29.80    7.37
   0  18   6   15.15    6.57
   0 -18  -6   10.81    6.87
   1  17   5   35.86    7.48
  -1 -17  -5   27.18    5.76
   2  16   4    3.33    5.46
  -2 -16  -4    7.98    4.85
   3  15   3    6.87    4.45
  -3 -15  -3    5.66    3.94
   4  14   2  172.85    7.07
  -4 -14  -2  170.23    6.67
   5  13   1   97.69    4.34
  -5 -13  -1   95.27    4.24
   8  10  -2   -0.10    3.23
  -8 -10   2    2.42    2.02
   9   9  -3   63.95    4.34
  -9  -9   3   56.78    4.24
  10   8  -4   27.68    4.24
 -10  -8   4   30.31    4.24
  11   7  -5   93.04    6.57
 -11  -7   5   96.08    7.17
  12   6  -6   97.59    7.37
 -12  -6   6   95.37    7.17
  13   5  -7   69.71    7.88
 -13  -5   7   87.89    6.87
  14   4  -8   16.77    6.97
 -14  -4   8   15.66    8.28
  15   3  -9   -2.73    7.88
 -15  -3   9   12.73    7.68
  16   2 -10   -2.93    8.69
 -16  -2  10  -13.74    8.59
  17   1 -11  -15.25    8.79
 -17  -1  11    1.41   10.30
  18   0 -12   -5.05    9.19
 -18   0  12   -0.30   10.61
  19  -1 -13   -2.42   11.21
 -19   1  13    2.63   12.22
  20  -2 -14   14.14   10.91
 -20   2  14   17.48   12.22
  21  -3 -15   -5.05    9.80
 -21   3  15   12.12   12.83
  22  -4 -16    3.23   12.02
 -22   4  16   -7.68   13.44
  23  -5 -17    9.50   13.13
 -23   5  17   12.63   14.75
  24  -6 -18  -16.16   13.74
 -24   6  18   -9.80   16.06
  25  -7 -19   10.20   10.51
 -25   7  19   11.82   16.67
  26  -8 -20    6.36   12.53
 -26   8  20    7.07   15.86
  27  -9 -21   -4.24   10.71
 -27   9  21  -13.74   14.95
  28 -10 -22   -2.73    9.70
 -28  10  22   24.85   28.69
  29 -11 -23   -4.55   10.20
 -29  11  23   -3.94   13.94
  30 -12 -24   10.10   19.80
 -30  12  24    7.58   12.22
  16 -32 -22    5.86    9.90
  15 -31 -21    1.11    7.27
 -14  30  20   -0.30   19.09
  14 -30 -20   11.01    8.79
 -13  29  19   -0.40   17.07
  13 -29 -19    2.83    9.29
 -12  28  18   -8.28   13.23
  12 -28 -18    0.40    9.40
 -11  27  17    4.85   15.46
  11 -27 -17    3.54   10.51
 -10  26  16    7.98   13.44
  10 -26 -16   -8.18   11.11
  -9  25  15  -16.97   13.44
   9 -25 -15   -5.15   10.71
  -8  24  14   -3.13   14.65
   8 -24 -14   -8.99   11.01
  -7  23  13    7.07   11.52
   7 -23 -13    5.96    9.50
  -6  22  12   -1.41   10.81
   6 -22 -12    4.45    9.19
  -5  21  11    3.43    9.70
   5 -21 -11    2.42    7.88
  -4  20  10   -2.02    9.19
   4 -20 -10   11.01    8.99
  -3  19   9   18.39    9.60
   3 -19  -9    8.89    8.39
  -2  18   8    7.07    9.80
   2 -18  -8   13.03    7.68
  -1  17   7    0.30    7.58
   1 -17  -7   -0.71    6.57
   0  16   6  151.94    9.40
   0 -16  -6  126.89    8.39
   1  15   5    8.79    6.26
  -1 -15  -5   17.17    5.25
   2  14   4  170.23    9.09
  -2 -14  -4  176.29    8.49
   3  13   3   35.16    4.34
  -3 -13  -3   30.11    4.04
   4  12   2   86.28    4.65
  -4 -12  -2   86.68    4.45
   5  11   1   45.16    2.42
  -5 -11  -1   45.46    2.42
   8   8  -2  144.16    5.96
  -8  -8   2  146.99    5.86
   9   7  -3  307.93   16.27
  -9  -7   3  264.99   15.46
  10   6  -4  291.96   17.17
 -10  -6   4  312.17   12.73
  11   5  -5   -0.30    4.55
 -11  -5   5    6.57    5.35
  12   4  -6  116.48    8.18
 -12  -4   6   95.57    7.27
  13   3  -7   11.92    6.67
 -13  -3   7    6.67    6.16
  14   2  -8  248.32   12.53
 -14  -2   8  245.80   12.33
  15   1  -9    6.36    8.69
 -15  -1   9   -4.75    8.59
  16   0 -10  117.59   11.11
 -16   0  10  121.33   12.73
  17  -1 -11    2.73    9.90
 -17   1  11    1.11    9.90
  18  -2 -12   20.51   10.30
 -18   2  12   14.85   11.42
  19  -3 -13   -2.53   11.62
 -19   3  13    9.50   11.21
  20  -4 -14   10.00    9.70
 -20   4  14    4.34   10.30
  21  -5 -15    9.40   11.82
 -21   5  15   22.43   13.54
  22  -6 -16    3.03   12.02
 -22   6  16   -8.59   15.15
  23  -7 -17    9.19   12.53
 -23   7  17   13.34   15.36
  24  -8 -18   -0.20   13.84
 -24   8  18   22.33   15.76
  25  -9 -19  -12.43   13.03
 -25   9  19   -4.65   16.06
  26 -10 -20   -0.81   12.73
 -26  10  20   12.12   16.87
  27 -11 -21   -7.37   12.43
 -27  11  21    9.80   12.73
  28 -12 -22    3.23   10.51
 -28  12  22   -5.76   25.76
  29 -13 -23    0.00   10.30
 -29  13  23    9.80   24.25
  30 -14 -24  -11.01   18.18
 -30  14  24   37.48   29.50
  17 -31 -23   -0.30    9.60
  16 -30 -22    0.51    7.88
 -15  29  21    3.94    9.70
  15 -29 -21   -0.30    7.58
 -14  28  20    9.90   16.57
  14 -28 -20    3.84   10.71
 -13  27  19   11.42   12.63
  13 -27 -19   -3.13   10.61
 -12  26  18   -3.13   15.25
  12 -26 -18   -2.12   10.91
 -11  25  17    2.12   13.84
  11 -25 -17   12.43   10.41
 -10  24  16   12.22   15.66
  10 -24 -16    4.85   10.91
  -9  23  15    4.75   13.44
   9 -23 -15   14.65   10.71
  -8  22  14    5.96   12.53
   8 -22 -14   -5.25   10.41
  -7  21  13    1.72   11.42
   7 -21 -13   -3.43    9.29
  -6  20  12   20.61   11.01
   6 -20 -12   17.78    8.69
  -5  19  11   21.42   10.81
   5 -19 -11   31.32    9.19
  -4  18  10   89.51   10.91
   4 -18 -10   89.81   10.20
  -3  17   9   29.30    8.28
   3 -17  -9   29.60    7.98
  -2  16   8  237.61   13.84
   2 -16  -8  219.73   11.72
  -1  15   7   10.51    7.48
   1 -15  -7    7.07    6.87
   0  14   6  122.14    8.28
   0 -14  -6  100.52    7.48
   1  13   5  101.13    7.37
  -1 -13  -5  103.75    6.47
   2  12   4   96.48    6.57
  -2 -12  -4   85.97    5.86
   3  11   3  589.69   26.27
  -3 -11  -3  664.14   27.38
   4  10   2   12.12    2.53
  -4 -10  -2   16.06    2.42
   7   7  -1  285.50   12.43
  -7  -7   1  275.09   11.92
   8   6  -2  236.50    9.70
  -8  -6   2  236.00   12.93
   9   5  -3   34.55    5.15
  -9  -5   3   30.61    4.55
  11   3  -5  308.63   14.14
 -11  -3   5  317.52   18.49
  12   2  -6  564.13   19.50
 -12  -2   6  553.72   30.11
  13   1  -7   10.61    6.97
 -13  -1   7   14.35    7.58
  14   0  -8  140.63    9.90
 -14   0   8  121.84   10.20
  15  -1  -9   -4.75    6.67
 -15   1   9   -1.62    8.79
  16  -2 -10    8.89    9.09
 -16   2  10    8.89   10.20
  17  -3 -11   86.88   11.11
 -17   3  11   92.44   13.13
  18  -4 -12   44.75   10.41
 -18   4  12   45.76   11.31
  19  -5 -13   18.18    9.90
 -19   5  13   24.45   10.20
  20  -6 -14   22.53   11.01
 -20   6  14   12.73   13.03
  21  -7 -15    9.29   12.22
 -21   7  15    2.22   13.94
  22  -8 -16    2.73   11.52
 -22   8  16    4.14   11.42
  23  -9 -17    0.20   13.34
 -23   9  17    4.04   15.56
  24 -10 -18   -6.57   14.24
 -24  10  18    6.97   16.16
  25 -11 -19   -1.21   11.52
 -25  11  19   10.71   16.27
  26 -12 -20    0.81   11.92
 -26  12  20   -1.82   11.82
  27 -13 -21   -0.51   10.71
 -27  13  21    8.39   25.16
  28 -14 -22   -1.41    8.59
 -28  14  22  -21.62   22.93
  29 -15 -23  -10.30   17.17
 -29  15  23  -13.94   19.40
  17 -29 -23    4.85   11.52
 -16  28  22   -0.91   10.51
  16 -28 -22    0.61   10.00
 -15  27  21   -2.63   10.71
  15 -27 -21    8.49   10.81
 -14  26  20    3.23   13.13
  14 -26 -20    4.04   12.33
 -13  25  19  -11.42   12.53
  13 -25 -19   -4.14   10.00
 -12  24  18   -2.93   15.05
  12 -24 -18   -0.71   11.31
 -11  23  17  -16.27   14.75
  11 -23 -17    1.82   11.21
 -10  22  16  -19.70   14.04
  10 -22 -16   -1.72   12.02
  -9  21  15   11.31   12.73
   9 -21 -15   12.43   10.41
  -8  20  14    2.53   11.92
   8 -20 -14    3.84    9.80
  -7  19  13    7.78   11.72
   7 -19 -13   17.38    9.90
  -6  18  12   -6.87   11.11
   6 -18 -12   -2.12    9.09
  -5  17  11   15.15    9.90
   5 -17 -11   20.91    8.49
  -4  16  10   34.45   10.41
   4 -16 -10   36.17    9.50
  -3  15   9   19.60    8.59
   3 -15  -9   11.82    7.37
  -2  14   8  246.00   12.12
   2 -14  -8  239.13   11.42
  -1  13   7    9.19    6.06
   1 -13  -7    4.65    6.06
   0  12   6   97.69    7.48
   0 -12  -6  117.69    7.37
   1  11   5   55.06    5.76
  -1 -11  -5   49.40    4.75
   2  10   4   10.41    4.34
  -2 -10  -4   10.91    3.64
   3   9   3    2.93    2.93
  -3  -9  -3    5.25    2.63
   4   8   2   75.67    3.33
  -4  -8  -2   77.79    3.54
   8   4  -2   82.13    5.76
  -8  -4   2   85.77    5.46
   9   3  -3    3.74    4.24
  -9  -3   3    3.74    4.24
  10   2  -4   18.08    4.75
 -10  -2   4   16.77    4.75
  11   1  -5   47.28    6.26
 -11  -1   5   43.74    7.07
  12   0  -6  109.61    8.39
 -12   0   6  120.52    8.79
  13  -1  -7   -1.31    7.17
 -13   1   7    5.46    7.58
  14  -2  -8  226.10   12.93
 -14   2   8  245.80   13.23
  15  -3  -9   -1.52    7.07
 -15   3   9   -3.33    9.60
  16  -4 -10   32.33   10.20
 -16   4  10   34.15    9.19
  17  -5 -11   11.92   10.20
 -17   5  11   -1.52   10.81
  18  -6 -12   11.42   10.00
 -18   6  12   -5.35    9.40
  19  -7 -13   14.75   10.61
 -19   7  13   16.06   12.53
  20  -8 -14   -5.86   12.83
 -20   8  14   -3.94   14.14
  21  -9 -15    8.79   13.13
 -21   9  15   20.21   14.04
  22 -10 -16  -23.13   13.34
 -22  10  16  -13.23   15.46
  23 -11 -17   13.13   10.81
 -23  11  17    2.12   13.64
  24 -12 -18   -5.35   13.23
 -24  12  18   32.63   16.77
  25 -13 -19    4.34   12.83
 -25  13  19   -7.37   16.87
  26 -14 -20   -2.32   12.02
 -26  14  20  -27.58   27.88
  27 -15 -21    4.45   12.33
 -27  15  21    1.52   16.06
  28 -16 -22   -2.02    9.40
 -28  16  22   16.06   19.50
  29 -17 -23   16.06   14.35
 -29  17  23   -3.03   17.88
  18 -28 -24   10.51   14.75
 -17  27  23    6.26   14.55
  17 -27 -23   -0.20    9.09
 -16  26  22  -13.03   13.64
  16 -26 -22   16.67   11.62
 -15  25  21   -9.29   14.45
  15 -25 -21   -2.63   11.01
 -14  24  20    9.40   15.36
  14 -24 -20    3.84   12.22
 -13  23  19    3.94   12.33
  13 -23 -19   -3.23    9.40
 -12  22  18    4.04   15.36
  12 -22 -18    4.75   11.92
 -11  21  17   11.42   14.65
  11 -21 -17    5.56   12.43
 -10  20  16   10.00   11.11
  10 -20 -16    4.24   11.62
  -9  19  15   12.12   12.83
   9 -19 -15   19.90   10.91
  -8  18  14   -0.51   11.62
   8 -18 -14   11.92    9.29
  -7  17  13   -8.69   11.72
   7 -17 -13   -3.13    8.89
  -6  16  12   61.52   11.82
   6 -16 -12   47.48    9.29
  -5  15  11   23.24    9.90
   5 -15 -11   34.95    8.18
  -4  14  10  394.30   19.09
   4 -14 -10  375.51   17.28
  -3  13   9   36.98    8.49
   3 -13  -9   38.39    7.58
  -2  12   8  256.71   12.73
   2 -12  -8  260.65   12.63
  -1  11   7    7.68    5.66
   1 -11  -7    9.29    5.66
   0  10   6   78.90    6.16
   0 -10  -6   62.33    5.86
   2   8   4   76.27    5.86
  -2  -8  -4   82.54    5.25
   5   5   1  963.78   24.75
   6   4   0  103.25    7.98
   7   3  -1   48.09    6.97
  -7  -3   1   49.40    6.77
   9   1  -3   86.98    7.17
  -9  -1   3   83.95    6.26
  10   0  -4  356.92   13.94
 -10   0   4  348.44   14.04
  11  -1  -5   41.52    6.97
 -11   1   5   44.15    5.66
  12  -2  -6  532.00   20.31
 -12   2   6  529.07   21.22
  13  -3  -7    5.46    7.37
 -13   3   7    3.94    8.28
  14  -4  -8   12.83    8.59
 -14   4   8   18.59    9.60
  15  -5  -9  133.56   11.92
 -15   5   9  153.15   12.63
  16  -6 -10   23.44   10.00
 -16   6  10   15.15   11.01
  17  -7 -11   67.99   10.61
 -17   7  11   74.66    9.09
  18  -8 -12   18.39   11.62
 -18   8  12   18.18   12.33
  19  -9 -13   34.95   11.31
 -19   9  13   36.37   14.04
  20 -10 -14   -5.46   13.34
 -20  10  14    9.80   11.92
  21 -11 -15    2.12   12.22
 -21  11  15   -9.50   16.06
  22 -12 -16  -11.21   14.45
 -22  12  16   11.92   15.86
  23 -13 -17    7.78   13.94
 -23  13  17  -21.72   15.66
  24 -14 -18   -9.19   13.94
 -24  14  18    1.62   15.46
  25 -15 -19   10.30   13.34
 -25  15  19    4.95   15.76
  26 -16 -20   -5.76   10.41
 -26  16  20   -9.80   21.01
  27 -17 -21   -6.47   11.01
 -27  17  21  -10.10   22.43
  28 -18 -22    2.93   11.11
 -28  18  22    6.87   18.08
  19 -27 -25    0.91   11.82
 -18  26  24    6.06   14.95
  18 -26 -24   -0.81    9.50
 -17  25  23    0.30   13.23
  17 -25 -23    1.01    9.90
 -16  24  22   -1.92   20.91
  16 -24 -22   13.54   11.01
 -15  23  21    4.95   14.35
  15 -23 -21   -1.62   10.61
 -14  22  20    4.75   16.16
  14 -22 -20    2.42   11.92
 -13  21  19   10.91   13.34
  13 -21 -19    3.84   10.61
 -12  20  18  -12.12   15.66
  12 -20 -18   10.91   11.82
 -11  19  17    3.54   14.35
  11 -19 -17   11.72   12.33
 -10  18  16   -0.20   13.54
  10 -18 -16   -0.81    9.09
  -9  17  15   14.95   12.43
   9 -17 -15  -10.00   10.20
  -8  16  14   14.75   12.33
   8 -16 -14    2.53   10.41
  -7  15  13    1.72   11.52
   7 -15 -13    0.10    9.19
  -6  14  12   30.61   10.61
   6 -14 -12   29.30    8.49
  -5  13  11   -0.40   10.81
   5 -13 -11   12.43    7.98
  -4  12  10  118.91   10.00
   4 -12 -10   95.27    8.99
  -3  11   9   80.72    8.79
   3 -11  -9   95.47    8.49
  -2  10   8    2.63    6.47
   2 -10  -8   -2.02    6.67
  -1   9   7  406.02   17.07
   1  -9  -7  427.64   16.97
   0   8   6  409.46   23.84
   0  -8  -6  424.71   23.44
   1   7   5  272.67   16.47
  -1  -7  -5  277.82   11.82
   3   5   3   13.84    3.23
  -3  -5  -3   18.49    3.23
   4   4   2  847.60   32.53
  -4  -4  -2  817.80   22.53
   5   3   1   12.33    2.93
  -5  -3  -1    8.08    2.63
   6   2   0  425.62   15.66
  -6  -2   0  438.75   15.96
   7   1  -1   22.12    6.77
  -7  -1   1   17.78    5.25
   8   0  -2    9.50    5.15
  -8   0   2    6.87    5.35
   9  -1  -3   85.06    7.37
  -9   1   3   85.87    7.17
  10  -2  -4   10.10    5.96
 -10   2   4   13.44    6.36
  11  -3  -5  311.06   13.94
 -11   3   5  322.47   14.95
  12  -4  -6  106.78    8.59
 -12   4   6  117.49    9.90
  13  -5  -7   80.92    9.70
 -13   5   7   66.88    8.39
  14  -6  -8   28.99    7.78
 -14   6   8   32.83   10.41
  15  -7  -9   49.00   10.61
 -15   7   9   67.08   11.82
  16  -8 -10   -3.74    8.59
 -16   8  10   -2.73    9.70
  17  -9 -11   18.79   11.31
 -17   9  11   16.87   12.63
  18 -10 -12   11.31    9.09
 -18  10  12    3.54    9.19
  19 -11 -13    4.55   12.53
 -19  11  13    2.53   13.94
  20 -12 -14   15.56   10.71
 -20  12  14   28.59   24.85
  21 -13 -15   11.92   13.84
 -21  13  15  -11.52   16.27
  22 -14 -16   -0.40   10.61
 -22  14  16   25.76   23.94
  23 -15 -17   -4.85   14.14
 -23  15  17  -23.84   27.68
  24 -16 -18   -3.74   18.79
 -24  16  18    2.32   12.53
  25 -17 -19    8.79   16.47
 -25  17  19   -2.73   21.72
  26 -18 -20   -1.62   16.47
 -26  18  20   -0.10   15.56
  27 -19 -21   -2.22   14.65
 -27  19  21    4.45   22.33
  28 -20 -22   -4.95   10.00
 -19  25  25   -3.33   19.80
  19 -25 -25    1.11    8.79
 -18  24  24    6.36   13.23
  18 -24 -24    5.96    9.90
 -17  23  23    2.12   15.15
  17 -23 -23   -6.57    9.19
 -16  22  22    6.77   13.03
  16 -22 -22    6.26   10.91
 -15  21  21  -13.34   16.57
  15 -21 -21    2.53   12.43
 -14  20  20   10.71   17.58
  14 -20 -20    5.35   12.53
 -13  19  19    0.10   11.82
  13 -19 -19    5.96   10.51
 -12  18  18   14.35   16.06
  12 -18 -18   23.64   12.33
 -11  17  17   38.49   13.23
  11 -17 -17   18.49   11.52
 -10  16  16   24.04   14.24
  10 -16 -16   13.84    8.79
  -9  15  15  -18.18   12.73
   9 -15 -15   -4.75    8.49
  -8  14  14   13.84   11.42
   8 -14 -14   -3.03    8.79
  -7  13  13    4.34   10.91
   7 -13 -13   -2.02    8.99
  -6  12  12   71.02   11.21
   6 -12 -12   64.76   10.20
  -5  11  11  199.73   13.54
   5 -11 -11  203.57   13.13
  -4  10  10  244.99   15.05
   4 -10 -10  259.13   13.84
  -3   9   9   69.40    7.98
   3  -9  -9   69.61    7.37
  -2   8   8  148.51   10.51
   2  -8  -8  163.76   10.20
  -1   7   7  300.45   14.45
   1  -7  -7  308.94   13.44
   0   6   6  386.32   23.54
   1   5   5  853.36   29.40
   2   4   4  772.34   37.48
  -2  -4  -4  741.02   24.65
   4   2   2  782.14   23.84
  -4  -2  -2  782.85   23.74
   5   1   1   11.82    3.74
  -5  -1  -1   17.98    4.34
   6   0   0 1072.89   34.85
  -6   0   0 1074.81   46.57
   7  -1  -1   34.85    9.40
  -7   1   1   15.86    5.66
   8  -2  -2  879.93   30.11
  -8   2   2  893.67   38.79
   9  -3  -3    2.22    5.96
  -9   3   3   -5.15    6.16
  10  -4  -4 1420.12   59.10
 -10   4   4 1409.61   63.14
  11  -5  -5   -5.35    6.16
 -11   5   5   -1.01    7.37
  12  -6  -6   94.36    9.50
 -12   6   6   83.75    9.09
  13  -7  -7  141.74   11.42
 -13   7   7  156.89   11.52
  14  -8  -8    7.88    8.18
 -14   8   8   37.48   15.25
  15  -9  -9  135.48   11.82
 -15   9   9  153.05   20.71
  16 -10 -10   15.15   11.72
 -16  10  10  -15.25   19.09
  17 -11 -11   27.98   12.53
 -17  11  11   35.56   22.02
  18 -12 -12    3.54   14.45
 -18  12  12   -1.72   19.60
  19 -13 -13    9.90   16.97
 -19  13  13   32.03   14.85
  20 -14 -14    0.20   16.97
 -20  14  14   13.34   15.46
  21 -15 -15   14.65   18.29
 -21  15  15  -10.20   16.97
  22 -16 -16   12.73   16.97
 -22  16  16   -1.11   14.35
  23 -17 -17   10.51   13.94
 -23  17  17    4.34   16.27
  24 -18 -18   -8.99   12.22
 -24  18  18  -12.02   14.45
  25 -19 -19    5.05   12.22
 -25  19  19  -10.30   21.72
  26 -20 -20    0.10   10.61
 -26  20  20   27.58   22.53
  27 -21 -21   -1.72    9.60
 -20  24  26    0.40   17.17
  20 -24 -26   -2.32   12.53
 -19  23  25    4.34   12.93
  19 -23 -25   -1.11   10.51
 -18  22  24    1.41   16.37
  18 -22 -24   -4.95   10.81
 -17  21  23   -9.29   15.46
  17 -21 -23   -3.64   11.82
 -16  20  22  -15.76   16.37
  16 -20 -22    4.34   12.33
 -15  19  21   -6.36   17.38
  15 -19 -21  -10.71   12.93
 -14  18  20  -15.76   16.06
  14 -18 -20   12.93   13.54
 -13  17  19    7.48   15.96
  13 -17 -19   15.96   12.12
 -12  16  18    3.64   10.61
  12 -16 -18    6.97    9.70
 -11  15  17    0.81   13.34
  11 -15 -17  -13.94   11.31
 -10  14  16   -2.32   16.77
  10 -14 -16   32.13   16.57
  -9  13  15   13.23   12.53
   9 -13 -15   16.77   11.21
  -8  12  14   12.83   10.81
   8 -12 -14   21.11    9.70
  -7  11  13   20.00   11.01
   7 -11 -13    4.55    9.29
  -6  10  12    3.74    7.68
   6 -10 -12    3.64    6.57
  -5   9  11   52.74   10.00
   5  -9 -11   60.72    9.29
  -4   8  10   27.98    9.29
   4  -8 -10   34.45    7.78
  -3   7   9  287.72   15.36
   3  -7  -9  303.48   14.24
  -2   6   8  281.15   13.64
   2  -6  -8  287.11   13.34
  -1   5   7  294.59   14.14
   1  -5  -7  289.03   14.14
   0   4   6   95.37    7.68
   0  -4  -6   89.61    6.87
   1   3   5    3.54    4.45
  -1  -3  -5    6.06    4.75
   2   2   4  783.25   28.69
  -2  -2  -4  836.39   29.80
  -3  -1  -3 1338.28   41.12
   4   0   2  222.36    9.29
  -4   0  -2  242.26   10.10
  -5   1  -1    9.60    5.56
   6  -2   0  460.68   18.69
  -6   2   0  488.36   19.19
   7  -3  -1   53.44    7.78
   8  -4  -2   78.80    7.37
  -8   4   2   81.63   12.12
   9  -5  -3   27.78    6.26
  -9   5   3   32.03   11.42
  10  -6  -4  327.02   13.84
 -10   6   4  323.38   22.23
  11  -7  -5  100.12   10.20
 -11   7   5  103.15   13.34
  12  -8  -6   18.39   11.72
 -12   8   6    4.95   14.24
  13  -9  -7   94.26   15.56
 -13   9   7  133.96   18.29
  14 -10  -8   13.44   14.75
 -14  10   8   12.93    9.09
  15 -11  -9    6.26   14.65
 -15  11   9   14.65   12.22
  16 -12 -10   -2.53   15.46
 -16  12  10    9.80   13.34
  17 -13 -11  -17.28   15.56
 -17  13  11  -30.91   14.24
  18 -14 -12   15.05   12.02
 -18  14  12   26.06   15.56
  19 -15 -13    1.21   11.11
 -19  15  13    1.41   15.25
  20 -16 -14   10.41   13.23
 -20  16  14   29.20   16.06
  21 -17 -15   10.71   13.54
 -21  17  15    1.21   14.95
  22 -18 -16   -2.93   13.84
 -22  18  16   10.20   17.68
  23 -19 -17  -11.82   11.42
 -23  19  17   -3.43   15.66
  24 -20 -18    4.04    8.89
 -24  20  18   23.94   15.36
  25 -21 -19   -8.08   11.82
 -25  21  19   -3.23   23.84
  26 -22 -20   -5.25   11.01
 -26  22  20   17.88   20.81
 -21  23  27    6.36   13.23
  21 -23 -27   -6.57   11.72
 -20  22  26   -0.40   13.64
  20 -22 -26    3.74    9.29
 -19  21  25   -1.01   14.55
  19 -21 -25  -10.00   18.59
 -18  20  24   -0.71   12.83
  18 -20 -24   -3.33    9.29
 -17  19  23   10.00   13.44
  17 -19 -23    5.86   11.42
 -16  18  22  -13.94   17.88
  16 -18 -22    1.82   12.73
 -15  17  21    1.11   14.04
  15 -17 -21  -10.30   14.65
 -14  16  20   13.54   15.76
  14 -16 -20   -5.15   12.43
 -13  15  19   -1.21   19.90
  13 -15 -19   21.72   19.30
 -12  14  18   12.12   12.12
  12 -14 -18   23.24    9.60
 -11  13  17    2.12   10.30
  11 -13 -17    4.95    8.99
 -10  12  16   40.92   18.39
  10 -12 -16   12.33    8.79
  -9  11  15    2.63   10.00
   9 -11 -15   14.24    8.69
  -8  10  14   10.00   11.42
   8 -10 -14    7.68    9.70
  -7   9  13  123.45   12.22
   7  -9 -13  124.06   10.51
  -6   8  12    8.59    7.48
   6  -8 -12   13.74    6.97
  -5   7  11  120.83   10.51
   5  -7 -11  116.79    8.79
  -4   6  10  357.63   17.28
   4  -6 -10  362.38   15.76
  -3   5   9   38.79    7.48
   3  -5  -9   35.26    6.16
  -2   4   8   94.05    7.37
   2  -4  -8   81.63    7.37
  -1   3   7   54.76    9.29
   1  -3  -7   43.24    8.79
   0   2   6  348.54   16.57
   0  -2  -6  379.05   16.97
   1   1   5    6.06    5.66
   2   0   4  243.88   11.01
  -2   0  -4  226.40   14.65
   3  -1   3 1153.51   37.38
  -3   1  -3 1097.34   48.69
   4  -2   2  766.38   27.88
  -4   2  -2  853.56   42.13
   5  -3   1    5.15    4.75
  -5   3  -1    9.80    7.78
  -6   4   0  105.47   12.33
   7  -5  -1  308.73   20.10
  -7   5   1  267.31   18.59
   8  -6  -2  247.41   17.88
  -8   6   2  248.42   13.23
   9  -7  -3  292.37   20.61
  -9   7   3  273.07   14.35
  10  -8  -4   32.73   10.10
 -10   8   4   33.04    8.69
  11  -9  -5   56.27   12.02
 -11   9   5   55.67   10.00
  12 -10  -6    1.92   12.43
 -12  10   6   11.31   10.00
  13 -11  -7    1.01    9.60
 -13  11   7   10.00   11.01
  14 -12  -8   15.86   10.41
 -14  12   8   29.20   11.62
  15 -13  -9   19.80   11.01
 -15  13   9   15.15   13.34
  16 -14 -10    8.08   11.11
 -16  14  10    7.17   10.30
  17 -15 -11    4.34   11.01
 -17  15  11    1.31   13.94
  18 -16 -12    5.25   12.53
 -18  16  12   21.62   15.46
  19 -17 -13   -4.34   11.01
 -19  17  13    7.37   12.53
  20 -18 -14   -0.20   13.03
 -20  18  14   -6.87   16.57
  21 -19 -15   19.80   12.53
 -21  19  15   -1.41   16.67
  22 -20 -16   11.01   12.83
 -22  20  16   -8.69   15.76
  23 -21 -17   -1.01   10.91
 -23  21  17    0.40   14.45
  24 -22 -18   -3.64   10.71
 -24  22  18   -0.91   11.72
  25 -23 -19    3.23   11.42
 -25  23  19   -9.50   20.41
  26 -24 -20    0.10   11.21
 -26  24  20   11.31   14.95
 -21  21  27    0.10   10.00
  21 -21 -27    0.40    9.50
 -20  20  26   -9.29   16.47
  20 -20 -26    9.09   17.98
 -19  19  25   18.39   17.38
  19 -19 -25   -2.83   11.11
 -18  18  24    5.76   14.04
  18 -18 -24    9.90   11.01
 -17  17  23   -5.96   16.87
  17 -17 -23   14.14   14.95
 -16  16  22   15.46   24.95
  16 -16 -22   17.38   20.51
 -15  15  21    8.69   14.04
  15 -15 -21    7.17   21.52
 -14  14  20    7.78   12.83
  14 -14 -20   -9.19   10.71
 -13  13  19   12.63   20.51
  13 -13 -19   16.97   18.49
 -12  12  18   -5.76   11.92
  12 -12 -18   -6.47    9.40
 -11  11  17   42.94   20.31
  11 -11 -17   52.43   19.30
 -10  10  16    9.80   13.44
  10 -10 -16   25.26   11.92
  -9   9  15  130.52   13.94
   9  -9 -15  144.37   12.12
  -8   8  14   20.51   11.62
   8  -8 -14   10.20    9.60
  -7   7  13  134.87   12.02
   7  -7 -13  155.28   10.20
  -6   6  12   90.52   10.71
   6  -6 -12  111.03    8.69
  -5   5  11    0.30    8.08
   5  -5 -11    4.14    6.97
  -4   4  10 1497.50   47.79
   4  -4 -10 1476.18   47.08
  -3   3   9    0.20    6.97
   3  -3  -9    6.87    8.39
  -2   2   8  890.74   31.32
   2  -2  -8  913.27   43.95
  -1   1   7   32.43    9.70
   0   0   6 1058.65   47.89
   0   0  -6 1049.25   47.89
   1  -1   5    4.65    6.36
  -1   1  -5    5.05    5.66
   2  -2   4  734.76   39.50
  -2   2  -4  724.15   38.29
   4  -4   2  793.25   40.51
  -4   4  -2  848.51   29.50
  -5   5  -1 1034.00   36.67
   6  -6   0  453.30   28.79
  -6   6   0  413.60   19.19
   7  -7  -1  279.34   14.24
  -7   7   1  286.51   13.94
   8  -8  -2  150.12    9.70
  -8   8   2  140.93   10.41
   9  -9  -3   64.45    7.88
  -9   9   3   67.49    8.69
  10 -10  -4  245.90   13.34
 -10  10   4  225.29   13.84
  11 -11  -5  170.43   11.11
 -11  11   5  185.99   12.33
  12 -12  -6   59.91    9.80
 -12  12   6   72.03   11.42
  13 -13  -7    2.83   10.20
 -13  13   7   26.06   10.51
  14 -14  -8    3.03   11.52
 -14  14   8   -3.43   11.62
  15 -15  -9   -6.47   10.81
 -15  15   9   -6.26   13.13
  16 -16 -10   -0.10   10.20
 -16  16  10   12.33    9.90
  17 -17 -11    3.23   12.02
 -17  17  11   13.13   15.25
  18 -18 -12   12.93   12.53
 -18  18  12   12.73   15.25
  19 -19 -13   30.00   12.93
 -19  19  13   17.28   16.57
  20 -20 -14   11.82   13.54
 -20  20  14   -8.99   16.87
  21 -21 -15   -0.20   12.22
 -21  21  15  -17.88   17.48
  22 -22 -16   10.91   11.82
 -22  22  16   -4.04   15.56
  23 -23 -17   -3.94   10.81
 -23  23  17    8.89   12.93
  24 -24 -18    1.52    9.60
 -24  24  18   -5.05   10.10
 -25  25  19   -2.93   19.60
 -22  20  28   19.50   13.84
  22 -20 -28   -5.25    9.60
 -21  19  27   -3.13   14.75
  21 -19 -27   -4.04    9.19
 -20  18  26   -4.95   13.54
  20 -18 -26    1.11   19.80
 -19  17  25    1.52   16.47
  19 -17 -25    2.12   11.01
 -18  16  24  -17.68   23.74
  18 -16 -24    3.33   19.90
 -17  15  23  -10.20   15.96
  17 -15 -23   -1.92   15.46
 -16  14  22   17.17   23.74
  16 -14 -22   21.72   21.82
 -15  13  21   -9.60   13.54
  15 -13 -21   -0.91   10.81
 -14  12  20    3.94   20.81
  14 -12 -20    9.60   20.10
 -13  11  19   -3.74   19.80
  13 -11 -19   20.91   18.39
 -12  10  18    2.93   10.20
  12 -10 -18   16.27    9.70
 -11   9  17   13.03   12.63
  11  -9 -17   18.39   11.72
 -10   8  16    7.58   10.00
  10  -8 -16   -3.94    8.18
  -9   7  15   55.77   12.22
   9  -7 -15   62.33   14.65
  -8   6  14   41.93   11.01
   8  -6 -14   33.34   12.73
  -7   5  13   79.31   11.11
   7  -5 -13   81.12   12.93
  -6   4  12   96.38   10.71
   6  -4 -12   78.40   12.43
  -5   3  11  331.87   22.53
   5  -3 -11  361.67   21.22
  -4   2  10   10.51   10.81
   4  -2 -10   12.43    9.40
  -3   1   9   68.90   11.52
   3  -1  -9   79.51    7.37
  -2   0   8   11.42    8.39
   2   0  -8   20.51    5.96
  -1  -1   7   16.67    6.67
   1   1  -7   20.81    5.56
   0  -2   6  429.66   25.86
   0   2  -6  424.31   26.17
  -1   3  -5   -3.94    6.06
   2  -4   4  738.09   26.47
  -2   4  -4  731.73   25.56
   3  -5   3   18.18    5.15
  -3   5  -3   22.12    5.15
  -4   6  -2   25.16    9.09
   5  -7   1  270.45   13.13
  -5   7  -1  283.78   12.63
   6  -8   0  456.43   19.40
  -6   8   0  427.84   19.40
   7  -9  -1  414.51   18.49
  -7   9   1  382.08   16.77
   8 -10  -2    0.10    6.87
  -8  10   2   -1.11    7.48
   9 -11  -3   84.46    9.19
  -9  11   3   81.43   10.10
  10 -12  -4   94.46    9.50
 -10  12   4  100.42   11.11
  11 -13  -5    7.48    8.89
 -11  13   5   14.35    9.90
  12 -14  -6   13.44    9.90
 -12  14   6    8.18   11.42
  13 -15  -7   -2.73   10.51
 -13  15   7   11.72   12.43
  14 -16  -8    9.40   10.91
 -14  16   8   16.37   13.03
  15 -17  -9    9.80   10.10
 -15  17   9    7.58   13.44
  16 -18 -10    9.80   10.10
 -16  18  10   14.65   11.21
  17 -19 -11   -5.35   12.43
 -17  19  11   -0.20   15.05
  18 -20 -12   -4.65   12.12
 -18  20  12   -6.06   15.46
  19 -21 -13   -3.84   10.71
 -19  21  13  -15.66   13.84
  20 -22 -14  -12.63   12.93
 -20  22  14   -3.23   16.57
  21 -23 -15   -0.40   12.22
 -21  23  15  -13.64   15.76
  22 -24 -16    2.12   10.00
 -22  24  16    2.83   12.22
  23 -25 -17    4.95    9.80
 -23  25  17    4.34   10.10
  24 -26 -18   -6.47    9.70
 -24  26  18   -6.77   11.62
 -22  18  28   -0.30   14.24
  22 -18 -28   -0.10    8.89
 -21  17  27   -7.07   18.89
  21 -17 -27   -7.27   18.49
 -20  16  26   -6.36   14.35
  20 -16 -26   -2.93   10.00
 -19  15  25    4.34   21.82
  19 -15 -25   -0.91   19.80
 -18  14  24   -1.82   14.04
  18 -14 -24   -8.18   14.04
 -17  13  23    2.22   21.42
  17 -13 -23    6.87   20.00
 -16  12  22  -12.43   24.85
  16 -12 -22    9.60   21.52
 -15  11  21    0.81   14.24
  15 -11 -21   12.33   12.73
 -14  10  20   -8.59   21.62
 -13   9  19    1.92   21.52
 -12   8  18   19.09   11.82
  12  -8 -18   35.97   12.22
 -11   7  17   83.85   19.90
 -10   6  16   37.08   16.67
  10  -6 -16   12.93   12.83
  -9   5  15  156.08   20.00
   9  -5 -15  155.18   11.62
  -8   4  14   21.11   15.15
   8  -4 -14   19.70    8.99
  -7   3  13   14.65    9.60
   7  -3 -13   10.91    6.87
  -6   2  12  587.46   32.63
   6  -2 -12  594.64   21.92
  -5   1  11   41.72   12.33
   5  -1 -11   45.56    7.58
  -4   0  10  350.46   16.06
   4   0 -10  347.33   15.76
  -3  -1   9   85.06    7.88
   3   1  -9   91.23    8.08
  -2  -2   8  901.85   44.65
   2   2  -8  869.32   31.62
  -1  -3   7   32.83    5.96
   1   3  -7   39.30    6.47
   1  -5   5  919.64   46.57
  -1   5  -5  928.32   46.67
  -3   7  -3  734.66   24.35
   4  -8   2   85.16    6.57
  -4   8  -2   75.06    6.77
   5  -9   1  534.93   20.91
  -5   9  -1  554.53   21.32
   6 -10   0   65.77    7.58
  -6  10   0   73.34    7.68
   7 -11  -1    2.93    7.07
  -7  11   1   17.07    7.98
   8 -12  -2  251.86   12.83
  -8  12   2  236.60   13.03
   9 -13  -3   39.91    8.49
  -9  13   3   51.42    9.19
  10 -14  -4  372.38   16.27
 -10  14   4  338.84   16.27
  11 -15  -5   26.87    9.29
 -11  15   5   34.95   10.91
  12 -16  -6   61.52   11.11
 -12  16   6   46.47   11.62
  13 -17  -7    4.24   10.00
 -13  17   7    5.05   12.63
  14 -18  -8    7.27   10.30
 -14  18   8    1.11   12.43
  15 -19  -9   12.33   11.42
 -15  19   9   15.46   13.64
  16 -20 -10   13.34   11.21
 -16  20  10    5.35   10.71
  17 -21 -11   16.37   11.82
 -17  21  11   30.91   15.36
  18 -22 -12    6.67   12.73
 -18  22  12   10.91   15.86
  19 -23 -13    1.11   11.42
 -19  23  13    3.13   13.64
  20 -24 -14   -2.73   13.23
 -20  24  14  -10.10   15.76
  21 -25 -15   15.66   11.42
 -21  25  15    0.51   12.53
  22 -26 -16   -7.27   11.11
 -22  26  16    4.14   19.70
  23 -27 -17   10.10   10.00
 -23  27  17    0.81   11.11
  24 -28 -18   -1.62   11.21
 -24  28  18    1.31   10.10
 -23  17  29    3.03   16.67
  23 -17 -29   27.68   15.46
 -22  16  28    6.97   15.56
  22 -16 -28   10.51   10.30
 -21  15  27    6.77   24.55
  21 -15 -27   -4.85    8.49
 -20  14  26   -1.82   16.97
  20 -14 -26    2.83   11.62
 -19  13  25   -3.74   12.63
  19 -13 -25   17.78   14.35
 -18  12  24   -8.08   22.33
  18 -12 -24    8.69   18.59
 -17  11  23    3.13   21.92
 -16  10  22   -8.69   16.37
  16 -10 -22    3.33   11.82
  15  -9 -21    6.36   21.22
  14  -8 -20   -4.04   12.53
 -13   7  19  -22.93   23.84
  13  -7 -19   27.48   12.63
 -12   6  18   -2.83   13.94
  12  -6 -18    3.94    8.69
 -11   5  17   29.40   14.04
  11  -5 -17   -8.69   15.05
 -10   4  16   61.32   11.52
  10  -4 -16   42.23   10.20
  -9   3  15    7.98    9.09
   9  -3 -15    8.89    8.28
  -8   2  14  250.04   13.64
   8  -2 -14  229.83   12.83
  -7   1  13   23.13    9.09
   7  -1 -13   11.82    7.98
  -6   0  12  130.12   10.61
   6   0 -12  122.04    9.29
  -5  -1  11   48.09    7.07
   5   1 -11   51.22    7.88
  -4  -2  10    6.97    5.25
   4   2 -10   11.72    6.16
  -3  -3   9   -4.95    6.26
   3   3  -9   -3.94    6.06
  -2  -4   8   87.89    7.27
   2   4  -8   91.13    7.68
  -1  -5   7  254.08   12.43
   1   5  -7  277.11   13.64
   0  -6   6  309.44   14.35
   0   6  -6  305.20   13.84
   1  -7   5  288.53   12.93
  -1   7  -5  296.41   13.34
   2  -8   4   72.33    5.86
  -2   8  -4   74.66    5.96
   3  -9   3    0.91    5.05
  -3   9  -3    5.66    5.05
   4 -10   2    6.47    5.35
  -4  10  -2   14.75    5.15
   5 -11   1   46.77    6.16
  -5  11  -1   43.64    6.87
   6 -12   0  119.11    8.39
  -6  12   0  116.18    8.39
   7 -13  -1   12.22    6.36
  -7  13   1    8.89    8.08
   8 -14  -2  231.05   11.82
  -8  14   2  222.26   13.23
   9 -15  -3   14.24    8.59
  -9  15   3   14.75    9.60
  10 -16  -4   34.35    9.40
 -10  16   4   32.63   10.41
  11 -17  -5   17.48    9.80
 -11  17   5   15.25    8.89
  12 -18  -6    7.37   10.81
 -12  18   6    3.64   11.82
  13 -19  -7    6.16   10.41
 -13  19   7   14.55   13.03
  14 -20  -8    4.75   10.51
 -14  20   8    7.48   13.74
  15 -21  -9  -12.93   11.31
 -15  21   9   23.44   13.74
  16 -22 -10    2.22   12.33
 -16  22  10   -1.41   14.65
  17 -23 -11    6.06   12.12
 -17  23  11   14.45   15.46
  18 -24 -12   -1.62   11.72
 -18  24  12   -7.37   15.36
  19 -25 -13   -0.30   11.52
 -19  25  13    5.15   15.15
  20 -26 -14   -9.09   10.91
 -20  26  14   -2.12   14.35
  21 -27 -15    5.35    9.80
 -21  27  15   -1.82   11.11
  22 -28 -16    2.32    8.08
 -22  28  16    0.71    8.59
  23 -29 -17   -2.42    8.69
 -23  29  17    3.74   11.31
 -23  15  29    5.35   13.54
  23 -15 -29    8.99   13.54
 -22  14  28    7.98   13.74
  22 -14 -28   -4.95   11.72
 -21  13  27   -2.73   22.93
  21 -13 -27   16.16    9.90
 -20  12  26    1.92   26.57
  20 -12 -26   -4.04   13.23
 -19  11  25   -5.86   25.76
  19 -11 -25    8.49   14.14
 -18  10  24   14.65   26.77
  18 -10 -24   -2.63   14.04
 -17   9  23    2.63   26.87
  17  -9 -23   18.39   10.00
 -16   8  22    5.46   12.83
  16  -8 -22    9.40   11.01
 -15   7  21  -16.06   12.83
  15  -7 -21    2.32   11.52
 -14   6  20    2.22   11.52
  14  -6 -20   -9.40   10.61
 -13   5  19   18.89   11.92
  13  -5 -19   31.52    9.29
 -12   4  18   52.23   17.07
  12  -4 -18   46.37   15.36
 -11   3  17  117.19   13.34
  11  -3 -17  108.50   12.02
 -10   2  16   -7.07   11.11
  10  -2 -16   13.74    9.60
  -9   1  15    2.73    8.99
   9  -1 -15   -5.35    7.48
  -8   0  14  135.68   11.72
   8   0 -14  151.24    9.40
  -7  -1  13    9.29    8.39
   7   1 -13    5.86    8.08
  -6  -2  12  575.85   21.32
   6   2 -12  540.28   21.42
  -5  -3  11  348.84   15.76
   5   3 -11  357.63   14.04
  -4  -4  10 1462.85   45.16
   4   4 -10 1494.98   44.96
  -3  -5   9   32.03    5.56
   3   5  -9   39.00    6.67
  -2  -6   8  243.57   11.92
   2   6  -8  216.30   11.01
  -1  -7   7  265.70   18.49
   1   7  -7  264.18   12.43
   0  -8   6  414.41   16.67
   0   8  -6  411.68   16.57
   1  -9   5  467.14   16.77
  -1   9  -5  535.23   18.49
   2 -10   4   11.62    4.85
  -2  10  -4   18.89    5.56
   3 -11   3  628.58   21.52
  -3  11  -3  640.00   21.32
   4 -12   2   89.31    7.27
  -4  12  -2   92.24    7.27
   5 -13   1  104.97    8.69
  -5  13  -1  106.88    8.39
   6 -14   0  103.65    8.39
  -6  14   0  106.78    9.50
   7 -15  -1   10.41    7.58
  -7  15   1   15.66    8.49
   8 -16  -2  238.02   14.35
  -8  16   2  256.10   15.66
   9 -17  -3   23.74    7.88
  -9  17   3   22.12   10.81
  10 -18  -4   90.01   11.42
 -10  18   4  101.33   13.13
  11 -19  -5   22.53   10.51
 -11  19   5   25.36   11.72
  12 -20  -6   20.41   11.52
 -12  20   6   33.04   12.53
  13 -21  -7   -9.29   11.82
 -13  21   7   10.10   10.61
  14 -22  -8    5.96   11.42
 -14  22   8  -16.97   13.74
  15 -23  -9   12.02   13.03
 -15  23   9   -4.85   14.85
  16 -24 -10   -7.17   12.73
 -16  24  10   -7.88   15.86
  17 -25 -11   -1.01    9.60
 -17  25  11   -7.17   15.36
  18 -26 -12   16.97   11.01
 -18  26  12   12.02   15.05
  19 -27 -13   -1.01   10.30
 -19  27  13    2.83   14.14
  20 -28 -14   -4.85    8.59
 -20  28  14    7.88    8.08
  21 -29 -15   -2.32   11.82
 -21  29  15   -1.01   13.03
  22 -30 -16   -3.43    8.59
 -22  30  16  -12.83   13.84
  23 -31 -17  -10.41   17.28
 -23  31  17    0.91   15.25
 -24  14  30   -2.22   16.57
  24 -14 -30    4.04    8.28
 -23  13  29   -4.65   15.15
  23 -13 -29   -1.21   10.61
 -22  12  28  -11.21   12.22
  22 -12 -28    1.82   10.10
 -21  11  27    0.51   15.66
  21 -11 -27    9.09   13.74
 -20  10  26   -4.45   13.23
  20 -10 -26   -1.41   12.53
 -19   9  25   -2.22   16.57
  19  -9 -25    7.58   13.94
 -18   8  24    8.18   16.16
  18  -8 -24   15.36   13.84
 -17   7  23   -6.57   16.37
  17  -7 -23   12.12   13.44
 -16   6  22    4.85   25.86
  16  -6 -22   -0.10   13.94
 -15   5  21   21.52   15.76
  15  -5 -21    0.30   13.03
 -14   4  20   22.63   14.65
  14  -4 -20    2.83   10.91
 -13   3  19    5.56    9.50
  13  -3 -19   -8.08   10.20
 -12   2  18   38.39   10.00
  12  -2 -18   39.10   11.11
 -11   1  17   -5.66   10.20
  11  -1 -17    7.98   16.97
 -10   0  16  116.08   12.83
  10   0 -16  134.26   10.61
  -9  -1  15    0.71   16.87
   9   1 -15   -6.16    8.08
  -8  -2  14  259.13   14.75
   8   2 -14  260.34   14.24
  -7  -3  13    9.40    6.87
   7   3 -13   11.42    7.78
  -6  -4  12   99.41    9.19
   6   4 -12   99.81    8.08
  -5  -5  11   12.93    6.97
   5   5 -11   11.31    6.77
  -4  -6  10  312.67   14.55
   4   6 -10  302.47   15.05
  -3  -7   9  291.56   13.74
   3   7  -9  293.18   13.74
  -2  -8   8  135.88    9.09
   2   8  -8  141.84    8.18
  -1  -9   7  402.79   17.38
   1   9  -7  404.30   16.97
   0 -10   6   67.59    6.36
   0  10  -6   63.65    6.06
   1 -11   5   45.97    5.76
  -1  11  -5   57.18    6.16
   2 -12   4   90.42    9.70
  -2  12  -4   98.60    7.17
   3 -13   3   24.55    5.76
  -3  13  -3   35.46    7.37
   4 -14   2  194.47   10.20
  -4  14  -2  186.09   10.30
   5 -15   1   20.81    6.47
  -5  15  -1   30.11    6.87
   6 -16   0  146.79    9.80
  -6  16   0  134.36    9.40
   7 -17  -1    4.14    8.79
  -7  17   1    4.65    8.49
   8 -18  -2    7.07    8.08
  -8  18   2    1.21   10.10
   9 -19  -3   12.43    9.90
  -9  19   3   16.47   12.22
  10 -20  -4    4.45    9.40
 -10  20   4    3.84   11.21
  11 -21  -5   -0.30    9.60
 -11  21   5    3.43   11.31
  12 -22  -6    0.81   11.21
 -12  22   6    1.52   13.34
  13 -23  -7   -0.71   12.43
 -13  23   7   -6.77   13.94
  14 -24  -8    7.37    9.19
 -14  24   8   13.34   15.56
  15 -25  -9  -11.01   11.62
 -15  25   9   -0.61   15.76
  16 -26 -10    2.42   13.13
 -16  26  10   -1.11   14.85
  17 -27 -11   -8.39   13.13
 -17  27  11    4.34   15.36
  18 -28 -12   -3.74   11.31
 -18  28  12    4.24    9.29
  19 -29 -13    0.71    9.50
 -19  29  13    0.61   10.30
  20 -30 -14   -6.26    9.80
 -20  30  14    7.17   15.56
  21 -31 -15   -1.62    8.08
  22 -32 -16   10.20   18.49
 -22  32  16    1.62   14.95
 -24  12  30   16.87   21.22
  24 -12 -30   -2.93    8.49
 -23  11  29    3.84   18.08
  23 -11 -29    1.31    8.39
 -22  10  28   -3.43   12.73
  22 -10 -28    5.96   12.33
 -21   9  27   13.94   17.38
  21  -9 -27    3.13   12.93
 -20   8  26    1.31   16.27
  20  -8 -26   -1.21   13.13
 -19   7  25    8.18   16.67
  19  -7 -25    7.37   10.51
 -18   6  24    7.68   17.07
  18  -6 -24    7.58   14.55
 -17   5  23   -3.64   25.56
  17  -5 -23   -1.41   18.79
 -16   4  22   -3.33   23.74
  16  -4 -22   15.76   16.16
 -15   3  21   -3.84   17.38
  15  -3 -21    0.71    9.09
 -14   2  20    9.70   14.35
  14  -2 -20   21.22   11.92
 -13   1  19    1.92   20.71
  13  -1 -19    7.58    9.29
 -12   0  18   16.97   12.63
  12   0 -18   13.64    9.70
 -11  -1  17   -4.55   11.82
  11   1 -17   12.53   10.30
 -10  -2  16    9.40    8.59
  10   2 -16   10.30   10.00
  -9  -3  15    7.98    7.58
   9   3 -15   16.06    9.09
  -8  -4  14   16.47    9.50
   8   4 -14   15.05    8.28
  -7  -5  13   75.26    8.89
   7   5 -13   78.09    8.28
  -6  -6  12  109.71    9.90
   6   6 -12   97.59    8.49
  -5  -7  11   96.78    8.28
   5   7 -11   98.70    8.28
  -4  -8  10   26.17    6.57
   4   8 -10   12.53    5.76
  -3  -9   9   67.28    6.97
   3   9  -9   65.67    6.57
  -2 -10   8   -0.10    8.08
   2  10  -8    2.73    5.46
  -1 -11   7    7.07    4.65
   1  11  -7    7.88    5.76
   0 -12   6  126.18    7.68
   0  12  -6  116.89    7.78
   1 -13   5  107.09    6.57
  -1  13  -5  113.05    8.08
   2 -14   4  180.13    8.89
  -2  14  -4  167.40    9.80
   3 -15   3   12.33    6.77
  -3  15  -3    8.69    6.26
   4 -16   2    2.22    5.96
  -4  16  -2    0.81    6.36
   5 -17   1   45.56    8.18
  -5  17  -1   55.46    9.60
   6 -18   0   21.62    8.59
  -6  18   0   25.05    9.80
   7 -19  -1   14.75    8.99
  -7  19   1   34.85    9.80
   8 -20  -2    8.79    9.50
  -8  20   2   22.33   10.10
   9 -21  -3   11.31    8.59
  -9  21   3   11.11    9.90
  10 -22  -4   -0.10    9.50
 -10  22   4   -6.26   10.81
  11 -23  -5   -0.10   11.11
 -11  23   5   12.53   11.62
  12 -24  -6    2.02   11.72
 -12  24   6  -12.33   13.64
  13 -25  -7   -0.20   10.81
 -13  25   7    5.96   12.73
  14 -26  -8   -0.91   11.21
 -14  26   8   10.30   13.74
  15 -27  -9   -0.81   11.82
 -15  27   9   -2.83   13.13
  16 -28 -10   -1.01   11.01
 -16  28  10    7.58   13.44
  17 -29 -11   -1.52   11.72
 -17  29  11   -7.17   14.35
  18 -30 -12   -4.24   10.61
 -18  30  12   -1.11   10.91
  19 -31 -13    0.71    9.50
 -19  31  13    0.00   12.73
  20 -32 -14   -1.52   10.30
  21 -33 -15    0.81    9.40
 -21  33  15    1.72   15.66
 -24  10  30   -8.59   18.59
  24 -10 -30    5.25   13.34
 -23   9  29   -7.58   16.57
  23  -9 -29   -2.83    9.40
 -22   8  28   -2.93   13.13
  22  -8 -28   -1.21   10.71
 -21   7  27    1.31   12.22
  21  -7 -27   21.52   10.81
 -20   6  26  -13.23   15.46
  20  -6 -26    8.39   10.61
 -19   5  25   -8.18   16.57
  19  -5 -25   -9.50   12.43
 -18   4  24    3.33   17.17
  18  -4 -24   10.30   11.21
 -17   3  23   -2.63   15.56
  17  -3 -23    4.34   10.41
 -16   2  22   11.92   10.20
  16  -2 -22    5.35   10.41
 -15   1  21   27.18   22.43
  15  -1 -21   -1.52   15.76
 -14   0  20   24.04   13.44
  14   0 -20   -5.76   12.12
 -13  -1  19  -14.04   18.69
  13   1 -19    5.76    9.19
 -12  -2  18   33.34   11.82
  12   2 -18   33.54   11.52
 -11  -3  17   91.93   11.82
  11   3 -17   98.10    9.50
 -10  -4  16    9.09   10.81
  10   4 -16   28.29    9.70
  -9  -5  15  141.13   11.72
   9   5 -15  135.48   10.71
  -8  -6  14   21.82    8.08
   8   6 -14   28.39    7.78
  -7  -7  13  152.85   11.01
   7   7 -13  161.84   11.01
  -6  -8  12   11.21    6.77
   6   8 -12    4.95    6.57
  -5  -9  11   62.33    7.07
   5   9 -11   51.42    6.77
  -4 -10  10  242.97   12.43
   4  10 -10  223.97   10.81
  -3 -11   9   81.53    7.48
   3  11  -9   82.64    7.37
  -2 -12   8  277.42   12.12
   2  12  -8  285.90   12.33
  -1 -13   7   12.12    7.48
   1  13  -7    9.40    7.37
   0 -14   6  120.42    8.08
   0  14  -6  102.44    7.78
   1 -15   5   13.54    6.16
  -1  15  -5    4.55    5.76
   2 -16   4  -10.81    6.26
  -2  16  -4   -7.07    7.37
   3 -17   3  100.42    8.69
  -3  17  -3   83.55    8.79
   4 -18   2   88.20    8.69
  -4  18  -2   91.33    9.70
   5 -19   1  100.62   10.20
  -5  19  -1   81.83   11.42
   6 -20   0   -0.40    7.78
  -6  20   0    0.20    9.09
   7 -21  -1    9.60    8.28
  -7  21   1    3.64   10.30
   8 -22  -2    3.13   10.30
  -8  22   2   -6.26   10.91
   9 -23  -3   -5.15    9.19
  -9  23   3   10.71   10.61
  10 -24  -4   15.25   10.61
 -10  24   4   -4.95   12.02
  11 -25  -5   13.23   11.82
 -11  25   5   10.71   13.44
  12 -26  -6    4.04   11.11
 -12  26   6    8.49   11.92
  13 -27  -7    4.85   10.61
 -13  27   7    1.31   11.21
  14 -28  -8    7.98   10.91
 -14  28   8   -1.01   11.21
  15 -29  -9   -6.26   10.20
 -15  29   9    5.76    9.50
  16 -30 -10    1.52    9.80
 -16  30  10   -1.01   12.02
  17 -31 -11    2.83    9.60
 -17  31  11    5.05   11.11
  18 -32 -12    3.03    9.19
 -18  32  12   -2.42   12.83
  19 -33 -13   -0.30    8.59
 -19  33  13  -10.20   13.54
  20 -34 -14    6.77   13.23
 -25   9  31   11.11   19.09
  25  -9 -31   -0.30   10.81
 -24   8  30    4.34   12.43
  24  -8 -30  -18.69   20.21
 -23   7  29    6.57   12.02
  23  -7 -29    9.40   11.11
 -22   6  28  -12.83   14.75
  22  -6 -28    3.74   11.52
 -21   5  27   -0.10   15.25
  21  -5 -27   -4.85   13.34
 -20   4  26  -20.41   25.96
  20  -4 -26  -25.36   17.38
 -19   3  25   23.64   25.05
  19  -3 -25    0.10   17.48
 -18   2  24    6.16   27.68
  18  -2 -24   -4.04   12.93
 -17   1  23    3.54   24.15
  17  -1 -23   -4.75   15.76
 -16   0  22   13.23   12.33
  16   0 -22  -11.11   10.71
 -15  -1  21    4.34   13.94
  15   1 -21   15.76   12.12
 -14  -2  20    7.58   13.13
  14   2 -20   16.37   11.92
 -13  -3  19   -2.83   10.20
  13   3 -19   -1.21    9.09
 -12  -4  18   50.31   12.83
  12   4 -18   52.13   10.30
 -11  -5  17    2.12   10.41
  11   5 -17   16.06    9.80
 -10  -6  16   33.44   10.51
  10   6 -16   38.59    9.19
  -9  -7  15   65.36   10.41
   9   7 -15   64.05    9.09
  -8  -8  14   10.81    9.70
   8   8 -14    1.31    8.69
  -7  -9  13   96.08    9.80
   7   9 -13  100.42    9.29
  -6 -10  12    9.90    6.67
   6  10 -12    9.50    6.77
  -5 -11  11  168.71   10.10
   5  11 -11  180.53    9.19
  -4 -12  10   98.30    8.28
   4  12 -10  101.93    8.08
  -3 -13   9   54.65    6.47
   3  13  -9   60.92    6.97
  -2 -14   8  246.20   10.71
   2  14  -8  277.72   12.22
  -1 -15   7    6.06    7.98
   1  15  -7   -3.03    8.39
   0 -16   6  154.67    8.49
   0  16  -6  129.01   10.10
   1 -17   5   39.10    6.36
  -1  17  -5   34.65    7.88
   2 -18   4   82.64    8.49
  -2  18  -4   81.93    8.69
   3 -19   3   21.42    7.07
  -3  19  -3   27.28    7.78
   4 -20   2   28.29    7.98
  -4  20  -2   17.58    8.89
   5 -21   1   12.33    8.18
  -5  21  -1   17.48    8.69
   6 -22   0    4.85    7.58
  -6  22   0    5.35    8.79
   7 -23  -1    5.25    7.78
  -7  23   1   29.30   10.51
   8 -24  -2    3.64    9.40
  -8  24   2   -1.21   10.91
   9 -25  -3   23.54    9.29
  -9  25   3    7.17   10.61
  10 -26  -4    7.37   11.21
 -10  26   4    7.27   12.73
  11 -27  -5    9.19   11.01
 -11  27   5  -12.12   12.93
  12 -28  -6    3.23   10.10
 -12  28   6    6.36   12.12
  13 -29  -7    2.73   10.61
 -13  29   7   -2.02   12.02
  14 -30  -8   -3.84    9.80
 -14  30   8   10.91   11.82
  15 -31  -9   -4.45    9.60
 -15  31   9   -5.25   13.54
  16 -32 -10    3.03    9.50
 -16  32  10    8.39   11.62
  17 -33 -11    2.02    7.48
 -17  33  11   11.92    9.40
  18 -34 -12    5.05   10.10
 -18  34  12    2.73    7.68
  19 -35 -13    2.12   13.84
 -25   7  31    6.67   18.08
  25  -7 -31   12.33   14.55
 -24   6  30   -2.83   22.53
  24  -6 -30   -8.08   11.11
 -23   5  29    3.13   12.33
  23  -5 -29   -7.58   10.51
 -22   4  28   -4.75   16.27
  22  -4 -28   -0.71   12.02
 -21   3  27    4.85   15.15
  21  -3 -27   -8.18   16.57
 -20   2  26  -16.47   26.97
  20  -2 -26   -2.53   17.98
 -19   1  25    9.50   25.76
  19  -1 -25    2.32   18.29
 -18   0  24   -8.59   25.86
  18   0 -24   19.30   17.38
 -17  -1  23    6.47   21.92
  17   1 -23    2.93   17.78
 -16  -2  22   30.81   22.73
  16   2 -22   13.23   10.30
 -15  -3  21   -3.23   13.34
  15   3 -21    0.10   11.72
 -14  -4  20   10.20   11.01
  14   4 -20    3.13    9.09
 -13  -5  19    2.02   12.33
  13   5 -19   32.43   11.31
 -12  -6  18    2.53    7.88
  12   6 -18   -1.31    9.29
 -11  -7  17   69.30   11.31
  11   7 -17   82.13   10.30
 -10  -8  16  -27.07   11.01
  10   8 -16    5.66    8.79
  -9  -9  15  146.79   11.52
   9   9 -15  136.89   11.52
  -8 -10  14   10.51    8.79
   8  10 -14    4.55   11.42
  -7 -11  13   15.86    7.98
   7  11 -13    7.37    7.48
  -6 -12  12   66.47    8.49
   6  12 -12   78.19    7.78
  -5 -13  11    5.86    6.67
   5  13 -11    6.97    6.26
  -4 -14  10  362.88   21.92
   4  14 -10  388.85   15.66
  -3 -15   9  182.86   13.54
   3  15  -9  111.03   11.01
  -2 -16   8  270.95   12.22
   2  16  -8  250.54   12.43
  -1 -17   7   -3.23    8.49
   1  17  -7    2.42    9.19
   0 -18   6   26.06    6.36
   0  18  -6   24.65    8.28
   1 -19   5   86.98    8.18
  -1  19  -5   88.80    9.09
   2 -20   4   28.19    7.27
  -2  20  -4   30.51    7.88
   3 -21   3  117.09   13.44
  -3  21  -3   91.02   10.20
   4 -22   2    0.10    8.59
  -4  22  -2    5.56    8.79
   5 -23   1   16.97    8.39
  -5  23  -1   15.66    9.29
   6 -24   0    3.94    8.39
  -6  24   0    8.89   10.71
   7 -25  -1    2.22    8.28
  -7  25   1   -0.61    9.29
   8 -26  -2    1.72    9.90
  -8  26   2   -5.15   11.21
   9 -27  -3    2.02   10.10
  -9  27   3   -7.68   11.42
  10 -28  -4    0.91   11.01
 -10  28   4   -7.58   12.43
  11 -29  -5    5.46   10.10
 -11  29   5   13.74   13.03
  12 -30  -6    3.54    9.70
 -12  30   6   -5.46   12.63
  13 -31  -7   -6.47    9.40
 -13  31   7    4.55   12.73
  14 -32  -8   -9.80   11.42
 -14  32   8    4.24   13.13
  15 -33  -9    1.62   10.51
 -15  33   9    0.10    8.49
  16 -34 -10   -6.57    8.69
 -16  34  10   -2.02    8.49
  17 -35 -11   -6.87   10.00
  18 -36 -12   -6.97    9.90
  19 -37 -13   -1.82    9.19
 -25   5  31    2.53   22.02
  25  -5 -31    0.10    6.47
 -24   4  30    3.33   17.98
  24  -4 -30    0.81    9.70
 -23   3  29    5.15   12.33
  23  -3 -29   -1.01   10.71
 -22   2  28    2.32   21.52
  22  -2 -28    0.10   11.82
 -21   1  27   33.64   18.18
  21  -1 -27    3.94   12.63
 -20   0  26   -9.60   13.54
  20   0 -26    0.20   11.52
 -19  -1  25   -5.66   11.82
  19   1 -25   -9.80   16.06
 -18  -2  24   -5.66   14.95
  18   2 -24  -12.43   13.03
 -17  -3  23   14.65   16.27
  17   3 -23   23.03   15.96
 -16  -4  22   -3.84   10.51
  16   4 -22    3.03    9.80
 -15  -5  21   20.71   12.73
  15   5 -21   11.42   11.31
 -14  -6  20    4.04   11.52
  14   6 -20    0.61    8.59
 -13  -7  19   24.55   11.21
  13   7 -19   17.38    9.90
 -12  -8  18   16.06   10.00
  12   8 -18   24.85    9.80
 -11  -9  17   18.69    9.80
  11   9 -17   37.68   11.01
 -10 -10  16    8.28   10.20
  10  10 -16   10.20    9.09
  -9 -11  15   26.17    8.49
   9  11 -15   10.61   11.11
  -8 -12  14   27.07    7.88
   8  12 -14   19.19    6.57
  -7 -13  13   16.67    7.48
   7  13 -13   20.81    6.26
  -6 -14  12   23.64    6.97
   6  14 -12   23.54    7.07
  -5 -15  11   42.63    7.58
   5  15 -11   32.93    6.57
  -4 -16  10   42.53    7.17
   4  16 -10   48.59    7.27
  -3 -17   9   43.24    9.60
   3  17  -9   26.27    6.47
  -2 -18   8    9.40    6.87
   2  18  -8   18.69    7.78
  -1 -19   7   18.89    6.87
   1  19  -7   23.64    8.08
   0 -20   6    8.79    7.17
   0  20  -6    8.59    8.69
   1 -21   5   14.55    7.27
  -1  21  -5   15.15    9.60
   2 -22   4   12.93    6.87
  -2  22  -4    6.16    9.09
   3 -23   3    7.48    7.07
  -3  23  -3   10.61    8.39
   4 -24   2   14.45    7.98
  -4  24  -2   10.10    9.19
   5 -25   1   -3.03    7.98
  -5  25  -1    3.54    8.89
   6 -26   0   16.77    8.59
  -6  26   0    0.91   10.20
   7 -27  -1    7.98    9.40
  -7  27   1    3.64   10.81
   8 -28  -2   -7.98    9.90
  -8  28   2   -6.36   11.62
   9 -29  -3   -9.19   10.30
  -9  29   3   -1.11   11.62
  10 -30  -4   -8.39   10.61
 -10  30   4   -5.76   12.53
  11 -31  -5   -9.50    9.09
 -11  31   5  -17.17   12.43
  12 -32  -6   -2.83    8.89
 -12  32   6   -0.61   11.42
  13 -33  -7   -3.64   10.71
 -13  33   7   -4.24   12.22
  14 -34  -8   -2.22   10.61
 -14  34   8   -6.67   11.82
  15 -35  -9    6.77    8.49
 -15  35   9    0.10   15.96
  16 -36 -10    5.96   11.82
 -26   4  32   -8.08   14.65
 -25   3  31  -15.25   20.81
  25  -3 -31   -2.12   11.52
 -24   2  30   -2.22   17.28
  24  -2 -30   -4.75   13.44
 -23   1  29    9.60   12.53
  23  -1 -29    2.02   10.30
 -22   0  28  -14.24   26.37
  22   0 -28   -6.26   14.95
 -21  -1  27   22.33   26.27
  21   1 -27  -11.31   16.77
 -20  -2  26  -16.87   23.64
  20   2 -26   -2.73   16.67
 -19  -3  25   -8.08   12.53
  19   3 -25   -1.82   11.21
 -18  -4  24   -5.46   14.14
  18   4 -24    7.68   12.63
 -17  -5  23   11.52   13.44
  17   5 -23   -4.34   11.62
 -16  -6  22    5.25   13.54
  16   6 -22  -14.75   11.82
 -15  -7  21    3.13   12.22
  15   7 -21   -3.94   10.91
 -14  -8  20    6.97   11.62
  14   8 -20    0.91   10.00
 -13  -9  19   30.51   11.11
  13   9 -19   25.16    9.90
 -12 -10  18   18.79    9.29
  12  10 -18   11.82    8.39
 -11 -11  17   53.34   10.10
  11  11 -17   54.35   10.41
 -10 -12  16    2.63   10.00
  10  12 -16    8.39   10.41
  -9 -13  15    2.42    7.88
   9  13 -15    5.96    6.87
  -8 -14  14   -4.55    7.68
   8  14 -14   -2.22    6.87
  -7 -15  13   -4.24    7.58
   7  15 -13   -0.61    7.37
  -6 -16  12   53.75    8.18
   6  16 -12   46.57    7.48
  -5 -17  11   25.16   10.61
   5  17 -11   29.60   12.12
  -4 -18  10   99.00   14.14
   4  18 -10   96.48    8.79
  -3 -19   9   14.65    9.09
   3  19  -9    5.56    7.48
  -2 -20   8    7.78    6.97
   2  20  -8   11.31    7.98
  -1 -21   7    6.26    6.97
   1  21  -7   16.16    8.39
   0 -22   6   10.20    7.48
   0  22  -6    4.95    8.59
   1 -23   5   21.62    7.37
  -1  23  -5   29.60    8.49
   2 -24   4    1.82    7.27
  -2  24  -4    5.56    8.89
   3 -25   3   11.72    7.48
  -3  25  -3   12.93    8.18
   4 -26   2   -1.21   11.11
  -4  26  -2    6.47   10.61
   5 -27   1    1.82    8.79
  -5  27  -1    4.24    9.70
   6 -28   0   -1.72    8.79
  -6  28   0    6.67   10.91
   7 -29  -1    8.69    9.29
  -7  29   1   -2.12   11.31
   8 -30  -2   11.72    9.60
  -8  30   2    3.43   16.57
   9 -31  -3    6.06    9.60
  -9  31   3   -4.45   11.72
  10 -32  -4   16.67   10.00
 -10  32   4   10.10   11.42
  11 -33  -5   -0.61    8.69
 -11  33   5    4.85   11.92
  12 -34  -6    8.89   11.42
 -12  34   6    7.17   11.31
  13 -35  -7   11.11   10.10
 -13  35   7   -8.69   16.87
  14 -36  -8   -4.45   13.13
 -14  36   8   -2.42   13.03
  15 -37  -9   -1.01   10.41
 -15  37   9   -9.09   10.71
 -26   2  32   -4.24    9.60
 -25   1  31   -0.30   13.74
  25  -1 -31    3.54   14.14
 -24   0  30   -3.33   18.59
  24   0 -30   -0.30   13.03
 -23  -1  29  -11.92   18.29
  23   1 -29   -5.15   14.95
 -22  -2  28   18.39   23.24
  22   2 -28    6.87   16.37
 -21  -3  27   12.53   25.56
  21   3 -27  -10.81   15.96
 -20  -4  26   15.66   23.74
  20   4 -26   -3.23   16.06
 -19  -5  25   -8.28   12.12
  19   5 -25   -5.66   10.51
 -18  -6  24  -11.31   13.84
  18   6 -24   -8.89   11.82
 -17  -7  23    4.04   11.11
  17   7 -23   -2.73   12.43
 -16  -8  22   -3.54   12.63
  16   8 -22  -11.52   11.31
 -15  -9  21   21.22   13.13
  15   9 -21   -0.40   10.51
 -14 -10  20    0.91   10.51
  14  10 -20    7.88   10.10
 -13 -11  19    2.83    9.50
  13  11 -19    2.42    9.70
 -12 -12  18   10.20   10.71
  12  12 -18    4.65   13.84
 -11 -13  17   -2.53    8.18
  11  13 -17    3.94    7.58
 -10 -14  16    6.57    8.59
  10  14 -16    4.45    7.48
  -9 -15  15   -0.40    8.08
   9  15 -15   -2.42    7.07
  -8 -16  14    6.06    8.39
   8  16 -14    9.09    6.67
  -7 -17  13    2.12    7.07
   7  17 -13   -1.01    6.47
  -6 -18  12    3.23   10.71
   6  18 -12   -4.04    8.79
  -5 -19  11   34.25   12.22
   5  19 -11   28.69    9.50
  -4 -20  10    0.81   12.73
   4  20 -10   13.23    7.37
  -3 -21   9   13.13    9.50
   3  21  -9    8.99    7.27
  -2 -22   8    8.18    6.97
   2  22  -8   -3.13    7.88
  -1 -23   7    8.08    7.48
   1  23  -7    0.30    8.49
   0 -24   6   -2.02    6.57
   0  24  -6    4.34    7.27
   1 -25   5   -1.11    7.37
  -1  25  -5    0.30    7.98
   2 -26   4    1.82    7.88
  -2  26  -4    5.56    8.89
   3 -27   3   -1.72    7.37
  -3  27  -3   -8.79    9.40
   4 -28   2    4.14    7.98
  -4  28  -2   12.02   11.21
   5 -29   1    0.91    9.09
  -5  29  -1    6.87   11.42
   6 -30   0   -1.92    9.40
  -6  30   0   -5.96   10.91
   7 -31  -1    0.81    8.99
  -7  31   1    4.34   11.92
   8 -32  -2    5.56    8.69
  -8  32   2   -2.42    9.60
   9 -33  -3   -9.09   10.10
  -9  33   3    5.15    7.88
  10 -34  -4    6.87    9.40
 -10  34   4   -1.11   11.21
  11 -35  -5    1.72    8.79
 -11  35   5   -4.55    9.19
  12 -36  -6    6.57   10.61
 -12  36   6    6.36   11.21
  13 -37  -7   -1.41   10.71
 -13  37   7    3.13    9.19
 -14  38   8    0.51    8.79
 -15  39   9   -5.76   14.85
 -26   0  32   -4.85   13.54
  25   1 -31   11.82   11.01
 -24  -2  30    8.89   16.57
  24   2 -30   -4.34    9.60
 -23  -3  29   -1.11    6.36
  23   3 -29    0.51    9.50
 -22  -4  28   -8.39   22.12
  22   4 -28    6.77   11.82
 -21  -5  27    4.95   24.25
  21   5 -27   -5.46   16.67
 -20  -6  26   12.73   15.05
  20   6 -26    4.65   12.93
 -19  -7  25    0.00   13.23
  19   7 -25   14.65   12.33
 -18  -8  24    0.91   14.35
  18   8 -24   -5.86   11.31
 -17  -9  23    8.08   14.35
  17   9 -23    4.75   11.52
 -16 -10  22   -6.67   11.92
  16  10 -22   -7.68   10.61
 -15 -11  21    6.06   11.21
  15  11 -21   -3.94   10.00
 -14 -12  20    7.98   10.30
  14  12 -20    8.79   10.41
 -13 -13  19    6.16    9.50
  13  13 -19    6.57   12.73
 -12 -14  18   23.03    9.90
  12  14 -18   11.62    8.49
 -11 -15  17    7.27    9.09
  11  15 -17    2.12    7.07
 -10 -16  16   11.21    8.18
  10  16 -16    2.93    7.78
  -9 -17  15    1.01    7.68
   9  17 -15    4.55    6.87
  -8 -18  14    3.03    7.27
   8  18 -14   -0.71    6.67
  -7 -19  13    5.66    6.77
   7  19 -13   11.92   11.62
  -6 -20  12   12.43    7.68
   6  20 -12   12.63    7.07
  -5 -21  11    3.94    7.07
   5  21 -11    9.70    7.88
  -4 -22  10    6.97    7.88
   4  22 -10   -9.19    7.27
  -3 -23   9   -3.03    9.80
   3  23  -9   -0.71    7.27
  -2 -24   8    8.69    6.67
   2  24  -8   -1.52    7.48
  -1 -25   7    3.74    7.17
   1  25  -7    0.91    8.28
   0 -26   6    7.68    7.48
   0  26  -6    4.14    9.29
   1 -27   5    7.27    6.67
  -1  27  -5   -5.86    8.69
   2 -28   4    0.91    7.88
  -2  28  -4    1.62   10.51
   3 -29   3    2.22    7.27
  -3  29  -3    2.93    8.69
   4 -30   2   -2.42    7.88
  -4  30  -2    4.75   11.01
   5 -31   1   -7.27    9.40
  -5  31  -1   -1.82   12.02
   6 -32   0   -4.34    8.59
  -6  32   0   -6.16   11.42
   7 -33  -1   -4.34    8.39
  -7  33   1   -3.33    8.99
   8 -34  -2   -0.51    8.28
  -8  34   2   -1.31    8.28
   9 -35  -3    5.15    7.48
  -9  35   3   -1.21    8.39
  10 -36  -4   -2.73    7.48
 -10  36   4    1.92    9.19
  11 -37  -5   -6.97   10.30
 -11  37   5    1.92    9.80
  12 -38  -6    1.41    8.69
 -12  38   6    0.51   10.71
 -13  39   7    2.12    9.09
 -14  40   8   -2.02    9.90
  25   3 -31    2.12   11.82
  24   4 -30  -21.01   14.55
 -23  -5  29   -3.33   19.70
  23   5 -29   -3.33    8.49
 -22  -6  28    5.25   12.43
  22   6 -28    1.62   10.81
 -21  -7  27   18.79   14.65
  21   7 -27  -10.91   12.43
 -20  -8  26    9.90   13.64
  20   8 -26    6.97   11.52
 -19  -9  25   -6.87   12.93
  19   9 -25   14.14   12.93
 -18 -10  24   -1.62   14.24
  18  10 -24   -1.82   11.42
 -17 -11  23   -9.50   13.03
  17  11 -23    6.87   10.41
 -16 -12  22    7.37   11.42
  16  12 -22   -0.61   11.52
 -15 -13  21    1.11   12.83
  15  13 -21    6.67   13.44
 -14 -14  20   -8.39   11.82
  14  14 -20    1.31    7.98
 -13 -15  19    8.18   10.00
  13  15 -19   -0.40    7.68
 -12 -16  18    6.36   10.30
  12  16 -18   -5.05    7.88
 -11 -17  17   -0.81    7.27
  11  17 -17   10.91    8.39
 -10 -18  16    4.65    7.68
  10  18 -16   10.41    9.50
  -9 -19  15   20.00    8.39
   9  19 -15   10.30   11.92
  -8 -20  14    0.81    6.87
   8  20 -14    5.25    9.50
  -7 -21  13    3.23    7.07
   7  21 -13    3.43    6.36
  -6 -22  12    1.01    6.67
   6  22 -12   -1.52    7.37
  -5 -23  11    0.91    6.87
   5  23 -11   -8.39    7.58
  -4 -24  10   15.15    8.18
   4  24 -10   18.99    7.68
  -3 -25   9   -4.95   10.20
   3  25  -9   -4.55    7.88
  -2 -26   8   13.44    7.27
   2  26  -8   12.73    8.39
  -1 -27   7   -0.10    6.36
   1  27  -7    2.42    9.29
   0 -28   6    2.53    7.88
   0  28  -6  -10.00    9.29
   1 -29   5    3.13    6.87
  -1  29  -5   -8.39   10.00
   2 -30   4    4.55    8.08
  -2  30  -4    4.04    8.59
   3 -31   3   -0.91    7.58
  -3  31  -3    7.98   10.00
   4 -32   2   -5.66    7.58
  -4  32  -2    7.68   10.71
   5 -33   1   -4.34    8.18
  -5  33  -1    8.79   11.01
   6 -34   0    3.03    7.98
  -6  34   0   -5.46    9.09
   7 -35  -1    5.96    7.37
  -7  35   1    2.53    8.39
   8 -36  -2    0.40    7.37
  -8  36   2   -0.20    7.27
   9 -37  -3    1.41    7.68
  -9  37   3   -2.73    8.59
  10 -38  -4    1.92    7.78
 -10  38   4    6.57    9.90
  11 -39  -5    5.76    7.48
 -11  39   5   -3.64   10.20
 -12  40   6   24.25   16.87
 -13  41   7    3.94   10.10
 -26  -4  32    3.03   14.04
  25   5 -31   -4.04   10.91
 -24  -6  30   10.30   14.75
  24   6 -30    8.59   10.30
 -23  -7  29    0.91   10.10
  23   7 -29    8.69   10.81
 -22  -8  28   -4.45   13.94
  22   8 -28    5.86   12.02
 -21  -9  27   -4.34   11.42
  21   9 -27    9.50   11.42
 -20 -10  26   -6.36   11.42
  20  10 -26   12.02   12.53
 -19 -11  25    7.98   11.72
  19  11 -25    4.14   11.01
 -18 -12  24  -12.22   14.04
  18  12 -24   -2.22   10.30
 -17 -13  23    1.62   12.93
  17  13 -23    5.25   12.12
 -16 -14  22   13.84   11.62
  16  14 -22    3.43   13.03
 -15 -15  21   10.41   11.72
  15  15 -21   16.27    9.50
 -14 -16  20    8.08   11.82
  14  16 -20   -0.81    9.60
 -13 -17  19    0.10   10.81
  13  17 -19   -3.23    8.08
 -12 -18  18   12.02    8.59
  12  18 -18    7.48    8.28
 -11 -19  17   -5.96    8.89
  11  19 -17   -1.72    7.37
 -10 -20  16    7.17    8.99
  10  20 -16    0.40    7.58
  -9 -21  15    8.99    7.68
   9  21 -15    1.92    7.48
  -8 -22  14    3.13    8.08
   8  22 -14    4.65    7.27
  -7 -23  13    1.62    7.48
   7  23 -13    0.71    6.36
  -6 -24  12    6.47    6.57
   6  24 -12   -6.26    7.68
  -5 -25  11    8.39    7.88
   5  25 -11    5.96    8.28
  -4 -26  10    2.63    7.88
   4  26 -10    4.04    8.59
  -3 -27   9   -4.65   10.91
   3  27  -9    1.62    8.28
  -2 -28   8    1.11    7.07
   2  28  -8    2.53    7.58
  -1 -29   7   -0.91    7.17
   1  29  -7    4.14    8.99
   0 -30   6    0.91    6.36
   0  30  -6    7.27    9.60
   1 -31   5    1.92    7.98
  -1  31  -5    2.83    9.09
   2 -32   4    2.53    7.98
  -2  32  -4    3.13    8.49
   3 -33   3   -0.81    6.36
  -3  33  -3   -3.84    7.88
   4 -34   2   -2.22    6.87
  -4  34  -2   10.10    9.50
   5 -35   1   -2.93    6.47
  -5  35  -1    6.36    9.19
   6 -36   0    2.63    5.35
  -6  36   0   -6.87   17.07
   7 -37  -1    0.51    5.86
  -7  37   1    5.25   12.73
   8 -38  -2    2.12    8.69
  -8  38   2   -6.16    9.50
   9 -39  -3   -1.41    5.86
  -9  39   3   23.24    9.50
 -10  40   4   -1.92    7.98
 -11  41   5   -1.31   10.41
 -12  42   6   -2.32    9.40
 -26  -6  32   -0.30    9.40
 -25  -7  31    2.73   10.30
  25   7 -31    2.02    7.68
 -24  -8  30    7.58    9.29
  24   8 -30   -2.73    9.19
 -23  -9  29    4.55   10.10
  23   9 -29    2.63   11.01
 -22 -10  28    0.51    9.09
  22  10 -28    3.54   10.41
 -21 -11  27   -2.22    9.90
  21  11 -27    3.84   11.52
 -20 -12  26    1.92   10.51
  20  12 -26   -9.09   10.61
 -19 -13  25   -2.22   10.51
  19  13 -25   -0.40   10.81
 -18 -14  24    8.18   10.91
  18  14 -24    9.29   14.04
 -17 -15  23   -8.28   10.71
  17  15 -23    3.13    8.49
 -16 -16  22   -1.11   10.00
  16  16 -22   14.14    8.99
 -15 -17  21    6.26    9.80
  15  17 -21    5.86    9.70
 -14 -18  20    2.42   10.51
  14  18 -20   -2.12    9.40
 -13 -19  19   16.87    9.90
  13  19 -19    5.56    8.18
 -12 -20  18  -13.64    9.09
  12  20 -18   -1.52    7.68
 -11 -21  17   13.34    9.09
  11  21 -17   11.01    7.37
 -10 -22  16   -1.82    9.09
  10  22 -16    0.71    7.27
  -9 -23  15   13.54    7.88
   9  23 -15   -1.21    7.17
  -8 -24  14    1.01    8.59
   8  24 -14    4.14    7.17
  -7 -25  13    6.87    6.97
   7  25 -13   -7.78    7.07
  -6 -26  12   12.93    6.87
   6  26 -12   -1.52    7.88
  -5 -27  11    0.71    7.98
   5  27 -11    5.76    7.98
  -4 -28  10    3.94    7.58
   4  28 -10    3.03    7.48
  -3 -29   9    2.02   11.01
   3  29  -9    1.82    7.88
  -2 -30   8    5.46    7.17
   2  30  -8    7.07    8.28
  -1 -31   7   -0.51    6.97
   1  31  -7   -1.82    7.27
   0 -32   6   -2.53    7.37
   0  32  -6    8.49    8.39
   1 -33   5    1.21    7.78
  -1  33  -5   -5.15    7.17
   2 -34   4   -1.72    9.50
  -2  34  -4    0.30    7.68
   3 -35   3   -2.12    6.77
  -3  35  -3    8.28    9.19
   4 -36   2    2.83    4.85
  -4  36  -2    0.71   11.42
   5 -37   1   -0.30    8.59
  -5  37  -1   -5.96   13.13
   6 -38   0   17.17    6.97
  -6  38   0    1.21   15.05
   7 -39  -1   -0.81    7.07
  -7  39   1   -1.11    7.98
   8 -40  -2   -1.72    6.77
  -8  40   2   -0.61   10.51
  -9  41   3   -2.63    7.98
 -10  42   4   -0.61    9.70
  27   7 -33   -4.85   11.72
 -25  -9  31   10.71   13.54
  25   9 -31    3.03   11.52
 -24 -10  30   -4.85   16.67
  24  10 -30   -0.81    7.48
 -23 -11  29    3.33   13.44
  23  11 -29    0.91    8.69
 -22 -12  28    5.25    8.69
  22  12 -28    2.02    8.18
 -21 -13  27    5.05   10.10
  21  13 -27    7.58   13.34
 -20 -14  26   -1.41    9.60
  20  14 -26    2.73   12.02
 -19 -15  25   -7.48    9.70
  19  15 -25    6.26    8.59
 -18 -16  24    1.21   11.52
  18  16 -24   -2.53    7.98
 -17 -17  23   -3.03   11.82
  17  17 -23   -1.92    8.08
 -16 -18  22   13.34   11.21
  16  18 -22   -3.43    8.08
 -15 -19  21   -3.13   10.30
  15  19 -21    1.11    8.89
 -14 -20  20   -1.11    9.70
  14  20 -20   10.30    8.49
 -13 -21  19    5.46    9.40
  13  21 -19    6.67    9.09
 -12 -22  18    0.00    7.98
  12  22 -18    1.31   10.20
 -11 -23  17   -2.42    9.70
  11  23 -17    7.98    6.87
 -10 -24  16    0.10    9.19
  10  24 -16   -1.52    7.98
  -9 -25  15    2.53    7.68
   9  25 -15   -2.53    7.98
  -8 -26  14   -3.74    7.17
   8  26 -14   -0.71    7.37
  -7 -27  13    0.40    7.07
   7  27 -13    0.71    8.18
  -6 -28  12   -4.55    7.58
   6  28 -12    0.61    7.58
  -5 -29  11    2.02    7.27
   5  29 -11    1.11    6.97
  -4 -30  10   -1.01    5.86
   4  30 -10    2.93    7.48
  -3 -31   9    9.50   10.20
   3  31  -9   -0.71    7.37
  -2 -32   8   -0.61    6.67
   2  32  -8   -4.65    6.57
  -1 -33   7   -3.54    6.06
   1  33  -7    0.40    6.36
   0 -34   6   10.00    7.17
   0  34  -6   -1.01    6.77
   1 -35   5   -2.83    6.47
  -1  35  -5    1.31    5.66
   2 -36   4    4.45    4.65
  -2  36  -4    0.91    7.07
   3 -37   3    2.63    5.46
  -3  37  -3   16.37   15.56
  -4  38  -2   -1.11   16.16
  -5  39  -1    0.81   12.43
   6 -40   0   -3.43    6.06
   7 -41  -1   -0.81    8.59
  -7  41   1    1.01    7.27
  -8  42   2    1.11    7.37
 -26 -10  32   33.64   23.24
 -25 -11  31  -12.63   14.14
  25  11 -31   -5.96   10.81
 -24 -12  30    0.81   18.29
 -23 -13  29   -4.34   19.19
  23  13 -29   -4.24   11.82
 -22 -14  28   -5.66   18.69
  22  14 -28   -5.76   11.92
 -21 -15  27    6.26    9.40
  21  15 -27    2.42    6.06
 -20 -16  26    0.71    9.60
  20  16 -26   -2.42    8.28
 -19 -17  25   -2.73    9.70
  19  17 -25   -1.11    6.97
 -18 -18  24    2.32    9.80
  18  18 -24    4.24    7.07
 -17 -19  23  -10.51   10.71
  17  19 -23   -3.74    5.66
 -16 -20  22    6.06   10.20
  16  20 -22    5.35    8.08
 -15 -21  21   -1.41   10.10
  15  21 -21   -0.81    8.59
 -14 -22  20    4.65   10.00
  14  22 -20    6.77    7.58
 -13 -23  19   -2.53    8.99
  13  23 -19    6.57    7.78
 -12 -24  18   -0.20    7.48
  12  24 -18    1.72    8.08
 -11 -25  17    6.97    8.39
  11  25 -17   -1.01    6.67
 -10 -26  16   -3.23    8.39
  10  26 -16    6.57    7.78
  -9 -27  15   -2.22    6.47
   9  27 -15    1.21    6.87
  -8 -28  14    9.40    7.78
   8  28 -14    8.59    7.58
  -7 -29  13   -2.12    5.96
   7  29 -13    4.04    7.27
  -6 -30  12   -0.10    6.36
   6  30 -12    0.20    7.27
  -5 -31  11    1.92    5.66
   5  31 -11   -2.83    6.77
  -4 -32  10    5.86    6.36
   4  32 -10   -1.41    6.36
  -3 -33   9    0.40    5.66
   3  33  -9    0.20    5.05
  -2 -34   8    5.76    7.58
  -1 -35   7    0.91    8.39
   0 -36   6    2.42    9.09
   0  36  -6   -1.21    6.16
   1 -37   5   -1.72    7.68
  -1  37  -5   17.58   12.43
  -2  38  -4  -10.10   13.94
  -3  39  -3   -2.53   12.63
  -4  40  -2    3.94   12.63
   6 -42   0    1.31    8.39
 -26 -12  32    3.23   12.33
 -25 -13  31   10.81   13.23
  25  13 -31    1.72   10.10
 -24 -14  30    6.16   15.05
  24  14 -30    0.10   10.71
 -23 -15  29   -1.01    8.59
  23  15 -29    5.46    5.35
 -22 -16  28   -4.85    9.90
  22  16 -28    3.13    5.25
 -21 -17  27   -1.62    7.98
  21  17 -27    1.11    5.25
 -20 -18  26   -0.71    6.16
  20  18 -26    2.63    6.36
 -19 -19  25   -1.21    7.37
  19  19 -25   -0.30    5.35
 -18 -20  24    7.07    8.59
  18  20 -24   -1.41    7.78
 -17 -21  23    2.83    8.59
  17  21 -23   -2.22    5.05
 -16 -22  22    2.83    8.08
  16  22 -22   -0.71    6.26
 -15 -23  21    0.30    8.99
  15  23 -21   -3.03    7.58
 -14 -24  20   -4.24    8.18
  14  24 -20   -2.53    6.97
 -13 -25  19    4.95    8.28
  13  25 -19    1.41    7.48
 -12 -26  18    1.72   11.72
  12  26 -18    3.94    6.77
 -11 -27  17    2.32   10.61
  11  27 -17    4.75    6.36
 -10 -28  16   -2.42    9.90
  10  28 -16    0.71    3.84
  -9 -29  15    5.96    6.87
   9  29 -15   -0.10    5.15
  -8 -30  14    3.64    5.56
   8  30 -14   -0.51    5.96
  -7 -31  13   -1.82    6.36
   7  31 -13    4.04    5.86
  -6 -32  12    2.83    5.05
   6  32 -12    6.87    7.88
  -5 -33  11    1.41    5.46
   5  33 -11    3.84    5.15
  -4 -34  10   -1.01    5.35
  -3 -35   9   -0.61    6.36
  -1 -37   7    3.64    7.88
   0 -38   6   -0.30    7.37
  -2  40  -4    4.95   11.31
 -26 -14  32   -1.41   13.23
 -25 -15  31   -0.10   12.43
  25  15 -31   -0.81    8.69
 -24 -16  30   -8.18   10.51
  24  16 -30    0.00   11.62
  23  17 -29    3.64   13.34
 -22 -18  28   -3.84    7.58
  22  18 -28    1.92   10.71
 -21 -19  27    3.13    8.28
  21  19 -27   -9.50    7.78
 -20 -20  26   -0.30    7.68
  20  20 -26   -2.73    9.70
 -19 -21  25   -4.65   12.22
  19  21 -25    3.84    8.28
 -18 -22  24    1.52    6.87
  18  22 -24   -7.68    7.78
 -17 -23  23   -5.25    7.88
 -16 -24  22   -0.30    6.67
  16  24 -22    7.27    7.48
 -15 -25  21   -2.93    6.77
  15  25 -21   -2.93    6.06
 -14 -26  20    0.00    6.97
  14  26 -20    3.64    6.06
 -13 -27  19   -0.20    8.18
  13  27 -19    1.11    6.16
 -12 -28  18   -4.14   10.20
  12  28 -18    0.00    8.59
 -11 -29  17   -0.51    7.07
  11  29 -17    0.00    6.77
 -10 -30  16    9.29    8.89
  10  30 -16   -0.30    6.97
  -9 -31  15   -4.85    8.99
   9  31 -15   -2.53    8.08
  -8 -32  14   -4.34    7.68
   8  32 -14    0.81    3.84
  -7 -33  13   -0.40    5.46
   7  33 -13    0.30    5.96
  -6 -34  12    3.03    5.05
  -5 -35  11    1.82    5.05
  -4 -36  10    0.00    3.94
   0 -40   6   -0.40    5.86
   1 -41   5    0.61    7.58
  25  17 -31   -0.61    9.29
  24  18 -30   -0.10   10.00
  23  19 -29    6.67   13.23
 -22 -20  28    4.45   13.23
  22  20 -28   -2.32   12.02
 -21 -21  27   -1.62    7.88
 -20 -22  26    0.10    8.28
 -19 -23  25   -3.74    9.80
  19  23 -25   -1.62    6.47
  18  24 -24    8.69    7.27
 -17 -25  23   -1.21    7.88
  17  25 -23    2.73    5.96
 -16 -26  22    4.45    9.70
  16  26 -22   -2.93    8.39
 -15 -27  21   -1.82    5.56
  15  27 -21    0.61    6.16
 -14 -28  20   -4.85    8.69
  14  28 -20   -0.51    6.77
 -13 -29  19   -1.31    9.40
 -11 -31  17   -1.82    8.08
 -10 -32  16    1.82    7.37
  -9 -33  15    0.51    4.85
  -8 -34  14    1.01    4.85
   8  34 -14   -2.02    5.35
  -7 -35  13    3.23    4.55
  -6 -36  12   -1.52    4.34
  25  19 -31    3.23    9.80
  24  20 -30    0.40   10.91
 -23 -21  29   11.52   14.24
 -22 -22  28    6.97    8.28
  22  22 -28   -5.15   11.11
 -21 -23  27   16.16   14.24
 -20 -24  26    6.77   13.03
  20  24 -26    1.82    4.55
 -19 -25  25    2.32   11.21
  15  29 -21   -1.41    5.46
 -13 -31  19   -0.40    6.67
 -12 -32  18    1.72    4.85
 -11 -33  17   -2.22    6.77
 -10 -34  16    1.62    5.66
  -6 -38  12    3.74    5.56
  24  22 -30    7.37   11.72
  21  25 -27    5.76   10.10
 -14 -32  20    2.53    6.67
 -13 -33  19    1.31    6.47
  22  24 -14   -1.52    3.23
  23  23 -15    2.53    3.74
 -23 -23  15   -0.20    8.18
  24  22 -16    2.22    4.14
  30  16 -22    1.01    2.83
 -33 -13  25   -1.72   10.81
  34  12 -26    2.42   11.11
  35  11 -27    1.82   12.22
  21  23 -13   -2.12    3.74
 -21 -23  13   -3.54    5.05
  22  22 -14    4.04    7.37
 -22 -22  14    2.02    5.56
  23  21 -15    4.85    7.98
 -23 -21  15    0.10    5.35
  24  20 -16    0.00    5.25
 -24 -20  16    1.41    5.66
  25  19 -17    3.43    7.88
 -25 -19  17    8.39    8.08
 -26 -18  18    0.40    7.37
 -27 -17  19    6.36    8.69
  28  16 -20   -3.54    6.26
 -28 -16  20   -2.32    9.90
  29  15 -21    1.52    8.39
 -29 -15  21    0.10    7.68
 -30 -14  22    2.02    6.47
 -31 -13  23    0.61    8.18
  32  12 -24    0.40    9.60
 -32 -12  24    1.31    8.28
 -19 -23  11   -4.04    4.34
  20  22 -12    1.82    4.34
 -20 -22  12   -3.54    5.35
  21  21 -13   -1.11    4.95
 -21 -21  13    2.63    7.37
  22  20 -14    5.05    4.85
 -22 -20  14   -0.81    6.57
  23  19 -15   -1.21    7.98
 -23 -19  15    2.42    6.57
  24  18 -16    4.75    8.89
 -24 -18  16   -1.21    6.16
  25  17 -17    3.23    8.99
 -25 -17  17    2.02    5.25
  26  16 -18   -4.65    7.78
 -26 -16  18    0.51    6.26
  27  15 -19   -1.11   10.61
 -27 -15  19    1.72    5.15
  28  14 -20   -2.42   11.52
 -28 -14  20    4.24    7.48
  29  13 -21    0.40    5.25
 -29 -13  21   -0.10    8.28
  30  12 -22    2.63    6.77
 -30 -12  22    2.63    7.88
  31  11 -23   -3.74   10.61
 -31 -11  23    2.22    7.27
  32  10 -24   -0.40    8.69
 -32 -10  24   -0.30    9.60
 -33  -9  25    9.90   15.56
  -3 -37  -5   -0.10    4.34
   4  36   4   -0.81    4.65
  -4 -36  -4    1.31    4.45
   5  35   3   -0.71    4.14
  -5 -35  -3   -0.10    4.04
  18  22 -10   -2.63    4.85
 -18 -22  10   -2.83    4.24
  19  21 -11   -0.71    4.45
 -19 -21  11   -0.61    5.05
  20  20 -12    0.71    4.85
 -20 -20  12   -2.53    5.56
  21  19 -13    2.02    5.46
 -21 -19  13   -3.74    6.06
  22  18 -14    1.31    5.76
 -22 -18  14    5.15    7.07
  23  17 -15    9.09   10.10
 -23 -17  15   -1.82    7.58
  24  16 -16    0.81    6.87
 -24 -16  16   -4.24    7.68
  25  15 -17    3.03    7.17
 -25 -15  17    6.47    8.59
  26  14 -18    1.82    7.07
 -26 -14  18    3.23    7.37
  27  13 -19   -0.30   12.33
 -27 -13  19    5.05    7.58
  28  12 -20    0.71    7.48
 -28 -12  20   -1.41    8.99
  29  11 -21    0.00    7.07
 -29 -11  21   -1.72   14.55
  30  10 -22   -0.20    7.17
 -30 -10  22   24.25   16.37
  31   9 -23    8.08   11.92
 -31  -9  23   13.84   17.58
  32   8 -24   -1.11    6.47
 -33  -7  25   -0.20   15.76
 -34  -6  26    1.41   24.35
   1 -39  -9    0.51    4.55
   0 -38  -8   -3.03    5.15
  -1 -37  -7   -4.04    4.85
   2  36   6   -0.51    6.57
  -2 -36  -6    3.43    4.85
   3  35   5   -1.21    6.47
  -3 -35  -5   -1.31    4.34
   4  34   4    2.12    4.95
  -4 -34  -4   -1.52    4.14
   5  33   3   -0.30    3.33
  -5 -33  -3    0.91    3.43
   6  32   2    1.72    3.84
  -6 -32  -2    3.84    3.54
  17  21  -9    0.81    3.74
 -17 -21   9    1.82    4.45
  18  20 -10   -5.96    4.45
 -18 -20  10   -5.56    5.35
  19  19 -11    2.42    5.35
 -19 -19  11    2.42    5.56
  20  18 -12   -1.52    5.66
 -20 -18  12   -2.32    6.57
  21  17 -13   15.56   11.21
 -21 -17  13   -3.84    7.58
  22  16 -14   -0.40    7.37
 -22 -16  14    3.43    7.98
  23  15 -15    2.12    7.58
 -23 -15  15   -3.23    8.08
  24  14 -16   -3.13    8.79
 -24 -14  16   -1.01    9.19
  25  13 -17   -1.11    9.19
 -25 -13  17    6.36    9.29
  26  12 -18    4.24    8.69
 -26 -12  18   -3.54    7.48
  27  11 -19   -7.58    8.49
 -27 -11  19    3.84    8.08
  28  10 -20   -3.33    9.50
 -28 -10  20   -0.20    8.08
  29   9 -21   -1.11    7.68
 -29  -9  21   -3.54    8.59
  30   8 -22   -0.40    7.07
 -30  -8  22   14.24   17.48
  31   7 -23    1.92    6.77
 -31  -7  23   13.03   21.32
  32   6 -24   -0.10    7.07
 -32  -6  24   -1.72    8.99
  33   5 -25   -2.32   11.52
 -33  -5  25   -1.41    9.50
  34   4 -26   27.88   18.69
 -34  -4  26    1.52    9.29
  -4  40  12   -3.23   11.31
  -3  39  11    3.03   11.62
   3 -39 -11    4.45    8.08
  -2  38  10    3.64    7.27
   2 -38 -10    2.32    4.75
  -1  37   9   -3.74    6.67
   1 -37  -9    3.64    6.06
   0  36   8   -1.82    6.47
   0 -36  -8   -3.84    5.46
   1  35   7    3.84    8.08
  -1 -35  -7    2.42    5.35
   2  34   6   -0.91    8.08
  -2 -34  -6   -0.40    5.05
   3  33   5    0.51    7.27
  -3 -33  -5    1.92    4.85
   4  32   4   -0.40    5.25
  -4 -32  -4    3.64    4.65
   5  31   3   -1.62    5.86
  -5 -31  -3   -2.83    4.95
   6  30   2    3.13    5.05
  -6 -30  -2    4.65    4.04
  -7 -29  -1    2.32    4.45
  16  20  -8   -0.81    3.54
 -16 -20   8    1.31    4.14
  17  19  -9    0.91    4.34
 -17 -19   9    5.56    4.85
  18  18 -10    3.64    5.15
 -18 -18  10    6.87    5.76
  19  17 -11    4.14    5.15
 -19 -17  11    3.94    6.47
  20  16 -12   13.23    6.87
 -20 -16  12   16.97    7.37
  21  15 -13    4.55    7.68
 -21 -15  13    1.92    6.57
  22  14 -14    5.96    7.98
 -22 -14  14    3.64    8.99
  23  13 -15    0.61    7.58
 -23 -13  15   11.52    9.19
  24  12 -16    4.95    8.79
 -24 -12  16    2.42    8.69
  25  11 -17   -2.12    9.29
 -25 -11  17    3.13    9.60
  26  10 -18    8.89    9.19
 -26 -10  18   -0.10    9.19
  27   9 -19   -0.30    9.70
 -27  -9  19    0.81    8.69
  28   8 -20    0.81   10.20
 -28  -8  20   -4.75   14.04
  29   7 -21    3.94    7.68
 -29  -7  21   -2.32   17.98
  30   6 -22   -3.64    8.39
 -30  -6  22  -13.94   21.01
  31   5 -23    1.41    8.49
 -31  -5  23   -2.22   18.79
  32   4 -24   -1.72    8.39
 -32  -4  24  -11.11   18.89
 -33  -3  25    6.57   20.00
 -34  -2  26   35.46   17.28
   4 -38 -12   -0.71    7.88
   3 -37 -11    0.91    5.56
  -2  36  10    2.83    5.86
   2 -36 -10   -4.14    5.76
  -1  35   9    7.98    7.68
   1 -35  -9    5.66    5.76
   0  34   8   10.91    7.88
   0 -34  -8   -5.25    6.06
   1  33   7    5.05    7.58
  -1 -33  -7   -6.06    5.15
   2  32   6    1.21    6.26
  -2 -32  -6    5.56    5.76
   3  31   5   -0.61    6.77
  -3 -31  -5    4.04    5.86
   4  30   4   -2.63    6.87
  -4 -30  -4    3.13    5.05
   5  29   3   -6.06    6.26
  -5 -29  -3   -1.31    4.95
   6  28   2    1.21    5.05
  -6 -28  -2   -2.73    5.76
   7  27   1    4.34    3.74
  -7 -27  -1   -1.21    4.55
  15  19  -7    7.48    3.43
 -15 -19   7    5.66    3.84
  16  18  -8   -1.31    4.14
 -16 -18   8   -2.42    4.55
  17  17  -9    5.25    4.75
 -17 -17   9    1.31    5.35
  18  16 -10    0.81    7.58
 -18 -16  10    8.99    5.86
  19  15 -11    7.17    6.97
 -19 -15  11    3.33    6.47
  20  14 -12    2.63    6.67
 -20 -14  12    5.96    7.88
  21  13 -13    9.40    8.18
 -21 -13  13    4.55    8.18
  22  12 -14   -3.13    9.40
 -22 -12  14    2.02    9.60
  23  11 -15    2.42    8.69
 -23 -11  15   10.81   10.30
  24  10 -16   -0.81    9.09
 -24 -10  16    0.20    9.60
  25   9 -17    5.35   11.01
 -25  -9  17   11.31   11.82
  26   8 -18   -2.32   10.10
 -26  -8  18   -9.90   10.20
  27   7 -19    0.40   10.00
 -27  -7  19    1.72   12.12
  28   6 -20   -5.86    9.09
 -28  -6  20    8.99   10.10
  29   5 -21    2.42    8.79
 -29  -5  21    7.58    9.29
  30   4 -22   20.10    8.49
 -30  -4  22    5.66   10.30
  31   3 -23    5.86    7.98
 -31  -3  23    2.02    9.50
  32   2 -24    2.73    9.29
 -32  -2  24    4.04   11.21
  33   1 -25   -6.36   11.31
 -33  -1  25    4.95   21.62
 -34   0  26   -0.91   22.02
   5 -37 -13    2.73   10.30
   4 -36 -12   -1.62    6.06
  -3  35  11   -3.64    7.07
   3 -35 -11   15.05    6.57
  -2  34  10    3.74    9.40
   2 -34 -10    2.42    7.68
  -1  33   9    1.62    8.89
   1 -33  -9    3.43    6.87
   0  32   8    0.10    7.68
   0 -32  -8   -1.31    6.47
   1  31   7    6.26    7.48
  -1 -31  -7    5.66    6.97
   2  30   6    6.57    7.78
  -2 -30  -6    3.54    6.77
   3  29   5   -1.82    6.57
  -3 -29  -5    3.23    6.16
   4  28   4    6.36    6.47
  -4 -28  -4    3.43    5.86
   5  27   3   -5.66    5.96
  -5 -27  -3   -1.41    5.15
   6  26   2    3.13    4.55
  -6 -26  -2    0.61    4.24
   7  25   1    2.73    3.84
  -7 -25  -1    0.51    5.15
  14  18  -6   -0.51    2.93
 -14 -18   6    1.52    3.33
  15  17  -7   -2.12    3.84
 -15 -17   7   -0.10    4.24
  16  16  -8   11.11    4.34
 -16 -16   8   15.25    5.25
  17  15  -9   -3.33    5.76
 -17 -15   9    1.21    5.76
  18  14 -10   19.70    7.37
 -18 -14  10   25.26    6.67
  19  13 -11   -4.65    6.77
 -19 -13  11    8.39    7.37
  20  12 -12   14.75    8.69
 -20 -12  12   25.46    8.18
  21  11 -13    6.67    8.89
 -21 -11  13   -7.88    7.98
  22  10 -14    5.15    7.88
 -22 -10  14    7.48   11.01
  23   9 -15    1.72    8.89
 -23  -9  15    1.82    9.90
  24   8 -16   15.46   10.10
 -24  -8  16   -1.01   11.52
  25   7 -17   18.59   10.10
 -25  -7  17   16.67   12.22
  26   6 -18    0.61    9.80
 -26  -6  18    6.16   11.52
  27   5 -19    1.62   11.82
 -27  -5  19   -3.64   11.92
  28   4 -20   -7.78   10.20
 -28  -4  20   -6.36   10.00
  29   3 -21    9.09   10.10
 -29  -3  21    1.31   10.41
  30   2 -22   -1.31    9.40
 -30  -2  22    0.91   10.61
  31   1 -23   -5.35    9.60
 -31  -1  23    0.00    9.19
  32   0 -24   -3.64    9.29
 -32   0  24    0.91    9.90
 -33   1  25   -0.81   18.49
 -34   2  26   38.19   28.19
   6 -36 -14   -3.13   14.24
  -5  35  13   -2.32    7.58
   5 -35 -13   -5.25    7.37
  -4  34  12   -7.27    7.88
   4 -34 -12    1.62    7.98
  -3  33  11    5.96    9.29
   3 -33 -11   -1.01    6.36
  -2  32  10   -1.72    8.79
   2 -32 -10    3.13    6.97
  -1  31   9    4.34    7.98
   1 -31  -9   -2.83    7.27
   0  30   8    5.46    8.59
   0 -30  -8    5.35    7.58
   1  29   7   -2.63    8.59
  -1 -29  -7    2.73    6.67
   2  28   6   10.20    8.28
  -2 -28  -6    2.12    6.87
   3  27   5    3.54    6.67
  -3 -27  -5   -1.92    5.96
   4  26   4    2.73    6.16
  -4 -26  -4   -2.93    5.15
   5  25   3   11.31    5.66
  -5 -25  -3   10.91    6.36
   6  24   2    5.96    4.65
  -6 -24  -2   -1.82    3.84
   7  23   1   10.51    3.54
  -7 -23  -1   13.03    3.23
 -13 -17   5    3.64    2.93
  14  16  -6   18.59    4.04
 -14 -16   6   24.85    4.04
  15  15  -7    4.85    4.04
 -15 -15   7   -0.61    4.85
  16  14  -8    2.12    6.16
 -16 -14   8    6.77    5.46
  17  13  -9    7.98    6.57
 -17 -13   9   -5.25    6.16
  18  12 -10    3.03    7.37
 -18 -12  10   12.02    7.68
  19  11 -11   25.36    6.87
 -19 -11  11   15.25    7.48
  20  10 -12    3.74    7.98
 -20 -10  12   -5.76    7.27
  21   9 -13    3.84   10.30
 -21  -9  13   15.36    8.59
  22   8 -14    1.62    9.60
 -22  -8  14   -3.23    9.80
  23   7 -15    1.82   10.81
 -23  -7  15    6.77   11.31
  24   6 -16   14.45   11.62
 -24  -6  16    1.21   11.62
  25   5 -17   -9.70   10.30
 -25  -5  17    1.11   10.91
  26   4 -18   -8.49   10.81
 -26  -4  18  -11.62   11.52
  27   3 -19    3.94   10.91
 -27  -3  19    3.74   12.53
  28   2 -20    3.03   11.42
 -28  -2  20    4.45   10.00
  29   1 -21    0.40   11.11
 -29  -1  21   24.65   13.23
  30   0 -22    0.91   10.10
 -30   0  22   -2.42    9.70
  31  -1 -23    6.36    9.90
 -31   1  23    4.34    8.39
  32  -2 -24    7.78   13.54
 -32   2  24    8.18   12.63
 -33   3  25   -4.24   17.98
   8 -36 -16    0.20    5.66
  -7  35  15    3.94   11.42
   7 -35 -15   -2.02    8.08
  -6  34  14    3.94    9.19
   6 -34 -14    4.04    7.68
  -5  33  13   -2.12   10.61
   5 -33 -13   -4.14    8.39
  -4  32  12    2.32    9.90
   4 -32 -12   11.11    6.97
  -3  31  11    4.95    7.58
   3 -31 -11    4.95    7.27
  -2  30  10    0.20    5.56
   2 -30 -10    5.86    8.28
  -1  29   9    1.01    8.18
   1 -29  -9    1.11    6.97
   0  28   8    0.91    7.88
   0 -28  -8   -3.74    7.37
   1  27   7    0.20    8.08
  -1 -27  -7    4.55    7.27
   2  26   6   -3.94    7.68
  -2 -26  -6    3.94    6.57
   3  25   5    0.00    6.77
  -3 -25  -5    7.07    5.56
   4  24   4    9.80    5.96
  -4 -24  -4    1.31    5.25
   5  23   3    1.01    5.76
  -5 -23  -3   -1.62    4.55
   6  22   2   -0.10    4.45
  -6 -22  -2   -2.53    4.14
   7  21   1    7.17    3.54
  -7 -21  -1    7.78    2.93
  13  15  -5   -1.92    4.65
 -13 -15   5    2.42    3.64
  14  14  -6    5.35    6.97
 -14 -14   6    9.09    4.65
  15  13  -7    4.34    5.76
 -15 -13   7    4.55    5.35
  16  12  -8   25.36    5.86
 -16 -12   8   28.29    6.47
  17  11  -9   17.68    7.17
 -17 -11   9   19.50    6.57
  18  10 -10   56.27    7.68
 -18 -10  10   39.00    9.40
  19   9 -11    2.53    7.17
 -19  -9  11   -2.63    7.27
  20   8 -12    9.40    8.59
 -20  -8  12    6.77    8.28
  21   7 -13    3.33    8.28
 -21  -7  13    0.30    9.70
  22   6 -14    1.31    8.99
 -22  -6  14   -0.91    9.80
  23   5 -15    8.79   10.81
 -23  -5  15   15.46   10.71
  24   4 -16   11.72   10.41
 -24  -4  16    4.85   11.72
  25   3 -17   -5.76   11.21
 -25  -3  17   11.11   12.43
  26   2 -18    1.62   12.63
 -26  -2  18   -7.17   12.73
  27   1 -19    4.14   11.62
 -27  -1  19   -6.26   13.44
  28   0 -20   -1.41   11.52
 -28   0  20   -1.31   12.33
  29  -1 -21   -1.11   10.81
 -29   1  21    7.17   12.73
  30  -2 -22    2.83    8.79
 -30   2  22    1.92   11.21
  31  -3 -23    3.43   10.20
 -31   3  23    0.10    6.36
  32  -4 -24    2.02   21.11
   9 -35 -17   -3.03    6.67
  -8  34  16   -1.92   11.31
   8 -34 -16    2.02    7.78
  -7  33  15    0.51    9.29
   7 -33 -15   -5.86    8.49
  -6  32  14    0.51   10.41
   6 -32 -14    6.06    8.99
  -5  31  13   -7.78   10.10
   5 -31 -13    1.11    8.08
  -4  30  12   -2.83   10.10
   4 -30 -12  -10.41    8.28
  -3  29  11   -7.27   10.30
   3 -29 -11   -1.52    9.19
  -2  28  10    8.08    8.99
   2 -28 -10   15.36    7.48
  -1  27   9   -1.52    8.89
   1 -27  -9    0.10    7.98
   0  26   8    9.40    8.99
   0 -26  -8    8.99    7.98
   1  25   7    0.61    7.98
  -1 -25  -7    4.85    6.16
   2  24   6    7.68    6.87
  -2 -24  -6    0.10    5.35
   3  23   5    3.64    6.57
  -3 -23  -5    3.23    5.35
   4  22   4    8.18    6.06
  -4 -22  -4   -5.86    5.25
   5  21   3   21.11    6.16
  -5 -21  -3   27.07    4.85
   6  20   2   27.18    4.34
  -6 -20  -2   19.30    4.14
   7  19   1   19.70    3.64
  -7 -19  -1   14.24    3.54
  12  14  -4   12.43    2.83
 -12 -14   4   16.97    3.13
  13  13  -5   54.05    7.88
 -13 -13   5   54.05    4.75
  14  12  -6   21.92    5.35
 -14 -12   6   20.61    5.46
  15  11  -7   -0.20    6.16
 -15 -11   7   -2.53    5.86
  16  10  -8    0.51    7.07
 -16 -10   8   -4.55    7.07
  17   9  -9   10.10    7.58
 -17  -9   9   -9.09    7.17
  18   8 -10    6.16    7.88
 -18  -8  10    1.01    7.58
  19   7 -11    2.73    8.49
 -19  -7  11  -10.41    7.68
  20   6 -12   36.27    9.40
 -20  -6  12   17.78    9.50
  21   5 -13   22.43    9.40
 -21  -5  13   16.37    9.60
  22   4 -14   -1.31    9.60
 -22  -4  14   -7.48   10.10
  23   3 -15   -2.83   10.51
 -23  -3  15   -3.03   12.12
  24   2 -16   -5.66   10.61
 -24  -2  16    8.39   12.33
  25   1 -17   -3.03   11.72
 -25  -1  17  -12.63   12.83
  26   0 -18    2.93   11.42
 -26   0  18   15.66   13.74
  27  -1 -19   -0.20   12.22
 -27   1  19    8.08   13.23
  28  -2 -20  -17.38   13.03
 -28   2  20   -9.29   14.04
  29  -3 -21   -2.83   11.72
 -29   3  21   -7.98    9.19
  30  -4 -22    8.18   10.51
 -30   4  22   -4.34   13.13
  31  -5 -23   -2.12   17.88
 -31   5  23   14.65   15.56
  32  -6 -24   -6.87   17.88
  11 -35 -19   -2.22    9.60
  10 -34 -18   -1.92    5.86
  -9  33  17   -7.07   12.83
   9 -33 -17   -3.94    7.48
  -8  32  16   -3.54    8.49
   8 -32 -16   -0.81    7.07
  -7  31  15    4.45    8.79
   7 -31 -15   -3.74    8.18
  -6  30  14    6.47   10.91
   6 -30 -14    3.54    7.68
  -5  29  13   11.01   10.20
   5 -29 -13  -11.72    8.39
  -4  28  12   16.47   11.01
   4 -28 -12   -5.86   10.00
  -3  27  11    7.78    9.60
   3 -27 -11    9.80    8.89
  -2  26  10    5.66    8.69
   2 -26 -10   -3.43    7.68
  -1  25   9   10.10    8.39
   1 -25  -9    5.46    7.07
   0  24   8   -1.82    9.19
   0 -24  -8    0.30    6.57
   1  23   7   15.15    8.39
  -1 -23  -7   19.19    6.97
   2  22   6    3.54    6.67
  -2 -22  -6   -3.64    6.06
   3  21   5   22.12    6.47
  -3 -21  -5   26.37    6.06
   4  20   4    4.34    5.96
  -4 -20  -4    0.10    5.15
   5  19   3   -1.82    4.75
  -5 -19  -3    5.25    4.04
   6  18   2   34.85    3.84
  -6 -18  -2   30.11    3.74
  11  13  -3    9.80    3.54
 -11 -13   3   13.23    2.42
  12  12  -4   78.09    8.08
 -12 -12   4   84.76    5.46
  13  11  -5   -2.53    4.55
 -13 -11   5    7.07    4.55
  14  10  -6    2.02    5.15
 -14 -10   6    7.27    5.66
  15   9  -7   56.57    6.57
 -15  -9   7   53.64    6.97
  16   8  -8    6.06    6.16
 -16  -8   8    7.78    6.47
  17   7  -9   43.54    7.88
 -17  -7   9   46.47    8.18
  18   6 -10    5.66    9.80
 -18  -6  10   -3.13    8.08
  19   5 -11   34.45    8.69
 -19  -5  11   44.96    9.80
  20   4 -12    4.95    8.39
 -20  -4  12   -5.05    9.19
  21   3 -13    1.82    9.90
 -21  -3  13    5.86   10.61
  22   2 -14   11.31   10.51
 -22  -2  14    4.55   11.62
  23   1 -15    3.54   11.21
 -23  -1  15   -9.09   12.43
  24   0 -16    1.41   11.52
 -24   0  16    8.79   13.54
  25  -1 -17    0.51   12.22
 -25   1  17    3.33   13.44
  26  -2 -18   -0.10   12.12
 -26   2  18   -3.64   14.35
  27  -3 -19   -3.54   11.01
 -27   3  19   -1.21   14.85
  28  -4 -20    1.21   11.82
 -28   4  20   -3.03   15.15
  29  -5 -21    4.65    9.50
 -29   5  21   -2.93   12.63
  30  -6 -22    4.75    8.89
 -30   6  22    1.52   11.82
  31  -7 -23    3.54    7.78
 -31   7  23   -2.63    7.78
 -32   8  24   -1.01   11.42
  12 -34 -20   -0.40   11.52
  11 -33 -19    5.56    5.86
  10 -32 -18    8.18    7.88
  -9  31  17   -0.61   10.91
   9 -31 -17   -0.71    8.28
  -8  30  16    3.33   11.01
   8 -30 -16    4.65    7.78
  -7  29  15   -4.75   12.73
   7 -29 -15    6.26    9.09
  -6  28  14    0.40   12.83
   6 -28 -14   -1.01    9.90
  -5  27  13    3.54   12.02
   5 -27 -13  -10.51   11.21
  -4  26  12    1.92   11.11
   4 -26 -12    0.10    8.49
  -3  25  11   -5.35   10.41
   3 -25 -11   -1.72    7.37
  -2  24  10    2.02   10.20
   2 -24 -10    9.09    7.68
  -1  23   9    3.74    9.19
   1 -23  -9   11.31    7.48
   0  22   8    0.51    8.99
   0 -22  -8   -1.52    6.77
   1  21   7    9.60    7.58
  -1 -21  -7    8.39    5.56
   2  20   6   15.86    6.87
  -2 -20  -6   18.08    6.36
   3  19   5    8.49    6.06
  -3 -19  -5   -2.63    5.56
   4  18   4   57.18    5.56
  -4 -18  -4   57.08    5.46
   5  17   3   15.05    4.14
  -5 -17  -3   14.14    3.84
   6  16   2  110.32    4.95
  -6 -16  -2  105.47    4.55
  11  11  -3  429.76   18.18
 -11 -11   3  405.11   17.28
  12  10  -4  100.82    6.16
 -12 -10   4   94.66    5.46
  13   9  -5  136.28    7.88
 -13  -9   5  141.13    8.08
  14   8  -6   36.57    6.77
 -14  -8   6   37.18    5.66
  15   7  -7   -3.94    6.47
 -15  -7   7   14.85    6.16
  16   6  -8   54.15    9.19
 -16  -6   8   47.68    8.18
  17   5  -9   12.73    8.79
 -17  -5   9    9.90    8.39
  18   4 -10  103.05    9.80
 -18  -4  10  101.03   10.81
  19   3 -11   11.31    9.19
 -19  -3  11   15.46    8.69
  20   2 -12   -1.11    8.99
 -20  -2  12   10.10   10.00
  21   1 -13    3.13   10.51
 -21  -1  13   16.06   11.11
  22   0 -14   -5.76   11.01
 -22   0  14   -4.55   12.12
  23  -1 -15   -4.45   11.21
 -23   1  15   20.61   12.63
  24  -2 -16    2.12   12.22
 -24   2  16    8.49   13.34
  25  -3 -17   -0.20   13.23
 -25   3  17   13.23   14.35
  26  -4 -18   -2.63   12.53
 -26   4  18   -1.72   10.51
  27  -5 -19   -3.03   12.33
 -27   5  19    3.94   14.85
  28  -6 -20    1.92   11.31
 -28   6  20  -21.01   14.75
  29  -7 -21   -9.70    9.60
 -29   7  21   -3.64   13.74
  30  -8 -22    0.61    8.69
 -30   8  22    3.33   10.91
  31  -9 -23   -2.12    7.88
 -31   9  23    6.47   11.01
  32 -10 -24   -0.81   10.71
 -32  10  24   -4.24    8.79
  13 -33 -21   -0.81   11.82
  12 -32 -20   -1.21    5.66
  11 -31 -19    9.70    6.36
 -10  30  18   -4.85   11.42
  10 -30 -18    1.01    9.70
  -9  29  17    5.05   10.61
   9 -29 -17  -10.81    9.60
  -8  28  16   -2.12   11.82
   8 -28 -16    4.75    8.79
  -7  27  15   -7.07   13.94
   7 -27 -15   -5.25   10.91
  -6  26  14   13.74   12.73
   6 -26 -14   -2.53    9.50
  -5  25  13   10.91   12.93
   5 -25 -13  -10.71    9.09
  -4  24  12    1.41   10.61
   4 -24 -12    4.95    9.09
  -3  23  11   -0.81    9.09
   3 -23 -11    0.51    7.58
  -2  22  10   -0.71    8.69
   2 -22 -10   -4.75    8.69
  -1  21   9    5.15    8.89
   1 -21  -9   13.94    7.37
   0  20   8   24.65    8.08
   0 -20  -8   11.11    7.07
   1  19   7   22.73    8.18
  -1 -19  -7   24.25    5.86
   2  18   6   27.38    6.87
  -2 -18  -6   33.34    5.66
   3  17   5   14.24    5.96
  -3 -17  -5   23.13    4.95
   4  16   4   11.01    4.55
  -4 -16  -4   11.42    4.45
   5  15   3    7.17    3.43
  -5 -15  -3    7.88    3.03
   6  14   2  145.88    5.15
  -6 -14  -2  149.92    5.05
  10  10  -2  111.43    4.95
 -10 -10   2  117.49    4.75
  11   9  -3   86.78    5.25
 -11  -9   3   86.07    5.25
  12   8  -4   21.82    4.85
 -12  -8   4   14.75    4.65
  13   7  -5   79.51    6.97
 -13  -7   5   68.09    5.86
  14   6  -6    9.40    5.96
 -14  -6   6   10.10    6.97
  15   5  -7  108.10    8.49
 -15  -5   7  102.64    8.99
  16   4  -8   42.33    8.08
 -16  -4   8   32.03    8.49
  17   3  -9   24.85    9.80
 -17  -3   9   15.05    8.69
  18   2 -10   61.83    9.09
 -18  -2  10   50.92   10.30
  19   1 -11    6.97   10.61
 -19  -1  11   -2.32   10.00
  20   0 -12    6.47    9.80
 -20   0  12   -7.78   10.81
  21  -1 -13   13.94   10.91
 -21   1  13   -4.34   11.62
  22  -2 -14    5.66   11.72
 -22   2  14   30.91   13.44
  23  -3 -15   -1.82   11.72
 -23   3  15   -6.36   13.54
  24  -4 -16    9.60   10.51
 -24   4  16   -9.90   14.45
  25  -5 -17   -5.46   14.95
 -25   5  17    4.85   15.86
  26  -6 -18    2.73   12.43
 -26   6  18    1.62   16.27
  27  -7 -19   -5.76   12.43
 -27   7  19   17.98   16.27
  28  -8 -20   -1.21   10.81
 -28   8  20   -8.79   25.26
  29  -9 -21   -0.10   10.30
 -29   9  21    1.62   12.93
  30 -10 -22    7.58    9.40
 -30  10  22   -1.62   23.84
  31 -11 -23   -0.51    9.80
 -31  11  23    0.91   10.10
  14 -32 -22    0.30   11.11
  13 -31 -21    4.65    9.50
 -12  30  20    0.20   14.75
  12 -30 -20    1.11    6.87
 -11  29  19    8.28   11.82
  11 -29 -19   -3.84    9.09
 -10  28  18   -2.32   12.53
  10 -28 -18    9.70    9.90
  -9  27  17   -2.12   13.44
   9 -27 -17    3.54    9.29
  -8  26  16   14.55   12.63
   8 -26 -16    4.14    9.80
  -7  25  15   -2.93   12.22
   7 -25 -15   -0.61    9.70
  -6  24  14    7.07   11.62
   6 -24 -14    1.82    9.19
  -5  23  13    0.91   11.01
   5 -23 -13   18.69    8.69
  -4  22  12   12.83   10.51
   4 -22 -12    5.86    8.79
  -3  21  11   16.57    9.40
   3 -21 -11   19.30    7.58
  -2  20  10    3.84    8.49
   2 -20 -10   -0.51    8.18
  -1  19   9   33.54    8.79
   1 -19  -9   39.40    7.17
   0  18   8   15.15    7.98
   0 -18  -8   14.35    5.96
   1  17   7   -2.32    7.78
  -1 -17  -7    6.36    5.46
   2  16   6  124.36    8.39
  -2 -16  -6  112.04    8.39
   3  15   5   16.37    5.25
  -3 -15  -5   11.01    4.85
   4  14   4  288.12   10.51
  -4 -14  -4  272.77    9.80
   5  13   3   63.44    4.14
  -5 -13  -3   57.38    3.54
   9   9  -1  554.93   20.81
  -9  -9   1  579.99   21.22
  10   8  -2    0.20    3.54
 -10  -8   2   -4.24    3.33
  12   6  -4   99.31    6.77
 -12  -6   4   93.85    6.67
  13   5  -5  219.43   11.62
 -13  -5   5  214.58   10.81
  14   4  -6   25.46    6.67
 -14  -4   6   27.18    6.16
  15   3  -7    0.10    6.67
 -15  -3   7    4.85    7.58
  16   2  -8  266.00   14.14
 -16  -2   8  248.12   13.44
  17   1  -9    5.86    9.19
 -17  -1   9    8.18    8.79
  18   0 -10  151.03   11.92
 -18   0  10  161.24   12.53
  19  -1 -11   11.92    8.28
 -19   1  11   -1.72   10.81
  20  -2 -12   12.33   10.91
 -20   2  12    3.33   11.52
  21  -3 -13  -11.52   11.92
 -21   3  13    6.16   12.33
  22  -4 -14   -4.04   12.33
 -22   4  14   -9.70   12.73
  23  -5 -15    9.09   12.73
 -23   5  15   19.60   14.04
  24  -6 -16   -2.02   12.93
 -24   6  16   15.66   14.24
  25  -7 -17   11.72   12.43
 -25   7  17    1.62   16.16
  26  -8 -18   -6.87   12.43
 -26   8  18  -22.02   16.06
  27  -9 -19    6.47   12.73
 -27   9  19  -12.93   15.76
  28 -10 -20   -9.19   11.52
 -28  10  20    4.45   12.93
  29 -11 -21   -1.21   10.20
 -29  11  21   21.92   22.83
  30 -12 -22   -5.25    9.50
 -30  12  22   -5.05   17.48
  31 -13 -23   -0.91   13.94
 -31  13  23   -2.83   17.17
  15 -31 -23   -3.54   10.00
  14 -30 -22   -0.71    7.58
 -13  29  21    3.94   13.54
  13 -29 -21    1.01    9.09
 -12  28  20    0.51   10.51
  12 -28 -20   -3.54   10.61
 -11  27  19    4.14   12.33
  11 -27 -19   12.53   10.10
 -10  26  18   -6.57   13.74
  10 -26 -18   -1.72   10.51
  -9  25  17  -12.53   13.03
   9 -25 -17   -9.09   10.71
  -8  24  16    2.83   14.04
   8 -24 -16   -1.11   11.72
  -7  23  15    8.08   12.83
   7 -23 -15    2.53   10.00
  -6  22  14   -4.34   11.11
   6 -22 -14   -0.81   10.20
  -5  21  13    4.65   11.31
   5 -21 -13    4.45    8.99
  -4  20  12   -4.34    9.60
   4 -20 -12   12.12    8.18
  -3  19  11    9.70    9.70
   3 -19 -11    2.12    7.68
  -2  18  10   44.05   10.51
   2 -18 -10   46.47    8.59
  -1  17   9    4.45    7.68
   1 -17  -9   15.46    7.27
   0  16   8  202.05   11.82
   0 -16  -8  230.24   10.91
   1  15   7   20.31    5.86
  -1 -15  -7   11.01    5.56
   2  14   6  152.65    9.09
  -2 -14  -6  155.68    7.88
   3  13   5   59.20    4.95
  -3 -13  -5   57.28    5.25
   4  12   4   55.67    4.65
  -4 -12  -4   54.76    3.94
   5  11   3  322.47    9.90
  -5 -11  -3  319.14   13.84
   8   8   0  423.60   15.56
  -8  -8   0  429.06   16.06
  10   6  -2  192.76   11.52
 -10  -6   2  179.83    7.88
 -11  -5   3  318.94   17.17
  12   4  -4   54.65    6.06
 -12  -4   4   46.98    5.35
  13   3  -5   60.11    6.57
 -13  -3   5   64.05    7.17
  14   2  -6  165.28   10.41
 -14  -2   6  151.54    9.90
  15   1  -7    4.55    7.27
 -15  -1   7   15.46    8.18
  16   0  -8  228.12   13.44
 -16   0   8  233.98   12.33
  17  -1  -9    3.33    9.60
 -17   1   9    7.48    9.29
  18  -2 -10   63.04   11.11
 -18   2  10   60.51   11.42
  19  -3 -11   17.07   10.00
 -19   3  11   10.10    8.69
  20  -4 -12   -9.50   11.52
 -20   4  12  -12.83   12.83
  21  -5 -13   30.31   11.72
 -21   5  13   20.00   13.13
  22  -6 -14   14.75   12.83
 -22   6  14    0.40   13.54
  23  -7 -15   15.25   13.34
 -23   7  15   28.29   14.85
  24  -8 -16    9.09   12.73
 -24   8  16   -7.37   15.96
  25  -9 -17  -13.23   13.74
 -25   9  17    6.67   16.47
  26 -10 -18    2.53   12.33
 -26  10  18   -1.82   16.27
  27 -11 -19   -2.73   12.73
 -27  11  19    3.54   13.23
  28 -12 -20   -9.50   11.01
 -28  12  20  -10.61   13.94
  29 -13 -21   -2.22   10.71
 -29  13  21    1.01   19.09
  30 -14 -22    0.20    8.49
 -30  14  22   -4.34   15.56
  31 -15 -23   -9.19   13.64
  16 -30 -24    5.76    9.60
 -15  29  23    4.34   12.83
  15 -29 -23    0.61    9.70
 -14  28  22   -6.06    9.90
  14 -28 -22    0.20   10.51
 -13  27  21    5.25   10.91
  13 -27 -21   -0.61   10.61
 -12  26  20    3.13   13.64
  12 -26 -20   -4.45   10.91
 -11  25  19   13.64   15.05
  11 -25 -19   -0.81   11.92
 -10  24  18    3.33   14.14
  10 -24 -18    5.96   11.11
  -9  23  17   10.30   14.24
   9 -23 -17    4.85   11.31
  -8  22  16   11.52   13.44
   8 -22 -16   -4.24   10.81
  -7  21  15   -4.95   12.22
   7 -21 -15  -12.73   10.00
  -6  20  14  -13.13   11.72
   6 -20 -14    0.91    9.29
  -5  19  13   16.97   11.31
   5 -19 -13   22.73    8.89
  -4  18  12   44.05   10.81
   4 -18 -12   50.31    9.60
  -3  17  11   71.63   10.91
   3 -17 -11   91.73   10.51
  -2  16  10    0.00    8.18
   2 -16 -10   10.20    8.28
  -1  15   9   -3.84    7.48
   1 -15  -9   -8.18    6.47
   0  14   8  129.51    9.09
   0 -14  -8  128.71    7.98
   1  13   7    7.37    6.87
  -1 -13  -7    3.64    5.96
   2  12   6  553.62   26.87
  -2 -12  -6  555.34   18.39
   3  11   5  330.25   12.33
  -3 -11  -5  354.90   12.63
   5   9   3   34.35    2.83
  -5  -9  -3   31.22    2.73
   8   6   0  427.74   13.74
  -8  -6   0  452.70   20.21
  10   4  -2   17.17    4.24
 -10  -4   2   23.64    4.45
 -11  -3   3  585.14   28.39
  12   2  -4  105.77    7.37
 -12  -2   4   89.61    7.48
  13   1  -5   90.42    8.08
 -13  -1   5   99.41    9.40
  14   0  -6  130.93    9.80
 -14   0   6  113.65    9.29
  15  -1  -7   14.24    8.49
 -15   1   7   12.12    7.98
  16  -2  -8  237.61   14.65
 -16   2   8  237.21   14.24
  17  -3  -9   16.67    9.70
 -17   3   9   26.27   10.41
  18  -4 -10   90.62    9.40
 -18   4  10   91.93   12.93
  19  -5 -11   25.56   11.01
 -19   5  11   42.33   12.53
  20  -6 -12   18.99   11.42
 -20   6  12   15.05   12.53
  21  -7 -13   16.47   12.12
 -21   7  13  -13.54   13.64
  22  -8 -14    3.84   12.53
 -22   8  14   -2.93   14.45
  23  -9 -15    6.16   11.11
 -23   9  15   22.12   12.73
  24 -10 -16   -9.19   13.03
 -24  10  16   -6.57   13.23
  25 -11 -17   11.11   13.94
 -25  11  17    5.96   14.95
  26 -12 -18   -2.93   14.04
 -26  12  18   -4.75   15.56
  27 -13 -19  -11.31   12.43
 -27  13  19   -5.15   14.14
  28 -14 -20   -5.96   10.51
 -28  14  20  -10.10   19.09
  29 -15 -21    5.86    7.07
 -29  15  21   -4.04   16.37
 -30  16  22   -1.41   17.28
 -16  28  24    8.99   12.93
  16 -28 -24    6.06    8.99
 -15  27  23   -1.31    7.98
  15 -27 -23   -2.63    9.29
 -14  26  22    0.00   12.53
  14 -26 -22    0.81    9.90
 -13  25  21    5.35   12.83
  13 -25 -21   -4.95    9.60
 -12  24  20  -12.02   14.45
  12 -24 -20   -9.60   11.01
 -11  23  19   -8.69   14.55
  11 -23 -19    7.68   12.22
 -10  22  18   10.00   15.36
  10 -22 -18    9.19   11.62
  -9  21  17    1.92   14.95
   9 -21 -17   16.47   12.53
  -8  20  16   -8.59   13.74
   8 -20 -16   -1.82   10.20
  -7  19  15   -2.02   12.73
   7 -19 -15   -1.41   10.71
  -6  18  14   -2.42   10.71
   6 -18 -14   -8.18    8.99
  -5  17  13  -11.01   11.01
   5 -17 -13    1.41    8.28
  -4  16  12    5.46    9.80
   4 -16 -12    0.71    8.59
  -3  15  11  -13.64    9.90
   3 -15 -11    4.55    7.58
  -2  14  10  162.25   11.82
   2 -14 -10  146.18    9.80
  -1  13   9   62.64    8.49
   1 -13  -9   66.78    6.36
   0  12   8  279.64   12.63
   0 -12  -8  269.84   12.33
   1  11   7    4.65    5.15
  -1 -11  -7    7.27    5.35
   2  10   6  193.26    9.19
  -2 -10  -6  188.92    8.99
   3   9   5   30.81    4.14
  -3  -9  -5   37.38    3.33
   4   8   4  212.15    8.59
  -4  -8  -4  219.43    8.28
  -5  -7  -3  309.74   14.14
   6   6   2   27.28    3.23
  -6  -6  -2   18.18    2.02
   7   5   1  344.29   11.92
  -7  -5  -1  343.89   11.72
   8   4   0  281.56   11.42
  -8  -4   0  291.36   11.11
   9   3  -1   90.11    6.57
  -9  -3   1   83.45    5.66
  11   1  -3    1.52    5.25
 -11  -1   3    5.05    5.96
  12   0  -4  150.53    8.59
 -12   0   4  152.95    9.50
  13  -1  -5  109.41    9.19
 -13   1   5  104.76    8.99
  14  -2  -6  149.62   10.61
 -14   2   6  173.86   11.52
  15  -3  -7   12.43    8.28
 -15   3   7    2.53    8.79
  16  -4  -8   28.99    9.60
 -16   4   8   39.00   10.61
  17  -5  -9   11.42    9.50
 -17   5   9   11.52   11.01
  18  -6 -10   15.15   10.81
 -18   6  10    3.54   12.22
  19  -7 -11   17.38   10.91
 -19   7  11   18.99   11.72
  20  -8 -12   13.64   11.62
 -20   8  12   27.38   13.94
  21  -9 -13    8.28   11.92
 -21   9  13   15.36   14.85
  22 -10 -14   24.95   14.35
 -22  10  14    3.54   14.75
  23 -11 -15    2.83   13.54
 -23  11  15   -8.79   15.15
  24 -12 -16    6.67   13.23
 -24  12  16   -7.27   15.96
  25 -13 -17  -16.97   13.94
 -25  13  17   -0.61   14.95
  26 -14 -18   13.54   12.63
 -26  14  18   -6.47   13.34
  27 -15 -19    0.20   12.93
 -27  15  19    9.70   21.72
  28 -16 -20   12.53    9.90
 -28  16  20  -14.65   25.86
  29 -17 -21   -2.53   10.30
 -29  17  21   17.38   21.62
  30 -18 -22   -5.96    9.60
 -17  27  25    3.84   14.65
  17 -27 -25  -22.02   15.15
 -16  26  24    1.82   12.63
  16 -26 -24   10.41   10.91
 -15  25  23    5.35   10.81
  15 -25 -23   -2.83    7.58
 -14  24  22    5.05   13.94
  14 -24 -22    4.04    9.60
 -13  23  21    5.05   16.06
  13 -23 -21   -6.87   11.82
 -12  22  20    0.00   15.96
  12 -22 -20   -3.43   12.73
 -11  21  19  -14.65   16.57
  11 -21 -19    3.13   12.12
 -10  20  18    4.85   15.05
  10 -20 -18   14.45   11.62
  -9  19  17   -9.60   10.91
   9 -19 -17   -2.32    9.19
  -8  18  16    7.88   12.22
   8 -18 -16    7.98   10.81
  -7  17  15    2.12   11.72
   7 -17 -15    0.20    9.40
  -6  16  14   36.98   11.52
   6 -16 -14   35.56    8.79
  -5  15  13  -10.61   10.41
   5 -15 -13   10.51    8.39
  -4  14  12   11.42    9.70
   4 -14 -12   12.02    8.08
  -3  13  11   14.85    8.18
   3 -13 -11   14.04    7.88
  -2  12  10   33.64    8.39
   2 -12 -10   32.43    7.37
  -1  11   9   76.88    8.18
   1 -11  -9   99.51    7.88
   0  10   8  110.42    8.18
   0 -10  -8  103.45    7.48
   1   9   7  424.81   16.47
  -1  -9  -7  410.97   21.72
   2   8   6  253.68   11.11
  -2  -8  -6  269.23   11.21
   3   7   5  300.65   12.22
  -3  -7  -5  321.87   12.33
  -4  -6  -4   11.92    4.55
  -6  -4  -2   27.07    4.14
  -7  -3  -1   46.98    6.26
   8   2   0   24.04    4.04
  -8  -2   0   21.62    4.45
   9   1  -1   23.54    5.66
  -9  -1   1   15.96    5.05
  10   0  -2   92.94    6.57
 -10   0   2   82.54    6.67
  11  -1  -3   -3.54    6.26
 -11   1   3    7.98    6.06
  12  -2  -4  100.12    8.39
 -12   2   4   93.75    7.98
  13  -3  -5   57.48    8.28
 -13   3   5   46.37    8.79
  14  -4  -6   20.61    7.88
 -14   4   6   24.55    8.79
  15  -5  -7   83.55    8.59
 -15   5   7  109.11   11.01
  16  -6  -8   57.48   10.20
 -16   6   8   34.35   11.52
  17  -7  -9   46.37   11.01
 -17   7   9   42.83   11.52
  18  -8 -10    3.13   10.91
 -18   8  10   17.88   13.23
  19  -9 -11    9.90   10.91
 -19   9  11   18.89   13.44
  20 -10 -12   -3.74   11.62
 -20  10  12    2.32   11.82
  21 -11 -13    2.42   13.13
 -21  11  13    8.08   13.84
  22 -12 -14    4.14   11.21
 -22  12  14    2.83   15.46
  23 -13 -15   -7.27   13.03
 -23  13  15   16.27   16.57
  24 -14 -16   12.93   11.82
 -24  14  16   -3.43   15.56
  25 -15 -17   10.51   12.93
 -25  15  17  -12.63   15.05
  26 -16 -18   -6.06   12.02
 -26  16  18   12.93   19.90
  27 -17 -19   -2.63   12.73
 -27  17  19  -16.87   23.44
  28 -18 -20  -17.28   13.34
 -28  18  20    3.64   22.63
  29 -19 -21    5.96   14.35
 -18  26  26    1.92   15.05
  18 -26 -26   -0.51   12.53
 -17  25  25    2.12   11.31
  17 -25 -25    5.76   10.91
 -16  24  24    0.81   14.14
  16 -24 -24   -0.81    9.09
 -15  23  23    2.32   10.20
  15 -23 -23   -4.14    7.98
 -14  22  22   15.36   15.96
  14 -22 -22   -5.15   12.12
 -13  21  21    0.71   16.47
  13 -21 -21  -18.49   13.34
 -12  20  20   -5.66   12.93
  12 -20 -20    9.70   10.00
 -11  19  19   23.74   14.95
  11 -19 -19   -4.34   17.68
 -10  18  18   20.00   14.65
  10 -18 -18   15.96   11.52
  -9  17  17   -2.83   17.07
   9 -17 -17    8.89   16.57
  -8  16  16   26.17    9.09
   8 -16 -16   18.29    7.37
  -7  15  15    9.60   11.01
   7 -15 -15   17.88   10.00
  -6  14  14   19.40   10.81
   6 -14 -14   29.30    9.50
  -5  13  13   53.14   12.12
   5 -13 -13   66.68    8.89
  -4  12  12   91.13   10.81
   4 -12 -12  101.13    9.60
  -3  11  11  457.14   18.99
   3 -11 -11  474.42   19.09
  -2  10  10  134.77    9.50
   2 -10 -10  127.80    8.99
  -1   9   9  605.55   34.05
   1  -9  -9  575.24   22.53
   0   8   8  435.42   25.46
   0  -8  -8  485.33   18.29
   1   7   7  277.21   12.63
  -1  -7  -7  288.73   11.62
   2   6   6   18.39    5.86
  -2  -6  -6   16.57    4.65
  -3  -5  -5 1857.25   75.26
   4   4   4 2148.51   85.87
  -4  -4  -4 2094.97   58.39
   5   3   3   24.75    3.43
  -5  -3  -3   26.17    3.74
   6   2   2  161.34    7.78
  -6  -2  -2  166.69    8.28
   7   1   1   24.95    7.27
  -7  -1  -1   18.29    4.75
   9  -1  -1   20.71    5.56
  -9   1   1   15.96    6.16
  10  -2  -2  411.88   17.17
 -10   2   2  424.91   17.78
  11  -3  -3  616.76   22.53
 -11   3   3  657.47   31.82
  12  -4  -4   51.93    7.98
 -12   4   4   48.90    8.18
  13  -5  -5  206.60   12.43
 -13   5   5  199.42   12.33
  14  -6  -6   17.78    8.89
 -14   6   6   13.13    7.98
  15  -7  -7    7.27    9.70
 -15   7   7    8.49   10.81
  16  -8  -8   -3.33    9.70
 -16   8   8   -3.23    8.79
  17  -9  -9    9.90   10.91
 -17   9   9    6.36   11.42
  18 -10 -10   57.38   12.43
 -18  10  10   57.08   14.35
  19 -11 -11   27.88    9.09
 -19  11  11   13.44   11.01
  20 -12 -12   52.74   13.64
 -20  12  12   38.79   22.43
  21 -13 -13   10.00   13.44
 -21  13  13   -2.53   22.93
  22 -14 -14    1.21   13.64
 -22  14  14    3.13   23.94
  23 -15 -15    5.25   13.44
 -23  15  15    0.10   24.95
  24 -16 -16    0.91   14.45
 -24  16  16   -9.29   24.65
  25 -17 -17    6.06   16.67
 -25  17  17   -7.88   15.46
  26 -18 -18    9.70   17.78
 -26  18  18   -4.45   14.75
  27 -19 -19   -5.46   17.68
 -27  19  19    6.36   22.12
  28 -20 -20   -9.70   17.38
 -28  20  20    4.65   17.58
 -19  25  27  -10.71   17.07
  19 -25 -27    1.62   12.93
 -18  24  26  -12.43   12.02
  18 -24 -26   -6.67    7.68
 -17  23  25   -6.87   11.21
  17 -23 -25   -0.51   10.20
 -16  22  24    8.69   15.15
  16 -22 -24    3.64   11.01
 -15  21  23   10.71   12.02
  15 -21 -23    9.09   10.00
 -14  20  22  -12.12   15.46
  14 -20 -22   15.36   13.23
 -13  19  21   22.33   14.04
  13 -19 -21    2.22   20.31
 -12  18  20    5.76   23.24
  12 -18 -20   -7.07   12.12
 -11  17  19    5.35   21.01
  11 -17 -19    8.99   17.78
 -10  16  18   15.46   14.24
  10 -16 -18   11.01   11.31
  -9  15  17   13.34   13.13
   9 -15 -17    9.29   11.11
  -8  14  16    9.19   16.97
   8 -14 -16   -6.57   16.37
  -7  13  15   -1.92    8.69
   7 -13 -15    5.86    7.17
  -6  12  14   36.87   10.30
   6 -12 -14   20.31    9.29
  -5  11  13   12.43   10.30
   5 -11 -13    8.08    8.28
  -4  10  12  115.67   11.01
   4 -10 -12  104.46    9.40
  -3   9  11   92.74    8.49
   3  -9 -11   71.12    8.08
  -2   8  10   -1.21    7.17
   2  -8 -10   -7.78    6.57
  -1   7   9  419.56   17.17
   1  -7  -9  437.74   17.28
   0   6   8  444.41   18.49
   0  -6  -8  455.42   18.49
   1   5   7  315.20   14.65
  -1  -5  -7  297.72   13.84
   2   4   6   10.10    7.98
  -2  -4  -6   22.53    4.85
   3   3   5   28.59    5.56
  -3  -3  -5   14.75    6.57
   4   2   4  921.05   43.14
  -4  -2  -4  867.91   40.51
   5   1   3    5.25    3.64
  -5  -1  -3    7.37    3.84
[truncated: 1,488,206 more chars]
