# Supplementary material for: Crystalline hydrogen bonding of water molecules confined in a metal-organic framework
Source: Commun Chem. 2022 Apr 8;5:51. doi: 10.1038/s42004-022-00666-8 (PMC9814150; doi:10.1038/s42004-022-00666-8)
Supplement: Supplementary file 3 — Supplementary Data 1 [file 42004_2022_666_MOESM3_ESM.zip › 298_H2O-HK(5th).cif]

 
data_H2O-HK(5th)
 
_audit_creation_method            'SHELXL-2018/3'
_shelx_SHELXL_version_number      '2018/3'
_chemical_name_systematic         ?
_chemical_name_common             ?
_chemical_melting_point           ?
_chemical_formula_moiety          
 'C18 H6 Cu3 O12 3(H2 O), 1.68(H2 O)'
_chemical_formula_sum
 'C18 H15.36 Cu3 O16.68' 
_chemical_formula_weight          689.16

loop_
 _atom_type_symbol
 _atom_type_description
 _atom_type_scat_dispersion_real
 _atom_type_scat_dispersion_imag
 _atom_type_scat_source
 'C'  'C'   0.0021   0.0012
 'International Tables Vol C Tables 4.2.6.8 and 6.1.1.4'
 'H'  'H'   0.0000   0.0000
 'International Tables Vol C Tables 4.2.6.8 and 6.1.1.4'
 'O'  'O'   0.0080   0.0047
 'International Tables Vol C Tables 4.2.6.8 and 6.1.1.4'
 'Cu'  'Cu'   0.3383   1.0252
 'International Tables Vol C Tables 4.2.6.8 and 6.1.1.4'
 
_space_group_crystal_system       cubic
_space_group_IT_number            225
_space_group_name_H-M_alt         'F m -3 m'
_space_group_name_Hall            '-F 4 2 3'
 
_shelx_space_group_comment
;
The symmetry employed for this shelxl refinement is uniquely defined
by the following loop, which should always be used as a source of
symmetry information in preference to the above space-group names.
They are only intended as comments.
;
 
loop_
 _space_group_symop_operation_xyz
 'x, y, z'
 '-x, -y, z'
 '-x, y, -z'
 'x, -y, -z'
 'z, x, y'
 'z, -x, -y'
 '-z, -x, y'
 '-z, x, -y'
 'y, z, x'
 '-y, z, -x'
 'y, -z, -x'
 '-y, -z, x'
 'y, x, -z'
 '-y, -x, -z'
 'y, -x, z'
 '-y, x, z'
 'x, z, -y'
 '-x, z, y'
 '-x, -z, -y'
 'x, -z, y'
 'z, y, -x'
 'z, -y, x'
 '-z, y, x'
 '-z, -y, -x'
 'x, y+1/2, z+1/2'
 '-x, -y+1/2, z+1/2'
 '-x, y+1/2, -z+1/2'
 'x, -y+1/2, -z+1/2'
 'z, x+1/2, y+1/2'
 'z, -x+1/2, -y+1/2'
 '-z, -x+1/2, y+1/2'
 '-z, x+1/2, -y+1/2'
 'y, z+1/2, x+1/2'
 '-y, z+1/2, -x+1/2'
 'y, -z+1/2, -x+1/2'
 '-y, -z+1/2, x+1/2'
 'y, x+1/2, -z+1/2'
 '-y, -x+1/2, -z+1/2'
 'y, -x+1/2, z+1/2'
 '-y, x+1/2, z+1/2'
 'x, z+1/2, -y+1/2'
 '-x, z+1/2, y+1/2'
 '-x, -z+1/2, -y+1/2'
 'x, -z+1/2, y+1/2'
 'z, y+1/2, -x+1/2'
 'z, -y+1/2, x+1/2'
 '-z, y+1/2, x+1/2'
 '-z, -y+1/2, -x+1/2'
 'x+1/2, y, z+1/2'
 '-x+1/2, -y, z+1/2'
 '-x+1/2, y, -z+1/2'
 'x+1/2, -y, -z+1/2'
 'z+1/2, x, y+1/2'
 'z+1/2, -x, -y+1/2'
 '-z+1/2, -x, y+1/2'
 '-z+1/2, x, -y+1/2'
 'y+1/2, z, x+1/2'
 '-y+1/2, z, -x+1/2'
 'y+1/2, -z, -x+1/2'
 '-y+1/2, -z, x+1/2'
 'y+1/2, x, -z+1/2'
 '-y+1/2, -x, -z+1/2'
 'y+1/2, -x, z+1/2'
 '-y+1/2, x, z+1/2'
 'x+1/2, z, -y+1/2'
 '-x+1/2, z, y+1/2'
 '-x+1/2, -z, -y+1/2'
 'x+1/2, -z, y+1/2'
 'z+1/2, y, -x+1/2'
 'z+1/2, -y, x+1/2'
 '-z+1/2, y, x+1/2'
 '-z+1/2, -y, -x+1/2'
 'x+1/2, y+1/2, z'
 '-x+1/2, -y+1/2, z'
 '-x+1/2, y+1/2, -z'
 'x+1/2, -y+1/2, -z'
 'z+1/2, x+1/2, y'
 'z+1/2, -x+1/2, -y'
 '-z+1/2, -x+1/2, y'
 '-z+1/2, x+1/2, -y'
 'y+1/2, z+1/2, x'
 '-y+1/2, z+1/2, -x'
 'y+1/2, -z+1/2, -x'
 '-y+1/2, -z+1/2, x'
 'y+1/2, x+1/2, -z'
 '-y+1/2, -x+1/2, -z'
 'y+1/2, -x+1/2, z'
 '-y+1/2, x+1/2, z'
 'x+1/2, z+1/2, -y'
 '-x+1/2, z+1/2, y'
 '-x+1/2, -z+1/2, -y'
 'x+1/2, -z+1/2, y'
 'z+1/2, y+1/2, -x'
 'z+1/2, -y+1/2, x'
 '-z+1/2, y+1/2, x'
 '-z+1/2, -y+1/2, -x'
 '-x, -y, -z'
 'x, y, -z'
 'x, -y, z'
 '-x, y, z'
 '-z, -x, -y'
 '-z, x, y'
 'z, x, -y'
 'z, -x, y'
 '-y, -z, -x'
 'y, -z, x'
 '-y, z, x'
 'y, z, -x'
 '-y, -x, z'
 'y, x, z'
 '-y, x, -z'
 'y, -x, -z'
 '-x, -z, y'
 'x, -z, -y'
 'x, z, y'
 '-x, z, -y'
 '-z, -y, x'
 '-z, y, -x'
 'z, -y, -x'
 'z, y, x'
 '-x, -y+1/2, -z+1/2'
 'x, y+1/2, -z+1/2'
 'x, -y+1/2, z+1/2'
 '-x, y+1/2, z+1/2'
 '-z, -x+1/2, -y+1/2'
 '-z, x+1/2, y+1/2'
 'z, x+1/2, -y+1/2'
 'z, -x+1/2, y+1/2'
 '-y, -z+1/2, -x+1/2'
 'y, -z+1/2, x+1/2'
 '-y, z+1/2, x+1/2'
 'y, z+1/2, -x+1/2'
 '-y, -x+1/2, z+1/2'
 'y, x+1/2, z+1/2'
 '-y, x+1/2, -z+1/2'
 'y, -x+1/2, -z+1/2'
 '-x, -z+1/2, y+1/2'
 'x, -z+1/2, -y+1/2'
 'x, z+1/2, y+1/2'
 '-x, z+1/2, -y+1/2'
 '-z, -y+1/2, x+1/2'
 '-z, y+1/2, -x+1/2'
 'z, -y+1/2, -x+1/2'
 'z, y+1/2, x+1/2'
 '-x+1/2, -y, -z+1/2'
 'x+1/2, y, -z+1/2'
 'x+1/2, -y, z+1/2'
 '-x+1/2, y, z+1/2'
 '-z+1/2, -x, -y+1/2'
 '-z+1/2, x, y+1/2'
 'z+1/2, x, -y+1/2'
 'z+1/2, -x, y+1/2'
 '-y+1/2, -z, -x+1/2'
 'y+1/2, -z, x+1/2'
 '-y+1/2, z, x+1/2'
 'y+1/2, z, -x+1/2'
 '-y+1/2, -x, z+1/2'
 'y+1/2, x, z+1/2'
 '-y+1/2, x, -z+1/2'
 'y+1/2, -x, -z+1/2'
 '-x+1/2, -z, y+1/2'
 'x+1/2, -z, -y+1/2'
 'x+1/2, z, y+1/2'
 '-x+1/2, z, -y+1/2'
 '-z+1/2, -y, x+1/2'
 '-z+1/2, y, -x+1/2'
 'z+1/2, -y, -x+1/2'
 'z+1/2, y, x+1/2'
 '-x+1/2, -y+1/2, -z'
 'x+1/2, y+1/2, -z'
 'x+1/2, -y+1/2, z'
 '-x+1/2, y+1/2, z'
 '-z+1/2, -x+1/2, -y'
 '-z+1/2, x+1/2, y'
 'z+1/2, x+1/2, -y'
 'z+1/2, -x+1/2, y'
 '-y+1/2, -z+1/2, -x'
 'y+1/2, -z+1/2, x'
 '-y+1/2, z+1/2, x'
 'y+1/2, z+1/2, -x'
 '-y+1/2, -x+1/2, z'
 'y+1/2, x+1/2, z'
 '-y+1/2, x+1/2, -z'
 'y+1/2, -x+1/2, -z'
 '-x+1/2, -z+1/2, y'
 'x+1/2, -z+1/2, -y'
 'x+1/2, z+1/2, y'
 '-x+1/2, z+1/2, -y'
 '-z+1/2, -y+1/2, x'
 '-z+1/2, y+1/2, -x'
 'z+1/2, -y+1/2, -x'
 'z+1/2, y+1/2, x'
 
_cell_length_a                    26.243(3)
_cell_length_b                    26.243(3)
_cell_length_c                    26.243(3)
_cell_angle_alpha                 90
_cell_angle_beta                  90
_cell_angle_gamma                 90
_cell_volume                      18073(6)
_cell_formula_units_Z             16
_cell_measurement_temperature     298(2)
_cell_measurement_reflns_used     111250
_cell_measurement_theta_min       0.361
_cell_measurement_theta_max       33.548
 
_exptl_crystal_description        'octahedron'
_exptl_crystal_colour             'blue'
_exptl_crystal_density_meas       ?
_exptl_crystal_density_method     ?
_exptl_crystal_density_diffrn     1.013          
_exptl_crystal_F_000              5501
_exptl_transmission_factor_min    ?
_exptl_transmission_factor_max    ?
_exptl_crystal_size_max           0.054
_exptl_crystal_size_mid           0.052
_exptl_crystal_size_min           0.050
_exptl_absorpt_coefficient_mu     1.038
_shelx_estimated_absorpt_T_min    0.946
_shelx_estimated_absorpt_T_max    0.950
_exptl_absorpt_correction_type    'empirical'
_exptl_absorpt_correction_T_min   0.829
_exptl_absorpt_correction_T_max   1.000
_exptl_absorpt_process_details    '<i>HKL3000sm Scalepack</i>(Otwinowski et.al,2003)'
_exptl_absorpt_special_details    ?
_diffrn_ambient_temperature       298(2)
_diffrn_radiation_wavelength      0.630
_diffrn_radiation_type            synchrotron
_diffrn_source                    'PLSII 2D bending magnet'
_diffrn_measurement_device_type   'Rayonix MX225HS CCD area detector'
_diffrn_measurement_method        'omega scan'
_diffrn_detector_area_resol_mean  ?
_diffrn_reflns_number             46269
_diffrn_reflns_av_unetI/netI      0.0605
_diffrn_reflns_av_R_equivalents   0.3242
_diffrn_reflns_limit_h_min        -36
_diffrn_reflns_limit_h_max        36
_diffrn_reflns_limit_k_min        -36
_diffrn_reflns_limit_k_max        36
_diffrn_reflns_limit_l_min        -36
_diffrn_reflns_limit_l_max        36
_diffrn_reflns_theta_min          1.376
_diffrn_reflns_theta_max          25.981
_diffrn_reflns_theta_full         22.210
_diffrn_measured_fraction_theta_max   0.991
_diffrn_measured_fraction_theta_full  0.988
_diffrn_reflns_Laue_measured_fraction_max    0.991
_diffrn_reflns_Laue_measured_fraction_full   0.988
_diffrn_reflns_point_group_measured_fraction_max   0.991
_diffrn_reflns_point_group_measured_fraction_full  0.988
_reflns_number_total              1321
_reflns_number_gt                 468
_reflns_threshold_expression      'I > 2\s(I)'
_reflns_Friedel_coverage          0.000
_reflns_Friedel_fraction_max      .
_reflns_Friedel_fraction_full     .
 
_reflns_special_details
;
 Reflections were merged by SHELXL according to the crystal
 class for the calculation of statistics and refinement.
 
 _reflns_Friedel_fraction is defined as the number of unique
 Friedel pairs measured divided by the number that would be
 possible theoretically, ignoring centric projections and
 systematic absences.
;
 
_computing_data_collection        '<i>PAL BL2D-SMDC Program</i>(Shin et.al, 2016)'
_computing_cell_refinement        '<i>HKL3000sm</i>(Otwinowski & Minor, 1997)'
_computing_data_reduction         '<i>HKL3000sm</i>(Otwinowski & Minor, 1997)'
_computing_structure_solution     '<i>SHELXT-2018</i>(Sheldrick, 2018)'
_computing_structure_refinement   '<i>SHELXL-2018</i>(Sheldrick, 2018)'
_computing_molecular_graphics     '<i>DIAMOND 4</i>(Putx&Brandenburg, 2014)'
_computing_publication_material   '<i>publCIF</i>(Westrip, 2010)'
_refine_special_details           ?
_refine_ls_structure_factor_coef  Fsqd
_refine_ls_matrix_type            full
_refine_ls_weighting_scheme       calc
_refine_ls_weighting_details
'w=1/[\s^2^(Fo^2^)+(0.2000P)^2^] where P=(Fo^2^+2Fc^2^)/3'
_atom_sites_solution_primary      ?
_atom_sites_solution_secondary    ?
_atom_sites_solution_hydrogens    mixed
_refine_ls_hydrogen_treatment     mixed
_refine_ls_extinction_method      none
_refine_ls_extinction_coef        .
_refine_ls_number_reflns          1321
_refine_ls_number_parameters      53
_refine_ls_number_restraints      19
_refine_ls_R_factor_all           0.1844
_refine_ls_R_factor_gt            0.0916
_refine_ls_wR_factor_ref          0.3539
_refine_ls_wR_factor_gt           0.2900
_refine_ls_goodness_of_fit_ref    0.965
_refine_ls_restrained_S_all       0.965
_refine_ls_shift/su_max           0.005
_refine_ls_shift/su_mean          0.000
 
loop_
 _atom_site_label
 _atom_site_type_symbol
 _atom_site_fract_x
 _atom_site_fract_y
 _atom_site_fract_z
 _atom_site_U_iso_or_equiv
 _atom_site_adp_type
 _atom_site_occupancy
 _atom_site_site_symmetry_order  
 _atom_site_calc_flag
 _atom_site_refinement_flags_posn
 _atom_site_refinement_flags_adp
 _atom_site_refinement_flags_occupancy
 _atom_site_disorder_assembly
 _atom_site_disorder_group
Cu1 Cu 0.21462(4) 0.28538(4) 0.500000 0.0988(9) Uani 1 4 d S T P . .
O1 O 0.2564(2) 0.3175(2) 0.5521(2) 0.1154(18) Uani 1 1 d . . . . .
C1 C 0.2961(3) 0.2961(3) 0.5697(3) 0.106(3) Uani 1 2 d DS T P . .
C2 C 0.3215(3) 0.3215(3) 0.6147(4) 0.110(3) Uani 1 2 d DS T P . .
C3 C 0.3640(3) 0.3002(5) 0.6360(3) 0.113(3) Uani 1 2 d S T P . .
H3 H 0.378356 0.271164 0.621644 0.136 Uiso 1 2 calc R U P . .
O1W O 0.1563(3) 0.3437(3) 0.500000 0.166(5) Uani 1 4 d DS TU P . .
H1O1 H 0.1219(5) 0.3369(8) 0.500000 0.249 Uiso 1 2 d DS U P . .
O2W O 0.0741(18) 0.2641(9) 0.5110(12) 0.195(18) Uani 0.14 1 d D U P A -1
H1O2 H 0.081(4) 0.2336(9) 0.495(2) 0.292 Uiso 0.14 1 d D U P B -1
H2O2 H 0.068(4) 0.2895(10) 0.4878(17) 0.292 Uiso 0.14 1 d D U P C -1
 
loop_
 _atom_site_aniso_label
 _atom_site_aniso_U_11
 _atom_site_aniso_U_22
 _atom_site_aniso_U_33
 _atom_site_aniso_U_23
 _atom_site_aniso_U_13
 _atom_site_aniso_U_12
Cu1 0.1019(11) 0.1019(11) 0.0926(12) 0.000 0.000 0.0171(9)
O1 0.119(4) 0.109(4) 0.118(4) -0.016(3) -0.022(3) 0.023(3)
C1 0.108(5) 0.108(5) 0.101(7) 0.005(4) 0.005(4) -0.008(7)
C2 0.115(5) 0.115(5) 0.101(7) -0.007(4) -0.007(4) 0.008(7)
C3 0.110(5) 0.120(8) 0.110(5) -0.010(5) -0.009(7) 0.010(5)
O1W 0.150(6) 0.150(6) 0.198(11) 0.000 0.000 0.058(8)
O2W 0.16(2) 0.23(2) 0.19(3) -0.001(19) -0.003(19) -0.014(17)
 
_geom_special_details
;
 All esds (except the esd in the dihedral angle between two l.s. planes)
 are estimated using the full covariance matrix.  The cell esds are taken
 into account individually in the estimation of esds in distances, angles
 and torsion angles; correlations between esds in cell parameters are only
 used when they are defined by crystal symmetry.  An approximate (isotropic)
 treatment of cell esds is used for estimating esds involving l.s. planes.
;
 
loop_
 _geom_bond_atom_site_label_1
 _geom_bond_atom_site_label_2
 _geom_bond_distance
 _geom_bond_site_symmetry_2
 _geom_bond_publ_flag
Cu1 O1 1.945(5) 86_556 ?
Cu1 O1 1.945(5) 181 ?
Cu1 O1 1.945(5) 98_556 ?
Cu1 O1 1.945(5) . ?
Cu1 O1W 2.166(12) . ?
Cu1 Cu1 2.626(3) 169_556 ?
O1 C1 1.272(6) . ?
C1 C2 1.5102(10) . ?
C2 C3 1.367(7) 11_566 ?
C2 C3 1.367(7) . ?
C3 H3 0.9300 . ?
O1W H1O1 0.918(7) . ?
O1W H1O1 0.918(7) 86_556 ?
O2W H1O2 0.9200(11) . ?
O2W H2O2 0.9200(11) . ?
 
loop_
 _geom_angle_atom_site_label_1
 _geom_angle_atom_site_label_2
 _geom_angle_atom_site_label_3
 _geom_angle
 _geom_angle_site_symmetry_1
 _geom_angle_site_symmetry_3
 _geom_angle_publ_flag
O1 Cu1 O1 89.4(3) 86_556 181 ?
O1 Cu1 O1 89.7(3) 86_556 98_556 ?
O1 Cu1 O1 169.5(3) 181 98_556 ?
O1 Cu1 O1 169.5(3) 86_556 . ?
O1 Cu1 O1 89.7(3) 181 . ?
O1 Cu1 O1 89.4(3) 98_556 . ?
O1 Cu1 O1W 95.23(15) 86_556 . ?
O1 Cu1 O1W 95.23(15) 181 . ?
O1 Cu1 O1W 95.23(15) 98_556 . ?
O1 Cu1 O1W 95.24(15) . . ?
O1 Cu1 Cu1 84.77(15) 86_556 169_556 ?
O1 Cu1 Cu1 84.77(15) 181 169_556 ?
O1 Cu1 Cu1 84.77(15) 98_556 169_556 ?
O1 Cu1 Cu1 84.76(15) . 169_556 ?
O1W Cu1 Cu1 180.00(8) . 169_556 ?
C1 O1 Cu1 121.7(5) . . ?
O1 C1 O1 126.4(8) . 110 ?
O1 C1 C2 116.8(4) . . ?
O1 C1 C2 116.8(4) 110 . ?
C3 C2 C3 120.0(11) 11_566 . ?
C3 C2 C1 120.0(5) 11_566 . ?
C3 C2 C1 119.9(5) . . ?
C2 C3 C2 120.0(11) . 8_656 ?
C2 C3 H3 120.0 . . ?
C2 C3 H3 120.0 8_656 . ?
Cu1 O1W H1O1 123.7(13) . . ?
Cu1 O1W H1O1 123.7(13) . 86_556 ?
H1O1 O1W H1O1 113(3) . 86_556 ?
H1O2 O2W H2O2 111.40(18) . . ?
 
loop_
 _geom_torsion_atom_site_label_1
 _geom_torsion_atom_site_label_2
 _geom_torsion_atom_site_label_3
 _geom_torsion_atom_site_label_4
 _geom_torsion
 _geom_torsion_site_symmetry_1
 _geom_torsion_site_symmetry_2
 _geom_torsion_site_symmetry_3
 _geom_torsion_site_symmetry_4
 _geom_torsion_publ_flag
Cu1 O1 C1 O1 10.3(15) . . . 110 ?
Cu1 O1 C1 C2 -172.3(6) . . . . ?
O1 C1 C2 C3 3.3(16) . . . 11_566 ?
O1 C1 C2 C3 -179.1(10) 110 . . 11_566 ?
O1 C1 C2 C3 179.1(10) . . . . ?
O1 C1 C2 C3 -3.3(16) 110 . . . ?
C3 C2 C3 C2 0(2) 11_566 . . 8_656 ?
C1 C2 C3 C2 -176.2(7) . . . 8_656 ?
 
loop_
 _geom_hbond_atom_site_label_D 
 _geom_hbond_atom_site_label_H 
 _geom_hbond_atom_site_label_A 
 _geom_hbond_distance_DH 
 _geom_hbond_distance_HA 
 _geom_hbond_distance_DA 
 _geom_hbond_angle_DHA 
 _geom_hbond_site_symmetry_A 
 _geom_hbond_publ_flag
O1W H1O1 O2W^a  0.918(7) 2.30(4) 3.02(4) 134(2) . yes
O1W H1O1 O2W^a  0.918(7) 2.30(4) 3.02(4) 134(2) 98_556 yes
 
_refine_diff_density_max    0.582
_refine_diff_density_min   -0.412
_refine_diff_density_rms    0.098

_shelx_res_file
;
TITL H2O-HK(5th) in Fm-3m
    H2O-HK(5th).res
    created by SHELXL-2018/3 at 18:30:33 on 19-Apr-2021
CELL  0.63000  26.2430  26.2430  26.2430   90.000   90.000   90.000
ZERR   16.000   0.0030   0.0030   0.0030    0.000    0.000    0.000
LATT  4
SYMM -X, -Y, Z
SYMM -X, Y, -Z
SYMM X, -Y, -Z
SYMM Z, X, Y
SYMM Z, -X, -Y
SYMM -Z, -X, Y
SYMM -Z, X, -Y
SYMM Y, Z, X
SYMM -Y, Z, -X
SYMM Y, -Z, -X
SYMM -Y, -Z, X
SYMM Y, X, -Z
SYMM -Y, -X, -Z
SYMM Y, -X, Z
SYMM -Y, X, Z
SYMM X, Z, -Y
SYMM -X, Z, Y
SYMM -X, -Z, -Y
SYMM X, -Z, Y
SYMM Z, Y, -X
SYMM Z, -Y, X
SYMM -Z, Y, X
SYMM -Z, -Y, -X
SFAC C H O CU
DISP C          0.0021         0.0012           9.00
DISP H          0.0000         0.0000           0.66
DISP O          0.0080         0.0047          23.75
DISP Cu         0.3383         1.0252        3719.19
UNIT 288 245.76 266.88 48
ACTA
OMIT -3 52
OMIT 1 1 3
OMIT 6 10 18
OMIT 0 4 4
OMIT 0 2 2
OMIT 3 5 19
OMIT 1 11 11
OMIT 3 5 5
OMIT 3 17 27
OMIT 2 8 10
L.S. 10
BOND $H
SIZE 0.054 0.052 0.050
TEMP 25.15
LIST 4
FMAP -2
PLAN -10
CONF
WPDB
EQIV $2 x, y, -z+1
HTAB O1W O2W
HTAB O1W O2W_$2
MERG 2
WGHT    0.200000
FVAR       0.06972
CU1   4    0.214618    0.285382    0.500000    10.25000    0.10185    0.10185 =
         0.09264    0.00000    0.00000    0.01710
O1    3    0.256351    0.317547    0.552111    11.00000    0.11898    0.10907 =
         0.11817   -0.01586   -0.02221    0.02348
DFIX 1.51 0.001 C1 C2
C1    1    0.296108    0.296108    0.569722    10.50000    0.10808    0.10808 =
         0.10089    0.00543    0.00543   -0.00834
C2    1    0.321521    0.321521    0.614667    10.50000    0.11490    0.11490 =
         0.10091   -0.00736   -0.00736    0.00756
C3    1    0.363984    0.300194    0.636016    10.50000    0.10979    0.11989 =
         0.10979   -0.00969   -0.00883    0.00969
AFIX  43
H3    2    0.378356    0.271164    0.621644    10.50000   -1.20000

AFIX   0
SIMU 0.01 O1W
DELU 0.01 O1W
ISOR 0.01 O1W
EQIV $1 0.5-y, 0.5-x, 1-z
DFIX 0.92 0.01 O1W H1O1 O1W H1O1_$1
DANG 1.52 0.02 H1O1 H1O1_$1
REM  coordinated H2O 10.25 site
O1W   3    0.156262    0.343738    0.500000    10.25000    0.14999    0.14999 =
         0.19827    0.00000    0.00000    0.05762
H1O1  2    0.121946    0.336884    0.500000    10.50000   -1.50000

REM Free H2O #1 10.5 site
PART -1
ISOR 0.01 O2W
DFIX 0.92 0.001 O2W H1O2 O2W H2O2
DANG 1.52 0.001 H1O2 H2O2
O2W   3    0.074103    0.264082    0.510995    10.14000    0.15903    0.23279 =
         0.19200   -0.00133   -0.00323   -0.01433
H1O2  2    0.080588    0.233556    0.495023    10.14000   -1.50000
H2O2  2    0.067509    0.289515    0.487785    10.14000   -1.50000
PART 0

HKLF 4


REM  H2O-HK(5th) in Fm-3m
REM wR2 = 0.3539, GooF = S = 0.965, Restrained GooF = 0.965 for all data
REM R1 = 0.0916 for 468 Fo > 4sig(Fo) and 0.1844 for all 1321 data
REM 53 parameters refined using 19 restraints

END

WGHT      0.1976      0.0000

REM Highest difference peak  0.582,  deepest hole -0.412,  1-sigma level  0.098
Q1    1   0.1936  0.2610  0.5244  11.00000  0.05    0.58
Q2    1   0.1906  0.3094  0.4791  10.50000  0.05    0.52
Q3    1   0.2650  0.2350  0.4749  10.50000  0.05    0.49
Q4    1   0.2255  0.2255  0.5000  10.25000  0.05   -0.41
Q5    1   0.4021  0.3297  0.0979  10.50000  0.05    0.39
Q6    1   0.3885  0.3885  0.1115  10.16667  0.05   -0.36
Q7    1   0.0000  0.0272  0.0000  10.12500  0.05   -0.34
Q8    1   0.2177  0.3341  0.5000  10.50000  0.05   -0.32
Q9    1   0.5000  0.0000  0.2194  10.12500  0.05   -0.32
Q10   1   0.3639  0.3639  0.6361  10.16667  0.05   -0.31
;
_shelx_res_checksum    6508

_shelx_hkl_file
;
  -4   4   4 1540.17   75.42
   4  -4  -4 1697.31   81.35
  -6   6   6  855.68   49.76
   6  -6  -6  827.11   48.67
  -8   8   8  410.53   21.31
   8  -8  -8  415.73   20.70
  -9   9   9  363.43   19.73
   9  -9  -9  358.71   17.80
 -10  10  10  439.22   23.00
  10 -10 -10  442.73   22.76
 -11  11  11   22.28   15.13
  11 -11 -11   10.17   12.71
 -12  12  12  130.02   17.68
  12 -12 -12  137.29   15.74
 -13  13  13   -8.60   15.86
  13 -13 -13   -3.39   13.07
 -14  14  14  113.44   18.52
  14 -14 -14  103.99   15.98
 -15  15  15   33.17   17.43
  15 -15 -15   26.03   14.89
 -16  16  16   70.82   21.91
  16 -16 -16   99.64   17.80
 -17  17  17    5.45   18.52
  17 -17 -17    4.12   14.53
 -18  18  18   11.38   19.49
  18 -18 -18  -10.65   15.13
 -19  19  19   19.25   19.01
  19 -19 -19   -3.27   15.86
 -20  20  20    2.06   18.89
  20 -20 -20   -6.05   13.44
 -21  21  21    5.08   18.04
  21 -21 -21   -2.06   14.41
 -22  22  22    0.48   18.16
  22 -22 -22   12.95   13.80
 -23  23  23   -8.35   16.59
 -23  25  23  -15.38   23.37
  22 -24 -22   -6.66   10.17
 -22  24  22    0.97   18.52
  21 -23 -21   -1.82   14.04
 -21  23  21   31.36   26.27
  20 -22 -20    5.93   14.29
 -20  22  20    0.36   18.40
  19 -21 -19    2.66   15.74
 -19  21  19  -13.44   18.64
  18 -20 -18    4.96   14.89
 -18  20  18  -30.14   19.37
  17 -19 -17    3.75   15.86
 -17  19  17  -11.14   19.61
  16 -18 -16   -0.73   14.77
 -16  18  16    9.44   19.01
  15 -17 -15    0.36   14.41
 -15  17  15   17.92   17.31
  14 -16 -14    3.27   11.62
 -14  16  14   16.46   17.31
  13 -15 -13   -6.17   12.95
 -13  15  13  -14.53   16.95
  12 -14 -12  -13.80   13.32
 -12  14  12   16.59   14.29
  11 -13 -11   23.37   13.44
 -11  13  11   20.46   15.62
  10 -12 -10   -7.26   11.99
 -10  12  10    9.69   13.07
   9 -11  -9   18.40   10.65
  -9  11   9   10.29   11.99
   8 -10  -8   -4.60   10.29
  -8  10   8   16.59   10.90
   7  -9  -7  228.20   14.89
  -7   9   7  219.00   15.01
   6  -8  -6  231.59   14.53
  -6   8   6  259.92   23.61
   5  -7  -5  106.29    9.81
  -5   7   5  105.81   10.05
   4  -6  -4   16.46    6.90
  -4   6   4   20.34    7.26
   3  -5  -3   31.36    6.54
  -3   5   3   26.03    7.14
   1  -3  -1   31.11    3.63
  -1   3   1   26.51    3.51
   0   2   0 6925.32  238.62
  -2   0   2 7614.77  273.12
   2   0  -2 7133.79  186.07
  -3   1   3  918.27   48.67
   3  -1  -3  809.19   46.13
  -4   2   4  753.74   39.95
   4  -2  -4  739.21   37.65
  -6   4   6  589.34   34.75
   6  -4  -6  559.92   34.38
  -7   5   7  860.16   31.84
  -8   6   8  474.93   30.51
   8  -6  -8  472.27   30.87
  -9   7   9  235.35   17.07
   9  -7  -9  225.78   19.37
 -10   8  10   63.32   12.83
  10  -8 -10   64.41   15.50
 -11   9  11   46.49   14.41
  11  -9 -11   42.37   12.59
 -12  10  12   33.05   14.53
  12 -10 -12   18.04   12.71
 -13  11  13   -2.78   14.53
  13 -11 -13   22.52   13.80
 -14  12  14   36.68   15.38
  14 -12 -14   39.35   14.29
 -15  13  15   -3.75   16.59
  15 -13 -15    3.87   13.68
 -16  14  16   27.72   19.25
  16 -14 -16   11.86   15.50
 -17  15  17   11.50   17.80
  17 -15 -17   -7.38   15.62
 -18  16  18   13.92   19.01
  18 -16 -18   -5.57   15.13
 -19  17  19   -4.00   20.10
  19 -17 -19    2.66   15.25
 -20  18  20   -2.18   19.98
  20 -18 -20   19.49   17.80
 -21  19  21  -14.65   17.68
  21 -19 -21    4.36   14.77
 -22  20  22  -10.77   17.68
  22 -20 -22    0.24   16.71
 -23  21  23  -12.83   18.40
  23 -21 -23    1.57   11.74
 -24  22  24    0.97   18.89
  24 -22 -24  -20.82   19.13
  22 -26 -22   -2.30   12.83
 -22  26  22  -13.92   15.74
  21 -25 -21    9.44   12.83
 -21  25  21   12.59   16.46
  20 -24 -20   -4.84   10.65
 -20  24  20    4.12   17.55
  19 -23 -19    0.12   14.29
 -19  23  19    8.72   19.85
  18 -22 -18    9.20   15.01
 -18  22  18   -0.36   19.73
  17 -21 -17    0.36   15.50
 -17  21  17   28.21   18.16
  16 -20 -16    1.09   14.65
 -16  20  16   18.40   18.16
  15 -19 -15   -6.78   15.01
 -15  19  15    3.27   19.13
  14 -18 -14   38.86   15.01
 -14  18  14   57.99   17.55
  13 -17 -13    3.27   14.16
 -13  17  13    3.87   15.62
  12 -16 -12  113.56   15.13
 -12  16  12   94.67   17.19
  11 -15 -11    4.00   13.44
 -11  15  11    2.42   14.53
  10 -14 -10   79.66   12.23
 -10  14  10   66.71   14.53
   9 -13  -9   18.16   11.38
  -9  13   9   17.68   12.47
   8 -12  -8   49.03   10.65
  -8  12   8   39.83   11.50
   7 -11  -7  452.54   21.55
  -7  11   7  445.27   30.14
   6 -10  -6   92.61   10.41
  -6  10   6   88.38   10.41
   5  -9  -5 1632.90   75.18
  -5   9   5 1608.81   75.79
   4  -8  -4  217.91   11.62
  -4   8   4  205.44   12.35
   2  -6  -2  153.51    9.93
  -2   6   2  137.16    9.69
   1  -5  -1   11.74    5.45
  -1   5   1    8.72    4.36
   0  -4   0 8527.71  204.84
   0   4   0 8254.72  279.54
  -1  -3   1   18.76    1.69
   1   3  -1   19.98    1.69
  -3  -1   3  934.97   29.42
   3   1  -3  962.09   30.99
  -4   0   4 5258.52  135.35
   4   0  -4 5363.36  137.04
  -5   1   5  823.47   30.27
   5  -1  -5  868.63   32.32
  -6   2   6   19.37    8.11
   6  -2  -6   11.50    7.14
  -7   3   7 1947.67   90.31
   7  -3  -7 1982.54   90.80
  -8   4   8   82.20   15.13
   8  -4  -8  106.78   10.05
   9  -5  -9 2581.32  114.16
 -10   6  10   90.07   17.55
  10  -6 -10   50.60   10.65
 -11   7  11  167.43   22.88
  11  -7 -11  198.67   21.55
 -12   8  12  130.02   15.13
  12  -8 -12  138.98   18.76
 -13   9  13    2.91   16.59
  13  -9 -13  -17.92   16.83
 -14  10  14  119.73   15.01
  14 -10 -14  123.61   21.67
 -15  11  15    6.90   15.50
  15 -11 -15   -7.26   19.73
 -16  12  16   42.86   18.16
  16 -12 -16   15.01   20.34
 -17  13  17   15.01   19.01
  17 -13 -17   -9.69   11.50
 -18  14  18   27.00   19.98
  18 -14 -18    5.81   16.46
 -19  15  19   -9.56   20.34
  19 -15 -19   -2.54   15.98
 -20  16  20   11.74   19.49
  20 -16 -20   -1.21   16.71
 -21  17  21  -13.44   19.13
  21 -17 -21    4.48   15.86
 -22  18  22   -3.39   17.55
  22 -18 -22   -8.84   15.98
 -23  19  23   17.68   17.68
  23 -19 -23   -1.94   12.71
 -24  20  24  -11.38   17.92
  24 -20 -24   -0.85   11.38
 -25  21  25   19.73   30.02
  25 -21 -25    2.18   17.43
 -22  28  22   -9.81   27.84
  21 -27 -21    3.51    8.96
 -21  27  21   -7.75   14.29
  20 -26 -20    5.93   10.53
 -20  26  20    1.82   14.41
  19 -25 -19    6.90   12.11
 -19  25  19   13.20   17.07
  18 -24 -18   -7.26   12.11
 -18  24  18   14.41   17.43
  17 -23 -17    8.84   14.77
 -17  23  17  -24.70   23.97
  16 -22 -16   11.62   14.41
 -16  22  16   12.23   18.28
  15 -21 -15   -8.84   15.13
 -15  21  15   32.32   17.19
  14 -20 -14   -2.54   15.13
 -14  20  14    8.23   18.76
  13 -19 -13    8.84   13.20
 -13  19  13    0.24   16.10
  12 -18 -12   -0.12   12.59
 -12  18  12   19.01   15.86
  11 -17 -11   35.59   12.59
 -11  17  11   34.99   15.50
  10 -16 -10    6.30   12.59
 -10  16  10   22.64   12.95
   9 -15  -9   99.39   12.83
  -9  15   9   83.41   13.07
   8 -14  -8    2.66    9.56
  -8  14   8  -10.17   11.74
   7 -13  -7  101.21   10.90
  -7  13   7  103.51   12.59
   6 -12  -6   66.58   10.05
  -6  12   6   71.31   11.62
   5 -11  -5    6.05    7.38
  -5  11   5    7.87    8.72
   3  -9  -3    8.96    6.54
  -3   9   3    5.21    7.14
   2  -8  -2  983.52   44.67
   1  -7  -1   14.53    5.69
  -1   7   1   15.38    6.54
   0  -6   0  958.82   28.57
   0   6   0 1065.60   44.67
  -1  -5   1   22.40    4.48
   1   5  -1   23.61    4.72
  -4  -2   4  718.88   26.27
   4   2  -4  702.05   26.03
  -5  -1   5  833.40   29.42
   5   1  -5  845.63   40.31
  -6   0   6  252.78   13.92
   6   0  -6  225.30   13.56
  -7   1   7  237.04   13.20
   7  -1  -7  252.42   13.56
  -8   2   8  137.77   11.14
   8  -2  -8  130.26   10.17
  -9   3   9   52.78   10.05
   9  -3  -9   57.75   10.05
 -10   4  10  196.73   14.77
  10  -4 -10  188.98   13.80
 -11   5  11  146.49   13.80
  11  -5 -11  134.86   11.86
 -12   6  12   57.14   20.46
  12  -6 -12   77.36   12.71
 -13   7  13    5.21   19.73
  13  -7 -13    8.11   12.23
 -14   8  14   -3.63   22.15
  14  -8 -14   -7.02   12.83
 -15   9  15   -4.00   22.88
  15  -9 -15    5.33   14.29
 -16  10  16   -7.87   25.67
  16 -10 -16   18.89   14.53
 -17  11  17    5.57   26.27
  17 -11 -17   19.85   23.12
 -18  12  18   -3.63   19.25
  18 -12 -18    7.26   18.76
 -19  13  19   21.19   20.82
  19 -13 -19   33.17   28.21
 -20  14  20   16.10   19.98
  20 -14 -20   13.80   21.43
 -21  15  21    1.09   21.91
  21 -15 -21   27.48   27.97
 -22  16  22    8.72   30.99
  22 -16 -22   10.90   20.46
 -23  17  23   16.83   16.46
  23 -17 -23   11.50   14.04
 -24  18  24    6.17   20.10
  24 -18 -24   -7.51   13.56
 -25  19  25   42.13   19.49
  25 -19 -25   -0.85   15.50
 -21  29  21  -22.15   28.45
  20 -28 -20   -0.24    9.32
 -20  28  20  -11.74   15.25
  19 -27 -19   -5.93    9.81
 -19  27  19   20.22   15.38
  18 -26 -18    2.18   10.77
 -18  26  18    3.27   15.38
  17 -25 -17    8.60   14.89
 -17  25  17    5.33   18.64
  16 -24 -16    0.61   14.04
 -16  24  16  -26.39   17.80
  15 -23 -15   -5.21   12.95
 -15  23  15   11.86   17.31
  14 -22 -14  -24.21   15.13
 -14  22  14   16.95   24.58
  13 -21 -13    6.30   13.68
 -13  21  13   12.23   17.68
  12 -20 -12    1.82   12.95
 -12  20  12   39.35   15.62
  11 -19 -11   32.69   12.59
 -11  19  11   -1.45   14.53
  10 -18 -10   30.87   13.44
 -10  18  10   37.29   15.86
   9 -17  -9  -11.62   14.16
  -9  17   9   12.59   12.71
   8 -16  -8   -5.69   11.50
  -8  16   8    5.81   12.35
   7 -15  -7   -0.48    9.56
  -7  15   7    1.45   10.77
   6 -14  -6    1.69    9.56
  -6  14   6    5.08   10.17
   5 -13  -5  162.59   11.86
  -5  13   5  156.29   12.59
   4 -12  -4   23.12    7.63
  -4  12   4   29.42    9.32
   3 -11  -3  591.03   21.55
  -3  11   3  573.24   21.79
   2 -10  -2  345.52   14.77
  -2  10   2  322.39   14.65
   1  -9  -1    1.94    5.08
  -1   9   1    8.72    6.42
   1   7  -1   13.56    7.63
  -2  -6   2  127.00    6.30
   2   6  -2  132.81    6.78
  -3  -5   3   33.53    6.66
   3   5  -3   21.07    6.66
  -4  -4   4 1764.86   54.36
   4   4  -4 1721.28   52.18
  -6  -2   6    6.66    6.90
   6   2  -6   13.56    7.02
  -7  -1   7  246.73   13.20
   7   1  -7  248.18   11.86
  -8   0   8  352.66   15.74
   8   0  -8  359.32   15.98
  -9   1   9  521.66   21.43
   9  -1  -9  522.51   21.79
 -10   2  10  115.86   11.50
  10  -2 -10  116.95   11.26
 -11   3  11  349.51   19.01
  11  -3 -11  334.26   17.07
 -12   4  12   69.49   13.07
  12  -4 -12   50.24    9.69
 -13   5  13   32.32   14.29
  13  -5 -13   44.67   12.59
 -14   6  14   -1.82   13.80
  14  -6 -14   16.59   12.23
 -15   7  15    2.42   14.89
  15  -7 -15   13.68   13.07
 -16   8  16    6.30   16.10
  16  -8 -16   19.61   13.80
 -17   9  17  -10.90   17.19
  17  -9 -17    5.08   14.77
 -18  10  18    9.93   27.84
  18 -10 -18    1.21   15.13
 -19  11  19   16.83   28.57
  19 -11 -19    5.21   16.46
 -20  12  20    8.47   28.93
  20 -12 -20   12.47   16.10
 -21  13  21    7.87   30.51
  21 -13 -21    7.51   16.34
 -22  14  22    3.15   30.14
  22 -14 -22    7.99   15.74
 -23  15  23   -4.12   19.61
  23 -15 -23    8.23   22.76
 -24  16  24  -10.53   17.80
  24 -16 -24   28.33   24.94
 -25  17  25   -7.26   24.94
  25 -17 -25    0.48   20.22
 -26  18  26    6.66   25.91
  26 -18 -26   -7.02   15.86
 -20  30  20  -10.53   26.51
  19 -29 -19    0.48   14.29
  18 -28 -18   -5.45   13.20
 -18  28  18    4.96   14.16
  17 -27 -17   11.26   14.29
 -17  27  17   -4.84   16.10
  16 -26 -16   11.02   12.11
 -16  26  16   -6.05   15.25
  15 -25 -15   -0.12   13.20
 -15  25  15   11.26   15.74
  14 -24 -14    2.06   15.50
 -14  24  14   19.85   21.91
  13 -23 -13   19.25   12.71
 -13  23  13    8.11   16.83
  12 -22 -12   -0.97   13.07
 -12  22  12   -6.54   16.22
  11 -21 -11   29.42   13.07
 -11  21  11   30.75   15.98
  10 -20 -10    8.60   13.44
 -10  20  10   30.99   13.44
   9 -19  -9   85.35   14.77
  -9  19   9   88.26   25.91
   8 -18  -8   18.89   11.99
  -8  18   8   28.33   19.01
   7 -17  -7  230.87   15.74
  -7  17   7  220.58   21.67
   6 -16  -6   -2.06   10.17
  -6  16   6    3.51   11.02
   5 -15  -5  117.92   10.77
  -5  15   5  123.61   11.74
   4 -14  -4  234.02   12.83
  -4  14   4  223.00   14.53
   3 -13  -3   28.33    7.99
  -3  13   3   15.50    8.11
   2 -12  -2  475.30   17.07
  -2  12   2  476.87   25.06
   1 -11  -1    9.44    5.93
  -1  11   1    5.93    6.42
   0 -10   0  770.81   23.24
   0  10   0  741.51   23.37
  -1  -9   1   11.26    4.60
   1   9  -1    7.87    4.48
  -2  -8   2  974.08   38.86
   2   8  -2  891.15   26.03
  -3  -7   3  798.66   34.62
   3   7  -3  778.44   24.58
  -4  -6   4    1.82    4.48
   4   6  -4    4.36    4.12
  -6  -4   6  587.40   22.76
   6   4  -6  569.85   20.94
  -8  -2   8  117.19   11.14
   8   2  -8  136.32   10.90
  -9  -1   9  466.09   28.93
   9   1  -9  504.59   26.03
 -10   0  10  291.52   16.34
  10   0 -10  299.27   15.62
 -11   1  11   -8.47   10.65
  11  -1 -11    2.91    9.44
 -12   2  12  885.70   47.94
  12  -2 -12  958.10   49.88
 -13   3  13   28.09   13.44
  13  -3 -13    9.44   10.17
 -14   4  14  150.00   17.68
  14  -4 -14  163.44   15.13
 -15   5  15    3.63   16.59
  15  -5 -15   11.50   13.80
 -16   6  16   -3.27   15.13
  16  -6 -16   32.32   13.56
 -17   7  17   24.45   17.55
  17  -7 -17   32.57   14.77
 -18   8  18  -14.29   18.64
  18  -8 -18    4.24   13.92
 -19   9  19   45.52   19.49
  19  -9 -19   18.76   16.83
 -20  10  20   -3.51   19.61
  20 -10 -20    5.21   15.38
 -21  11  21    0.73   19.85
  21 -11 -21    3.51   16.34
 -22  12  22    0.61   19.13
  22 -12 -22  -15.86   16.10
 -23  13  23  -13.80   17.43
  23 -13 -23    0.73   14.65
 -24  14  24   40.68   17.68
  24 -14 -24   -0.36   13.92
 -25  15  25  -14.04   28.09
  25 -15 -25    3.39   12.47
 -26  16  26   39.71   23.73
  26 -16 -26   -7.38   14.29
 -20  32  20   -0.48   11.99
 -19  31  19   -0.97    9.81
  18 -30 -18   12.59    9.32
 -18  30  18   13.92   20.58
  17 -29 -17   -4.00   11.38
 -17  29  17    1.45   13.07
  16 -28 -16    2.91   11.86
 -16  28  16   -2.66   14.89
  15 -27 -15    2.54   14.04
 -15  27  15   10.53   17.07
  14 -26 -14    8.23   13.20
 -14  26  14    1.69   17.31
  13 -25 -13   -3.03   11.74
 -13  25  13   28.33   15.74
  12 -24 -12    6.54   12.35
 -12  24  12   10.41   16.34
  11 -23 -11   -7.51   12.11
 -11  23  11    4.24   14.41
  10 -22 -10   22.64   17.80
 -10  22  10   14.16   14.16
   9 -21  -9    1.09   12.95
  -9  21   9   -1.94   12.71
   8 -20  -8  -11.38   12.23
  -8  20   8    8.84   12.47
   7 -19  -7   11.62   15.74
  -7  19   7   21.07   12.59
   6 -18  -6    6.54    9.56
  -6  18   6    4.24   11.62
   5 -17  -5    5.81    9.56
  -5  17   5    9.56   11.99
   4 -16  -4   11.14    9.69
  -4  16   4   -2.06    9.93
   3 -15  -3    4.60    8.11
  -3  15   3   -7.02    9.20
   2 -14  -2    3.15    7.51
  -2  14   2    4.00    7.99
   1 -13  -1   72.27    7.26
  -1  13   1   69.49    7.38
   0 -12   0   49.51    9.69
   0  12   0   46.49    6.42
  -1 -11   1    6.17    6.42
   1  11  -1   -1.94    5.45
  -2 -10   2  343.46   12.11
   2  10  -2  338.49   12.47
  -3  -9   3    9.32    4.12
   3   9  -3   11.02    4.24
  -4  -8   4  196.61    9.93
   4   8  -4  207.38    9.32
  -5  -7   5  113.68    7.26
   5   7  -5  101.57    6.54
  -6  -6   6  847.81   41.77
   6   6  -6  848.90   41.04
  -7  -5   7  777.47   36.20
   7   5  -7  729.89   36.68
  -8  -4   8   85.83    8.72
   8   4  -8   89.22    7.99
  -9  -3   9   52.54    8.84
   9   3  -9   49.15    8.72
 -10  -2  10  110.65   10.90
  10   2 -10  125.30    9.93
 -11  -1  11    7.87    9.93
  11   1 -11   -3.75    9.56
 -12   0  12  120.94   15.01
  12   0 -12  115.74   13.07
 -13   1  13    1.69   14.16
  13  -1 -13   22.03   11.38
 -14   2  14   57.51   13.32
  14  -2 -14   28.69   12.59
 -15   3  15    8.72   14.29
  15  -3 -15   14.29   12.11
 -16   4  16   -1.45   17.43
  16  -4 -16    5.93   13.44
 -17   5  17   21.43   17.19
  17  -5 -17    0.24   13.92
 -18   6  18  -15.25   17.31
  18  -6 -18   -0.85   13.68
 -19   7  19   23.37   18.89
  19  -7 -19   -7.02   16.59
 -20   8  20  -13.92   18.52
  20  -8 -20    2.66   15.74
 -21   9  21   13.80   20.82
  21  -9 -21    6.30   18.40
 -22  10  22    7.14   18.64
  22 -10 -22   18.04   15.74
 -23  11  23   -6.05   17.31
  23 -11 -23    4.24   14.29
 -24  12  24    3.63   16.71
  24 -12 -24    3.51   14.53
 -25  13  25    5.93   17.80
  25 -13 -25    6.42   13.20
 -26  14  26    6.54   23.97
  26 -14 -26    7.63   18.89
 -27  15  27   11.14   21.07
  27 -15 -27   -7.38   13.32
  18 -32 -18    4.96    9.81
 -18  32  18   -3.63   18.52
  17 -31 -17    5.21    7.14
 -17  31  17    3.87   10.17
  16 -30 -16    3.39   12.11
 -16  30  16    0.12    9.69
  15 -29 -15    3.63   12.47
 -15  29  15  -14.16   23.73
  14 -28 -14   -0.12   12.47
 -14  28  14   13.56   16.71
  13 -27 -13   -2.18   12.35
 -13  27  13    7.02   15.25
  12 -26 -12    9.56   13.07
 -12  26  12   -7.87   15.25
  11 -25 -11    1.33   12.35
 -11  25  11   -2.18   15.74
  10 -24 -10    3.87   11.99
 -10  24  10   11.50   16.22
   9 -23  -9   52.66   13.68
  -9  23   9   53.03   15.01
   8 -22  -8   23.24   11.02
  -8  22   8   46.61   13.68
   7 -21  -7  127.72   13.68
  -7  21   7  125.18   15.98
   6 -20  -6    7.02   11.86
  -6  20   6    7.02   14.04
   5 -19  -5  121.43   13.07
  -5  19   5  120.58   13.80
   4 -18  -4   33.17    9.81
  -4  18   4   45.88   11.50
   3 -17  -3   67.19    9.69
  -3  17   3   73.49   10.90
   2 -16  -2  365.37   15.62
  -2  16   2  318.03   16.83
   1 -15  -1   -4.72    7.02
  -1  15   1   -4.24    7.99
   0 -14   0  670.33   28.81
  -1 -13   1   71.06    5.93
   1  13  -1   72.40    6.90
  -2 -12   2  468.64   15.62
   2  12  -2  469.00   16.59
  -4 -10   4 1321.89   54.72
  -5  -9   5 1631.69   70.22
   5   9  -5 1602.64   68.16
  -7  -7   7 5938.29  221.91
  -8  -6   8  461.13   26.76
   8   6  -8  457.26   27.84
   9   5  -9 2477.57  105.33
 -10  -4  10  202.90   13.56
  10   4 -10  204.84   12.71
 -11  -3  11  333.05   17.07
  11   3 -11  349.63   16.46
 -12  -2  12  887.40   34.75
  12   2 -12  889.21   33.41
 -13  -1  13   15.62   13.44
  13   1 -13   13.92   10.65
 -14   0  14  959.55   36.56
  14   0 -14  970.08   48.30
 -15   1  15   20.94   13.20
  15  -1 -15   24.94   13.56
 -16   2  16   71.91   16.34
  16  -2 -16  104.36   15.50
 -17   3  17   49.88   15.74
  17  -3 -17   33.78   15.62
 -18   4  18    7.26   16.59
  18  -4 -18    0.24   14.29
 -19   5  19   19.61   18.64
  19  -5 -19   40.92   16.10
 -20   6  20  -14.16   18.40
  20  -6 -20   21.19   22.64
 -21   7  21   14.04   18.89
  21  -7 -21    6.17   15.38
 -22   8  22   21.07   19.01
  22  -8 -22   -5.33   16.34
 -23   9  23   10.53   18.40
  23  -9 -23    2.06   15.98
 -24  10  24    5.57   17.07
  24 -10 -24  -13.56   15.13
 -25  11  25    1.94   13.32
  25 -11 -25   -7.99   13.56
 -26  12  26   -7.14   15.50
  26 -12 -26   11.26   20.70
 -27  13  27    3.27   19.01
  27 -13 -27   -4.48   15.98
  17 -33 -17    0.48    7.99
 -17  33  17   -7.63   19.25
  16 -32 -16   -5.57    7.87
 -16  32  16    0.85   10.41
  15 -31 -15    2.78   12.47
 -15  31  15    4.60   12.59
  14 -30 -14   -7.02   12.59
 -14  30  14    3.03   14.65
  13 -29 -13   11.86   16.10
 -13  29  13   -1.69   17.31
  12 -28 -12   -4.96   11.62
 -12  28  12    3.03   15.38
  11 -27 -11    0.97   11.02
 -11  27  11    6.05   14.89
  10 -26 -10   -3.51   12.47
 -10  26  10   17.55   14.41
   9 -25  -9    3.27   11.14
  -9  25   9    2.54   13.44
   8 -24  -8    5.08   10.77
  -8  24   8    5.45   14.41
   7 -23  -7   -5.08   10.41
  -7  23   7   13.20   12.71
   6 -22  -6   -1.33   10.41
  -6  22   6    2.54   12.11
   5 -21  -5    0.85   10.05
  -5  21   5   12.35   11.50
   4 -20  -4    2.06    9.56
  -4  20   4   -8.11   11.14
   3 -19  -3   20.22    8.84
  -3  19   3   16.10   10.05
   2 -18  -2   13.80    8.84
  -2  18   2   31.60    9.93
   1 -17  -1    0.85    7.63
  -1  17   1   11.38    7.38
   0 -16   0  193.34    9.93
   0  16   0  199.88   11.62
  -1 -15   1    6.78    5.93
   1  15  -1    3.87    7.02
  -2 -14   2    8.72    5.33
   2  14  -2   12.23    5.57
  -3 -13   3   20.58    4.72
   3  13  -3   26.39    5.81
  -4 -12   4   49.39    7.63
   4  12  -4   39.83    5.08
  -5 -11   5   11.26    7.26
   5  11  -5   10.53    5.21
  -6 -10   6   82.69    6.66
   6  10  -6   79.42    6.54
  -7  -9   7  202.18   11.14
   7   9  -7  197.94    9.93
  -8  -8   8  379.78   18.28
   8   8  -8  394.91   17.92
  -9  -7   9  230.26   12.83
   9   7  -9  228.93   12.95
 -10  -6  10   79.54    8.47
  10   6 -10   67.07    7.87
 -11  -5  11  138.01   12.47
  11   5 -11  145.52   11.26
 -12  -4  12   59.20   11.38
  12   4 -12   68.64   10.53
 -13  -3  13   31.11   11.74
  13   3 -13   13.07    9.81
 -14  -2  14   66.34   15.62
  14   2 -14   68.89   13.20
 -15  -1  15   20.46   14.41
  15   1 -15   35.35   13.80
 -16   0  16   11.50   14.53
  16   0 -16   -3.87   11.99
 -17   1  17   14.29   15.38
  17  -1 -17    4.48   13.56
 -18   2  18   17.31   15.25
  18  -2 -18  -15.38   15.25
 -19   3  19    3.87   17.80
  19  -3 -19    8.96   14.53
 -20   4  20   -1.45   17.43
  20  -4 -20   -9.81   14.89
 -21   5  21   16.46   18.04
  21  -5 -21  -26.76   15.13
 -22   6  22    2.54   18.28
  22  -6 -22   -3.75   15.62
 -23   7  23  -55.33   28.09
  23  -7 -23   -3.51   17.31
 -24   8  24  -11.99   16.83
  24  -8 -24   -6.42   14.41
 -25   9  25   -5.93   18.04
  25  -9 -25  -12.11   16.95
 -26  10  26   -4.00   15.13
  26 -10 -26   12.35   11.38
 -27  11  27    3.63   20.22
  27 -11 -27    8.11   16.22
  28 -12 -28    4.48   16.71
  15 -33 -15    4.96    9.44
 -15  33  15   -3.51   11.38
  14 -32 -14    1.09   10.65
 -14  32  14    0.61   12.83
  13 -31 -13    6.90    9.32
 -13  31  13  -15.01   13.92
  12 -30 -12    4.24   11.14
 -12  30  12    0.73   12.83
  11 -29 -11    1.94   11.62
 -11  29  11   11.74   14.65
  10 -28 -10    3.39   11.62
 -10  28  10   10.77   14.29
   9 -27  -9   13.56   10.77
  -9  27   9   10.29   13.44
   8 -26  -8   17.68   11.62
  -8  26   8    8.96   14.04
   7 -25  -7    7.14   10.17
  -7  25   7   -2.91   13.92
   6 -24  -6   12.11   10.17
  -6  24   6   10.65   11.38
   5 -23  -5   63.56   11.50
  -5  23   5   86.08   11.50
   4 -22  -4   -4.24    9.81
  -4  22   4   -4.00   12.11
   3 -21  -3   62.71   10.77
  -3  21   3   55.08   11.99
   2 -20  -2   48.18    8.72
  -2  20   2   35.96   10.05
   1 -19  -1   25.18    7.87
  -1  19   1   20.70   10.29
   0 -18   0  204.96   11.62
   0  18   0  196.61   13.20
  -1 -17   1    6.30    6.66
   1  17  -1    9.08    7.26
  -2 -16   2  399.63   19.49
   2  16  -2  360.04   15.01
  -3 -15   3   -2.78    5.33
   3  15  -3   -3.03    6.42
  -4 -14   4  226.99   10.05
   4  14  -4  233.65   10.29
  -5 -13   5  179.78    8.72
   5  13  -5  186.80    8.84
  -6 -12   6   80.87   10.65
  -7 -11   7  526.14   27.36
   7  11  -7  522.03   26.15
  -8 -10   8   -3.15    6.78
   8  10  -8    7.02    6.54
  -9  -9   9  356.65   16.59
   9   9  -9  349.27   15.98
 -10  -8  10   69.73    8.96
  10   8 -10   66.83    8.47
 -11  -7  11  186.20   12.47
  11   7 -11  176.03   12.71
 -12  -6  12   45.76   10.65
  12   6 -12   59.68    9.44
 -13  -5  13   37.89   10.29
  13   5 -13   34.75   10.29
 -14  -4  14  204.11   15.86
  14   4 -14  188.86   15.25
 -15  -3  15   15.86   23.37
  15   3 -15  -12.35   12.11
 -16  -2  16  100.48   25.67
  16   2 -16  116.34   22.15
 -17  -1  17   20.94   15.38
  17   1 -17   -2.30   12.47
 -18   0  18   37.41   23.73
  18   0 -18   25.30   18.40
 -19   1  19    0.97   17.07
  19  -1 -19   -1.33   15.62
 -20   2  20   -4.00   16.83
  20  -2 -20    5.81   15.13
 -21   3  21   -6.17   17.80
  21  -3 -21   -2.42   14.41
 -22   4  22    9.20   15.86
  22  -4 -22  -13.92   14.89
 -23   5  23    2.42   19.25
  23  -5 -23  -13.80   15.74
 -24   6  24   -5.93   16.71
  24  -6 -24    4.00   15.38
 -25   7  25   -1.21   16.83
  25  -7 -25   -2.42   11.74
 -26   8  26   -3.75   16.83
  26  -8 -26   -6.30   12.95
 -27   9  27    7.87   13.20
  27  -9 -27    1.45   17.19
  28 -10 -28    5.33   16.46
  14 -34 -14   -0.97    9.32
 -14  34  14   37.89   23.73
  13 -33 -13   -0.12    9.69
 -13  33  13    0.48   10.77
  12 -32 -12   -1.21    8.72
 -12  32  12    0.12   10.65
  11 -31 -11   -5.21   11.74
 -11  31  11   -3.15   11.62
  10 -30 -10    2.54    9.56
 -10  30  10   12.59   12.47
   9 -29  -9    7.99   11.02
  -9  29   9    1.21   12.95
   8 -28  -8    7.87   10.90
  -8  28   8    3.63   14.53
   7 -27  -7    5.45   10.77
  -7  27   7  -11.38   15.98
   6 -26  -6    3.03   12.35
  -6  26   6    2.66   15.01
   5 -25  -5   10.41    8.96
  -5  25   5   -3.63   12.47
   4 -24  -4   10.29   10.17
  -4  24   4    3.75   10.53
   3 -23  -3   12.11    9.32
  -3  23   3    5.57   10.90
   2 -22  -2   13.56    8.96
  -2  22   2   23.85   10.65
   1 -21  -1   -3.15    9.69
  -1  21   1    8.60   10.05
   0 -20   0   19.61   12.35
   0  20   0   19.37    8.84
  -1 -19   1   16.34    7.14
   1  19  -1   23.85    9.56
  -2 -18   2   24.09    6.17
   2  18  -2   18.28    7.75
  -3 -17   3   60.53    7.26
   3  17  -3   68.16    8.35
  -4 -16   4    0.24    5.93
   4  16  -4    5.81    6.54
  -5 -15   5  142.37    7.75
   5  15  -5  131.60    8.72
  -6 -14   6   39.95    5.81
   6  14  -6   39.35    6.42
  -7 -13   7  119.01    7.99
   7  13  -7  127.24    7.63
  -8 -12   8   50.36    7.26
   8  12  -8   40.44    6.30
  -9 -11   9   23.97    7.14
   9  11  -9   16.34   10.90
 -10 -10  10  406.05   18.16
  10  10 -10  400.48   26.03
 -11  -9  11   43.22   10.29
  11   9 -11   52.78    9.20
 -12  -8  12  143.58   11.62
  12   8 -12  125.30   11.86
 -13  -7  13    8.96    9.93
  13   7 -13   -3.63    9.32
 -14  -6  14   13.07   10.53
  14   6 -14   15.62   10.17
 -15  -5  15    1.21   11.26
  15   5 -15   -6.42   11.26
 -16  -4  16   -8.47   18.64
  16   4 -16    3.39   16.71
 -17  -3  17    1.82   27.12
  17   3 -17   31.23   18.16
 -18  -2  18  -13.68   22.28
  18   2 -18   18.04   13.92
 -19  -1  19   23.61   24.58
  19   1 -19    0.85   19.49
 -20   0  20   -0.85   18.76
  20   0 -20    0.97   14.41
 -21   1  21   11.74   16.83
  21  -1 -21   -9.44   14.53
 -22   2  22    8.47   17.07
  22  -2 -22   17.92   14.41
 -23   3  23    7.38   16.95
  23  -3 -23   -4.00   16.95
 -24   4  24  -10.17   16.83
  24  -4 -24    6.90   14.77
 -25   5  25    3.75   15.38
  25  -5 -25    1.57   15.01
 -26   6  26    3.03   15.86
  26  -6 -26  -10.05   13.68
 -27   7  27    7.26   15.62
  27  -7 -27    2.78   10.05
 -28   8  28   22.28   26.27
  28  -8 -28   -7.38   17.80
  14 -36 -14    2.42   13.56
 -14  36  14    9.56   14.65
  13 -35 -13    0.48   10.53
 -13  35  13    1.69   16.10
  12 -34 -12   -4.00    8.47
 -12  34  12   -8.11   10.05
  11 -33 -11  -14.65    9.69
 -11  33  11    4.48   12.35
  10 -32 -10   -0.73    6.78
 -10  32  10    7.26   11.62
   9 -31  -9    2.18    8.72
  -9  31   9    2.66   12.83
   8 -30  -8   10.77   11.26
  -8  30   8    2.42   15.13
   7 -29  -7   -4.24   10.65
  -7  29   7   15.25   13.07
   6 -28  -6  -10.53   10.41
  -6  28   6   -3.27   12.11
   5 -27  -5  -15.86   16.34
  -5  27   5   -3.87   12.11
   4 -26  -4    9.93    9.44
  -4  26   4    5.57   11.99
   3 -25  -3    6.42    8.47
  -3  25   3    1.21   10.65
   2 -24  -2   -0.97    8.84
  -2  24   2    2.66    9.69
   1 -23  -1    0.97    8.96
  -1  23   1    9.44   10.17
   0 -22   0    6.78    8.47
   0  22   0   11.14    9.32
  -1 -21   1   15.98    7.63
   1  21  -1   -3.75    9.08
  -2 -20   2   59.20    8.35
   2  20  -2   46.37    9.44
  -3 -19   3   13.20    6.90
   3  19  -3    2.54   11.86
  -4 -18   4   40.31    7.26
   4  18  -4   40.80    7.99
  -5 -17   5   13.44    9.20
   5  17  -5   11.02    6.05
  -6 -16   6    2.78    6.05
   6  16  -6   -3.27    6.17
  -7 -15   7   -2.78    6.17
   7  15  -7    7.75    6.42
  -8 -14   8   18.16    9.93
   8  14  -8    9.56    6.42
  -9 -13   9   12.35    7.63
   9  13  -9   19.37    7.02
 -10 -12  10    4.84    7.02
  10  12 -10   10.17   10.77
 -11 -11  11   13.07    8.60
  11  11 -11    3.75    9.08
 -12 -10  12   23.24    8.35
  12  10 -12   19.01    9.08
 -13  -9  13   -9.20    9.81
  13   9 -13    2.78   10.17
 -14  -8  14   -3.87    9.93
  14   8 -14   -7.63   10.90
 -15  -7  15   -7.51   10.90
  15   7 -15    7.99   10.05
 -16  -6  16   26.15   11.26
  16   6 -16   13.92   10.53
 -17  -5  17   11.14   20.82
  17   5 -17    7.38   17.43
 -18  -4  18   15.74   21.67
  18   4 -18    5.81   18.52
 -19  -3  19   15.86   28.45
  19   3 -19    5.69   22.28
 -20  -2  20   28.33   23.97
  20   2 -20  -11.86   18.89
 -21  -1  21   -8.72   15.62
  21   1 -21   20.82   19.01
 -22   0  22   -7.63   16.34
  22   0 -22   -5.08   14.04
 -23   1  23    1.45   16.22
  23  -1 -23    1.57   15.50
 -24   2  24   -3.87   15.98
  24  -2 -24    9.81   18.52
 -25   3  25  -21.67   22.03
  25  -3 -25  -24.33   14.53
 -26   4  26   -0.73   14.77
  26  -4 -26    2.54   12.47
 -27   5  27   16.34   14.77
  27  -5 -27   -2.66   13.32
 -28   6  28    5.21   12.35
  28  -6 -28   -2.30   15.62
 -29   7  29   20.94   22.88
  14 -38 -14   -1.94   10.53
 -13  37  13    6.05   15.01
  12 -36 -12   -1.21    8.96
 -12  36  12    7.63   19.01
  11 -35 -11    1.57    8.60
 -11  35  11   -5.69   13.07
  10 -34 -10    1.33    7.02
 -10  34  10   -3.87   11.50
   9 -33  -9   -4.12   12.11
  -9  33   9   -1.09   15.13
   8 -32  -8    0.24    7.26
  -8  32   8   -2.42   14.16
   7 -31  -7   -2.78    9.44
  -7  31   7    6.05   13.07
   6 -30  -6    6.17   11.02
  -6  30   6    1.21   13.32
   5 -29  -5   -1.69   11.02
  -5  29   5   13.32   12.11
   4 -28  -4    2.78   10.90
  -4  28   4    2.30   11.74
   3 -27  -3   -5.57    8.60
  -3  27   3    5.69    9.81
   2 -26  -2    9.20    9.08
  -2  26   2   16.71   10.65
   1 -25  -1   -1.94    9.08
  -1  25   1  -10.53   10.90
   0 -24   0   34.02    8.84
   0  24   0   35.35    9.81
  -1 -23   1   10.65    7.99
   1  23  -1    8.11    9.44
  -2 -22   2   27.84    7.51
   2  22  -2   27.36    8.47
  -3 -21   3   50.24   12.83
   3  21  -3   55.57    9.56
  -4 -20   4    0.36    7.26
   4  20  -4    0.97    8.84
  -5 -19   5  110.05   11.74
   5  19  -5  113.32    9.93
   6  18  -6   17.31    8.96
  -7 -17   7  227.48   10.17
   7  17  -7  222.51   11.99
  -8 -16   8   13.07    6.78
   8  16  -8   10.65    6.78
  -9 -15   9   86.68    8.11
   9  15  -9   89.34   12.11
 -10 -14  10   63.56    8.72
  10  14 -10   55.57    8.47
 -11 -13  11   24.82    8.47
  11  13 -11   16.71   10.41
 -12 -12  12  141.16   11.50
  12  12 -12  129.78   12.47
 -13 -11  13    7.51    9.20
  13  11 -13    6.78   10.53
 -14 -10  14   95.16   12.83
  14  10 -14   91.65   11.26
 -15  -9  15   -2.42   12.23
  15   9 -15    3.87    9.20
 -16  -8  16   11.38   11.38
  16   8 -16   17.31   11.02
 -17  -7  17   27.36   11.74
  17   7 -17    2.06   12.71
 -18  -6  18    7.75   20.82
  18   6 -18    2.91   15.86
 -19  -5  19   20.10   22.03
  19   5 -19   17.19   20.22
 -20  -4  20  -16.71   30.63
  20   4 -20    9.93   19.01
 -21  -3  21    1.94   15.98
  21   3 -21    5.81   19.98
 -22  -2  22   16.71   15.50
  22   2 -22  -12.11   13.07
 -23  -1  23   -1.33   16.34
  23   1 -23    3.27   15.13
 -24   0  24    3.15   14.89
  24   0 -24   -6.54   14.29
 -25   1  25   12.71   15.38
  25  -1 -25   -9.56   14.16
 -26   2  26    3.63   14.04
  26  -2 -26   -0.97   13.68
 -27   3  27   -5.33   13.92
  27  -3 -27    3.15   11.50
 -28   4  28    9.08   15.50
  28  -4 -28    0.85   10.90
 -29   5  29  -15.86   23.24
  29  -5 -29   -4.96   16.34
  13 -39 -13   -2.42   11.02
 -12  38  12    3.15   14.29
 -11  37  11    7.02   13.07
  10 -36 -10   -6.66   12.23
 -10  36  10    1.21   12.35
   9 -35  -9    0.73    6.78
  -9  35   9    4.36    8.84
   8 -34  -8    0.73    8.47
  -8  34   8   -1.94   13.44
   7 -33  -7    1.45    6.54
  -7  33   7    0.36   13.44
   6 -32  -6    7.75    9.56
  -6  32   6  -10.29   17.43
   5 -31  -5    6.90    9.20
  -5  31   5    0.61   13.07
   4 -30  -4   -0.85   10.29
  -4  30   4    0.12   12.95
   3 -29  -3    0.61    9.81
  -3  29   3    0.97   12.11
   2 -28  -2   -1.57    9.56
  -2  28   2    8.47   11.26
   1 -27  -1   -5.08    8.35
  -1  27   1   -2.18   10.53
   0 -26   0    7.38    8.35
   0  26   0   11.62   10.41
  -1 -25   1   -5.33    8.35
   1  25  -1    5.93   10.29
  -2 -24   2    1.33    7.51
   2  24  -2    5.08    8.23
  -3 -23   3   12.83    7.02
   3  23  -3   -4.12    8.11
  -4 -22   4  -14.53    7.63
   4  22  -4   -6.54    8.35
  -5 -21   5   13.68    9.44
   5  21  -5   -2.66    7.38
  -6 -20   6    1.57    7.38
   6  20  -6   -1.33    7.63
  -7 -19   7   11.50    7.26
   7  19  -7    9.20    7.26
  -8 -18   8   21.91    6.90
   8  18  -8   27.00    7.51
  -9 -17   9    1.33    7.02
   9  17  -9    6.05    7.02
 -10 -16  10    2.06    6.90
  10  16 -10   12.35   11.14
 -11 -15  11    1.94    7.26
  11  15 -11    1.69    7.51
 -12 -14  12    1.21    8.47
  12  14 -12   -4.12   13.44
 -13 -13  13   -6.42    8.84
  13  13 -13    4.84    8.96
 -14 -12  14   25.18    9.20
  14  12 -14   13.07   10.53
 -15 -11  15   -4.24   10.17
  15  11 -15    2.78   10.41
 -16 -10  16    7.63   11.38
  16  10 -16    1.09   10.41
 -17  -9  17  -12.59   12.23
  17   9 -17    6.17   10.65
 -18  -8  18    4.00   11.74
  18   8 -18   -2.78   11.74
 -19  -7  19   11.14   27.00
  19   7 -19   20.34   21.19
 -20  -6  20   -4.72   21.91
  20   6 -20    9.44   18.76
 -21  -5  21   -9.08   22.64
  21   5 -21   15.38   19.49
 -22  -4  22   -2.18   15.25
  22   4 -22    9.32   15.01
 -23  -3  23   11.26   22.52
  23   3 -23    7.63   18.40
 -24  -2  24  -14.53   24.09
  24   2 -24    0.12   13.80
 -25  -1  25    0.97   15.01
  25   1 -25   -1.45   13.92
 -26   0  26  -10.65   13.44
  26   0 -26   -5.93   12.47
 -27   1  27   -1.09   14.16
  27  -1 -27   -2.06   13.20
 -28   2  28   -0.73   12.71
  28  -2 -28   -2.42    9.44
 -29   3  29   -3.75   25.30
 -11  39  11   -4.60   18.64
  10 -38 -10    0.36    8.72
 -10  38  10    1.21   13.20
   9 -37  -9    3.15    8.72
  -9  37   9   -2.18   12.47
   8 -36  -8   -1.94    7.75
  -8  36   8   13.92   10.65
  -7  35   7    4.24   12.23
   6 -34  -6    2.42   16.83
  -6  34   6   -2.91   13.68
   5 -33  -5    3.39    8.72
  -5  33   5   -0.12   11.50
   4 -32  -4    7.75    8.84
  -4  32   4   -5.69   12.35
   3 -31  -3   -1.94   10.17
  -3  31   3  -10.90   12.23
   2 -30  -2    4.84    8.35
  -2  30   2   -1.33   11.38
   1 -29  -1   -9.08   14.77
  -1  29   1   -2.66   10.29
   0 -28   0   16.95    9.20
   0  28   0   12.23   10.17
  -1 -27   1    3.51    8.72
   1  27  -1    7.02   10.77
  -2 -26   2   17.19    7.38
   2  26  -2   20.46   12.23
  -3 -25   3    7.75    7.38
   3  25  -3   20.22    9.32
  -4 -24   4    5.57    7.38
   4  24  -4    3.27    8.47
   5  23  -5   69.13    9.56
  -6 -22   6    1.21    7.38
   6  22  -6   -6.17   10.05
  -7 -21   7  106.41   13.32
   7  21  -7  119.85   10.17
  -8 -20   8   25.67    7.75
   8  20  -8   30.51    7.26
  -9 -19   9   81.96    7.87
   9  19  -9   86.08    9.56
 -10 -18  10   34.14   11.14
  10  18 -10   23.49    8.23
 -11 -17  11   24.70   12.11
  11  17 -11   24.58    8.47
 -12 -16  12   69.85    9.69
  12  16 -12   74.45    9.56
 -13 -15  13    9.20    8.60
  13  15 -13    5.08    8.11
 -14 -14  14   81.96   11.86
  14  14 -14   74.45   15.13
 -15 -13  15    7.38   11.26
  15  13 -15   -3.75    9.20
 -16 -12  16   37.17   12.11
  16  12 -16   30.39   10.77
 -17 -11  17    2.06   11.02
  17  11 -17   17.80   11.86
 -18 -10  18  -13.56   12.83
  18  10 -18  -13.44   13.92
 -19  -9  19   17.43   12.47
  19   9 -19   20.46   11.26
 -20  -8  20   21.43   20.94
  20   8 -20    3.03   16.22
 -21  -7  21   10.90   13.68
  21   7 -21    6.66   13.44
 -22  -6  22    7.87   21.55
  22   6 -22    7.87    9.93
 -23  -5  23    4.96   21.31
  23   5 -23    5.57   20.94
 -24  -4  24   -9.93   22.64
  24   4 -24    0.00   21.55
 -25  -3  25   -0.61   12.23
  25   3 -25   -7.75   15.62
 -26  -2  26   14.41   13.20
  26   2 -26   19.13   13.80
 -27  -1  27    1.57   12.59
  27   1 -27   -7.63   12.47
 -28   0  28   -2.78   12.47
  28   0 -28    3.75   11.26
 -29   1  29    4.96   22.64
  29  -1 -29   -0.73    9.81
  30  -2 -30   31.72   21.79
 -10  40  10   -2.66   16.95
  -9  39   9   -6.05   16.46
   8 -38  -8    0.61    9.69
  -8  38   8   -1.21   10.41
   7 -37  -7    0.00    8.47
  -7  37   7    0.36   10.90
   6 -36  -6    1.45   11.74
  -6  36   6   -9.69    9.93
   5 -35  -5   -0.48    9.56
  -5  35   5    8.96   18.16
   4 -34  -4   -2.06    9.81
  -4  34   4   15.74   10.41
   3 -33  -3   -3.03    8.60
  -3  33   3    5.57   11.14
   2 -32  -2   -3.39    8.84
  -2  32   2    0.24   10.90
   1 -31  -1    8.11    7.75
  -1  31   1   -3.75   10.17
   0 -30   0    1.33    7.99
   0  30   0    3.39    9.56
  -1 -29   1   -1.09    7.63
   1  29  -1    3.87    9.93
  -2 -28   2    7.51    8.23
   2  28  -2   11.74    9.44
  -3 -27   3    7.02    7.63
   3  27  -3   15.25    8.35
  -4 -26   4   -2.30    6.90
   4  26  -4    6.78   11.14
  -5 -25   5    4.60   11.02
   5  25  -5   19.37    8.35
  -6 -24   6    4.60    7.14
   6  24  -6   10.53   10.65
  -7 -23   7   -0.61    6.90
   7  23  -7    5.21    6.66
  -8 -22   8   30.51    7.87
   8  22  -8   30.02    7.63
  -9 -21   9   -2.78   11.14
   9  21  -9   13.68    7.14
 -10 -20  10    8.11    7.02
  10  20 -10    6.54    6.90
 -11 -19  11   11.14   10.53
  11  19 -11   11.26    7.38
 -12 -18  12    4.60    7.99
  12  18 -12    7.14    7.75
 -13 -17  13    7.75    8.72
  13  17 -13    3.03    8.35
 -14 -16  14   -1.21    9.32
  14  16 -14   -0.12    8.72
 -15 -15  15   33.66   15.98
  15  15 -15   21.91   15.38
 -16 -14  16    7.26   11.38
  16  14 -16   15.38   10.17
 -17 -13  17   -1.09   11.62
  17  13 -17  -11.86   11.38
 -18 -12  18    1.82   10.65
  18  12 -18   -0.73   11.02
 -19 -11  19   15.38   11.38
  19  11 -19    5.08   11.50
 -20 -10  20   -2.30   14.89
  20  10 -20   -6.17   12.83
 -21  -9  21    2.30   11.86
  21   9 -21   26.27   17.19
 -22  -8  22    7.02   14.04
  22   8 -22   -2.66   11.86
  23   7 -23    5.93   19.73
 -24  -6  24   -6.66   22.03
  24   6 -24    0.61   16.46
 -25  -5  25    9.56   13.44
  25   5 -25  -14.29   16.95
 -26  -4  26   -0.36   10.17
  26   4 -26    8.23   11.26
 -27  -3  27   -7.51   10.17
  27   3 -27   -8.11   11.38
 -28  -2  28   -2.42   12.23
  28   2 -28    7.99   14.29
 -29  -1  29    2.54   15.98
  29   1 -29   -1.57   11.14
 -30   0  30   -4.72   15.13
  30   0 -30  -10.65   16.34
  -8  40   8   11.50   17.92
   7 -39  -7   -4.00    8.47
  -7  39   7   -0.48    9.44
   6 -38  -6   -1.57    7.87
  -6  38   6    3.75   10.05
   5 -37  -5   -0.36   11.38
  -5  37   5   -2.78   15.13
   4 -36  -4    8.23   12.71
  -4  36   4    3.15   15.86
   3 -35  -3   -0.97    8.72
  -3  35   3   -1.09   12.47
   2 -34  -2   -7.63    7.99
  -2  34   2    5.21   10.41
   1 -33  -1    0.85    7.87
  -1  33   1   -5.21    9.81
   0 -32   0    3.03    7.63
   0  32   0    5.69    9.32
  -1 -31   1  -10.53    7.02
   1  31  -1   -3.51   11.62
  -2 -30   2    4.24    8.11
   2  30  -2   12.23    9.56
  -3 -29   3    7.38    7.75
   3  29  -3    5.21    8.84
  -4 -28   4   12.11    7.75
   4  28  -4    4.72    9.20
  -5 -27   5   13.56   10.90
   5  27  -5   11.62    8.11
  -6 -26   6   -1.09    7.38
   6  26  -6   -7.26    7.87
  -7 -25   7   -7.63   10.90
   7  25  -7    6.05    7.99
  -8 -24   8    6.05    7.14
   8  24  -8    7.51    7.38
  -9 -23   9   50.97    8.23
   9  23  -9   43.46    7.26
 -10 -22  10   23.73    7.26
  10  22 -10   11.74   10.05
 -11 -21  11   38.86    7.87
  11  21 -11   32.93    8.47
 -12 -20  12   13.07    7.99
  12  20 -12   21.67    7.63
 -13 -19  13    2.91    8.11
  13  19 -13    6.05    8.35
 -14 -18  14   27.12   13.20
  14  18 -14   34.99    8.84
 -15 -17  15   -6.90    8.84
  15  17 -15    0.36    9.32
 -16 -16  16   54.96   10.41
  16  16 -16   64.89   17.07
 -17 -15  17   -0.85   10.53
  17  15 -17   -0.61   12.59
 -18 -14  18    8.35   11.50
  18  14 -18   18.28   10.90
 -19 -13  19   11.86   11.38
  19  13 -19   24.94   12.59
 -20 -12  20   17.92   13.07
  20  12 -20   16.10   11.99
 -21 -11  21   -3.87   13.56
  21  11 -21    0.36   11.14
 -22 -10  22    1.09   12.47
  22  10 -22  -11.50   11.50
 -23  -9  23   12.23   14.65
  23   9 -23  -13.68   11.62
 -24  -8  24    0.73   13.20
  24   8 -24    8.47   14.41
 -25  -7  25   -9.81   13.20
  25   7 -25   -0.48   17.92
 -26  -6  26    7.63   12.71
  26   6 -26   -1.45   10.05
 -27  -5  27   17.55   16.34
  27   5 -27   -7.87   13.44
 -28  -4  28   16.10   14.77
  28   4 -28    6.17   10.53
 -29  -3  29   -1.94   17.80
  29   3 -29   -8.84   12.71
 -30  -2  30    1.33   14.16
  30   2 -30   -2.06   10.41
  -7  41   7    2.78   15.38
   6 -40  -6   -5.45   11.74
  -6  40   6   30.99   15.01
  -5  39   5    1.57   13.80
   4 -38  -4   15.50    6.66
  -4  38   4   -5.45   14.65
   3 -37  -3    2.30    8.72
  -3  37   3   16.46   15.38
   2 -36  -2    4.84   10.17
  -2  36   2   -5.08   14.41
   1 -35  -1    7.75    8.35
  -1  35   1   -8.72    9.81
   0 -34   0   -0.61    7.14
   0  34   0   -2.66    9.44
  -1 -33   1   -4.12    8.96
   1  33  -1   -1.69    8.35
  -2 -32   2   -2.42    6.17
   2  32  -2   -0.73    7.38
  -3 -31   3   -4.48    6.17
   3  31  -3    5.33    8.23
  -4 -30   4   -6.30    6.66
   4  30  -4    0.61    8.84
  -5 -29   5    1.21   10.53
   5  29  -5    0.61    7.87
  -6 -28   6   -1.69    7.02
   6  28  -6   -1.57    7.38
  -7 -27   7    4.60    7.51
   7  27  -7    7.14    6.78
  -8 -26   8   -8.11   10.17
   8  26  -8    1.21    7.38
  -9 -25   9    1.09    7.02
   9  25  -9    4.24    7.26
 -10 -24  10    3.51    7.38
  10  24 -10   -6.78   10.41
 -11 -23  11   13.32    7.51
  11  23 -11  -11.86   10.90
 -12 -22  12   -0.48    7.26
  12  22 -12    3.75    7.51
 -13 -21  13   -6.66    8.23
  13  21 -13    8.72    8.23
 -14 -20  14   -7.51    8.96
  14  20 -14    3.03    8.47
 -15 -19  15    6.17    8.35
  15  19 -15    9.20    8.23
 -16 -18  16   -3.63   10.41
  16  18 -16   -7.38    8.72
 -17 -17  17    7.26   10.17
  17  17 -17    9.32    8.35
 -18 -16  18   -5.08   18.04
  18  16 -18   -2.30   16.71
 -19 -15  19    0.73   11.74
  19  15 -19   -5.69   10.41
 -20 -14  20    3.15   10.90
  20  14 -20    1.21   10.77
 -21 -13  21    7.87   12.35
  21  13 -21   -4.72   10.41
 -22 -12  22   13.92   12.83
  22  12 -22  -13.20   11.62
 -23 -11  23   -3.03   12.23
  23  11 -23   -3.39    9.56
 -24 -10  24   -6.30   11.62
  24  10 -24    6.90   10.29
 -25  -9  25   -1.57   13.32
  25   9 -25    2.91   10.41
 -26  -8  26  -13.68   14.89
  26   8 -26    6.17    9.44
 -27  -7  27   -8.96   12.71
  27   7 -27    7.87   11.99
 -28  -6  28    7.87   14.04
  28   6 -28   -0.97    9.20
  29   5 -29    1.94   18.28
  30   4 -30   -1.69   11.50
   4 -40  -4    2.91   12.95
   3 -39  -3   -5.57    8.11
  -3  39   3    4.84   11.50
   2 -38  -2    2.91    9.32
  -2  38   2    4.00   13.20
   1 -37  -1   -7.26    7.99
  -1  37   1   -1.57   12.95
   0 -36   0   -7.14    5.81
   0  36   0   -3.51    7.87
  -1 -35   1   -0.36    6.30
   1  35  -1    7.99    7.87
  -2 -34   2    4.60    8.60
   2  34  -2    5.81   12.35
  -3 -33   3   -0.24    8.11
   3  33  -3    1.69    6.78
   4  32  -4    0.97    7.02
   5  31  -5   -4.96   10.41
  -6 -30   6   -2.30    6.78
   6  30  -6    2.66    7.38
  -7 -29   7    5.33    7.02
   7  29  -7    0.12    6.78
  -8 -28   8    7.75    7.02
   8  28  -8    1.69    6.42
  -9 -27   9   16.34    9.32
   9  27  -9   -5.21    9.08
 -10 -26  10   -3.51    7.02
  10  26 -10   -1.33    7.38
 -11 -25  11    5.81    7.63
  11  25 -11   -1.82   10.65
 -12 -24  12   -7.75    9.44
  12  24 -12   15.86    7.63
 -13 -23  13   -7.38    7.99
  13  23 -13    6.30    7.87
 -14 -22  14   -3.15    9.56
  14  22 -14   -4.36    7.87
 -15 -21  15    4.72    8.11
  15  21 -15   -0.97    7.38
 -16 -20  16   -4.36    9.44
  16  20 -16   -4.24    8.23
 -17 -19  17   -2.91   10.29
  17  19 -17    4.00    9.20
 -18 -18  18    5.45    9.56
  18  18 -18   -0.48    8.84
 -19 -17  19   -6.66   11.02
  19  17 -19   -3.51    8.23
 -20 -16  20    9.20   10.65
  20  16 -20   -1.21   14.16
 -21 -15  21   -1.69   13.07
  21  15 -21   -4.84    8.84
 -22 -14  22    0.48    9.44
  22  14 -22   -7.02    9.69
 -23 -13  23    0.61   11.26
  23  13 -23    4.60    7.99
 -24 -12  24    2.30   15.25
  24  12 -24    5.69    8.84
 -25 -11  25    6.54   12.83
  25  11 -25    2.54   14.53
 -26 -10  26   -3.27   11.86
  26  10 -26    0.85    8.84
 -27  -9  27   -4.48   12.59
  27   9 -27    4.72    9.81
  28   8 -28   -2.54    8.11
  29   7 -29    1.57    9.08
  30   6 -30   -4.36   14.89
   4 -42  -4   -0.48   11.26
   3 -41  -3   -0.12   11.38
   0 -38   0   -1.45    5.57
  -1 -37   1   -0.12    6.42
   1  37  -1   -2.54    9.56
  -2 -36   2   -1.33    8.11
   2  36  -2   -0.12    6.30
  -5 -33   5   -9.93    7.87
   5  33  -5    0.73    9.44
   6  32  -6   -1.09    6.42
  -7 -31   7   -0.36    6.30
   7  31  -7    1.82    5.57
  -8 -30   8   -0.48    6.30
   8  30  -8    1.33    6.42
  -9 -29   9    0.85    6.30
   9  29  -9    5.81    6.05
 -10 -28  10   -0.97    6.54
  10  28 -10    2.78    7.75
 -11 -27  11   -5.93    6.54
  11  27 -11   -5.08    7.02
 -12 -26  12    9.81    7.02
  12  26 -12   10.53    9.69
 -13 -25  13   -1.57   10.65
  13  25 -13   -0.61    7.26
 -14 -24  14    3.75    8.47
  14  24 -14    7.02    7.63
 -15 -23  15    3.63    8.35
  15  23 -15   -3.63    8.11
 -16 -22  16   -9.32   15.13
  16  22 -16    0.73    7.26
 -17 -21  17    4.48   14.89
  17  21 -17    0.97    8.35
 -18 -20  18   23.97   17.55
  18  20 -18   -7.87    8.96
 -19 -19  19    4.60   11.38
  19  19 -19    7.99    9.81
 -20 -18  20   -3.51   11.14
  20  18 -20    3.75    8.35
 -21 -17  21   11.02   11.50
  21  17 -21    1.45    9.44
 -22 -16  22   -3.27   10.77
  22  16 -22   -5.21   11.38
 -23 -15  23  -11.38   10.29
  23  15 -23    2.30    6.42
 -24 -14  24    2.66   10.77
  24  14 -24   19.01   18.40
 -25 -13  25    6.05   12.59
  25  13 -25    0.00   16.22
 -26 -12  26   11.26   11.14
  26  12 -26    0.12   11.02
 -27 -11  27    0.61   12.59
  27  11 -27    1.94    9.44
  28  10 -28    1.45   11.14
  29   9 -29   -0.24   15.01
  30   8 -30   -4.36   14.41
   2 -42  -2   -2.42    8.35
   1 -41  -1    5.69    7.87
  -1 -39   1   -2.42    6.05
   3  37  -3    4.24    7.75
   4  36  -4   -0.48    5.08
   6  34  -6    7.26    6.54
   7  33  -7    3.51    7.14
  -9 -31   9    3.15    7.51
 -10 -30  10    4.00    4.72
 -11 -29  11   -2.78    7.14
  11  29 -11   -1.21    4.96
 -12 -28  12    2.06    7.87
  12  28 -12    3.03    8.35
 -13 -27  13   -0.73    6.42
  13  27 -13    3.03    5.45
 -14 -26  14    4.84    6.17
  14  26 -14    2.54    6.05
 -15 -25  15   -2.66    7.63
  15  25 -15   -1.45    9.69
 -16 -24  16    9.69    8.72
  16  24 -16   -0.12    7.38
 -17 -23  17    2.42   15.50
  17  23 -17   17.19   10.17
 -18 -22  18    5.57    9.20
  18  22 -18    3.03   11.38
 -19 -21  19   13.44   15.50
  19  21 -19    9.56   11.99
 -20 -20  20    4.24   10.53
 -21 -19  21    4.12   10.41
  21  19 -21    0.61   10.53
 -22 -18  22   -0.61   10.53
 -23 -17  23    0.97    9.20
 -24 -16  24    2.30   10.29
 -25 -15  25   13.80    9.44
  25  15 -25    2.78   10.41
 -26 -14  26   -6.54   11.62
  26  14 -26   -4.36   14.65
 -27 -13  27    6.30    8.72
 -28 -12  28    8.96   16.34
   4  38  -4    0.73    5.81
 -11 -31  11    0.85    4.00
 -12 -30  12    1.69    4.60
  12  30 -12    1.33    4.24
 -13 -29  13   -3.39    4.96
  13  29 -13   -3.27    6.05
 -14 -28  14    6.05    5.21
  14  28 -14    2.06    6.17
 -15 -27  15    4.60    5.45
  15  27 -15   -0.97    8.47
 -16 -26  16   -3.63    6.78
  16  26 -16    4.60    5.93
 -17 -25  17    3.63    7.02
  17  25 -17   22.28    9.93
 -18 -24  18   -2.91    8.11
  18  24 -18    7.14   10.17
 -19 -23  19   -4.84    8.35
  19  23 -19   -2.78    7.99
 -21 -21  21   -2.54   13.07
  21  21 -21  -14.41   11.02
 -22 -20  22    3.87    8.60
 -23 -19  23    0.36    8.23
  23  19 -23   12.95   12.71
 -24 -18  24   -2.06   10.05
  24  18 -24    0.97   10.77
 -25 -17  25   -2.66   10.41
 -26 -16  26    5.21   10.41
 -27 -15  27    3.51    9.56
 -28 -14  28   -9.69   14.41
 -13 -31  13    1.45    4.48
 -14 -30  14    0.00    4.24
 -15 -29  15   -0.97    4.96
 -16 -28  16    0.24    6.17
 -17 -27  17    4.48    6.54
 -18 -26  18   10.65    7.26
  18  26 -18    7.99    9.20
  19  25 -19    0.73   10.29
 -20 -24  20   -9.69   12.59
  20  24 -20    1.82    8.23
  21  23 -21   -3.75    7.26
  22  22 -22    2.91    8.60
 -23 -21  23   -1.21   11.62
  23  21 -23   -6.30   10.53
 -24 -20  24   -1.82    9.20
  24  20 -24   -4.36   10.41
 -25 -19  25    0.85   11.50
  25  19 -25    1.94   11.14
 -26 -18  26   -6.30   12.11
  26  18 -26   -3.87    9.93
 -27 -17  27    2.54   12.71
  27  17 -27   -2.78    7.99
  30  14 -30    1.57    9.44
 -17 -29  17   -2.66    7.63
 -19 -27  19   -2.54    7.38
  19  27 -19   -3.27    8.96
 -20 -26  20    5.45   10.05
  20  26 -20   -1.09    9.32
  21  25 -21   -3.27    9.20
  23  23 -23    2.06    7.99
  25  21 -25   -0.97   10.29
  26  20 -26    4.96   10.77
  27  19 -27   -4.00   10.05
  28  18 -28   -6.42   10.65
  27  19 -29    5.57   11.86
  25  21 -27   -0.12   11.26
  20  26 -22    6.05   10.53
 -17 -29  19    1.69    7.51
  27  17 -29   -1.69   10.77
  26  18 -28    3.87   12.23
  25  19 -27   -0.85   12.35
  24  20 -26   -5.69   11.74
  21  23 -23    1.21    8.47
  19  25 -21   -0.24    6.42
  18  26 -20    1.69    9.81
 -18 -26  20    1.09    9.32
  17  27 -19   -4.84    8.84
 -17 -27  19    4.12    9.69
 -16 -28  18   -1.09    8.60
 -15 -29  17   -0.85    7.87
 -14 -30  16   -3.63    6.17
 -28 -14  30    1.94   19.01
 -27 -15  29    5.93   16.22
 -26 -16  28    0.36    8.60
 -25 -17  27    2.30   11.62
  24  18 -26  -13.68   11.14
 -24 -18  26    6.05   10.65
  23  19 -25    2.18   13.07
 -23 -19  25    7.75   12.35
 -22 -20  24   -1.82   12.59
  21  21 -23   -0.24   11.74
 -21 -21  23   -0.97   11.74
  20  22 -22   -4.00    7.14
  19  23 -21    0.00    6.78
 -18 -24  20   -4.24    9.69
  17  25 -19    3.63   10.41
 -17 -25  19    3.51    7.26
  16  26 -18    3.15   11.14
 -16 -26  18   -5.57    7.63
  15  27 -17   -0.85    9.32
 -15 -27  17    0.24    6.66
 -14 -28  16    2.54    5.57
 -13 -29  15   -5.93    5.57
  12  30 -14   -3.39    6.17
 -12 -30  14    0.48    7.51
 -11 -31  13   -4.36    6.30
   3  39  -5  186.56   15.86
 -27 -13  29    5.45   16.95
 -26 -14  28   -5.69    9.81
 -25 -15  27   -5.21   12.35
 -24 -16  26    2.66   17.55
  23  17 -25    1.82    7.51
 -23 -17  25   -0.85   11.74
  22  18 -24    2.78   11.14
 -22 -18  24    8.23   10.90
 -21 -19  23  -15.38   16.34
  20  20 -22    3.39    8.11
 -20 -20  22    0.97   10.05
  19  21 -21   -4.96    5.81
 -19 -21  21    2.42   15.98
  18  22 -20   -3.39    6.42
 -18 -22  20   -1.69    7.87
  17  23 -19    1.69    8.47
 -17 -23  19    7.87   13.20
  16  24 -18   -2.54    6.90
 -16 -24  18   -1.57    9.20
  15  25 -17   -2.54    6.66
 -15 -25  17   -1.33    7.75
  14  26 -16    0.12    9.93
 -14 -26  16   -3.15    7.26
  13  27 -15    1.69    8.84
 -13 -27  15   -8.35    6.54
  12  28 -14    1.69    5.21
 -12 -28  14    2.91    6.42
  11  29 -13    1.09    5.69
 -11 -29  13    1.57    6.17
  10  30 -12    2.30    8.35
 -10 -30  12    4.48    5.21
   9  31 -11   -4.24    7.63
   8  32 -10    3.15    8.11
   7  33  -9   -4.60    7.26
  -7 -33   9    1.57    5.69
   6  34  -8    3.03    6.30
  -6 -34   8    3.39    8.47
   2  38  -4   -1.45    4.00
   1  39  -3   16.22    9.20
  27  11 -29    2.91   10.17
 -27 -11  29   -8.35   17.43
  26  12 -28    3.03   12.11
 -26 -12  28    2.91   11.26
  25  13 -27   13.68   15.62
 -25 -13  27    4.48   12.23
  24  14 -26   -3.27   12.71
 -24 -14  26    8.11   12.71
 -23 -15  25  -10.29   11.86
 -22 -16  24   -0.24    8.60
  21  17 -23    0.97    4.72
 -21 -17  23   13.44   11.50
  20  18 -22   -4.00    8.11
 -20 -18  22    8.72   12.95
  19  19 -21    3.39    9.44
 -19 -19  21   -0.85   12.11
  18  20 -20    9.93    8.60
 -18 -20  20   -2.91    9.81
  17  21 -19   -5.33    7.99
 -17 -21  19   -5.45   10.17
  16  22 -18    0.12    7.51
 -16 -22  18   -0.85    9.81
  15  23 -17   -6.42    7.51
 -15 -23  17   -0.36    9.44
  14  24 -16   -4.12   11.38
 -14 -24  16   -1.94    8.60
  13  25 -15    2.78    8.72
 -13 -25  15    4.24    8.11
  12  26 -14   -2.42    7.14
 -12 -26  14  -10.53    7.87
  11  27 -13   -1.33    7.51
 -11 -27  13   -0.48    7.26
  10  28 -12    3.27    6.54
 -10 -28  12    7.75    7.26
   9  29 -11    0.73   10.05
  -9 -29  11    6.17    5.45
   8  30 -10    2.54    6.17
  -8 -30  10   -4.12    6.05
   7  31  -9   -2.91    6.17
  -7 -31   9   -0.12    6.05
   6  32  -8    2.54    6.05
  -6 -32   8   -1.09    5.45
   5  33  -7    0.48    5.81
   0  38  -2   -0.85    6.78
   0 -38   2   -4.36    8.72
  -1  39  -1   -1.21    8.35
   1 -39   1   -3.03    8.35
  -2  40   0    6.90   13.92
  28   8 -30   -1.69   13.20
  27   9 -29   -4.12   10.17
  26  10 -28    5.45   11.38
 -26 -10  28    9.20   19.49
  25  11 -27    7.87   12.83
 -25 -11  27    8.96   13.20
  24  12 -26   -3.03   15.62
 -24 -12  26    1.82   14.53
  23  13 -25   -5.08   15.50
 -23 -13  25   -2.30   12.47
  22  14 -24    3.51    8.84
 -22 -14  24    9.44   12.11
  21  15 -23    1.94   14.16
 -21 -15  23   -1.69    8.23
  20  16 -22    4.96   17.31
 -20 -16  22    4.72   21.43
  19  17 -21   -0.61   10.17
 -19 -17  21    2.66   12.23
  18  18 -20    0.36    8.96
 -18 -18  20   -1.09   10.41
  17  19 -19   -0.97    9.32
 -17 -19  19   -0.36   10.65
  16  20 -18   -6.30    8.11
 -16 -20  18    0.00   11.02
  15  21 -17   16.10    9.08
 -15 -21  17   -4.36   10.17
  14  22 -16   -3.75   12.23
 -14 -22  16   10.05   10.05
  13  23 -15   -2.66    8.35
 -13 -23  15   -1.45    9.08
  12  24 -14   -1.09    8.96
 -12 -24  14    2.66    7.87
  11  25 -13   -0.48    7.51
 -11 -25  13   -7.02   11.02
  10  26 -12   -0.48    7.38
 -10 -26  12   -8.96    8.84
   9  27 -11    0.12    7.38
  -9 -27  11    2.18    7.87
   8  28 -10    5.45    6.90
  -8 -28  10   -0.24    7.38
   7  29  -9   -0.48    7.14
  -7 -29   9    4.12    7.26
   6  30  -8    3.87    7.14
  -6 -30   8    2.18    7.38
   5  31  -7    0.12    7.63
  -5 -31   7   -0.61    7.26
   4  32  -6    0.00    7.51
  -4 -32   6   -0.12   10.41
   3  33  -5    9.20    7.26
   2  34  -4   -6.78   10.17
  -2 -34   4   -5.45    8.72
   1  35  -3    2.30    5.21
  -1 -35   3   -5.33    8.35
   0  36  -2   10.29    6.17
   0 -36   2   -1.09    9.32
  -1  37  -1    4.84    9.08
   1 -37   1    3.15    8.35
  -2  38   0    0.48   10.53
  -3  39   1   -4.84   11.38
   6 -42  -4    1.09   11.26
  28   6 -30   -1.09   13.68
  27   7 -29   -1.33    8.47
 -27  -7  29   12.11   15.62
  26   8 -28    6.17   10.41
 -26  -8  28   -6.54   23.12
  25   9 -27   -7.02   15.13
 -25  -9  27   -9.20   14.04
  24  10 -26    0.12    9.44
 -24 -10  26  -12.23   13.56
  23  11 -25    1.09   10.90
 -23 -11  25   -6.05   15.86
  22  12 -24   -3.39    9.93
 -22 -12  24    7.63   13.07
  21  13 -23   -1.94   10.90
 -21 -13  23   19.85   13.56
  20  14 -22   -7.26   12.47
 -20 -14  22   -2.06   14.04
  19  15 -21  -15.13   14.89
 -19 -15  21    5.57   11.74
  18  16 -20   -5.93   13.44
 -18 -16  20   -1.82   11.86
  17  17 -19   -5.93   10.77
 -17 -17  19    5.08   11.14
  16  18 -18   -5.93    8.84
 -16 -18  18    0.61   11.62
  15  19 -17  -10.41    9.44
 -15 -19  17    8.47   10.41
  14  20 -16   -0.61    8.72
 -14 -20  16   12.95   10.53
  13  21 -15    1.33    8.47
 -13 -21  15    9.93    8.60
  12  22 -14    0.85    9.08
 -12 -22  14   -3.87    8.84
  11  23 -13   -4.48    7.87
 -11 -23  13    3.87    8.23
  10  24 -12    1.94    8.35
 -10 -24  12    6.30   11.50
   9  25 -11    5.33    7.26
  -9 -25  11   -5.93    8.35
   8  26 -10    3.87    7.63
  -8 -26  10    0.85    8.11
   7  27  -9    2.30    7.26
  -7 -27   9    6.78    8.84
   6  28  -8   -8.96    8.23
  -6 -28   8    2.18    7.51
   5  29  -7    5.08    8.47
  -5 -29   7    5.33    7.87
   4  30  -6    1.21    8.47
  -4 -30   6   -8.35    9.56
   3  31  -5    5.57    8.23
  -3 -31   5    4.84    7.02
   2  32  -4    7.26    8.47
  -2 -32   4   -0.73    8.72
   1  33  -3    7.26   13.92
  -1 -33   3   -3.63    9.08
   0  34  -2   10.77    7.38
   0 -34   2    2.91    8.72
  -1  35  -1   -0.24    9.93
   1 -35   1    1.82   10.65
  -2  36   0   -0.97    9.44
   2 -36   0   -1.94    9.81
  -3  37   1   -6.78   13.68
   3 -37  -1    2.30   11.86
   4 -38  -2   -5.57    9.56
  -5  39   3    5.08   11.26
  -6  40   4   -4.12   14.53
   7 -41  -5    2.78    9.32
  -8  42   6    3.03   17.92
  29   3 -31   25.54   24.21
  28   4 -30   -9.08   16.22
  27   5 -29    3.27   10.41
 -27  -5  29    4.96   15.25
  26   6 -28   16.59   10.41
 -26  -6  28  -10.29   17.92
  25   7 -27    1.69   11.02
 -25  -7  27    2.54   14.77
  24   8 -26    5.08   18.76
 -24  -8  26    2.54   17.80
  23   9 -25   -1.94   10.29
 -23  -9  25  -12.95   14.77
  22  10 -24   -5.45   11.02
 -22 -10  24   -5.21   13.32
  21  11 -23    3.51   11.62
 -21 -11  23    0.00   13.56
  20  12 -22   10.65   11.02
 -20 -12  22    0.24   12.47
  19  13 -21   13.80   11.62
 -19 -13  21    1.33   14.29
  18  14 -20    2.06   12.71
 -18 -14  20    8.96   11.99
  17  15 -19   18.04   17.55
 -17 -15  19   12.71   12.71
  16  16 -18    5.08    9.08
 -16 -16  18   -7.87   11.62
  15  17 -17   -6.54    9.32
 -15 -17  17    3.51   10.77
  14  18 -16   -2.42    8.60
 -14 -18  16    6.05   10.53
  13  19 -15    3.27    9.08
 -13 -19  15   12.11    9.44
  12  20 -14   -1.69   12.47
 -12 -20  14   -8.23   10.65
  11  21 -13    5.93    7.75
 -11 -21  13   -0.24    8.72
  10  22 -12   -3.75    8.47
 -10 -22  12    5.93    8.84
   9  23 -11   -2.54    7.51
  -9 -23  11   -6.17   13.07
   8  24 -10   -3.39    7.51
  -8 -24  10    4.12    7.51
   7  25  -9    2.18    7.99
  -7 -25   9   -2.06    8.72
   6  26  -8   -4.24    8.23
  -6 -26   8    0.61    7.75
   5  27  -7    5.45   11.99
  -5 -27   7    0.00    7.99
   4  28  -6   10.05    8.84
  -4 -28   6    1.33   11.86
   3  29  -5   -6.42    9.69
  -3 -29   5    1.94    7.75
   2  30  -4   -6.66    8.47
  -2 -30   4    2.78    7.99
   1  31  -3   -6.05   10.05
  -1 -31   3   -0.97    7.87
   0  32  -2    0.61    8.96
   0 -32   2    2.78    9.32
  -1  33  -1   11.26    9.20
   1 -33   1   -6.42   10.90
  -2  34   0   -1.94   10.65
   2 -34   0  -11.02   12.95
  -3  35   1   -4.12    9.56
   3 -35  -1    1.21    7.14
  -4  36   2   -3.39   11.02
   4 -36  -2    3.63   11.86
  -5  37   3   -5.69   12.35
   5 -37  -3   -2.06   10.77
  -6  38   4    5.08   16.46
  -7  39   5    1.33   10.53
  -8  40   6   -6.78   16.95
   8 -40  -6    2.66    8.47
  -9  41   7    9.44   18.28
  29   1 -31    3.03   15.13
  28   2 -30   -3.27   15.98
 -28  -2  30    2.18   19.73
  27   3 -29   -7.63   12.71
 -27  -3  29    2.54   22.40
  26   4 -28    4.84   11.02
 -26  -4  28  -11.14   12.95
  25   5 -27   -9.32   14.89
 -25  -5  27   -4.84   13.20
  24   6 -26    0.24   16.34
 -24  -6  26   13.32   22.88
  23   7 -25   -2.91   18.64
 -23  -7  25   12.23   24.45
  22   8 -24    7.87   11.38
 -22  -8  24    2.18   29.18
  21   9 -23  -11.02   11.74
 -21  -9  23    6.78   13.20
  20  10 -22    8.35   12.95
 -20 -10  22    2.30   13.07
  19  11 -21   -3.27   10.77
 -19 -11  21    0.12   12.83
  18  12 -20   -4.24   12.71
 -18 -12  20    5.21   12.47
  17  13 -19    6.54   11.50
 -17 -13  19    0.85   13.80
  16  14 -18   -0.12   10.05
 -16 -14  18   11.02   11.14
  15  15 -17    5.69   13.44
 -15 -15  17   -3.75   10.17
  14  16 -16   10.90    8.84
 -14 -16  16   16.59   10.53
  13  17 -15    1.33    8.84
 -13 -17  15   -8.96    9.08
  12  18 -14   10.05    8.47
 -12 -18  14    2.91    8.11
  11  19 -13    5.69    7.99
 -11 -19  13    7.75    8.47
  10  20 -12   -6.54    7.75
 -10 -20  12   -5.57    8.47
   9  21 -11    7.26    7.63
  -9 -21  11   -7.14    7.99
   8  22 -10    5.21    7.63
  -8 -22  10   10.05   10.77
   7  23  -9    5.08    7.38
  -7 -23   9    5.33    7.26
   6  24  -8   -1.09    8.23
  -6 -24   8    1.69    7.38
   5  25  -7    4.00    7.75
  -5 -25   7   -4.36    7.99
   4  26  -6   -7.75    8.60
  -4 -26   6   14.65   12.83
   3  27  -5   14.16   10.05
  -3 -27   5  -10.05    8.35
   2  28  -4   13.07    9.08
  -2 -28   4    7.99    8.23
   1  29  -3   10.17    9.56
  -1 -29   3  -13.68    7.99
   0  30  -2   -4.84   10.53
   0 -30   2   -6.30    8.72
  -1  31  -1   -5.57   10.53
   1 -31   1    4.60    8.11
  -2  32   0    5.21   12.11
   2 -32   0    6.30   11.62
  -3  33   1   -4.96   11.14
   3 -33  -1    1.82    7.14
  -4  34   2   -1.82   11.62
   4 -34  -2   17.19    8.47
  -5  35   3    5.81   12.11
   5 -35  -3    6.17    9.32
  -6  36   4   -7.87   10.29
   6 -36  -4   -2.91   12.23
  -7  37   5    6.42   15.74
   7 -37  -5    0.00   14.04
  -8  38   6    7.38   10.90
   8 -38  -6   -2.91   14.04
  -9  39   7    9.69   11.14
   9 -39  -7   -4.48    9.08
 -10  40   8    1.94   16.95
  29  -1 -31   -0.73   15.01
  28   0 -30   -5.93   13.44
 -28   0  30   -0.36   15.25
  27   1 -29    6.78   14.04
 -27  -1  29    5.21   12.47
  26   2 -28    3.87   14.04
 -26  -2  28    5.69   10.53
  25   3 -27   -0.12   17.07
 -25  -3  27    2.30   11.86
  24   4 -26   -0.85   17.19
 -24  -4  26  -10.65   22.88
  23   5 -25  -14.16   23.00
 -23  -5  25  -16.34   24.58
  22   6 -24   -2.54   18.52
 -22  -6  24   43.95   23.61
  21   7 -23   -9.08   13.56
 -21  -7  23    2.06   16.71
  20   8 -22    6.90   13.07
 -20  -8  22    1.69   13.80
  19   9 -21   10.17   13.56
 -19  -9  21   -2.30   15.62
  18  10 -20    8.60   11.62
 -18 -10  20   -3.27   12.11
  17  11 -19    4.60   11.02
 -17 -11  19   10.29   11.86
  16  12 -18    7.63   10.05
 -16 -12  18    0.12    9.93
  15  13 -17   12.11   11.38
 -15 -13  17   -2.54    9.44
  14  14 -16    1.69   12.23
 -14 -14  16   -3.27    9.93
  13  15 -15   -9.81    8.23
 -13 -15  15   -0.12    9.20
  12  16 -14   10.65    8.11
 -12 -16  14    2.78    9.56
  11  17 -13  -15.62   13.07
 -11 -17  13   -9.93    7.87
  10  18 -12    8.35    7.99
 -10 -18  12    7.26    8.35
   9  19 -11   -0.85    7.26
  -9 -19  11    3.15    7.63
   8  20 -10   -1.94    7.51
  -8 -20  10   -0.12    7.75
   7  21  -9   14.89    7.14
  -7 -21   9   11.02    7.75
   6  22  -8    1.33    7.63
  -6 -22   8    7.14    7.75
   5  23  -7   27.00    8.23
  -5 -23   7   13.32    7.75
   4  24  -6  -13.68    8.84
  -4 -24   6   15.38   10.41
   3  25  -5    1.82   10.17
  -3 -25   5   18.04    7.99
   2  26  -4   10.65   10.41
  -2 -26   4   -4.48    8.11
   1  27  -3  -11.14   13.32
  -1 -27   3  -11.74   12.11
   0  28  -2  -11.99   10.90
   0 -28   2    7.14    8.84
  -1  29  -1   19.49   10.65
   1 -29   1   -8.96    9.32
  -2  30   0   -7.02   15.13
   2 -30   0    3.51    8.23
  -3  31   1   -7.63   14.77
   3 -31  -1    7.38    8.47
  -4  32   2    4.84   11.02
   4 -32  -2   -6.17    9.20
  -5  33   3   -8.84   12.23
   5 -33  -3    3.39    9.56
  -6  34   4    0.24   12.83
   6 -34  -4   -0.24    9.20
  -7  35   5   -2.42   15.74
  -8  36   6    0.36   12.35
   8 -36  -6   10.90   13.80
  -9  37   7   -1.21   11.99
   9 -37  -7   -0.48    9.44
 -10  38   8    9.32   11.99
  10 -38  -8    5.45    9.44
 -11  39   9   -0.12   20.82
 -12  40  10    6.54   17.68
  28  -2 -30   -2.91   10.65
 -28   2  30   -3.51   18.89
  27  -1 -29   -0.36   12.35
 -27   1  29   -3.27   13.32
  26   0 -28   -7.99   23.24
 -26   0  28    0.85   13.92
  25   1 -27    1.45   18.64
 -25  -1  27   -2.54   12.95
  24   2 -26    0.48   17.92
 -24  -2  26    4.48   23.49
  23   3 -25   15.25   20.34
 -23  -3  25   -3.15   22.40
  22   4 -24   18.52   19.13
 -22  -4  24  -11.14   23.85
  21   5 -23  -14.89   23.49
 -21  -5  23    1.69   23.85
  20   6 -22   11.38   17.19
 -20  -6  22  -10.17   24.58
  19   7 -21  -16.34   18.16
 -19  -7  21   19.49   21.55
  18   8 -20    0.73   12.35
 -18  -8  20   -8.11   13.20
  17   9 -19   15.25   14.53
 -17  -9  19    0.36   13.92
  16  10 -18   -3.39   12.47
 -16 -10  18    8.60   11.74
  15  11 -17   10.17   11.50
 -15 -11  17   -8.72   10.77
  14  12 -16    3.75   11.02
 -14 -12  16   24.33   11.62
  13  13 -15   13.80    9.44
 -13 -13  15    3.51    9.69
  12  14 -14   -1.33   15.50
 -12 -14  14   23.12    8.84
  11  15 -13   -4.12    8.96
 -11 -15  13   -1.33    9.69
  10  16 -12    0.61    7.99
 -10 -16  12    3.51    8.72
   9  17 -11    5.81    7.75
  -9 -17  11   16.71    7.26
   8  18 -10    0.85    7.63
  -8 -18  10    6.90    6.90
   7  19  -9   27.12    7.38
  -7 -19   9   31.84    8.11
   6  20  -8   17.43    7.51
  -6 -20   8   17.43    7.87
   5  21  -7   10.65    7.99
  -5 -21   7    4.48    7.51
   4  22  -6   -1.69    8.72
  -4 -22   6    0.61   10.05
   3  23  -5    1.57    8.84
  -3 -23   5    0.73    7.87
   2  24  -4    1.33    8.47
  -2 -24   4    9.81    7.87
   1  25  -3    4.00    9.08
  -1 -25   3    1.21    7.99
   0  26  -2   -8.35   10.05
   0 -26   2    0.36    8.35
  -1  27  -1    1.82   10.53
   1 -27   1  -12.11   12.83
  -2  28   0    7.02   11.74
   2 -28   0    1.57    8.47
  -3  29   1   -9.32   10.77
   3 -29  -1   -4.96    8.96
  -4  30   2   -6.90   11.86
   4 -30  -2   -6.90    9.69
  -5  31   3   -4.84   12.47
   5 -31  -3    2.06   10.65
  -6  32   4   -1.21   12.83
   6 -32  -4    8.23   10.77
  -7  33   5   -4.48   14.77
   7 -33  -5    0.85   14.04
  -8  34   6   -5.33   12.23
   8 -34  -6   -7.02    8.72
  -9  35   7    4.24   10.77
   9 -35  -7    2.30    9.32
 -10  36   8    1.09   13.68
  10 -36  -8    2.42    8.96
 -11  37   9   -7.02   12.23
  11 -37  -9   -0.36    7.26
 -12  38  10    3.75   11.62
  12 -38 -10    3.39   12.35
 -13  39  11   17.68   19.73
 -28   4  30   -5.57   21.31
  27  -3 -29    5.33   11.62
 -27   3  29   16.59   17.07
  26  -2 -28    7.87   13.32
 -26   2  28    4.00   13.32
  25  -1 -27    7.51   14.29
 -25   1  27  -15.86   14.65
  24   0 -26  -12.11   14.04
 -24   0  26   15.98   16.34
  23   1 -25    1.57   14.53
 -23  -1  25    3.03   25.67
  22   2 -24   -3.15   16.59
 -22  -2  24  -12.11   16.71
  21   3 -23   13.68   20.22
 -21  -3  23   12.11   22.40
  20   4 -22   -7.02   19.01
 -20  -4  22   20.58   22.64
  19   5 -21   -4.12   22.64
 -19  -5  21  -11.99   22.52
  18   6 -20   -2.18   12.71
 -18  -6  20   17.55   27.36
  17   7 -19    5.81   11.62
 -17  -7  19   15.13   13.68
  16   8 -18   -2.18   11.38
 -16  -8  18   -8.96   13.68
  15   9 -17   -3.51   11.14
 -15  -9  17    0.61   12.23
  14  10 -16   17.55   10.53
 -14 -10  16   -1.09   11.26
  13  11 -15   -6.30    9.32
 -13 -11  15   -7.02   10.90
  12  12 -14   13.92   10.77
 -12 -12  14   -6.90   10.90
  11  13 -13  -14.89   14.16
 -11 -13  13   -7.26   11.26
  10  14 -12   28.33    8.60
 -10 -14  12   12.35    8.84
   9  15 -11    0.48    7.26
  -9 -15  11   -0.85    8.72
   8  16 -10    8.11    7.51
  -8 -16  10    1.82    7.51
   7  17  -9   25.54    7.75
  -7 -17   9   21.43    7.38
   6  18  -8   -0.85   11.26
  -6 -18   8    7.99    7.38
   5  19  -7   14.41    7.26
  -5 -19   7   14.89    7.75
   4  20  -6    1.57    8.84
  -4 -20   6   11.26   10.77
   3  21  -5   23.24    8.60
  -3 -21   5   19.13    8.11
   2  22  -4    9.93    9.44
  -2 -22   4    1.69    7.75
   1  23  -3    9.20   10.17
  -1 -23   3   -5.21    8.11
   0  24  -2   -1.21    9.44
   0 -24   2    5.93   12.83
  -1  25  -1    0.24   10.05
   1 -25   1   -5.81    8.11
  -2  26   0    6.54   10.90
   2 -26   0    0.85    8.96
  -3  27   1   -5.81   11.74
   3 -27  -1    3.51   10.17
  -4  28   2    4.48   11.50
   4 -28  -2   -0.97    9.56
  -5  29   3   10.29   12.35
   5 -29  -3    0.97   11.86
  -6  30   4   -6.17   11.62
   6 -30  -4   -1.82   10.65
  -7  31   5   -9.44   16.83
   7 -31  -5    2.18   18.52
  -8  32   6   -3.87   14.77
   8 -32  -6   -3.03    9.08
  -9  33   7    4.84   14.89
   9 -33  -7    4.36    8.47
 -10  34   8    3.03   12.59
  10 -34  -8    5.45    8.84
 -11  35   9   -9.93   14.77
  11 -35  -9    1.09   14.53
 -12  36  10    9.08   12.71
  12 -36 -10    7.87   10.05
 -13  37  11    2.18   16.83
  15 -39 -13    1.57   10.90
  28  -6 -30   -5.81   13.92
 -28   6  30   -7.38   13.92
  27  -5 -29    7.02   10.77
 -27   5  29    3.75   13.32
  26  -4 -28    6.78   11.74
 -26   4  28    4.24   13.68
  25  -3 -27   -5.57   13.07
 -25   3  27   -4.96   13.92
  24  -2 -26   -5.93   13.56
 -24   2  26   24.58   14.77
  23  -1 -25   -7.02   16.10
 -23   1  25    6.90   16.10
  22   0 -24   -4.24   15.25
 -22   0  24    6.78   16.22
  21   1 -23   15.25   18.64
 -21  -1  23   -8.84   25.18
  20   2 -22   29.66   19.98
 -20  -2  22   -0.48   32.32
  19   3 -21    8.35   20.46
 -19  -3  21   27.97   23.49
  18   4 -20   18.28   18.64
 -18  -4  20   15.01   24.33
  17   5 -19  -13.56   12.59
 -17  -5  19   -8.72   13.68
  16   6 -18   -1.94   19.37
 -16  -6  18   -5.08   12.59
  15   7 -17   -1.57   11.50
 -15  -7  17   -1.57   12.11
  14   8 -16    0.36   11.62
 -14  -8  16   13.32   13.32
  13   9 -15    9.32   11.26
 -13  -9  15    2.06   12.83
  12  10 -14   12.71   10.05
 -12 -10  14   24.33    9.32
  11  11 -13   19.98    9.44
 -11 -11  13   14.89    9.93
  10  12 -12   39.95   13.07
 -10 -12  12   26.27    9.93
   9  13 -11   10.90    7.87
  -9 -13  11   11.02    8.96
   8  14 -10    9.56    7.63
  -8 -14  10    7.26    7.75
   7  15  -9   49.39    7.87
  -7 -15   9   39.35   10.05
   6  16  -8   47.94    7.87
  -6 -16   8   49.39   11.50
   5  17  -7   29.42    7.26
  -5 -17   7   26.39    7.51
   4  18  -6    7.14    7.26
  -4 -18   6   11.02   10.29
   3  19  -5   -0.85    8.72
  -3 -19   5   -4.00    6.90
   2  20  -4   10.65    8.23
  -2 -20   4   23.73    7.87
   1  21  -3    9.20    8.84
  -1 -21   3    2.54    8.23
   0  22  -2   27.48    9.93
   0 -22   2   19.85    8.60
  -1  23  -1   21.31   10.41
   1 -23   1    2.42    9.20
  -2  24   0    0.48   10.29
   2 -24   0    1.57    9.20
  -3  25   1   17.19   11.14
   3 -25  -1   -5.08    8.60
  -4  26   2   -2.06   11.74
   4 -26  -2   -2.42    9.20
  -5  27   3   -6.30   15.50
   5 -27  -3   -0.36   10.05
  -6  28   4   -4.84   12.11
   6 -28  -4    3.03    9.93
  -7  29   5   -2.91   12.71
   7 -29  -5    4.00   16.46
  -8  30   6    5.81   13.20
   8 -30  -6    0.36    9.56
  -9  31   7   15.01   14.41
   9 -31  -7   -3.63   10.90
 -10  32   8    4.60   15.38
  10 -32  -8    0.36   15.01
 -11  33   9   -6.66   12.95
  11 -33  -9    4.36   11.02
 -12  34  10    4.84   10.77
  12 -34 -10   -0.36   10.90
 -13  35  11    4.36   16.95
  13 -35 -11    4.24    8.84
 -14  36  12    8.60   16.22
  14 -36 -12   -3.63   10.90
 -15  37  13   -4.96   14.65
  15 -37 -13   -0.85   12.47
  16 -38 -14   -0.97    8.60
  27  -7 -29   10.29   18.16
 -27   7  29   -5.81   14.16
  26  -6 -28    3.75   12.59
 -26   6  28    5.57   15.98
  25  -5 -27   -1.69   14.29
 -25   5  27    0.36   14.16
  24  -4 -26    0.97   14.89
 -24   4  26   -0.61   16.22
  23  -3 -25   -7.99   14.53
 -23   3  25    5.45   15.98
  22  -2 -24   -8.47   16.10
 -22   2  24  -10.05   16.83
  21  -1 -23   -0.61   13.92
 -21   1  23   -0.61   24.70
  20   0 -22   -9.93   20.94
 -20   0  22   16.95   27.24
  19   1 -21   25.79   25.30
 -19  -1  21   -5.45   28.21
  18   2 -20  -11.38   19.85
 -18  -2  20   21.67   25.18
  17   3 -19    1.45   16.95
 -17  -3  19   49.76   23.61
  16   4 -18    0.61   12.23
 -16  -4  18   10.77   21.19
  15   5 -17    1.45   15.74
 -15  -5  17   10.41   19.25
  14   6 -16   20.22   11.50
 -14  -6  16   32.93   11.99
  13   7 -15    3.63    9.93
 -13  -7  15    0.12   10.90
  12   8 -14   17.68    9.81
 -12  -8  14   18.04   10.41
  11   9 -13   19.98    9.44
 -11  -9  13   11.38    8.72
  10  10 -12    8.72    9.93
 -10 -10  12   -1.33    7.87
   9  11 -11   46.13   13.80
  -9 -11  11   39.71    9.20
   8  12 -10   49.76    7.75
  -8 -12  10   34.87    8.60
   7  13  -9   81.23    8.35
  -7 -13   9   82.57    8.23
   6  14  -8   27.24   10.90
  -6 -14   8   40.92   11.26
   5  15  -7   82.32    7.75
  -5 -15   7   73.12    7.87
   4  16  -6   35.96    7.99
  -4 -16   6   34.26    9.44
   3  17  -5   12.47    7.14
  -3 -17   5    9.08    6.90
   2  18  -4   45.28    8.11
  -2 -18   4   62.23    7.99
   1  19  -3   21.19    8.84
  -1 -19   3   32.08    8.47
   0  20  -2   37.89    9.69
   0 -20   2   25.54    8.96
  -1  21  -1    6.54    9.20
   1 -21   1   -2.54   13.20
  -2  22   0   21.43    9.93
   2 -22   0   25.18   10.53
  -3  23   1    0.24   10.77
   3 -23  -1    4.00    8.47
  -4  24   2    1.94   11.62
   4 -24  -2    3.27    9.81
  -5  25   3    0.36   12.35
   5 -25  -3    0.97   10.53
  -6  26   4    7.51   13.20
   6 -26  -4    3.15   10.90
  -7  27   5   -1.21   15.13
   7 -27  -5   -0.97   10.77
  -8  28   6   -5.08   14.89
   8 -28  -6    2.30   11.38
  -9  29   7   -5.57   14.41
   9 -29  -7   -7.87   10.77
 -10  30   8   -2.30   15.01
  10 -30  -8   -6.05   10.65
 -11  31   9   16.95   14.89
  11 -31  -9   -0.97    8.47
 -12  32  10   -0.24   14.41
  12 -32 -10    4.24   12.47
 -13  33  11   -0.85   12.59
  13 -33 -11    1.09    7.63
 -14  34  12   17.55   14.29
  14 -34 -12   -4.60   10.41
  15 -35 -13    2.91   13.80
 -16  36  14   -2.42   14.41
  27  -9 -29    3.27   16.71
 -27   9  29   10.05   22.52
  26  -8 -28    7.26   18.40
 -26   8  28   -1.57   13.44
  25  -7 -27  -29.42   22.52
 -25   7  27   -2.06   14.65
  24  -6 -26    6.90   14.65
 -24   6  26   -7.38   16.59
  23  -5 -25    0.48   17.68
 -23   5  25   12.71   17.80
  22  -4 -24   -7.63   15.38
 -22   4  24  -16.46   18.40
  21  -3 -23   12.83   15.50
 -21   3  23    5.81   18.04
  20  -2 -22   -2.30   15.98
 -20   2  22   -0.48   18.40
  19  -1 -21   -5.57   21.19
 -19   1  21   11.50   25.30
  18   0 -20   -4.84   14.29
 -18   0  20   -7.75   16.22
  17   1 -19  -17.31   17.92
 -17  -1  19  -23.12   28.09
  16   2 -18   33.78   17.19
 -16  -2  18   -4.48   21.79
  15   3 -17    0.36   11.86
 -15  -3  17   -7.02   13.44
  14   4 -16   21.19   12.35
 -14  -4  16   33.17    9.93
  13   5 -15    2.18    9.93
 -13  -5  15   -0.48   11.26
  12   6 -14   15.74    9.44
 -12  -6  14   28.81   10.53
  11   7 -13   -4.48    9.44
 -11  -7  13   -0.73    9.69
  10   8 -12   41.40    9.32
 -10  -8  12   46.49   10.41
   9   9 -11   26.39    9.56
  -9  -9  11   30.51    9.56
   8  10 -10   73.85    9.08
  -8 -10  10   65.50    9.69
   7  11  -9   51.45    7.26
  -7 -11   9   55.33    7.14
   6  12  -8   11.38    6.05
  -6 -12   8    4.60    6.78
   5  13  -7   69.49    6.78
  -5 -13   7   74.70    7.02
   4  14  -6   40.68    6.78
  -4 -14   6   32.08    8.23
   3  15  -5    6.05    6.78
  -3 -15   5    7.26    6.05
   2  16  -4   -0.61    7.26
  -2 -16   4    1.57    6.05
   1  17  -3    7.38    8.60
  -1 -17   3   11.62    7.02
   0  18  -2   88.62    9.69
   0 -18   2   82.20   11.62
  -1  19  -1   17.19    9.56
   1 -19   1   23.61    8.72
  -2  20   0   27.36   11.26
   2 -20   0   27.60    8.84
  -3  21   1    2.18   11.14
   3 -21  -1   10.90    9.81
  -4  22   2   -2.18   11.02
   4 -22  -2    2.42   10.53
  -5  23   3   14.41   11.02
   5 -23  -3    4.24    8.35
  -6  24   4    7.51   11.26
   6 -24  -4    7.14    9.81
  -7  25   5    2.42   13.07
   7 -25  -5   -2.30    9.69
  -8  26   6   -5.08   14.04
   8 -26  -6    4.12   11.62
  -9  27   7  -11.50   14.53
   9 -27  -7    0.36   12.71
 -10  28   8   -1.94   18.04
  10 -28  -8   -1.09   13.32
 -11  29   9   17.80   15.13
  11 -29  -9  -11.62   10.65
 -12  30  10   -0.12   12.47
  12 -30 -10    1.33   10.65
 -13  31  11    0.61   15.86
  13 -31 -11    0.61   10.29
 -14  32  12   -7.51   14.04
  14 -32 -12    0.00    9.93
 -15  33  13    4.36   12.11
  15 -33 -13    4.12    9.32
  16 -34 -14    4.72    8.72
 -17  35  15    1.21   16.83
  27 -11 -29    5.81   16.10
 -27  11  29   29.42   24.70
  26 -10 -28    3.39   17.80
 -26  10  28   -4.48   13.92
  25  -9 -27   -1.09   10.77
 -25   9  27   11.62   14.04
  24  -8 -26   -9.81   15.86
 -24   8  26   37.05   18.89
  23  -7 -25    5.08   14.77
 -23   7  25    6.66   17.07
  22  -6 -24   -5.69   16.46
 -22   6  24    8.35   14.29
  21  -5 -23    5.33   15.01
 -21   5  23   24.70   18.76
  20  -4 -22  -18.40   16.34
 -20   4  22   20.82   17.80
  19  -3 -21    2.42   17.19
 -19   3  21   -3.51   17.92
  18  -2 -20    3.27   15.62
 -18   2  20   20.34   17.68
  17  -1 -19  -10.53   14.16
 -17   1  19    5.33   15.86
  16   0 -18    6.66   22.52
 -16   0  18   16.59   20.22
  15   1 -17   14.04   12.95
 -15  -1  17   14.53   26.15
  14   2 -16   51.94   13.20
 -14  -2  16   40.56   13.92
  13   3 -15   -9.81   11.14
 -13  -3  15    9.44   13.20
  12   4 -14   22.64   10.17
 -12  -4  14    8.84   11.14
  11   5 -13   -1.21    9.32
 -11  -5  13    3.75   10.29
  10   6 -12   -2.78    9.32
 -10  -6  12   -1.57    9.08
   9   7 -11   58.84    7.75
  -9  -7  11   62.47    9.08
   8   8 -10   17.92    6.90
  -8  -8  10   16.95    7.02
   7   9  -9  237.16   12.11
  -7  -9   9  251.57   13.68
   6  10  -8   47.34    6.30
  -6 -10   8   57.02    7.51
   5  11  -7   81.60    7.02
  -5 -11   7   73.36   10.90
   4  12  -6  109.80    7.38
  -4 -12   6  104.11    7.02
   3  13  -5   60.05   10.41
  -3 -13   5   41.89    5.69
   2  14  -4  138.25    8.60
  -2 -14   4  142.13    8.11
   1  15  -3    6.05    6.66
  -1 -15   3    3.27    6.66
   0  16  -2  304.96   14.29
   0 -16   2  319.37   14.53
  -1  17  -1    8.35    8.72
   1 -17   1   11.62    7.99
  -2  18   0   67.92    9.93
   2 -18   0   62.59   14.77
  -3  19   1   31.23    9.32
   3 -19  -1   30.63    8.35
  -4  20   2   17.80   11.99
   4 -20  -2   14.65    9.56
  -5  21   3   27.60   12.83
   5 -21  -3   15.98   16.83
  -6  22   4   14.53   13.32
   6 -22  -4   -3.27   11.02
  -7  23   5   24.82   12.35
   7 -23  -5    6.66   11.50
  -8  24   6    7.02   15.62
   8 -24  -6    9.32   12.47
  -9  25   7    2.66   17.19
   9 -25  -7    0.24   11.86
 -10  26   8   -8.84   15.01
  10 -26  -8   -9.32   11.38
 -11  27   9   -3.63   15.62
  11 -27  -9   11.74   11.62
 -12  28  10   -4.84   18.04
  12 -28 -10    7.02   11.74
 -13  29  11  -14.53   16.10
  13 -29 -11    2.18   11.74
 -14  30  12   13.20   13.80
  14 -30 -12   -3.15   10.90
 -15  31  13   -4.48   14.41
  15 -31 -13    1.45   11.62
 -16  32  14    6.17   11.86
  16 -32 -14   -2.30   11.14
 -17  33  15    5.08   16.22
  17 -33 -15    4.12    9.20
 -18  34  16   -8.84   16.83
  26 -12 -28    7.14   17.92
 -26  12  28    4.12   29.42
  25 -11 -27    2.18   20.34
 -25  11  27   -4.96   14.29
  24 -10 -26   -8.72   11.62
 -24  10  26    6.66   16.10
  23  -9 -25   12.95   13.80
 -23   9  25    2.78   16.83
  22  -8 -24   14.53   15.98
 -22   8  24   -1.09   18.76
  21  -7 -23   13.07   15.98
 -21   7  23   -5.69   19.13
  20  -6 -22    0.97   16.22
 -20   6  22   -5.08   19.01
  19  -5 -21    9.69   15.25
 -19   5  21    5.69   18.40
  18  -4 -20   16.59   17.31
 -18   4  20    2.06   17.80
  17  -3 -19    6.90   13.92
 -17   3  19    4.12   17.19
  16  -2 -18  -15.74   19.01
 -16   2  18   11.62   24.33
  15  -1 -17    6.54   19.73
 -15   1  17   17.31   22.64
  14   0 -16   83.90   14.89
 -14   0  16   81.23   15.50
  13   1 -15   73.12   21.07
 -13  -1  15   90.43   19.01
  12   2 -14  105.69   11.99
 -12  -2  14  102.42   13.80
  11   3 -13    7.75   14.29
  10   4 -12   78.09   10.29
 -10  -4  12   82.69   10.41
   9   5 -11   56.17    7.63
  -9  -5  11   40.07    9.69
   8   6 -10   49.03    7.87
  -8  -6  10   48.55    7.99
   7   7  -9  198.42   12.35
  -7  -7   9  199.88   12.35
   6   8  -8  457.86   19.37
  -6  -8   8  411.13   24.94
   5   9  -7  404.72   20.46
  -5  -9   7  418.76   17.19
   4  10  -6  269.12   11.50
  -4 -10   6  271.42   12.11
   3  11  -5  325.06   13.20
  -3 -11   5  296.73   15.50
   2  12  -4   73.85    6.54
  -2 -12   4   77.00    6.54
   1  13  -3  102.30    7.38
  -1 -13   3   98.30    7.87
   0  14  -2  143.82    9.32
   0 -14   2  138.62    8.96
  -1  15  -1   -0.97    7.26
   1 -15   1    5.81    7.14
  -2  16   0  311.86   15.25
   2 -16   0  323.12   14.16
  -3  17   1   10.05    9.44
   3 -17  -1    4.84    7.63
  -4  18   2   48.67   10.53
   4 -18  -2   63.20   10.05
  -5  19   3    6.17   10.53
   5 -19  -3    3.15    9.56
  -6  20   4    8.47   13.44
   6 -20  -4   11.74    9.81
  -7  21   5    7.63   12.83
   7 -21  -5   10.77   11.26
  -8  22   6    3.87   13.44
   8 -22  -6    6.17   11.02
  -9  23   7    3.39   14.41
   9 -23  -7    2.78   11.38
 -10  24   8  -10.53   15.01
  10 -24  -8   -4.60   10.90
 -11  25   9    9.08   16.59
  11 -25  -9   -9.44   12.35
 -12  26  10    0.48   15.38
  12 -26 -10    7.26   12.11
 -13  27  11   18.04   16.59
  13 -27 -11    5.21   12.95
 -14  28  12   -5.21   18.28
  14 -28 -12    7.14   14.41
 -15  29  13  -24.45   18.16
  15 -29 -13    0.36   13.20
 -16  30  14    2.18   13.56
  16 -30 -14   -5.69   13.20
 -17  31  15    1.82   10.77
  17 -31 -15   -3.39   10.41
 -18  32  16    8.11    8.96
  18 -32 -16   -6.17    8.84
 -19  33  17   -2.42   22.03
  26 -14 -28    5.93   15.98
 -26  14  28   -4.84   17.55
  25 -13 -27   10.77   21.67
 -25  13  27  -18.04   27.97
  24 -12 -26   10.90   13.44
 -24  12  26   -8.96   15.98
  23 -11 -25   15.38   14.41
 -23  11  25  -12.11   15.50
  22 -10 -24   -7.14   16.59
 -22  10  24   -7.87   18.16
  21  -9 -23   -1.82   15.86
 -21   9  23   -6.54   20.22
  20  -8 -22    6.42   16.83
 -20   8  22   -1.69   19.61
  19  -7 -21  -31.23   15.50
 -19   7  21    1.33   18.89
  18  -6 -20    1.57   15.01
 -18   6  20   10.90   18.16
  17  -5 -19   12.23   16.71
 -17   5  19   18.64   17.55
  16  -4 -18   -6.66   13.56
 -16   4  18   25.79   16.22
  15  -3 -17  -17.68   18.16
 -15   3  17  -12.83   21.79
  14  -2 -16   41.04   13.20
 -14   2  16   37.77   14.77
  13  -1 -15    4.00   13.80
 -13   1  15    9.69   14.53
  12   0 -14   74.09   11.14
 -12   0  14   69.97   13.68
  11   1 -13   10.53   10.17
 -11  -1  13   34.99   12.47
  10   2 -12   30.63   10.65
 -10  -2  12   23.61   12.35
   9   3 -11   76.39   10.05
  -9  -3  11   52.18    9.32
   8   4 -10    5.45    8.60
  -8  -4  10   15.98    8.23
   7   5  -9  463.92   19.98
  -7  -5   9  428.44   19.25
   6   6  -8  236.80   13.44
  -6  -6   8  242.25   20.34
   5   7  -7  738.00   38.62
  -5  -7   7  708.71   33.53
   4   8  -6    7.51    5.21
  -4  -8   6   11.74    5.57
   3   9  -5   40.07    5.08
  -3  -9   5   25.42    7.02
   2  10  -4   16.59    5.21
  -2 -10   4    7.51    4.84
   1  11  -3    1.09    7.99
  -1 -11   3   -4.12    4.84
   0  12  -2    9.08    5.81
   0 -12   2   17.19    6.17
  -1  13  -1   82.81    7.99
   1 -13   1   82.81    7.63
  -2  14   0  103.27    9.20
   2 -14   0  100.12    8.23
  -3  15   1    7.63    7.75
   3 -15  -1    1.82    8.11
  -4  16   2   -3.63   10.17
   4 -16  -2   -5.93    8.35
  -5  17   3   18.28   10.17
   5 -17  -3   17.80   10.17
  -6  18   4  -14.04   11.74
   6 -18  -4    0.24    8.96
  -7  19   5    1.69   15.74
   7 -19  -5   17.43   10.53
  -8  20   6   12.11   12.95
   8 -20  -6   15.25   12.35
  -9  21   7   24.58   14.16
   9 -21  -7    6.17   12.47
 -10  22   8   11.74   13.80
  10 -22  -8   -1.09   12.47
 -11  23   9   -3.75   15.01
  11 -23  -9   -1.45   12.11
 -12  24  10    3.15   14.41
  12 -24 -10    2.06   12.47
 -13  25  11   11.26   15.74
  13 -25 -11   -3.63   14.29
 -14  26  12   12.47   18.52
  14 -26 -12   10.53   14.16
 -15  27  13   -4.12   17.80
  15 -27 -13   16.34   14.41
 -16  28  14   -1.33   17.92
  16 -28 -14    2.30   11.74
 -17  29  15    3.15   11.86
  17 -29 -15   -3.39   11.99
 -18  30  16    0.12   10.77
  18 -30 -16    5.21   10.77
  19 -31 -17    1.57    9.20
  25 -15 -27   -1.09   19.98
 -25  15  27    2.54   20.10
  24 -14 -26    4.96   21.31
 -24  14  26    7.51   28.69
  23 -13 -25   -4.36   11.02
 -23  13  25    5.08   18.16
  22 -12 -24    4.84   14.65
 -22  12  24    0.61   19.37
  21 -11 -23   10.53   16.10
 -21  11  23   11.14   19.01
  20 -10 -22    2.30   15.86
 -20  10  22    9.32   21.67
  19  -9 -21  -16.59   26.63
 -19   9  21   -4.72   19.73
  18  -8 -20    8.72   14.77
 -18   8  20   -0.36   19.01
  17  -7 -19   15.01   14.29
 -17   7  19   12.35   17.80
  16  -6 -18    5.45   14.16
 -16   6  18    9.32   17.92
  15  -5 -17   -6.17   14.29
 -15   5  17   -6.54   15.86
  14  -4 -16   24.94   13.92
 -14   4  16   18.28   16.10
  13  -3 -15   30.39   13.92
 -13   3  15   18.89   15.62
  12  -2 -14  126.39   13.07
 -12   2  14  105.57   14.89
  11  -1 -13   37.53   11.38
 -11   1  13   60.29   13.68
  10   0 -12  123.48   11.02
 -10   0  12  125.30   12.35
   9   1 -11   76.63   11.14
  -9  -1  11   71.06   10.77
   8   2 -10    3.39    8.35
  -8  -2  10    1.09    9.08
   7   3  -9  254.35   13.44
  -7  -3   9  249.03   13.80
   6   4  -8   -1.21    7.26
  -6  -4   8   -4.60    6.78
   5   5  -7   89.95    8.47
  -5  -5   7   93.46    8.35
   4   6  -6  596.00   23.00
  -4  -6   6  573.11   22.03
   3   7  -5  291.04   12.83
  -3  -7   5  295.15   14.04
   2   8  -4   71.19    5.45
  -2  -8   4   80.14    5.69
   1   9  -3   73.24    5.81
  -1  -9   3   66.83    5.57
   0  10  -2   75.91    6.42
   0 -10   2   71.79    6.17
  -1  11  -1    3.87    5.93
   1 -11   1   16.10    5.33
  -2  12   0    8.11    6.17
   2 -12   0    7.51    6.54
  -3  13   1   86.44    9.08
   3 -13  -1   90.31    8.60
  -4  14   2  150.97   11.62
   4 -14  -2  142.25   10.53
  -5  15   3    3.75   11.02
   5 -15  -3  -11.14    9.32
  -6  16   4   32.20   10.77
   6 -16  -4   11.74    9.08
  -7  17   5   23.12   12.71
   7 -17  -5   23.37   11.38
  -8  18   6   14.89   13.80
   8 -18  -6    9.32   11.26
  -9  19   7   27.24   14.04
   9 -19  -7   21.07   11.50
 -10  20   8   -9.32   14.16
  10 -20  -8    8.84   11.62
 -11  21   9   -2.66   14.41
  11 -21  -9   -4.96   11.62
 -12  22  10    8.96   15.38
  12 -22 -10   -5.33   12.23
 -13  23  11    1.45   20.10
  13 -23 -11    1.33   14.89
 -14  24  12    7.02   17.92
  14 -24 -12   -3.15   15.38
 -15  25  13   -9.69   19.01
  15 -25 -13  -14.65   14.77
 -16  26  14    5.45   16.95
  16 -26 -14   -3.87   12.83
 -17  27  15   12.47   16.34
  17 -27 -15   -4.72   12.47
 -18  28  16   -7.51   20.34
  18 -28 -16    3.39   14.65
 -19  29  17    1.45   10.77
  19 -29 -17    3.27   11.50
 -20  30  18   -0.85   11.02
  25 -17 -27   -4.48   21.55
 -25  17  27   -3.87   23.37
  24 -16 -26   15.13   23.85
 -24  16  26    0.73   22.15
  23 -15 -25   -9.93   22.64
 -23  15  25  -15.25   21.91
  22 -14 -24   -4.48   14.04
 -22  14  24  -15.86   28.09
  21 -13 -23    7.75   16.46
 -21  13  23  -13.20   25.42
  20 -12 -22    5.81   15.98
 -20  12  22  -16.10   27.60
  19 -11 -21   15.98   16.10
 -19  11  21   -2.91   30.14
  18 -10 -20   13.44   15.50
 -18  10  20   -1.09   29.06
  17  -9 -19   17.31   15.50
 -17   9  19  -15.50   23.97
  16  -8 -18   15.98   22.15
 -16   8  18   25.18   21.43
  15  -7 -17   -8.47   14.16
 -15   7  17  -19.73   16.34
  14  -6 -16    3.03   19.01
 -14   6  16   -6.66   22.03
  13  -5 -15   -5.81   11.50
 -13   5  15  -18.89   19.98
  12  -4 -14   22.76   12.71
 -12   4  14   14.89   13.68
  11  -3 -13   25.79   11.86
 -11   3  13   20.82   12.83
  10  -2 -12    9.81    9.81
 -10   2  12   29.42   11.14
   9  -1 -11   67.43    9.93
  -9   1  11   62.47   10.65
   8   0 -10  108.84    9.56
  -8   0  10  113.44   11.26
   7   1  -9  354.23   16.71
  -7  -1   9  359.32   16.59
   6   2  -8  192.01   11.38
  -6  -2   8  228.08   12.11
   5   3  -7  274.21   13.92
  -5  -3   7  291.40   13.68
   4   4  -6  -19.13    9.69
   3   5  -5 1778.18   53.51
   0  -8   2   18.52    4.84
  -1   9  -1   12.95    9.08
   1  -9   1    5.93    8.72
  -2  10   0   81.72    7.99
   2 -10   0   75.79   10.53
  -3  11   1   -3.03    6.30
   3 -11  -1    7.99    6.66
  -4  12   2   99.27    9.20
   4 -12  -2   87.53    8.72
  -5  13   3   34.87   10.53
   5 -13  -3   46.13    8.84
  -6  14   4   12.35   10.17
   6 -14  -4   20.46    8.60
  -7  15   5   64.28   12.59
   7 -15  -5   67.07   11.26
  -8  16   6   21.55   11.99
   8 -16  -6   32.57   11.26
  -9  17   7   19.61   14.04
   9 -17  -7   19.49   10.77
 -10  18   8    4.24   13.44
  10 -18  -8    6.90   11.86
 -11  19   9    1.21   14.77
  11 -19  -9    7.75   11.74
 -12  20  10   -6.05   14.89
  12 -20 -10  -11.99   11.99
 -13  21  11   -3.39   16.46
  13 -21 -11   -7.75   14.41
 -14  22  12    8.23   23.73
  14 -22 -12   16.95   15.13
 -15  23  13    4.48   19.13
  15 -23 -13   -7.02   14.77
 -16  24  14    9.69   19.37
  16 -24 -14    7.63   13.32
 -17  25  15   -6.17   16.71
  17 -25 -15    0.73   11.86
 -18  26  16    9.81   18.04
  18 -26 -16   -7.14   13.44
 -19  27  17   -9.81   15.13
  19 -27 -17    4.36   12.59
 -20  28  18    0.61   11.26
  20 -28 -18   -4.60   10.17
 -21  29  19   -2.54   18.89
  24 -18 -26   -2.78   12.35
 -24  18  26    0.61   18.28
  23 -17 -25   -3.51   12.71
 -23  17  25   -3.63   20.22
  22 -16 -24    0.00   11.50
 -22  16  24   -1.33   19.49
  21 -15 -23   24.70   14.65
 -21  15  23   -4.96   19.13
  20 -14 -22    6.66   22.64
 -20  14  22    7.26   20.46
  19 -13 -21   -3.27   20.34
 -19  13  21  -32.93   19.61
  18 -12 -20  -10.90   19.85
 -18  12  20  -22.88   19.37
  17 -11 -19  -10.53   20.94
 -17  11  19   -4.60   19.25
  16 -10 -18   33.05   21.67
 -16  10  18    2.66   28.09
  15  -9 -17  -11.14   13.56
 -15   9  17   23.97   24.45
  14  -8 -16   19.98   13.92
 -14   8  16  -11.74   22.15
  13  -7 -15   -3.63   14.65
  12  -6 -14   12.23   12.11
 -12   6  14   23.61   20.58
  11  -5 -13   27.48   10.65
 -11   5  13   19.85   13.20
  10  -4 -12   90.19    9.81
 -10   4  12   72.52   13.20
   9  -3 -11   77.96   10.90
  -9   3  11   81.11   12.11
   8  -2 -10  -16.10    8.96
  -8   2  10    1.82    9.81
   7  -1  -9  372.75   16.46
  -7   1   9  369.36   17.07
   6   0  -8  388.86   17.68
  -6   0   8  376.63   18.04
   5   1  -7  263.68   14.77
  -5  -1   7  241.76   13.44
   4   2  -6   36.92    6.90
  -4  -2   6   45.28    9.20
   3   3  -5   13.92    6.17
  -3  -3   5   33.29    6.05
   2   4  -4  791.51   39.35
  -2  -4   4  867.66   29.78
   1   5  -3   11.62    4.12
  -1  -5   3    3.87    3.87
   0   6  -2  409.68   14.65
   0  -6   2  415.01   14.65
   1  -7   1   24.94    7.75
  -2   8   0   14.29    6.30
   2  -8   0   18.04    5.93
  -3   9   1   81.84   11.74
   3  -9  -1   79.30    7.38
  -4  10   2    9.93    7.14
   4 -10  -2    9.44    7.02
  -5  11   3  269.49   13.80
   5 -11  -3  269.25   14.04
  -6  12   4   65.62   10.29
   6 -12  -4   86.20   10.05
  -7  13   5   60.05   10.90
   7 -13  -5   54.72   10.05
  -8  14   6   32.93   11.14
   8 -14  -6   29.30   10.29
  -9  15   7   57.99   13.68
   9 -15  -7   36.20   11.86
 -10  16   8   -1.69   12.47
  10 -16  -8   -7.75   10.65
 -11  17   9   13.44   14.16
  11 -17  -9    2.78   12.83
 -12  18  10   -0.36   15.13
  12 -18 -10    8.11   12.59
 -13  19  11   22.40   16.10
  13 -19 -11   -0.48   14.29
 -14  20  12  -16.46   22.76
  14 -20 -12   16.10   15.25
 -15  21  13    5.69   18.52
  15 -21 -13   15.38   14.77
 -16  22  14  -11.74   18.28
  16 -22 -14   -1.33   13.44
 -17  23  15   -8.84   17.43
  17 -23 -15  -13.56   15.62
 -18  24  16    0.12   15.98
  18 -24 -16  -22.28   20.58
 -19  25  17    7.26   15.50
  19 -25 -17    6.42   10.90
 -20  26  18    6.54   16.59
  20 -26 -18   -2.66    9.56
 -21  27  19   11.38   13.56
  21 -27 -19    4.96   18.04
 -22  28  20   10.05   16.34
  22 -28 -20    4.72   12.95
  24 -20 -26   -5.45   17.55
 -24  20  26    5.57   24.82
  23 -19 -25    1.69   11.99
 -23  19  25   -9.08   17.68
  22 -18 -24  -16.22   22.40
 -22  18  24   -8.72   19.25
  21 -17 -23    8.72   16.22
 -21  17  23    0.73   18.40
  20 -16 -22   15.62   14.65
 -20  16  22   14.65   19.61
  19 -15 -21   15.13   16.10
 -19  15  21    8.60   21.31
  18 -14 -20   -8.72   16.10
 -18  14  20   -4.84   18.76
  17 -13 -19   23.85   16.34
 -17  13  19   10.29   19.13
  16 -12 -18   -3.39   14.41
 -16  12  18    9.20   18.89
 -15  11  17   -3.27   24.21
  14 -10 -16  -13.92   17.80
 -14  10  16   -4.72   15.74
 -13   9  15   -6.05   20.82
  12  -8 -14   20.22   18.16
 -12   8  14   10.05   13.80
  11  -7 -13    0.36   16.71
 -11   7  13    5.08   19.61
  10  -6 -12   20.82    8.96
 -10   6  12  -13.80   15.74
   9  -5 -11   48.55    9.08
  -9   5  11   41.04   17.55
   8  -4 -10   29.42   15.01
  -8   4  10   40.19   10.17
   7  -3  -9  276.87   15.01
  -7   3   9  249.63   21.31
   6  -2  -8  199.15   12.59
  -6   2   8  202.18   17.31
   5  -1  -7  248.54   13.20
  -5   1   7  229.42   12.47
   3   1  -5    4.24    5.81
  -3  -1   5   18.76    6.66
  -1  -3   3 1161.24   36.92
   0   4  -2  172.03    7.14
   0  -4   2  176.39    7.14
  -1   5  -1    7.14    3.75
   1  -5   1    8.47    3.75
  -2   6   0  487.76   18.28
   2  -6   0  457.86   18.16
  -4   8   2   66.95    8.23
   4  -8  -2   72.76    7.51
  -5   9   3   32.32    8.47
   5  -9  -3   32.69    9.81
  -6  10   4  270.58   16.34
   6 -10  -4  275.78   15.38
  -7  11   5   71.06   10.77
   7 -11  -5   67.67    9.56
  -8  12   6   -0.12   10.90
   8 -12  -6   14.29    9.81
  -9  13   7   69.73   12.83
   9 -13  -7   80.14   11.50
 -10  14   8   -1.69   12.71
  10 -14  -8    7.38   11.38
 -11  15   9   -5.08   12.71
  11 -15  -9   20.34   12.23
 -12  16  10   -4.00   14.77
  12 -16 -10    0.73   12.23
 -13  17  11    2.18   14.65
  13 -17 -11    8.84   12.59
 -14  18  12   -0.61   16.34
  14 -18 -12   17.07   14.16
 -15  19  13    0.73   16.83
  15 -19 -13   22.15   14.65
 -16  20  14   35.35   19.01
  16 -20 -14   15.98   15.25
 -17  21  15   37.53   23.97
  17 -21 -15    4.36   13.07
 -18  22  16    7.99   19.25
  18 -22 -16    0.73   14.89
 -19  23  17   -0.24   17.80
  19 -23 -17   -4.96   12.71
 -20  24  18  -26.27   26.88
  20 -24 -18   -9.44   12.47
 -21  25  19  -22.88   17.43
  21 -25 -19    4.48    7.63
 -22  26  20   -0.97   14.53
  22 -26 -20    3.75    8.35
 -23  27  21  -14.77   16.71
  23 -27 -21   -2.42   16.46
 -23  21  25    0.12   15.01
  22 -20 -24    1.21   13.44
 -22  20  24    7.63   18.52
  21 -19 -23   -6.05   15.25
 -21  19  23  -22.15   17.80
  20 -18 -22   -3.51   15.50
 -20  18  22   -3.39   19.37
  19 -17 -21  -24.82   17.92
 -19  17  21    3.75   19.98
  18 -16 -20   -2.78   15.86
 -18  16  20    3.87   19.49
  17 -15 -19   -6.78   16.10
 -17  15  19    0.97   19.49
  16 -14 -18   15.01   15.62
 -16  14  18   23.00   19.85
  15 -13 -17   -4.36   14.65
 -15  13  17   -2.30   18.04
  14 -12 -16   12.35   13.92
 -14  12  16   35.47   16.95
  13 -11 -15  -10.41   13.56
 -13  11  15   -7.75   15.25
  12 -10 -14    8.84   12.35
 -12  10  14    9.69   14.16
  11  -9 -13   -4.24   10.53
 -11   9  13    2.06   13.80
  10  -8 -12   36.56   15.01
 -10   8  12   64.16   12.83
   9  -7 -11   70.34   15.01
  -9   7  11   68.28   11.14
   8  -6 -10   25.67   13.80
  -8   6  10   36.08   10.65
   7  -5  -9  498.42   31.23
  -7   5   9  507.62   22.52
   5  -3  -7  308.23   21.79
  -5   3   7  292.37   21.79
   3  -1  -5  -20.70    7.26
  -3   1   5  -10.90   10.53
   2   0  -4  191.40   10.17
  -2   0   4  202.90   13.20
   1   1  -3   24.82    4.84
   0   2  -2 5952.57  216.46
   0  -2   2 6898.20  175.42
  -1   3  -1   20.46    2.54
   1  -3   1   14.65    2.42
  -2   4   0  191.89    9.44
   2  -4   0  199.03    9.69
  -3   5   1   12.83    5.57
   3  -5  -1    4.84    5.81
   4  -6  -2   36.20    9.56
  -5   7   3  307.50   17.07
   5  -7  -3  305.20   16.22
  -6   8   4    3.03    8.47
   6  -8  -4   10.17    7.26
  -7   9   5  437.28   19.49
   7  -9  -5  470.69   20.94
  -8  10   6   45.40   10.90
   8 -10  -6   51.45    9.93
  -9  11   7   60.53   11.14
   9 -11  -7   65.25   10.41
 -10  12   8   38.01   13.07
  10 -12  -8   25.30   11.99
 -11  13   9   15.98   13.68
  11 -13  -9   -3.39   11.86
 -12  14  10   25.30   15.25
  12 -14 -10   13.44   12.83
 -13  15  11   -3.75   15.13
  13 -15 -11   -1.57   13.44
 -14  16  12   28.33   15.98
  14 -16 -12   25.30   14.04
 -15  17  13  -11.02   18.89
  15 -17 -13    5.08   13.32
 -16  18  14   20.70   18.28
  16 -18 -14   -0.12   15.38
 -17  19  15    0.85   16.83
  17 -19 -15  -16.71   20.10
 -18  20  16   20.10   19.13
  18 -20 -16   -1.69   14.89
 -19  21  17  -13.44   18.40
  19 -21 -17    0.24   21.55
 -20  22  18   -7.87   17.31
  20 -22 -18   -7.51   10.90
 -21  23  19    3.51   18.16
  21 -23 -19    1.57   11.02
 -22  24  20   17.68   24.94
  22 -24 -20    1.21   11.14
 -23  25  21   12.11   14.89
  23 -25 -21    2.54   13.20
 -24  26  22    0.73   16.22
  23 -23 -25   -9.69   16.34
 -23  23  25   -2.06   30.39
  22 -22 -24  -10.17   18.76
 -22  22  24    0.73   17.19
  21 -21 -23    6.78   13.92
 -21  21  23   39.71   18.52
  20 -20 -22   -4.12   19.73
 -20  20  22    8.23   28.57
  19 -19 -21   12.59   15.62
 -19  19  21   -9.32   16.95
  18 -18 -20   13.80   15.13
 -18  18  20   14.89   18.76
  17 -17 -19   -9.44   14.65
 -17  17  19   10.53   20.10
  16 -16 -18    7.14   15.62
 -16  16  18  -15.62   17.43
  15 -15 -17    9.20   15.50
 -15  15  17   -1.45   18.28
  14 -14 -16    3.27   14.41
 -14  14  16    4.96   17.31
  13 -13 -15   -4.36   14.29
 -13  13  15    0.97   15.25
  12 -12 -14   18.28   12.35
 -12  12  14    1.82   15.25
  11 -11 -13   28.93   12.71
 -11  11  13   19.85   13.56
  10 -10 -12    3.15   11.86
 -10  10  12    6.05   12.47
   9  -9 -11   11.62    9.81
  -9   9  11    2.06   11.50
   8  -8 -10    4.48    9.69
  -8   8  10   20.46   11.50
   7  -7  -9  200.72   13.80
  -7   7   9  197.21   15.86
   6  -6  -8  273.48   15.98
  -6   6   8  253.02   15.86
   5  -5  -7  101.09    8.72
  -5   5   7   90.92    9.56
   4  -4  -6   -6.17    9.20
  -4   4   6    6.42    7.63
   3  -3  -5   32.08    9.44
  -3   3   5   20.46    7.26
   2  -2  -4  704.35   38.14
  -2   2   4  778.80   27.97
   1  -1  -3   14.53    4.24
  -1   1   3   23.97    3.27
  -2   2   0 9648.88  249.03
   2  -2   0 9999.00  369.12
  -3   3   1 1212.94   41.16
  -4   4   2  719.36   28.81
   4  -4  -2  721.42   40.31
  -6   6   4  587.64   26.27
   6  -6  -4  673.60   28.09
   7  -7  -5  847.57   45.64
  -8   8   6  444.91   21.67
   8  -8  -6  470.45   21.79
  -9   9   7  237.89   16.71
   9  -9  -7  240.43   15.50
 -10  10   8   68.40   11.99
  10 -10  -8   70.46   11.38
 -11  11   9   53.39   13.80
  11 -11  -9   58.84   11.14
 -12  12  10   30.99   14.41
  12 -12 -10   26.03   11.86
 -13  13  11   12.71   16.83
  13 -13 -11   -1.57   14.41
 -14  14  12   22.03   15.86
  14 -14 -12   20.22   13.80
 -15  15  13    8.84   16.59
  15 -15 -13    8.11   14.29
 -16  16  14   -5.69   17.31
  16 -16 -14   18.76   16.34
 -17  17  15    8.23   19.13
  17 -17 -15    2.54   15.25
 -18  18  16   24.33   19.25
  18 -18 -16   15.62   15.74
 -19  19  17   12.23   18.89
  19 -19 -17   15.01   15.86
 -20  20  18   -0.73   20.22
  20 -20 -18    3.51   14.53
 -21  21  19    7.87   16.95
  21 -21 -19    3.15   14.65
 -22  22  20  -19.49   18.76
  22 -22 -20   -0.48   11.62
 -23  23  21   11.62   19.37
  23 -23 -21    4.84   10.41
 -24  24  22    6.66   15.62
  24 -24 -22   -5.81   15.01
  22 -24 -24   -2.18   18.64
 -22  24  24    3.51   21.91
  21 -23 -23   -0.85   17.43
 -21  23  23  -16.83   16.71
  20 -22 -22   -1.57   15.38
 -20  22  22   -1.33   18.89
  19 -21 -21    9.20   16.10
 -19  21  21   -6.54   18.04
  18 -20 -20   11.86   15.98
 -18  20  20    8.60   18.28
  17 -19 -19    8.60   16.10
 -17  19  19    2.30   17.19
  16 -18 -18    8.60   15.13
 -16  18  18  -10.65   19.49
  15 -17 -17   12.47   16.22
 -15  17  17    7.02   17.80
  14 -16 -16    0.00   14.29
 -14  16  16   44.07   18.76
  13 -15 -15   12.71   13.20
 -13  15  15  -17.07   16.46
  12 -14 -14   33.41   14.41
 -12  14  14   11.74   15.74
  11 -13 -13  -12.95   12.83
 -11  13  13   -5.81   13.56
  10 -12 -12   23.73   11.74
 -10  12  12   29.66   13.44
   9 -11 -11   35.35   11.14
  -9  11  11   43.58   12.47
   8 -10 -10   67.07   11.02
  -8  10  10   96.61   12.71
   7  -9  -9  253.75   16.83
  -7   9   9  253.02   15.86
   6  -8  -8  483.77   23.12
  -6   8   8  472.27   23.00
   5  -7  -7  822.51   47.34
  -5   7   7  854.83   48.43
   4  -6  -6  707.37   39.47
  -4   6   6  647.93   27.48
   1  -3  -3  959.07   49.15
  -1   3   3 1130.73   53.75
   2   0   0 6694.57  242.73
  -3   1   1   20.70    4.48
   3  -1  -1   19.73    3.39
  -4   2   2  688.85   37.77
   4  -2  -2  800.59   29.42
  -5   3   3   30.51   10.53
   5  -3  -3   34.14   10.05
  -6   4   4   -5.93   10.29
   6  -4  -4   17.80   10.65
  -7   5   5   96.12   15.13
   7  -5  -5   77.24   11.62
  -8   6   6  230.02   16.22
  -9   7   7  229.05   15.25
   9  -7  -7  239.10   19.85
 -10   8   8   -7.51   10.77
  10  -8  -8    4.72   13.32
 -11   9   9   42.61   12.71
  11  -9  -9   24.94   16.22
 -12  10  10   16.22   12.35
  12 -10 -10    0.73   11.38
 -13  11  11   13.07   15.98
  13 -11 -11   29.90   13.80
 -14  12  12    2.18   15.50
  14 -12 -12   -0.12   12.95
 -15  13  13  -13.92   17.07
  15 -13 -13    9.56   13.32
 -16  14  14   21.91   17.92
  16 -14 -14   -4.96   14.77
 -17  15  15   -0.48   17.07
  17 -15 -15    4.00   15.74
 -18  16  16   15.86   18.40
  18 -16 -16   -4.36   15.25
 -19  17  17   -6.78   18.64
  19 -17 -17  -11.74   14.89
 -20  18  18   -1.82   19.73
  20 -18 -18    2.54   15.01
 -21  19  19   -2.42   18.52
  21 -19 -19  -10.90   16.46
 -22  20  20   16.34   19.85
  22 -20 -20   23.85   14.77
 -23  21  21   19.25   23.49
  23 -21 -21  -11.86   15.01
 -24  22  22    2.30   18.40
  24 -22 -22   -3.15   10.90
 -25  23  23   -2.91   25.18
  25 -23 -23  -10.65   13.68
  21 -25 -23   -8.35   15.50
 -21  25  23   10.53   16.34
  20 -24 -22    5.08   13.92
 -20  24  22    0.73   19.37
  19 -23 -21   -6.66   14.29
 -19  23  21  -13.56   18.52
  18 -22 -20    1.09   15.62
 -18  22  20   -7.51   18.64
  17 -21 -19   -5.93   14.89
 -17  21  19    2.30   18.76
  16 -20 -18  -16.34   16.59
 -16  20  18  -29.06   20.58
  15 -19 -17  -11.86   15.62
 -15  19  17  -19.25   19.25
  14 -18 -16   18.04   14.65
 -14  18  16    5.33   18.64
  13 -17 -15    6.66   13.92
 -13  17  15    7.63   17.68
  12 -16 -14   30.39   13.20
 -12  16  14   16.22   15.74
  11 -15 -13   -1.33   12.71
 -11  15  13   -5.81   15.74
  10 -14 -12    2.42   11.74
 -10  14  12   22.03   14.04
   9 -13 -11   -0.61   12.11
  -9  13  11    1.82   12.83
   8 -12 -10   32.20   11.02
  -8  12  10   43.46   12.47
   7 -11  -9   50.36    9.81
  -7  11   9   34.87   11.38
   6 -10  -8   54.84   10.05
  -6  10   8   74.82   10.53
   5  -9  -7  499.75   22.28
  -5   9   7  458.10   21.55
   4  -8  -6    3.51    7.75
  -4   8   6    5.69    8.11
   3  -7  -5  337.65   17.07
  -3   7   5  301.57   16.46
   2  -6  -4   41.89    6.66
   1  -5  -3    3.03    4.84
  -1   5   3    2.91    5.81
   0  -4  -2  208.71    9.08
   0   4   2  186.32   11.62
  -1  -3  -1   19.73    1.82
   1   3   1   23.85    2.06
  -3  -1   1   20.46    2.42
   3   1  -1   19.98    2.42
  -4   0   2  191.28    9.56
   4   0  -2  193.10    9.81
  -5   1   3   11.99    6.30
   5  -1  -3    7.51    5.69
  -6   2   4   26.39    7.26
   6  -2  -4   41.28   13.32
  -7   3   5  323.36   22.28
   7  -3  -5  305.81   15.01
  -8   4   6   19.49   12.47
   8  -4  -6   15.38    7.51
  -9   5   7  463.55   29.66
   9  -5  -7  491.03   21.91
 -10   6   8   63.07   15.62
  10  -6  -8   51.57   11.38
 -11   7   9   72.27   18.76
  11  -7  -9   53.39   11.26
 -12   8  10   26.15   19.25
  12  -8 -10   42.61   14.16
 -13   9  11   15.13   14.04
  13  -9 -11   12.59   14.89
 -14  10  12   25.79   14.16
  14 -10 -12   30.99   17.31
 -15  11  13  -19.61   16.83
  15 -11 -13  -14.89   18.89
 -16  12  14    1.45   15.74
  16 -12 -14   25.54   20.22
 -17  13  15  -16.10   17.55
  17 -13 -15    0.12   15.01
 -18  14  16   27.72   17.55
  18 -14 -16   26.76   17.19
 -19  15  17    6.66   20.10
  19 -15 -17   -5.21   15.74
 -20  16  18    9.93   20.82
  20 -16 -18    9.81   15.50
 -21  17  19    0.48   18.40
  21 -17 -19   -2.78   16.83
 -22  18  20    8.35   17.19
  22 -18 -20   13.56   14.65
 -23  19  21    2.78   17.43
  23 -19 -21    6.30   14.04
 -24  20  22   13.56   18.40
  24 -20 -22    8.23   13.44
 -25  21  23    2.06   26.63
  21 -27 -23    3.75   16.10
  20 -26 -22   -2.54   16.10
 -20  26  22    6.30   18.89
  19 -25 -21   13.56   12.83
 -19  25  21   -1.09   16.71
  18 -24 -20   -2.18   13.80
 -18  24  20    5.69   17.92
  17 -23 -19    2.18   15.01
 -17  23  19   -5.57   18.64
  16 -22 -18   10.65   14.77
 -16  22  18   19.85   18.52
  15 -21 -17  -28.57   13.92
 -15  21  17   12.11   17.19
  14 -20 -16    5.45   14.89
 -14  20  16   -0.48   17.68
  13 -19 -15   -5.45   13.92
 -13  19  15  -11.74   17.68
  12 -18 -14   -3.51   13.68
 -12  18  14   15.86   16.95
  11 -17 -13   -1.21   14.04
 -11  17  13  -15.98   16.59
  10 -16 -12   10.65   11.99
 -10  16  12   17.55   14.65
   9 -15 -11   16.10   12.11
  -9  15  11    9.08   13.07
   8 -14 -10   -4.12   12.47
  -8  14  10   17.92   13.80
   7 -13  -9   70.82   11.38
  -7  13   9  107.26   13.32
   6 -12  -8   11.74    8.84
  -6  12   8    6.17   10.65
   5 -11  -7   85.47   11.14
  -5  11   7   83.17   10.77
   4 -10  -6  307.62   15.25
  -4  10   6  294.91   16.95
   3  -9  -5   35.35    7.14
  -3   9   5   31.60    7.26
   2  -8  -4   78.69    7.63
  -2   8   4   89.22    8.47
  -1   7   3   47.82    7.51
   0  -6  -2  487.52   17.55
   0   6   2  480.02   18.04
  -1  -5  -1   20.10    4.24
   1   5   1   17.80    4.48
  -2  -4   0  190.55    7.99
   2   4   0  192.37    8.35
  -3  -3   1 1214.27   33.41
   3   3  -1 1189.33   45.88
  -4  -2   2  739.82   24.33
   4   2  -2  721.90   24.09
  -5  -1   3    4.60    5.45
   5   1  -3    8.47    5.08
  -6   0   4   88.13    7.51
   6   0  -4  104.11   10.17
  -7   1   5  242.37   13.56
   7  -1  -5  238.50   13.44
  -8   2   6  190.68   12.11
   8  -2  -6  202.66   11.50
  -9   3   7  256.90   15.50
   9  -3  -7  270.46   14.89
 -10   4   8   66.46   10.41
  10  -4  -8   54.96    9.69
 -11   5   9   57.99   11.26
  11  -5  -9   24.09   10.17
 -12   6  10    5.57   12.83
  12  -6 -10    0.48   10.29
 -13   7  11    0.36   18.40
  13  -7 -11   -1.21   11.50
 -14   8  12    4.48   19.61
  14  -8 -12   13.20   12.35
 -15   9  13  -26.76   26.76
  15  -9 -13   21.55   14.89
 -16  10  14   -4.60   23.73
  16 -10 -14    9.44   14.29
 -17  11  15   -6.30   24.33
  17 -11 -15   -5.08   20.58
 -18  12  16   12.11   18.28
  18 -12 -16  -11.50   17.68
 -19  13  17  -13.92   19.01
  19 -13 -17    2.18   20.70
 -20  14  18   12.23   19.61
  20 -14 -18   18.64   20.82
 -21  15  19  -17.43   20.58
  21 -15 -19   15.98   22.64
 -22  16  20    9.08   19.25
  22 -16 -20   11.14   15.62
 -23  17  21   11.86   18.64
  23 -17 -21   -5.69   14.16
 -24  18  22  -11.74   16.95
  24 -18 -22   -3.27   15.74
 -25  19  23   -0.24   17.07
  25 -19 -23    0.00   11.99
 -26  20  24   -9.20   28.09
  26 -20 -24   -9.08   18.76
  20 -28 -22   11.62   13.32
  19 -27 -21    1.57   14.04
 -19  27  21   -4.60   24.58
  18 -26 -20   -1.94   12.47
 -18  26  20  -14.04   16.59
  17 -25 -19    1.69   11.86
 -17  25  19  -19.37   16.71
  16 -24 -18    3.75   14.41
 -16  24  18   -0.61   17.19
  15 -23 -17   -1.57   14.41
 -15  23  17   18.40   18.52
  14 -22 -16   -6.42   15.98
 -14  22  16    2.18   18.52
  13 -21 -15   -9.81   14.16
 -13  21  15   -0.97   17.68
  12 -20 -14   16.46   13.44
 -12  20  14   -8.96   16.71
  11 -19 -13    4.96   14.29
 -11  19  13    0.48   15.86
  10 -18 -12   -2.91   11.99
 -10  18  12   -1.69   13.92
   9 -17 -11   10.17   12.35
  -9  17  11    6.05   13.44
   8 -16 -10    7.87   10.90
  -8  16  10  -19.13   12.95
   7 -15  -9   42.49   12.11
  -7  15   9   46.13   13.92
   6 -14  -8   23.12    9.81
  -6  14   8   25.42   11.26
   5 -13  -7   65.50    8.72
  -5  13   7   65.01    9.93
   4 -12  -6   78.57    9.44
  -4  12   6   88.50   10.29
   3 -11  -5  265.73   14.04
  -3  11   5  289.46   21.43
   2 -10  -4    3.87    6.17
  -2  10   4   15.86    6.78
   1  -9  -3   75.30    6.54
  -1   9   3   71.67    6.54
   0  -8  -2   15.62    4.96
   0   8   2   18.64    5.69
   1   7   1    7.38    6.30
  -2  -6   0  445.27   18.16
   2   6   0  439.94   19.49
  -3  -5   1    9.81    3.51
   3   5  -1    5.21    1.94
  -4  -4   2  785.34   24.58
   4   4  -2  726.62   23.00
  -5  -3   3   35.96    5.57
   5   3  -3   31.11    4.96
  -6  -2   4   39.71    9.81
  -7  -1   5  249.39   12.59
   7   1  -5  249.63   12.59
  -8   0   6  375.30   17.43
   8   0  -6  364.64   16.83
  -9   1   7  365.73   16.34
   9  -1  -7  343.70   15.38
 -10   2   8   -7.02    9.69
  10  -2  -8   -4.60    8.60
 -11   3   9   73.61   11.02
  11  -3  -9   71.31    9.32
 -12   4  10   92.86   10.90
  12  -4 -10   96.49   10.65
 -13   5  11    1.57   12.95
  13  -5 -11    4.84   11.26
 -14   6  12   24.33   13.68
  14  -6 -12    5.81   11.99
 -15   7  13   24.70   14.41
  15  -7 -13    8.11   12.95
 -16   8  14    7.63   12.95
  16  -8 -14    6.42   11.62
 -17   9  15  -22.52   16.34
  17  -9 -15   -0.61   13.56
 -18  10  16   -4.48   16.83
  18 -10 -16    2.42   14.89
 -19  11  17    6.42   33.53
  19 -11 -17   -4.36   14.04
 -20  12  18   -7.99   27.12
  20 -12 -18    8.47   15.74
 -21  13  19   -9.32   36.20
  21 -13 -19    3.39   17.19
 -22  14  20   16.59   33.53
  22 -14 -20    6.05   15.98
 -23  15  21   -7.99   31.72
  23 -15 -21   -9.69   21.67
 -24  16  22   12.23   18.16
  24 -16 -22   -0.61   21.31
 -25  17  23  -16.83   19.61
  25 -17 -23  -11.50   21.91
 -26  18  24  -10.29   28.21
  26 -18 -24  -16.71   16.71
 -19  29  21  -11.50   23.97
  18 -28 -20   -4.72   10.77
 -18  28  20  -35.35   29.90
  17 -27 -19  -12.35   13.92
 -17  27  19   -6.17   13.56
  16 -26 -18   -3.03   12.95
 -16  26  18    0.12   16.83
  15 -25 -17    2.66   12.95
 -15  25  17   10.29   17.07
  14 -24 -16   -0.73   15.13
 -14  24  16   30.02   26.03
  13 -23 -15   -6.17   12.83
 -13  23  15    5.08   17.31
  12 -22 -14    9.20   13.68
 -12  22  14   -0.61   16.34
  11 -21 -13    9.81   12.47
 -11  21  13   -8.11   15.98
  10 -20 -12   -2.78   12.11
 -10  20  12   -3.75   14.16
   9 -19 -11    1.21   11.99
  -9  19  11    2.18   13.92
   8 -18 -10    4.72   10.17
  -8  18  10    2.78   13.44
   7 -17  -9   25.91   11.02
  -7  17   9   33.17   12.71
   6 -16  -8   52.06   11.38
  -6  16   8   33.29   11.26
   5 -15  -7   69.01   10.53
  -5  15   7   70.46   11.38
   4 -14  -6   24.82    8.60
  -4  14   6   15.86    9.81
   3 -13  -5   54.36    7.87
  -3  13   5   46.49    8.23
   2 -12  -4   77.84    8.72
  -2  12   4   84.26    8.35
   1 -11  -3   10.05    6.30
  -1  11   3    4.36    6.90
   0 -10  -2   68.64    6.30
   0  10   2   74.70    9.81
  -1  -9  -1    6.54    4.24
   1   9   1   -2.06    4.84
  -2  -8   0   20.34    3.75
   2   8   0   16.34    4.36
  -4  -6   2   39.47    5.57
  -5  -5   3 1730.12   68.89
  -6  -4   4   12.83    4.60
   6   4  -4   11.14    4.72
  -7  -3   5  292.73   13.68
   7   3  -5  279.17   13.32
  -8  -2   6  187.29   11.14
   8   2  -6  193.22   11.02
  -9  -1   7  321.91   15.50
   9   1  -7  353.51   15.86
 -10   0   8   92.49    9.56
  10   0  -8   96.73    9.93
 -11   1   9   63.44   10.77
  11  -1  -9   69.97   10.17
 -12   2  10   11.14   11.02
  12  -2 -10   24.94    9.32
 -13   3  11   -5.57   12.59
  13  -3 -11    8.72   10.90
 -14   4  12   -5.93   13.32
  14  -4 -12   10.05   11.38
 -15   5  13    3.39   13.56
  15  -5 -13   -3.27   12.59
 -16   6  14   20.94   15.13
  16  -6 -14    7.87   13.07
 -17   7  15   18.16   16.22
  17  -7 -15   -4.12   12.35
 -18   8  16  -13.44   16.71
  18  -8 -16   -7.99   14.04
 -19   9  17    7.26   18.40
  19  -9 -17    0.97   15.38
 -20  10  18   -2.30   18.76
  20 -10 -18   18.89   14.77
 -21  11  19  -11.62   21.91
  21 -11 -19   -6.66   14.41
 -22  12  20   12.59   19.98
  22 -12 -20    9.69   16.71
 -23  13  21   -4.12   21.43
  23 -13 -21   -6.66   15.74
 -24  14  22    6.05   18.16
  24 -14 -22   14.65   14.16
 -25  15  23  -11.26   27.84
  25 -15 -23    5.45   15.01
 -26  16  24  -10.29   27.00
  26 -16 -24   -4.96   20.70
 -27  17  25   25.18   29.66
  27 -17 -25    3.03   10.53
  18 -30 -20   -1.57   11.02
 -18  30  20    9.93   23.49
  17 -29 -19   -2.42   12.83
 -17  29  19    0.85   11.86
  16 -28 -18    6.17   12.35
 -16  28  18   -4.36   16.59
  15 -27 -17   -1.09   11.74
 -15  27  17  -11.74   16.95
  14 -26 -16   -7.63   13.56
 -14  26  16  -14.77   21.91
  13 -25 -15    7.99   12.71
 -13  25  15   -2.54   17.19
  12 -24 -14   17.68   12.83
 -12  24  14    2.91   15.74
  11 -23 -13   -0.24   14.65
 -11  23  13  -19.49   15.74
  10 -22 -12   -1.09   13.92
 -10  22  12   -4.72   16.59
   9 -21 -11   26.39   13.68
  -9  21  11   13.68   14.04
   8 -20 -10   -3.63   10.53
  -8  20  10   22.03   12.71
   7 -19  -9   17.80   11.26
  -7  19   9    5.08   11.99
   6 -18  -8   11.02   10.65
  -6  18   8    9.93   11.26
   5 -17  -7   23.37    9.20
  -5  17   7   20.34   10.65
   4 -16  -6   31.84    9.81
  -4  16   6   18.04   11.14
   3 -15  -5    6.42    8.23
  -3  15   5    9.08   15.13
   2 -14  -4  128.45    9.69
  -2  14   4  153.87   11.14
   1 -13  -3   88.26    8.60
  -1  13   3   86.80    9.32
   0 -12  -2    1.94    5.57
   0  12   2   10.65    6.66
  -1 -11  -1   10.17    5.08
   1  11   1   13.07    5.21
  -2 -10   0   91.40    8.35
   2  10   0   76.27    7.99
  -3  -9   1   75.06    6.90
   3   9  -1   74.70    4.84
  -4  -8   2   74.82    4.24
   4   8  -2   76.75    4.36
  -5  -7   3  294.06   11.74
   5   7  -3  293.09   16.71
  -6  -6   4  610.64   30.63
   6   6  -4  566.34   26.76
  -7  -5   5   88.74    7.14
   7   5  -5  103.15    7.38
  -8  -4   6    7.38    6.05
   8   4  -6    8.35    5.57
  -9  -3   7  269.00   13.80
   9   3  -7  282.56   14.16
 -10  -2   8  -10.53    8.11
  10   2  -8   -3.03    8.23
 -11  -1   9   82.20   10.29
  11   1  -9   59.81    9.44
 -12   0  10  121.06   11.62
  12   0 -10  117.43   11.38
 -13   1  11   15.74   11.99
  13  -1 -11   -1.82   10.41
 -14   2  12   99.88   13.68
  14  -2 -12   97.94   12.23
 -15   3  13   22.03   13.92
  15  -3 -13    6.54   11.99
 -16   4  14   18.40   15.01
  16  -4 -14   39.59   14.41
 -17   5  15    9.20   14.77
  17  -5 -15    5.69   12.47
 -18   6  16   12.95   16.83
  18  -6 -16    7.38   13.92
 -19   7  17   -0.12   16.83
  19  -7 -17    3.87   14.29
 -20   8  18   -7.02   18.52
  20  -8 -18   18.04   15.74
 -21   9  19   -1.21   19.37
  21  -9 -19   -7.38   16.46
 -22  10  20   11.74   19.13
  22 -10 -20  -14.65   15.74
 -23  11  21   13.32   18.16
  23 -11 -21   26.27   23.00
 -24  12  22    3.15   16.22
  24 -12 -22    4.96   14.29
 -25  13  23   -6.17   15.74
  25 -13 -23   -4.96   15.86
 -26  14  24   42.49   27.00
  26 -14 -24    1.94   11.99
 -27  15  25    9.81   17.43
  27 -15 -25   25.79   18.76
 -18  32  20    3.39    9.93
  17 -31 -19   -7.26   12.47
 -17  31  19   -2.18   19.61
  16 -30 -18    5.45   11.02
 -16  30  18    2.06   11.14
  15 -29 -17   10.41   12.59
 -15  29  17  -12.95   13.44
  14 -28 -16    5.93   12.23
 -14  28  16    3.03   16.83
  13 -27 -15   13.07   10.53
 -13  27  15    4.60   14.89
  12 -26 -14   -3.03   13.07
 -12  26  14    5.33   15.25
  11 -25 -13    6.90   22.76
 -11  25  13   -9.81   15.25
  10 -24 -12   -4.00   13.20
 -10  24  12   12.11   21.07
   9 -23 -11   -0.48   12.95
  -9  23  11    8.23   18.04
   8 -22 -10   -2.30   12.35
  -8  22  10  -14.53   13.92
   7 -21  -9   13.56   11.74
  -7  21   9   13.56   14.29
   6 -20  -8    1.82   11.38
  -6  20   8    2.30   12.95
   5 -19  -7   23.37   10.53
  -5  19   7   26.88   11.99
   4 -18  -6   -8.84    9.44
  -4  18   6    7.38   14.89
   3 -17  -5    4.00    7.51
  -3  17   5    4.60   10.77
   2 -16  -4  -10.17    8.23
  -2  16   4    5.45    9.69
   1 -15  -3    6.90    7.51
  -1  15   3  -10.65    7.87
   0 -14  -2  106.90    7.51
   0  14   2  117.79    9.20
  -1 -13  -1   72.64    6.30
   1  13   1   77.84    7.02
  -2 -12   0   12.95    4.84
   2  12   0   13.68    4.84
  -3 -11   1    3.27    4.00
   3  11  -1    5.21    4.12
  -4 -10   2   12.23    4.60
   4  10  -2   12.83    3.87
  -5  -9   3   26.51    4.84
   5   9  -3   42.13    4.12
  -6  -8   4   -0.73    4.24
   6   8  -4    7.63    5.21
  -7  -7   5  730.98   25.30
   7   7  -5  715.61   32.69
  -8  -6   6  265.49   13.07
   8   6  -6  264.52   12.83
  -9  -5   7  439.70   18.28
   9   5  -7  467.67   26.03
 -10  -4   8   43.95    7.75
  10   4  -8   18.16    7.38
 -11  -3   9   76.03    9.69
  11   3  -9   77.48    8.72
 -12  -2  10   18.89    9.69
  12   2 -10   17.43    9.69
 -13  -1  11   21.91   12.23
  13   1 -11   19.01    9.56
 -14   0  12   79.66   13.32
  14   0 -12   90.80   11.99
 -15   1  13   22.88   15.01
  15  -1 -13   40.56   13.44
 -16   2  14   19.37   14.65
  16  -2 -14   38.50   13.44
 -17   3  15    2.91   14.89
  17  -3 -15   -0.73   13.32
 -18   4  16    3.39   15.38
  18  -4 -16    8.60   13.44
 -19   5  17    8.35   16.83
  19  -5 -17    8.23   16.34
 -20   6  18   -1.94   18.16
  20  -6 -18   -5.08   14.53
 -21   7  19  -15.01   20.46
  21  -7 -19   -3.87   17.31
 -22   8  20    3.27   18.64
  22  -8 -20   -4.36   14.53
 -23   9  21   -5.93   19.85
  23  -9 -21  -10.29   16.34
 -24  10  22   15.86   18.89
  24 -10 -22  -18.89   15.38
 -25  11  23   32.93   17.07
  25 -11 -23   23.97   26.03
 -26  12  24    8.72   14.77
  26 -12 -24    8.72   14.04
 -27  13  25    4.48   24.45
  27 -13 -25   15.01   19.98
 -28  14  26   -0.36   20.58
  28 -14 -26    7.51   15.38
  16 -32 -18    7.87    7.87
 -16  32  18    7.87   11.38
  15 -31 -17   -5.45   10.05
 -15  31  17    1.57   10.17
  14 -30 -16   10.53   12.23
 -14  30  16  -11.99   19.49
  13 -29 -15    0.61   12.59
 -13  29  15   -0.97   14.04
  12 -28 -14    1.82   11.50
 -12  28  14   21.67   15.38
  11 -27 -13    0.85   11.74
 -11  27  13   14.16   14.04
  10 -26 -12    5.57   12.71
 -10  26  12    2.54   16.46
   9 -25 -11    3.03   12.95
  -9  25  11    5.33   15.62
   8 -24 -10   12.35   12.11
  -8  24  10   10.29   14.04
   7 -23  -9    7.99   11.50
  -7  23   9   -8.23   15.25
   6 -22  -8    0.97   10.53
  -6  22   8  -12.23   12.35
   5 -21  -7   16.34   10.77
  -5  21   7   36.80   12.59
   4 -20  -6    1.57    8.96
  -4  20   6   21.91   10.53
   3 -19  -5    4.72    9.81
  -3  19   5   -8.72   11.86
   2 -18  -4   50.24    9.56
  -2  18   4   62.23   10.90
   1 -17  -3   14.41    7.63
  -1  17   3   -3.87    8.35
   0 -16  -2  290.19   12.71
   0  16   2  313.68   14.41
  -1 -15  -1    0.12    8.72
   1  15   1   -1.69    6.42
  -2 -14   0  107.87    6.78
   2  14   0  108.84    7.26
  -3 -13   1   96.37    8.11
   3  13  -1   86.20    6.54
  -4 -12   2   74.45    5.45
   4  12  -2   86.92    5.69
  -5 -11   3  287.53   10.65
   5  11  -3  288.37   15.13
  -6 -10   4  270.70   10.05
   6  10  -4  252.18   13.20
  -7  -9   5  484.25   24.58
  -8  -8   6  450.36   25.91
   8   8  -6  476.14   24.58
  -9  -7   7  221.67   12.47
   9   7  -7  204.23   10.90
 -10  -6   8   63.44    8.11
  10   6  -8   64.77    8.23
 -11  -5   9   44.79    8.35
  11   5  -9   46.97    7.87
 -12  -4  10   82.81   10.65
  12   4 -10   77.24   10.17
 -13  -3  11   23.97   11.62
  13   3 -11   15.25   10.05
 -14  -2  12  105.93   13.56
  14   2 -12  101.81   11.62
 -15  -1  13  -11.14   13.32
  15   1 -13    9.08   13.44
 -16   0  14   61.74   14.53
  16   0 -14   80.99   13.68
 -17   1  15   12.11   14.77
  17  -1 -15   21.43   12.59
 -18   2  16    9.56   15.13
  18  -2 -16   20.22   13.20
 -19   3  17   -0.48   14.65
  19  -3 -17   10.05   13.20
 -20   4  18    1.33   17.55
  20  -4 -18  -20.58   15.74
 -21   5  19  -10.41   18.28
  21  -5 -19    7.87   15.01
 -22   6  20   12.23   17.92
  22  -6 -20  -12.71   16.59
 -23   7  21    7.14   18.64
  23  -7 -21  -11.99   15.62
 -24   8  22   10.17   18.76
  24  -8 -22   -5.08   16.34
 -25   9  23   -8.96   15.98
  25  -9 -23  -13.32   14.41
 -26  10  24   -3.51   16.83
  26 -10 -24   10.53   15.74
 -27  11  25    0.12   15.13
  27 -11 -25   -0.61    9.08
 -28  12  26  -10.53   14.77
  28 -12 -26   -7.87   20.70
  15 -33 -17    4.00    7.38
 -15  33  17   11.26   18.16
  14 -32 -16   -2.78   10.53
 -14  32  16   14.77   17.80
  13 -31 -15    5.21   10.77
 -13  31  15    0.00   15.01
  12 -30 -14   -6.78   11.02
 -12  30  14    2.30   13.56
  11 -29 -13   -1.45   10.90
 -11  29  13   -3.87   13.92
  10 -28 -12    7.63   12.11
 -10  28  12   13.80   15.25
   9 -27 -11    6.17   12.35
  -9  27  11   -2.42   15.62
   8 -26 -10   -4.24   11.86
  -8  26  10    5.69   14.89
   7 -25  -9    3.75   12.47
  -7  25   9   16.83   16.22
   6 -24  -8    3.75   10.41
  -6  24   8    0.85   17.19
   5 -23  -7   15.50    9.20
  -5  23   7   14.53   13.44
   4 -22  -6   -0.24   10.17
  -4  22   6    7.26   12.47
   3 -21  -5   26.27   10.17
  -3  21   5   29.42   10.29
   2 -20  -4    9.20    9.32
  -2  20   4    4.12    9.56
   1 -19  -3   21.55    8.47
  -1  19   3   25.42    8.47
   0 -18  -2   77.36    8.35
   0  18   2   89.34   10.17
  -1 -17  -1   12.59    6.54
   1  17   1    5.93    7.75
  -2 -16   0  327.96   19.49
   2  16   0  300.72   13.32
  -3 -15   1    5.21    5.21
   3  15  -1    7.26    5.81
  -4 -14   2  144.19    7.26
   4  14  -2  148.06    8.11
  -5 -13   3   51.82    7.87
   5  13  -3   43.58    5.45
  -6 -12   4   94.67    5.93
   6  12  -4   88.26    5.69
  -7 -11   5   86.20    6.30
   7  11  -5   72.64    8.35
  -8 -10   6   54.36    5.93
   8  10  -6   48.30    8.35
  -9  -9   7  229.42   12.11
   9   9  -7  221.18   11.62
 -10  -8   8   17.07    7.38
  10   8  -8    6.42    6.05
 -11  -7   9   48.30    8.23
  11   7  -9   50.24    7.51
 -12  -6  10   -2.06    8.60
  12   6 -10   13.68    9.20
 -13  -5  11   16.71   10.17
  13   5 -11    7.75    9.56
 -14  -4  12   11.99   11.02
  14   4 -12   19.13    9.69
 -15  -3  13   11.86   14.29
  15   3 -13   30.02   11.62
 -16  -2  14   42.61   12.71
  16   2 -14   35.96   12.83
 -17  -1  15   46.49   20.46
  17   1 -15    8.60   14.77
 -18   0  16   10.53   15.86
  18   0 -16   21.31   12.59
 -19   1  17  -17.92   16.83
  19  -1 -17   -2.18   13.32
 -20   2  18  -10.90   16.83
  20  -2 -18  -16.71   14.77
 -21   3  19  -17.80   17.19
  21  -3 -19   26.88   14.89
 -22   4  20    5.81   17.80
  22  -4 -20   -7.87   15.25
 -23   5  21   -2.30   18.76
  23  -5 -21    6.17   15.86
 -24   6  22   -7.51   16.95
  24  -6 -22   -0.97   15.25
 -25   7  23    9.32   16.95
  25  -7 -23    4.96   15.25
 -26   8  24   -8.11   15.98
  26  -8 -24   14.65   14.16
 -27   9  25  -14.41   16.83
  27  -9 -25    4.96   12.95
 -28  10  26    3.15   13.07
  28 -10 -26    7.99   15.25
  29 -11 -27   -1.82   15.86
  14 -34 -16   -2.06    8.23
 -14  34  16   -3.39   17.55
  13 -33 -15    3.39   17.19
 -13  33  15   -4.72   15.50
  12 -32 -14    5.57   10.29
 -12  32  14   -2.06   11.38
  11 -31 -13    4.12   13.07
 -11  31  13    6.78   17.55
  10 -30 -12    6.17   11.62
 -10  30  12    9.56   11.62
   9 -29 -11    5.81   10.77
  -9  29  11    1.69   13.68
   8 -28 -10    2.18   13.20
  -8  28  10   13.44   15.86
   7 -27  -9    1.09   11.38
  -7  27   9   -0.85   14.04
   6 -26  -8    0.36    9.44
  -6  26   8    4.96   14.65
   5 -25  -7   -3.63   10.17
  -5  25   7    8.72   11.74
   4 -24  -6    0.00    9.20
  -4  24   6   -4.00   10.90
   3 -23  -5   -4.72    8.60
  -3  23   5   13.07   11.38
   2 -22  -4    0.61    8.60
  -2  22   4   -8.72   11.26
   1 -21  -3   -3.87    7.87
  -1  21   3   -3.39   10.41
   0 -20  -2   35.71    8.72
   0  20   2   42.01   13.44
  -1 -19  -1   10.90    7.87
   1  19   1   12.95    8.11
  -2 -18   0   81.60    7.87
   2  18   0   73.00    8.60
  -3 -17   1    8.23    5.57
   3  17  -1    5.57    6.78
  -4 -16   2   -2.30    5.33
   4  16  -2    1.57    6.17
  -5 -15   3   11.62    7.02
   5  15  -3    8.96    5.33
  -6 -14   4   18.40    6.78
   6  14  -4   20.82    5.21
  -7 -13   5   65.50    5.81
   7  13  -5   61.98    5.81
  -8 -12   6    1.82    4.72
   8  12  -6   13.32    5.21
  -9 -11   7   58.11    6.42
   9  11  -7   42.86    9.08
 -10 -10   8   65.62    7.63
  10  10  -8   68.52    7.87
 -11  -9   9   23.00    7.63
  11   9  -9   25.30    7.02
 -12  -8  10   43.10    8.23
  12   8 -10   34.38    8.60
 -13  -7  11   16.83    9.69
  13   7 -11    3.87    9.32
 -14  -6  12    9.44   10.53
  14   6 -12   28.09   10.65
 -15  -5  13   -9.08   11.38
  15   5 -13    8.11    9.56
 -16  -4  14   28.21   12.47
  16   4 -14   19.01   10.53
 -17  -3  15   -6.30   13.07
  17   3 -15   -0.61   12.35
 -18  -2  16   -7.87   20.22
  18   2 -16    7.14   16.59
 -19  -1  17   41.65   28.57
  19   1 -17   -4.12   13.07
 -20   0  18   -3.15   15.86
  20   0 -18   10.41   13.07
 -21   1  19    4.36   16.22
  21  -1 -19    9.93   14.16
 -22   2  20   -0.97   15.86
  22  -2 -20   -5.57   15.01
 -23   3  21   -8.11   16.59
  23  -3 -21    4.12   14.65
 -24   4  22   -9.93   17.43
  24  -4 -22    5.33   16.95
 -25   5  23   11.02   14.89
  25  -5 -23   14.65   14.65
 -26   6  24   17.31   16.95
  26  -6 -24   -1.21   15.50
 -27   7  25    3.39   14.89
  27  -7 -25   -7.14   13.07
 -28   8  26   -4.60    9.20
  28  -8 -26   13.32   20.70
 -29   9  27    5.93   23.85
  29  -9 -27   -3.03   15.62
  13 -35 -15   -4.84   11.62
  12 -34 -14    2.42   10.41
  11 -33 -13   -6.17    9.08
 -11  33  13   16.95   13.20
  10 -32 -12   -1.82    7.51
 -10  32  12    0.00   10.17
   9 -31 -11   -6.30    9.56
  -9  31  11   -1.82   11.02
   8 -30 -10    1.69    9.20
  -8  30  10    6.78   10.41
   7 -29  -9   -2.54    9.93
  -7  29   9   -1.45   14.89
   6 -28  -8   -3.51   11.14
  -6  28   8   -1.94   13.80
   5 -27  -7    3.27   11.26
  -5  27   7   -2.30   13.07
   4 -26  -6   -0.61    9.56
  -4  26   6   12.47   12.47
   3 -25  -5    2.18    9.81
  -3  25   5    5.21   11.74
   2 -24  -4    8.23    8.60
  -2  24   4    0.24   10.90
   1 -23  -3    4.84    9.08
  -1  23   3   13.20   10.41
   0 -22  -2   12.83   13.20
   0  22   2   25.30   14.29
  -1 -21  -1   10.05    7.75
   1  21   1    3.51    8.72
  -2 -20   0   33.41    7.02
   2  20   0   38.26    8.96
  -3 -19   1   27.97    9.44
   3  19  -1   19.73    7.63
  -4 -18   2   52.54    7.02
   4  18  -2   63.92    7.51
  -5 -17   3   16.59    5.81
   5  17  -3   12.83    6.30
  -6 -16   4   27.00    5.93
   6  16  -4   28.57    5.81
  -7 -15   5   75.66    6.30
   7  15  -5   75.30    6.05
  -8 -14   6   20.10    8.84
   8  14  -6   22.15    5.45
  -9 -13   7   85.83    7.14
   9  13  -7   80.02    7.38
 -10 -12   8   41.65    6.30
  10  12  -8   37.29   10.17
 -11 -11   9   57.99   11.38
  11  11  -9   39.83    7.38
 -12 -10  10    6.42    7.63
  12  10 -10   11.14    7.26
 -13  -9  11   13.44    8.84
  13   9 -11   17.92    8.60
 -14  -8  12    8.23   10.05
  14   8 -12   14.65    9.32
 -15  -7  13   21.55   11.86
  15   7 -13    6.17    9.44
 -16  -6  14   -3.15   10.77
  16   6 -14   16.10   10.17
 -17  -5  15    4.60   11.38
  17   5 -15   -1.21   15.50
 -18  -4  16   15.62   25.06
  18   4 -16   -0.73   12.23
 -19  -3  17   16.59   21.67
  19   3 -17    1.57   16.71
 -20  -2  18   14.29   15.38
  20   2 -18    5.08   13.44
 -21  -1  19    6.17   15.62
  21   1 -19    9.69   13.44
 -22   0  20    1.09   14.65
  22   0 -20    1.57   13.32
 -23   1  21   -6.30   16.10
  23  -1 -21    1.09   15.86
 -24   2  22   10.53   15.74
  24  -2 -22   23.97   13.92
 -25   3  23    0.00   16.95
  25  -3 -23    9.20   15.98
 -26   4  24    2.06   14.65
  26  -4 -24   12.11   14.65
 -27   5  25    4.48   14.29
  27  -5 -25    3.03   13.56
 -28   6  26   -5.21   14.53
  28  -6 -26   -2.06   11.50
 -29   7  27    2.66   19.98
  29  -7 -27    3.27   11.50
  13 -37 -15    6.05   11.38
  12 -36 -14   -6.17   12.11
  11 -35 -13    2.54    8.84
 -11  35  13   -3.87   12.95
  10 -34 -12    8.60    8.11
 -10  34  12   -6.17   14.16
   9 -33 -11   -3.27    7.38
  -9  33  11    1.21   11.38
   8 -32 -10   -1.94    7.26
  -8  32  10   16.71   12.35
   7 -31  -9    5.93    9.08
  -7  31   9   -3.15   12.35
   6 -30  -8   -2.78    9.81
  -6  30   8   -3.63   12.47
   5 -29  -7   -2.78    9.81
  -5  29   7    5.69   12.95
   4 -28  -6    9.44   10.29
  -4  28   6   13.92   12.23
   3 -27  -5   -0.24    8.35
  -3  27   5   -8.72   10.65
   2 -26  -4   -1.21    8.11
  -2  26   4    2.18   10.41
   1 -25  -3    3.15    8.60
  -1  25   3    2.66   14.77
   0 -24  -2   -9.32   12.59
   0  24   2    6.05    9.93
  -1 -23  -1   -3.87    7.51
   1  23   1    6.30    8.35
  -2 -22   0   29.18    7.26
   2  22   0   13.92    8.35
  -3 -21   1    6.17    7.14
   3  21  -1   -2.30    8.47
  -4 -20   2   14.65    6.78
   4  20  -2   15.50    7.26
  -5 -19   3    6.05    6.05
   5  19  -3   -4.36    6.66
  -6 -18   4    4.72    7.87
   6  18  -4   -4.96    6.17
  -7 -17   5   35.11    6.17
   7  17  -5   29.30    6.42
  -8 -16   6   35.83    6.05
   8  16  -6   52.66    6.54
  -9 -15   7   41.40    6.05
   9  15  -7   41.28    6.66
 -10 -14   8    7.14    5.93
  10  14  -8    1.94    6.17
 -11 -13   9   10.05    6.78
  11  13  -9    3.03   10.77
 -12 -12  10   25.91    7.87
  12  12 -10   24.21    8.23
 -13 -11  11   22.03    8.72
  13  11 -11   31.96    9.32
 -14 -10  12   21.55    9.93
  14  10 -12   19.01    8.47
 -15  -9  13   13.07   11.74
  15   9 -13    3.39   10.53
 -16  -8  14    9.69   10.53
  16   8 -14   13.20    9.93
 -17  -7  15    3.39   10.65
  17   7 -15   -0.61   11.02
 -18  -6  16    4.84   18.04
  18   6 -16   15.98   15.01
 -19  -5  17    3.87   23.61
  19   5 -17   -2.66   11.50
 -20  -4  18   -2.54   21.43
  20   4 -18    7.14   19.49
 -21  -3  19  -15.25   15.62
  21   3 -19  -18.04   13.56
 -22  -2  20    7.63   15.74
  22   2 -20   -8.60   15.01
 -23  -1  21    4.12   14.53
  23   1 -21  -10.29   14.04
 -24   0  22   -6.05   14.89
  24   0 -22   -6.42   13.92
 -25   1  23   -6.66   13.80
  25  -1 -23    3.39   14.53
 -26   2  24   -8.35   14.16
  26  -2 -24    3.15   14.16
 -27   3  25    0.97   15.25
  27  -3 -25    8.72   13.80
 -28   4  26    7.99   14.16
  28  -4 -26   -3.15   10.17
 -29   5  27  -21.55   21.43
  29  -5 -27    1.82   11.26
 -30   6  28  -17.80   24.09
  12 -38 -14   -9.20   12.71
  10 -36 -12    2.42    8.84
 -10  36  12    4.72   12.95
   9 -35 -11   -3.75    9.32
  -9  35  11    3.39   13.44
   8 -34 -10   -2.06   13.68
  -8  34  10    2.54   10.65
   7 -33  -9    1.33    5.81
  -7  33   9   -0.85   13.44
   6 -32  -8   -1.09    7.63
  -6  32   8   -0.36   14.04
   5 -31  -7   -3.03    8.72
  -5  31   7  -17.31   11.99
   4 -30  -6   -7.51    9.32
  -4  30   6   -3.27   12.11
   3 -29  -5  -16.34   10.53
  -3  29   5  -11.50   12.47
   2 -28  -4    5.57    8.72
  -2  28   4    3.27   10.17
   1 -27  -3   12.59   13.92
  -1  27   3   -1.09   10.65
   0 -26  -2    1.57    8.23
   0  26   2   -8.23   10.05
  -1 -25  -1    3.63    7.38
   1  25   1   -0.73    9.44
  -2 -24   0    5.45    6.90
   2  24   0   -2.78    8.60
  -3 -23   1    1.09    6.90
   3  23  -1   18.28    8.60
  -4 -22   2   12.47    6.90
   4  22  -2    2.06    7.38
  -5 -21   3   17.19    6.90
   5  21  -3   32.57    7.38
  -6 -20   4   -0.24    9.20
   6  20  -4    4.72    6.66
  -7 -19   5    7.99    6.17
   7  19  -5   14.04    6.17
  -8 -18   6   -2.66    5.93
   8  18  -6    6.54    6.05
  -9 -17   7   20.70    6.05
   9  17  -7   25.06    6.78
 -10 -16   8    4.60    8.84
  10  16  -8    1.45    5.69
 -11 -15   9   -0.24    6.17
  11  15  -9   -2.18   10.29
 -12 -14  10   19.73    7.87
  12  14 -10   -1.45   10.90
 -13 -13  11    2.30    8.11
  13  13 -11    7.26    8.60
 -14 -12  12    7.26    8.60
  14  12 -12    2.78    9.32
 -15 -11  13    0.24    9.20
  15  11 -13    5.57    8.60
 -16 -10  14    1.57   10.17
  16  10 -14   -1.82    8.96
 -17  -9  15   14.04   10.90
  17   9 -15    0.97    9.56
 -18  -8  16    6.05   11.38
  18   8 -16    1.33   11.14
 -19  -7  17   13.32   19.85
  19   7 -17   18.16   15.62
 -20  -6  18    9.69   20.94
  20   6 -18   -1.09   18.16
 -21  -5  19   -7.02   15.25
  21   5 -19   30.02   21.55
 -22  -4  20    0.12   15.01
  22   4 -20   -0.73   12.83
 -23  -3  21    7.38   15.50
  23   3 -21   -3.39   12.83
 -24  -2  22    7.87   13.68
  24   2 -22   -2.42   13.07
 -25  -1  23   10.17   14.04
  25   1 -23   -2.78   13.32
 -26   0  24   -4.48   13.56
  26   0 -24    1.57   12.71
 -27   1  25    3.63   12.47
  27  -1 -25    5.45   11.74
 -28   2  26    1.82   14.41
  28  -2 -26    1.45   10.90
 -29   3  27    8.11   13.80
  29  -3 -27  -10.77   15.86
 -30   4  28    6.17   28.57
  11 -39 -13    5.21   11.14
  10 -38 -12   -7.99   11.02
   9 -37 -11   -1.09    8.11
  -9  37  11   -0.36   12.83
   8 -36 -10    3.03    8.35
  -8  36  10   -5.81   13.56
   7 -35  -9    0.73    7.63
  -7  35   9   -0.24    9.93
   6 -34  -8   -5.93   11.99
  -6  34   8   13.56   16.95
   5 -33  -7   -0.61    9.81
  -5  33   7  -15.38   18.52
   4 -32  -6   -7.02    9.08
  -4  32   6   -3.03   11.26
   3 -31  -5   -1.45    9.20
  -3  31   5   -6.05   12.11
   2 -30  -4    2.54    9.32
  -2  30   4    9.93   11.38
   1 -29  -3   -0.61    9.08
  -1  29   3    2.18   11.14
   0 -28  -2    2.54   13.44
   0  28   2   -5.21   10.17
  -1 -27  -1    0.85    8.23
   1  27   1    1.33    9.08
  -2 -26   0    0.73    7.75
   2  26   0   -3.51    8.23
  -3 -25   1   -8.11    7.26
   3  25  -1   -6.78   11.99
  -4 -24   2   -3.03    6.30
   4  24  -2   15.01    7.75
  -5 -23   3   -4.48    6.30
   5  23  -3    6.42    7.26
  -6 -22   4    4.96    8.60
   6  22  -4    2.18    6.42
  -7 -21   5   11.50    6.30
   7  21  -5   10.17    6.30
  -8 -20   6    1.09    6.30
   8  20  -6    6.78    6.05
  -9 -19   7   16.22    6.42
   9  19  -7   14.53    6.42
 -10 -18   8    6.78    6.54
  10  18  -8    8.84    6.54
 -11 -17   9   15.98    9.20
  11  17  -9   14.77   10.90
 -12 -16  10    6.54    7.26
  12  16 -10    1.94    9.56
 -13 -15  11   10.53    7.63
  13  15 -11   -2.18    7.26
 -14 -14  12   27.84    8.84
  14  14 -12   14.04   12.95
 -15 -13  13    4.00    9.20
  15  13 -13    7.63    9.56
 -16 -12  14    2.06    9.69
  16  12 -14   26.39    9.44
 -17 -11  15    5.45   11.26
  17  11 -15   -0.48   10.65
 -18 -10  16    3.75   11.14
  18  10 -16    2.30   10.05
 -19  -9  17   -1.69   11.38
  19   9 -17   -8.60   11.02
 -20  -8  18  -11.50   22.88
  20   8 -18   10.29   19.25
 -21  -7  19   13.44   20.94
  21   7 -19    1.69   17.80
 -22  -6  20   10.29   14.89
  22   6 -20   12.47   12.35
 -23  -5  21   -1.82   20.22
  23   5 -21    7.63   18.28
 -24  -4  22   19.01   20.58
  24   4 -22   -6.78   12.35
 -25  -3  23   -6.17   13.68
  25   3 -23   -2.54   13.44
 -26  -2  24   -8.11   19.73
  26   2 -24    6.17   13.32
 -27  -1  25   14.04   13.92
  27   1 -25    2.54   13.56
 -28   0  26    3.15   12.35
  28   0 -26    2.66   11.38
 -29   1  27    3.27   11.50
  29  -1 -27   -4.24   12.59
 -30   2  28   14.29   21.91
  30  -2 -28    6.66   13.20
  -9  39  11    2.06   17.92
   8 -38 -10   -3.27    6.54
  -8  38  10    4.00   10.53
   7 -37  -9    3.15    7.51
  -7  37   9    6.05   11.26
   6 -36  -8    4.12    7.87
  -6  36   8   -3.27    8.60
   5 -35  -7   -5.57   13.80
  -5  35   7    1.09   15.62
   4 -34  -6    1.21    8.96
  -4  34   6   -8.72   12.23
   3 -33  -5    5.57    8.84
  -3  33   5    8.47   10.90
   2 -32  -4    2.30    8.11
  -2  32   4    9.20   10.53
   1 -31  -3   -4.36    8.60
  -1  31   3   -9.81   10.53
   0 -30  -2    5.33    7.99
   0  30   2    2.78    9.81
  -1 -29  -1   -3.15    7.87
   1  29   1    2.30   12.59
  -2 -28   0   -3.27    7.87
   2  28   0   -3.15    9.32
  -3 -27   1    0.36    7.26
   3  27  -1    2.66    8.23
  -4 -26   2    6.90    7.14
   4  26  -2    2.06    8.35
  -5 -25   3    7.99    6.54
   5  25  -3   11.99    8.11
  -6 -24   4    1.21    8.35
   6  24  -4    4.24    6.78
  -7 -23   5   16.34    6.30
   7  23  -5   10.05    6.66
  -8 -22   6   -3.87    6.30
   8  22  -6   -5.81    6.05
  -9 -21   7   10.29    6.05
   9  21  -7    7.02    6.17
 -10 -20   8   -5.93    9.32
  10  20  -8    1.45    6.42
 -11 -19   9    6.90    6.42
  11  19  -9   -1.82    6.66
 -12 -18  10   -9.08    8.96
  12  18 -10    6.78    6.78
 -13 -17  11    2.06    7.02
  13  17 -11   -9.56    6.78
 -14 -16  12   17.55    8.11
  14  16 -12    8.47    7.75
 -15 -15  13   10.90    8.84
  15  15 -13    4.72   12.35
 -16 -14  14    7.14    7.63
  16  14 -14   -0.97    9.56
 -17 -13  15    2.06    9.56
  17  13 -15    0.00    9.69
 -18 -12  16   -6.66   11.38
  18  12 -16   -4.36   10.41
 -19 -11  17    1.09   13.07
  19  11 -17    2.66   12.59
 -20 -10  18   -2.91   12.83
  20  10 -18    4.60   11.50
 -21  -9  19  -11.26   11.62
  21   9 -19   14.65   15.38
 -22  -8  20    4.00   12.11
  22   8 -20   -1.21   19.85
 -23  -7  21    5.93   12.71
  23   7 -21    4.24   11.62
 -24  -6  22   -0.48   14.16
  24   6 -22    1.82   20.46
 -25  -5  23   15.50   12.47
  25   5 -23    4.96   15.01
 -26  -4  24  -10.90   16.59
  26   4 -24    3.87   12.59
 -27  -3  25    3.03   13.80
  27   3 -25   -4.12   12.11
 -28  -2  26    3.51   10.65
  28   2 -26    2.78   11.02
 -29  -1  27    4.12   11.74
  29   1 -27    3.15   10.65
 -30   0  28  -11.02   18.52
  30   0 -28    2.18   13.80
  31  -1 -29    4.36   12.47
  -8  40  10   -0.48   16.22
   7 -39  -9    0.48    7.87
  -7  39   9   -4.60   16.10
   6 -38  -8   -1.09    8.35
  -6  38   8   -2.06   10.65
   5 -37  -7    6.05    7.99
  -5  37   7    0.12    8.35
   4 -36  -6  -11.26   11.26
  -4  36   6   -5.69   14.53
   3 -35  -5    0.24    8.72
  -3  35   5   18.40   15.38
   2 -34  -4   -1.82    8.23
  -2  34   4   -5.69   10.53
   1 -33  -3    5.08    7.87
  -1  33   3   -4.00    9.69
   0 -32  -2   -2.30    8.11
   0  32   2   -0.97    9.56
  -1 -31  -1    7.87    7.63
   1  31   1   -5.81    9.56
  -2 -30   0   -1.45    6.90
   2  30   0    1.69    9.20
  -3 -29   1   -7.38    7.02
   3  29  -1    4.84    8.47
  -4 -28   2   -2.54    6.90
   4  28  -2    8.72    7.26
  -5 -27   3   -6.90    7.14
   5  27  -3    1.45    7.87
  -6 -26   4   18.64    8.72
   6  26  -4    4.12    7.26
  -7 -25   5    0.12    6.42
   7  25  -5    2.78    6.66
  -8 -24   6   -4.48    5.93
   8  24  -6   -6.54    6.66
  -9 -23   7    4.12    6.05
   9  23  -7    6.30    6.42
 -10 -22   8   13.92    6.54
  10  22  -8    0.12    5.93
 -11 -21   9   11.26    6.66
  11  21  -9    6.90    6.90
 -12 -20  10    1.57    6.54
  12  20 -10    4.72    7.14
 -13 -19  11  -10.90   12.11
  13  19 -11    3.03    7.14
 -14 -18  12    9.44   12.11
  14  18 -12    5.93    7.51
 -15 -17  13   -9.44    8.60
  15  17 -13    0.12    7.87
 -16 -16  14   22.15    8.60
  16  16 -14   21.55   13.20
 -17 -15  15   -5.08   10.41
  17  15 -15    9.32   11.26
 -18 -14  16   11.14   10.53
  18  14 -16   11.26   10.65
 -19 -13  17   -9.20   12.11
  19  13 -17    4.60   11.62
 -20 -12  18    0.97   12.47
  20  12 -18    2.78   10.90
 -21 -11  19   -1.82   13.92
  21  11 -19    4.12   11.02
 -22 -10  20    7.51   11.26
  22  10 -20   -7.38   10.41
 -23  -9  21    5.93   14.04
  23   9 -21   -1.21   10.77
 -24  -8  22   -6.78   12.35
  24   8 -22   11.99   12.71
 -25  -7  23    5.57   12.71
  25   7 -23    4.72   14.77
 -26  -6  24   -4.12   13.32
  26   6 -24   -6.66   13.92
 -27  -5  25    7.38   16.34
  27   5 -25    3.63   11.86
 -28  -4  26    5.33   13.68
  28   4 -26    0.48   15.86
 -29  -3  27   -7.14   12.47
  29   3 -27    5.08   10.41
  30   2 -28   -2.66   14.53
  -7  41   9   -3.15   14.53
  -6  40   8    6.42   11.86
   5 -39  -7    4.36   11.74
  -5  39   7    2.91   13.56
   4 -38  -6   -1.45    8.11
  -4  38   6    5.93   11.38
   3 -37  -5   -0.61    6.78
  -3  37   5   -8.84   14.41
   2 -36  -4    1.45    7.87
  -2  36   4   -1.69   14.89
   1 -35  -3   -0.36    7.75
  -1  35   3   -4.72    8.96
   0 -34  -2    4.12    7.51
   0  34   2    4.60    9.44
  -1 -33  -1   -5.57    7.02
   1  33   1    9.69    8.72
  -2 -32   0   -5.57    6.90
   2  32   0   -8.35    8.72
  -3 -31   1    1.09    6.05
   3  31  -1   -0.36    7.99
  -4 -30   2    7.63    5.45
   4  30  -2    1.45    7.26
  -5 -29   3   -0.36    9.81
   5  29  -3    2.91    8.11
  -6 -28   4   -0.85    9.81
   6  28  -4   -3.15    7.14
  -7 -27   5    7.99    6.54
   7  27  -5   -3.39    6.66
  -8 -26   6   11.50    6.17
   8  26  -6   -2.06    6.42
  -9 -25   7   -2.91    5.57
   9  25  -7    4.36    6.05
 -10 -24   8   -1.69    6.54
  10  24  -8   -3.03    5.93
 -11 -23   9    0.85    6.30
  11  23  -9    6.66    6.05
 -12 -22  10   -1.33    7.14
  12  22 -10    0.97    6.66
 -13 -21  11   -5.93    8.11
  13  21 -11   -1.21    7.26
 -14 -20  12    2.91    8.35
  14  20 -12    1.69    7.87
 -15 -19  13   -5.81    8.11
  15  19 -13   -4.48    7.26
 -16 -18  14   -0.85    9.56
  16  18 -14    4.00    8.72
 -17 -17  15   -0.36    8.84
  17  17 -15   -9.20    8.60
 -18 -16  16    3.51    9.81
  18  16 -16   14.04   15.01
 -19 -15  17   -2.06   11.14
  19  15 -17    5.69   10.65
 -20 -14  18    3.63   12.23
  20  14 -18   -6.05   10.65
 -21 -13  19   15.50   10.90
  21  13 -19    7.14   12.59
 -22 -12  20   13.92   12.35
  22  12 -20   -3.63   11.26
 -23 -11  21    1.45   13.07
  23  11 -21    1.09    9.69
 -24 -10  22    1.94   13.44
  24  10 -22  -12.23   11.02
 -25  -9  23    2.30   12.83
  25   9 -23   -1.45    9.08
 -26  -8  24    8.84   13.07
  26   8 -24    7.99   11.86
 -27  -7  25   -9.08   20.58
  27   7 -25    3.27   11.26
 -28  -6  26   24.09   17.80
  28   6 -26    4.72   12.11
 -29  -5  27   -2.78   13.20
  29   5 -27   -3.15   10.05
 -30  -4  28    4.00   17.68
  30   4 -28    3.87   18.28
 -31  -3  29    6.30   15.25
  31   3 -29   -6.17   20.10
   5 -41  -7   -8.23    9.20
   4 -40  -6   -2.18   12.35
   3 -39  -5    2.30   11.86
  -3  39   5    4.12   11.02
   2 -38  -4    3.75    7.75
  -2  38   4    5.21   12.71
   1 -37  -3   -4.24    7.99
  -1  37   3    1.09   13.68
   0 -36  -2    6.66    6.66
   0  36   2    7.75    8.35
  -1 -35  -1    4.48   10.77
   1  35   1   -0.36    9.20
  -2 -34   0    1.57    6.66
   2  34   0    0.12    8.47
  -3 -33   1    2.78    6.05
   3  33  -1    1.57    7.63
  -4 -32   2    4.12    7.99
   4  32  -2   -1.09    7.26
  -5 -31   3    3.27    7.02
   5  31  -3   -5.93    6.90
  -6 -30   4    2.54    5.45
   6  30  -4    4.00    6.30
  -7 -29   5    0.85    6.05
   7  29  -5    0.24    6.30
  -8 -28   6    0.12    8.72
   8  28  -6    5.33    5.93
  -9 -27   7    1.82    5.81
   9  27  -7   -5.45    6.05
 -10 -26   8    0.97    6.05
  10  26  -8    4.12    5.81
 -11 -25   9   -3.15    6.05
  11  25  -9    1.57    6.05
 -12 -24  10   -0.73    6.42
  12  24 -10    2.42    6.54
 -13 -23  11   -3.03    7.14
  13  23 -11    6.17   11.02
 -14 -22  12    0.24    7.75
  14  22 -12   -1.45    7.38
 -15 -21  13   -1.45   12.95
  15  21 -13   -2.06    7.63
 -16 -20  14   -1.45    8.47
  16  20 -14   -2.54    8.11
 -17 -19  15    6.78    9.20
  17  19 -15   -4.72    8.11
 -18 -18  16   -1.45    9.81
  18  18 -16    3.63    8.47
 -19 -17  17   -3.27   10.17
  19  17 -17    9.56   14.65
 -20 -16  18    2.91   11.74
  20  16 -18  -18.76   12.83
 -21 -15  19  -12.83   11.99
  21  15 -19    4.72   11.38
 -22 -14  20   -5.45   10.65
  22  14 -20   -4.12    9.44
 -23 -13  21   -2.42   13.07
  23  13 -21    3.15    9.32
 -24 -12  22   -0.73   11.26
  24  12 -22   -3.51    8.11
 -25 -11  23    3.03   12.23
  25  11 -23    3.51    9.08
 -26 -10  24   -1.57   11.86
  26  10 -24   -0.73    8.23
 -27  -9  25   -8.96   15.98
  27   9 -25    9.81   10.05
  28   8 -26    1.57   10.29
  29   7 -27    4.12   10.17
  30   6 -28   -3.39   10.53
   4 -42  -6    5.57   10.90
   3 -41  -5    3.75    7.75
   2 -40  -4    4.00   10.05
   1 -39  -3    0.97   11.50
   0 -38  -2    2.42   11.02
   0  38   2    1.82   12.59
  -1 -37  -1    0.36    5.81
   1  37   1    0.97    8.72
  -2 -36   0    0.36    8.84
   2  36   0  -11.38   11.74
  -3 -35   1   -0.36    7.99
   3  35  -1   -5.08    7.14
  -4 -34   2    3.27    7.75
   4  34  -2   -7.63    8.84
   5  33  -3    3.39    5.69
  -6 -32   4    0.61    7.99
   6  32  -4    1.33    5.45
  -7 -31   5    1.33    6.78
   7  31  -5    1.45    5.33
  -8 -30   6   -0.85    6.78
   8  30  -6    1.57    5.08
  -9 -29   7   -2.30    7.26
   9  29  -7    1.69    4.84
 -10 -28   8    4.24    5.45
  10  28  -8   -5.69    5.08
 -11 -27   9   -2.06    5.45
  11  27  -9   -3.39    5.69
 -12 -26  10   -4.24    5.81
  12  26 -10   -1.21    5.57
 -13 -25  11    0.73    6.30
  13  25 -11    3.15    6.42
 -14 -24  12   -4.84   10.17
  14  24 -12    0.12    6.42
 -15 -23  13   -3.51    7.87
  15  23 -13   -6.66    6.90
 -16 -22  14    1.82    8.60
  16  22 -14    3.15    7.38
 -17 -21  15    6.78   13.07
  17  21 -15   -7.99   13.20
 -18 -20  16    0.85    8.96
  18  20 -16   -5.08    7.99
 -19 -19  17    0.61   10.29
  19  19 -17   10.53    7.99
 -20 -18  18   -3.15   10.05
  20  18 -18    5.21    8.60
 -21 -17  19    1.82   10.05
  21  17 -19    6.78   11.74
 -22 -16  20    1.69    8.60
  22  16 -20   -0.85    6.90
 -23 -15  21    0.61    9.44
  23  15 -21    2.54    7.26
 -24 -14  22   -1.82   11.14
  24  14 -22   -3.63    6.42
 -25 -13  23    1.45   11.74
  25  13 -23    5.93    6.66
 -26 -12  24   -0.61   10.77
  26  12 -24   -4.72    8.60
  27  11 -25    3.03    7.75
  28  10 -26    0.85    8.84
  29   9 -27    1.09    8.72
  30   8 -28    5.08    9.44
   0 -40  -2    3.51    8.35
  -1 -39  -1    1.09   10.77
  -2 -38   0   -4.24    5.57
  -3 -37   1    1.57    4.72
  -4 -36   2    1.33    6.42
   4  36  -2    8.23    8.23
  -5 -35   3    1.94    6.42
   5  35  -3   -2.54    6.30
  -6 -34   4    0.73    5.21
   6  34  -4    0.24    4.84
   7  33  -5   -1.09    5.81
   8  32  -6    0.85    6.17
  10  30  -8    1.69    5.21
 -11 -29   9    1.09    5.93
  11  29  -9    1.09    4.00
 -12 -28  10   -0.24    4.48
  12  28 -10    6.05    4.48
 -13 -27  11    0.73    4.84
  13  27 -11    5.45    6.66
 -14 -26  12    2.06    5.33
  14  26 -12   -6.90    7.51
 -15 -25  13   -0.73    6.17
  15  25 -13    2.42    5.45
 -16 -24  14    0.97    7.63
  16  24 -14    1.33    6.90
 -17 -23  15   -1.82    8.72
  17  23 -15    0.36    7.02
 -18 -22  16    7.02    8.96
 -19 -21  17   -4.12    9.81
  19  21 -17   -2.06    8.96
 -20 -20  18    7.87   10.05
  20  20 -18   -2.66   10.05
 -21 -19  19   -2.06    9.44
  21  19 -19   -0.24   11.74
 -22 -18  20    2.06    9.32
  22  18 -20   -5.81    8.84
 -23 -17  21    2.30   16.22
 -24 -16  22    1.69    5.57
 -25 -15  23   -1.45    9.93
  25  15 -23    4.84   15.13
 -26 -14  24   -4.48   10.17
  26  14 -24    1.09   12.71
 -27 -13  25   -1.94   10.77
  27  13 -25    0.36   14.16
 -28 -12  26   -2.78   11.02
  28  12 -26    6.05   10.65
  29  11 -27    3.15   13.56
  -2 -40   0    0.00    6.78
  -4 -38   2    1.21    6.17
 -13 -29  11    3.51    3.75
 -14 -28  12   -1.82    5.81
  14  28 -12   -5.57    5.45
 -15 -27  13    5.21    4.84
  15  27 -13   -0.85    5.81
 -16 -26  14    1.57    5.93
  16  26 -14    0.36    7.99
 -17 -25  15    3.03    6.66
 -18 -24  16    1.45    8.47
  18  24 -16   -0.61    8.23
 -19 -23  17   -5.69    8.11
  19  23 -17   -4.84    9.20
 -20 -22  18   -3.03    7.99
 -21 -21  19   -1.21   13.20
 -22 -20  20    1.09    7.99
 -23 -19  21   -2.54    9.44
 -24 -18  22   -8.84   14.53
  24  18 -22   -1.69   10.41
 -25 -17  23   -4.60   13.80
 -26 -16  24    9.08    8.35
 -27 -15  25   -1.82   15.38
  27  15 -25   -3.63   14.65
 -28 -14  26   -5.57   13.07
 -29 -13  27    2.91   15.25
 -15 -29  13    2.66    5.57
 -16 -28  14    2.30    4.36
 -17 -27  15   -1.94    5.69
 -18 -26  16   -2.78    6.17
 -19 -25  17    1.33    6.78
  19  25 -17    6.17    9.20
  20  24 -18    7.38    8.84
 -23 -21  21    7.51   11.14
 -24 -20  22   -0.61    8.47
  24  20 -22    0.61   11.74
 -25 -19  23   -3.75    8.35
  25  19 -23   -1.57   12.59
 -26 -18  24   -1.69   15.01
  26  18 -24    7.51    9.93
 -27 -17  25   -2.30   14.77
 -28 -16  26    8.84   15.50
 -29 -15  27   -6.42   12.95
 -18 -28  16    4.72    7.38
 -20 -26  18   -1.57    8.96
  20  26 -18   -2.30    8.11
  21  25 -19    2.54    7.99
  22  24 -20    1.69    7.02
  23  23 -21   -2.42    6.54
  25  21 -23    1.94   10.65
  26  20 -24   22.40   11.62
  27  19 -25    0.00   12.11
  28  18 -26    2.66   10.65
  29  17 -27    2.42    7.02
 -20 -28  18    1.69    7.63
  27  21 -25    2.30   10.17
  28  20 -26   24.09   11.26
  20  26 -24   -0.24   10.53
  19  27 -23   -1.57   11.50
  26  18 -30   -1.57   12.59
  25  19 -29    1.69   11.14
  24  20 -28    1.69    7.38
  23  21 -27   -0.73   10.90
  21  23 -25    0.73    9.93
  20  24 -24    0.61    9.08
  18  26 -22    3.39   10.77
 -18 -26  22    1.69   11.99
  17  27 -21    2.42   10.17
 -17 -27  21    2.54    9.56
 -15 -29  19    4.60    8.84
 -10 -34  14   -2.18    6.30
 -27 -15  31   -0.48   16.83
  26  16 -30    1.57   10.17
 -26 -16  30   -3.51   10.65
  25  17 -29   -6.30   12.59
  24  18 -28    0.73    7.51
  23  19 -27    5.33    8.60
  22  20 -26    5.33   14.89
  21  21 -25    4.60   13.56
  20  22 -24    2.06   11.26
 -20 -22  24    5.69   11.38
  19  23 -23    1.21    7.26
  18  24 -22    1.94    6.30
  17  25 -21   -1.69   12.11
  16  26 -20    0.12    8.96
 -16 -26  20   -5.08   11.02
  15  27 -19   -0.97   10.65
 -15 -27  19    0.97    6.78
  14  28 -18   -3.87    9.93
 -14 -28  18   -0.24    5.81
 -13 -29  17    0.00    5.93
 -12 -30  16   -4.00    5.81
  11  31 -15    1.09    7.75
 -11 -31  15    5.21    5.57
  10  32 -14   -3.03    8.72
   9  33 -13    0.85    7.26
   6  36 -10    6.66    7.99
   1  41  -5    5.69    6.42
 -27 -13  31   -3.15   16.71
 -26 -14  30   -3.51   19.25
  24  16 -28    2.42    6.54
 -24 -16  28   -6.05   17.68
  23  17 -27    1.33   11.02
 -23 -17  27   -0.12   16.10
  22  18 -26    3.87   13.20
 -22 -18  26    0.36   14.89
  21  19 -25   -6.30    7.75
 -21 -19  25  -23.12   17.07
 -20 -20  24    1.82    8.72
  19  21 -23    0.97    7.51
 -19 -21  23   -3.51   14.53
 -18 -22  22   -5.93   14.41
  17  23 -21   11.38    9.32
 -17 -23  21   -1.82    8.84
  16  24 -20    1.33   11.14
 -16 -24  20   -7.02   11.99
  15  25 -19    1.09   11.14
 -15 -25  19    5.21    7.75
  14  26 -18   -0.12    5.81
 -14 -26  18    3.51    8.35
  13  27 -17    4.72    6.54
 -13 -27  17    0.12    7.99
  12  28 -16    4.84   10.05
 -12 -28  16    5.81    7.38
  11  29 -15   -2.54    5.45
 -11 -29  15    0.36    7.63
  10  30 -14   -1.33    5.33
 -10 -30  14   -3.39    5.69
   9  31 -13   13.68    8.11
  -9 -31  13    0.00    9.08
   8  32 -12    8.84    8.35
  -8 -32  12    7.63    9.69
   7  33 -11    5.33    5.81
  -7 -33  11    3.15    6.90
   6  34 -10    2.78    4.48
   0  40  -4    2.42    5.45
  -1  41  -3    0.36    8.35
  26  12 -30    4.00   11.38
 -26 -12  30   -1.21   18.76
  25  13 -29    2.06   12.95
 -25 -13  29   17.19   13.56
 -24 -14  28    3.87   13.80
 -23 -15  27   -2.54   16.71
 -22 -16  26   11.62   12.83
  21  17 -25   -1.33    8.23
 -21 -17  25    6.05   10.90
  20  18 -24   -7.87   11.62
 -20 -18  24    0.36   10.90
  19  19 -23   -5.45    9.08
 -19 -19  23    0.48   10.77
  18  20 -22   -6.78   11.26
 -18 -20  22    4.00   10.17
  17  21 -21   -7.87    8.47
 -17 -21  21    2.91   17.80
  16  22 -20    1.45    7.02
 -16 -22  20   -0.24    9.56
  15  23 -19   -5.45    7.38
 -15 -23  19    3.51    9.81
  14  24 -18   -0.48    6.90
 -14 -24  18    1.94    9.81
  13  25 -17   10.90    8.23
 -13 -25  17    5.08    9.08
  12  26 -16    4.60   10.53
 -12 -26  16    2.54    8.96
  11  27 -15   -0.36    7.99
 -11 -27  15    4.36    7.99
  10  28 -14   -1.57    7.51
 -10 -28  14    5.08    8.72
   9  29 -13    2.30    7.99
  -9 -29  13   -0.12    9.44
   8  30 -12    5.45    6.54
  -8 -30  12   -0.12    6.66
   7  31 -11    2.66    6.30
  -7 -31  11    3.51    7.99
   6  32 -10    1.45    6.42
  -6 -32  10    3.27    5.57
   5  33  -9    5.08    6.17
   4  34  -8    2.06    7.14
   3  35  -7    2.78    7.99
  -3 -35   7   10.65   10.77
   1  37  -5   -0.85    8.47
   0  38  -4    6.66    7.99
  -1  39  -3   -4.12    9.08
   1 -39   3   -4.48    8.11
  -2  40  -2    0.61    8.96
  26  10 -30    8.60   13.68
 -26 -10  30   17.92   15.62
 -25 -11  29   14.04   15.01
 -24 -12  28    3.63   12.59
  23  13 -27    4.60   16.83
 -23 -13  27   -4.48   12.83
  22  14 -26  -10.77   13.44
 -22 -14  26   -2.18   11.38
  21  15 -25   -2.18   13.56
 -21 -15  25    2.30   11.26
  20  16 -24   -6.54    9.93
 -20 -16  24   11.14   11.74
  19  17 -23   -3.03    8.84
 -19 -17  23   -0.97   10.41
  18  18 -22    1.09   10.41
 -18 -18  22   -5.69   12.47
  17  19 -21    3.15    9.20
 -17 -19  21   -3.51   18.76
  16  20 -20   -3.03    7.87
 -16 -20  20   -4.72   10.65
  15  21 -19    3.03    7.26
 -15 -21  19    7.63    9.81
  14  22 -18   -0.36    8.84
 -14 -22  18   -8.72   15.50
  13  23 -17   -2.30    8.60
 -13 -23  17   -8.11    9.93
  12  24 -16    4.84    8.35
 -12 -24  16    3.87    9.32
  11  25 -15    1.69    8.23
 -11 -25  15    2.78    8.84
  10  26 -14   -0.12    8.47
 -10 -26  14    2.06    8.47
   9  27 -13    7.63    7.87
  -9 -27  13   -7.38    8.11
   8  28 -12   -3.39    8.35
  -8 -28  12   -0.12    7.75
   7  29 -11   -6.66    7.14
  -7 -29  11    2.91    8.11
   6  30 -10    5.57    7.38
  -6 -30  10    0.85    7.63
   5  31  -9    3.87    7.87
  -5 -31   9    4.84    7.26
   4  32  -8   -6.78    7.26
  -4 -32   8    3.27    7.02
   3  33  -7   -2.30    5.93
  -3 -33   7   -5.93    9.20
   2  34  -6   -0.48   12.23
   1  35  -5    1.94    6.66
  -1 -35   5    7.75    9.08
   0  36  -4    1.45    6.66
   0 -36   4    0.73    8.96
  -1  37  -3    3.03    7.87
   1 -37   3    2.91    8.47
  -2  38  -2    0.00    7.87
   2 -38   2   -1.69    7.75
  -3  39  -1    3.03    6.54
   3 -39   1    4.48    8.84
  -4  40   0    3.75   10.90
  27   7 -31   -3.27   10.17
  26   8 -30    4.60    7.51
 -26  -8  30    4.36   17.31
  25   9 -29    2.42    8.35
 -25  -9  29   -0.61   16.22
  24  10 -28    6.78   16.34
 -24 -10  28    3.51   14.16
  23  11 -27    2.78   16.10
 -23 -11  27    8.23   14.77
  22  12 -26   -4.96   10.65
 -22 -12  26    3.03   12.71
  21  13 -25   -0.85   11.26
 -21 -13  25   -1.21   12.11
  20  14 -24   -4.00   10.17
 -20 -14  24    9.32    7.87
  19  15 -23   -3.15   17.07
 -19 -15  23   13.44   14.04
  18  16 -22    0.48   18.28
 -18 -16  22    0.48   12.35
  17  17 -21   -5.81    9.93
 -17 -17  21    3.75   11.62
  16  18 -20   -2.06    9.20
 -16 -18  20    4.12   11.50
  15  19 -19   -2.42    8.72
 -15 -19  19   -1.69   10.17
  14  20 -18    1.82    8.60
 -14 -20  18   -0.61    9.56
  13  21 -17    8.35    9.08
 -13 -21  17   -5.93   10.17
  12  22 -16   -1.94    8.84
 -12 -22  16   10.05   10.29
  11  23 -15   -0.61    9.08
 -11 -23  15   -2.06    8.96
  10  24 -14   -0.24   12.83
 -10 -24  14    0.85    9.56
   9  25 -13    1.45    8.11
  -9 -25  13    4.36    9.08
   8  26 -12   -1.69    7.99
  -8 -26  12    0.97    8.23
   7  27 -11   -5.45    8.96
  -7 -27  11   -3.03    8.60
   6  28 -10   -0.73    8.23
  -6 -28  10   -4.60    8.35
   5  29  -9   -6.42   13.56
  -5 -29   9   -1.94    8.96
   4  30  -8    0.61    8.35
  -4 -30   8    3.87    8.11
   3  31  -7    5.08    8.35
  -3 -31   7    3.27   10.65
   2  32  -6   -0.97    7.02
  -2 -32   6   -3.27    6.78
   1  33  -5    0.61    9.32
  -1 -33   5   -0.12    7.63
   0  34  -4    3.75    8.60
   0 -34   4   -5.57    9.93
  -1  35  -3    0.48    9.93
   1 -35   3    4.24    9.08
  -2  36  -2    1.94    9.81
   2 -36   2    2.18    8.96
  -3  37  -1    6.54   10.17
   3 -37   1   10.17   10.53
  -4  38   0    3.39   12.59
   4 -38   0   15.38    9.32
  -5  39   1   -2.91   11.62
  -6  40   2   -3.27   10.17
  -7  41   3    2.54   10.17
  -8  42   4    5.45   14.53
  27   5 -31    6.30   13.92
  26   6 -30    7.14    8.84
 -26  -6  30   -9.81   17.07
  25   7 -29    8.23   10.77
 -25  -7  29    4.84   21.67
  24   8 -28    1.57   10.65
 -24  -8  28   -6.66   14.65
  23   9 -27    3.87   11.02
 -23  -9  27   -1.57   15.98
  22  10 -26   -4.00   11.74
 -22 -10  26   -1.57   16.22
  21  11 -25   -1.45   12.11
 -21 -11  25    5.21   13.32
  20  12 -24  -11.38   14.04
 -20 -12  24   14.04   13.92
  19  13 -23   14.04   14.04
 -19 -13  23   -7.51   13.56
  18  14 -22   -6.17   11.02
 -18 -14  22   -2.66   11.02
  17  15 -21   -8.47   15.25
 -17 -15  21    4.12   11.26
  16  16 -20    5.08   11.62
 -16 -16  20    4.60   11.99
  15  17 -19    1.33    9.56
 -15 -17  19    2.18   10.90
  14  18 -18   -1.57    9.20
 -14 -18  18   15.01   10.65
  13  19 -17   -4.12   12.23
 -13 -19  17    4.84   14.77
  12  20 -16  -10.53   14.65
 -12 -20  16    1.57   13.80
  11  21 -15    8.72    9.08
 -11 -21  15   -2.30   15.01
  10  22 -14    0.12    8.11
 -10 -22  14   11.86    9.56
   9  23 -13   17.07    8.72
  -9 -23  13    2.78    8.96
   8  24 -12   -1.94    8.11
  -8 -24  12    2.91    9.08
   7  25 -11    9.93    8.47
  -7 -25  11   15.62    8.84
   6  26 -10   -2.42    8.60
  -6 -26  10    7.99    8.60
   5  27  -9   -4.84    8.96
  -5 -27   9    1.57    8.47
   4  28  -8   -8.11   10.05
  -4 -28   8    6.42   11.26
   3  29  -7    8.47    8.96
  -3 -29   7    7.51   13.80
   2  30  -6    0.24    7.87
  -2 -30   6    2.30    7.26
   1  31  -5   -4.36    9.32
  -1 -31   5    0.12    7.38
   0  32  -4    7.63   10.53
   0 -32   4   -1.57    7.99
  -1  33  -3    6.30   10.41
   1 -33   3   -0.36   10.77
  -2  34  -2   -2.78   10.53
   2 -34   2   -8.47   10.77
  -3  35  -1    2.54   10.29
   3 -35   1   -6.05   11.50
  -4  36   0   11.50   10.53
   4 -36   0    5.33   11.50
  -5  37   1   -1.82   10.77
   5 -37  -1    0.85    9.69
  -6  38   2    6.42   14.16
   6 -38  -2    1.09   10.17
  -7  39   3   -0.24    8.60
  -8  40   4   -3.51    9.32
  -9  41   5   -0.97   11.26
  28   2 -32    2.54   12.71
  27   3 -31    7.87   18.16
 -27  -3  31   -1.21   18.04
  26   4 -30    2.42   13.44
 -26  -4  30  -13.92   22.28
  25   5 -29    3.63   16.10
 -25  -5  29    5.21   14.29
  24   6 -28  -17.07   19.61
 -24  -6  28   -9.56   26.39
  23   7 -27   11.74   17.43
 -23  -7  27   12.47   24.45
  22   8 -26   -5.33   11.62
 -22  -8  26    6.78   14.65
  21   9 -25   -4.60   13.07
 -21  -9  25   11.14   15.38
  20  10 -24    7.51   11.14
 -20 -10  24   11.62   14.16
  19  11 -23   -7.99   11.86
 -19 -11  23    6.30   12.11
  18  12 -22    1.45   12.35
 -18 -12  22    6.30   13.68
  17  13 -21    4.12   13.44
 -17 -13  21   -7.02   13.56
  16  14 -20   19.98   17.68
 -16 -14  20    0.85   12.23
  15  15 -19    3.87   16.95
 -15 -15  19  -10.05   13.07
  14  16 -18    3.15   10.41
 -14 -16  18   13.07   10.41
  13  17 -17    3.87    9.69
 -13 -17  17    7.75    9.20
  12  18 -16    5.33    7.75
 -12 -18  16   -5.93    9.44
  11  19 -15    1.69    9.32
 -11 -19  15    4.84    9.44
  10  20 -14   28.21   13.80
 -10 -20  14   -1.94    7.87
   9  21 -13    2.30    8.60
  -9 -21  13   15.86    9.20
   8  22 -12   -0.36    8.96
  -8 -22  12    2.91    8.84
   7  23 -11    1.09    8.47
  -7 -23  11   15.01    8.47
   6  24 -10   -2.78    8.35
  -6 -24  10    2.18    8.47
   5  25  -9    9.32    8.60
  -5 -25   9   -0.73    8.11
   4  26  -8    9.56    8.84
  -4 -26   8   -1.33   11.14
   3  27  -7    6.78    9.69
  -3 -27   7    0.61    7.38
   2  28  -6    0.24    9.81
  -2 -28   6  -10.53    8.60
   1  29  -5   -5.69    9.44
  -1 -29   5    3.63    8.35
   0  30  -4    1.21   13.20
   0 -30   4    6.05    8.11
  -1  31  -3    3.15   11.02
   1 -31   3   -2.30    8.72
  -2  32  -2   -5.57   11.38
   2 -32   2   -0.36    8.35
  -3  33  -1    1.45   10.41
   3 -33   1    3.63   13.68
  -4  34   0   -5.57   10.41
   4 -34   0   -1.57   14.04
  -5  35   1  -16.95   15.50
   5 -35  -1   -7.02   10.77
  -6  36   2   -0.24   10.90
   6 -36  -2   -9.56   13.56
  -7  37   3    6.30   11.02
   7 -37  -3   -8.96    9.69
  -8  38   4    0.12    9.20
  -9  39   5    5.69   10.77
   9 -39  -5    8.72   12.23
 -10  40   6    1.57   11.38
  11 -41  -7    3.63   10.17
  28   0 -32    5.57   14.65
  27   1 -31   -1.09   14.89
  26   2 -30   -5.81   12.71
 -26  -2  30  -12.35   17.55
  25   3 -29   -3.51   16.10
 -25  -3  29   -1.45   24.58
  24   4 -28    4.00   17.43
 -24  -4  28   15.74   23.12
  23   5 -27   -8.96   17.80
 -23  -5  27    8.72   24.21
  22   6 -26   21.91   22.64
 -22  -6  26   -5.93   25.67
  21   7 -25    6.42   12.47
 -21  -7  25    9.81   15.25
  20   8 -24   -3.87   11.86
 -20  -8  24   -0.36   13.80
  19   9 -23    3.39   14.29
 -19  -9  23   17.92   14.29
  18  10 -22    1.45   13.56
 -18 -10  22   -9.32   13.07
  17  11 -21   10.77   13.07
 -17 -11  21    5.33   13.68
  16  12 -20    8.47   13.32
 -16 -12  20   -5.57   15.50
  15  13 -19   11.50   12.23
 -15 -13  19  -11.14   13.68
  14  14 -18   39.22   15.13
 -14 -14  18   30.75   13.56
  13  15 -17   -2.78   10.17
 -13 -15  17   -5.93   11.38
  12  16 -16   35.59   11.26
 -12 -16  16   44.79   11.74
  11  17 -15   -6.54    8.96
 -11 -17  15   -3.27    9.56
  10  18 -14   16.10    9.08
 -10 -18  14   15.25    9.69
   9  19 -13    8.60    7.99
  -9 -19  13   17.92    8.96
   8  20 -12    9.32    8.11
  -8 -20  12   10.17    8.84
   7  21 -11   51.21    8.47
  -7 -21  11   53.03    8.96
   6  22 -10    5.93    8.72
  -6 -22  10    8.23    8.23
   5  23  -9   28.57    8.11
  -5 -23   9   28.33    9.44
   4  24  -8    2.42    8.72
  -4 -24   8    2.30   11.86
   3  25  -7    1.33    9.81
  -3 -25   7    1.33    8.11
   2  26  -6   -2.54   10.17
  -2 -26   6    7.38   12.11
   1  27  -5    0.85   10.90
  -1 -27   5    1.57    7.99
   0  28  -4   12.23   11.02
   0 -28   4    6.05    9.20
  -1  29  -3    5.08   10.90
   1 -29   3   -4.48    9.32
  -2  30  -2   18.40   11.02
   2 -30   2    5.57   13.32
  -3  31  -1   -0.48   16.59
   3 -31   1    3.87   14.53
  -4  32   0    2.78   10.77
   4 -32   0   -5.33    8.96
  -5  33   1    2.66   15.01
   5 -33  -1   -0.12    9.20
  -6  34   2   -0.97   11.62
   6 -34  -2    4.48   15.38
  -7  35   3    0.85   11.02
   7 -35  -3    7.63   10.41
  -8  36   4    8.60   11.86
   8 -36  -4   -9.32   15.50
  -9  37   5    0.85   11.38
   9 -37  -5   -1.57    9.08
 -10  38   6   -3.75    9.20
  10 -38  -6    0.85   10.05
 -11  39   7    0.36   17.07
  11 -39  -7   -0.85   17.92
  12 -40  -8   -4.12   12.35
  27  -1 -31   -6.30   10.65
 -27   1  31    2.54   14.89
  26   0 -30    5.33   19.61
 -26   0  30   -2.18   11.02
  25   1 -29  -13.68   19.25
 -25  -1  29    1.82   10.90
  24   2 -28   18.89   20.94
 -24  -2  28    5.08   24.21
  23   3 -27   -3.03   22.64
 -23  -3  27   -8.11   26.39
  22   4 -26   12.95   21.67
 -22  -4  26    0.97   26.15
  21   5 -25   -7.14   21.19
 -21  -5  25    1.21   11.38
  20   6 -24   -4.00   18.76
 -20  -6  24    2.42   21.79
  19   7 -23    7.87   13.80
 -19  -7  23   -4.60   15.50
  18   8 -22    7.02   12.47
 -18  -8  22   10.29   14.04
  17   9 -21   13.07   12.71
 -17  -9  21   -1.09   12.95
  16  10 -20    8.47   11.86
 -16 -10  20    4.84   12.71
  15  11 -19    2.66   10.53
 -15 -11  19  -10.05   12.47
  14  12 -18   -5.08    9.56
 -14 -12  18    1.94   10.65
  13  13 -17   -4.12   12.71
 -13 -13  17   19.25    9.32
  12  14 -16   20.70   15.62
 -12 -14  16   22.03   10.90
  11  15 -15   -2.42    9.08
 -11 -15  15   -6.05    9.56
  10  16 -14    4.00    7.99
 -10 -16  14   -1.94    8.72
   9  17 -13    7.02    8.60
  -9 -17  13    7.51    8.47
   8  18 -12    0.24    7.99
  -8 -18  12    9.81    8.47
   7  19 -11    2.78    8.11
  -7 -19  11    4.84    7.75
   6  20 -10   22.15    8.23
  -6 -20  10   38.14    8.72
   5  21  -9    4.84    8.84
  -5 -21   9   -1.09    8.23
   4  22  -8   -2.91    8.35
  -4 -22   8    0.36   11.62
   3  23  -7   21.31    8.96
  -3 -23   7   -5.08    7.87
   2  24  -6   12.23    8.96
  -2 -24   6    0.61    7.75
   1  25  -5    5.93    9.69
  -1 -25   5   -0.61    8.35
   0  26  -4   -4.72    9.69
   0 -26   4    1.69    8.60
  -1  27  -3  -14.77   10.65
   1 -27   3    3.39    8.84
  -2  28  -2  -11.99   10.29
   2 -28   2    3.27   10.90
  -3  29  -1    5.08   10.41
   3 -29   1    3.87    9.20
  -4  30   0    1.94   11.74
   4 -30   0    0.97    9.20
  -5  31   1  -11.26   12.23
   5 -31  -1   11.50    9.20
  -6  32   2   -6.78   10.29
   6 -32  -2    3.27   10.53
  -7  33   3   10.41   11.26
   7 -33  -3   -0.36   10.77
  -8  34   4    3.51   11.62
   8 -34  -4    5.45   16.95
  -9  35   5   11.38   13.32
   9 -35  -5   -2.30    9.44
 -10  36   6    5.93   12.95
  10 -36  -6    0.24    9.32
 -11  37   7   12.83   21.07
  11 -37  -7   -1.57    8.96
 -12  38   8    3.03   20.10
  12 -38  -8   -3.51   10.05
 -13  39   9   -2.78   20.10
 -14  40  10    4.24   17.07
  27  -3 -31    8.60   14.53
  26  -2 -30   -1.09   11.74
 -26   2  30   21.19   20.70
  25  -1 -29   -8.47   15.13
 -25   1  29   -4.36   11.38
  24   0 -28   10.90   23.85
 -24   0  28    0.97   13.68
  23   1 -27   10.53   19.61
 -23  -1  27   33.41   24.58
  22   2 -26   17.80   14.41
 -22  -2  26   11.86   28.21
  21   3 -25   -2.54   23.85
 -21  -3  25    0.36   13.68
  20   4 -24   11.14   13.80
 -20  -4  24   12.35   24.45
  19   5 -23   18.64   18.40
 -19  -5  23   -5.57   22.52
  18   6 -22    9.69   13.68
 -18  -6  22  -33.41   22.76
  17   7 -21   23.12   13.32
 -17  -7  21   30.14   14.65
  16   8 -20   -2.54   13.56
 -16  -8  20    5.21   15.62
  15   9 -19    6.66   12.47
 -15  -9  19    6.42   12.71
  14  10 -18   28.81   11.74
 -14 -10  18   12.83   11.99
  13  11 -17    3.15   11.50
 -13 -11  17   -5.08   12.23
  12  12 -16   84.26   14.04
 -12 -12  16   95.16   12.59
  11  13 -15    9.08   14.16
 -11 -13  15   23.12   14.29
  10  14 -14   88.86   11.99
 -10 -14  14  114.53   12.47
   9  15 -13    7.02    8.23
  -9 -15  13   -7.38    9.93
   8  16 -12   28.93    7.99
  -8 -16  12    7.63   13.92
   7  17 -11   39.47    9.20
  -7 -17  11   54.84    9.44
   6  18 -10   28.33    8.47
  -6 -18  10   37.17    8.47
   5  19  -9  125.91   11.02
  -5 -19   9  139.59   11.50
   4  20  -8   -0.73   13.07
  -4 -20   8    9.93   11.74
   3  21  -7   72.15   10.05
  -3 -21   7   64.04    8.47
   2  22  -6   -0.85    9.32
  -2 -22   6   -3.15    7.87
   1  23  -5   -3.03   10.29
  -1 -23   5    6.90    9.81
   0  24  -4    1.21   10.41
   0 -24   4    6.66    8.60
  -1  25  -3    3.75    9.93
   1 -25   3   12.35    9.32
  -2  26  -2   16.46   11.62
   2 -26   2   17.19    8.47
  -3  27  -1    9.69   10.29
   3 -27   1    3.63    9.69
  -4  28   0   10.90   12.11
   4 -28   0   12.59    9.56
  -5  29   1    9.81   11.86
   5 -29  -1   -1.94    9.81
  -6  30   2   -2.18   11.38
   6 -30  -2    5.81   10.90
  -7  31   3    5.81   11.02
   7 -31  -3    3.87    9.20
  -8  32   4   -2.91   11.86
   8 -32  -4    1.82    9.93
  -9  33   5    1.82   13.56
   9 -33  -5    4.84   10.77
 -10  34   6  -11.99   15.74
  10 -34  -6    1.33   11.50
 -11  35   7  -14.16   13.92
  11 -35  -7    6.05   11.62
 -12  36   8   17.68   24.33
  12 -36  -8   -2.18    9.69
 -13  37   9  -10.05   12.71
  13 -37  -9    4.72   10.41
 -14  38  10   -3.87   14.77
 -15  39  11   -1.33   18.76
  27  -5 -31   -0.85   11.02
 -27   5  31   14.16   13.07
  26  -4 -30   -1.94   10.17
 -26   4  30   20.70   18.64
  25  -3 -29   -0.97   15.13
 -25   3  29   -0.73   12.23
  24  -2 -28   10.90   13.32
 -24   2  28   -0.73   12.83
  23  -1 -27  -12.95   13.20
 -23   1  27    1.69   14.29
  22   0 -26   -5.69   22.76
 -22   0  26    9.44   14.65
  21   1 -25   -2.30   20.82
 -21  -1  25   -0.97   26.03
  20   2 -24    0.73   18.52
 -20  -2  24   -7.51   24.33
  19   3 -23  -25.54   25.18
 -19  -3  23  -15.74   31.72
  18   4 -22  -12.35   19.98
 -18  -4  22    0.24   24.82
  17   5 -21    4.60   13.07
 -17  -5  21   -1.82   14.04
  16   6 -20    0.00   12.47
 -16  -6  20   -7.75   14.41
  15   7 -19   -0.85   11.74
 -15  -7  19   -5.21   12.59
  14   8 -18    1.21   10.90
 -14  -8  18   12.83   12.83
  13   9 -17    3.51   10.77
 -13  -9  17   -1.57   11.99
  12  10 -16    0.73   10.05
 -12 -10  16    9.69   11.74
  11  11 -15   -0.48   12.35
 -11 -11  15  -11.62   10.41
  10  12 -14   34.14   13.20
 -10 -12  14   20.10    9.81
   9  13 -13   -2.42    9.20
  -9 -13  13   -9.56    9.69
   8  14 -12    0.24   12.95
  -8 -14  12   13.92    9.08
   7  15 -11   16.83    8.35
  -7 -15  11    0.12   13.56
   6  16 -10   26.15   12.11
  -6 -16  10   10.29   10.77
   5  17  -9   19.73    7.99
  -5 -17   9   14.53   12.71
   4  18  -8    5.93   11.86
  -4 -18   8   -9.56   10.77
   3  19  -7   11.26    8.11
  -3 -19   7   17.31    7.38
   2  20  -6    4.48    8.96
  -2 -20   6   -5.08   13.07
   1  21  -5   26.76    9.44
  -1 -21   5   13.92    8.60
   0  22  -4   -4.36    9.08
   0 -22   4    6.17    8.72
  -1  23  -3    4.00   10.29
   1 -23   3    0.12    8.35
  -2  24  -2  -20.94   10.77
   2 -24   2    3.63    8.60
  -3  25  -1    9.32   11.38
   3 -25   1    1.09    9.32
  -4  26   0    9.44   10.77
   4 -26   0    1.69    9.56
  -5  27   1    5.93   13.44
   5 -27  -1    8.60   11.38
  -6  28   2    4.72   13.56
   6 -28  -2   -3.51   11.74
  -7  29   3  -12.23   13.20
   7 -29  -3    9.08    9.32
  -8  30   4   -3.87   12.95
   8 -30  -4    4.96   10.29
  -9  31   5   -9.32   13.20
   9 -31  -5    0.73   10.41
 -10  32   6   12.23   15.13
  10 -32  -6   -1.94    9.56
 -11  33   7   10.77   14.65
  11 -33  -7    2.91   11.38
 -12  34   8   -5.93   15.25
  12 -34  -8    7.26   16.34
 -13  35   9   -0.48   12.47
  13 -35  -9    2.30   18.04
 -14  36  10    9.44   19.25
 -15  37  11   -1.69   19.98
  27  -7 -31  -10.53   17.31
 -27   7  31  -13.56   16.10
  26  -6 -30    3.03   13.07
 -26   6  30    2.42   15.98
  25  -5 -29  -15.50   15.25
 -25   5  29    0.85   15.01
  24  -4 -28   -1.82   14.16
 -24   4  28   -6.30   12.95
  23  -3 -27    2.06   15.13
 -23   3  27  -17.55   15.62
  22  -2 -26   -4.72   21.43
 -22   2  26    7.51   24.21
  21  -1 -25  -22.64   22.28
 -21   1  25   21.07   27.72
  20   0 -24  -17.19   22.40
 -20   0  24  -14.29   28.33
  19   1 -23    1.94   20.46
 -19  -1  23   -5.45   26.88
  18   2 -22   16.46   19.98
 -18  -2  22  -10.53   27.72
  17   3 -21   14.29   20.58
 -17  -3  21   -4.60   25.30
  16   4 -20    5.08   14.29
 -16  -4  20  -16.10   15.25
  15   5 -19   16.95    9.81
 -15  -5  19   12.83   20.58
  14   6 -18   -2.30   11.26
 -14  -6  18   -6.78   12.11
  13   7 -17    0.24   10.29
 -13  -7  17   -1.82   11.50
  12   8 -16   34.02   11.86
 -12  -8  16   41.65   11.99
  11   9 -15    9.93    9.93
 -11  -9  15   14.89   10.29
  10  10 -14   62.71   11.02
 -10 -10  14   68.64   11.26
   9  11 -13   12.35   12.23
  -9 -11  13    5.21    8.84
   8  12 -12  127.00   11.38
  -8 -12  12  130.75   11.14
   7  13 -11    3.39   12.23
  -7 -13  11   -4.00    7.99
   6  14 -10   -1.33    7.38
  -6 -14  10   12.11    7.26
   5  15  -9   97.21   13.92
  -5 -15   9  105.33   13.20
   4  16  -8   59.32   12.95
  -4 -16   8   61.14    8.35
   3  17  -7   93.82    8.47
  -3 -17   7   80.99    8.72
   2  18  -6   30.99    8.35
  -2 -18   6   12.83    7.99
   1  19  -5   62.11    9.93
  -1 -19   5   50.36    9.56
   0  20  -4    7.38    9.56
   0 -20   4   -2.30    8.23
  -1  21  -3    2.06   10.29
   1 -21   3   -0.36    9.08
  -2  22  -2   17.31   10.29
   2 -22   2   13.68    9.08
  -3  23  -1   -2.78    9.81
   3 -23   1   -2.06    9.93
  -4  24   0   22.03   12.11
   4 -24   0   12.47    9.93
  -5  25   1   -3.63   13.07
   5 -25  -1   -2.30   11.14
  -6  26   2   14.65   13.32
   6 -26  -2    7.38   10.90
  -7  27   3    2.78   14.65
   7 -27  -3   -7.38   11.99
  -8  28   4   -3.03   13.56
   8 -28  -4   -1.57   20.34
  -9  29   5   -0.24   15.01
   9 -29  -5    2.78   11.74
 -10  30   6   -7.87   15.38
  10 -30  -6   -5.69   10.29
 -11  31   7    7.99   14.89
  11 -31  -7    4.00   10.41
 -12  32   8    8.96   14.04
  12 -32  -8   -2.54    9.56
 -13  33   9   -4.24   14.41
  13 -33  -9    2.66    9.56
 -14  34  10   10.17   15.13
  14 -34 -10    5.21    8.72
  15 -35 -11   -1.33    8.47
  16 -36 -12    9.81   13.92
  17 -37 -13    1.09    8.96
  26  -8 -30   -1.09   11.26
 -26   8  30    6.05   13.92
  25  -7 -29    0.97   14.65
 -25   7  29    4.00   17.31
  24  -6 -28   -5.81   14.65
 -24   6  28   -1.09   16.22
  23  -5 -27   -2.66   15.74
 -23   5  27   -2.78   16.34
  22  -4 -26   -7.38   16.34
 -22   4  26  -10.90   17.19
  21  -3 -25    0.97   14.65
 -21   3  25   -2.30   17.68
  20  -2 -24   -0.36   20.94
 -20   2  24   15.98   27.60
  19  -1 -23   -9.20   16.10
 -19   1  23   -7.99   19.73
  18   0 -22   42.13   21.55
 -18   0  22    3.39   26.15
  17   1 -21   -5.08   20.46
 -17  -1  21   -2.66   12.47
  16   2 -20    9.93   18.40
 -16  -2  20   14.53   23.00
  15   3 -19    7.26   15.98
 -15  -3  19   18.40   21.19
  14   4 -18   68.40   13.80
 -14  -4  18   46.49   14.53
  13   5 -17    9.08   11.86
 -13  -5  17    3.39   12.47
  12   6 -16   30.51   10.77
 -12  -6  16    9.32   12.11
  11   7 -15    1.94    9.69
 -11  -7  15  -10.53   10.53
  10   8 -14   -7.75   10.29
 -10  -8  14   -0.61    9.81
   9   9 -13   22.15    9.08
  -9  -9  13   14.77    9.20
   8  10 -12   41.89    9.81
  -8 -10  12   42.37    8.84
   7  11 -11  167.55   12.35
  -7 -11  11  169.49   12.59
   6  12 -10    3.03    8.84
  -6 -12  10   12.59    7.75
   5  13  -9  105.81   14.04
  -5 -13   9  107.87   13.92
   4  14  -8   50.48    7.02
  -4 -14   8   31.60    6.66
   3  15  -7    3.51    7.26
  -3 -15   7    4.00    8.72
   2  16  -6   80.87    8.96
  -2 -16   6   81.23    8.72
   1  17  -5   32.20    7.99
  -1 -17   5   21.43    8.35
   0  18  -4  133.05   11.99
   0 -18   4  148.79   10.41
  -1  19  -3   34.99   13.20
   1 -19   3   27.00   10.90
  -2  20  -2   50.97   11.38
   2 -20   2   44.19    8.47
  -3  21  -1   11.14   10.05
   3 -21   1   -3.27    8.60
  -4  22   0  -10.41   12.95
   4 -22   0   12.35   15.86
  -5  23   1    1.45   18.52
   5 -23  -1    1.57   17.43
  -6  24   2    3.39   11.74
   6 -24  -2    2.91   10.05
  -7  25   3    5.69   12.35
   7 -25  -3   11.38   10.65
  -8  26   4   20.46   13.92
   8 -26  -4    4.12   10.05
  -9  27   5   10.05   14.41
   9 -27  -5    1.45   11.26
 -10  28   6    1.82   15.13
  10 -28  -6    6.66   11.62
 -11  29   7   -1.57   14.29
  11 -29  -7   -7.75   12.71
 -12  30   8   15.38   16.10
  12 -30  -8   -7.14   11.99
 -13  31   9   -8.23   15.38
  13 -31  -9   -4.24   11.62
 -14  32  10   -2.66   14.41
  14 -32 -10   -0.97   11.50
 -15  33  11    8.96   15.01
  15 -33 -11   -4.72   11.62
  16 -34 -12   -0.73    9.20
  17 -35 -13   -5.57   13.56
  26 -10 -30  -10.05   20.46
 -26  10  30    7.26   35.11
  25  -9 -29    5.81   20.34
 -25   9  29   -4.00   15.50
  24  -8 -28   -1.45   13.80
 -24   8  28    2.42   16.71
  23  -7 -27   -1.21   15.13
 -23   7  27   -3.51   16.71
  22  -6 -26    5.21   14.89
 -22   6  26    4.24   17.31
  21  -5 -25   -3.27   15.98
 -21   5  25    6.78   19.37
  20  -4 -24   20.10   15.62
 -20   4  24   -6.90   17.80
  19  -3 -23    6.54   14.41
 -19   3  23    4.72   18.52
  18  -2 -22    7.87   22.76
 -18   2  22    1.69   18.04
  17  -1 -21    7.14   20.58
 -17   1  21   -9.08   28.57
  16   0 -20   -3.51   20.58
 -16   0  20   22.52   26.15
  15   1 -19   18.40   18.40
 -15  -1  19    2.42   14.77
  14   2 -18    7.14    9.81
 -14  -2  18  -17.19   23.24
  13   3 -17    8.60   12.71
 -13  -3  17    8.23   13.92
  12   4 -16    4.24   11.02
 -12  -4  16    3.51   12.95
  11   5 -15   25.67   10.53
 -11  -5  15   45.16   11.26
  10   6 -14    8.96   10.77
 -10  -6  14   -2.06   12.83
   9   7 -13   79.78   10.17
  -9  -7  13   73.00   10.29
   8   8 -12   51.57   10.29
  -8  -8  12   59.68    8.84
   7   9 -11   68.04    9.93
  -7  -9  11   50.97    9.08
   6  10 -10   71.55    8.35
  -6 -10  10   58.72    8.11
   5  11  -9   43.58    7.38
  -5 -11   9   50.24    8.23
   4  12  -8   22.76    6.90
  -4 -12   8   15.74    6.90
   3  13  -7   18.52    7.02
  -3 -13   7   15.25    8.72
   2  14  -6  134.62    8.72
  -2 -14   6  141.52    8.23
   1  15  -5   11.74    6.42
  -1 -15   5   18.16    6.05
   0  16  -4   19.85    7.87
   0 -16   4   17.68    6.66
  -1  17  -3   16.34    9.32
   1 -17   3   11.02    7.87
  -2  18  -2    3.27   14.29
   2 -18   2   20.34    8.11
  -3  19  -1   45.04    9.69
   3 -19   1   23.97    9.20
  -4  20   0    6.78   10.65
   4 -20   0    4.00    9.93
  -5  21   1   28.57   11.62
   5 -21  -1   19.49   13.80
  -6  22   2   -0.61   12.11
   6 -22  -2  -25.06   15.38
  -7  23   3   -0.85   12.59
   7 -23  -3   -9.08   11.74
  -8  24   4    4.36   14.89
   8 -24  -4   10.17   12.83
  -9  25   5   11.26   16.22
   9 -25  -5    0.36   11.14
 -10  26   6   10.41   17.43
  10 -26  -6   -3.15   12.35
 -11  27   7    2.78   16.34
  11 -27  -7   -5.45   12.83
 -12  28   8   -0.24   15.62
  12 -28  -8    4.12   12.47
 -13  29   9   19.13   15.86
  13 -29  -9    2.06   13.20
 -14  30  10    6.42   17.68
  14 -30 -10   15.62   12.71
 -15  31  11   -2.78   15.25
  15 -31 -11   -4.12   12.47
 -16  32  12    5.69   12.59
  16 -32 -12   -0.48   10.05
 -17  33  13    3.15   13.32
  17 -33 -13   -5.57   14.29
  18 -34 -14    3.63   11.50
  25 -11 -29   -2.78   18.64
 -25  11  29  -20.22   38.01
  24 -10 -28    2.42   20.10
 -24  10  28   -0.61   14.16
  23  -9 -27   -7.75   15.25
 -23   9  27  -18.89   15.50
  22  -8 -26   -6.54   14.77
 -22   8  26   -4.24   17.80
  21  -7 -25    1.69   14.65
 -21   7  25   -7.38   17.80
  20  -6 -24    3.75   15.86
 -20   6  24   -8.96   18.64
  19  -5 -23  -10.53   15.01
 -19   5  23   -6.42   17.55
  18  -4 -22    6.78   15.74
 -18   4  22   -9.56   18.52
  17  -3 -21   -0.97   20.82
 -17   3  21    2.42   28.57
  16  -2 -20  -10.29   20.94
 -16   2  20  -14.77   30.51
  15  -1 -19   17.92   17.92
 -15   1  19   20.22   15.25
  14   0 -18   26.63   19.73
 -14   0  18   12.23   22.40
  13   1 -17   -3.51   16.71
 -13  -1  17   -6.30   21.91
  12   2 -16  342.00   20.46
 -12  -2  16  339.34   20.58
  11   3 -15    5.81   10.53
 -11  -3  15  -13.20   12.35
  10   4 -14  311.50   16.34
 -10  -4  14  287.40   16.34
   9   5 -13  140.19   11.38
  -9  -5  13  121.55   11.62
   8   6 -12   19.13    8.47
  -8  -6  12    5.33    8.96
   7   7 -11  433.04   18.28
  -7  -7  11  435.22   18.76
   6   8 -10   45.76   10.17
  -6  -8  10   41.77    7.99
   5   9  -9 2447.90   96.12
  -5  -9   9 2409.16  104.11
   3  11  -7  763.31   25.06
  -3 -11   7  704.71   37.65
   2  12  -6  492.00   16.83
   1  13  -5   72.64   10.41
   0  14  -4  623.96   20.82
   0 -14   4  661.73   21.07
  -1  15  -3    0.85    7.75
   1 -15   3   10.90    7.38
  -2  16  -2  401.33   18.04
   2 -16   2  378.44   16.46
  -3  17  -1    5.45   10.53
   3 -17   1    6.66    7.87
  -4  18   0  145.40   12.83
   4 -18   0  140.68   11.86
  -5  19   1   49.76   12.47
   5 -19  -1   66.71   11.74
  -6  20   2    8.11   12.11
   6 -20  -2   16.71   10.53
  -7  21   3   69.97   13.07
   7 -21  -3   79.78   11.99
  -8  22   4    1.21   13.07
   8 -22  -4    7.75   10.65
  -9  23   5   25.18   12.95
   9 -23  -5   17.68   10.65
 -10  24   6    0.85   15.13
  10 -24  -6   -4.72   12.95
 -11  25   7   14.41   16.34
  11 -25  -7   19.25   13.07
 -12  26   8   -1.21   16.10
  12 -26  -8   -1.09   13.56
 -13  27   9  -19.25   19.37
  13 -27  -9   10.65   13.44
 -14  28  10   11.99   17.31
  14 -28 -10  -10.41   13.92
 -15  29  11    3.51   16.34
  15 -29 -11   -2.54   12.59
 -16  30  12   14.89   17.19
  16 -30 -12   -8.84   14.65
 -17  31  13   -3.87   11.50
  17 -31 -13    1.33   12.23
 -18  32  14    7.02   11.14
  18 -32 -14    0.73    9.20
  19 -33 -15    4.24    9.93
  25 -13 -29    7.02   18.28
 -25  13  29  -10.17   28.93
  24 -12 -28   -1.82   19.25
 -24  12  28    8.47   30.39
  23 -11 -27    4.60   14.29
 -23  11  27  -10.17   15.25
  22 -10 -26    6.05   14.29
 -22  10  26   -5.81   17.19
  21  -9 -25   -3.27   13.68
 -21   9  25   -3.39   14.29
  20  -8 -24    4.24   15.50
 -20   8  24   14.89   18.52
  19  -7 -23   14.65   15.13
 -19   7  23    6.42   20.34
  18  -6 -22   -6.54   16.46
 -18   6  22   -6.54   17.80
  17  -5 -21   15.01   16.22
 -17   5  21   10.29   17.80
  16  -4 -20    0.97   14.41
 -16   4  20   19.85   17.43
  15  -3 -19   30.75   13.44
 -15   3  19   11.62   17.19
  14  -2 -18    6.05   19.37
 -14   2  18   18.28   23.12
  13  -1 -17   34.26   18.16
 -13   1  17    4.60   11.26
  12   0 -16   97.94   14.41
 -12   0  16   76.15   14.89
  11   1 -15    9.81   11.62
 -11  -1  15   12.35   12.11
  10   2 -14  122.76   12.59
 -10  -2  14  129.78   13.32
   9   3 -13   29.54    9.44
  -9  -3  13   20.34   10.05
   8   4 -12   12.83    8.60
  -8  -4  12   15.25    9.32
   7   5 -11   72.27    8.84
  -7  -5  11  100.85   11.26
   6   6 -10   74.21    9.44
  -6  -6  10   77.12    9.56
   5   7  -9  425.90   28.09
  -5  -7   9  446.97   19.01
   4   8  -8   82.20    8.60
  -4  -8   8   94.91    8.60
   3   9  -7  272.76   12.35
  -3  -9   7  268.16   12.95
   2  10  -6  186.56    9.20
  -2 -10   6  195.28    9.56
   1  11  -5   42.01    6.78
  -1 -11   5   42.86    7.87
   0  12  -4  103.87    7.75
   0 -12   4  130.51    7.99
  -1  13  -3   80.99    8.60
   1 -13   3   77.36    7.87
  -2  14  -2    4.84    6.90
   2 -14   2   14.53    6.42
  -3  15  -1    7.38    8.47
   3 -15   1    0.36   10.53
  -4  16   0   24.82    9.69
   4 -16   0   20.82    9.69
  -5  17   1   26.27   10.65
   5 -17  -1   22.76    9.32
  -6  18   2   39.71   12.95
   6 -18  -2    8.72   11.02
  -7  19   3   18.16   12.11
   7 -19  -3   16.71   11.62
  -8  20   4   13.56   12.59
   8 -20  -4   -2.91   12.23
  -9  21   5   15.13   12.11
   9 -21  -5    0.24   10.41
 -10  22   6    3.27   14.65
  10 -22  -6   18.16   12.11
 -11  23   7   18.52   15.62
  11 -23  -7   22.03   14.16
 -12  24   8    7.63   17.43
  12 -24  -8    6.30   14.29
 -13  25   9   -2.06   17.19
  13 -25  -9  -10.65   14.16
 -14  26  10   24.58   17.55
  14 -26 -10    4.84   14.29
 -15  27  11   19.61   19.13
  15 -27 -11    4.60   16.10
 -16  28  12  -16.59   16.71
  16 -28 -12   -1.57   14.16
 -17  29  13   -6.17   14.53
  17 -29 -13    2.18   11.14
 -18  30  14    9.81   14.04
  18 -30 -14    5.08   10.90
 -19  31  15    1.09   11.74
  19 -31 -15   -7.14    9.44
  24 -14 -28    8.84   19.01
 -24  14  28    5.57   28.81
  23 -13 -27   -4.72   21.07
 -23  13  27   46.00   34.26
  22 -12 -26   21.31   13.56
 -22  12  26   -1.33   16.71
  21 -11 -25   -9.20   14.77
 -21  11  25  -25.42   19.01
  20 -10 -24   -7.87   16.10
 -20  10  24   -0.85   19.01
  19  -9 -23    3.27   16.95
 -19   9  23    3.75   19.25
  18  -8 -22   21.07   16.59
 -18   8  22    4.72   20.46
  17  -7 -21   11.86   14.16
 -17   7  21   49.15   20.46
  16  -6 -20    2.42   13.56
 -16   6  20  -28.93   17.68
  15  -5 -19   20.46   13.32
 -15   5  19   34.75   17.55
  14  -4 -18   38.38   13.32
 -14   4  18   35.83   17.43
  13  -3 -17   39.71   19.49
 -13   3  17   34.02   24.45
  12  -2 -16  372.51   22.28
 -12   2  16  350.48   21.31
  11  -1 -15   -0.12   11.02
 -11   1  15    6.54   14.29
  10   0 -14  783.52   28.81
 -10   0  14  738.97   29.78
   9   1 -13   55.33   10.29
  -9  -1  13   45.28    9.93
   8   2 -12  230.50   13.07
  -8  -2  12  205.93   14.29
   7   3 -11  709.67   27.12
  -7  -3  11  662.82   25.42
   6   4 -10  265.98   13.44
  -6  -4  10  265.73   14.16
   5   5  -9 1637.26   74.21
  -5  -5   9 1639.81   67.07
   4   6  -8   -7.38    7.14
  -4  -6   8   -4.36    6.90
   3   7  -7 1929.03   77.60
  -3  -7   7 1869.95   79.54
   2   8  -6  223.60   11.74
  -2  -8   6  257.26   16.83
   1   9  -5  524.21   19.25
  -1  -9   5  531.47   19.49
   0  10  -4  302.05   11.99
   0 -10   4  306.90   11.74
  -1  11  -3    9.69    6.66
   1 -11   3    5.81    5.57
  -2  12  -2  455.32   17.80
   2 -12   2  446.97   23.97
  -3  13  -1   97.21    9.44
   3 -13   1   83.65    8.60
  -4  14   0  593.70   33.66
   4 -14   0  657.13   22.03
  -5  15   1    9.44   10.41
   5 -15  -1   16.34   10.05
  -6  16   2   92.25   11.74
   6 -16  -2   85.11   10.41
  -7  17   3   83.05   12.83
   7 -17  -3   70.70   11.02
  -8  18   4  -15.74   14.29
   8 -18  -4    5.81   12.83
  -9  19   5  127.12   17.31
   9 -19  -5  153.87   15.25
 -10  20   6   36.68   13.92
  10 -20  -6   21.31   11.86
 -11  21   7   43.10   15.62
  11 -21  -7   45.88   13.56
 -12  22   8  -12.11   17.07
  12 -22  -8  -15.98   13.44
 -13  23   9   16.22   18.89
  13 -23  -9   14.53   14.77
 -14  24  10   21.91   18.40
  14 -24 -10   -5.21   15.98
 -15  25  11   -6.90   17.80
  15 -25 -11  -14.29   15.86
 -16  26  12    4.84   17.31
  16 -26 -12   -0.73   13.80
 -17  27  13    4.12   16.34
  17 -27 -13   -5.93   12.35
 -18  28  14    4.96   14.89
  18 -28 -14   12.23   11.99
 -19  29  15  -11.50   13.68
  19 -29 -15   -5.69   13.56
 -20  30  16   -9.93   17.43
  20 -30 -16    0.85   11.74
  21 -31 -17   -1.09   14.53
  24 -16 -28    3.87   18.76
 -24  16  28   22.64   25.42
  23 -15 -27  -23.49   21.07
 -23  15  27   17.19   26.76
  22 -14 -26  -15.01   28.57
 -22  14  26    6.17   17.43
  21 -13 -25    4.12   12.95
 -21  13  25  -30.51   27.12
  20 -12 -24    6.42   13.56
 -20  12  24   27.60   27.60
  19 -11 -23    0.00   16.46
 -19  11  23    7.75   28.57
  18 -10 -22   22.15   16.22
 -18  10  22  -22.28   31.72
  17  -9 -21   13.32   16.10
 -17   9  21   22.64   26.03
  16  -8 -20   -7.75   14.77
 -16   8  20   -9.69   22.52
  15  -7 -19   12.11   20.70
 -15   7  19   17.19   23.00
  14  -6 -18   -8.60   13.92
 -14   6  18  -24.33   15.86
  13  -5 -17    2.91   19.01
 -13   5  17    7.99   15.74
  12  -4 -16   10.90   11.74
 -12   4  16    8.35   19.37
  11  -3 -15    4.36   12.47
 -11   3  15   11.74   13.80
  10  -2 -14  134.02   12.95
 -10   2  14  132.44   14.29
   9  -1 -13   41.04   10.41
  -9   1  13   57.99   11.99
   8   0 -12  230.14   13.07
  -8   0  12  204.84   12.83
   7   1 -11   11.26    7.99
  -7  -1  11   15.01    8.84
   6   2 -10  189.10   11.62
  -6  -2  10  192.73   12.23
   5   3  -9   36.68    7.26
  -5  -3   9   18.40    7.26
   4   4  -8  176.63   11.14
  -4  -4   8  188.50   11.62
   3   5  -7  280.87   13.68
  -3  -5   7  283.41   13.56
   2   6  -6   14.89    5.33
  -2  -6   6   10.65    6.30
   1   7  -5  243.22   11.62
  -1  -7   5  243.94   11.62
   0   8  -4  297.70   16.71
   0  -8   4  257.14   11.38
  -1   9  -3   66.95    6.42
   1  -9   3   64.89    5.93
  -2  10  -2  356.05   14.53
   2 -10   2  391.64   14.65
  -3  11  -1   -7.51    7.26
   3 -11   1   -4.84    6.54
  -4  12   0   90.31    9.08
   4 -12   0   96.85    8.35
  -5  13   1   73.12    9.93
   5 -13  -1   77.00    9.20
  -6  14   2  114.89   11.74
   6 -14  -2  124.45   10.77
  -7  15   3   10.77   10.41
   7 -15  -3    6.90    9.44
  -8  16   4   24.45   13.80
   8 -16  -4   23.37   10.77
  -9  17   5    2.18   11.62
   9 -17  -5   12.35   11.14
 -10  18   6   -0.85   14.04
  10 -18  -6    5.21   13.20
 -11  19   7    6.54   15.13
  11 -19  -7   25.91   12.83
 -12  20   8    8.84   16.10
  12 -20  -8   -9.20   13.56
 -13  21   9   13.07   17.43
  13 -21  -9   11.38   14.16
 -14  22  10   -0.61   21.19
  14 -22 -10   17.80   14.16
 -15  23  11   -2.06   17.55
  15 -23 -11    0.97   13.68
 -16  24  12  -17.31   17.80
  16 -24 -12  -17.55   14.41
 -17  25  13   -2.30   15.74
  17 -25 -13   -0.36   13.68
 -18  26  14    7.63   19.25
  18 -26 -14  -13.92   14.16
 -19  27  15    5.93   16.59
  19 -27 -15   -4.36   13.44
 -20  28  16    4.48   10.77
  20 -28 -16   -9.08   11.50
 -21  29  17    8.47   13.68
  21 -29 -17   -5.08    8.23
  22 -30 -18   -7.14   13.56
  24 -18 -28    5.08   12.47
 -24  18  28    4.48   20.58
  23 -17 -27    3.51   19.49
 -23  17  27    6.54   26.88
 -22  16  26    9.69   17.92
  21 -15 -25   -3.15   10.53
 -21  15  25   -7.63   19.61
 -20  14  24  -18.40   26.63
 -19  13  23   -7.26   25.06
 -18  12  22  -16.95   27.84
 -17  11  21   21.19   26.76
  16 -10 -20    0.24   18.40
 -16  10  20   -8.96   21.07
  15  -9 -19    8.11   20.94
  14  -8 -18    7.26   23.49
  13  -7 -17   -2.18   11.14
  12  -6 -16    7.26   19.13
  11  -5 -15   11.86   11.99
 -11   5  15   40.44   21.67
  10  -4 -14  297.33   18.52
 -10   4  14  260.53   19.37
   9  -3 -13   21.79    8.35
  -9   3  13   55.45   11.62
   8  -2 -12  255.69   14.41
  -8   2  12  225.42   14.77
   7  -1 -11   12.83    8.23
  -7   1  11    7.38   10.29
   6   0 -10   47.21    8.47
  -6   0  10   57.26    8.60
   5   1  -9  461.37   19.01
  -5  -1   9  453.87   18.40
   4   2  -8   70.58    7.63
  -4  -2   8   76.63    8.35
   3   3  -7  741.15   28.57
  -3  -3   7  745.87   27.84
   2   4  -6   41.40    7.63
  -2  -4   6   26.39    7.38
   1   5  -5  973.96   35.23
   0   6  -4  101.81   11.14
   1  -7   3   20.70    7.51
  -2   8  -2  737.64   36.08
   2  -8   2  940.42   28.93
  -3   9  -1   69.01    8.47
   3  -9   1   78.33    7.51
  -4  10   0  302.66   13.92
   4 -10   0  339.70   14.77
  -5  11   1   43.70    8.35
   5 -11  -1   40.92    8.11
  -6  12   2  468.76   19.73
   6 -12  -2  458.71   18.40
  -7  13   3   15.38    8.96
   7 -13  -3   16.22    8.84
  -8  14   4   18.16   12.11
   8 -14  -4    2.30   10.53
  -9  15   5   69.61   13.20
   9 -15  -5   92.13   12.23
 -10  16   6   28.45   12.71
  10 -16  -6   13.20   10.65
 -11  17   7   60.65   14.29
  11 -17  -7   47.94   14.53
 -12  18   8   19.13   14.29
  12 -18  -8    8.47   14.04
 -13  19   9   24.94   15.98
  13 -19  -9   28.57   21.43
 -14  20  10    1.94   15.86
  14 -20 -10   -7.75   12.95
 -15  21  11    3.87   17.55
  15 -21 -11    9.81   13.68
 -16  22  12    1.82   17.43
  16 -22 -12   12.71   14.29
 -17  23  13   -4.84   17.07
  17 -23 -13   12.47   13.56
 -18  24  14   -9.81   19.13
  18 -24 -14   -7.87   15.13
 -19  25  15   -8.84   23.97
  19 -25 -15    4.96   12.47
 -20  26  16    0.85   16.10
  20 -26 -16   -4.00   12.71
 -21  27  17   -3.27   13.68
  21 -27 -17   -1.21   10.29
 -22  28  18    4.00   13.20
  22 -28 -18   -0.12   11.26
 -23  29  19    2.06   15.13
  23 -29 -19    3.15   12.23
  22 -18 -26   24.70   24.33
 -22  18  26   -3.63   18.04
  21 -17 -25    2.18   15.50
 -21  17  25  -10.29   19.98
  20 -16 -24   -0.85   21.55
 -20  16  24  -10.90   26.51
  19 -15 -23   -7.63   20.46
 -19  15  23  -26.76   18.76
  18 -14 -22   -6.66   22.64
 -18  14  22    2.18   21.31
  17 -13 -21   22.28   24.21
 -17  13  21   -0.61   25.42
  16 -12 -20   21.19   22.28
 -16  12  20   25.18   27.48
  15 -11 -19    1.69   19.49
 -15  11  19   10.41   17.92
 -14  10  18   49.15   22.88
 -13   9  17   27.24   23.73
 -12   8  16   25.06   22.28
  11  -7 -15   18.16   16.95
 -11   7  15    2.91   13.68
  10  -6 -14    6.54   15.74
 -10   6  14   19.73   21.19
   9  -5 -13  119.13   12.59
  -9   5  13   92.86   20.70
   8  -4 -12   27.84   10.53
  -8   4  12    6.05   16.46
   7  -3 -11  831.59   29.66
  -7   3  11  772.63   40.80
   6  -2 -10  206.29   11.38
  -6   2  10  188.01   17.55
   5  -1  -9  467.79   20.10
  -5   1   9  476.02   27.97
   4   0  -8  249.75   12.59
  -4   0   8  259.80   13.56
   3   1  -7   31.36    7.26
  -3  -1   7   42.01   10.65
   2   2  -6  140.55    9.56
  -2  -2   6  142.01    9.81
   1   3  -5    4.12    6.05
  -1  -3   5   17.55    5.93
   0  -4   4 5531.39  212.47
  -1   5  -3    3.39    4.72
   1  -5   3   21.91    4.72
  -2   6  -2  134.26    8.60
   2  -6   2  132.44    8.35
   3  -7   1   41.77    6.66
  -4   8   0  287.77   13.68
   4  -8   0  301.93   14.29
  -5   9   1  429.05   19.13
   5  -9  -1  441.88   19.13
  -6  10   2  147.21   11.50
   6 -10  -2  165.98   11.14
  -7  11   3  682.19   36.68
  -8  12   4   15.01   10.17
   8 -12  -4   15.25    9.32
  -9  13   5   99.03   12.47
   9 -13  -5  110.53   11.99
 -10  14   6    2.54   12.47
  10 -14  -6    0.12   11.14
 -11  15   7  -12.59   12.35
  11 -15  -7   -1.69   18.16
 -12  16   8   -2.66   14.29
  12 -16  -8   15.25   17.80
 -13  17   9    6.54   14.77
  13 -17  -9    7.26   13.92
 -14  18  10   17.07   14.89
  14 -18 -10   25.79   14.04
 -15  19  11    1.69   16.10
  15 -19 -11   -0.85   14.04
 -16  20  12   18.40   19.49
  16 -20 -12    4.72   14.53
 -17  21  13  -21.67   26.15
  17 -21 -13   -6.66   16.71
 -18  22  14    1.57   17.19
  18 -22 -14  -13.56   24.82
 -19  23  15   31.84   18.04
  19 -23 -15  -11.50   11.26
 -20  24  16   -1.21   16.10
  20 -24 -16    4.12    7.63
 -21  25  17  -17.55   26.15
  21 -25 -17   -5.45   12.23
 -22  26  18    4.24   12.95
  22 -26 -18    7.75   11.50
 -23  27  19    7.02   12.59
  23 -27 -19    1.21   12.11
 -23  21  27   10.77   23.97
 -22  20  26    2.42   17.07
  21 -19 -25   -6.54   12.83
 -21  19  25   13.80   18.04
  20 -18 -24    2.66   17.31
 -20  18  24    4.48   26.51
  19 -17 -23    0.48   15.50
 -19  17  23  -17.31   17.80
  18 -16 -22  -16.22   25.06
 -18  16  22  -26.27   28.93
  17 -15 -21   15.62   23.24
 -17  15  21    5.57   27.24
  16 -14 -20   25.67   22.52
 -16  14  20    5.81   19.25
  15 -13 -19   -0.61   14.77
 -15  13  19  -13.32   19.37
  14 -12 -18   -4.24   22.03
 -14  12  18   -1.82   25.30
  13 -11 -17   10.90   18.89
 -13  11  17   -9.44   22.15
  12 -10 -16    7.26   13.07
 -12  10  16   15.13   16.59
  11  -9 -15   10.65   13.07
 -11   9  15   17.19   14.29
  10  -8 -14    3.27    9.56
 -10   8  14   20.94   14.53
   9  -7 -13   83.41   11.86
  -9   7  13   89.59   13.56
   8  -6 -12   -1.82   13.80
  -8   6  12    8.47   10.53
   7  -5 -11   97.21   14.89
  -7   5  11   66.95   12.47
   6  -4 -10  276.87   22.28
  -6   4  10  265.86   15.01
   5  -3  -9   21.19   10.41
  -5   3   9   27.48   11.86
   4  -2  -8   80.02   10.90
  -4   2   8   61.02   12.59
   3  -1  -7   45.40    7.26
   2   0  -6  459.80   20.10
  -2   0   6  444.79   28.33
   1   1  -5    0.97    5.08
  -1  -1   5    4.84    7.51
   0   2  -4  224.33   11.62
   0  -2   4  250.72   17.07
  -1   3  -3 1008.10   46.61
   1  -3   3 1001.68   32.93
  -2   4  -2  765.97   36.44
   2  -4   2  827.35   27.84
  -3   5  -1    9.32    5.45
   3  -5   1   17.68    5.33
  -4   6   0  115.86   15.38
  -5   7   1  253.26   14.65
   5  -7  -1  293.46   15.62
  -6   8   2  207.14   19.37
   6  -8  -2  235.83   13.68
  -7   9   3  243.94   13.80
   7  -9  -3  243.34   14.53
  -8  10   4   30.63   15.01
   8 -10  -4    5.69    8.96
  -9  11   5   43.22   11.26
   9 -11  -5   43.95   10.05
 -10  12   6    2.78   11.14
  10 -12  -6   11.38   10.05
 -11  13   7   12.35   12.23
  11 -13  -7   -3.75   11.26
 -12  14   8    8.96   14.04
  12 -14  -8   16.95   11.14
 -13  15   9    9.32   14.65
  13 -15  -9   10.53   13.20
 -14  16  10    0.97   15.86
  14 -16 -10    6.66   12.47
 -15  17  11  -14.53   16.71
  15 -17 -11    0.97   13.20
 -16  18  12  -15.38   18.89
  16 -18 -12   16.34   15.50
 -17  19  13    8.47   18.52
  17 -19 -13   -9.32   15.25
 -18  20  14   30.14   18.76
  18 -20 -14    1.09   15.50
 -19  21  15   -1.33   18.04
  19 -21 -15    9.08   15.38
 -20  22  16   20.10   21.19
  20 -22 -16    2.30   14.65
 -21  23  17   -8.47   17.92
  21 -23 -17    0.36    6.17
 -22  24  18    4.48   17.43
  22 -24 -18    3.27    7.14
 -23  25  19   -2.30   17.80
  23 -25 -19    3.51    8.35
 -24  26  20   -1.94   13.20
  24 -26 -20   -0.85   14.16
  22 -22 -26    1.94   15.86
 -22  22  26   -6.66   13.92
  21 -21 -25   -1.69   12.59
 -21  21  25   -2.42   13.92
  20 -20 -24    5.81   13.32
 -20  20  24    8.23   18.16
  19 -19 -23    7.87   15.50
 -19  19  23    9.93   18.04
  18 -18 -22  -12.35   15.86
 -18  18  22   -6.17   18.52
  17 -17 -21    2.66   22.28
 -17  17  21   -8.60   20.34
  16 -16 -20   14.65   24.94
 -16  16  20    5.21   19.85
  15 -15 -19    0.48   15.50
 -15  15  19    2.42   17.55
  14 -14 -18   43.83   16.59
 -14  14  18   53.87   20.94
  13 -13 -17    4.36   15.50
 -13  13  17    6.17   22.03
  12 -12 -16   97.21   15.38
 -12  12  16   85.11   18.52
  11 -11 -15   12.59   20.10
 -11  11  15   -3.75   23.37
  10 -10 -14   74.94   12.59
 -10  10  14   71.06   20.70
   9  -9 -13   26.15   10.90
  -9   9  13   19.13   13.68
   8  -8 -12   60.77   11.62
  -8   8  12   52.42   13.44
   7  -7 -11  485.71   21.79
  -7   7  11  485.83   21.91
   6  -6 -10   89.47   10.17
  -6   6  10   94.43   11.99
   5  -5  -9 1902.15   87.04
  -5   5   9 1889.20   85.47
   4  -4  -8  205.32   17.07
  -4   4   8  231.35   12.83
   3  -3  -7  805.80   40.56
  -3   3   7  791.63   27.60
   2  -2  -6  137.41   13.68
  -2   2   6  117.31   10.05
   1  -1  -5   17.92    7.38
  -1   1   5   15.01    5.57
   0   0  -4 7440.20  276.39
   0   0   4 7067.57  269.12
  -1   1  -3   46.97    5.81
   1  -1   3   33.90    4.84
  -3   3  -1 1145.99   38.98
   3  -3   1 1138.36   55.57
  -4   4   0 6964.54  261.62
   4  -4   0 7056.55  268.88
  -6   6   2   26.88    8.11
   6  -6  -2    9.81   11.38
  -7   7   3 1892.47   87.04
   7  -7  -3 1984.35   92.73
  -8   8   4   98.55   11.74
   8  -8  -4  103.99   10.29
 -10  10   6   54.12   11.74
  10 -10  -6   46.73   10.41
 -11  11   7  180.63   15.01
  11 -11  -7  175.54   13.32
 -12  12   8  106.05   14.41
  12 -12  -8  117.79   14.65
 -13  13   9    6.54   13.68
  13 -13  -9    7.75   11.74
 -14  14  10   94.19   16.46
  14 -14 -10  123.36   15.86
 -15  15  11    7.02   15.98
  15 -15 -11  -20.82   13.80
 -16  16  12   45.40   18.52
  16 -16 -12   66.34   15.86
 -17  17  13   -9.20   18.52
  17 -17 -13   15.13   14.89
 -18  18  14   -0.73   18.52
  18 -18 -14    7.75   14.65
 -19  19  15   -0.61   19.61
  19 -19 -15   13.56   17.19
 -20  20  16    3.51   18.76
  20 -20 -16   -7.14   14.53
 -21  21  17   -4.84   19.01
  21 -21 -17   -8.60   13.20
 -22  22  18   13.07   19.25
  22 -22 -18    1.09   12.35
 -23  23  19    0.73   19.01
  23 -23 -19    0.85    4.12
 -24  24  20   -6.78   16.95
  24 -24 -20   -1.09    7.38
 -25  25  21    5.93   23.61
  25 -25 -21    6.90   17.31
  21 -23 -25  -10.41   16.34
 -21  23  25   -1.57   11.86
  20 -22 -24    7.26   19.25
 -20  22  24    4.72   13.68
  19 -21 -23    4.48   13.68
 -19  21  23    7.99   15.86
  18 -20 -22   -4.60   15.98
 -18  20  22    1.33   18.04
  17 -19 -21   14.53   17.19
 -17  19  21   16.22   19.13
  16 -18 -20   -4.96   15.86
 -16  18  20   -1.33   19.73
  15 -17 -19   -5.33   15.25
 -15  17  19   12.59   20.34
  14 -16 -18   10.65   15.01
 -14  16  18   -5.45   18.16
  13 -15 -17   -1.82   15.25
 -13  15  17   12.23   16.83
  12 -14 -16    5.81   13.92
 -12  14  16   -1.94   15.62
  11 -13 -15   14.77   13.32
 -11  13  15   -4.48   16.10
  10 -12 -14    3.15   12.71
 -10  12  14   35.96   14.41
   9 -11 -13    1.09   11.50
  -9  11  13   26.39   14.04
   8 -10 -12   65.37   11.50
  -8  10  12   39.71   13.20
   7  -9 -11   53.75   10.77
  -7   9  11   45.28   11.74
   6  -8 -10   53.39    9.93
  -6   8  10   59.08   10.77
   5  -7  -9  511.86   22.15
  -5   7   9  513.91   22.52
   4  -6  -8    3.87    7.51
  -4   6   8    7.02    8.23
   3  -5  -7  338.86   16.34
  -3   5   7  342.49   17.19
   2  -4  -6   44.79    6.66
  -2   4   6   38.74    7.87
   1  -3  -5    6.42    5.57
  -1   3   5   22.28    6.17
   0  -2  -4  200.84   10.29
   0   2   4  201.69   10.17
  -1  -1  -3   32.32    3.27
   1   1   3   27.84    3.39
  -2   0  -2 7981.11  296.73
   2   0   2 8376.63  306.90
  -3   1  -1   29.06    4.96
   3  -1   1   27.00    3.39
  -4   2   0  243.70   16.46
   4  -2   0  207.99   10.53
  -5   3   1   15.38    9.20
   5  -3  -1   17.55    6.05
  -7   5   3  310.29   24.09
   7  -5  -3  340.31   23.85
  -8   6   4   -2.54    8.23
   8  -6  -4  -19.13   11.50
  -9   7   5  439.22   20.70
   9  -7  -5  461.01   28.57
 -10   8   6   53.87   14.89
  10  -8  -6   67.67   14.04
 -11   9   7   68.64   12.59
  11  -9  -7   56.66   14.77
 -12  10   8   36.08   11.26
  12 -10  -8   49.76   11.38
 -13  11   9    5.69   13.32
  13 -11  -9    9.56   12.11
 -14  12  10   35.71   14.29
  14 -12 -10    7.38   12.11
 -15  13  11  -16.34   15.86
  15 -13 -11   10.77   13.80
 -16  14  12   18.89   15.86
  16 -14 -12   11.50   14.16
 -17  15  13    7.75   16.59
  17 -15 -13   -6.05   15.62
 -18  16  14  -11.99   18.64
  18 -16 -14    7.87   15.38
 -19  17  15    6.05   18.28
  19 -17 -15   11.99   14.65
 -20  18  16  -31.11   20.34
  20 -18 -16   -7.26   15.01
 -21  19  17    0.73   19.01
  21 -19 -17   -7.02   15.13
 -22  20  18   -4.00   17.92
  22 -20 -18    8.60   12.59
 -23  21  19  -13.44   18.28
  23 -21 -19  -13.20   12.83
 -24  22  20   -5.08   18.28
  24 -22 -20    8.47   12.95
 -25  23  21   -7.63   16.71
  25 -23 -21   -0.48    7.87
  21 -25 -25   -4.36   17.07
 -21  25  25    2.91   21.55
  20 -24 -24   -9.81   19.01
 -20  24  24    7.38   13.68
  19 -23 -23   -9.32   19.25
 -19  23  23   20.70   16.59
  18 -22 -22    7.51   15.25
 -18  22  22  -17.07   18.16
  17 -21 -21   16.34   15.74
 -17  21  21    9.08   18.52
  16 -20 -20  -15.50   15.50
 -16  20  20   10.17   18.89
  15 -19 -19   -0.97   14.41
 -15  19  19   -7.51   18.64
  14 -18 -18   23.37   15.50
 -14  18  18   22.76   18.40
  13 -17 -17   -4.72   13.68
 -13  17  17   -3.03   16.22
  12 -16 -16   53.27   15.13
 -12  16  16   65.37   18.40
  11 -15 -15   -0.61   12.11
 -11  15  15  -19.13   15.25
  10 -14 -14  113.56   15.50
 -10  14  14  113.68   17.31
   9 -13 -13    0.85   11.50
  -9  13  13   22.40   13.56
   8 -12 -12  142.73   14.04
  -8  12  12  144.19   15.25
   7 -11 -11  179.66   14.16
  -7  11  11  186.80   15.50
   6 -10 -10   77.84    9.56
  -6  10  10   69.49   11.26
   5  -9  -9 2627.08  112.35
  -5   9   9 2609.04  113.32
   4  -8  -8  102.06    9.93
  -4   8   8   98.67   10.29
  -3   7   7 2147.18   97.94
   2  -6  -6   12.59    6.30
  -2   6   6   14.16    7.14
  -1  -3  -3 1184.12   53.15
   1   3   3 1058.82   48.06
  -3  -1  -1   33.05    2.91
   3   1   1   32.20    4.12
  -4   0   0 9403.00  331.71
   5  -1  -1   10.77    5.45
  -6   2   2  149.76    9.69
   6  -2  -2  127.84    9.44
  -7   3   3  800.84   40.92
   7  -3  -3  757.25   39.35
  -8   4   4  177.72   16.83
   8  -4  -4  194.91   11.74
  -9   5   5 1682.54   76.03
   9  -5  -5 1760.51   78.21
 -10   6   6   77.96   14.53
  10  -6  -6   78.33   10.53
 -11   7   7  425.54   27.00
  11  -7  -7  460.28   20.58
 -12   8   8   22.52   18.04
  12  -8  -8   42.01   13.92
 -13   9   9   10.77   12.83
  13  -9  -9   35.83   17.07
 -14  10  10   68.76   15.13
  14 -10 -10   73.36   19.98
 -15  11  11   -2.30   18.76
  15 -11 -11    2.06   22.88
 -16  12  12   82.69   17.80
  16 -12 -12  101.09   22.03
 -17  13  13    3.39   17.31
  17 -13 -13   11.62   14.53
 -18  14  14   50.85   19.25
  18 -14 -14   46.00   17.55
 -19  15  15    0.00   27.36
  19 -15 -15   17.92   13.07
 -20  16  16    5.69   19.49
  20 -16 -16   -1.82   15.25
 -21  17  17   10.29   14.89
  21 -17 -17   -1.33   13.44
 -22  18  18   15.13   18.40
  22 -18 -18    4.00   15.13
 -23  19  19    4.00   16.22
  23 -19 -19   -0.61   11.99
 -24  20  20    5.57   17.68
  24 -20 -20   -6.66   12.83
 -25  21  21    1.45   17.19
  25 -21 -21   -6.42   12.47
 -26  22  22    0.61   27.12
  26 -22 -22    5.08   12.35
  20 -26 -24    8.11   11.62
 -20  26  24    2.78   20.34
  19 -25 -23   -0.97   16.71
 -19  25  23    1.45   17.07
  18 -24 -22   -7.87   18.40
 -18  24  22  -10.77   16.83
  17 -23 -21   22.40   13.92
 -17  23  21   23.61   17.68
  16 -22 -20    4.36   14.89
 -16  22  20   -3.03   16.59
  15 -21 -19   -4.36   15.50
 -15  21  19   -4.60   17.07
  14 -20 -18  -12.59   14.29
 -14  20  18    2.30   19.49
  13 -19 -17  -12.95   15.13
 -13  19  17    6.42   16.71
  12 -18 -16    3.39   13.56
 -12  18  16    1.21   16.59
  11 -17 -15   -7.38   12.95
 -11  17  15  -18.16   18.52
  10 -16 -14   -6.05   12.11
 -10  16  14   -0.85   15.25
   9 -15 -13    9.56   12.47
  -9  15  13   18.52   16.22
   8 -14 -12   14.77   11.38
  -8  14  12    5.93   12.71
   7 -13 -11   -6.90   11.62
  -7  13  11   18.16   12.83
   6 -12 -10  -14.04    9.20
  -6  12  10    0.00   10.90
   5 -11  -9   39.10    8.72
  -5  11   9   43.34   10.41
   3  -9  -7  288.98   14.53
  -3   9   7  284.50   15.25
  -2   8   6  217.67   12.23
   1  -7  -5  271.30   13.92
  -1   7   5  270.21   13.92
   0  -6  -4  113.80    9.81
   0   6   4  102.90   11.86
  -1  -5  -3   -7.14    4.36
   1   5   3   -2.54    4.24
  -2  -4  -2  873.35   35.71
   2   4   2  870.57   35.23
   3   3   1 1135.45   40.07
  -4  -2   0  219.12    8.47
   4   2   0  214.77    8.35
  -5  -1   1   16.83    3.75
   5   1  -1   21.43    4.00
  -6   0   2  448.54   17.19
   6   0  -2  432.68   18.16
  -7   1   3   33.78    9.08
  -8   2   4   75.42    8.60
   8  -2  -4   65.13    8.35
  -9   3   5   21.55    7.87
   9  -3  -5   42.01    8.47
 -10   4   6  247.82   15.62
  10  -4  -6  266.58   15.38
 -11   5   7   86.32   11.02
  11  -5  -7   81.35   10.77
 -12   6   8   -1.45   10.65
  12  -6  -8    2.42   10.05
 -13   7   9   82.44   17.43
  13  -7  -9   93.22   12.35
 -14   8  10    3.87   18.76
  14  -8 -10   -0.12   11.86
 -15   9  11   -4.48   20.82
  15  -9 -11   12.83   12.47
 -16  10  12   -3.15   20.46
  16 -10 -12   19.85   13.20
 -17  11  13    3.51   20.46
  17 -11 -13    3.27   15.25
 -18  12  14   33.53   23.37
  18 -12 -14   26.03   20.10
 -19  13  15   -1.82   18.40
  19 -13 -15   12.71   20.58
 -20  14  16  -38.50   19.01
  20 -14 -16   -3.75   24.33
 -21  15  17   -3.87   17.92
  21 -15 -17   18.64   20.10
 -22  16  18    3.15   20.22
  22 -16 -18   -3.15   21.19
 -23  17  19   -2.78   18.52
  23 -17 -19   -2.18   15.50
 -24  18  20   -1.09   16.22
  24 -18 -20   -1.57   13.68
  25 -19 -21   -3.27   11.26
 -26  20  22   12.59   20.10
  26 -20 -22    3.27   11.50
 -27  21  23   -0.48   18.28
  27 -21 -23   -0.24   11.99
  20 -28 -24   11.50   14.04
  19 -27 -23   -2.66   10.41
 -19  27  23   55.57   22.52
  18 -26 -22    0.48   11.86
 -18  26  22   16.34   24.45
  17 -25 -21   14.53   12.35
 -17  25  21   18.16   18.76
  16 -24 -20   10.41   13.32
 -16  24  20   -3.63   17.19
  15 -23 -19    4.84   14.04
 -15  23  19  -14.41   16.83
  14 -22 -18   -0.24   15.13
 -14  22  18  -13.07   18.52
  13 -21 -17   -1.21   14.29
 -13  21  17   -2.06   17.19
  12 -20 -16    6.05   14.41
 -12  20  16   12.23   17.55
  11 -19 -15   16.83   14.29
 -11  19  15   14.29   17.31
  10 -18 -14   12.83   12.83
 -10  18  14   38.62   16.10
   9 -17 -13   21.31   13.20
  -9  17  13   10.90   14.53
   8 -16 -12   43.95   11.99
  -8  16  12   29.54   12.95
   7 -15 -11   -7.26   10.29
  -7  15  11   21.55   12.59
   6 -14 -10    1.57   10.77
  -6  14  10  -12.11   13.07
   5 -13  -9  110.29   11.14
  -5  13   9  133.90   12.35
   4 -12  -8   20.70    9.93
  -4  12   8    7.02    9.81
   3 -11  -7  789.46   40.07
  -3  11   7  770.93   40.19
   2 -10  -6  173.85   10.17
  -2  10   6  158.23   11.26
   0  -8  -4  308.11   13.32
   0   8   4  296.73   13.20
  -1  -7  -3   46.37    5.69
   1   7   3   35.59    7.14
  -2  -6  -2  130.87    6.17
   2   6   2  131.72    6.54
  -5  -3   1   11.02    3.87
   5   3  -1    8.84    3.75
  -6  -2   2  144.67    8.47
   6   2  -2  157.62    9.56
  -7  -1   3   34.87    7.02
   7   1  -3   46.73   12.11
  -8   0   4  253.02   12.59
   8   0  -4  255.57   13.07
  -9   1   5  458.23   17.80
   9  -1  -5  477.47   18.76
 -10   2   6  181.96   13.07
  10  -2  -6  172.27   11.86
 -11   3   7  756.16   41.04
  11  -3  -7  729.89   26.51
 -12   4   8   27.97   10.05
  12  -4  -8   -2.42    9.56
 -13   5   9  102.78   13.80
  13  -5  -9  101.81   12.95
 -14   6  10    6.30   13.92
  14  -6 -10   17.07   12.23
 -15   7  11   -2.91   13.07
  15  -7 -11   -2.54   12.71
 -16   8  12   18.52   15.25
  16  -8 -12   40.92   13.80
 -17   9  13    3.15   15.13
  17  -9 -13    8.35   13.20
 -18  10  14   20.22   16.83
  18 -10 -14    6.30   15.25
 -19  11  15  -27.24   26.88
  19 -11 -15   -8.11   14.89
 -20  12  16    1.69   27.48
  20 -12 -16    9.44   15.74
 -21  13  17    6.78   30.39
  21 -13 -17   15.01   15.62
 -22  14  18    8.60   29.42
  22 -14 -18    6.17   15.38
 -23  15  19   49.27   28.57
  23 -15 -19   -4.84   16.59
 -24  16  20  -10.05   17.19
  24 -16 -20    1.57   21.55
 -25  17  21    1.21   18.52
  25 -17 -21   -0.36   21.19
 -26  18  22   -2.18   32.45
  26 -18 -22   -1.09   20.70
 -27  19  23   11.14   28.21
  27 -19 -23   -3.39   14.04
  19 -29 -23   -0.36   12.23
  18 -28 -22   -2.54   10.41
 -18  28  22   -3.39   24.33
  17 -27 -21   -5.33   15.38
 -17  27  21    1.69   20.46
  16 -26 -20    6.90   14.41
 -16  26  20   11.74   23.24
  15 -25 -19   -0.48   13.44
 -15  25  19   -0.85   16.22
  14 -24 -18   10.65   13.07
 -14  24  18    0.24   15.86
  13 -23 -17    0.61   13.44
 -13  23  17    4.96   17.07
  12 -22 -16    2.66   13.32
 -12  22  16   11.86   16.95
  11 -21 -15   -9.44   14.29
 -11  21  15   14.65   17.31
  10 -20 -14    7.63   12.35
 -10  20  14  -11.02   17.19
   9 -19 -13   13.80   12.11
  -9  19  13   22.76   13.92
   8 -18 -12   11.14   11.99
  -8  18  12   15.62   14.77
   7 -17 -11   58.59   11.62
  -7  17  11   71.79   14.41
   6 -16 -10   12.11   11.02
  -6  16  10   12.83   12.35
   5 -15  -9   95.16   11.86
  -5  15   9   76.75   14.29
   4 -14  -8   21.91    9.32
  -4  14   8   15.01   11.02
   3 -13  -7    3.15    8.11
  -3  13   7   14.29    9.20
   2 -12  -6  475.05   27.84
  -2  12   6  482.92   26.88
   1 -11  -5   43.95    6.17
  -1  11   5   41.89    7.14
   0 -10  -4  306.41   12.83
   0  10   4  288.37   13.07
  -1  -9  -3   75.91    5.93
   1   9   3   79.18    6.42
  -2  -8  -2  874.56   35.35
   2   8   2  934.85   37.29
  -5  -5   1  938.36   37.05
  -6  -4   2   33.17    6.78
  -8  -2   4   69.97    6.66
   8   2  -4   75.42    7.14
  -9  -1   5  459.68   17.92
   9   1  -5  427.48   17.19
 -10   0   6   47.70    7.99
  10   0  -6   49.15    8.23
 -11   1   7   -6.30    8.23
  11  -1  -7    3.75    8.96
 -12   2   8  215.37   14.04
  12  -2  -8  226.51   13.68
 -13   3   9   18.89   12.11
  13  -3  -9   25.42   10.29
 -14   4  10  276.02   17.43
  14  -4 -10  262.59   16.83
 -15   5  11   20.70   14.53
  15  -5 -11   16.95   12.47
 -16   6  12   20.82   14.77
  16  -6 -12   43.70   14.29
 -17   7  13   -6.17   14.65
  17  -7 -13   10.29   13.80
 -18   8  14    7.99   15.62
  18  -8 -14    4.12   13.32
 -19   9  15   37.05   16.71
  19  -9 -15   15.38   13.68
 -20  10  16  -13.92   18.52
  20 -10 -16    9.20   15.50
 -21  11  17    7.99   20.82
  21 -11 -17   17.43   17.80
 -22  12  18   27.24   19.61
  22 -12 -18    5.33   15.38
 -23  13  19  -15.25   19.98
  23 -13 -19   19.61   15.74
 -24  14  20   -0.24   18.40
  24 -14 -20    8.96   16.10
 -25  15  21   -4.84   28.33
  25 -15 -21   -5.08   15.25
 -26  16  22   -2.78   25.91
  26 -16 -22   -5.21   15.25
 -27  17  23   -5.21   31.36
  27 -17 -23   -4.36   17.43
 -18  30  22    2.66   18.16
  17 -29 -21   -6.90   10.05
 -17  29  21    1.45   21.43
  16 -28 -20    8.47   14.16
 -16  28  20    9.81   15.38
  15 -27 -19   -4.72   11.74
 -15  27  19    9.32   17.31
  14 -26 -18    0.48   17.55
 -14  26  18   -4.48   14.65
  13 -25 -17    8.11   14.16
 -13  25  17   21.67   22.15
  12 -24 -16   -0.85   12.35
 -12  24  16   -3.51   17.92
  11 -23 -15   -2.06   12.71
 -11  23  15    2.42   16.10
  10 -22 -14    4.48   13.07
 -10  22  14   -0.24   17.19
   9 -21 -13    2.91   12.35
  -9  21  13    7.02   14.53
   8 -20 -12   -0.12   11.74
  -8  20  12   12.11   14.16
   7 -19 -11   -5.33   11.86
  -7  19  11    5.08   13.56
   6 -18 -10    5.69   10.41
  -6  18  10    1.94   12.59
   5 -17  -9   17.19    8.96
  -5  17   9   10.05   11.02
   4 -16  -8   37.29    9.08
  -4  16   8   28.21   10.17
   3 -15  -7   -0.36    8.35
  -3  15   7   -1.21    9.08
   2 -14  -6  118.16   10.29
  -2  14   6  124.82   10.05
   1 -13  -5   68.16    7.14
  -1  13   5   87.04    9.56
   0 -12  -4  119.13    8.60
   0  12   4  109.80    8.23
  -1 -11  -3    5.93    5.33
   1  11   3    2.06    6.05
  -2 -10  -2  349.51   17.43
   2  10   2  335.22   18.16
  -3  -9  -1   74.21    4.48
   3   9   1   70.46    4.48
  -4  -8   0  285.35   11.62
   4   8   0  307.26   12.59
  -5  -7   1  271.55   10.65
  -6  -6   2   18.16    3.51
   6   6  -2   14.41    3.75
  -7  -5   3  291.16   17.43
   7   5  -3  294.06   16.83
  -8  -4   4  189.71   10.77
   8   4  -4  199.88   10.90
  -9  -3   5   33.53    7.38
   9   3  -5   30.27    6.90
 -10  -2   6  171.30   10.53
  10   2  -6  180.38   10.29
 -11  -1   7   11.99    8.47
  11   1  -7   13.44    8.72
 -12   0   8  195.15   12.95
  12   0  -8  203.75   13.20
 -13   1   9   45.40   10.90
  13  -1  -9   54.12    9.69
 -14   2  10  112.71   13.56
  14  -2 -10  123.00   12.47
 -15   3  11    7.99   12.35
  15  -3 -11   -4.60   11.86
 -16   4  12    9.69   14.16
  16  -4 -12   10.77   11.50
 -17   5  13   -2.30   15.38
  17  -5 -13   -1.21   13.32
 -18   6  14    7.87   14.65
  18  -6 -14   -4.12   13.56
 -19   7  15   -7.75   15.98
  19  -7 -15   -3.75   13.56
 -20   8  16  -11.26   17.55
  20  -8 -16   20.46   15.01
 -21   9  17    7.75   17.68
  21  -9 -17   -0.12   15.13
 -22  10  18    8.23   19.01
  22 -10 -18    5.69   15.01
 -23  11  19  -16.83   19.85
  23 -11 -19   -6.90   15.25
 -24  12  20   -5.21   17.68
  24 -12 -20    7.63   15.86
 -25  13  21    8.11   17.07
  25 -13 -21   -2.18   14.77
 -26  14  22  -17.43   18.40
  26 -14 -22  -14.89   14.89
 -27  15  23    6.30   18.40
  27 -15 -23    7.63   14.89
 -28  16  24   -3.15   14.89
  28 -16 -24    0.24   16.34
  17 -31 -21   -0.61    9.44
 -17  31  21    5.93   18.40
  16 -30 -20    3.51   11.26
 -16  30  20    2.06   14.41
  15 -29 -19    4.48   12.35
 -15  29  19    1.33   13.68
  14 -28 -18   11.50   20.46
 -14  28  18  -20.10   23.00
  13 -27 -17    1.82   12.95
 -13  27  17   -2.54   15.98
  12 -26 -16    3.03   12.23
 -12  26  16   26.27   17.19
  11 -25 -15  -16.22   17.43
 -11  25  15    4.24   15.50
  10 -24 -14    4.12   19.49
 -10  24  14   -7.87   18.16
   9 -23 -13    1.09   11.86
  -9  23  13   14.16   15.38
   8 -22 -12    8.11   12.23
  -8  22  12   -0.48   13.56
   7 -21 -11   46.13   11.74
  -7  21  11   49.51   12.83
   6 -20 -10   11.14   12.23
  -6  20  10   46.37   14.65
   5 -19  -9  141.89   12.95
  -5  19   9  122.40   14.89
   4 -18  -8   -0.12   11.02
  -4  18   8  -11.26   12.95
   3 -17  -7   81.72   10.17
  -3  17   7   78.81   11.86
   2 -16  -6   84.99   10.17
  -2  16   6   86.44   10.65
   1 -15  -5   14.77    6.78
  -1  15   5    4.60    7.51
   0 -14  -4  607.50   21.67
   0  14   4  596.24   32.69
  -1 -13  -3   84.99    7.14
   1  13   3   85.59    7.26
  -2 -12  -2  457.01   20.94
   2  12   2  441.16   23.00
  -3 -11  -1    1.82    3.75
   3  11   1    6.78    4.24
   4  10   0  292.61   13.07
  -6  -8   2  258.47   11.62
   6   8  -2  255.20   11.62
  -8  -6   4    6.90    4.12
   8   6  -4    9.69    4.96
 -10  -4   6  284.14   19.98
  10   4  -6  252.54   12.83
 -12  -2   8  223.60   13.07
  12   2  -8  222.03   12.95
 -13  -1   9   46.73    9.56
  13   1  -9   49.64   10.05
 -14   0  10  709.43   27.97
  14   0 -10  690.30   27.12
 -15   1  11    2.66   11.26
  15  -1 -11   -5.21   11.74
 -16   2  12  318.40   21.07
  16  -2 -12  334.14   21.19
 -17   3  13    0.61   14.41
  17  -3 -13   10.41   13.80
 -18   4  14   61.74   15.98
  18  -4 -14   31.84   12.95
 -19   5  15   20.34   15.86
  19  -5 -15   16.71   13.56
 -20   6  16   -0.12   16.22
  20  -6 -16   24.82   14.65
 -21   7  17   46.00   17.92
  21  -7 -17   32.20   16.10
 -22   8  18    3.87   18.76
  22  -8 -18   10.41   15.13
 -23   9  19    7.99   18.76
  23  -9 -19    4.36   15.62
 -24  10  20    9.69   17.68
  24 -10 -20   -9.69   14.53
 -25  11  21    0.73   17.55
  25 -11 -21   -6.66   15.38
 -26  12  22    1.69   13.07
  26 -12 -22    8.72   14.89
 -27  13  23    4.36   18.64
  27 -13 -23    2.30   14.04
 -28  14  24   -0.61   16.10
  28 -14 -24   -0.48   22.40
 -29  15  25   10.29   27.97
  29 -15 -25    4.12   14.65
  16 -32 -20   -7.02   10.53
 -16  32  20    1.21   16.22
  15 -31 -19    0.61    9.56
 -15  31  19   -5.69   12.11
  14 -30 -18    5.93   12.95
 -14  30  18   10.17   16.71
  13 -29 -17    3.87   12.83
 -13  29  17    1.45   14.65
  12 -28 -16   -0.73   10.05
 -12  28  16   10.05   13.80
  11 -27 -15    1.57   11.50
 -11  27  15   16.34   14.41
  10 -26 -14   -0.12   11.99
 -10  26  14   -8.35   20.10
   9 -25 -13    2.78   12.95
  -9  25  13    1.45   15.74
   8 -24 -12  -10.29   11.14
  -8  24  12   10.05   14.29
   7 -23 -11    9.93   10.65
  -7  23  11    4.96   13.44
   6 -22 -10   -5.08    9.69
  -6  22  10   -9.32   10.90
   5 -21  -9   -1.21    9.20
  -5  21   9    9.44   11.26
   4 -20  -8    8.35   10.05
  -4  20   8   -7.26   12.35
   3 -19  -7   -2.42    9.44
  -3  19   7   15.25   10.65
   2 -18  -6   16.95    9.08
  -2  18   6   28.21   10.65
   1 -17  -5   30.75    8.47
  -1  17   5   26.51    9.08
   0 -16  -4   20.58    6.42
   0  16   4   28.69    7.99
  -1 -15  -3    2.54    5.69
   1  15   3   -3.51    6.78
  -2 -14  -2    2.42    5.57
   2  14   2   13.20    5.93
  -3 -13  -1   83.90    5.69
   3  13   1   79.78    6.42
  -4 -12   0  112.35    5.33
   4  12   0  107.87    5.81
   5  11  -1   37.17    3.63
  -6 -10   2  159.08    5.93
   6  10  -2  154.23    8.60
  -7  -9   3  293.34   14.53
  -8  -8   4  103.03    6.66
   8   8  -4  103.27    6.78
  -9  -7   5  454.35   24.09
   9   7  -5  456.05   22.52
 -10  -6   6   67.43    7.26
  10   6  -6   69.13    7.99
 -11  -5   7   74.09    8.35
  11   5  -7   81.60    8.72
 -12  -4   8    6.54    8.47
  12   4  -8    9.56    7.38
 -13  -3   9   31.11    9.81
  13   3  -9   20.46    9.56
 -14  -2  10  127.84   12.47
  14   2 -10  125.91   11.14
 -15  -1  11   22.64   12.71
  15   1 -11    4.84   10.53
 -16   0  12   92.37   14.04
  16   0 -12   67.67   13.07
 -17   1  13   10.90   13.68
  17  -1 -13    7.75   12.11
 -18   2  14    0.61   14.04
  18  -2 -14    0.85   12.11
 -19   3  15   15.98   14.41
  19  -3 -15   -1.21   13.07
 -20   4  16    1.57   15.98
  20  -4 -16   -0.24   11.74
 -21   5  17  -20.70   17.55
  21  -5 -17   -4.36   14.89
 -22   6  18   -2.06   18.16
  22  -6 -18  -14.77   15.50
 -23   7  19  -17.68   19.73
  23  -7 -19   -4.60   16.95
 -24   8  20  -13.20   18.04
  24  -8 -20   -1.57   15.38
 -25   9  21   -1.57   20.22
  25  -9 -21   12.95   17.55
 -26  10  22   -7.51   15.86
  26 -10 -22   -1.69   15.25
 -27  11  23   -1.09   15.74
  27 -11 -23    6.90   16.83
 -28  12  24   20.94   17.43
  28 -12 -24   -6.54   12.23
 -29  13  25  -16.95   23.61
  29 -13 -25    5.93   15.62
  15 -33 -19   -3.87    7.14
 -15  33  19    4.96   12.47
  14 -32 -18    1.82    8.47
 -14  32  18    0.85   11.50
  13 -31 -17    3.39   11.62
 -13  31  17   -8.72   18.52
  12 -30 -16    9.69   10.90
 -12  30  16   -5.93   12.71
  11 -29 -15   -6.66   11.02
 -11  29  15   12.95   13.44
  10 -28 -14   -6.17   12.83
 -10  28  14    3.03   13.07
   9 -27 -13  -10.77   13.07
  -9  27  13   -6.42   15.38
   8 -26 -12  -14.65   11.99
  -8  26  12   -8.23   15.13
   7 -25 -11   19.25   12.11
  -7  25  11    9.08   16.46
   6 -24 -10   -4.48   10.53
  -6  24  10   -5.45   13.80
   5 -23  -9   18.76   10.05
  -5  23   9   26.15   13.80
   4 -22  -8    5.81   10.41
  -4  22   8    7.14   11.62
   3 -21  -7   61.38   10.29
  -3  21   7   69.85   12.23
   2 -20  -6    4.36    9.56
  -2  20   6   20.82   10.53
   1 -19  -5   43.22    9.56
  -1  19   5   52.30   10.17
   0 -18  -4  141.64    9.81
   0  18   4  130.99   10.53
  -1 -17  -3    7.02    7.14
   1  17   3   11.38    7.87
  -2 -16  -2  363.55   13.44
   2  16   2  381.71   20.22
  -3 -15  -1    0.61    8.47
   3  15   1   -0.12    8.11
  -4 -14   0  586.43   25.18
   4  14   0  583.53   24.33
  -5 -13   1   76.88    4.72
   5  13  -1   71.67    5.21
  -6 -12   2  411.62   18.16
 -10  -8   6   58.72    7.14
  10   8  -6   52.30    7.26
 -11  -7   7  429.65   23.12
  11   7  -7  438.01   25.18
 -12  -6   8   11.02    8.35
  12   6  -8   18.52    7.02
 -13  -5   9  128.81   12.47
  13   5  -9  111.02   10.17
 -14  -4  10  292.37   15.50
  14   4 -10  294.06   15.86
 -15  -3  11    3.39   11.86
  15   3 -11    3.15   10.05
 -16  -2  12  338.49   19.61
  16   2 -12  339.70   19.13
 -17  -1  13   12.71   11.99
  17   1 -13    8.84   11.26
 -18   0  14   31.96   15.38
  18   0 -14   36.92   12.11
 -19   1  15   -9.32   14.41
  19  -1 -15   -1.94   12.83
 -20   2  16   13.44   15.74
  20  -2 -16   15.50   14.29
 -21   3  17   -0.24   15.98
  21  -3 -17   10.65   13.68
 -22   4  18  -12.59   18.04
  22  -4 -18   -7.14   14.89
 -23   5  19    8.72   16.83
  23  -5 -19    7.63   15.50
 -24   6  20    2.91   18.89
  24  -6 -20   -2.91   16.71
 -25   7  21   14.29   17.19
  25  -7 -21   -5.33   14.65
 -26   8  22    5.81   18.52
  26  -8 -22   -1.69   15.86
 -27   9  23   11.99   16.22
  27  -9 -23   -1.21   14.16
 -28  10  24   -9.08   13.56
  28 -10 -24    3.87   13.92
 -29  11  25   -6.78   18.04
  29 -11 -25    4.24   16.34
 -30  12  26   -9.69   20.70
  30 -12 -26   10.17   16.34
  13 -33 -17    1.21    8.84
 -13  33  17   -8.35   16.22
  12 -32 -16    1.33    9.93
 -12  32  16   -7.51   19.61
  11 -31 -15    8.96    9.93
 -11  31  15   -4.00   11.86
  10 -30 -14    8.60   11.86
 -10  30  14   -1.45   11.26
   9 -29 -13  -12.11   13.20
  -9  29  13   12.47   12.23
   8 -28 -12   -0.73   11.99
  -8  28  12   -2.18   13.32
   7 -27 -11    0.61   12.47
  -7  27  11    4.72   15.98
   6 -26 -10  -14.89   11.38
  -6  26  10  -17.43   13.92
   5 -25  -9   -8.60   11.62
  -5  25   9   10.41   14.16
   4 -24  -8    0.00    9.44
  -4  24   8    6.54   11.38
   3 -23  -7   -1.33    9.81
  -3  23   7    2.06   11.86
   2 -22  -6   -1.57    9.32
  -2  22   6   -2.30   10.29
   1 -21  -5   19.73    9.08
  -1  21   5   21.07   10.77
   0 -20  -4   -3.15    8.47
   0  20   4   -2.91    9.81
  -1 -19  -3    5.45    7.99
   1  19   3   15.86    8.72
  -2 -18  -2   22.76    6.78
   2  18   2   22.28    7.75
  -3 -17  -1    1.45    5.69
   3  17   1   15.01    6.54
  -4 -16   0   15.98    4.84
   4  16   0   16.59    5.93
  -5 -15   1   11.26    3.75
   5  15  -1    3.87    4.60
  -6 -14   2  124.21    8.23
   6  14  -2  108.72    6.05
  -7 -13   3    5.33    3.63
   7  13  -3    4.72    3.87
  -8 -12   4   19.25    3.87
   8  12  -4   20.10    3.63
  -9 -11   5   46.49    5.33
   9  11  -5   46.61    8.84
 -10 -10   6   61.74    6.42
  10  10  -6   65.37    7.26
 -11  -9   7   69.37    7.75
  11   9  -7   54.12    7.38
 -12  -8   8   59.68    7.99
  12   8  -8   51.57    7.38
 -13  -7   9   77.00    9.08
  13   7  -9   96.00    9.56
 -14  -6  10   -4.96    9.08
  14   6 -10  -10.65    9.08
 -15  -5  11   30.99   10.17
  15   5 -11   24.82   11.50
 -16  -4  12   10.29   11.02
  16   4 -12   -0.36   10.53
 -17  -3  13   22.28   12.47
  17   3 -13    2.30   18.89
 -18  -2  14    9.93   11.86
  18   2 -14    1.45   10.65
 -19  -1  15    7.75   18.28
  19   1 -15    2.66   12.71
 -20   0  16   -6.05   14.89
  20   0 -16    0.48   12.95
 -21   1  17   -7.99   16.46
  21  -1 -17    6.17   14.53
 -22   2  18   -1.09   16.10
  22  -2 -18  -23.24   14.77
 -23   3  19   -1.21   19.01
  23  -3 -19   12.23   15.25
 -24   4  20  -17.68   26.15
  24  -4 -20   -2.30   13.92
 -25   5  21   -8.72   16.95
  25  -5 -21   -3.87   15.50
 -26   6  22    5.69   13.56
  26  -6 -22   -3.51   12.11
 -27   7  23    5.21   15.62
  27  -7 -23    2.06   14.41
 -28   8  24    6.66   15.50
  28  -8 -24   -1.21    9.93
 -29   9  25  -12.47   11.99
  29  -9 -25   13.80   18.76
 -30  10  26   -3.03   19.73
  30 -10 -26    1.21   15.13
  13 -35 -17    3.39    9.93
  12 -34 -16    2.78    8.47
 -12  34  16   10.17   17.43
  11 -33 -15   -0.73    8.60
 -11  33  15   -1.94   17.55
  10 -32 -14   -4.00    8.96
 -10  32  14    3.15   16.34
   9 -31 -13    3.27   11.14
  -9  31  13    1.57   11.26
   8 -30 -12   15.13   15.38
  -8  30  12   -6.78   13.32
   7 -29 -11    6.66   11.02
  -7  29  11   13.56   19.61
   6 -28 -10   -4.12   10.53
  -6  28  10   -2.06   13.92
   5 -27  -9   -4.60   10.65
  -5  27   9   19.25   12.83
   4 -26  -8    5.33    8.72
  -4  26   8    7.75   12.95
   3 -25  -7    7.75   10.05
  -3  25   7    3.03   12.11
   2 -24  -6   -3.27    8.35
  -2  24   6    3.27   10.05
   1 -23  -5    0.85    8.60
  -1  23   5   19.49   10.05
   0 -22  -4   -1.21    8.11
   0  22   4   -2.30    9.08
  -1 -21  -3    7.87   12.11
   1  21   3    8.84    8.96
  -2 -20  -2   46.37    8.11
   2  20   2   37.77   11.86
  -3 -19  -1   21.07    6.05
   3  19   1   21.91    7.14
  -4 -18   0  135.59    8.11
   4  18   0  131.35    8.84
  -5 -17   1   19.98    4.84
   5  17  -1   33.29    5.93
  -6 -16   2   84.50    8.35
   6  16  -2   80.27    6.30
  -7 -15   3    1.09    4.12
   7  15  -3    6.78    4.24
  -8 -14   4   27.12    4.48
   8  14  -4   20.34    6.30
  -9 -13   5  108.11    6.90
   9  13  -5  106.90    6.30
 -10 -12   6    1.21    5.08
  10  12  -6   -3.75    7.14
 -11 -11   7  191.28   10.53
  11  11  -7  181.23   10.65
 -12 -10   8   52.66    7.02
  12  10  -8   45.76    6.78
 -13  -9   9   19.49    7.99
  13   9  -9   11.62    6.90
 -14  -8  10    5.21    8.35
  14   8 -10    7.02    8.47
 -15  -7  11    0.61    9.69
  15   7 -11    3.39    9.81
 -16  -6  12   33.66   17.07
  16   6 -12   13.56   11.86
 -17  -5  13   11.26   11.26
  17   5 -13   -4.72   10.65
 -18  -4  14   39.35   19.13
  18   4 -14   61.74   18.64
 -19  -3  15   17.07   12.95
  19   3 -15   16.10   11.86
 -20  -2  16   -0.48   14.65
  20   2 -16    3.63   13.07
 -21  -1  17   -6.66   14.53
  21   1 -17   -1.94   13.32
 -22   0  18   24.09   21.43
  22   0 -18   -3.15   13.80
 -23   1  19   -4.12   15.01
  23  -1 -19  -18.28   14.29
 -24   2  20   13.07   16.46
  24  -2 -20   -4.12   14.65
 -25   3  21    7.14   16.34
  25  -3 -21    7.75   14.65
 -26   4  22   -6.90   25.06
  26  -4 -22    2.78   16.10
 -27   5  23   -7.02   14.04
  27  -5 -23   -9.56   12.23
 -28   6  24   -3.75   14.53
  28  -6 -24    8.35   12.35
 -29   7  25    4.00   14.29
  29  -7 -25    2.78    9.93
  30  -8 -26   -1.09   17.80
  12 -36 -16    9.93   11.50
  11 -35 -15   -3.03    8.23
  10 -34 -14   -3.87    6.17
 -10  34  14   -8.35   17.43
   9 -33 -13   -6.66    7.14
  -9  33  13    4.24   11.86
   8 -32 -12    5.08   10.41
  -8  32  12    2.66   10.05
   7 -31 -11   10.41   10.41
  -7  31  11   -0.48   12.23
   6 -30 -10    8.60   11.02
  -6  30  10    4.96    9.56
   5 -29  -9    3.27    9.81
  -5  29   9    2.06   12.11
   4 -28  -8    9.32   10.17
  -4  28   8   10.90   12.35
   3 -27  -7   -4.24    8.84
  -3  27   7   -3.15   10.29
   2 -26  -6   10.41    8.84
  -2  26   6   -6.78   11.62
   1 -25  -5   -1.21    8.47
  -1  25   5   10.90    9.81
   0 -24  -4    9.93   13.80
   0  24   4    7.99   10.05
  -1 -23  -3   -3.03    7.51
   1  23   3   -0.48    9.32
  -2 -22  -2   20.58    7.63
   2  22   2   23.37    8.23
  -3 -21  -1    0.73    6.78
   3  21   1   -7.26    7.99
  -4 -20   0    4.48    6.78
   4  20   0    4.96    7.14
  -5 -19   1   45.88    6.30
   5  19  -1   43.58   10.41
  -6 -18   2   10.53    7.02
   6  18  -2   21.79    5.45
  -7 -17   3   73.00    9.08
   7  17  -3   70.10    5.81
  -8 -16   4   25.67    4.84
   8  16  -4   27.12    4.60
  -9 -15   5   91.16    5.93
   9  15  -5   84.50    6.42
 -10 -14   6    4.12    5.21
  10  14  -6   -4.72    4.96
 -11 -13   7    7.38    5.81
  11  13  -7    4.12    9.44
 -12 -12   8  129.78    9.08
  12  12  -8  129.17    9.44
 -13 -11   9   13.80    7.51
  13  11  -9   10.90    7.14
 -14 -10  10   68.04    8.84
  14  10 -10   61.50    9.56
 -15  -9  11   10.29    9.44
  15   9 -11   -1.69    8.96
 -16  -8  12   25.54   10.90
  16   8 -12    0.61    9.81
 -17  -7  13   -2.42   10.77
  17   7 -13   -2.66   10.29
 -18  -6  14    4.60   10.77
  18   6 -14   -1.45   10.29
 -19  -5  15   12.71   21.31
  19   5 -15   21.55   17.80
 -20  -4  16    3.39   12.59
  20   4 -16    0.97   11.74
 -21  -3  17   28.57   15.13
  21   3 -17   13.80   12.47
 -22  -2  18    2.66   15.25
  22   2 -18   10.17   13.44
 -23  -1  19   -5.93   14.89
  23   1 -19    5.33   13.07
 -24   0  20   -5.21   14.65
  24   0 -20   -0.12   12.71
 -25   1  21    5.08   16.22
  25  -1 -21  -12.95   13.56
 -26   2  22   -2.91   13.68
  26  -2 -22   16.71   12.83
 -27   3  23   -2.66   13.32
  27  -3 -23   -3.39   20.10
 -28   4  24   -3.63   14.41
  28  -4 -24   -2.54   11.38
 -29   5  25    6.78   14.53
  29  -5 -25    0.85   10.41
 -30   6  26  -12.11   17.68
  30  -6 -26   -6.17   11.99
 -31   7  27   -5.57   16.59
  11 -37 -15    1.94   10.17
  10 -36 -14    4.24    7.75
   9 -35 -13    0.97    8.96
  -9  35  13   -4.36   11.50
   8 -34 -12    0.85    8.23
  -8  34  12   -0.24   12.11
   7 -33 -11   -1.45    9.44
  -7  33  11   -5.81    9.69
   6 -32 -10   -3.51    8.23
  -6  32  10    0.85   10.17
   5 -31  -9    3.27    9.93
  -5  31   9   -9.32   11.26
   4 -30  -8   -5.08    8.96
  -4  30   8    4.12   11.26
   3 -29  -7    2.54    9.44
  -3  29   7   -6.42   12.47
   2 -28  -6   -0.24    9.20
  -2  28   6    4.48   10.17
   1 -27  -5    8.96    9.20
  -1  27   5  -19.73   10.90
   0 -26  -4    7.14    8.60
   0  26   4    3.87   10.29
  -1 -25  -3   -4.84    8.11
   1  25   3    5.57   10.17
  -2 -24  -2   -1.21    6.66
   2  24   2    3.03    8.35
  -3 -23  -1   -0.12    6.78
   3  23   1    5.33    8.11
  -4 -22   0    2.30    5.93
   4  22   0    3.15    7.87
  -5 -21   1   10.90    6.30
   5  21  -1   -0.85    9.93
  -6 -20   2   24.21    7.87
   6  20  -2   11.74    6.54
  -7 -19   3   10.77    4.96
   7  19  -3   20.58    5.45
  -8 -18   4    4.12    4.72
   8  18  -4    3.03    4.60
  -9 -17   5    4.60    4.96
   9  17  -5    8.47    4.84
 -10 -16   6   15.98    5.21
  10  16  -6   19.73    5.57
 -11 -15   7    8.84    5.81
  11  15  -7    5.33    5.21
 -12 -14   8    7.02    6.54
  12  14  -8    6.17    6.17
 -13 -13   9    1.57    7.26
  13  13  -9    0.85    7.14
 -14 -12  10   17.92    7.87
  14  12 -10   11.50    7.51
 -15 -11  11    3.51    7.99
  15  11 -11   -3.27    8.23
 -16 -10  12    1.94   10.65
  16  10 -12   13.80   10.29
 -17  -9  13   19.85   10.53
  17   9 -13   -6.17   10.29
 -18  -8  14    4.36   10.65
  18   8 -14    1.94   10.29
 -19  -7  15   -1.33   11.02
  19   7 -15   12.71    9.81
 -20  -6  16    8.47   23.37
  20   6 -16   11.38   16.59
 -21  -5  17    5.93   13.32
  21   5 -17   13.56   12.35
 -22  -4  18  -14.77   13.56
  22   4 -18   -8.96   11.99
 -23  -3  19   -7.75   14.16
  23   3 -19    5.93   13.32
 -24  -2  20    7.99   13.68
  24   2 -20   -5.93   13.20
 -25  -1  21   14.16   13.80
  25   1 -21    4.84   13.20
 -26   0  22    5.45   13.20
  26   0 -22    7.87   12.83
 -27   1  23    0.24   13.07
  27  -1 -23   -6.05   13.07
 -28   2  24    3.03   13.56
  28  -2 -24  -13.32   18.04
 -29   3  25    0.00   14.04
  29  -3 -25    0.12   11.02
 -30   4  26    2.06   17.07
  30  -4 -26   17.55   19.49
 -31   5  27   -0.12   20.82
  10 -38 -14    2.66   10.05
   9 -37 -13    0.85    6.42
  -9  37  13   -6.05   17.55
   8 -36 -12    1.57    8.35
  -8  36  12    4.24   11.38
   7 -35 -11    2.30    8.23
  -7  35  11   -4.48   11.38
   6 -34 -10   22.88   14.77
  -6  34  10    1.82    9.44
   5 -33  -9    1.94    7.63
  -5  33   9   -6.30   16.71
   4 -32  -8   -4.00    8.72
  -4  32   8   -1.57   12.95
   3 -31  -7   -6.30    9.08
  -3  31   7   -6.17   10.53
   2 -30  -6    9.20    8.96
  -2  30   6   -0.12   11.02
   1 -29  -5   -2.42    8.23
  -1  29   5   10.65   10.77
   0 -28  -4    8.60   13.20
   0  28   4    6.05   11.26
  -1 -27  -3   -7.02   13.80
   1  27   3    5.69    8.96
  -2 -26  -2   15.62    7.51
   2  26   2   16.34    8.96
  -3 -25  -1    2.06    6.54
   3  25   1    0.00    8.23
  -4 -24   0    8.72    5.93
   4  24   0   30.02   10.90
  -5 -23   1    6.30    9.20
   5  23  -1    4.60    7.02
  -6 -22   2    7.99    8.23
   6  22  -2   -0.97    6.90
  -7 -21   3   62.95    6.17
   7  21  -3   55.45    6.66
  -8 -20   4    0.85    7.87
   8  20  -4   11.62    7.87
  -9 -19   5  117.79   10.77
   9  19  -5  114.04    7.38
 -10 -18   6    3.39    5.33
  10  18  -6    4.60    5.21
 -11 -17   7   45.52    6.42
  11  17  -7   41.77    6.30
 -12 -16   8   17.19    6.78
  12  16  -8   17.92    5.93
 -13 -15   9   14.41    7.14
  13  15  -9   12.23    6.90
 -14 -14  10  101.94   10.90
  14  14 -10   93.10   12.35
 -15 -13  11   -1.57    7.51
  15  13 -11    3.27    8.35
 -16 -12  12   69.61   10.65
  16  12 -12   84.14   10.90
 -17 -11  13   -1.09   10.05
  17  11 -13   -8.96    9.08
 -18 -10  14   11.14   10.90
  18  10 -14   27.00   10.05
 -19  -9  15    9.81   10.41
  19   9 -15    3.63    9.32
 -20  -8  16   -4.60   12.23
  20   8 -16   -8.23   12.59
 -21  -7  17    9.32   19.73
  21   7 -17   25.67   16.59
 -22  -6  18    6.17   13.32
  22   6 -18   -1.33   12.59
 -23  -5  19    4.72   13.80
  23   5 -19   11.74   11.86
 -24  -4  20    4.36   14.16
  24   4 -20   -5.08   13.92
 -25  -3  21    1.57   13.32
  25   3 -21   -5.57   12.47
 -26  -2  22   17.92   14.29
  26   2 -22   -7.87   14.77
 -27  -1  23  -11.62   19.49
  27   1 -23    3.15   14.29
 -28   0  24   -0.97   13.32
  28   0 -24  -14.04   18.52
 -29   1  25   -4.84   12.95
  29  -1 -25    9.93   19.49
 -30   2  26   19.01   24.94
  30  -2 -26   -3.15   15.13
 -31   3  27   75.06   19.85
   9 -39 -13    3.03    6.90
   8 -38 -12    5.45    6.42
  -8  38  12    1.09   11.26
   7 -37 -11    0.73    6.54
  -7  37  11    1.57    9.81
   6 -36 -10    0.00    7.14
  -6  36  10    2.18   10.53
   5 -35  -9   -4.84   16.95
  -5  35   9   16.34   13.68
   4 -34  -8    4.12    6.90
  -4  34   8    9.20   15.50
   3 -33  -7   -4.96    8.35
  -3  33   7    9.08   12.23
   2 -32  -6   -1.82    7.99
  -2  32   6   -7.63   11.74
   1 -31  -5    4.12    8.11
  -1  31   5    4.96   10.41
   0 -30  -4   -0.12    8.35
   0  30   4   -1.33    9.44
  -1 -29  -3   -8.11    8.35
   1  29   3   -1.57    8.96
  -2 -28  -2    2.66    7.63
   2  28   2    8.72    9.08
  -3 -27  -1    0.85   10.41
   3  27   1    5.21    8.47
  -4 -26   0   -4.12    7.51
   4  26   0    5.08    7.87
  -5 -25   1   -3.03    6.30
   5  25  -1   -3.51    7.75
  -6 -24   2    4.12    8.84
   6  24  -2    0.85    7.26
  -7 -23   3    0.36    5.57
   7  23  -3   -4.84    5.93
  -8 -22   4    0.97    4.72
   8  22  -4   -4.36    5.45
  -9 -21   5    2.06    5.21
   9  21  -5    5.45    5.08
 -10 -20   6   20.46    5.21
  10  20  -6   23.49    5.33
 -11 -19   7    2.06    7.75
  11  19  -7   -4.00    5.45
 -12 -18   8    9.81    5.69
  12  18  -8    9.56    5.57
 -13 -17   9    8.11    6.42
  13  17  -9   -2.78    6.30
 -14 -16  10   -4.48    6.54
  14  16 -10    4.12    7.14
 -15 -15  11   14.04   11.74
  15  15 -11   -5.45   10.77
 -16 -14  12   15.50    8.60
  16  14 -12   12.83    9.20
 -17 -13  13    7.02    8.35
  17  13 -13    4.24    9.20
 -18 -12  14   10.77   10.53
  18  12 -14   14.29    8.35
 -19 -11  15    6.05   11.62
  19  11 -15    7.51   10.05
 -20 -10  16    7.75    9.81
  20  10 -16    1.09   10.17
 -21  -9  17   -3.03   12.23
  21   9 -17   -1.45   11.86
 -22  -8  18    0.73   11.86
  22   8 -18   -8.47   14.77
 -23  -7  19  -12.23   13.80
  23   7 -19    9.93   11.14
 -24  -6  20    6.66   12.47
  24   6 -20  -16.46   11.14
 -25  -5  21   -4.84   12.11
  25   5 -21   -8.47   11.86
 -26  -4  22    4.96   13.56
  26   4 -22    6.78   13.20
 -27  -3  23   -0.36   22.76
  27   3 -23   -9.20   12.47
 -28  -2  24    5.57   13.32
  28   2 -24   -7.63   11.26
 -29  -1  25   -1.82   14.89
  29   1 -25   -4.48   17.55
 -30   0  26    2.06   11.62
  30   0 -26    3.39   11.26
 -31   1  27   -2.06   24.82
  31  -1 -27   -0.36   11.99
 -32   2  28  -10.90   23.12
  32  -2 -28   -5.93   12.47
   8 -40 -12    2.06    9.69
   7 -39 -11   -4.72   10.90
  -7  39  11    2.91   15.13
   6 -38 -10    3.15   12.23
  -6  38  10   -1.69    9.69
   5 -37  -9    5.81    7.51
  -5  37   9    0.85   10.90
   4 -36  -8   -4.60   14.89
  -4  36   8    6.78    8.23
   3 -35  -7    6.17    7.87
  -3  35   7    4.84   13.68
   2 -34  -6   -2.91   12.59
  -2  34   6   -5.93   11.62
   1 -33  -5   -3.03    6.90
  -1  33   5    3.87    9.44
   0 -32  -4    0.73    7.63
   0  32   4    1.69    9.44
  -1 -31  -3    2.54    7.38
   1  31   3    1.94   10.17
  -2 -30  -2    2.91    7.99
   2  30   2   -0.36    8.23
  -3 -29  -1    2.54    7.99
   3  29   1    0.85    8.47
  -4 -28   0    1.33    7.02
   4  28   0   12.95    8.35
  -5 -27   1   -0.97    6.54
   5  27  -1    8.47    7.26
  -6 -26   2   -0.73    8.35
   6  26  -2    7.63    6.78
  -7 -25   3    6.78    5.57
   7  25  -3   13.56    6.17
  -8 -24   4    0.12    5.33
   8  24  -4    3.75    5.08
  -9 -23   5   21.91    5.08
   9  23  -5   21.91    5.08
 -10 -22   6   -4.96    7.38
  10  22  -6    9.81    5.08
 -11 -21   7   39.59    5.81
  11  21  -7   32.45    5.93
 -12 -20   8    2.78    6.17
  12  20  -8    7.02    8.47
 -13 -19   9   11.38    6.54
  13  19  -9   11.99    6.05
 -14 -18  10   17.55    6.78
  14  18 -10    2.18    9.93
 -15 -17  11    2.54    7.38
  15  17 -11   -4.84    7.26
 -16 -16  12   45.64    9.32
  16  16 -12   59.68   13.92
 -17 -15  13    7.14    9.44
  17  15 -13   -3.63    9.08
 -18 -14  14   46.97    9.56
  18  14 -14   34.87   10.17
 -19 -13  15    5.69   10.29
  19  13 -15    5.69    9.56
 -20 -12  16    8.35   11.26
  20  12 -16    2.18    9.32
 -21 -11  17    8.11   13.56
  21  11 -17   11.74   11.38
 -22 -10  18   -0.73   10.90
  22  10 -18    4.72   10.41
 -23  -9  19    8.96   14.16
  23   9 -19   11.62   11.26
 -24  -8  20   19.98   11.26
  24   8 -20   14.04   10.17
 -25  -7  21   13.07   12.47
  25   7 -21    1.33   11.99
 -26  -6  22   -6.17   11.99
  26   6 -22   15.62   11.50
 -27  -5  23    6.17   19.98
  27   5 -23    3.15   13.80
 -28  -4  24    1.21   18.64
  28   4 -24   12.83   12.59
 -29  -3  25    1.57   16.22
 -30  -2  26   12.71   13.80
  31   1 -27  -14.53   15.38
 -32   0  28    1.69   22.76
  32   0 -28    1.82   13.56
  -6  40  10   -3.15   13.92
   5 -39  -9   -8.84    9.81
  -5  39   9   -5.08    9.81
   4 -38  -8   -0.97   12.59
  -4  38   8   -0.97    9.69
   3 -37  -7   -0.73    6.90
  -3  37   7    2.42    8.60
   2 -36  -6    2.30    7.02
  -2  36   6    9.93   14.04
   1 -35  -5   -0.36   11.02
  -1  35   5    0.24   10.65
   0 -34  -4   -5.45   10.65
   0  34   4    2.06    9.44
  -1 -33  -3   -3.39    7.38
   1  33   3    2.30    9.69
  -2 -32  -2    2.18    7.75
   2  32   2    7.75    8.96
  -3 -31  -1    9.32   10.29
   3  31   1    3.51    8.72
  -4 -30   0   10.53    6.66
   4  30   0    7.14    7.51
  -5 -29   1   -0.36    6.05
   5  29  -1    0.97    7.38
  -6 -28   2    3.87    8.96
   6  28  -2    1.09    6.54
  -7 -27   3    2.18    5.57
   7  27  -3    8.23    5.81
  -8 -26   4   -4.60    5.21
   8  26  -4    0.61    5.21
  -9 -25   5    5.93    4.60
   9  25  -5   -4.48    4.96
 -10 -24   6    1.21    4.84
  10  24  -6   -0.48    5.08
 -11 -23   7    8.23    4.96
  11  23  -7    2.54    4.84
 -12 -22   8   -0.24    5.69
  12  22  -8   -1.94    5.33
 -13 -21   9   10.29    5.93
  13  21  -9   10.77    7.99
 -14 -20  10   -3.15    6.78
  14  20 -10    3.63    6.30
 -15 -19  11   -8.23    7.26
  15  19 -11    4.24    6.90
 -16 -18  12    2.42    7.63
  16  18 -12   -1.45   10.77
 -17 -17  13   -3.75    8.11
  17  17 -13   -9.93    7.26
 -18 -16  14    5.69    8.96
  18  16 -14   -0.73   13.07
 -19 -15  15   -5.21    9.81
  19  15 -15   -0.36    9.93
 -20 -14  16    4.48   10.77
  20  14 -16    0.24    8.47
 -21 -13  17   19.25   10.90
  21  13 -17   -2.78   11.86
 -22 -12  18    8.35   12.47
  22  12 -18   -1.09    9.69
 -23 -11  19   -0.48    9.93
  23  11 -19   -2.30   10.41
 -24 -10  20   -7.99   11.50
  24  10 -20   -2.30    8.72
 -25  -9  21    2.78   11.14
  25   9 -21   12.23   11.14
 -26  -8  22    4.00   13.44
  26   8 -22   -4.72   10.77
 -27  -7  23    2.66   17.92
  27   7 -23   -0.97   11.74
 -28  -6  24   -5.57   17.19
  28   6 -24    4.24   12.23
 -29  -5  25   -4.60   12.23
  29   5 -25   -2.91    9.56
 -30  -4  26   -2.30   13.07
  30   4 -26   -3.27   15.50
  31   3 -27  -13.32   14.89
  32   2 -28   -2.78   15.74
   5 -41  -9    1.33    7.26
   4 -40  -8   -3.27   11.86
   3 -39  -7   -2.18   10.77
   2 -38  -6   -2.66    6.90
  -2  38   6   -9.69   12.11
   1 -37  -5   -1.57    7.26
  -1  37   5    0.24    8.96
   0 -36  -4    1.57    7.38
   0  36   4    1.45    8.84
  -1 -35  -3    0.61    6.54
   1  35   3    6.54    8.35
  -2 -34  -2   -5.57    6.54
   2  34   2    3.87   11.50
  -3 -33  -1    2.66    6.17
   3  33   1    5.33    7.87
  -4 -32   0   -0.73    5.33
   4  32   0   -0.61    7.14
  -5 -31   1   -1.45    5.33
   5  31  -1    2.91    6.66
  -6 -30   2    2.91    7.26
   6  30  -2   -2.18    6.30
  -7 -29   3   -2.30    5.33
   7  29  -3   -1.21    5.45
  -8 -28   4   -2.54    4.48
   8  28  -4    2.06    4.72
  -9 -27   5    4.00    4.48
   9  27  -5   -1.33    4.00
 -10 -26   6   -0.85    4.12
 -11 -25   7   10.65    4.60
  11  25  -7    7.26    4.48
 -12 -24   8    4.84    7.02
  12  24  -8    0.00    5.08
 -13 -23   9    1.57    5.69
  13  23  -9    1.69    5.33
 -14 -22  10    4.12    6.54
  14  22 -10    6.17    8.84
 -15 -21  11   -3.75    7.14
  15  21 -11    6.54    6.90
 -16 -20  12   10.65    7.99
  16  20 -12   15.98   10.29
 -17 -19  13    3.63    9.08
  17  19 -13    1.82    6.78
 -18 -18  14   11.62    9.69
  18  18 -14    7.02    8.35
 -19 -17  15   -0.73    8.96
  19  17 -15    0.36   12.95
 -20 -16  16  -17.19   10.17
  20  16 -16   -6.54   10.65
 -21 -15  17   14.65   15.25
  21  15 -17   -0.73   10.05
 -22 -14  18   -1.45   11.38
  22  14 -18   -6.78    9.44
 -23 -13  19   -7.02   11.02
  23  13 -19    1.09    8.72
 -24 -12  20   -5.33   10.53
  24  12 -20    2.54    8.23
 -25 -11  21    8.60   12.23
  25  11 -21   -6.66    9.44
 -26 -10  22    0.73   13.92
  26  10 -22   -1.69    9.44
 -27  -9  23    8.72   14.29
  27   9 -23   -0.85    9.44
 -28  -8  24    3.39   15.98
  28   8 -24   -4.60   11.26
 -29  -7  25   -3.87   12.23
  29   7 -25   -4.96   10.17
 -30  -6  26   -1.69   15.62
  30   6 -26    4.72   19.98
 -31  -5  27   -4.72   17.55
  31   5 -27    1.94   18.04
 -32  -4  28   -2.78   15.98
  32   4 -28  -16.95   16.95
   3 -41  -7    1.09    8.47
   2 -40  -6   -3.87   10.65
   1 -39  -5   -1.57   10.17
   0 -38  -4    3.27   10.05
   0  38   4   12.23   13.44
  -1 -37  -3   -8.96    9.08
   1  37   3   -7.75   11.38
  -2 -36  -2   -2.06    9.81
   2  36   2   -4.36   12.23
  -3 -35  -1    2.18    7.38
   3  35   1   -5.57    9.44
  -4 -34   0    9.08    7.02
   4  34   0    3.39    7.38
  -5 -33   1   -2.06    7.02
   5  33  -1    2.30    6.05
  -6 -32   2   -4.00    6.90
   6  32  -2    0.61    5.45
  -7 -31   3    3.87    6.90
   7  31  -3   -2.06    4.60
  -8 -30   4    0.24    3.63
 -13 -25   9    3.75    6.78
  13  25  -9    1.09    4.72
 -14 -24  10    0.97    5.93
  14  24 -10    5.57    5.45
 -15 -23  11    6.90    9.20
  15  23 -11   -3.51    6.54
 -16 -22  12    3.75    7.51
  16  22 -12    0.36    6.78
 -17 -21  13   -1.45   12.47
  17  21 -13    1.94    6.66
 -18 -20  14    1.21    8.84
  18  20 -14    7.26    7.02
 -19 -19  15    0.00   12.47
  19  19 -15    2.54    7.87
 -20 -18  16   -0.48    9.08
  20  18 -16   -2.30    7.26
 -21 -17  17    0.61   15.13
  21  17 -17   -4.24   12.59
 -22 -16  18   -0.73   10.77
  22  16 -18    3.15    7.87
 -23 -15  19    9.93   14.65
  23  15 -19   -5.21   15.38
 -24 -14  20    6.66   10.05
  24  14 -20   -2.54    6.17
 -25 -13  21   -2.42    9.81
  25  13 -21    2.91    6.54
 -26 -12  22    6.66   14.89
  26  12 -22    1.21    8.35
 -27 -11  23    1.45   10.05
  27  11 -23    0.36    7.63
  28  10 -24    1.45    8.11
  29   9 -25   -5.33    8.96
  30   8 -26    8.72   15.01
  31   7 -27    1.45   15.13
   0 -40  -4   -0.36    7.38
  -1 -39  -3   -1.21    7.87
   1  39   3   14.29   10.29
  -2 -38  -2    4.72    8.23
  -3 -37  -1    2.91    4.96
  -5 -35   1   -3.51    5.81
  -6 -34   2   -2.78    5.57
   6  34  -2    1.33    4.24
  -7 -33   3   -0.73    4.84
 -14 -26  10    6.42    6.42
 -15 -25  11   -2.66    5.57
  15  25 -11    1.69    4.48
 -16 -24  12   -0.97    6.54
  16  24 -12    0.48    5.81
 -17 -23  13    1.69    7.38
  17  23 -13    4.96    6.05
 -18 -22  14    7.14   11.50
  18  22 -14    7.26    6.54
 -19 -21  15    0.00    7.87
  19  21 -15   -4.24    6.66
 -20 -20  16   -2.91    8.84
 -21 -19  17   -7.99    8.96
  21  19 -17    4.12   10.53
 -22 -18  18   -5.33    9.93
 -23 -17  19    2.78    9.32
 -24 -16  20   -2.66    9.32
  24  16 -20    1.21   13.80
 -25 -15  21  -12.11   14.16
  25  15 -21   -6.17   13.32
 -26 -14  22   -0.48   13.68
  26  14 -22    1.21    7.63
  27  13 -23   -3.39    9.32
  28  12 -24   -8.84    8.72
  29  11 -25    3.03   10.77
  31   9 -27   -0.73    9.56
 -16 -26  12    4.24    4.48
 -17 -25  13    0.24    5.93
  17  25 -13    3.87    7.63
 -18 -24  14   14.04    6.30
  18  24 -14    4.36    8.47
 -19 -23  15    3.03    7.38
  19  23 -15    5.45    8.35
 -20 -22  16    2.42    6.66
  20  22 -16    0.85    8.11
 -22 -20  18    3.39   10.17
 -23 -19  19   -0.97    8.23
 -24 -18  20   -1.94    8.84
 -25 -17  21    0.00   10.41
 -26 -16  22    2.42   12.11
  26  16 -22   -4.48   12.71
 -27 -15  23    5.81   11.02
  27  15 -23    8.47   13.68
 -28 -14  24    3.87   13.20
  28  14 -24   -6.05   14.29
 -29 -13  25   -7.02   10.53
  29  13 -25    0.61   10.29
 -17 -27  13   -0.36    5.81
 -18 -26  14    3.63    4.36
 -19 -25  15   -0.97    5.69
 -20 -24  16   -2.54    9.44
  20  24 -16    2.91    7.38
 -24 -20  20   -1.45   12.71
 -25 -19  21   -0.12   13.32
  25  19 -21   -0.85    8.96
 -26 -18  22    8.35   12.47
 -27 -17  23    3.39   10.65
 -28 -16  24   -1.21   13.44
 -29 -15  25   -6.17   15.13
 -32 -12  28    2.30   11.74
 -33 -11  29    5.69   10.77
 -19 -27  15    0.48    3.75
 -20 -26  16   -2.91    7.75
 -21 -25  17   -2.42    7.87
  25  21 -21   -0.24   10.29
  26  20 -22    6.30   11.02
  27  19 -23    0.61    9.32
 -28 -18  24    4.96   10.77
 -21 -27  17   -0.73    7.38
  28  20 -24   -1.21   10.29
  25  19 -31    1.82   10.41
  24  20 -30    1.21    7.38
  23  21 -29    0.48   11.62
  22  22 -28   20.22   12.23
  21  23 -27    5.21   10.05
  20  24 -26   -5.45    9.56
  19  25 -25    0.12    8.84
  18  26 -24   -7.14   11.99
  17  27 -23    2.30   11.02
  16  28 -22   -9.44   10.90
 -16 -28  22    4.96    9.93
 -10 -34  16   -2.06    7.63
  24  18 -30   -0.36    7.87
  23  19 -29    0.36    8.11
  22  20 -28    0.00    9.44
  21  21 -27    0.12   11.38
  20  22 -26   -7.75   13.20
  19  23 -25   -0.73   10.90
  17  25 -23   -5.57   12.23
  16  26 -22   -4.48   11.99
 -16 -26  22    5.45    7.75
  15  27 -21   11.02   12.71
 -15 -27  21    1.57   10.41
  14  28 -20   -7.75   11.62
 -14 -28  20    7.38    9.32
  13  29 -19    1.09    9.81
 -11 -31  17    4.12    5.69
 -10 -32  16   14.65   10.90
   6  36 -12    5.21    9.08
  25  15 -31   -0.36   11.26
 -25 -15  31   -3.63   12.35
  24  16 -30    3.51    8.72
  23  17 -29    1.57    7.51
 -23 -17  29    0.12   16.34
  22  18 -28   -3.75    8.72
 -22 -18  28    0.12   13.32
  21  19 -27   10.77   14.29
 -21 -19  27    2.06   13.20
  20  20 -26    6.90   13.56
 -20 -20  26    3.27   12.95
  19  21 -25   -6.42   12.11
 -19 -21  25    4.72   10.41
  18  22 -24   -2.91   11.14
 -18 -22  24    7.14   16.34
  17  23 -23   -1.45   12.23
 -17 -23  23    6.66   16.59
  16  24 -22    0.61   11.74
  15  25 -21    0.97   12.11
 -15 -25  21   -2.42   11.02
  14  26 -20    8.35   12.11
 -14 -26  20    2.42    8.72
  13  27 -19   -2.18    6.17
 -13 -27  19    0.48    8.35
  12  28 -18   -1.57    6.90
 -12 -28  18    5.33    7.99
  11  29 -17    2.18    6.54
 -11 -29  17    1.21    7.51
  10  30 -16    2.78    5.33
 -10 -30  16    2.30    6.30
   9  31 -15   -0.97    9.44
  -9 -31  15    4.12    8.96
   8  32 -14    5.57    8.84
   7  33 -13    4.72   10.77
   6  34 -12    0.12    5.93
   5  35 -11   -1.69    5.57
   4  36 -10    0.00    5.45
   0  40  -6    0.24    7.99
  -1  41  -5    2.78    6.42
 -26 -12  32   -6.42   18.76
  25  13 -31   -6.90   11.26
 -25 -13  31    0.00   13.20
  24  14 -30   -5.33   11.02
 -24 -14  30   -4.24   12.95
  23  15 -29    2.06   11.86
 -23 -15  29    0.61   19.01
  22  16 -28   -4.60    7.26
 -22 -16  28    4.96   15.86
  21  17 -27   -7.38   12.23
 -21 -17  27   -2.66   17.68
  20  18 -26    4.84   12.95
 -20 -18  26    1.82    9.93
  19  19 -25   -1.21   13.07
 -19 -19  25    4.36    8.96
  18  20 -24   12.11   13.20
 -18 -20  24   -2.78   11.14
 -17 -21  23   14.41   18.52
  16  22 -22   -2.78   11.14
 -16 -22  22    3.87   10.17
  15  23 -21   -2.91    7.14
 -15 -23  21   -1.69   15.74
  14  24 -20   -2.42    7.26
 -14 -24  20   -4.24    9.44
  13  25 -19   -0.36    7.87
 -13 -25  19    0.85    9.69
  12  26 -18    0.48    7.63
 -12 -26  18    0.61    8.60
  11  27 -17   -0.24    7.63
 -11 -27  17    6.90    8.35
  10  28 -16    0.12    6.30
 -10 -28  16    6.54    7.87
   9  29 -15   -1.09    5.93
  -9 -29  15    5.57    6.90
   8  30 -14   15.13    7.63
  -8 -30  14   -0.12    6.05
   7  31 -13   -5.21    7.02
  -7 -31  13   -0.73    6.17
   6  32 -12   -1.09    7.51
  -6 -32  12    1.57    5.57
   5  33 -11   -1.09    6.17
   4  34 -10   -2.30    6.42
   3  35  -9    3.51    7.99
   2  36  -8   -1.94    7.75
  -1  39  -5    4.24    8.35
  -2  40  -4   -1.57    6.90
   2 -40   4    2.30    8.23
  25  11 -31   -5.57   14.16
 -25 -11  31    0.85   13.20
  24  12 -30    5.57   11.74
 -24 -12  30    0.36   13.07
 -23 -13  29   -5.69   11.26
 -22 -14  28   -4.00   12.35
 -21 -15  27   18.04   24.58
  20  16 -26    2.66    4.60
 -20 -16  26   -1.94   10.53
  19  17 -25   -4.24   10.41
 -19 -17  25   -4.84   11.26
  18  18 -24   -1.21    8.47
 -18 -18  24   -0.24   11.62
  17  19 -23    3.15    7.51
 -17 -19  23    0.73   21.07
  16  20 -22    0.48    8.23
 -16 -20  22   22.64   12.47
  15  21 -21   -0.36    7.99
 -15 -21  21   -4.84   11.50
  14  22 -20   -5.33    8.35
 -14 -22  20    4.60   10.90
  13  23 -19  -24.58   14.77
 -13 -23  19   -7.38   17.19
  12  24 -18   -2.30    9.44
 -12 -24  18    6.90   10.65
  11  25 -17   -5.81    8.96
 -11 -25  17    2.66    9.20
  10  26 -16   -2.66    8.96
 -10 -26  16   -4.36    9.56
   9  27 -15    2.66    8.35
  -9 -27  15   -2.06    9.20
   8  28 -14   -0.48    7.38
  -8 -28  14   -4.00    8.60
   7  29 -13    4.96    7.38
  -7 -29  13  -10.05    8.11
   6  30 -12    0.24    6.90
  -6 -30  12   -7.38    7.99
   5  31 -11    2.78    7.51
  -5 -31  11    0.61    6.66
   4  32 -10    2.78    7.51
  -4 -32  10    1.57    8.96
   3  33  -9    9.20    7.87
   2  34  -8   16.22    9.93
   1  35  -7   -4.72    9.81
  -1 -35   7    2.06    5.93
   0  36  -6   -5.08    9.44
   0 -36   6    7.63    7.38
  -1  37  -5    1.82    7.99
   1 -37   5   -3.15    9.69
  -2  38  -4   -3.03   12.47
   2 -38   4   -1.82    9.32
  -3  39  -3    1.57    8.35
   3 -39   3    1.94    7.51
  -4  40  -2   -2.42    9.81
  -6  42   0    0.12    8.72
  26   8 -32   -6.30   10.65
  25   9 -31    8.35   10.65
 -25  -9  31   -3.63   15.13
  24  10 -30    2.30    9.08
 -24 -10  30   -9.08   15.50
  23  11 -29  -16.22   15.13
 -23 -11  29   -7.51   13.80
  22  12 -28    4.72   17.68
 -22 -12  28   -4.36   15.86
  21  13 -27    4.72   10.90
 -21 -13  27   11.26   11.74
  20  14 -26   -3.87   13.20
 -20 -14  26   -2.66   11.62
  19  15 -25   -2.06   11.99
 -19 -15  25   -6.66   15.50
  18  16 -24   -4.72    7.87
 -18 -16  24   -0.97   12.95
  17  17 -23   -3.87   17.55
 -17 -17  23    7.99   12.59
  16  18 -22    5.93    9.69
 -16 -18  22    2.54   13.20
  15  19 -21   -5.45    8.96
 -15 -19  21   10.77   10.65
  14  20 -20    8.23    9.32
 -14 -20  20    1.94   11.99
  13  21 -19   -0.36    8.60
 -13 -21  19    2.91   11.50
  12  22 -18    5.93    9.08
 -12 -22  18    1.45   10.29
  11  23 -17   -0.24    8.96
 -11 -23  17   -7.63   10.17
  10  24 -16   -2.18    8.23
 -10 -24  16   -5.33   10.29
   9  25 -15    1.45    8.84
  -9 -25  15    0.61    9.44
   8  26 -14   -0.12    8.96
  -8 -26  14   -4.24    7.99
   7  27 -13    0.97    8.35
  -7 -27  13    8.35    8.84
   6  28 -12    1.57    8.84
  -6 -28  12   -0.12    9.20
   5  29 -11    4.00    7.99
  -5 -29  11    6.66    8.96
   4  30 -10   -3.63    8.84
  -4 -30  10   -9.56   11.50
   3  31  -9    3.63    8.60
  -3 -31   9    2.30   11.14
   2  32  -8    2.66    6.30
  -2 -32   8    7.14   10.05
   1  33  -7   -5.45    6.90
  -1 -33   7    2.91    7.75
   0  34  -6    3.87    9.81
   0 -34   6    1.45    7.87
  -1  35  -5    2.66   10.53
   1 -35   5    6.05    7.38
  -2  36  -4    6.78    9.69
  -3  37  -3    0.24   10.17
   3 -37   3    2.42    8.11
  -4  38  -2    0.85   10.65
  -5  39  -1    0.48    6.17
  -6  40   0    2.18    8.11
  -7  41   1    0.85   10.17
  -8  42   2   -4.48   11.38
   8 -42  -2    9.69   13.68
   9 -43  -3   10.17   12.59
  26   6 -32    0.97   10.65
  25   7 -31    2.42    8.96
 -25  -7  31    6.30   16.34
  24   8 -30   -4.72    9.44
 -24  -8  30    8.47   15.98
  23   9 -29   -2.42   10.41
 -23  -9  29    6.30   15.25
  22  10 -28    4.72   10.65
 -22 -10  28   -6.42   15.62
  21  11 -27    4.36   10.65
 -21 -11  27    2.18   15.62
  20  12 -26    7.51   11.86
 -20 -12  26    5.08   13.44
  19  13 -25   -1.57   11.86
 -19 -13  25    3.27   10.77
  18  14 -24   -0.97   16.59
 -18 -14  24   -2.78   15.13
  17  15 -23   -0.97   15.01
 -17 -15  23    3.51   14.53
  16  16 -22    2.91   10.41
 -16 -16  22  -17.31   13.07
  15  17 -21   -0.73   10.17
 -15 -17  21   -0.48   11.86
  14  18 -20   -3.87   10.17
 -14 -18  20    2.91   11.99
  13  19 -19    9.32    8.84
 -13 -19  19    2.18   11.62
  12  20 -18    2.18   10.05
 -12 -20  18    0.24   11.14
  11  21 -17   -5.08    9.56
 -11 -21  17   -8.84   15.98
  10  22 -16   -4.12    9.08
 -10 -22  16   -4.24    9.56
   9  23 -15    9.32    8.96
  -9 -23  15   21.07   10.65
   8  24 -14    4.60    9.32
  -8 -24  14    3.87    8.35
   7  25 -13    8.47    8.96
  -7 -25  13    5.45    9.44
   6  26 -12   -1.69    8.60
  -6 -26  12    1.09    9.56
   5  27 -11    1.33    8.72
  -5 -27  11   -2.30    9.44
   4  28 -10   -2.54    8.72
  -4 -28  10    5.21    9.93
   3  29  -9   11.86   10.29
  -3 -29   9    1.57   14.16
   2  30  -8   -4.48    9.56
  -2 -30   8   -2.42   11.86
   1  31  -7    4.12    7.38
  -1 -31   7    3.63    7.26
   0  32  -6    7.63    9.44
   0 -32   6    5.21    8.23
  -1  33  -5    5.57   10.53
   1 -33   5   -1.33    8.23
  -2  34  -4   -8.47   15.38
   2 -34   4    1.69    6.78
  -3  35  -3   -4.48   15.38
   3 -35   3   -6.66    8.84
  -4  36  -2    4.12   11.38
   4 -36   2    6.05    9.81
  -5  37  -1    4.24   10.53
   5 -37   1    1.45   12.95
  -6  38   0    0.61   10.17
   6 -38   0   15.25   11.74
  -7  39   1   -3.15    7.99
  -8  40   2   -0.48   10.17
  -9  41   3    0.24   12.83
 -10  42   4    3.51   10.65
  26   4 -32   -9.44   19.37
  25   5 -31   -3.75   11.02
  24   6 -30   -0.97   16.46
 -24  -6  30   -8.72   14.16
  23   7 -29   -0.73   11.74
 -23  -7  29    9.20   32.93
  22   8 -28    4.36   11.74
 -22  -8  28    5.21   15.98
  21   9 -27  -10.17   12.71
 -21  -9  27   10.53   15.62
  20  10 -26    0.97   13.56
 -20 -10  26    0.73   14.29
  19  11 -25    1.21   12.23
 -19 -11  25   -1.69   15.98
  18  12 -24    4.00   11.14
 -18 -12  24    5.21   12.95
  17  13 -23    4.60   12.23
 -17 -13  23    7.26   13.07
  16  14 -22    1.57   17.19
 -16 -14  22    5.81   13.07
  15  15 -21    6.30    9.56
 -15 -15  21   -2.78   13.20
  14  16 -20   -4.72    9.32
 -14 -16  20  -10.65   10.29
  13  17 -19    1.69    9.32
 -13 -17  19   -4.60   11.02
  12  18 -18    6.30    9.93
 -12 -18  18   12.59   10.29
  11  19 -17   -0.97   14.89
 -11 -19  17   -2.42   16.46
  10  20 -16    8.84   14.29
 -10 -20  16   -5.33    8.96
   9  21 -15    1.82    8.47
  -9 -21  15    6.42   10.05
   8  22 -14    1.69    9.08
  -8 -22  14   -4.84    8.96
   7  23 -13    3.39    9.32
  -7 -23  13   -0.36    8.96
   6  24 -12   -4.12    9.20
  -6 -24  12    7.75    8.96
   5  25 -11   10.90    7.99
  -5 -25  11    2.66    9.44
   4  26 -10    2.78    8.72
  -4 -26  10   -7.75    8.96
   3  27  -9   -7.51    9.20
  -3 -27   9   -3.75   11.38
   2  28  -8    3.75    8.84
  -2 -28   8    2.06    8.72
   1  29  -7   -2.91   10.17
  -1 -29   7    6.17    7.38
   0  30  -6    8.11    8.96
   0 -30   6    1.21    7.99
  -1  31  -5   -0.73    9.93
   1 -31   5   -7.14    8.96
  -2  32  -4    8.60   11.86
   2 -32   4   -4.36   14.29
  -3  33  -3   11.38   11.14
   3 -33   3   -1.21    9.08
  -4  34  -2   -6.66   12.11
   4 -34   2    4.00   12.59
  -5  35  -1   -0.24    9.69
  -6  36   0    0.61    9.08
   6 -36   0    2.78   11.26
  -7  37   1    5.33   10.53
   7 -37  -1   -1.94   12.95
  -8  38   2    3.03   10.41
  -9  39   3   -0.36   10.17
 -10  40   4   -4.48   13.80
 -11  41   5   -4.84   10.53
  26   2 -32   -3.51   17.55
  25   3 -31   -3.87   15.38
 -25  -3  31   -6.54   21.19
  24   4 -30   12.35   20.46
 -24  -4  30   -8.96   27.60
  23   5 -29    7.51   20.46
 -23  -5  29    5.33   26.27
  22   6 -28   -4.12   17.43
 -22  -6  28  -23.00   26.51
  21   7 -27   -2.54   13.80
 -21  -7  27   -9.93   15.98
  20   8 -26    8.60   13.20
 -20  -8  26    7.63   15.98
  19   9 -25    2.06   11.74
 -19  -9  25    5.45   14.65
  18  10 -24   -4.00   12.23
 -18 -10  24  -11.86   13.44
  17  11 -23   -3.27   15.25
 -17 -11  23    3.15   15.50
  16  12 -22   10.65   15.38
 -16 -12  22  -15.13   13.80
  15  13 -21   -9.56   12.95
 -15 -13  21    7.51   12.47
  14  14 -20   -9.32   19.37
 -14 -14  20  -20.10   20.46
  13  15 -19   -7.26   12.11
 -13 -15  19   -2.06   12.11
  12  16 -18    0.48   10.05
 -12 -16  18    0.61   10.65
  11  17 -17    1.57    9.08
 -11 -17  17    3.63    9.81
  10  18 -16    2.91    9.32
 -10 -18  16    9.69   11.14
   9  19 -15    2.66    7.99
  -9 -19  15    1.69    8.84
   8  20 -14   -4.24    8.96
  -8 -20  14   -0.85    9.08
   7  21 -13  -12.95    9.08
  -7 -21  13   -1.57    9.69
   6  22 -12    1.21    8.96
  -6 -22  12    5.69    9.20
   5  23 -11    0.85    7.63
  -5 -23  11    2.66    9.44
   4  24 -10   -4.24    9.08
  -4 -24  10    4.84    8.47
   3  25  -9    1.09   14.65
  -3 -25   9    5.69   11.38
   2  26  -8   -9.81   10.53
  -2 -26   8    5.45    8.60
   1  27  -7    3.03    9.69
  -1 -27   7    2.30    8.96
   0  28  -6   11.62   10.29
   0 -28   6   -5.69    8.84
  -1  29  -5   18.76   11.14
   1 -29   5    3.15    9.20
  -2  30  -4    3.15   11.38
   2 -30   4  -11.74    9.56
  -3  31  -3    4.00   12.47
   3 -31   3    5.81    9.81
  -4  32  -2   12.11   12.59
   4 -32   2   -1.33    9.81
  -5  33  -1   -4.24   13.80
   5 -33   1    8.47   11.26
  -6  34   0   -5.81    9.69
   6 -34   0    0.97   13.07
  -7  35   1    4.00   10.17
  -8  36   2   -9.93   10.65
   8 -36  -2    2.42   11.62
  -9  37   3    0.36   11.86
   9 -37  -3   -2.30   16.46
 -10  38   4    8.23    9.44
  10 -38  -4    2.54   10.05
 -11  39   5   -3.15   17.55
  11 -39  -5   -6.17   12.11
 -12  40   6   -2.18   14.65
 -13  41   7   -3.75   14.89
  26   0 -32  -10.29   14.77
  25   1 -31  -10.05   24.09
 -25  -1  31   -3.15   20.70
  24   2 -30   -8.35   18.76
 -24  -2  30   16.95   20.22
  23   3 -29   -9.44   19.85
 -23  -3  29   -8.47   23.97
  22   4 -28    4.96   23.73
 -22  -4  28   20.94   31.84
  21   5 -27   -2.42   19.01
 -21  -5  27    5.93   29.06
  20   6 -26   10.05   14.29
 -20  -6  26    4.96   14.89
  19   7 -25   -3.75   12.47
 -19  -7  25    4.72   14.04
  18   8 -24    8.23   12.71
 -18  -8  24  -14.29   16.22
  17   9 -23   -4.12   12.23
 -17  -9  23   -3.39   15.01
  16  10 -22    5.21   12.11
 -16 -10  22   -0.36   13.92
  15  11 -21    0.36   13.20
 -15 -11  21    2.54   14.16
  14  12 -20   21.43   11.62
 -14 -12  20   -8.96   13.07
  13  13 -19   23.00   15.01
 -13 -13  19   20.22   14.04
  12  14 -18    3.39    9.32
 -12 -14  18    3.39   12.11
  11  15 -17    0.48    9.81
 -11 -15  17   -1.57   10.29
  10  16 -16   -4.12    8.35
 -10 -16  16   -2.30   11.26
   9  17 -15  -11.50    9.81
  -9 -17  15    1.21    9.32
   8  18 -14   -1.94    8.60
  -8 -18  14    3.75    9.44
   7  19 -13    1.57    8.11
  -7 -19  13    9.69    8.60
   6  20 -12   19.37    8.23
  -6 -20  12   10.17    8.23
   5  21 -11    5.81    8.96
  -5 -21  11   -1.57    8.72
   4  22 -10   -4.84    8.35
  -4 -22  10   -6.66    8.60
   3  23  -9   10.05   10.29
  -3 -23   9   -0.85   12.47
   2  24  -8    2.66    9.20
  -2 -24   8    3.39    8.23
   1  25  -7    8.47   10.90
  -1 -25   7   -0.73    9.20
   0  26  -6  -13.20   11.26
   0 -26   6   -0.97   12.71
  -1  27  -5   21.19   14.53
   1 -27   5    0.61   13.80
  -2  28  -4  -11.38   11.50
   2 -28   4   -2.30    8.72
  -3  29  -3   -7.38   11.99
   3 -29   3   -0.48   10.53
  -4  30  -2   -9.93   13.32
   4 -30   2    1.94   10.65
  -5  31  -1   -6.66   11.02
   5 -31   1   -6.30    9.81
  -6  32   0   10.17   11.02
   6 -32   0   -2.30    8.11
  -7  33   1  -10.29   14.41
   7 -33  -1   -2.18    9.32
  -8  34   2   -1.57   10.90
   8 -34  -2   -8.47    9.81
  -9  35   3   11.26   12.71
   9 -35  -3    2.78   10.65
 -10  36   4    1.45   13.32
  10 -36  -4   -7.26   11.26
 -11  37   5  -11.74   19.73
  11 -37  -5    3.03   10.41
 -12  38   6    9.32   21.67
  12 -38  -6   -3.27   12.71
 -13  39   7   -3.87   14.89
  13 -39  -7   16.83   14.65
 -14  40   8    3.63   14.29
  26  -2 -32    0.73   14.16
 -26   2  32   -5.08   16.95
  25  -1 -31   26.76   16.10
 -25   1  31    0.24   20.22
  24   0 -30    3.75   19.01
 -24   0  30   10.17   17.31
  23   1 -29   16.71   23.73
  22   2 -28    5.21   20.22
 -22  -2  28   12.83   26.76
  21   3 -27    0.73   10.53
 -21  -3  27    1.82   10.65
  20   4 -26   -0.97   15.98
 -20  -4  26    0.61   16.83
  19   5 -25    3.15   13.80
 -19  -5  25    7.02   24.09
  18   6 -24    7.51   13.44
 -18  -6  24    4.96   14.77
  17   7 -23   -3.63   13.32
 -17  -7  23    3.87   14.29
  16   8 -22    4.96   13.80
 -16  -8  22   13.68   13.56
  15   9 -21   -4.48   11.86
 -15  -9  21    9.20   14.16
  14  10 -20   -1.45   11.99
 -14 -10  20   12.71   12.83
  13  11 -19    1.57   10.77
 -13 -11  19   15.13   11.26
  12  12 -18  -14.16   10.41
 -12 -12  18    2.30    9.81
  11  13 -17   -0.73   12.95
 -11 -13  17    0.24   10.41
  10  14 -16  -10.17    9.08
 -10 -14  16   -6.54    9.08
   9  15 -15   -4.36    9.69
  -9 -15  15   -4.96   10.53
   8  16 -14   -5.93    8.60
  -8 -16  14    3.27   12.11
   7  17 -13    4.48    9.20
  -7 -17  13   -0.36    8.84
   6  18 -12   -1.69    8.60
  -6 -18  12    0.36    9.32
   5  19 -11   28.33    8.84
  -5 -19  11   26.76    9.32
   4  20 -10   -2.06    8.47
  -4 -20  10    9.20    7.75
  -3 -21   9   12.95   12.83
   2  22  -8    2.30    8.47
  -2 -22   8    3.27    8.11
   1  23  -7    8.47    9.44
  -1 -23   7    6.05    7.99
   0  24  -6    2.54   10.17
   0 -24   6  -11.99   12.23
  -1  25  -5   17.19   10.65
   1 -25   5    4.36    9.32
  -2  26  -4    4.24   10.29
   2 -26   4   -4.72    8.23
  -3  27  -3   -5.45   10.29
   3 -27   3    2.42    9.32
  -4  28  -2   -3.87   10.29
   4 -28   2   -8.47    9.56
  -5  29  -1   -0.85   11.02
   5 -29   1   -5.57    9.32
  -6  30   0   -5.08   12.71
   6 -30   0    4.36    9.81
  -7  31   1    4.00   13.07
   7 -31  -1   -9.32    9.93
  -8  32   2    8.47   12.35
   8 -32  -2    1.57    7.87
  -9  33   3    6.66   11.74
   9 -33  -3    2.18    9.32
 -10  34   4    3.03   12.95
  10 -34  -4   -5.69   10.77
 -11  35   5    1.45   13.20
  11 -35  -5   -7.51   10.77
 -12  36   6   -3.51   20.46
  12 -36  -6   -7.26   10.53
 -13  37   7    5.81   21.07
  13 -37  -7   -3.15   10.53
 -14  38   8   28.09   21.91
 -15  39   9    6.66   12.95
  26  -4 -32    4.96   10.65
 -26   4  32    7.38   16.83
  25  -3 -31   -6.05   10.41
 -25   3  31    4.84   20.10
  24  -2 -30   22.52   22.15
 -24   2  30    2.54    9.69
  23  -1 -29    3.75   19.61
 -23   1  29    5.69   11.02
  22   0 -28   -3.03   20.46
 -22   0  28   -4.12   15.01
  21   1 -27   -3.27   20.58
 -21  -1  27  -17.55   31.96
  20   2 -26  -19.85   21.67
 -20  -2  26   13.20   26.76
  19   3 -25   15.01   20.94
 -19  -3  25   31.48   27.97
  18   4 -24   -3.87   19.13
 -18  -4  24   28.09   24.21
  17   5 -23   -9.08   15.13
 -17  -5  23   19.49   15.74
  16   6 -22    5.69   13.32
 -16  -6  22  -10.17   14.41
  15   7 -21    3.51   12.35
 -15  -7  21   -8.72   13.32
  14   8 -20   -5.21   12.83
 -14  -8  20   -8.47   12.35
  13   9 -19    8.35   11.50
 -13  -9  19   23.00   12.11
  12  10 -18   -6.30   12.11
 -12 -10  18    7.51   11.86
  11  11 -17   41.89   12.59
 -11 -11  17   45.28   12.71
  10  12 -16   -2.78   13.56
 -10 -12  16    7.38    9.44
   9  13 -15    5.21   10.05
  -9 -13  15   20.34    9.81
   8  14 -14   -4.24    8.84
  -8 -14  14   -1.82   10.41
   7  15 -13    0.24   11.74
  -7 -15  13   13.92    8.47
   6  16 -12   27.72    9.20
  -6 -16  12   36.44    8.84
   5  17 -11   14.89   10.77
  -5 -17  11   22.88   13.56
   4  18 -10   56.17   13.92
  -4 -18  10   66.34   16.22
   3  19  -9    4.72    9.56
  -3 -19   9   26.63   12.71
   2  20  -8    4.96    8.96
  -2 -20   8    8.47    7.87
   1  21  -7    4.12    9.44
  -1 -21   7   13.92    8.47
   0  22  -6    3.51    9.20
   0 -22   6   -2.18   11.99
  -1  23  -5   22.28   10.29
   1 -23   5   17.92    9.32
  -2  24  -4   -0.97   10.90
   2 -24   4   -3.15    9.32
  -3  25  -3   15.62   11.26
   3 -25   3   14.41    9.93
  -4  26  -2   -0.97   13.07
   4 -26   2    1.33    8.60
  -5  27  -1   -4.12   12.47
   5 -27   1   -1.33   10.05
  -6  28   0    2.18   14.04
   6 -28   0    8.23   11.62
  -7  29   1    1.33   14.04
   7 -29  -1    0.61   11.02
  -8  30   2   13.32   12.95
   8 -30  -2   13.92   10.17
  -9  31   3   -7.63   13.56
   9 -31  -3    4.00   10.65
 -10  32   4   -7.75   14.89
  10 -32  -4   -0.97    9.81
 -11  33   5    6.17   15.98
  11 -33  -5   -7.26   11.74
 -12  34   6    9.81   13.80
  12 -34  -6    2.66   11.26
 -13  35   7    6.17   14.29
  13 -35  -7   -5.33   11.99
 -14  36   8   -7.02   15.25
  14 -36  -8   -0.85   10.90
 -15  37   9    8.84   25.91
  15 -37  -9   -0.24   15.01
 -16  38  10    4.12   13.07
  26  -6 -32   -1.57   11.74
  25  -5 -31   -6.90   18.76
 -25   5  31  -13.20   17.80
  24  -4 -30   -1.94   13.80
 -24   4  30    0.73   11.86
  23  -3 -29    9.44   18.04
 -23   3  29    1.09   11.74
  22  -2 -28    4.36   21.31
 -22   2  28   11.38   22.88
  21  -1 -27   -6.05   19.01
 -21   1  27    4.84   27.60
  20   0 -26   15.01   21.91
 -20   0  26   15.50   26.88
  19   1 -25   -7.63   20.46
 -19  -1  25    2.06   34.38
  18   2 -24  -23.24   20.34
 -18  -2  24   15.25   24.45
  17   3 -23   -4.72   14.16
 -17  -3  23   -8.35   16.71
  16   4 -22    1.33   18.89
 -16  -4  22   -3.63   25.91
  15   5 -21    9.93   12.83
 -15  -5  21    0.36   14.77
  14   6 -20   -8.96   12.23
 -14  -6  20  -13.44   13.44
  13   7 -19   -5.08   11.86
 -13  -7  19   17.55   12.47
  12   8 -18   -1.45   10.77
 -12  -8  18   24.45   13.20
  11   9 -17   11.86   11.14
 -11  -9  17    6.30   11.02
  10  10 -16    6.17   10.29
 -10 -10  16    7.87   11.38
   9  11 -15    5.45   11.99
  -9 -11  15   11.14   10.29
   8  12 -14    9.20   10.17
  -8 -12  14   11.99   11.02
   7  13 -13   19.98    8.60
  -7 -13  13   12.47    9.81
   6  14 -12   12.11    8.96
  -6 -14  12   17.55    9.08
   5  15 -11    7.02   12.71
  -5 -15  11   27.00   13.20
   4  16 -10   31.48   10.65
  -4 -16  10   42.61   14.29
   3  17  -9   33.78   12.35
   2  18  -8   -0.12    8.47
  -2 -18   8   -4.84    7.99
   1  19  -7   11.02    8.72
  -1 -19   7   19.37    8.60
   0  20  -6   10.77    8.84
   0 -20   6   -7.14    8.23
  -1  21  -5   12.47   10.17
   1 -21   5   21.67    9.08
  -2  22  -4   -2.06   10.77
   2 -22   4   -7.38    9.32
  -3  23  -3   -2.66   10.90
   3 -23   3    7.26    8.72
  -4  24  -2    9.93   11.14
   4 -24   2    6.42    9.32
  -5  25  -1   -3.75   12.71
   5 -25   1    4.60   10.90
  -6  26   0    7.99   13.56
   6 -26   0  -13.80   17.43
  -7  27   1  -14.16   12.71
   7 -27  -1   -3.15   11.26
  -8  28   2   -9.69   12.95
   8 -28  -2   -3.51   10.53
  -9  29   3   -5.57   11.99
   9 -29  -3    0.36   10.05
 -10  30   4   -0.61   16.46
  10 -30  -4    3.15   15.50
 -11  31   5    0.61   14.53
  11 -31  -5    4.12   11.26
 -12  32   6  -14.89   14.29
  12 -32  -6    3.87   11.74
 -13  33   7   -7.75   16.71
  13 -33  -7   -6.54   11.02
 -14  34   8   10.53   16.10
  14 -34  -8    2.30   19.49
 -15  35   9    6.90   15.50
  15 -35  -9   31.72   16.59
 -16  36  10   -4.00   21.91
  18 -38 -12    3.75   10.53
  25  -7 -31   -2.78   18.16
 -25   7  31   -2.18   11.86
  24  -6 -30  -10.65   15.38
 -24   6  30   -0.24   19.61
  23  -5 -29   13.68   15.01
 -23   5  29    2.42   15.62
  22  -4 -28   -1.21   14.77
 -22   4  28    3.15   15.01
  21  -3 -27   12.23   21.55
 -21   3  27    6.05   27.60
  20  -2 -26    7.87   23.49
 -20   2  26    2.06   27.72
  19  -1 -25  -12.47   21.19
 -19   1  25    6.78   27.60
  18   0 -24    2.66   12.23
 -18   0  24   -5.08   27.00
  17   1 -23   -0.73   20.70
 -17  -1  23   -0.61   26.76
  16   2 -22   34.14   19.13
 -16  -2  22    3.75   16.59
  15   3 -21   -9.08   19.13
 -15  -3  21   20.46   23.97
  14   4 -20   -1.21   13.32
 -14  -4  20    3.03   14.16
  13   5 -19   27.48   12.35
 -13  -5  19   17.80   13.68
  12   6 -18   -8.96   11.62
 -12  -6  18   -0.12   12.95
  11   7 -17   63.68   11.99
 -11  -7  17   59.56   12.83
  10   8 -16   -8.96   11.50
 -10  -8  16    3.39   10.90
   9   9 -15   96.49   12.35
  -9  -9  15   94.55   12.11
   8  10 -14    6.17    8.96
  -8 -10  14    5.57    9.56
   7  11 -13    3.27    9.20
  -7 -11  13   27.97    9.44
   6  12 -12   43.34    9.56
  -6 -12  12   55.33   10.05
   5  13 -11   -3.39   12.95
  -5 -13  11   19.49   12.23
   4  14 -10  283.05   13.20
  -4 -14  10  280.75   14.04
   3  15  -9  128.57   10.65
  -3 -15   9   96.73    9.69
   2  16  -8  191.89   10.77
  -2 -16   8  206.29   11.02
   1  17  -7  -14.53    8.72
  -1 -17   7   -6.90    7.26
   0  18  -6   -3.27    8.35
   0 -18   6   12.23    8.23
  -1  19  -5   61.86   10.41
   1 -19   5   71.55    9.56
  -2  20  -4   15.13    9.44
   2 -20   4    6.30    8.84
  -3  21  -3   68.52   11.26
   3 -21   3   59.93   10.41
  -4  22  -2   -3.51   10.90
   4 -22   2    5.33    9.08
  -5  23  -1   20.58   11.38
   5 -23   1    0.73   10.65
  -6  24   0    8.84   11.14
   6 -24   0   14.77    9.69
  -7  25   1   -7.99   12.23
   7 -25  -1   -0.85   10.41
  -8  26   2   -2.66   21.67
   8 -26  -2    2.91   11.38
  -9  27   3    4.12   14.77
   9 -27  -3    7.02   13.07
 -10  28   4    7.51   12.95
  10 -28  -4    4.60    9.69
 -11  29   5  -14.16   15.86
  11 -29  -5    6.78   10.65
 -12  30   6   26.15   15.01
  12 -30  -6   -4.36   11.14
 -13  31   7  -13.92   16.46
  13 -31  -7   -4.12   11.14
 -14  32   8   -8.72   15.86
  14 -32  -8  -24.94   25.06
 -15  33   9  -22.15   16.71
  15 -33  -9    0.24   21.91
 -16  34  10   -2.66   15.25
  16 -34 -10    0.97   16.34
  17 -35 -11   -4.48    9.32
  18 -36 -12   17.19   15.98
  19 -37 -13   -3.15   10.77
  25  -9 -31   -6.42   12.83
 -25   9  31    4.12   17.43
  24  -8 -30   -7.51   14.41
 -24   8  30    0.12   15.38
  23  -7 -29   -3.39   16.95
 -23   7  29    1.94   14.77
  22  -6 -28    7.38   15.86
 -22   6  28   -0.73   14.77
  21  -5 -27   13.68   14.53
 -21   5  27  -11.62   25.30
  20  -4 -26   -1.21   14.89
 -20   4  26  -12.11   14.77
  19  -3 -25  -35.11   23.24
 -19   3  25    2.91   13.80
  18  -2 -24   -0.36   22.15
 -18   2  24   22.03   27.84
  17  -1 -23   11.38   22.52
 -17   1  23   17.55   29.06
  16   0 -22   -4.24   20.22
 -16   0  22   16.10   24.82
  15   1 -21   30.02   23.24
 -15  -1  21    3.15   25.30
  14   2 -20   22.03   12.83
 -14  -2  20   21.67   15.01
  13   3 -19   10.77   12.23
 -13  -3  19  -14.53   13.68
  12   4 -18   34.38   12.59
 -12  -4  18   31.60   13.80
  11   5 -17    0.48   12.59
 -11  -5  17   13.56   11.99
  10   6 -16    5.81   10.53
 -10  -6  16    7.75   10.77
   9   7 -15   37.65   10.41
  -9  -7  15   57.87   12.95
   8   8 -14   11.26    9.08
  -8  -8  14    2.18   10.41
   7   9 -13   83.05   10.53
  -7  -9  13   85.71    9.69
   6  10 -12   -6.17    7.75
  -6 -10  12    1.45    8.47
   5  11 -11  144.55   10.41
  -5 -11  11  139.47   11.50
   4  12 -10   78.09    8.60
  -4 -12  10   66.71    9.56
   3  13  -9   49.03    7.63
  -3 -13   9   60.53   12.59
   2  14  -8  181.72   10.90
  -2 -14   8  186.68   13.80
   1  15  -7    6.54    7.87
  -1 -15   7   -6.30    7.26
   0  16  -6  111.86    8.84
   0 -16   6  106.78    8.60
  -1  17  -5   27.60    9.32
   1 -17   5   39.35    8.47
  -2  18  -4   54.12   10.41
   2 -18   4   61.62    9.93
  -3  19  -3   22.52   10.41
   3 -19   3   28.93   12.11
  -4  20  -2   17.43   10.05
   4 -20   2    8.84    9.20
  -5  21  -1   17.55   10.65
   5 -21   1   13.68   10.05
  -6  22   0    7.02   12.71
   6 -22   0    8.47   10.29
  -7  23   1   -0.24   13.07
   7 -23  -1    2.66   10.90
  -8  24   2    6.66   12.11
   8 -24  -2    7.14   10.17
  -9  25   3    0.24   13.20
   9 -25  -3   10.29   11.38
 -10  26   4    2.54   14.65
  10 -26  -4   -6.66   10.53
 -11  27   5    2.91   15.13
  11 -27  -5    5.57   11.86
 -12  28   6   13.07   17.68
  12 -28  -6    0.36   13.07
 -13  29   7  -10.05   19.01
  13 -29  -7   10.65   12.35
 -14  30   8   15.01   15.74
  14 -30  -8    4.36   11.99
 -15  31   9   -8.84   16.22
  15 -31  -9    6.54   12.47
 -16  32  10    1.57   15.25
  16 -32 -10   -6.66   13.20
 -17  33  11    9.08   15.13
  17 -33 -11    2.78   10.90
 -18  34  12    2.30   19.49
  18 -34 -12    7.99    9.56
  19 -35 -13   -6.05    7.38
  25 -11 -31    1.82   16.95
 -25  11  31    5.69   26.51
  24 -10 -30    5.08   18.64
 -24  10  30   -4.60   32.45
  23  -9 -29   -1.57   12.71
 -23   9  29   -6.54   14.65
  22  -8 -28  -17.80   15.98
 -22   8  28   -3.39   16.95
  21  -7 -27  -12.47   15.01
 -21   7  27   -4.48   18.64
  20  -6 -26   -8.84   15.38
 -20   6  26    1.94   17.92
  19  -5 -25    1.94   15.50
 -19   5  25  -13.20   31.23
  18  -4 -24   -5.45   21.55
 -18   4  24   14.04   32.08
  17  -3 -23   11.99   22.15
 -17   3  23   11.62   27.72
  16  -2 -22   21.91   20.46
 -16   2  22    6.54   28.57
  15  -1 -21   -5.21   18.76
 -15   1  21    8.84   27.84
  14   0 -20   45.04   19.01
 -14   0  20    4.84   11.99
  13   1 -19    9.81   15.01
 -13  -1  19    3.63   15.13
  12   2 -18   38.86   21.43
 -12  -2  18   26.76   20.34
  11   3 -17   79.30   12.71
 -11  -3  17   98.18   15.01
  10   4 -16   17.68   11.99
 -10  -4  16   34.14   12.11
   9   5 -15  120.34   12.47
  -9  -5  15  113.80   12.95
   8   6 -14   21.31    9.44
  -8  -6  14   22.28   10.05
   7   7 -13  136.92   12.71
  -7  -7  13  120.94   11.86
   6   8 -12   16.34    8.72
  -6  -8  12    6.66    9.69
   5   9 -11   45.76    7.75
  -5  -9  11   41.65    8.96
   4  10 -10  211.26   11.50
  -4 -10  10  186.32   11.38
   3  11  -9   72.15    7.63
  -3 -11   9   75.66    8.47
   2  12  -8  242.61   16.83
  -2 -12   8  230.26   15.98
   1  13  -7   11.99    7.87
  -1 -13   7   14.77    7.38
   0  14  -6   88.74    8.47
   0 -14   6   94.31    7.87
  -1  15  -5   14.77    7.26
   1 -15   5   11.50    7.51
  -2  16  -4   -6.66    7.51
   2 -16   4  -13.20    7.87
  -3  17  -3   68.76   10.05
   3 -17   3   76.03   12.59
  -4  18  -2   55.08   11.14
   4 -18   2   69.97   10.05
  -5  19  -1   64.41   11.26
   5 -19   1   60.89    9.69
  -6  20   0   -3.39   12.23
   6 -20   0    6.42   11.74
  -7  21   1  -11.86   15.13
   7 -21  -1    1.94   10.90
  -8  22   2   -5.69   12.95
   8 -22  -2    8.96    9.56
  -9  23   3   10.05   14.89
   9 -23  -3   -7.26   12.23
 -10  24   4   12.11   16.34
  10 -24  -4   14.89   12.71
 -11  25   5    6.42   13.68
  11 -25  -5    7.02   11.38
 -12  26   6    6.30   16.22
  12 -26  -6    9.32   13.80
 -13  27   7   -0.48   16.46
  13 -27  -7    0.85   13.20
 -14  28   8    5.08   17.31
  14 -28  -8    5.21   13.44
 -15  29   9   -7.38   17.43
  15 -29  -9  -10.65   13.44
 -16  30  10    5.93   18.28
  16 -30 -10   -9.44   14.04
 -17  31  11    4.48   17.19
  17 -31 -11   -7.87   12.59
 -18  32  12   -3.75   12.47
  18 -32 -12  -11.38    9.08
 -19  33  13   -2.66   11.02
  19 -33 -13    5.93    8.60
  24 -12 -30    6.05   20.70
 -24  12  30   -4.00   26.88
  23 -11 -29   20.10   23.49
 -23  11  29   -2.30   19.49
  22 -10 -28    9.08   15.74
 -22  10  28    6.66   15.25
  21  -9 -27    6.66   14.89
 -21   9  27    7.87   20.46
  20  -8 -26    6.66   16.22
 -20   8  26   -4.24   19.13
  19  -7 -25   18.64   16.59
 -19   7  25   -0.73   18.28
  18  -6 -24    4.36   16.10
 -18   6  24    0.97   19.01
  17  -5 -23  -10.53   16.46
 -17   5  23   -3.27   19.73
  16  -4 -22   12.95   15.25
 -16   4  22    2.42   19.49
  15  -3 -21    4.36   14.77
 -15   3  21   -2.42   18.04
  14  -2 -20   35.23   19.98
 -14   2  20   15.25   25.42
  13  -1 -19   12.83   17.92
 -13   1  19  -10.17   21.79
  12   0 -18    3.15   18.16
 -12   0  18   15.01   14.89
  11   1 -17   -0.24   12.47
 -11  -1  17   -1.57   14.04
  10   2 -16    6.66   11.38
 -10  -2  16    2.91   12.47
   9   3 -15    2.30   11.14
  -9  -3  15    1.33   12.35
   8   4 -14   15.38    9.32
  -8  -4  14    4.60   10.77
   7   5 -13   59.81    9.69
  -7  -5  13   73.73   11.50
   6   6 -12   85.23    9.20
  -6  -6  12   80.99    9.69
   5   7 -11   78.33    9.69
  -5  -7  11   92.86    9.44
   4   8 -10   11.74    7.14
  -4  -8  10   10.53    8.72
   3   9  -9   41.77    7.38
  -3  -9   9   46.13    7.75
   2  10  -8    6.54    5.93
  -2 -10   8    0.12    6.17
   1  11  -7   20.34    7.14
  -1 -11   7   11.50    6.30
   0  12  -6   94.07    7.63
   0 -12   6   98.30    7.63
  -1  13  -5   74.09    8.11
   1 -13   5   76.63    7.26
  -2  14  -4  136.68    9.56
   2 -14   4  153.87    8.96
  -3  15  -3   -2.06    8.47
   3 -15   3    7.75    7.14
  -4  16  -2    1.94    9.44
   4 -16   2   -1.94   11.26
  -5  17  -1   34.38   10.05
   5 -17   1   15.62    9.20
  -6  18   0   19.61   10.17
   6 -18   0   10.53    8.72
  -7  19   1   20.22   11.74
   7 -19  -1   18.16   10.29
  -8  20   2   16.59   11.99
   8 -20  -2   -4.48   12.47
  -9  21   3   23.00   13.20
   9 -21  -3   -7.99   10.90
 -10  22   4   -5.57   14.16
  10 -22  -4   -2.54   11.99
 -11  23   5   -7.99   13.92
  11 -23  -5    9.44   11.86
 -12  24   6   -3.39   14.29
  12 -24  -6   -4.60   11.62
 -13  25   7    1.82   15.86
  13 -25  -7   -5.21   15.13
 -14  26   8    7.38   19.61
  14 -26  -8    9.81   14.53
 -15  27   9   15.74   17.80
  15 -27  -9   16.10   13.92
 -16  28  10   -0.24   15.86
  16 -28 -10  -11.26   13.68
 -17  29  11  -20.22   16.59
  17 -29 -11    0.24   13.07
 -18  30  12   -1.45   14.65
  18 -30 -12   -7.26   11.99
 -19  31  13    2.54   11.38
  19 -31 -13    3.63    9.93
 -20  32  14    2.91   11.38
  20 -32 -14    7.38   10.77
  21 -33 -15   -6.54   16.71
  24 -14 -30    1.45   18.52
 -24  14  30   30.39   22.64
  23 -13 -29  -19.73   21.67
 -23  13  29   21.55   29.78
  22 -12 -28   -4.72   12.11
 -22  12  28    2.30   14.04
  21 -11 -27    3.87   15.01
 -21  11  27  -11.74   16.95
  20 -10 -26   -0.48   14.41
 -20  10  26  -20.82   18.40
  19  -9 -25    6.54   14.89
 -19   9  25    7.02   18.89
  18  -8 -24   19.25   16.46
 -18   8  24   20.70   18.89
  17  -7 -23   -1.94   15.86
 -17   7  23    3.87   19.49
  16  -6 -22  -11.62   17.07
 -16   6  22  -17.43   20.10
  15  -5 -21  -17.43   21.07
 -15   5  21   26.39   29.18
  14  -4 -20   23.97   19.73
 -14   4  20   23.49   25.06
  13  -3 -19    2.91   19.73
 -13   3  19  -11.50   25.91
  12  -2 -18   23.61   19.73
 -12   2  18   31.36   14.77
  11  -1 -17   16.46   13.44
 -11   1  17    3.75   11.86
  10   0 -16   97.46   13.56
 -10   0  16   94.43   15.86
   9   1 -15    6.54   15.74
  -9  -1  15   -6.05   17.31
   8   2 -14  167.92   12.71
  -8  -2  14  173.24   14.16
   7   3 -13   14.04    9.44
  -7  -3  13  -10.53    9.93
   6   4 -12   90.19    9.93
  -6  -4  12   96.73   11.14
   5   5 -11    9.81    7.99
  -5  -5  11   -1.94    8.60
   4   6 -10  252.05   13.56
  -4  -6  10  266.46   12.71
   3   7  -9  243.58   12.23
  -3  -7   9  240.07   12.47
   2   8  -8  115.86    9.08
  -2  -8   8  124.09   10.17
   1   9  -7  383.17   15.86
  -1  -9   7  378.20   15.62
   0  10  -6   65.86    7.51
   0 -10   6   64.89    6.90
  -1  11  -5   31.36    6.30
   1 -11   5   34.99    6.17
  -2  12  -4   69.73    6.90
   2 -12   4   85.71    7.87
  -3  13  -3   21.91    7.26
   3 -13   3   25.91    7.51
  -4  14  -2  144.79   11.86
   4 -14   2  151.45   10.65
  -5  15  -1  -11.62    9.69
   5 -15   1   18.52    9.44
  -6  16   0  111.14   12.23
   6 -16   0   91.40   10.17
  -7  17   1   -0.73   11.26
   7 -17  -1    2.18    8.84
  -8  18   2    1.45   12.59
   8 -18  -2    2.30   11.02
  -9  19   3    3.75   14.04
   9 -19  -3  -19.73   11.02
 -10  20   4   16.10   13.68
  10 -20  -4   11.02   12.83
 -11  21   5   -1.33   15.13
  11 -21  -5   16.83   11.02
 -12  22   6    0.36   13.92
  12 -22  -6   13.20   11.74
 -13  23   7    0.00   14.53
  13 -23  -7  -12.35   12.71
 -14  24   8   11.50   16.34
  14 -24  -8   10.17   13.32
 -15  25   9    7.02   16.34
  15 -25  -9   15.01   13.68
 -16  26  10   12.83   16.22
  16 -26 -10   -3.27   14.53
 -17  27  11   -2.42   15.38
  17 -27 -11   -0.61   14.04
 -18  28  12    8.72   16.71
  18 -28 -12   -5.93   11.74
 -19  29  13    4.12   15.38
  19 -29 -13    5.81   12.23
 -20  30  14    5.57   11.86
  20 -30 -14   -1.09   13.68
 -21  31  15    2.18   17.80
  21 -31 -15   -0.48   14.16
  22 -32 -16   -4.12   14.41
  23 -15 -29    2.18   20.94
 -23  15  29   -1.21   24.58
  22 -14 -28   -0.12   19.61
 -22  14  28   -9.44   29.06
  21 -13 -27  -13.20   15.98
 -21  13  27  -10.17   25.06
  20 -12 -26    0.97   14.65
 -20  12  26   26.51   24.45
  19 -11 -25  -10.41   10.77
 -19  11  25    6.54   30.27
  18 -10 -24    5.21   16.34
 -18  10  24    2.42   31.23
  17  -9 -23    9.69   15.74
 -17   9  23   35.59   29.54
  16  -8 -22   21.07   16.71
 -16   8  22    5.93   19.25
  15  -7 -21   -2.06   15.38
 -15   7  21   20.46   20.58
  14  -6 -20  -15.98   20.58
 -14   6  20    2.30   17.31
  13  -5 -19   19.37   14.53
 -13   5  19   19.49   17.07
  12  -4 -18   35.59   14.53
 -12   4  18    7.75   24.58
  11  -3 -17   65.62   11.50
 -11   3  17   65.86   13.92
  10  -2 -16   -3.39   12.35
 -10   2  16   -2.78   13.20
   9  -1 -15  -12.59   11.14
  -9   1  15   -7.38   12.35
   8   0 -14  111.38   11.50
  -8   0  14  119.61   12.95
   7   1 -13  -15.74    9.93
  -7  -1  13   13.07    9.81
   6   2 -12  460.77   18.40
  -6  -2  12  472.75   18.76
   5   3 -11  309.32   14.16
  -5  -3  11  289.58   14.77
  -4  -4  10 1141.75   55.93
   3   5  -9   28.57    7.63
  -3  -5   9   25.42    6.90
   2   6  -8  215.37   11.62
  -2  -6   8  219.73   12.83
   1   7  -7  266.46   13.07
  -1  -7   7  268.88   19.01
   0   8  -6  395.03   16.34
   0  -8   6  398.78   16.95
  -1   9  -5  461.25   17.19
   1  -9   5  440.43   16.22
  -2  10  -4   11.99    7.14
   2 -10   4   15.86    6.42
  -3  11  -3  503.38   18.76
   3 -11   3  506.53   17.55
  -4  12  -2   91.77    9.44
   4 -12   2   84.87    8.96
  -5  13  -1   80.51    8.96
   5 -13   1   88.98    8.72
  -6  14   0   84.99   11.02
   6 -14   0   92.49    9.56
  -7  15   1    2.42   12.11
   7 -15  -1   -8.47    9.69
  -8  16   2  185.71   15.13
   8 -16  -2  181.84   14.04
  -9  17   3   15.38   12.59
   9 -17  -3   15.38   10.53
 -10  18   4   53.63   15.01
  10 -18  -4   58.35   13.92
 -11  19   5   24.70   14.53
  11 -19  -5   15.01   11.38
 -12  20   6    7.26   14.29
  12 -20  -6    1.94   11.38
 -13  21   7   11.50   14.77
  13 -21  -7    4.60   12.59
 -14  22   8    3.27   16.71
  14 -22  -8    7.51   13.44
 -15  23   9    5.33   18.04
  15 -23  -9   -1.94   13.80
 -16  24  10  -14.53   17.68
  16 -24 -10   -0.36   14.04
 -17  25  11    7.63   17.80
  17 -25 -11   -2.42   14.04
 -18  26  12    6.78   16.83
  18 -26 -12   17.55   13.80
 -19  27  13    5.21   19.98
  19 -27 -13    7.63   14.41
 -20  28  14    9.32   15.62
  20 -28 -14   -2.42   15.50
 -21  29  15    5.81   11.86
  21 -29 -15    0.61   10.65
 -22  30  16  -11.74   16.34
  22 -30 -16    3.27   10.17
  23 -17 -29    8.72   16.22
 -23  17  29   -4.84   24.94
  22 -16 -28   -1.82   21.43
 -22  16  28   11.38   28.33
 -21  15  27   -6.17   14.77
  20 -14 -26   43.83   20.34
 -20  14  26   31.11   17.55
 -19  13  25   -8.23   25.42
 -18  12  24    8.35   23.85
 -17  11  23  -22.64   28.81
 -16  10  22   -0.12   27.00
  15  -9 -21   11.26   12.95
 -15   9  21   16.95   28.09
  14  -8 -20   -1.09   21.19
  13  -7 -19    0.61   20.82
  12  -6 -18   12.95   11.38
 -12   6  18   25.42   27.36
  11  -5 -17   14.04   18.04
 -11   5  17   11.74   22.28
  10  -4 -16   24.82   12.35
 -10   4  16   51.21   14.41
   9  -3 -15   13.56   11.74
  -9   3  15    7.26   13.80
   8  -2 -14  205.81   13.44
  -8   2  14  181.96   14.65
   7  -1 -13   -4.96    9.56
  -7   1  13    0.48   10.65
   6   0 -12   83.90    9.32
  -6   0  12   98.91   11.26
   5   1 -11   32.45    8.11
  -5  -1  11   41.89    9.20
   4   2 -10   -0.97    7.38
  -4  -2  10   17.80    7.75
   3   3  -9   12.23    7.38
  -3  -3   9   -2.54    7.38
   2   4  -8   60.89    8.35
  -2  -4   8   70.94    7.99
   1   5  -7  245.15   12.47
  -1  -5   7  245.40   12.95
   0   6  -6  301.08   16.34
   0  -6   6  280.50   15.50
  -1   7  -5  296.12   13.68
   1  -7   5  311.25   14.04
  -2   8  -4   78.33    7.14
   2  -8   4   81.48    7.02
  -3   9  -3    6.66    6.54
   3  -9   3   -2.06    6.30
  -4  10  -2   12.23    7.87
   4 -10   2    8.96    7.63
  -5  11  -1   32.69    7.99
   5 -11   1   26.51    7.02
  -6  12   0   72.52    9.93
   6 -12   0  121.43   13.56
  -7  13   1   14.04   10.65
   7 -13  -1   16.10    8.84
  -8  14   2  165.13   14.77
   8 -14  -2  182.20   13.68
  -9  15   3   15.50   11.99
   9 -15  -3    3.87   10.29
 -10  16   4   25.54   16.83
  10 -16  -4   41.65   11.50
 -11  17   5    6.90   15.25
  11 -17  -5   28.33   13.07
 -12  18   6    3.27   13.92
  12 -18  -6  -11.26   12.83
 -13  19   7    8.60   15.25
  13 -19  -7    6.54   11.86
 -14  20   8  -11.02   15.50
  14 -20  -8   21.07   13.07
 -15  21   9    9.93   17.07
  15 -21  -9    1.09   13.56
 -16  22  10   -1.94   17.43
  16 -22 -10    4.72   13.68
 -17  23  11    1.82   18.16
  17 -23 -11   -8.72   14.53
 -18  24  12  -15.38   21.55
  18 -24 -12   -2.06   17.07
 -19  25  13    8.23   19.49
  19 -25 -13   15.25   14.65
 -20  26  14   -1.21   17.55
  20 -26 -14   -2.91   12.95
 -21  27  15    6.78   13.56
  21 -27 -15    9.20   12.95
 -22  28  16    2.54   13.44
  22 -28 -16    9.56   11.02
 -23  29  17    6.30   15.25
  23 -29 -17    0.00   11.02
 -21  17  27    1.82   21.31
  20 -16 -26    3.27   15.25
 -20  16  26  -22.28   22.52
  19 -15 -25  -18.52   22.15
 -19  15  25   12.59   23.85
  18 -14 -24    6.54   22.15
 -18  14  24   -0.12   27.48
  17 -13 -23   12.23   20.70
 -17  13  23   -5.08   26.76
  16 -12 -22  -14.65   21.67
 -16  12  22   -8.84   25.67
  15 -11 -21   19.13   24.09
 -15  11  21   11.26   25.06
  14 -10 -20    9.44   13.20
 -14  10  20  -11.38   17.19
 -13   9  19   -5.93   24.21
 -12   8  18   -5.33   24.58
  11  -7 -17   50.73   19.98
 -11   7  17   65.86   16.83
  10  -6 -16   -3.15   17.19
 -10   6  16   14.04   19.73
   9  -5 -15  128.93   13.32
  -9   5  15  110.65   22.03
   8  -4 -14   26.39   10.77
  -8   4  14   25.42   18.52
   7  -3 -13    1.21    9.32
  -7   3  13    6.17   15.25
   6  -2 -12  467.91   28.93
   5  -1 -11   53.99    9.44
  -5   1  11   51.09   14.16
   4   0 -10  331.84   15.86
  -4   0  10  344.30   15.38
   3   1  -9   78.69    8.72
  -3  -1   9   67.67    8.23
   2   2  -8  801.32   27.48
  -2  -2   8  786.67   38.01
   1   3  -7   28.45   10.41
  -1  -3   7   28.57    6.90
   0  -4   6  103.51   11.26
  -1   5  -5  772.26   39.10
   1  -5   5  807.13   40.56
  -3   7  -3  776.02   25.18
   3  -7   3  795.39   26.39
  -4   8  -2   69.97    8.60
   4  -8   2   77.00    7.99
  -5   9  -1  478.93   19.61
   5  -9   1  481.23   19.49
  -6  10   0   50.36    8.23
   6 -10   0   59.32    7.51
  -7  11   1    1.33    8.47
   7 -11  -1    0.85    8.23
  -8  12   2  214.28   13.44
   8 -12  -2  205.57   12.23
  -9  13   3   25.06   10.77
   9 -13  -3   27.36    9.56
 -10  14   4  241.76   16.59
  10 -14  -4  257.14   15.74
 -11  15   5   17.31   14.16
  11 -15  -5   18.16   11.99
 -12  16   6   41.04   13.92
  12 -16  -6   35.35   11.50
 -13  17   7   -4.36   14.65
  13 -17  -7   -1.21   12.59
 -14  18   8   -7.87   14.29
  14 -18  -8   -1.57   12.59
 -15  19   9   29.42   16.34
  15 -19  -9   20.58   13.92
 -16  20  10   16.83   17.43
  16 -20 -10    4.60   13.07
 -17  21  11    1.45   19.37
  17 -21 -11    0.48   15.74
 -18  22  12   24.45   19.73
  18 -22 -12   -5.45   16.34
 -19  23  13    1.94   17.92
  19 -23 -13   -8.11   13.68
 -20  24  14    0.48   16.95
  20 -24 -14    6.78   13.44
 -21  25  15    9.44   18.16
  21 -25 -15   18.40   12.11
 -22  26  16   -4.96   16.34
  22 -26 -16    2.78   11.99
 -23  27  17   -3.15   13.92
  23 -27 -17    3.63   11.74
 -24  28  18    2.66   14.04
  24 -28 -18   -4.36   10.41
  21 -19 -27   -6.54   17.31
 -21  19  27  -11.02   20.46
 -20  18  26   -2.18   16.71
  19 -17 -25    1.57   16.46
 -19  17  25    0.48   22.28
  18 -16 -24  -12.83   20.94
 -18  16  24   25.54   28.33
  17 -15 -23   -5.81   21.19
 -17  15  23   41.40   27.24
  16 -14 -22   18.28   22.15
 -16  14  22    0.00   27.72
  15 -13 -21   11.02   24.45
 -15  13  21   10.41   24.82
  14 -12 -20   11.26   22.28
 -14  12  20   15.01   24.58
  13 -11 -19    3.39   22.03
 -13  11  19  -25.06   25.06
  12 -10 -18   -4.12   21.31
 -12  10  18   35.11   23.61
  11  -9 -17   29.30   20.46
 -11   9  17  -23.12   22.03
  10  -8 -16   -3.75   17.80
 -10   8  16   15.74   22.28
   9  -7 -15   27.84   16.10
  -9   7  15   43.34   12.23
   8  -6 -14   47.82   15.38
  -8   6  14   33.53   12.95
   7  -5 -13   62.71   18.04
  -7   5  13   64.41   12.23
   6  -4 -12   96.85   13.44
  -6   4  12   91.16   11.99
   5  -3 -11  300.24   19.13
  -5   3  11  293.09   22.03
   4  -2 -10   18.64   10.90
  -4   2  10    5.21   12.47
   3  -1  -9   74.94    8.23
  -3   1   9   99.76   12.71
   2   0  -8    9.69    7.51
  -2   0   8   11.14   10.65
   1   1  -7   15.98    7.63
  -1  -1   7    7.87   11.62
   0   2  -6  375.18   17.31
   0  -2   6  376.99   24.70
   1  -3   5    6.30    7.75
  -2   4  -4  824.68   29.18
   2  -4   4  819.24   29.06
  -3   5  -3   30.99    5.93
   3  -5   3   27.12    6.42
   4  -6   2   30.87   10.77
  -5   7  -1  279.41   14.16
   5  -7   1  266.34   13.68
  -6   8   0  398.54   25.42
   6  -8   0  404.11   18.16
  -7   9   1  332.44   17.07
   7  -9  -1  396.12   19.25
  -8  10   2    8.35    9.32
   8 -10  -2    0.85    7.87
  -9  11   3   98.18   11.86
   9 -11  -3   66.34   11.62
 -10  12   4   65.37   12.95
  10 -12  -4   67.07   10.65
 -11  13   5   28.93   18.04
  11 -13  -5    9.93   11.74
 -12  14   6    6.78   13.44
  12 -14  -6    6.66   11.74
 -13  15   7   -8.11   13.56
  13 -15  -7    8.47   13.20
 -14  16   8    2.78   15.01
  14 -16  -8    8.23   14.16
 -15  17   9   -2.06   15.74
  15 -17  -9    7.87   15.25
 -16  18  10   -9.44   22.03
  16 -18 -10  -11.14   14.89
 -17  19  11   -1.57   19.49
  17 -19 -11   -8.23   21.31
 -18  20  12    7.26   19.13
  18 -20 -12    1.45   14.53
 -19  21  13   10.17   16.22
  19 -21 -13    8.11   15.74
 -20  22  14   -0.97   17.80
  20 -22 -14    2.30   15.13
 -21  23  15  -25.06   19.85
  21 -23 -15   -8.35   14.16
 -22  24  16   10.05   18.52
  22 -24 -16    8.47    9.93
 -23  25  17    8.35   22.52
  23 -25 -17   -8.96   10.77
 -24  26  18    4.48   14.16
  24 -26 -18   -1.45   10.53
 -25  27  19   -6.90   15.50
  25 -27 -19   -2.06    8.72
 -21  21  27    1.09   16.95
  20 -20 -26    0.97   13.20
 -20  20  26   12.95   17.80
  19 -19 -25    5.08   14.53
 -19  19  25    4.24   20.22
  18 -18 -24  -13.56   20.82
 -18  18  24   -0.36   28.81
  17 -17 -23  -11.74   21.79
 -17  17  23    0.48   28.45
  16 -16 -22    8.11   12.47
 -16  16  22   11.50   24.94
  15 -15 -21   -2.18   22.03
 -15  15  21  -11.50   25.91
  14 -14 -20  -11.38   21.43
 -14  14  20   -0.36   27.12
  13 -13 -19    5.57   14.16
 -13  13  19   11.99   18.89
  12 -12 -18   -2.66   19.37
 -12  12  18    2.54   22.76
  11 -11 -17   13.56   21.55
 -11  11  17   70.10   23.97
  10 -10 -16   -2.18   11.02
 -10  10  16   24.33   13.20
   9  -9 -15  125.18   21.31
  -9   9  15   91.28   20.70
   8  -8 -14    2.66   10.77
  -8   8  14    7.99   13.68
   7  -7 -13  134.86   13.20
  -7   7  13  130.39   14.41
   6  -6 -12   71.67   10.90
  -6   6  12   85.83   12.71
   5  -5 -11    8.35    9.44
  -5   5  11   23.61   11.02
   4  -4 -10 1418.62   62.23
  -4   4  10 1411.00   43.83
   3  -3  -9    1.57   10.90
  -3   3   9    3.75    8.60
   2  -2  -8  877.71   43.83
  -2   2   8  906.64   31.36
   1  -1  -7   27.60    9.69
  -1   1   7    4.36   10.77
   0   0  -6 1038.85   48.91
   0   0   6 1064.15   34.38
  -1   1  -5   -0.97    6.42
   1  -1   5   -3.15    7.14
  -2   2  -4  713.06   37.17
   2  -2   4  691.03   37.29
  -4   4  -2  798.78   27.36
   4  -4   2  698.54   37.29
  -6   6   0  339.58   24.70
   6  -6   0  356.17   25.06
  -7   7   1  224.69   14.16
   7  -7  -1  238.62   14.65
  -8   8   2  119.01    9.93
   8  -8  -2  122.27   10.05
  -9   9   3   51.45   11.26
   9  -9  -3   46.13    9.69
 -10  10   4  207.87   14.53
  10 -10  -4  212.71   12.95
 -11  11   5  136.08   13.92
  11 -11  -5  136.44   12.35
 -12  12   6   35.35   18.28
  12 -12  -6   63.20   13.07
 -13  13   7  -12.59   13.68
  13 -13  -7    7.51   13.07
 -14  14   8   14.16   22.28
  14 -14  -8   -5.33   14.04
 -15  15   9   19.61   23.37
  15 -15  -9   11.02   14.65
 -16  16  10    8.96   15.25
  16 -16 -10   15.25   14.53
 -17  17  11   12.23   17.31
  17 -17 -11   16.59   14.77
 -18  18  12    4.96   18.89
  18 -18 -12   -5.81   14.65
 -19  19  13    8.23   19.49
  19 -19 -13   -1.57   15.62
 -20  20  14    6.78   24.21
  20 -20 -14   11.50   17.55
 -21  21  15   15.62   18.52
  21 -21 -15  -16.95   13.68
 -22  22  16    7.63   18.28
  22 -22 -16   -6.78   10.29
 -23  23  17   24.09   20.46
  23 -23 -17    7.26   12.23
 -24  24  18   -5.33   15.25
  24 -24 -18    1.33    9.44
 -25  25  19    9.08   14.65
  25 -25 -19    2.91    9.08
 -21  23  27   -1.57   14.29
 -20  22  26   -7.26   15.86
  19 -21 -25    2.54   12.71
 -19  21  25    4.60   13.32
  18 -20 -24   -0.36   19.61
 -18  20  24  -12.83   27.97
  17 -19 -23   -3.75   22.64
 -17  19  23    1.69   18.40
  16 -18 -22   -9.44   22.52
 -16  18  22  -13.32   24.70
  15 -17 -21    7.38   21.91
 -15  17  21   40.80   24.21
  14 -16 -20   34.99   21.43
 -14  16  20    3.51   27.00
  13 -15 -19   -7.75   14.77
 -13  15  19   11.86   18.16
  12 -14 -18   17.43   20.94
 -12  14  18   15.25   23.85
  11 -13 -17  -15.62   20.34
 -11  13  17    2.18   22.03
  10 -12 -16   17.19   13.80
 -10  12  16    6.78   16.10
   9 -11 -15    9.20   12.35
  -9  11  15    6.05   14.29
   8 -10 -14  -14.29   11.62
  -8  10  14   36.68   14.53
   7  -9 -13  101.57   12.35
  -7   9  13   90.56   13.80
   6  -8 -12   18.52    9.81
  -6   8  12   18.16   12.11
   5  -7 -11   81.48   10.29
  -5   7  11   85.11   10.90
   4  -6 -10  302.54   15.25
  -4   6  10  286.80   15.38
   3  -5  -9   24.33    7.63
  -3   5   9   38.14    8.47
   2  -4  -8   82.08    8.35
  -2   4   8   95.16    8.84
   1  -3  -7   29.90    7.26
  -1   3   7   35.47    7.99
   0  -2  -6  478.20   19.85
   0   2   6  415.25   18.28
   1   1   5    7.14    7.02
  -2   0  -4  237.16   15.01
   2   0   4  241.04   11.14
  -3   1  -3 1300.71   59.56
   3  -1   3 1341.75   43.70
  -4   2  -2  940.78   46.49
   4  -2   2  671.66   38.14
  -5   3  -1    3.87    9.08
   5  -3   1   -6.42    6.30
  -6   4   0  105.81   15.98
  -7   5   1  265.61   22.28
   7  -5  -1  283.29   22.64
  -8   6   2  205.08   13.32
   8  -6  -2  211.86   18.89
  -9   7   3  279.17   22.52
   9  -7  -3  255.32   20.58
 -10   8   4   30.75   10.17
  10  -8  -4   19.61   13.20
 -11   9   5   36.08   10.77
  11  -9  -5   48.18   14.53
 -12  10   6   12.59   11.74
  12 -10  -6    2.30   15.62
 -13  11   7   31.60   13.92
  13 -11  -7   12.95   11.50
 -14  12   8   18.52   13.32
  14 -12  -8   11.74   12.35
 -15  13   9    9.81   15.62
  15 -13  -9   20.70   14.16
 -16  14  10   37.53   15.62
  16 -14 -10   -1.21   12.95
 -17  15  11  -15.50   16.10
  17 -15 -11  -15.86   14.53
 -18  16  12    7.14   18.16
  18 -16 -12    4.48   14.41
 -19  17  13   -8.23   25.79
  19 -17 -13   31.36   17.19
 -20  18  14  -15.98   19.01
  20 -18 -14    6.78   16.10
 -21  19  15   -5.69   18.64
  21 -19 -15    3.63   15.13
 -22  20  16   28.21   18.52
  22 -20 -16   13.92   15.74
 -23  21  17  -14.65   20.82
  23 -21 -17    8.47   10.90
 -24  22  18    0.85   19.13
  24 -22 -18   -3.87    8.96
 -25  23  19   16.10   19.49
  25 -23 -19    9.56   10.65
 -26  24  20   -2.66   15.50
  26 -24 -20   -0.61   12.23
 -20  24  26   -5.45   18.40
  19 -23 -25   -3.75   17.43
 -19  23  25   -0.36   16.22
  18 -22 -24    0.73   10.65
 -18  22  24   -6.42   16.83
  17 -21 -23   -0.85   14.29
 -17  21  23   17.07   19.61
  16 -20 -22   -8.84   21.79
 -16  20  22   -3.39   19.25
  15 -19 -21  -15.13   23.97
 -15  19  21   -7.87   18.16
  14 -18 -20   20.94   22.76
 -14  18  20   -0.24   18.76
  13 -17 -19   13.20   15.13
 -13  17  19   -7.14   17.43
  12 -16 -18  -23.85   22.88
 -12  16  18   10.90   17.07
  11 -15 -17  -24.33   20.70
 -11  15  17   -7.02   23.24
  10 -14 -16    7.63   12.11
 -10  14  16   11.26   15.62
   9 -13 -15   16.95   19.01
  -9  13  15    6.66   19.98
   8 -12 -14   15.01   18.16
  -8  12  14   -6.30   21.07
   7 -11 -13   10.29   10.90
  -7  11  13   -0.48   13.44
   6 -10 -12   10.41   10.41
  -6  10  12    1.21   11.14
   5  -9 -11   47.46   10.90
  -5   9  11   43.70   11.38
   4  -8 -10   20.46    9.08
  -4   8  10   35.96    9.20
   3  -7  -9  290.07   13.92
  -3   7   9  285.59   14.77
   2  -6  -8  236.92   13.07
  -2   6   8  229.78   13.92
   1  -5  -7  266.46   14.41
  -1   5   7  233.77   14.29
   0  -4  -6   87.29    8.35
   0   4   6   90.92   12.83
  -1  -3  -5   10.05    5.08
   1   3   5   13.56    5.57
  -2  -2  -4  797.93   29.30
   2   2   4  776.38   27.72
   3   1   3 1333.51   41.16
  -4   0  -2  238.37   10.05
   4   0   2  226.99    9.81
  -5   1  -1   14.41    4.60
   5  -1   1   10.53    4.72
  -6   2   0  453.75   18.76
   6  -2   0  450.72   19.13
  -7   3   1   39.59   10.77
   7  -3  -1   41.77   10.17
  -8   4   2   81.35   13.68
   8  -4  -2   88.26    9.20
  -9   5   3   22.15   12.35
   9  -5  -3   39.47    7.75
 -10   6   4  252.66   23.24
  10  -6  -4  257.99   14.53
 -11   7   5   70.46   16.46
  11  -7  -5   95.40   10.29
 -12   8   6   12.59   17.31
  12  -8  -6   16.10   10.77
 -13   9   7   53.27   18.52
  13  -9  -7   84.62   15.13
 -14  10   8  -10.29   12.71
  14 -10  -8   19.13   17.55
 -15  11   9   11.26   13.92
  15 -11  -9   -2.78   18.64
 -16  12  10    1.94   16.46
  16 -12 -10  -14.16   18.40
 -17  13  11    5.33   16.34
  17 -13 -11   -0.12   19.85
 -18  14  12   14.53   18.64
  18 -14 -12    2.66   17.19
 -19  15  13   13.20   18.28
  19 -15 -13    4.12   14.04
 -20  16  14    7.75   18.16
  20 -16 -14    5.21   16.34
 -21  17  15  -10.65   18.64
  21 -17 -15   28.81   16.95
 -22  18  16   -5.08   18.76
  22 -18 -16    8.35   15.13
 -23  19  17  -12.47   19.85
  23 -19 -17   -4.00   14.53
 -24  20  18   -1.21   19.13
  24 -20 -18    3.27   13.56
 -25  21  19   -7.51   18.64
  25 -21 -19    1.21   10.41
 -26  22  20  -13.20   18.16
  26 -22 -20   -4.96    7.99
 -27  23  21    5.33   23.85
 -20  26  26   53.63   31.11
  19 -25 -25   -3.15   17.55
 -19  25  25  -10.05   13.32
  18 -24 -24    7.26   18.52
 -18  24  24    2.78   15.98
  17 -23 -23    3.63   19.25
 -17  23  23  -19.85   19.25
  16 -22 -22   -7.38   14.41
 -16  22  22   13.32   18.28
  15 -21 -21    3.51   15.13
 -15  21  21   -9.69   19.37
  14 -20 -20   21.43   14.53
 -14  20  20   13.56   17.92
  13 -19 -19   -1.57   14.65
 -13  19  19   23.12   18.52
  12 -18 -18   17.19   14.65
 -12  18  18   -3.51   17.31
  11 -17 -17   13.20   14.77
 -11  17  17   23.37   18.16
  10 -16 -16   14.53   12.35
 -10  16  16    5.81   16.22
   9 -15 -15  -10.65   16.59
  -9  15  15   23.00   19.61
   8 -14 -14    1.82   11.38
  -8  14  14   -3.75   14.65
   7 -13 -13   -4.96   10.29
  -7  13  13   27.97   12.83
   6 -12 -12   76.27   12.47
  -6  12  12   77.36   13.44
   5 -11 -11  149.39   12.11
  -5  11  11  145.28   13.07
   4 -10 -10  242.37   14.41
  -4  10  10  224.21   15.62
   3  -9  -9   71.55    8.84
  -3   9   9   56.78    9.81
   2  -8  -8  126.63    9.81
  -2   8   8  126.51   10.77
   1  -7  -7  301.81   14.41
  -1   7   7  289.71   14.53
   0  -6  -6  321.79   15.13
   0   6   6  322.51   16.10
  -2  -4  -4  738.97   25.79
   2   4   4  746.24   25.42
  -4  -2  -2  848.41   26.15
   4   2   2  803.98   34.50
  -5  -1  -1    8.96    6.17
   5   1   1   10.05    5.69
  -6   0   0 1160.39   49.64
  -7   1   1   23.73    8.72
   7  -1  -1   19.61    6.30
  -8   2   2  879.77   31.36
  -9   3   3   -0.85    7.63
   9  -3  -3    3.87    7.38
 -10   4   4 1264.75   58.23
  10  -4  -4 1190.78   52.66
 -11   5   5    1.94    9.32
  11  -5  -5    8.11    9.69
 -12   6   6   73.24   10.41
  12  -6  -6   80.51   10.05
 -13   7   7  111.86   12.95
  13  -7  -7  114.04   11.74
 -14   8   8   16.22   16.71
  14  -8  -8    1.94   11.38
 -15   9   9   99.03   24.70
  15  -9  -9  108.11   14.16
 -16  10  10   30.51   22.03
  16 -10 -10    0.85   14.04
 -17  11  11   26.03   21.91
  17 -11 -11   17.68   15.74
 -18  12  12    6.66   22.88
  18 -12 -12   -7.51   20.22
 -19  13  13   19.49   17.68
  19 -13 -13   10.17   19.85
 -20  14  14    6.30   18.64
  20 -14 -14    5.08   18.89
 -21  15  15  -47.58   18.28
  21 -15 -15   12.35   21.43
 -22  16  16   10.90   19.73
  22 -16 -16    4.96   23.37
 -23  17  17   10.53   18.52
  23 -17 -17   -7.63   17.55
 -24  18  18   15.62   17.31
  24 -18 -18   -2.30   12.83
 -25  19  19  -11.74   17.68
  25 -19 -19    4.96   12.47
 -26  20  20  -10.17   28.69
  26 -20 -20  -11.86   12.83
 -27  21  21    8.47   19.13
  27 -21 -21    0.36    8.96
  19 -27 -25   -1.09   15.86
  18 -26 -24   -6.54   11.02
 -18  26  24   -2.78   15.13
  17 -25 -23    9.20   22.28
 -17  25  23   -3.75   18.16
  16 -24 -22   -4.24   11.86
 -16  24  22  -12.59   17.68
  15 -23 -21   10.65   15.13
 -15  23  21   17.43   18.40
  14 -22 -20   -1.57   15.25
 -14  22  20   -4.00   17.19
  13 -21 -19   -2.66   16.22
 -13  21  19   16.59   19.01
  12 -20 -18   -5.08   13.68
 -12  20  18   -9.56   17.43
  11 -19 -17   16.46   15.13
 -11  19  17   -8.60   19.01
  10 -18 -16   -5.93   12.71
 -10  18  16   -2.42   16.71
   9 -17 -15  -15.62   13.56
  -9  17  15    0.85   14.53
   8 -16 -14    1.21   11.74
  -8  16  14   -7.75   15.38
   7 -15 -13   -1.09   12.47
  -7  15  13   -5.93   15.25
   6 -14 -12   27.36   10.41
  -6  14  12   18.89   12.71
   5 -13 -11    2.91    9.81
  -5  13  11    8.96   10.29
   4 -12 -10   87.17   10.29
  -4  12  10   90.19   11.62
   3 -11  -9   82.32    8.72
  -3  11   9   75.42   10.53
   2 -10  -8    2.54    7.26
  -2  10   8   -8.47    7.87
   1  -9  -7  360.41   16.34
  -1   9   7  366.70   24.82
   0  -8  -6  346.85   14.89
   0   8   6  349.27   15.38
  -1  -7  -5  282.80   12.83
   1   7   5  290.92   12.83
  -3  -5  -3   23.49    3.87
   3   5   3   28.93    3.87
  -4  -4  -2  784.25   21.79
   4   4   2  854.47   33.41
  -5  -3  -1   11.50    3.27
   5   3   1    3.39    5.69
  -6  -2   0  496.12   17.43
   6   2   0  472.75   17.31
  -7  -1   1   15.01    5.08
   7   1  -1   18.16    9.56
  -8   0   2   15.50    7.14
   8   0  -2    3.75    6.90
  -9   1   3   75.54    7.63
   9  -1  -3   63.20    7.26
 -10   2   4    5.57    7.38
  10  -2  -4   13.44    7.75
 -11   3   5  284.62   14.29
  11  -3  -5  289.46   15.01
 -12   4   6   87.17   11.62
  12  -4  -6   85.35   10.17
 -13   5   7   52.42   11.74
  13  -5  -7   66.46   11.38
 -14   6   8   18.76   13.32
  14  -6  -8   25.30   11.62
 -15   7   9   53.39   13.92
  15  -7  -9   59.56   12.59
 -16   8  10  -11.38   15.62
  16  -8 -10  -26.51   13.92
 -17   9  11   -1.94   15.86
  17  -9 -11    9.56   14.41
 -18  10  12   41.52   15.98
  18 -10 -12    1.09   12.83
 -19  11  13   23.12   16.83
  19 -11 -13   10.65   15.38
 -20  12  14    3.63   25.06
  20 -12 -14  -10.65   14.89
 -21  13  15   30.63   27.24
  21 -13 -15   18.04   20.70
 -22  14  16   26.27   28.93
  22 -14 -16    0.61   14.04
 -23  15  17   18.76   26.76
  23 -15 -17   -2.54   13.07
 -24  16  18  -11.02   17.07
  24 -16 -18  -21.31   21.91
 -25  17  19    9.81   17.19
  25 -17 -19    0.73   23.12
 -26  18  20  -10.77   20.46
  26 -18 -20  -14.16   18.52
 -27  19  21   28.33   29.18
  27 -19 -21    2.66   15.98
 -28  20  22   -6.66   12.47
  28 -20 -22    1.33    8.84
  18 -28 -24    7.14    8.84
 -18  28  24   -2.54   16.71
  17 -27 -23    3.87   10.53
 -17  27  23  -11.50   23.61
  16 -26 -22   -1.69   18.52
 -16  26  22  -10.05   16.83
  15 -25 -21   -3.03   12.71
 -15  25  21  -13.07   18.76
  14 -24 -20   10.29   14.04
 -14  24  20   -6.42   15.74
  13 -23 -19   12.23   15.98
 -13  23  19   -8.23   15.74
  12 -22 -18    8.96   14.16
 -12  22  18    0.12   17.07
  11 -21 -17   17.07   15.86
 -11  21  17   16.71   16.95
  10 -20 -16    5.93   12.35
 -10  20  16    4.96   15.86
   9 -19 -15   11.26   11.62
  -9  19  15   25.91   14.53
   8 -18 -14    2.78   11.38
  -8  18  14    5.69   14.89
   7 -17 -13    1.82   10.17
  -7  17  13    0.48   13.44
   6 -16 -12   26.51   11.26
  -6  16  12   22.28   14.41
   5 -15 -11   38.86   10.05
  -5  15  11   42.13   13.32
   4 -14 -10  282.56   15.01
  -4  14  10  281.47   16.71
   3 -13  -9   26.88    8.35
  -3  13   9   32.81    9.44
   2 -12  -8  211.38   11.86
  -2  12   8  196.85   12.95
   1 -11  -7    4.48    6.17
  -1  11   7   15.25    7.26
   0 -10  -6   63.56    6.66
   0  10   6   49.76    7.26
  -1  -9  -5  450.60   24.58
  -2  -8  -4   62.71    5.57
   2   8   4   59.68    5.69
   3   7   3  774.81   32.57
  -5  -5  -1  881.22   31.11
  -7  -3   1   31.60    5.21
  -9  -1   3   81.96    7.75
   9   1  -3   78.57    7.63
 -10   0   4  311.25   14.77
  10   0  -4  314.28   14.77
 -11   1   5   47.82    8.60
  11  -1  -5   42.86    8.35
 -12   2   6  444.30   20.46
  12  -2  -6  447.09   19.73
 -13   3   7    7.75    9.81
  13  -3  -7   -3.15    9.69
 -14   4   8   15.50   10.77
  14  -4  -8   11.86   10.41
 -15   5   9  101.69   14.77
  15  -5  -9  108.11   14.29
 -16   6  10   16.46   13.56
  16  -6 -10    4.60   12.59
 -17   7  11   54.12   15.62
  17  -7 -11   53.63   13.68
 -18   8  12    5.08   18.40
  18  -8 -12    4.84   13.92
 -19   9  13   18.52   15.13
  19  -9 -13   -0.12   15.01
 -20  10  14    3.63   15.86
  20 -10 -14   -6.05   15.38
 -21  11  15  -18.64   18.89
  21 -11 -15   -3.03   15.98
 -22  12  16   -2.30   18.28
  22 -12 -16    7.75   15.86
 -23  13  17    1.82   17.43
  23 -13 -17  -10.53   15.50
 -24  14  18   11.62   19.61
  24 -14 -18    2.78   17.43
 -25  15  19   10.90   17.55
  25 -15 -19  -14.16   14.29
 -26  16  20   13.32   27.97
  26 -16 -20   -6.90   15.50
 -27  17  21   21.19   29.18
  27 -17 -21   23.12   17.68
 -28  18  22  -27.84   30.99
  28 -18 -22   -1.69   14.29
  18 -30 -24   -1.57   11.86
  17 -29 -23   -2.54    9.20
 -17  29  23   -2.42   16.95
  16 -28 -22    0.73    9.81
 -16  28  22  -11.02   23.97
  15 -27 -21    2.42   12.23
 -15  27  21   -4.96   17.92
  14 -26 -20    4.12   15.62
 -14  26  20   -8.96   18.64
  13 -25 -19   -9.69   14.29
 -13  25  19    6.78   15.74
  12 -24 -18    4.36   12.47
 -12  24  18    3.51   16.10
  11 -23 -17    0.36   12.59
 -11  23  17   -9.81   17.07
  10 -22 -16   -1.57   13.07
 -10  22  16   23.85   16.22
   9 -21 -15   11.62   12.47
  -9  21  15   13.92   17.19
   8 -20 -14   -9.08   12.83
  -8  20  14   11.50   15.13
   7 -19 -13   10.29   11.02
  -7  19  13    7.87   13.07
   6 -18 -12    1.09   11.26
  -6  18  12   15.01   13.44
   5 -17 -11    9.69   11.50
  -5  17  11    4.24   12.95
   4 -16 -10   30.63   10.05
  -4  16  10   20.82   11.74
   3 -15  -9    5.81   10.41
  -3  15   9   16.46    9.69
   2 -14  -8  185.35   12.23
  -2  14   8  186.92   13.44
   1 -13  -7   12.95    7.26
  -1  13   7    8.84    7.99
   0 -12  -6  107.75    8.47
   0  12   6   95.40    8.47
  -1 -11  -5   32.32    6.66
   1  11   5   36.20    6.54
  -2 -10  -4   12.59    4.84
   2  10   4   16.22    5.21
  -3  -9  -3   -2.91    3.63
   3   9   3   -4.60    4.00
  -4  -8  -2   68.16    3.51
   4   8   2   65.62    3.63
  -6  -6   0  375.18   15.25
   7   5  -1  259.32   14.65
  -8  -4   2   76.88    6.42
   8   4  -2   87.77    6.42
  -9  -3   3    7.75    6.42
   9   3  -3   -1.94    6.30
 -10  -2   4   19.37    6.42
  10   2  -4    0.12    7.38
 -11  -1   5   53.87    7.75
  11   1  -5   54.36    7.99
 -12   0   6  101.57   10.17
  12   0  -6  102.54    9.81
 -13   1   7    5.21    9.20
  13  -1  -7   -3.75    8.72
 -14   2   8  153.63   14.89
  14  -2  -8  162.71   13.44
 -15   3   9    6.30   10.90
  15  -3  -9    0.61   10.90
 -16   4  10   41.28   12.95
  16  -4 -10   26.51   12.35
 -17   5  11   -9.56   13.32
  17  -5 -11   12.71   13.20
 -18   6  12   -6.42   14.77
  18  -6 -12   -7.87   13.80
 -19   7  13   -5.93   15.38
  19  -7 -13   22.15   13.44
 -20   8  14    6.54   15.98
  20  -8 -14    7.99   15.13
 -21   9  15   -4.00   16.71
  21  -9 -15   10.17   15.25
 -22  10  16   15.62   18.89
  22 -10 -16  -20.22   16.10
 -23  11  17   17.31   19.13
  23 -11 -17   24.58   17.19
 -24  12  18   -7.75   18.28
  24 -12 -18    7.87   15.25
 -25  13  19   -1.94   17.43
  25 -13 -19    5.21   15.01
 -26  14  20    1.09   16.71
  26 -14 -20  -12.59   14.65
 -27  15  21   18.04   17.92
  27 -15 -21    0.61   15.86
 -28  16  22    2.91   20.70
  28 -16 -22   -2.54   13.32
 -29  17  23   -9.81   19.85
  29 -17 -23   -3.63   13.32
  17 -31 -23   -3.03   12.95
 -17  31  23    3.63   12.47
  16 -30 -22    2.06   11.02
 -16  30  22   16.71   24.94
  15 -29 -21   -3.03   11.74
 -15  29  21   11.38   16.95
  14 -28 -20   -0.48   10.90
 -14  28  20   10.53   16.46
  13 -27 -19   -2.06   13.20
 -13  27  19  -12.35   20.70
  12 -26 -18   -0.73   12.35
 -12  26  18  -11.62   15.98
  11 -25 -17   -1.45   11.38
 -11  25  17    0.97   15.38
  10 -24 -16   -9.69   13.44
 -10  24  16   -1.21   17.07
   9 -23 -15   14.77   12.23
  -9  23  15   -3.63   16.95
   8 -22 -14    4.24   12.11
  -8  22  14   -8.35   15.38
   7 -21 -13    3.75   11.74
  -7  21  13   -0.85   14.77
   6 -20 -12   10.65   10.05
  -6  20  12    4.84   13.44
   5 -19 -11   22.76   10.65
  -5  19  11   14.16   11.86
   4 -18 -10   73.12   11.62
  -4  18  10   75.42   12.95
   3 -17  -9   16.71   10.53
  -3  17   9   20.58   13.20
   2 -16  -8  148.79   11.38
  -2  16   8  142.13   13.32
   1 -15  -7    4.96    7.02
  -1  15   7    8.11    8.47
   0 -14  -6   93.34    9.08
   0  14   6   85.47    8.47
  -1 -13  -5   92.01    7.99
   1  13   5   79.54    8.23
  -2 -12  -4   86.08    6.30
   2  12   4   61.38    6.30
  -3 -11  -3  499.02   23.00
   3  11   3  521.78   23.61
  -4 -10  -2    7.75    2.66
   4  10   2   10.17    3.15
  -7  -7   1  262.83   11.86
   7   7  -1  261.98   11.99
  -8  -6   2  208.47    9.20
   8   6  -2  221.67    9.32
  -9  -5   3   32.57    5.08
   9   5  -3   27.00    4.96
  10   4  -4 1243.20   56.05
 -11  -3   5  260.77   13.07
  11   3  -5  286.07   14.16
  12   2  -6  452.66   27.36
 -13  -1   7   18.28   11.02
  13   1  -7   11.74    9.32
 -14   0   8   93.34   11.74
  14   0  -8  122.15   11.62
 -15   1   9   -6.30   10.77
  15  -1  -9   -8.96   10.53
 -16   2  10   -0.61   11.99
  16  -2 -10    6.66   11.38
 -17   3  11   69.85   14.77
  17  -3 -11   66.83   11.74
 -18   4  12   50.12   15.25
  18  -4 -12   21.55   12.95
 -19   5  13   18.76   15.50
  19  -5 -13   10.17   13.32
 -20   6  14    0.61   15.98
  20  -6 -14   16.22   14.04
 -21   7  15    2.91   16.34
  21  -7 -15    4.72   14.77
 -22   8  16  -33.29   18.76
  22  -8 -16  -16.10   17.80
 -23   9  17  -12.11   17.43
  23  -9 -17   22.76   16.59
 -24  10  18   -6.78   16.22
  24 -10 -18    6.42   15.50
 -25  11  19    2.42   17.07
  25 -11 -19    1.94   15.01
 -26  12  20    8.47   18.64
  26 -12 -20    9.20   15.38
 -27  13  21    8.11   17.92
  27 -13 -21   -2.66   16.83
 -28  14  22   -5.93   17.43
  28 -14 -22  -18.04   15.38
 -29  15  23   -7.87   17.31
  29 -15 -23    3.15   20.70
  16 -32 -22   -1.69   12.71
 -16  32  22    0.24   14.29
  15 -31 -21   -8.72   14.16
 -15  31  21   17.07   21.07
  14 -30 -20    0.36   10.53
 -14  30  20   -8.60   12.59
  13 -29 -19   -5.08   12.83
 -13  29  19    4.84   12.59
  12 -28 -18   -2.06   12.83
 -12  28  18   10.17   15.13
  11 -27 -17    2.06   12.59
 -11  27  17    0.12   15.25
  10 -26 -16   -9.20   12.95
 -10  26  16   -9.32   20.94
   9 -25 -15  -12.11   12.47
  -9  25  15    9.93   14.29
   8 -24 -14    7.75   11.50
  -8  24  14   -7.75   14.53
   7 -23 -13   -0.97   11.14
  -7  23  13   -0.12   13.92
   6 -22 -12   -4.84   11.86
  -6  22  12   -2.78   15.50
   5 -21 -11    1.94    9.08
  -5  21  11   -2.66   11.62
   4 -20 -10    0.97    9.69
  -4  20  10   -0.85   11.14
   3 -19  -9    9.93    9.56
  -3  19   9   22.03   11.38
   2 -18  -8    0.24    7.63
  -2  18   8   11.50    9.44
   1 -17  -7    3.39    8.35
  -1  17   7   -8.23    9.20
   0 -16  -6   97.34    9.81
   0  16   6   96.37   10.90
  -1 -15  -5    4.96    5.93
   1  15   5    7.87    7.75
  -2 -14  -4  132.81    7.87
   2  14   4  162.23    9.44
  -3 -13  -3   26.27    5.21
   3  13   3   26.88    5.33
  -4 -12  -2   67.67    4.48
   4  12   2   72.64    5.08
  -5 -11  -1   35.11    2.54
   5  11   1   35.59    2.66
  -8  -8   2  134.50    5.93
   8   8  -2  127.36    5.57
  -9  -7   3  244.06   15.62
   9   7  -3  242.25   10.41
 -10  -6   4  285.47   12.35
  10   6  -4  263.56   12.11
 -11  -5   5    1.33    6.54
  11   5  -5   12.47    7.26
 -12  -4   6   84.38    8.23
  12   4  -6   85.96    8.84
 -13  -3   7   14.16    8.60
  13   3  -7    8.60    9.32
 -14  -2   8  156.17   11.99
  14   2  -8  193.58   12.35
 -15  -1   9   10.05   10.41
  15   1  -9   -6.66   10.90
 -16   0  10   78.33   17.31
  16   0 -10   89.95   11.99
 -17   1  11    7.26   13.07
  17  -1 -11    6.90   11.50
 -18   2  12   12.71   14.04
  18  -2 -12   14.41   13.92
 -19   3  13   -2.54   13.56
  19  -3 -13   -3.51   13.68
 -20   4  14  -12.11   14.89
  20  -4 -14    6.90   12.35
 -21   5  15    2.91   17.55
  21  -5 -15    7.75   15.50
 -22   6  16   13.92   17.55
  22  -6 -16    2.30   15.01
 -23   7  17   23.24   17.55
  23  -7 -17  -10.90   15.13
 -24   8  18   32.20   16.10
  24  -8 -18   -0.24   14.89
 -25   9  19   11.99   17.92
  25  -9 -19   -3.39   14.89
 -26  10  20   19.25   19.25
  26 -10 -20   -3.87   14.53
 -27  11  21   35.71   17.68
  27 -11 -21    2.06   14.04
 -28  12  22   -7.14   16.10
  28 -12 -22    8.96   16.10
 -29  13  23   -2.30   17.07
  29 -13 -23   12.83   19.01
 -30  14  24  -10.53   27.00
  30 -14 -24    2.30   17.92
  16 -34 -22    2.78   12.47
  14 -32 -20   -4.72    8.35
 -14  32  20   -0.36   16.83
  13 -31 -19   -4.60   11.74
 -13  31  19   -4.96   17.68
  12 -30 -18   -1.33   12.47
 -12  30  18    8.60   11.62
  11 -29 -17    3.63   10.65
 -11  29  17    3.39   10.05
  10 -28 -16   14.29   11.02
 -10  28  16    5.45   14.16
   9 -27 -15    2.06   10.90
  -9  27  15   10.41   14.04
   8 -26 -14   -3.27   11.26
  -8  26  14    7.38   15.38
   7 -25 -13    0.00   10.05
  -7  25  13    0.73   13.56
   6 -24 -12   -1.09   12.71
  -6  24  12    1.21   14.65
   5 -23 -11   -6.05   10.90
  -5  23  11    9.56   17.68
   4 -22 -10   -2.91   11.26
  -4  22  10   14.53   10.77
   3 -21  -9    4.60    9.08
  -3  21   9   18.40   12.23
   2 -20  -8    7.38    9.08
  -2  20   8   17.31   13.32
   1 -19  -7   31.36    9.69
  -1  19   7   13.92    8.96
   0 -18  -6   17.92    7.63
   0  18   6   10.29    9.56
  -1 -17  -5   35.47    7.63
   1  17   5   31.72    8.60
  -2 -16  -4   -0.85    6.17
   2  16   4   -0.61    6.42
  -3 -15  -3    6.30    5.08
   3  15   3    4.48    5.33
  -4 -14  -2  133.05    6.66
   4  14   2  123.73    6.66
  -5 -13  -1   82.69    4.36
   5  13   1   84.26    4.72
  -8 -10   2    2.18    2.54
   8  10  -2    0.85    2.54
  -9  -9   3   46.13    4.72
   9   9  -3   53.39    4.72
 -10  -8   4   21.31    5.21
  10   8  -4   26.39    5.69
 -11  -7   5   77.84    6.66
  11   7  -5   83.29    7.14
 -12  -6   6   80.51    8.35
  12   6  -6   90.43    8.96
 -13  -5   7   68.76    9.56
  13   5  -7   62.23    8.35
 -14  -4   8   14.29    8.47
  14   4  -8   15.01    7.87
 -15  -3   9    8.96   10.41
  15   3  -9   -2.66   10.65
 -16  -2  10    0.61   11.74
  16   2 -10    1.57   10.29
 -17  -1  11   -8.35   13.44
  17   1 -11    3.27   13.20
 -18   0  12  -10.41   14.65
  18   0 -12    1.21   12.23
 -19   1  13  -12.23   13.80
  19  -1 -13   -6.30   12.83
 -20   2  14    5.69   16.34
  20  -2 -14    5.33   14.53
 -21   3  15    6.17   15.38
  21  -3 -15    0.24   13.44
 -22   4  16   -3.39   15.98
  22  -4 -16   -0.12   14.16
 -23   5  17   21.43   16.83
  23  -5 -17    1.45   15.50
 -24   6  18    5.69   16.59
  24  -6 -18   13.56   15.38
 -25   7  19    3.39   17.55
  25  -7 -19  -12.11   15.62
 -26   8  20  -12.95   17.68
  26  -8 -20   -9.69   14.16
 -27   9  21   17.92   16.71
  27  -9 -21    9.69   15.38
 -28  10  22   -7.02   16.71
  28 -10 -22   11.50   12.59
 -29  11  23   -4.00   16.22
  29 -11 -23   -2.54   12.83
 -30  12  24  -11.74   23.12
  30 -12 -24   -7.02   16.83
  14 -34 -20    1.45    6.78
 -14  34  20   -3.39   16.95
  13 -33 -19   -1.33    8.84
 -13  33  19   13.56   18.16
  12 -32 -18   18.04   10.05
 -12  32  18   -0.36   15.25
  11 -31 -17    4.00   10.53
 -11  31  17    0.12   17.68
  10 -30 -16  -11.02   10.65
 -10  30  16   -2.18   13.20
   9 -29 -15   12.35   10.41
  -9  29  15   13.07   13.32
   8 -28 -14    4.60   12.83
  -8  28  14  -12.95   15.38
   7 -27 -13    0.61   11.38
  -7  27  13   -3.51   11.62
   6 -26 -12    6.30    9.56
  -6  26  12    3.15   11.86
   5 -25 -11   16.10   10.05
  -5  25  11   14.41   11.86
   4 -24 -10    2.78    8.47
  -4  24  10   13.80   10.41
   3 -23  -9    2.66    9.44
  -3  23   9    1.94   11.86
   2 -22  -8   -9.20    8.84
  -2  22   8   -5.69   10.17
   1 -21  -7   -9.56    9.44
  -1  21   7    3.03   11.02
   0 -20  -6    5.45    8.60
   0  20   6   10.77    9.44
  -1 -19  -5   58.84    7.87
   1  19   5   79.18   10.17
  -2 -18  -4   47.58    7.26
   2  18   4   47.09    8.35
  -3 -17  -3   76.75    6.54
   3  17   3   65.98    7.51
  -4 -16  -2   -1.21    4.72
   4  16   2    1.82    5.21
  -5 -15  -1   10.05    3.75
   5  15   1    8.60    4.12
  -6 -14   0   73.73    5.57
   6  14   0   80.75    4.24
  -9 -11   3   64.53    7.02
   9  11  -3   74.82    4.36
 -10 -10   4  196.85    9.56
  10  10  -4  205.93    8.96
 -11  -9   5   48.79    6.17
  11   9  -5   48.18    6.17
 -12  -8   6   14.41    6.90
  12   8  -6   17.43    5.69
 -13  -7   7  117.92    8.96
  13   7  -7  112.59   10.05
 -14  -6   8   19.98    8.35
  14   6  -8   19.85    8.35
 -15  -5   9  107.50   12.23
  15   5  -9  104.36   11.26
 -16  -4  10   27.72    9.69
  16   4 -10   12.71   10.29
 -17  -3  11   68.89   12.59
  17   3 -11   72.64   12.11
 -18  -2  12   32.69   11.86
  18   2 -12   24.82   11.74
 -19  -1  13   14.65   13.56
  19   1 -13    0.61   11.14
 -20   0  14   -8.72   13.92
  20   0 -14   13.07   12.35
 -21   1  15   -0.97   14.53
  21  -1 -15  -18.28   14.65
 -22   2  16   19.01   15.74
  22  -2 -16    0.85   14.29
 -23   3  17   -2.54   16.95
  23  -3 -17    9.44   14.65
 -24   4  18  -10.53   16.95
  24  -4 -18   11.14   14.29
 -25   5  19   -4.36   23.12
  25  -5 -19    2.30   13.44
 -26   6  20   -3.39   16.95
  26  -6 -20   -5.93   15.62
 -27   7  21    4.96   15.25
  27  -7 -21   -2.18   13.07
 -28   8  22   -5.81   16.10
  28  -8 -22   -4.36   14.53
 -29   9  23    1.21   15.38
  29  -9 -23    2.54   11.62
 -30  10  24   -3.39   23.37
  30 -10 -24    2.66   11.02
 -31  11  25    4.00   15.62
  12 -34 -18    0.36    6.78
 -12  34  18   12.23   17.19
  11 -33 -17   -0.97    8.47
 -11  33  17   -5.33   19.73
  10 -32 -16   -2.30    8.72
 -10  32  16    6.05   16.83
   9 -31 -15    1.94   11.38
  -9  31  15    0.12   14.29
   8 -30 -14   -7.26   11.02
  -8  30  14    7.87   13.07
   7 -29 -13   -1.57   11.86
  -7  29  13   -4.12   13.32
   6 -28 -12   -1.57   11.14
  -6  28  12    5.08   11.02
   5 -27 -11   10.77   11.86
  -5  27  11   -8.60   13.56
   4 -26 -10   -4.24   10.05
  -4  26  10   -2.78   12.71
   3 -25  -9   12.95   10.05
  -3  25   9   11.50   13.80
   2 -24  -8   10.05    8.60
  -2  24   8   12.23   10.41
   1 -23  -7    2.18    9.44
  -1  23   7    5.93   10.53
   0 -22  -6    4.60    8.72
   0  22   6   -3.75   10.41
  -1 -21  -5   16.83    8.11
   1  21   5    2.91    8.72
  -2 -20  -4   10.05    7.26
   2  20   4    3.87    8.35
  -3 -19  -3   12.23    6.30
   3  19   3   15.86    7.63
  -4 -18  -2   59.08    6.42
   4  18   2   49.03    6.42
  -5 -17  -1   24.21    4.96
   5  17   1   31.84    5.45
  -6 -16   0   96.61    5.33
   6  16   0  103.39    5.45
  -7 -15   1    6.05    4.00
  -9 -13   3   26.27    5.08
   9  13  -3   24.45    3.51
 -10 -12   4   84.74    5.21
  10  12  -4   79.05    5.57
 -11 -11   5  148.54    7.99
  11  11  -5  149.15    8.11
 -12 -10   6    5.45    6.30
  12  10  -6    7.38    5.69
 -13  -9   7  104.36    9.08
  13   9  -7   92.01    8.60
 -14  -8   8  -10.17    9.08
  14   8  -8    3.39    6.30
 -15  -7   9   46.49    9.44
  15   7  -9   56.90    9.56
 -16  -6  10   18.89    9.93
  16   6 -10   19.98    9.08
 -17  -5  11   -0.61   10.41
  17   5 -11   11.62   10.29
 -18  -4  12   27.72   12.11
  18   4 -12   31.11   11.14
 -19  -3  13    0.73   11.62
  19   3 -13   11.86   10.29
 -20  -2  14    4.96   13.80
  20   2 -14   10.65   12.35
 -21  -1  15    8.11   13.56
  21   1 -15   -4.12   13.20
 -22   0  16   13.32   15.01
  22   0 -16  -17.68   14.77
 -23   1  17    5.33   15.74
  23  -1 -17   -4.36   13.92
 -24   2  18   -2.78   15.74
  24  -2 -18    1.57   13.44
 -25   3  19  -12.95   15.74
  25  -3 -19   -4.48   13.80
 -26   4  20   -2.06   15.01
  26  -4 -20    0.73   14.89
 -27   5  21  -15.74   15.13
  27  -5 -21    1.45   14.04
  28  -6 -22    9.56   11.50
 -29   7  23   -1.57   13.56
  29  -7 -23    3.87   11.38
 -30   8  24    0.00   21.91
  30  -8 -24    1.82   11.50
 -31   9  25    6.05   25.30
  31  -9 -25   10.29   20.10
  11 -35 -17   -1.33   10.17
  10 -34 -16    1.57    6.90
 -10  34  16    1.33   17.19
   9 -33 -15    2.78    7.87
  -9  33  15  -19.13   13.80
   8 -32 -14   -6.30    9.93
  -8  32  14   10.17    9.93
   7 -31 -13   -7.99    9.93
  -7  31  13    2.30   10.77
   6 -30 -12    9.32   10.65
  -6  30  12  -10.65   11.74
   5 -29 -11   -3.51    9.81
  -5  29  11    1.69   10.65
   4 -28 -10    4.24   10.17
  -4  28  10    4.36   11.99
   3 -27  -9    9.81    9.44
  -3  27   9    0.12   11.14
   2 -26  -8   10.90    9.69
  -2  26   8   11.74   10.77
   1 -25  -7    1.82    7.87
  -1  25   7    5.93    9.56
   0 -24  -6   -2.91    8.84
   0  24   6    3.27    9.08
  -1 -23  -5    2.30    8.11
   1  23   5    8.84    9.56
  -2 -22  -4   -4.84    7.51
   2  22   4   -1.45    8.84
  -3 -21  -3   75.79    8.23
   3  21   3   56.90    8.23
  -4 -20  -2    7.63    6.42
   4  20   2   15.01    7.26
  -5 -19  -1   53.27    6.05
   5  19   1   48.91    6.54
  -6 -18   0   15.62    4.60
   6  18   0    1.45    5.08
  -7 -17   1   -1.57    3.39
   7  17  -1   -1.45    3.87
  -9 -15   3   16.71    4.72
   9  15  -3    9.32    4.36
 -10 -14   4  251.93   12.59
  10  14  -4  245.27   11.86
 -11 -13   5    0.97    4.96
  11  13  -5    6.78    4.72
 -12 -12   6   59.44    6.54
  12  12  -6   54.72    6.30
 -13 -11   7   13.07    7.26
  13  11  -7   19.98    7.02
 -14 -10   8    2.66    7.02
  14  10  -8    4.84    6.66
 -15  -9   9   94.19   10.17
  15   9  -9  102.30   10.29
 -16  -8  10   -7.75    8.35
  16   8 -10    2.18    8.72
 -17  -7  11   63.32   11.86
  17   7 -11   45.28    9.81
 -18  -6  12   20.10   15.62
  18   6 -12   -8.60   10.05
 -19  -5  13   12.71   12.47
  19   5 -13   11.62   10.53
 -20  -4  14   19.49   11.38
  20   4 -14   -2.42   10.05
 -21  -3  15    8.96   14.16
  21   3 -15    8.72   12.59
 -22  -2  16    3.03   13.32
  22   2 -16   18.04   12.95
 -23  -1  17  -13.92   14.89
  23   1 -17   13.92   14.29
 -24   0  18   -3.03   15.86
  24   0 -18   -7.14   13.80
 -25   1  19   18.28   15.62
  25  -1 -19   -0.61   13.20
 -26   2  20   -4.00   15.25
  26  -2 -20    0.97   14.16
 -27   3  21   -0.61   13.68
  27  -3 -21    3.39   13.32
 -28   4  22   -2.30   12.83
  28  -4 -22   -8.72    9.69
 -29   5  23    1.21   12.95
  29  -5 -23   -2.30    9.20
 -30   6  24   -0.48   14.77
  30  -6 -24   -4.96   11.86
 -31   7  25    0.24   15.86
  31  -7 -25   -0.97   14.16
  10 -36 -16    6.54    9.44
   9 -35 -15    5.33    7.63
  -9  35  15   -2.06   14.65
   8 -34 -14   -2.54    6.54
  -8  34  14    3.51    9.32
   7 -33 -13    5.45    9.56
  -7  33  13   -0.73   10.41
   6 -32 -12    6.54   10.77
  -6  32  12   10.53   10.77
   5 -31 -11   -2.78   10.05
  -5  31  11    6.17   11.74
   4 -30 -10   -8.47   10.29
  -4  30  10   13.44    9.93
   3 -29  -9   -4.60    8.47
  -3  29   9   -2.91   11.62
   2 -28  -8    1.33    9.08
  -2  28   8   -1.57   10.17
   1 -27  -7   -3.75    9.56
  -1  27   7  -13.80   11.74
   0 -26  -6    0.73    7.87
   0  26   6    2.18   10.05
  -1 -25  -5    5.69    7.26
   1  25   5   -2.18    8.96
  -2 -24  -4    5.57    7.14
   2  24   4    3.87    8.84
  -3 -23  -3   10.77    7.02
   3  23   3  -10.17    7.87
  -4 -22  -2   -0.36    6.42
   4  22   2    9.44    7.63
  -5 -21  -1   15.13    5.69
   5  21   1   12.11    6.90
  -6 -20   0    1.94    4.96
   6  20   0    4.60    5.45
  -7 -19   1   15.01    5.69
   7  19  -1   15.13    4.00
  -8 -18   2    2.18    3.03
 -10 -16   4   19.01    4.12
  10  16  -4   13.20    4.00
 -11 -15   5   18.04    4.72
  11  15  -5   20.94    4.60
 -12 -14   6   21.19    5.69
  12  14  -6   16.22    4.96
 -13 -13   7   21.43    6.54
  13  13  -7   11.02    9.81
 -14 -12   8    6.17    7.02
  14  12  -8    1.57    7.26
 -15 -11   9   -4.96    7.14
  15  11  -9   -2.30    8.35
 -16 -10  10    8.84    9.56
  16  10 -10    2.78    7.99
 -17  -9  11    4.48   11.02
  17   9 -11   11.99   10.65
 -18  -8  12    7.14   17.80
  18   8 -12   18.89   10.17
 -19  -7  13   11.99    9.93
  19   7 -13    5.33   10.65
 -20  -6  14    0.24   11.50
  20   6 -14    0.48   14.41
 -21  -5  15    2.42   11.62
  21   5 -15   -2.18   10.65
 -22  -4  16  -13.32   14.77
  22   4 -16    1.45   12.59
 -23  -3  17    0.48   14.04
  23   3 -17    5.21   12.23
 -24  -2  18   31.36   15.62
  24   2 -18   -0.85   14.16
 -25  -1  19    1.09   13.56
  25   1 -19   -4.60   12.95
 -26   0  20  -14.04   15.25
  26   0 -20    5.45   14.65
 -27   1  21    8.23   13.44
  27  -1 -21  -12.35   12.35
 -28   2  22   -4.96   13.80
  28  -2 -22   -0.85   18.64
 -29   3  23    2.78   11.50
  29  -3 -23    3.39   17.68
 -30   4  24    9.20   11.99
  30  -4 -24    4.24   10.65
 -31   5  25    0.97   17.80
  31  -5 -25   -3.75   18.89
 -32   6  26    9.56   14.89
   9 -37 -15    4.00    9.93
   8 -36 -14    4.48    7.14
  -8  36  14    7.14   10.05
   7 -35 -13    5.08    9.56
  -7  35  13    1.69   12.35
   6 -34 -12    6.42    8.96
  -6  34  12    0.48   10.17
   5 -33 -11    5.33    9.32
  -5  33  11   -1.57   10.77
   4 -32 -10    3.87    8.72
  -4  32  10   -5.45   11.14
   3 -31  -9    2.30    9.08
  -3  31   9    2.66   10.90
   2 -30  -8   -3.15    7.51
  -2  30   8    8.47   11.14
   1 -29  -7   -0.48    7.99
  -1  29   7    3.87   10.29
   0 -28  -6    2.30    8.96
   0  28   6   11.26   10.53
  -1 -27  -5   -4.00    8.23
   1  27   5   -2.42    9.44
  -2 -26  -4    3.51    7.51
   2  26   4    6.30    8.84
  -3 -25  -3    9.93    6.66
   3  25   3   14.53    8.60
  -4 -24  -2   -1.21    6.54
   4  24   2    5.08    6.66
  -5 -23  -1   17.43    6.17
   5  23   1   14.04    8.72
  -6 -22   0    4.24    5.33
   6  22   0    5.93    5.69
  -7 -21   1   -0.85    6.17
   7  21  -1    9.08    5.08
  -8 -20   2    3.03    3.39
 -10 -18   4   47.82    4.24
 -11 -17   5    3.27    4.60
  11  17  -5    6.30    4.96
 -12 -16   6   24.70    5.08
  12  16  -6   27.48    5.21
 -13 -15   7   -7.63    5.69
  13  15  -7    5.57    9.44
 -14 -14   8    5.33    6.66
  14  14  -8   16.34   11.14
 -15 -13   9   13.44    7.63
  15  13  -9   14.04    7.51
 -16 -12  10   14.16    7.87
  16  12 -10    5.69    8.47
 -17 -11  11   33.17    9.08
  17  11 -11   29.54    8.60
 -18 -10  12    5.93   10.29
  18  10 -12    9.81    9.93
 -19  -9  13   19.61   10.65
  19   9 -13   11.38    9.32
 -20  -8  14   -0.24   12.35
  20   8 -14    6.66   10.29
 -21  -7  15  -19.98   20.46
  21   7 -15   -2.78   12.35
 -22  -6  16   -8.96   12.71
  22   6 -16    0.61   12.23
 -23  -5  17    7.75   13.07
  23   5 -17   -1.45   11.62
 -24  -4  18   -0.48   13.07
  24   4 -18   11.62   11.86
 -25  -3  19    0.36   13.07
  25   3 -19    2.06   11.50
 -26  -2  20    1.09   13.56
  26   2 -20   -9.32   12.35
 -27  -1  21   -4.96   14.29
  27   1 -21   -5.21   14.41
 -28   0  22    8.11   13.20
  28   0 -22  -14.04   19.73
 -29   1  23    1.94   13.20
  29  -1 -23    2.78   19.01
 -30   2  24   -0.61   12.71
  30  -2 -24  -12.83   19.61
 -31   3  25   -2.66   15.62
  31  -3 -25   -0.61   17.07
 -32   4  26   -6.78   15.62
   8 -38 -14    0.61    7.99
   7 -37 -13    1.45    5.81
  -7  37  13    5.33   19.01
   6 -36 -12   -2.06    7.87
  -6  36  12    1.45   11.86
   5 -35 -11   -0.48    6.42
  -5  35  11    3.03   10.90
   4 -34 -10   -8.23   14.16
  -4  34  10   -2.66   11.14
   3 -33  -9  -10.65   13.80
  -3  33   9    7.63   11.74
   2 -32  -8   10.77    8.23
  -2  32   8    1.21   10.65
   1 -31  -7   -3.27    8.11
  -1  31   7   -2.30   10.41
   0 -30  -6   -4.00    7.63
   0  30   6   -1.57   10.41
  -1 -29  -5    9.44   11.99
   1  29   5    6.05    9.32
  -2 -28  -4   -5.33   10.65
   2  28   4   -2.66    8.96
  -3 -27  -3   -7.51    6.66
   3  27   3    0.85    7.87
  -4 -26  -2    4.60    6.30
   4  26   2   11.02    7.63
  -5 -25  -1   -0.24    5.81
   5  25   1   -2.06    9.08
  -6 -24   0    0.97    5.33
   6  24   0   -0.48    6.05
  -7 -23   1   14.29    7.14
   7  23  -1    7.75    5.08
  -8 -22   2   -2.91    3.75
 -11 -19   5   10.17    4.96
  11  19  -5   17.31    5.21
 -12 -18   6    0.00    4.84
  12  18  -6    1.69    5.08
 -13 -17   7   -0.97    5.57
  13  17  -7   -6.90    5.33
 -14 -16   8    3.27    9.56
  14  16  -8    7.87    5.93
 -15 -15   9   -1.82    6.90
  15  15  -9    9.20   11.14
 -16 -14  10    1.69    7.51
  16  14 -10    8.60    7.51
 -17 -13  11   -3.27    8.47
  17  13 -11   -2.91    7.63
 -18 -12  12   -9.08   12.35
  18  12 -12   -7.26    8.11
 -19 -11  13   -6.78   10.17
  19  11 -13    4.84    8.96
 -20 -10  14    2.66    9.93
  20  10 -14   -2.66   10.05
 -21  -9  15   13.92   12.35
  21   9 -15    6.54   11.02
 -22  -8  16    7.38   13.07
  22   8 -16   14.29   11.62
 -23  -7  17    9.32   12.95
  23   7 -17    8.35   12.35
 -24  -6  18   -2.06   12.59
  24   6 -18   10.65   11.38
 -25  -5  19   -4.48   12.95
  25   5 -19    4.24   13.92
 -26  -4  20    0.24   13.32
  26   4 -20    6.17   12.11
 -27  -3  21   -1.21   14.41
  27   3 -21   -5.45   13.44
  28   2 -22   -9.93   19.85
 -29  -1  23    6.30   12.47
  29   1 -23    9.93   18.16
 -30   0  24   -9.32   12.71
  30   0 -24   10.29   17.19
 -31   1  25    8.35   11.74
  31  -1 -25   -5.45   13.68
  32  -2 -26   11.50   15.38
   8 -40 -14    1.94    8.72
   7 -39 -13   -3.03    7.87
   6 -38 -12    1.09    8.35
  -6  38  12    8.84   11.86
   5 -37 -11   -0.36    7.38
  -5  37  11   -1.09   10.90
   4 -36 -10    9.56    7.75
  -4  36  10    1.94   10.65
   3 -35  -9    8.35   10.65
  -3  35   9   -8.47   13.32
   2 -34  -8   -1.57    8.23
  -2  34   8   -1.21   10.05
   1 -33  -7   -0.97    8.35
  -1  33   7   -5.21   10.41
   0 -32  -6    2.66    7.14
   0  32   6   -3.51    9.20
  -1 -31  -5    3.51    7.02
   1  31   5    5.69    8.35
  -2 -30  -4   -0.85   10.53
   2  30   4    1.33    8.23
  -3 -29  -3   -1.69    7.38
   3  29   3    2.42    8.60
  -4 -28  -2    3.27    5.93
   4  28   2    3.75    7.63
  -5 -27  -1    4.36    6.17
   5  27   1    2.06    7.38
  -6 -26   0    1.45    5.33
   6  26   0    0.12    6.30
  -7 -25   1    0.00    7.02
   7  25  -1    5.21    5.21
  -8 -24   2    3.15    3.63
 -12 -20   6   11.62    5.93
  12  20  -6   11.38    3.87
 -13 -19   7    0.00    7.38
  13  19  -7    0.97    5.21
 -14 -18   8    0.24    5.93
  14  18  -8   -1.45    5.57
 -15 -17   9    3.15    6.42
  15  17  -9    8.23    9.69
 -16 -16  10    6.54    7.38
  16  16 -10    9.20    9.32
 -17 -15  11   -8.96    7.14
  17  15 -11    2.30    8.23
 -18 -14  12    3.51   10.77
  18  14 -12    6.90    8.35
 -19 -13  13    3.15    9.81
  19  13 -13   -2.18    8.47
 -20 -12  14    5.45    9.20
  20  12 -14    6.54    8.84
 -21 -11  15   -0.97   10.53
  21  11 -15    4.72    9.93
 -22 -10  16   -4.24   11.26
  22  10 -16    4.00    9.81
 -23  -9  17   -3.51   12.59
  23   9 -17    2.06   11.38
 -24  -8  18    4.24   11.62
  24   8 -18    2.18   11.14
 -25  -7  19    8.47   11.86
  25   7 -19   10.17   11.14
 -26  -6  20    5.33   13.92
  26   6 -20    0.48   12.71
 -27  -5  21   -2.30   11.74
  27   5 -21   -4.96   13.56
 -28  -4  22    4.84   16.71
  28   4 -22    3.63   13.80
 -29  -3  23   -0.36   16.10
  29   3 -23   -5.33   19.85
 -30  -2  24    2.54   13.68
  30   2 -24   18.89   17.80
 -31  -1  25    1.57   21.91
  31   1 -25    0.48   15.74
 -32   0  26    1.69   21.43
  32   0 -26   -5.08   11.74
  33  -1 -27    6.05   11.14
  -5  39  11   -0.48   11.02
   4 -38 -10    0.97   10.53
  -4  38  10    3.75   13.32
   3 -37  -9   -5.08   12.95
  -3  37   9    3.03    8.84
   2 -36  -8   -1.45    6.30
  -2  36   8    5.45   14.16
   1 -35  -7   -0.24    6.90
  -1  35   7    1.94    9.08
   0 -34  -6    0.85    6.54
   0  34   6    0.48    8.72
  -1 -33  -5   -5.57    6.90
   1  33   5   -2.42    9.81
  -2 -32  -4   -5.21    6.78
   2  32   4   11.50    7.38
  -3 -31  -3   13.44    7.51
   3  31   3    4.12    7.99
  -4 -30  -2  -10.65    8.84
   4  30   2   -4.60    7.02
  -5 -29  -1   -2.66    8.47
   5  29   1    5.21    7.14
  -6 -28   0    4.36    7.75
   6  28   0   -2.54    5.69
  -7 -27   1   10.29    7.26
   7  27  -1   -1.33    4.84
 -13 -21   7   -1.94    4.48
  13  21  -7   -0.24    4.00
  14  20  -8    0.73    5.45
 -15 -19   9    7.14    6.05
  15  19  -9   10.77    6.05
 -16 -18  10    4.12    7.14
  16  18 -10    0.85    6.17
 -17 -17  11    7.26    7.26
  17  17 -11   -2.54    7.87
 -18 -16  12    1.57    7.87
  18  16 -12   12.11   11.14
 -19 -15  13    0.85    8.84
  19  15 -13    5.33    8.60
 -20 -14  14    4.96    8.60
  20  14 -14    1.45    9.56
 -21 -13  15    1.94   10.17
  21  13 -15    4.36    8.96
 -22 -12  16    1.82   10.41
  22  12 -16   -3.39    9.44
 -23 -11  17   -7.38   10.53
  23  11 -17    3.75   11.99
 -24 -10  18   12.35   13.44
  24  10 -18    8.23   10.90
 -25  -9  19    2.91    9.56
  25   9 -19    4.24   10.53
 -26  -8  20   -1.94   10.77
  26   8 -20   -4.84   12.11
 -27  -7  21    5.69   13.56
  27   7 -21    6.42   11.62
 -28  -6  22    0.12   17.92
  28   6 -22    6.05   12.83
 -29  -5  23    7.63   14.29
  29   5 -23    3.75   19.61
 -30  -4  24   -1.69   11.02
  30   4 -24    2.18   10.77
 -31  -3  25    3.75   11.62
  31   3 -25    0.12   11.14
 -32  -2  26   12.35   19.73
  32   2 -26    0.36   11.62
  -4  40  10    0.85    8.96
  -3  39   9   -5.81    8.60
   2 -38  -8   -5.45   11.74
   1 -37  -7    5.69    6.30
  -1  37   7    0.73   10.53
   0 -36  -6    2.91    5.93
   0  36   6   -0.12   10.05
  -1 -35  -5    6.66    5.81
   1  35   5    7.38   10.77
  -2 -34  -4   -0.36    6.30
   2  34   4    0.85   12.95
  -3 -33  -3    3.87    6.54
  -4 -32  -2   -3.27    6.05
   4  32   2    5.81    8.11
  -5 -31  -1    4.12    8.72
   5  31   1    0.73    6.30
  -6 -30   0   -3.63    7.75
   6  30   0   -2.42    5.57
  -7 -29   1   -5.57    5.93
   7  29  -1  -10.29    7.38
 -14 -22   8    2.30    4.60
  14  22  -8   -5.81    6.17
  15  21  -9    0.61    5.45
 -16 -20  10    8.11    6.30
  16  20 -10    3.39    6.42
 -17 -19  11  -15.98   10.65
  17  19 -11    2.30    5.81
 -18 -18  12   11.02    7.26
  18  18 -12   11.86    6.78
 -19 -17  13    5.81    8.11
  19  17 -13   10.77   13.07
 -20 -16  14    3.63    9.20
  20  16 -14    5.08    8.96
 -21 -15  15    7.87    9.93
  21  15 -15    3.39    9.08
 -22 -14  16    9.20    9.81
  22  14 -16   -1.57    8.47
 -23 -13  17   14.29    9.08
  23  13 -17    6.90    9.56
 -24 -12  18   -4.72   10.90
  24  12 -18    0.36   10.90
 -25 -11  19   -1.69    9.81
  25  11 -19   -7.38    8.84
 -26 -10  20    1.94   13.56
  26  10 -20   -0.12    9.69
 -27  -9  21   -1.94   12.59
  27   9 -21    6.05   10.29
 -28  -8  22   -3.87   17.55
  28   8 -22    9.08   10.53
 -29  -7  23    5.45   13.56
  29   7 -23   -0.24   21.55
 -30  -6  24   -1.21   10.77
  30   6 -24   -3.39   15.86
 -31  -5  25   -0.61   14.89
  31   5 -25    2.78   14.53
  32   4 -26   -4.24   14.53
  33   3 -27    1.21   13.56
  -3  41   9    7.14   10.29
  -1  39   7   21.43   10.05
   0 -38  -6    5.81    7.87
   0  38   6    8.60   11.99
  -1 -37  -5    0.24    8.35
   1  37   5    1.33    7.14
  -2 -36  -4    3.03    5.69
   2  36   4    2.18    7.99
  -3 -35  -3    1.21    4.96
   3  35   3   -2.42   11.62
  -4 -34  -2    1.82    4.48
   4  34   2   -2.54    9.69
  -5 -33  -1   -2.06    6.42
   5  33   1   -3.15    6.05
  -6 -32   0   -5.33    5.69
   6  32   0   -3.03    4.48
 -15 -23   9   -0.85    5.93
 -16 -22  10    0.24    7.75
  16  22 -10   -1.09    5.21
 -17 -21  11    4.84    6.90
  17  21 -11   -1.45    6.17
 -18 -20  12   -6.78   10.29
  18  20 -12   -2.30    9.69
 -19 -19  13    8.47    8.47
  19  19 -13   10.77    6.90
 -20 -18  14    3.27    8.96
  20  18 -14   -0.48    6.78
 -21 -17  15    3.75    9.08
  21  17 -15   -6.17   11.14
 -22 -16  16   -0.48   10.53
  22  16 -16    4.96    8.84
 -23 -15  17    1.09    9.56
  23  15 -17    7.51    9.81
 -24 -14  18   12.47    9.56
  24  14 -18   -7.26    9.81
 -25 -13  19    2.66    8.35
  25  13 -19   -4.36    7.63
 -26 -12  20   -3.27   14.53
  26  12 -20   -4.12    7.51
 -27 -11  21    2.78    9.08
  27  11 -21    4.84    8.23
 -28 -10  22    2.78   10.41
  28  10 -22    0.00    8.60
  29   9 -23    2.78   13.32
 -30  -8  24    1.09   15.50
  30   8 -24   15.98   18.89
 -31  -7  25    5.69   16.46
  31   7 -25   -8.47   17.92
 -32  -6  26    8.96   15.86
  32   6 -26    7.02   15.98
 -33  -5  27    4.00   14.04
  33   5 -27   -9.32   15.01
   0  40   6    1.21   10.17
   1  39   5   -5.57    8.72
  -2 -38  -4    0.36    6.42
   2  38   4    4.00   12.35
  -3 -37  -3   -0.73    6.54
  -4 -36  -2   -2.06    5.93
  -5 -35  -1    0.24    4.60
   6  34   0    3.75    5.81
 -17 -23  11    3.15    5.45
  17  23 -11    0.36    4.84
 -18 -22  12    2.18    7.02
  18  22 -12   -0.36    5.81
 -19 -21  13    0.61   11.99
  19  21 -13    1.21    7.87
 -20 -20  14   -0.97    7.51
  20  20 -14   -0.97   10.53
 -21 -19  15    0.24    8.72
  21  19 -15    5.21    7.26
 -22 -18  16    1.33    9.81
  22  18 -16    0.12    9.81
 -23 -17  17    2.54    8.84
  23  17 -17    5.81   11.26
 -24 -16  18   -2.06    9.32
  24  16 -18   -0.24   14.41
 -25 -15  19    7.02    8.35
  25  15 -19    4.24   15.01
 -26 -14  20   10.05   13.80
  26  14 -20   -2.30    9.56
  27  13 -21   -2.54    7.02
  28  12 -22    2.30    9.44
  29  11 -23   -3.39    8.72
  30  10 -24   21.79   14.89
  31   9 -25   11.99   16.34
  32   8 -26    2.54   13.56
 -18 -24  12   -0.12    5.45
  18  24 -12    0.61    6.90
 -19 -23  13   -2.78    5.93
  19  23 -13   -9.08    7.14
 -20 -22  14    1.45    9.81
  20  22 -14    4.12    7.02
 -21 -21  15   -0.73    7.02
  21  21 -15   -1.94    7.51
 -22 -20  16    0.85    6.90
  22  20 -16    3.15    6.05
 -23 -19  17   -2.18    7.63
  23  19 -17   -2.78    6.17
 -24 -18  18   -7.63   11.14
  24  18 -18   -5.81    8.72
 -25 -17  19    4.12   10.65
 -26 -16  20   -8.11   11.38
  26  16 -20   -3.51   14.53
 -27 -15  21    5.57   12.83
  27  15 -21   -4.72    6.78
  28  14 -22   12.59   15.25
  29  13 -23   -0.36   12.47
 -19 -25  13    3.15    4.36
 -20 -24  14    2.78    5.08
 -21 -23  15    0.73    9.44
 -23 -21  17   -0.36    5.57
 -24 -20  18    2.78   10.90
 -25 -19  19    8.23   11.14
 -26 -18  20    2.66   14.89
 -27 -17  21    0.12   11.99
 -28 -16  22    4.48    9.93
  28  16 -22    6.42   13.20
 -29 -15  23   -2.18   13.07
  29  15 -23    5.93   10.53
 -30 -14  24    0.97   13.44
 -21 -25  15   -0.12    4.24
 -22 -24  16   -0.85    8.72
 -25 -21  19    3.87   10.17
  27  19 -21    1.21    8.35
 -28 -18  22   -0.85   11.38
 -29 -17  23    2.30    9.56
 -34 -12  28   -1.21   11.38
  29  19 -23   -0.36    9.08
  23  21 -31   10.05   10.41
  22  22 -30    2.42   11.02
  18  26 -26   24.58   14.53
  17  27 -25   -9.93   12.71
  16  28 -24    9.32   10.77
 -11 -33  19    4.84   10.53
 -10 -34  18    3.51    9.69
  25  17 -33   -2.06   11.38
  23  19 -31    0.00    9.20
  22  20 -30    1.45    9.08
  21  21 -29    8.72   12.35
  20  22 -28   -2.06   13.68
  19  23 -27   11.86   11.26
  18  24 -26   -0.12   11.99
  16  26 -24   -3.51   11.86
  15  27 -23    4.00   12.35
  14  28 -22   19.73   12.11
 -14 -28  22   -1.94   10.41
 -13 -29  21   11.38    8.84
  12  30 -20    4.96    9.08
 -12 -30  20    0.48    8.47
 -11 -31  19   -5.08   11.62
 -10 -32  18    5.69   11.38
  -9 -33  17    1.69    9.20
  25  15 -33    1.94   11.38
 -25 -15  33    2.06   16.71
  23  17 -31    0.12    7.87
  22  18 -30    2.66    8.11
  21  19 -29   -6.42   10.41
  20  20 -28   12.83   14.16
 -20 -20  28    0.24   10.17
  19  21 -27    0.73   13.68
 -19 -21  27    6.30   11.86
  18  22 -26   -5.08   11.38
 -18 -22  26  -10.17   12.47
 -17 -23  25   -5.08   17.68
  16  24 -24   17.92   13.07
  15  25 -23    5.69   12.59
 -15 -25  23   13.56   12.83
  14  26 -22    4.12    7.87
 -14 -26  22   -9.93   11.14
  13  27 -21    7.75    7.26
 -13 -27  21   -0.73   11.74
  12  28 -20    0.36    7.02
 -12 -28  20   -0.48    7.63
  11  29 -19    0.00    7.14
 -11 -29  19    5.45   11.50
  10  30 -18    0.73    9.20
 -10 -30  18   -3.39    7.14
   9  31 -17   -1.57    5.21
  -9 -31  17    1.57    6.30
   8  32 -16    2.06    8.96
  -8 -32  16   -0.36   10.17
   6  34 -14   12.59   14.29
   5  35 -13   -3.27    8.23
   4  36 -12    3.15    5.21
  25  13 -33   -0.12   11.38
 -25 -13  33  -11.86   11.62
 -24 -14  32    5.81   14.16
  23  15 -31   -1.45    7.14
 -23 -15  31   -4.48   11.62
  22  16 -30    8.11    9.08
 -22 -16  30   -8.11   19.61
  21  17 -29    0.73   10.77
 -21 -17  29    6.42   14.53
  20  18 -28    2.18   15.38
 -19 -19  27    2.91    9.69
  18  20 -26   -6.17   14.16
 -18 -20  26   -0.61    9.32
 -17 -21  25    8.35   19.25
  16  22 -24    6.54   11.99
 -16 -22  24    0.12   10.65
  15  23 -23   15.01   12.47
 -15 -23  23    6.05   12.95
  14  24 -22    9.44   10.05
  13  25 -21   -3.75    8.35
 -13 -25  21    5.57    8.72
  12  26 -20    2.91    7.63
 -12 -26  20   11.38    9.81
  11  27 -19   -4.84    8.72
 -11 -27  19    1.69    8.96
  10  28 -18    1.09    7.87
 -10 -28  18    3.63    8.84
   9  29 -17    1.57    7.75
  -9 -29  17   -3.39    8.60
   8  30 -16   -1.69    7.26
  -8 -30  16    3.03    6.54
   7  31 -15   -2.06    7.99
  -7 -31  15    0.61   10.29
   6  32 -14   -0.36    7.14
   5  33 -13   -2.42    8.47
  -5 -33  13   -4.96    7.51
   4  34 -12   -6.66   10.17
  -4 -34  12    2.54    7.87
   3  35 -11    5.08    6.66
   2  36 -10   -5.69   10.90
  25  11 -33    5.21   13.20
 -25 -11  33    5.69   12.71
  24  12 -32    4.00   14.53
 -24 -12  32   -4.12   14.65
  23  13 -31   -2.06   10.05
 -23 -13  31   -2.06   14.04
  22  14 -30    2.91   13.44
 -22 -14  30   -4.72   19.13
  21  15 -29   -0.36    9.08
 -21 -15  29   -4.00   17.19
 -20 -16  28    6.42   12.35
 -19 -17  27   -1.94    9.93
  18  18 -26   -3.27   15.98
 -18 -18  26   -5.57   10.90
  17  19 -25    5.08   14.53
 -17 -19  25    1.09   12.47
  16  20 -24    7.99   13.56
 -16 -20  24   -2.30   12.71
  15  21 -23   -1.21    6.78
 -15 -21  23   -7.63   12.23
  14  22 -22   -4.72    9.93
 -14 -22  22  -14.65   18.89
  13  23 -21   11.99    9.08
 -13 -23  21    1.33   10.17
  12  24 -20    3.15    9.32
 -12 -24  20   -2.30   10.65
  11  25 -19   -0.48    9.32
 -11 -25  19    2.30    8.96
  10  26 -18    0.24    9.44
 -10 -26  18   -9.44   10.17
   9  27 -17   -7.02    8.72
  -9 -27  17    4.12    8.35
   8  28 -16   -1.94    8.23
  -8 -28  16    0.73    9.08
   7  29 -15   -4.12    7.87
  -7 -29  15   -2.30    8.11
   6  30 -14   -5.33    7.14
  -6 -30  14   -7.26    8.60
   5  31 -13   -2.54    7.87
  -5 -31  13    2.91    8.47
   4  32 -12    1.21    7.38
  -4 -32  12    7.02   11.74
   3  33 -11    1.09   10.41
  -3 -33  11    4.48   11.50
   2  34 -10   -5.33   11.50
   1  35  -9   -2.66   12.23
   0  36  -8   11.50   14.29
   0 -36   8    2.18    7.51
  -1  37  -7   -5.08    9.20
   1 -37   7    5.21   11.14
   2 -38   6   -0.61    7.63
   3 -39   5    2.18    9.08
  25   9 -33    3.51   11.38
 -25  -9  33    0.97   21.91
  24  10 -32    6.78   11.50
 -24 -10  32    0.00   15.86
  23  11 -31    2.42    8.35
 -23 -11  31   -0.85   15.38
  22  12 -30    3.87   12.35
 -22 -12  30    1.21   12.11
 -21 -13  29   -1.21   14.65
 -20 -14  28  -13.44   11.38
  19  15 -27   -0.97   11.26
 -19 -15  27   -0.73   10.77
  18  16 -26   -0.97    7.63
 -18 -16  26    9.93   13.44
  17  17 -25    1.69    7.99
 -17 -17  25   -1.21   13.20
  16  18 -24    6.05    8.35
 -16 -18  24    8.96   13.20
  15  19 -23   -3.15    8.60
 -15 -19  23   10.17   12.83
  14  20 -22   -0.61   14.41
 -14 -20  22    0.24   19.98
  13  21 -21    1.33    8.72
 -13 -21  21   -6.66   11.99
  12  22 -20   -4.24   14.41
 -12 -22  20    0.61   16.83
  11  23 -19   -3.87    9.93
 -11 -23  19    9.44   10.65
  10  24 -18   -2.66    9.56
 -10 -24  18   16.10    9.93
   9  25 -17    0.24    8.72
  -9 -25  17   -3.75   10.90
   8  26 -16    2.42    9.20
  -8 -26  16    4.84    9.93
   7  27 -15    0.73    9.20
  -7 -27  15  -10.41    9.08
   6  28 -14    4.96    8.84
  -6 -28  14    7.63    9.44
   5  29 -13    2.06    8.23
  -5 -29  13    1.69    7.99
   4  30 -12   -4.60    7.87
  -4 -30  12    7.02    8.35
   3  31 -11    2.91    8.23
  -3 -31  11    1.45    7.75
   2  32 -10    0.36    7.14
  -2 -32  10    1.82   11.26
   1  33  -9    3.39    7.14
  -1 -33   9    8.47    8.47
   0  34  -8   -1.21    7.26
   0 -34   8    2.54    7.14
  -1  35  -7   -2.54    9.08
   1 -35   7    4.00    6.90
  -2  36  -6    1.33   10.41
   2 -36   6    7.63    7.14
  -3  37  -5    0.73    8.84
   3 -37   5   11.26    9.93
  -4  38  -4    7.63   10.53
   4 -38   4    2.66    9.32
  -5  39  -3    0.36   10.29
   5 -39   3   -1.82   10.90
  -6  40  -2   24.09   10.53
  -7  41  -1    3.63   10.90
  -8  42   0    2.66   11.26
  24   8 -32   -4.36    8.96
 -24  -8  32    2.06   12.95
  23   9 -31    1.45    8.84
 -23  -9  31    4.60   16.46
  22  10 -30    0.85    9.81
 -22 -10  30   -2.91   14.89
  21  11 -29   17.55    8.84
 -21 -11  29   -1.69   14.53
  20  12 -28  -10.53   12.95
 -20 -12  28    1.82   11.50
  19  13 -27   -2.66   11.86
 -19 -13  27   -9.20   11.38
  18  14 -26   -4.48   15.98
 -18 -14  26   -7.87   11.50
  17  15 -25    1.94    7.99
 -17 -15  25   -6.05   11.99
  16  16 -24   -0.36    6.42
 -16 -16  24   -5.33   12.83
  15  17 -23  -13.80    9.81
 -15 -17  23   -4.12   12.47
  14  18 -22  -16.10   12.71
 -14 -18  22   -6.66   12.95
  13  19 -21    3.27    9.44
 -13 -19  21   16.95   11.86
  12  20 -20  -12.11   17.19
 -12 -20  20    2.54   18.52
  11  21 -19   -4.96   10.17
 -11 -21  19   -1.45   11.86
  10  22 -18   -6.90   10.41
 -10 -22  18   17.43   13.20
   9  23 -17    2.66    9.08
  -9 -23  17   -3.75    9.69
   8  24 -16    2.06    9.69
  -8 -24  16  -11.26   11.02
   7  25 -15   -0.97   11.86
  -7 -25  15    0.00    8.35
   6  26 -14    6.42    9.08
  -6 -26  14   -0.48    9.44
   5  27 -13   -1.94    9.20
  -5 -27  13   -5.93    9.08
   4  28 -12   -2.42    9.32
  -4 -28  12    6.42    9.08
   3  29 -11   -1.09    9.44
  -3 -29  11   -9.93    9.44
   2  30 -10   -9.56    9.44
  -2 -30  10    5.45   11.26
   1  31  -9    5.45    8.47
  -1 -31   9    3.15    8.11
   0  32  -8    5.69    8.60
   0 -32   8   -0.36    7.38
  -1  33  -7    3.03    8.96
   1 -33   7   -2.06    8.35
  -2  34  -6    1.82   10.17
   2 -34   6    0.73    8.47
  -3  35  -5   -2.18   11.50
   3 -35   5    6.90    8.11
  -4  36  -4   -3.51   10.77
   4 -36   4   -0.61   10.17
  -5  37  -3    3.75   11.62
   5 -37   3   -3.39    9.56
  -6  38  -2   -4.72   12.11
   6 -38   2    4.12   10.90
  -7  39  -1   -1.57   10.41
  -8  40   0    2.78   12.59
  -9  41   1   -1.94    9.93
 -10  42   2    4.60   11.02
  10 -42  -2    2.42   13.07
 -11  43   3    1.33   16.71
  11 -43  -3   -0.85   11.99
  25   5 -33   -0.97   13.56
  24   6 -32   -2.54   10.90
 -24  -6  32   -6.42   19.37
  23   7 -31   -5.81   11.02
 -23  -7  31   -3.15   15.74
  22   8 -30   -2.06   11.74
 -22  -8  30    3.63   14.16
  21   9 -29   -3.39   12.11
 -21  -9  29  -11.38   15.86
  20  10 -28    4.00   10.65
 -20 -10  28   -1.45   15.13
  19  11 -27    3.87   12.47
 -19 -11  27    3.03   12.95
  18  12 -26  -10.29   11.74
 -18 -12  26  -10.17   13.07
  17  13 -25    1.09   10.53
 -17 -13  25   -3.87   14.04
  16  14 -24    4.24   14.65
 -16 -14  24    6.54   19.73
  15  15 -23    7.87   10.05
 -15 -15  23    4.60   13.68
  14  16 -22   10.41   10.17
 -14 -16  22    2.18   12.95
  13  17 -21   -4.24   10.05
 -13 -17  21   -9.32   11.38
  12  18 -20   -4.24    9.93
 -12 -18  20  -14.04   10.77
  11  19 -19   -0.61    9.81
 -11 -19  19   -0.73   13.07
  10  20 -18    7.26   10.41
 -10 -20  18    5.08   15.13
   9  21 -17    0.36   12.35
  -9 -21  17    1.33   14.04
   8  22 -16    2.06    9.93
  -8 -22  16    7.75   11.14
   7  23 -15   11.26    8.96
  -7 -23  15    9.44    9.44
   6  24 -14    1.21    9.20
  -6 -24  14    8.47    9.08
   5  25 -13   -6.90    8.60
  -5 -25  13   -1.69    9.08
   4  26 -12   -7.63    9.32
  -4 -26  12    8.11   10.41
   3  27 -11    9.81    9.56
  -3 -27  11   -4.12    9.56
   2  28 -10   -4.00   10.29
  -2 -28  10    1.45   14.65
   1  29  -9   -8.84   10.05
  -1 -29   9   -6.54    8.84
   0  30  -8    1.94    9.44
   0 -30   8    3.51    8.47
  -1  31  -7   -9.08   12.83
   1 -31   7    4.48    8.23
  -2  32  -6   -2.91   10.41
   2 -32   6    1.94    8.35
  -3  33  -5    0.12    9.93
   3 -33   5  -10.05    8.72
  -4  34  -4   -3.87   12.23
   4 -34   4    0.00    7.38
  -5  35  -3    5.93   11.74
   5 -35   3    0.00    8.47
  -6  36  -2   -2.78   12.11
   6 -36   2   -3.15   10.90
  -7  37  -1   -3.15   12.11
   7 -37   1    1.94   12.23
  -8  38   0    3.51   15.01
   8 -38   0    6.17    9.69
  -9  39   1   -1.57   10.29
 -10  40   2   -5.21   12.11
 -11  41   3   -0.24   11.14
  25   3 -33    1.09   14.89
  24   4 -32    1.21   15.62
 -24  -4  32   -4.00   14.89
  23   5 -31    3.51   16.22
 -23  -5  31    1.82   27.60
  22   6 -30   -3.39   11.50
 -22  -6  30   -2.18   14.77
  21   7 -29   -3.03   11.74
 -21  -7  29   -7.38   16.59
  20   8 -28    2.78   13.56
 -20  -8  28   17.43   17.19
  19   9 -27   17.31   13.80
 -19  -9  27    7.38   16.71
  18  10 -26    3.15   13.68
 -18 -10  26   -7.87   15.86
  17  11 -25   -0.97   12.11
 -17 -11  25   -0.36   14.41
  16  12 -24    6.78   13.07
 -16 -12  24  -13.80   14.04
  15  13 -23   -4.60   16.22
 -15 -13  23   -3.03   15.01
  14  14 -22   -0.48   14.53
 -14 -14  22   -5.81   13.68
  13  15 -21    2.91   11.62
 -13 -15  21    4.36   13.44
  12  16 -20   17.55   11.02
 -12 -16  20   -4.24   12.23
  11  17 -19    0.12    9.69
 -11 -17  19    8.72   10.41
  10  18 -18   -0.85   11.26
 -10 -18  18    9.93   18.28
   9  19 -17    2.18    9.93
  -9 -19  17    1.33    9.81
   8  20 -16    6.66    8.72
  -8 -20  16   10.77   10.29
   7  21 -15    5.81    9.69
  -7 -21  15    3.39    9.44
   6  22 -14   -3.15    9.44
  -6 -22  14    0.85   10.05
   5  23 -13    5.81    8.11
  -5 -23  13    5.69    9.32
   4  24 -12    7.38   10.17
  -4 -24  12   -2.30    9.20
   3  25 -11   -4.24    9.69
  -3 -25  11    2.66   10.29
   2  26 -10   -3.75    9.93
  -2 -26  10   -9.81   12.83
   1  27  -9    3.15   10.05
  -1 -27   9    6.42    8.84
   0  28  -8    2.54   10.29
   0 -28   8   -1.94   12.11
  -1  29  -7   13.80   10.65
   1 -29   7  -12.35    9.44
  -2  30  -6    1.21   14.53
   2 -30   6   -0.36    8.84
  -3  31  -5    1.82   13.68
   3 -31   5   -4.36    9.20
  -4  32  -4    6.78    9.93
   4 -32   4    6.78    7.63
  -5  33  -3   11.02   12.35
   5 -33   3    2.78    8.96
  -6  34  -2    9.93   18.04
   6 -34   2    1.94   12.95
  -7  35  -1   -2.42   11.26
   7 -35   1    2.06   10.77
  -8  36   0    1.33   18.64
   8 -36   0    1.33   11.38
  -9  37   1    2.30   11.86
   9 -37  -1    0.73   10.29
 -10  38   2    5.21    9.56
  10 -38  -2   -5.93   11.26
 -11  39   3   -0.36   10.77
 -12  40   4   -4.60   11.26
 -13  41   5    3.75   16.34
  25   1 -33   -0.85   15.98
  24   2 -32   -2.18   16.59
  23   3 -31   -6.54   18.89
 -23  -3  31    0.00   20.34
  22   4 -30    6.78   19.73
 -22  -4  30  -19.13   27.00
  21   5 -29    4.00   10.53
 -21  -5  29    3.39   31.23
  20   6 -28   -9.69   13.44
 -20  -6  28  -17.07   18.76
  19   7 -27    5.81   13.92
 -19  -7  27   -6.30   15.13
  18   8 -26   15.86   13.44
 -18  -8  26   -2.06   14.16
  17   9 -25   -5.08   14.41
 -17  -9  25    1.82   14.16
  16  10 -24   -7.75   15.13
 -16 -10  24   -6.30   16.46
  15  11 -23    2.78   12.71
 -15 -11  23    0.61   13.80
  14  12 -22   -1.21   12.23
 -14 -12  22   -1.57   12.35
  13  13 -21   -8.23   19.37
 -13 -13  21    4.36   12.95
  12  14 -20    3.39   11.02
 -12 -14  20   -4.60   12.47
  11  15 -19   -0.73   10.41
 -11 -15  19   15.13   11.50
  10  16 -18    8.23   13.20
 -10 -16  18   13.07   14.29
   9  17 -17    7.02    9.93
  -9 -17  17  -13.44   10.29
   8  18 -16    3.39    8.35
  -8 -18  16   -5.69    8.96
   7  19 -15   14.53    9.08
  -7 -19  15    8.60   10.17
   6  20 -14   -3.51    8.47
  -6 -20  14   10.90    9.93
   5  21 -13   13.07    8.96
  -5 -21  13    0.12    9.56
   4  22 -12   -2.06   15.98
  -4 -22  12    3.63    9.20
   3  23 -11   -0.36    9.69
  -3 -23  11   -6.30    9.44
   2  24 -10    5.08   10.05
  -2 -24  10    1.82   13.20
   1  25  -9    2.66    9.69
  -1 -25   9   -8.47   11.38
   0  26  -8   -6.66   16.83
   0 -26   8   -4.96    9.56
  -1  27  -7    8.84   10.41
   1 -27   7    4.12    9.08
  -2  28  -6  -11.02   11.74
   2 -28   6   -2.54    8.96
  -3  29  -5    9.69   11.74
   3 -29   5   -3.51   10.90
  -4  30  -4   -1.21   11.38
   4 -30   4   -1.94    9.32
  -5  31  -3   -8.47   13.32
   5 -31   3    3.87    9.69
  -6  32  -2   -9.20   19.37
  -7  33  -1   -1.69   12.11
   7 -33   1    4.84    9.08
  -8  34   0   10.53   21.31
   8 -34   0    1.45    9.69
  -9  35   1    3.03   12.71
   9 -35  -1   -5.81   14.53
 -10  36   2    5.08   14.29
  10 -36  -2    8.47   13.80
 -11  37   3   -9.32   18.89
  11 -37  -3    5.08    9.44
 -12  38   4  -18.76   20.70
  12 -38  -4   -6.54   12.35
 -13  39   5    1.82   12.35
  13 -39  -5    0.24   13.80
 -14  40   6    2.78   14.04
  25  -1 -33   -2.06   16.59
  24   0 -32   -7.51   16.71
  23   1 -31   27.84   20.10
 -23  -1  31   16.59   22.15
  22   2 -30    1.57   21.07
 -22  -2  30   21.07   27.12
  21   3 -29  -14.29   19.49
 -21  -3  29    6.30   25.54
  20   4 -28    9.69   12.83
 -20  -4  28    2.54   16.10
  19   5 -27    0.12   14.53
 -19  -5  27    9.56   16.22
  18   6 -26    2.54   13.32
 -18  -6  26    0.24   14.29
  17   7 -25   -4.48   14.04
 -17  -7  25   -2.54   15.50
  16   8 -24  -15.13   13.32
 -16  -8  24  -15.50   14.53
  15   9 -23    7.75   12.83
 -15  -9  23   16.71   14.65
  14  10 -22    1.69   13.07
 -14 -10  22    3.63   15.25
  13  11 -21   -4.00   12.59
 -13 -11  21   13.80   14.53
  12  12 -20    9.44   15.50
 -12 -12  20   19.25   13.44
  11  13 -19    3.51   14.29
 -11 -13  19   -5.93   11.26
  10  14 -18    8.96   10.05
 -10 -14  18   15.38   10.05
   9  15 -17   -2.30    9.44
  -9 -15  17   10.53   10.29
   8  16 -16   12.59    9.56
  -8 -16  16   13.56   10.53
   7  17 -15    0.24    8.60
  -7 -17  15   -6.17    9.44
   6  18 -14    2.66    8.35
  -6 -18  14    1.94    9.20
   5  19 -13   15.98    9.69
  -5 -19  13   15.25    8.72
   4  20 -12    4.36    9.20
  -4 -20  12   19.85    9.56
   3  21 -11   13.56    9.69
  -3 -21  11   25.54    9.44
   2  22 -10   -5.81    8.96
  -2 -22  10   -3.87   11.74
   1  23  -9   14.41    9.08
  -1 -23   9    4.24    8.60
   0  24  -8   -0.61   10.65
   0 -24   8   -6.17    8.11
  -1  25  -7   -1.57   11.26
   1 -25   7   -3.15    9.81
   2 -26   6    2.54    9.20
  -3  27  -5   -3.87   11.50
   3 -27   5   -4.00    9.69
  -4  28  -4   14.65   10.90
   4 -28   4    7.38    9.93
  -5  29  -3    4.72   12.11
   5 -29   3  -22.03   14.41
  -6  30  -2   -2.78   13.56
   6 -30   2    3.87   10.77
  -7  31  -1   10.41   13.44
   7 -31   1    3.15   10.29
  -8  32   0    8.11   16.46
   8 -32   0    8.60    9.69
  -9  33   1   -2.30   11.02
   9 -33  -1   -1.45   10.53
 -10  34   2    0.24   15.25
  10 -34  -2   -2.66   11.99
 -11  35   3   -9.44   14.16
  11 -35  -3   -4.12   15.01
 -12  36   4   -4.12   13.32
  12 -36  -4   -1.33   10.17
 -13  37   5   19.49   21.55
  13 -37  -5    1.33    9.81
  14 -38  -6    1.57    9.56
 -15  39   7    1.09   10.77
  25  -3 -33   19.85   15.86
  24  -2 -32   -1.82    8.84
 -24   2  32   -1.45   19.85
  23  -1 -31   -1.21   12.23
 -23   1  31   -1.33   12.35
  22   0 -30   -1.33   11.86
 -22   0  30  -10.53   22.28
  21   1 -29   14.65   19.37
 -21  -1  29  -10.65   29.06
  20   2 -28    0.73   19.37
 -20  -2  28  -16.46   24.33
  19   3 -27   -8.84   19.85
 -19  -3  27    7.99   29.06
  18   4 -26    2.06   14.29
 -18  -4  26   23.49   23.24
  17   5 -25   13.92   14.16
 -17  -5  25    6.54   18.16
  16   6 -24  -14.29   15.74
 -16  -6  24  -12.95   15.25
  15   7 -23   -1.33   15.01
 -15  -7  23   12.11   17.31
  14   8 -22   -0.73   12.95
 -14  -8  22    4.60   15.50
  13   9 -21    5.45   12.83
 -13  -9  21   23.37   14.65
  12  10 -20   -1.94   12.71
 -12 -10  20   -6.90   12.47
  11  11 -19   21.91   11.38
 -11 -11  19   13.56   11.74
  10  12 -18   -7.26   14.89
 -10 -12  18   10.41    9.93
   9  13 -17   -8.72   11.26
  -9 -13  17   -3.03   11.86
   8  14 -16    1.21    9.32
  -8 -14  16   16.34   10.29
   7  15 -15   -4.96   10.29
  -7 -15  15    3.03   10.29
   6  16 -14   11.38    9.93
  -6 -16  14   18.04   11.50
   5  17 -13   -7.75    9.32
  -5 -17  13    4.72    9.81
   4  18 -12   37.05   12.83
  -4 -18  12   27.60   16.10
   3  19 -11   15.38   14.41
  -3 -19  11    4.12   16.34
   2  20 -10   -0.97    9.20
  -2 -20  10    1.45   11.99
   1  21  -9   10.53    8.96
  -1 -21   9   15.01    8.72
   0  22  -8    0.97    9.44
   0 -22   8   -5.57    8.47
  -1  23  -7   -7.38   13.56
   1 -23   7    2.78    8.35
  -2  24  -6   -7.51   10.65
   2 -24   6    1.45    8.96
  -3  25  -5    8.72   11.38
   3 -25   5  -15.98   13.20
  -4  26  -4   -0.85   10.29
   4 -26   4   -5.21    8.96
  -5  27  -3    2.66   12.47
   5 -27   3    9.81   10.17
  -6  28  -2   -0.97   12.71
   6 -28   2   -1.82   11.02
  -7  29  -1    7.63   12.35
   7 -29   1    0.61   11.26
  -8  30   0    6.90   12.59
   8 -30   0    1.57    9.69
  -9  31   1    2.54   12.11
   9 -31  -1   -0.97    9.93
 -10  32   2   -2.06   12.83
  10 -32  -2    1.94    8.60
 -11  33   3    8.11   13.20
  11 -33  -3   -0.61   10.53
 -12  34   4    4.72   13.92
  12 -34  -4  -13.44   11.74
 -13  35   5    9.56   13.32
  13 -35  -5   10.05   12.71
 -14  36   6   -3.27   21.19
  14 -36  -6   -6.54   10.29
 -15  37   7   10.77   22.15
  15 -37  -7    1.69   10.17
 -16  38   8   -7.02   12.23
 -17  39   9    4.00   17.80
  24  -4 -32   -2.54   15.01
 -24   4  32   18.16   18.52
  23  -3 -31   10.41   17.92
 -23   3  31    1.21   11.86
  22  -2 -30   -3.03   23.24
 -22   2  30    0.73   22.15
  21  -1 -29  -24.94   19.01
 -21   1  29    4.72   23.00
  20   0 -28  -13.80   19.98
 -20   0  28   19.61   27.36
  19   1 -27   -2.42   19.61
 -19  -1  27   16.10   28.57
  18   2 -26   15.01   18.89
 -18  -2  26   -6.54   32.57
  17   3 -25    3.63   14.89
 -17  -3  25   -4.12   16.71
  16   4 -24    6.30   14.16
 -16  -4  24    0.97   15.62
  15   5 -23   11.26   14.77
 -15  -5  23   17.92   15.38
  14   6 -22    2.78   12.71
 -14  -6  22  -12.59   15.98
  13   7 -21  -12.11   12.23
 -13  -7  21    3.75   14.77
  12   8 -20    4.96   11.62
 -12  -8  20    7.26   12.47
  11   9 -19   -2.42   11.99
 -11  -9  19    4.72   12.47
  10  10 -18   26.39   13.32
 -10 -10  18   45.76   14.53
   9  11 -17   16.71   14.41
  -9 -11  17   16.95   12.35
   8  12 -16   13.92   10.05
  -8 -12  16   18.89   12.59
   7  13 -15    1.82    9.32
  -7 -13  15   18.16    9.56
   6  14 -14    9.20    8.84
  -6 -14  14    9.93    9.44
   5  15 -13    4.48    9.56
  -5 -15  13  -20.70    9.32
   4  16 -12   30.63   13.68
  -4 -16  12    6.78   12.59
   3  17 -11   60.05   14.53
  -3 -17  11   84.87   17.19
   2  18 -10   48.79   15.38
   1  19  -9   18.16   10.53
  -1 -19   9    3.39   11.74
   0  20  -8   20.46    9.44
   0 -20   8    9.69    9.08
  -1  21  -7   10.90   10.05
   1 -21   7    7.75    8.60
  -2  22  -6   -8.11   10.53
   2 -22   6    0.36   10.05
  -3  23  -5   -1.45   10.53
   3 -23   5    3.63    8.23
  -4  24  -4    9.56   12.11
   4 -24   4    1.21   10.29
  -5  25  -3   10.65   12.47
   5 -25   3   14.29   10.53
  -6  26  -2    4.48   12.47
   6 -26   2    8.47   10.77
  -7  27  -1    7.75   16.22
   7 -27   1    6.78   11.62
  -8  28   0   -6.17   12.83
   8 -28   0   -3.27   10.65
  -9  29   1   14.77   14.53
   9 -29  -1   -4.36   10.53
 -10  30   2    1.57   14.04
  10 -30  -2    0.36   11.02
 -11  31   3    7.99   12.83
  11 -31  -3    2.66   11.74
 -12  32   4    0.24   14.41
  12 -32  -4    8.60   11.38
 -13  33   5  -11.14   15.13
  13 -33  -5    7.38   11.99
 -14  34   6    7.63   14.89
  14 -34  -6    5.57   11.74
 -15  35   7    6.30   16.46
  15 -35  -7  -10.41   13.07
 -16  36   8    0.24   23.73
  16 -36  -8   -5.45   11.99
 -17  37   9   11.50   23.61
  24  -6 -32   -1.57   15.86
 -24   6  32   -7.38   15.50
  23  -5 -31   -3.63   19.01
 -23   5  31   -3.87   20.10
  22  -4 -30    4.72   18.16
 -22   4  30   -0.73   13.92
  21  -3 -29    2.78   20.10
 -21   3  29   -0.48   25.54
  20  -2 -28   -6.54   22.03
 -20   2  28  -24.09   26.15
  19  -1 -27   -2.91   20.22
 -19   1  27   -6.54   27.24
  18   0 -26   -8.72   12.95
 -18   0  26  -11.26   26.88
  17   1 -25    0.12   15.62
 -17  -1  25   30.75   27.24
  16   2 -24   -5.57   26.03
 -16  -2  24   -0.85   24.70
  15   3 -23  -10.41   14.53
 -15  -3  23    1.09   16.59
  14   4 -22   18.76   12.95
 -14  -4  22   -8.11   15.25
  13   5 -21   27.00   14.04
 -13  -5  21   18.52   13.44
  12   6 -20   10.65   12.83
 -12  -6  20   15.50   14.16
  11   7 -19   -0.73   11.99
 -11  -7  19   -3.15   12.95
  10   8 -18   -2.18   11.14
 -10  -8  18   -3.51   12.59
   9   9 -17   -3.39   10.29
  -9  -9  17    9.81   11.86
   8  10 -16  -15.74   15.38
  -8 -10  16   -2.18   10.90
   7  11 -15    4.96    9.08
  -7 -11  15    3.75   10.17
   6  12 -14   13.07    8.47
  -6 -12  14   15.74    8.84
   5  13 -13   34.14    9.20
  -5 -13  13   46.61   10.53
   4  14 -12    5.21    7.99
  -4 -14  12   15.62    9.20
   3  15 -11  -18.64   14.41
  -3 -15  11   10.41   14.41
   2  16 -10    4.00   14.29
   1  17  -9   -0.85    9.08
  -1 -17   9    3.87    7.26
   0  18  -8    2.66    8.96
   0 -18   8   17.19    8.60
  -1  19  -7   23.97    9.44
   1 -19   7   19.13    8.23
  -2  20  -6   19.01   10.05
   2 -20   6   25.18    9.08
  -3  21  -5    9.20   11.62
   3 -21   5   13.80    9.81
  -4  22  -4  -18.40   11.14
   4 -22   4   -5.21   10.17
  -5  23  -3   -4.12   11.74
   5 -23   3   -3.39   10.17
  -6  24  -2  -11.99   11.02
   6 -24   2   -4.00    9.32
  -7  25  -1    3.39   13.20
   7 -25   1    2.78   10.65
  -8  26   0    8.23   13.92
   8 -26   0    7.51   15.62
  -9  27   1   -0.85   16.22
   9 -27  -1  -15.98   19.13
 -10  28   2    8.72   14.65
  10 -28  -2   -4.12   12.35
 -11  29   3   -1.82   13.92
  11 -29  -3   -4.12   12.71
 -12  30   4   -9.08   24.70
  12 -30  -4    8.35   12.23
 -13  31   5    7.02   16.83
  13 -31  -5    6.90   10.77
 -14  32   6   -3.63   15.38
  14 -32  -6    1.21   11.02
 -15  33   7   -9.69   16.10
  15 -33  -7   -1.57   12.23
 -16  34   8   -5.33   17.07
  16 -34  -8   -4.60   19.98
 -17  35   9   -7.99   25.79
  17 -35  -9    5.21   19.85
  18 -36 -10    9.44   11.26
  19 -37 -11   -4.00   11.02
  24  -8 -32   -4.12   17.68
 -24   8  32    1.45   19.61
  23  -7 -31    0.00   19.73
 -23   7  31    5.33   13.92
  22  -6 -30    8.60   27.00
 -22   6  30   -3.27   12.71
  21  -5 -29  -18.28   22.28
 -21   5  29    7.87   16.71
  20  -4 -28   -3.27   13.80
 -20   4  28   -9.20   14.77
  19  -3 -27   22.88   23.12
 -19   3  27    0.12   28.45
  18  -2 -26    9.93   21.67
 -18   2  26   -0.85   30.02
  17  -1 -25   11.86   22.52
 -17   1  25   28.69   26.88
  16   0 -24   -2.66   21.19
 -16   0  24    3.15   28.69
  15   1 -23   19.98   19.73
 -15  -1  23  -18.64   27.48
  14   2 -22    2.42   12.95
 -14  -2  22    9.44   16.71
  13   3 -21   -4.84   13.44
 -13  -3  21   20.34   15.25
  12   4 -20  -12.83   13.20
 -12  -4  20   -9.08   14.29
  11   5 -19   25.54   11.74
 -11  -5  19   25.54   14.41
  10   6 -18    1.21   11.26
 -10  -6  18   19.01   12.95
   9   7 -17   29.66   11.14
  -9  -7  17   34.26   12.35
   8   8 -16   -3.51   11.74
  -8  -8  16   12.59   13.07
   7   9 -15   48.55   11.02
  -7  -9  15   48.67   11.99
   6  10 -14    8.11    8.60
  -6 -10  14  -10.17   10.29
   5  11 -13    1.69    7.63
  -5 -11  13    1.45    8.96
   4  12 -12   65.62    9.69
  -4 -12  12   65.25   10.29
   3  13 -11    7.14    8.60
  -3 -13  11    8.11    8.47
   2  14 -10  134.74   13.44
  -2 -14  10  116.34   14.29
   1  15  -9   -2.66    8.35
  -1 -15   9   26.27   11.26
   0  16  -8  156.41   11.14
   0 -16   8  168.04   10.77
  -1  17  -7   -6.17    8.72
   1 -17   7   -0.73    7.75
  -2  18  -6   37.65    9.20
   2 -18   6   32.20    9.08
  -3  19  -5   -3.63    9.20
   3 -19   5   -4.72    9.56
  -4  20  -4   21.43   11.99
   4 -20   4    6.54   10.90
  -5  21  -3   21.43   12.71
   5 -21   3   24.82   10.90
  -6  22  -2    3.87   11.74
   6 -22   2   -4.48   10.17
  -7  23  -1    3.51   12.47
   7 -23   1   11.14   10.77
  -8  24   0   10.65   11.99
   8 -24   0   -6.42   10.77
  -9  25   1   -2.78   13.56
   9 -25  -1    6.66   10.77
 -10  26   2    2.30   14.77
  10 -26  -2   -0.12   12.47
 -11  27   3    3.27   15.01
  11 -27  -3   21.79   19.13
 -12  28   4    7.38   14.29
  12 -28  -4   -2.91   10.29
 -13  29   5    1.33   15.62
  13 -29  -5   -5.08   11.62
 -14  30   6    0.61   16.10
  14 -30  -6    1.82   11.86
 -15  31   7   -3.51   16.59
  15 -31  -7    2.66   13.20
 -16  32   8    1.09   18.64
  16 -32  -8    7.02   13.56
 -17  33   9    4.84   16.83
  17 -33  -9   -0.61   10.90
 -18  34  10    1.94   14.65
  18 -34 -10   -1.69   10.77
 -19  35  11   15.13   24.58
  19 -35 -11    1.33   11.50
  20 -36 -12    0.12   10.77
  24 -10 -32    1.57    8.47
 -24  10  32   -7.87   12.71
  23  -9 -31   28.09   13.56
 -23   9  31    1.45   22.15
  22  -8 -30    4.72   14.04
 -22   8  30    3.87   14.16
  21  -7 -29   -4.84   15.62
 -21   7  29    4.12   15.98
  20  -6 -28   -8.11   15.25
 -20   6  28   -0.12   18.40
  19  -5 -27   13.56   21.55
 -19   5  27   -7.38   30.99
  18  -4 -26  -10.05   23.49
 -18   4  26   10.29   27.48
  17  -3 -25   -5.57   20.58
 -17   3  25    0.73   34.38
  16  -2 -24   19.25   20.58
 -16   2  24   -0.85   26.76
  15  -1 -23   -9.20   12.59
 -15   1  23    4.24   26.63
  14   0 -22   18.64   15.38
 -14   0  22  -11.86   16.46
  13   1 -21    3.51   13.32
 -13  -1  21  -25.91   15.86
  12   2 -20   -2.18   10.77
 -12  -2  20    2.42   15.01
  11   3 -19   -5.21   12.59
 -11  -3  19    7.75   13.80
  10   4 -18  101.45   14.16
 -10  -4  18   74.09   14.77
   9   5 -17    1.82   12.35
  -9  -5  17    3.75   11.62
   8   6 -16   40.19   11.50
  -8  -6  16   30.99   11.86
   7   7 -15   10.77   10.77
  -7  -7  15   23.61   10.65
   6   8 -14   35.71    9.93
  -6  -8  14   39.59    9.44
   5   9 -13  105.69   14.89
  -5  -9  13  100.48   12.47
   4  10 -12   82.81    9.32
  -4 -10  12   59.68   10.53
   3  11 -11  330.50   15.98
  -3 -11  11  338.86   17.80
   2  12 -10   56.54   16.95
  -2 -12  10   80.51   16.95
   1  13  -9   62.83   11.50
  -1 -13   9   64.04   10.53
   0  14  -8   94.19   13.44
   0 -14   8   88.50   13.20
  -1  15  -7   10.90    7.75
   1 -15   7    4.48    7.87
  -2  16  -6   95.40    9.93
   2 -16   6   97.94    8.84
  -3  17  -5   10.29   10.17
   3 -17   5   15.98    8.60
  -4  18  -4   44.79   10.90
   4 -18   4   55.57   10.29
  -5  19  -3   -6.17   11.38
   5 -19   3   12.59   10.53
  -6  20  -2   23.12   11.99
   6 -20   2   11.26   14.53
  -7  21  -1    3.39   11.62
   7 -21   1   -7.99   15.01
  -8  22   0  -13.68   11.86
   8 -22   0   -0.24    9.44
  -9  23   1   11.50   14.77
   9 -23  -1   11.86   11.99
 -10  24   2    6.66   14.04
  10 -24  -2   11.14   20.34
 -11  25   3    1.57   16.46
  11 -25  -3    1.21   12.83
 -12  26   4  -14.53   15.74
  12 -26  -4   -3.15   11.74
 -13  27   5    2.66   17.80
  13 -27  -5    4.36   11.14
 -14  28   6   -6.42   16.71
  14 -28  -6   -6.05   12.71
 -15  29   7  -10.90   16.10
  15 -29  -7    7.63   12.23
 -16  30   8    9.69   17.68
  16 -30  -8    4.12   13.80
 -17  31   9   -6.66   18.28
  17 -31  -9   -2.06   13.92
 -18  32  10    7.02   18.64
  18 -32 -10   16.95   11.14
 -19  33  11   -0.61   15.01
  19 -33 -11    6.17   10.77
 -20  34  12    1.45   22.52
  20 -34 -12    1.09    7.51
  21 -35 -13    1.94    8.84
  23 -11 -31    6.90   14.41
 -23  11  31   -7.38   17.07
  22 -10 -30   -5.33   14.16
 -22  10  30   -2.78   16.71
  21  -9 -29   -2.54   14.77
 -21   9  29    9.56   14.53
  20  -8 -28  -18.64   12.47
 -20   8  28   14.89   18.64
  19  -7 -27    7.02   14.89
 -19   7  27  -10.41   19.37
  18  -6 -26   -7.38   15.50
 -18   6  26  -23.97   18.76
  17  -5 -25   20.70   14.04
 -17   5  25    2.91   19.13
  16  -4 -24    2.66   16.71
 -16   4  24  -23.00   20.82
  15  -3 -23   27.48   19.49
 -15   3  23   -8.23   15.01
  14  -2 -22   -3.03   18.52
 -14   2  22  -27.00   27.36
  13  -1 -21   17.55   19.85
 -13   1  21   11.50   17.07
  12   0 -20   10.29   15.98
 -12   0  20   26.51   24.45
  11   1 -19    0.85   12.59
 -11  -1  19   33.66   14.89
  10   2 -18   31.60   13.32
 -10  -2  18   31.48   14.65
   9   3 -17   13.80   12.95
  -9  -3  17   20.58   12.83
   8   4 -16   21.31   11.38
  -8  -4  16   24.33   13.32
   7   5 -15   75.42   11.50
  -7  -5  15   84.87   13.07
   6   6 -14    1.09    9.20
  -6  -6  14    5.81    9.81
   5   7 -13   46.00    9.56
  -5  -7  13   61.62   10.65
   4   8 -12   11.50   10.29
  -4  -8  12   21.19    9.56
   3   9 -11   62.71    7.99
  -3  -9  11   65.13    8.35
   2  10 -10  114.53    9.69
  -2 -10  10  104.60    9.93
   1  11  -9   91.77    8.35
  -1 -11   9   81.11   12.11
   0  12  -8  203.27   11.26
   0 -12   8  209.20   11.38
  -1  13  -7  -10.53    9.93
  -2  14  -6  127.00    9.93
   2 -14   6  135.35    9.32
  -3  15  -5   21.07    8.60
   3 -15   5    9.69    8.11
  -4  16  -4    0.12    9.56
   4 -16   4    2.78    8.60
  -5  17  -3   18.76   11.38
   5 -17   3   24.94   10.05
  -6  18  -2   29.18   11.99
   6 -18   2   28.69   14.65
  -7  19  -1   17.43   11.38
   7 -19   1   17.19   10.05
  -8  20   0    2.18   13.80
   8 -20   0   18.76   15.98
  -9  21   1    0.00   12.59
   9 -21  -1   -5.81   11.02
 -10  22   2    2.06   12.47
  10 -22  -2    0.48   10.90
 -11  23   3   28.69   14.77
  11 -23  -3    6.30   12.83
 -12  24   4    6.05   15.13
  12 -24  -4   12.35   12.83
 -13  25   5  -24.82   21.31
  13 -25  -5    0.24   16.34
 -14  26   6    0.24   15.01
  14 -26  -6    0.85   12.83
 -15  27   7   -7.26   16.95
  15 -27  -7    9.69   11.50
 -16  28   8   -7.99   16.71
  16 -28  -8    5.21   14.04
 -17  29   9   -7.38   16.59
  17 -29  -9   12.23   12.11
 -18  30  10   14.29   19.73
  18 -30 -10   -1.57   13.07
 -19  31  11    0.48   15.25
  19 -31 -11   12.83    9.32
 -20  32  12   11.50   15.98
  20 -32 -12    5.21   10.65
 -21  33  13   -7.63   23.37
  21 -33 -13   -3.03    9.69
  23 -13 -31    8.11   13.07
 -23  13  31   -9.56   25.30
  22 -12 -30    7.51   16.34
 -22  12  30   -4.24   29.18
  21 -11 -29    2.42   14.04
 -21  11  29   18.89   15.86
  20 -10 -28   -1.57   16.10
 -20  10  28    8.47   16.83
  19  -9 -27   19.98   14.41
 -19   9  27   -6.05   19.98
  18  -8 -26   20.34   15.86
 -18   8  26    4.96   17.92
  17  -7 -25   -4.60   16.59
 -17   7  25   13.44   30.63
  16  -6 -24  -17.43   22.28
 -16   6  24   16.95   32.57
  15  -5 -23    1.33   20.82
 -15   5  23   -7.02   27.84
  14  -4 -22   13.56   23.85
 -14   4  22   21.07   29.66
  13  -3 -21  -15.25   20.46
 -13   3  21   -6.42   26.15
  12  -2 -20   23.49   19.85
 -12   2  20   -7.26   24.33
  11  -1 -19   10.53   14.04
 -11   1  19   -3.39   14.53
  10   0 -18  120.70   13.68
 -10   0  18  114.89   16.46
   9   1 -17    8.11   11.99
  -9  -1  17   -9.69   12.11
   8   2 -16  196.97   15.01
  -8  -2  16  200.48   16.22
   7   3 -15   -2.54    9.93
  -7  -3  15   -7.38   10.65
   6   4 -14   18.04    9.56
  -6  -4  14   32.81   10.41
   5   5 -13  186.80   13.92
  -5  -5  13  184.38   13.32
   4   6 -12   82.93   11.50
  -4  -6  12   92.86    9.69
   3   7 -11  683.16   35.11
  -3  -7  11  681.10   25.79
   1   9  -9  483.16   19.61
  -1  -9   9  489.10   20.10
   0  10  -8  216.46   11.02
   0 -10   8  179.42   10.17
  -1  11  -7   11.02    7.26
   1 -11   7   15.50    6.42
  -2  12  -6  445.88   17.43
   2 -12   6  453.14   16.34
  -3  13  -5   42.49    6.90
   3 -13   5   37.89    7.75
  -4  14  -4  223.73   12.83
   4 -14   4  218.52   12.35
  -5  15  -3   14.04    9.44
   5 -15   3    2.78    8.47
  -6  16  -2  103.15   11.99
   6 -16   2   75.79   17.07
  -7  17  -1   -1.33   12.35
   7 -17   1   -4.60    9.56
  -8  18   0    9.44   12.35
   8 -18   0   -3.63   10.90
  -9  19   1   46.61   13.32
   9 -19  -1   21.79   10.05
 -10  20   2   -3.87   13.80
  10 -20  -2   13.92   16.83
 -11  21   3   16.46   14.77
  11 -21  -3    2.66   11.38
 -12  22   4   13.07   15.25
  12 -22  -4  -10.90   12.95
 -13  23   5   16.95   14.53
  13 -23  -5    2.42   12.23
 -14  24   6    1.21   15.86
  14 -24  -6    1.33   14.41
 -15  25   7    1.57   16.46
  15 -25  -7   -1.57   12.83
 -16  26   8   -4.60   15.38
  16 -26  -8    6.05   13.07
 -17  27   9   -4.36   15.86
  17 -27  -9    3.75   12.59
 -18  28  10  -12.47   17.55
  18 -28 -10   -2.06   12.83
 -19  29  11    6.30   16.22
  19 -29 -11   -3.51   12.47
 -20  30  12   -0.97   16.10
  20 -30 -12    2.54   11.62
 -21  31  13   -0.73   12.59
  21 -31 -13   -7.99   11.99
  22 -32 -14   -2.18   11.62
  22 -14 -30    5.57   18.28
 -22  14  30   -1.82   30.51
  21 -13 -29  -12.95   20.22
 -21  13  29   -7.87   15.86
  20 -12 -28   19.49   15.74
 -20  12  28  -18.40   23.85
  19 -11 -27   20.58   15.86
 -19  11  27   49.15   26.15
  18 -10 -26   -0.73   15.74
 -18  10  26  -20.10   30.39
  17  -9 -25  -17.43   15.62
 -17   9  25   11.74   27.00
  16  -8 -24   -2.42   16.46
 -16   8  24    4.12   18.64
  15  -7 -23   -7.02   22.52
 -15   7  23   -3.03   18.64
  14  -6 -22    2.06   15.74
 -14   6  22   22.40   18.89
  13  -5 -21   23.85   20.46
 -13   5  21   34.50   18.28
  12  -4 -20   -9.44   11.26
 -12   4  20   -2.42   13.56
  11  -3 -19    4.72   14.41
 -11   3  19   33.05   17.19
  10  -2 -18   35.23   13.07
 -10   2  18   36.20   14.77
   9  -1 -17   14.89   12.23
  -9   1  17   -9.93   14.41
   8   0 -16  193.22   14.89
  -8   0  16  168.16   16.22
   7   1 -15    8.72    9.93
  -7  -1  15   27.48   12.23
   6   2 -14  137.53   12.11
  -6  -2  14  122.88   12.59
   5   3 -13   46.73    8.60
  -5  -3  13   47.21    9.93
   4   4 -12   39.10    9.32
  -4  -4  12   51.94    9.56
   3   5 -11  295.27   15.01
  -3  -5  11  290.43   14.16
   2   6 -10  175.66   11.38
  -2  -6  10  170.22   11.14
   1   7  -9  340.67   20.82
  -1  -7   9  331.71   15.74
   0   8  -8  423.84   18.64
   0  -8   8  418.52   18.52
  -1   9  -7  432.92   17.92
   1  -9   7  429.05   18.28
  -2  10  -6  180.38   13.68
   2 -10   6  211.50   14.41
  -3  11  -5  311.25   13.56
   3 -11   5  312.71   13.56
  -4  12  -4   42.01    7.75
   4 -12   4   48.79    7.87
  -5  13  -3   46.61    9.81
   5 -13   3   57.63    9.93
  -6  14  -2  127.36   11.14
   6 -14   2  120.46   10.53
  -7  15  -1    8.23    8.84
   7 -15   1    9.56    8.35
  -8  16   0  141.52   14.77
   8 -16   0  150.00   12.35
  -9  17   1   -1.45   11.62
   9 -17  -1  -15.98    9.81
 -10  18   2   30.99   14.77
  10 -18  -2   39.83   13.20
 -11  19   3   18.40   13.56
  11 -19  -3   -9.93   11.62
 -12  20   4    6.66   26.15
  12 -20  -4   12.47   13.07
 -13  21   5    1.09   24.94
  13 -21  -5   22.40   19.61
 -14  22   6  -20.94   17.55
  14 -22  -6    2.42   12.95
 -15  23   7   -0.48   17.31
  15 -23  -7   -0.97   12.59
 -16  24   8    7.14   16.46
  16 -24  -8    7.14   14.04
 -17  25   9    6.78   17.55
  17 -25  -9   -2.78   13.92
 -18  26  10    0.00   18.64
  18 -26 -10   -7.14   13.68
 -19  27  11  -22.15   18.52
  19 -27 -11    8.23   13.20
 -20  28  12  -15.13   16.59
  20 -28 -12   10.05   14.65
 -21  29  13   -5.81   16.34
  21 -29 -13    4.84   15.50
 -22  30  14   -3.63   11.26
  22 -30 -14   -4.96   12.59
  23 -31 -15   -0.24   10.90
  22 -16 -30    6.66   23.49
 -22  16  30   12.95   29.90
  21 -15 -29   -8.47   18.28
 -21  15  29    7.87   16.59
  20 -14 -28   -6.05   11.86
 -20  14  28    1.82   15.13
  19 -13 -27    5.08   20.58
 -19  13  27    7.02   16.59
  18 -12 -26   10.65   19.73
 -18  12  26   -8.35   26.15
  17 -11 -25   32.08   20.70
 -17  11  25   20.82   21.43
  16 -10 -24  -18.89   22.03
 -16  10  24   23.61   20.22
  15  -9 -23    8.60   20.70
 -15   9  23   19.61   28.81
  14  -8 -22    9.44   16.10
 -14   8  22   27.12   28.81
  13  -7 -21  -23.37   21.55
 -13   7  21   17.80   28.21
  12  -6 -20    5.21   20.82
 -12   6  20   27.12   27.12
  11  -5 -19   26.15   14.04
 -11   5  19   30.02   25.67
  10  -4 -18   82.69   13.80
 -10   4  18   75.91   24.33
   9  -3 -17   25.91   11.99
  -9   3  17    5.69   11.38
   8  -2 -16  205.20   15.86
  -8   2  16  193.58   17.31
   7  -1 -15  -14.29   10.65
  -7   1  15   12.35   12.23
   6   0 -14  108.35    9.32
  -6   0  14  104.48   12.83
   5   1 -13   88.26   10.77
  -5  -1  13   98.42   11.26
   4   2 -12   66.71   10.17
  -4  -2  12   96.61    9.44
   3   3 -11  531.71   21.07
  -3  -3  11  538.49   21.19
   2   4 -10    4.12    7.38
  -2  -4  10    6.05    7.38
   1   5  -9  458.23   18.04
  -1  -5   9  425.66   16.95
   0   6  -8  373.00   16.22
   0  -6   8  356.41   16.83
  -1   7  -7  278.93   14.89
   1  -7   7  274.69   13.80
  -2   8  -6  247.94   11.50
   2  -8   6  243.58   12.11
  -3   9  -5   27.84    7.26
   3  -9   5   21.55    5.57
  -4  10  -4 1126.62   36.44
   4 -10   4 1201.68   51.94
  -5  11  -3  297.45   14.29
   5 -11   3  301.81   19.73
  -6  12  -2  397.33   18.76
   6 -12   2  413.55   17.80
  -7  13  -1    6.66    9.81
   7 -13   1    6.90    8.23
  -8  14   0   99.64   11.86
   8 -14   0  100.48   11.50
  -9  15   1   -4.96   13.80
   9 -15  -1   -9.69   10.53
 -10  16   2    1.33   13.07
  10 -16  -2   -3.87   11.74
 -11  17   3   70.82   13.07
  11 -17  -3   51.57   12.11
 -12  18   4   21.19   14.04
  12 -18  -4   15.62   11.86
 -13  19   5   29.90   15.01
  13 -19  -5    8.23   14.04
 -14  20   6   10.29   16.46
  14 -20  -6   -2.42   13.56
 -15  21   7    7.14   17.31
  15 -21  -7   -3.39   12.59
 -16  22   8   27.24   18.52
  16 -22  -8   14.04   14.41
 -17  23   9    8.35   18.89
  17 -23  -9    5.57   14.89
 -18  24  10  -21.55   19.85
  18 -24 -10   -5.93   16.34
 -19  25  11    8.11   19.13
  19 -25 -11    4.60   16.10
 -20  26  12   -2.91   19.37
  20 -26 -12   12.95   16.22
 -21  27  13   -2.18   16.46
  21 -27 -13    9.69   14.53
 -22  28  14    5.45   13.92
  22 -28 -14    0.48   12.47
 -23  29  15  -26.15   23.24
  23 -29 -15    7.63   15.50
  24 -30 -16    4.36   12.35
  22 -18 -30    1.21   14.53
  21 -17 -29   -5.21   18.04
 -21  17  29   -2.06   26.15
 -20  16  28   -9.93   18.52
  19 -15 -27   -5.57   13.32
 -19  15  27    3.51   17.55
  18 -14 -26  -13.80   19.73
 -18  14  26   -5.57   25.79
  17 -13 -25   12.35   16.59
 -17  13  25    0.73   16.95
  16 -12 -24   -7.38   15.13
 -16  12  24  -15.98   20.94
  15 -11 -23   -8.47   23.12
 -15  11  23  -11.26   26.76
 -14  10  22   -7.51   25.18
  13  -9 -21   -3.63   19.37
 -13   9  21   -9.32   19.01
  12  -8 -20   19.98   22.52
 -12   8  20   19.25   17.43
  11  -7 -19   13.44   19.98
 -11   7  19   -4.12   17.07
  10  -6 -18   16.83   19.61
 -10   6  18   24.09   26.15
   9  -5 -17   -2.18   15.98
  -9   5  17   -4.24   21.19
   8  -4 -16   23.49   11.86
  -8   4  16   25.79   22.03
   7  -3 -15   -2.54   10.65
  -7   3  15   -3.87   18.64
   6  -2 -14  142.98   11.38
  -6   2  14  139.95   18.16
   5  -1 -13   94.31   10.65
  -5   1  13   85.59   16.83
   4   0 -12  123.61   10.17
  -4   0  12  134.62   11.02
   3   1 -11  -10.05    7.63
  -3  -1  11    3.15    6.78
   2   2 -10  382.32   16.59
  -2  -2  10  392.49   16.59
   1   3  -9   59.93    8.72
  -1  -3   9   61.02    9.44
[truncated: 1,490,423 more chars]
