# Supplementary material for: Crystalline hydrogen bonding of water molecules confined in a metal-organic framework
Source: Commun Chem. 2022 Apr 8;5:51. doi: 10.1038/s42004-022-00666-8 (PMC9814150; doi:10.1038/s42004-022-00666-8)
Supplement: Supplementary file 3 — Supplementary Data 1 [file 42004_2022_666_MOESM3_ESM.zip › 298_H2O-HK(6th).cif]

 
data_H2O-HK(6th)
 
_audit_creation_method            'SHELXL-2018/3'
_shelx_SHELXL_version_number      '2018/3'
_chemical_name_systematic         ?
_chemical_name_common             ?
_chemical_melting_point           ?
_chemical_formula_moiety        
 'C18 H6 Cu3 O12 3(H2 O), 2.04(H2 O)'
_chemical_formula_sum
 'C18 H16.08 Cu3 O17.04' 
_chemical_formula_weight          695.65

loop_
 _atom_type_symbol
 _atom_type_description
 _atom_type_scat_dispersion_real
 _atom_type_scat_dispersion_imag
 _atom_type_scat_source
 'C'  'C'   0.0021   0.0012
 'International Tables Vol C Tables 4.2.6.8 and 6.1.1.4'
 'H'  'H'   0.0000   0.0000
 'International Tables Vol C Tables 4.2.6.8 and 6.1.1.4'
 'O'  'O'   0.0080   0.0047
 'International Tables Vol C Tables 4.2.6.8 and 6.1.1.4'
 'Cu'  'Cu'   0.3383   1.0252
 'International Tables Vol C Tables 4.2.6.8 and 6.1.1.4'
 
_space_group_crystal_system       cubic
_space_group_IT_number            225
_space_group_name_H-M_alt         'F m -3 m'
_space_group_name_Hall            '-F 4 2 3'
 
_shelx_space_group_comment
;
The symmetry employed for this shelxl refinement is uniquely defined
by the following loop, which should always be used as a source of
symmetry information in preference to the above space-group names.
They are only intended as comments.
;
 
loop_
 _space_group_symop_operation_xyz
 'x, y, z'
 '-x, -y, z'
 '-x, y, -z'
 'x, -y, -z'
 'z, x, y'
 'z, -x, -y'
 '-z, -x, y'
 '-z, x, -y'
 'y, z, x'
 '-y, z, -x'
 'y, -z, -x'
 '-y, -z, x'
 'y, x, -z'
 '-y, -x, -z'
 'y, -x, z'
 '-y, x, z'
 'x, z, -y'
 '-x, z, y'
 '-x, -z, -y'
 'x, -z, y'
 'z, y, -x'
 'z, -y, x'
 '-z, y, x'
 '-z, -y, -x'
 'x, y+1/2, z+1/2'
 '-x, -y+1/2, z+1/2'
 '-x, y+1/2, -z+1/2'
 'x, -y+1/2, -z+1/2'
 'z, x+1/2, y+1/2'
 'z, -x+1/2, -y+1/2'
 '-z, -x+1/2, y+1/2'
 '-z, x+1/2, -y+1/2'
 'y, z+1/2, x+1/2'
 '-y, z+1/2, -x+1/2'
 'y, -z+1/2, -x+1/2'
 '-y, -z+1/2, x+1/2'
 'y, x+1/2, -z+1/2'
 '-y, -x+1/2, -z+1/2'
 'y, -x+1/2, z+1/2'
 '-y, x+1/2, z+1/2'
 'x, z+1/2, -y+1/2'
 '-x, z+1/2, y+1/2'
 '-x, -z+1/2, -y+1/2'
 'x, -z+1/2, y+1/2'
 'z, y+1/2, -x+1/2'
 'z, -y+1/2, x+1/2'
 '-z, y+1/2, x+1/2'
 '-z, -y+1/2, -x+1/2'
 'x+1/2, y, z+1/2'
 '-x+1/2, -y, z+1/2'
 '-x+1/2, y, -z+1/2'
 'x+1/2, -y, -z+1/2'
 'z+1/2, x, y+1/2'
 'z+1/2, -x, -y+1/2'
 '-z+1/2, -x, y+1/2'
 '-z+1/2, x, -y+1/2'
 'y+1/2, z, x+1/2'
 '-y+1/2, z, -x+1/2'
 'y+1/2, -z, -x+1/2'
 '-y+1/2, -z, x+1/2'
 'y+1/2, x, -z+1/2'
 '-y+1/2, -x, -z+1/2'
 'y+1/2, -x, z+1/2'
 '-y+1/2, x, z+1/2'
 'x+1/2, z, -y+1/2'
 '-x+1/2, z, y+1/2'
 '-x+1/2, -z, -y+1/2'
 'x+1/2, -z, y+1/2'
 'z+1/2, y, -x+1/2'
 'z+1/2, -y, x+1/2'
 '-z+1/2, y, x+1/2'
 '-z+1/2, -y, -x+1/2'
 'x+1/2, y+1/2, z'
 '-x+1/2, -y+1/2, z'
 '-x+1/2, y+1/2, -z'
 'x+1/2, -y+1/2, -z'
 'z+1/2, x+1/2, y'
 'z+1/2, -x+1/2, -y'
 '-z+1/2, -x+1/2, y'
 '-z+1/2, x+1/2, -y'
 'y+1/2, z+1/2, x'
 '-y+1/2, z+1/2, -x'
 'y+1/2, -z+1/2, -x'
 '-y+1/2, -z+1/2, x'
 'y+1/2, x+1/2, -z'
 '-y+1/2, -x+1/2, -z'
 'y+1/2, -x+1/2, z'
 '-y+1/2, x+1/2, z'
 'x+1/2, z+1/2, -y'
 '-x+1/2, z+1/2, y'
 '-x+1/2, -z+1/2, -y'
 'x+1/2, -z+1/2, y'
 'z+1/2, y+1/2, -x'
 'z+1/2, -y+1/2, x'
 '-z+1/2, y+1/2, x'
 '-z+1/2, -y+1/2, -x'
 '-x, -y, -z'
 'x, y, -z'
 'x, -y, z'
 '-x, y, z'
 '-z, -x, -y'
 '-z, x, y'
 'z, x, -y'
 'z, -x, y'
 '-y, -z, -x'
 'y, -z, x'
 '-y, z, x'
 'y, z, -x'
 '-y, -x, z'
 'y, x, z'
 '-y, x, -z'
 'y, -x, -z'
 '-x, -z, y'
 'x, -z, -y'
 'x, z, y'
 '-x, z, -y'
 '-z, -y, x'
 '-z, y, -x'
 'z, -y, -x'
 'z, y, x'
 '-x, -y+1/2, -z+1/2'
 'x, y+1/2, -z+1/2'
 'x, -y+1/2, z+1/2'
 '-x, y+1/2, z+1/2'
 '-z, -x+1/2, -y+1/2'
 '-z, x+1/2, y+1/2'
 'z, x+1/2, -y+1/2'
 'z, -x+1/2, y+1/2'
 '-y, -z+1/2, -x+1/2'
 'y, -z+1/2, x+1/2'
 '-y, z+1/2, x+1/2'
 'y, z+1/2, -x+1/2'
 '-y, -x+1/2, z+1/2'
 'y, x+1/2, z+1/2'
 '-y, x+1/2, -z+1/2'
 'y, -x+1/2, -z+1/2'
 '-x, -z+1/2, y+1/2'
 'x, -z+1/2, -y+1/2'
 'x, z+1/2, y+1/2'
 '-x, z+1/2, -y+1/2'
 '-z, -y+1/2, x+1/2'
 '-z, y+1/2, -x+1/2'
 'z, -y+1/2, -x+1/2'
 'z, y+1/2, x+1/2'
 '-x+1/2, -y, -z+1/2'
 'x+1/2, y, -z+1/2'
 'x+1/2, -y, z+1/2'
 '-x+1/2, y, z+1/2'
 '-z+1/2, -x, -y+1/2'
 '-z+1/2, x, y+1/2'
 'z+1/2, x, -y+1/2'
 'z+1/2, -x, y+1/2'
 '-y+1/2, -z, -x+1/2'
 'y+1/2, -z, x+1/2'
 '-y+1/2, z, x+1/2'
 'y+1/2, z, -x+1/2'
 '-y+1/2, -x, z+1/2'
 'y+1/2, x, z+1/2'
 '-y+1/2, x, -z+1/2'
 'y+1/2, -x, -z+1/2'
 '-x+1/2, -z, y+1/2'
 'x+1/2, -z, -y+1/2'
 'x+1/2, z, y+1/2'
 '-x+1/2, z, -y+1/2'
 '-z+1/2, -y, x+1/2'
 '-z+1/2, y, -x+1/2'
 'z+1/2, -y, -x+1/2'
 'z+1/2, y, x+1/2'
 '-x+1/2, -y+1/2, -z'
 'x+1/2, y+1/2, -z'
 'x+1/2, -y+1/2, z'
 '-x+1/2, y+1/2, z'
 '-z+1/2, -x+1/2, -y'
 '-z+1/2, x+1/2, y'
 'z+1/2, x+1/2, -y'
 'z+1/2, -x+1/2, y'
 '-y+1/2, -z+1/2, -x'
 'y+1/2, -z+1/2, x'
 '-y+1/2, z+1/2, x'
 'y+1/2, z+1/2, -x'
 '-y+1/2, -x+1/2, z'
 'y+1/2, x+1/2, z'
 '-y+1/2, x+1/2, -z'
 'y+1/2, -x+1/2, -z'
 '-x+1/2, -z+1/2, y'
 'x+1/2, -z+1/2, -y'
 'x+1/2, z+1/2, y'
 '-x+1/2, z+1/2, -y'
 '-z+1/2, -y+1/2, x'
 '-z+1/2, y+1/2, -x'
 'z+1/2, -y+1/2, -x'
 'z+1/2, y+1/2, x'
 
_cell_length_a                    26.245(3)
_cell_length_b                    26.245(3)
_cell_length_c                    26.245(3)
_cell_angle_alpha                 90
_cell_angle_beta                  90
_cell_angle_gamma                 90
_cell_volume                      18078(6)
_cell_formula_units_Z             16
_cell_measurement_temperature     298(2)
_cell_measurement_reflns_used     109577
_cell_measurement_theta_min       0.361
_cell_measurement_theta_max       33.548
 
_exptl_crystal_description        'octahedron'
_exptl_crystal_colour             'blue'
_exptl_crystal_density_meas       ?
_exptl_crystal_density_method     ?
_exptl_crystal_density_diffrn     1.022          
_exptl_crystal_F_000              5558
_exptl_transmission_factor_min    ?
_exptl_transmission_factor_max    ?
_exptl_crystal_size_max           0.054
_exptl_crystal_size_mid           0.052
_exptl_crystal_size_min           0.050
_exptl_absorpt_coefficient_mu     1.039
_shelx_estimated_absorpt_T_min    0.946
_shelx_estimated_absorpt_T_max    0.950
_exptl_absorpt_correction_type    'empirical'
_exptl_absorpt_correction_T_min   0.821
_exptl_absorpt_correction_T_max   1.000
_exptl_absorpt_process_details    '<i>HKL3000sm Scalepack</i>(Otwinowski et.al,2003)'
_exptl_absorpt_special_details    ?
_diffrn_ambient_temperature       298(2)
_diffrn_radiation_wavelength      0.630
_diffrn_radiation_type            synchrotron
_diffrn_source                    'PLSII 2D bending magnet'
_diffrn_measurement_device_type   'Rayonix MX225HS CCD area detector'
_diffrn_measurement_method        'omega scan'
_diffrn_detector_area_resol_mean  ?
_diffrn_reflns_number             46014
_diffrn_reflns_av_unetI/netI      0.0743
_diffrn_reflns_av_R_equivalents   0.4030
_diffrn_reflns_limit_h_min        -36
_diffrn_reflns_limit_h_max        36
_diffrn_reflns_limit_k_min        -36
_diffrn_reflns_limit_k_max        36
_diffrn_reflns_limit_l_min        -36
_diffrn_reflns_limit_l_max        36
_diffrn_reflns_theta_min          2.281
_diffrn_reflns_theta_max          25.979
_diffrn_reflns_theta_full         22.210
_diffrn_measured_fraction_theta_max   0.989
_diffrn_measured_fraction_theta_full  0.986
_diffrn_reflns_Laue_measured_fraction_max    0.989
_diffrn_reflns_Laue_measured_fraction_full   0.986
_diffrn_reflns_point_group_measured_fraction_max   0.989
_diffrn_reflns_point_group_measured_fraction_full  0.986
_reflns_number_total              1319
_reflns_number_gt                 381
_reflns_threshold_expression      'I > 2\s(I)'
_reflns_Friedel_coverage          0.000
_reflns_Friedel_fraction_max      .
_reflns_Friedel_fraction_full     .
 
_reflns_special_details
;
 Reflections were merged by SHELXL according to the crystal
 class for the calculation of statistics and refinement.
 
 _reflns_Friedel_fraction is defined as the number of unique
 Friedel pairs measured divided by the number that would be
 possible theoretically, ignoring centric projections and
 systematic absences.
;
 
_computing_data_collection        '<i>PAL BL2D-SMDC Program</i>(Shin et.al, 2016)'
_computing_cell_refinement        '<i>HKL3000sm</i>(Otwinowski & Minor, 1997)'
_computing_data_reduction         '<i>HKL3000sm</i>(Otwinowski & Minor, 1997)'
_computing_structure_solution     '<i>SHELXT-2018</i>(Sheldrick, 2018)'
_computing_structure_refinement   '<i>SHELXL-2018</i>(Sheldrick, 2018)'
_computing_molecular_graphics     '<i>DIAMOND 4</i>(Putx&Brandenburg, 2014)'
_computing_publication_material   '<i>publCIF</i>(Westrip, 2010)'
_refine_special_details           ?
_refine_ls_structure_factor_coef  Fsqd
_refine_ls_matrix_type            full
_refine_ls_weighting_scheme       calc
_refine_ls_weighting_details
'w=1/[\s^2^(Fo^2^)+(0.2000P)^2^] where P=(Fo^2^+2Fc^2^)/3'
_atom_sites_solution_primary      ?
_atom_sites_solution_secondary    ?
_atom_sites_solution_hydrogens    mixed
_refine_ls_hydrogen_treatment     mixed
_refine_ls_extinction_method      none
_refine_ls_extinction_coef        .
_refine_ls_number_reflns          1319
_refine_ls_number_parameters      53
_refine_ls_number_restraints      19
_refine_ls_R_factor_all           0.2267
_refine_ls_R_factor_gt            0.0991
_refine_ls_wR_factor_ref          0.3761
_refine_ls_wR_factor_gt           0.2927
_refine_ls_goodness_of_fit_ref    0.939
_refine_ls_restrained_S_all       0.939
_refine_ls_shift/su_max           0.004
_refine_ls_shift/su_mean          0.000
 
loop_
 _atom_site_label
 _atom_site_type_symbol
 _atom_site_fract_x
 _atom_site_fract_y
 _atom_site_fract_z
 _atom_site_U_iso_or_equiv
 _atom_site_adp_type
 _atom_site_occupancy
 _atom_site_site_symmetry_order  
 _atom_site_calc_flag
 _atom_site_refinement_flags_posn
 _atom_site_refinement_flags_adp
 _atom_site_refinement_flags_occupancy
 _atom_site_disorder_assembly
 _atom_site_disorder_group
Cu1 Cu 0.21455(5) 0.28545(5) 0.500000 0.1141(12) Uani 1 4 d S T P . .
O1 O 0.2559(2) 0.3173(2) 0.5518(2) 0.129(2) Uani 1 1 d . . . . .
C1 C 0.2952(3) 0.2952(3) 0.5702(4) 0.117(4) Uani 1 2 d DS T P . .
C2 C 0.3214(3) 0.3214(3) 0.6142(4) 0.125(4) Uani 1 2 d DS T P . .
C3 C 0.3638(3) 0.2992(5) 0.6362(3) 0.126(4) Uani 1 2 d S T P . .
H3 H 0.377488 0.269574 0.622512 0.151 Uiso 1 2 calc R U P . .
O1W O 0.1566(4) 0.3434(4) 0.500000 0.191(6) Uani 1 4 d DS TU P . .
H1O1 H 0.1222(5) 0.3367(8) 0.500000 0.286 Uiso 1 2 d DS U P . .
O2W O 0.0768(14) 0.2581(9) 0.509(2) 0.33(3) Uani 0.17 1 d D U P A -1
H1O2 H 0.1044(14) 0.2410(12) 0.496(3) 0.492 Uiso 0.17 1 d D U P B -1
H2O2 H 0.075(2) 0.2911(9) 0.497(3) 0.492 Uiso 0.17 1 d D U P C -1
 
loop_
 _atom_site_aniso_label
 _atom_site_aniso_U_11
 _atom_site_aniso_U_22
 _atom_site_aniso_U_33
 _atom_site_aniso_U_23
 _atom_site_aniso_U_13
 _atom_site_aniso_U_12
Cu1 0.1173(13) 0.1173(13) 0.1076(15) 0.000 0.000 0.0187(12)
O1 0.132(4) 0.118(4) 0.138(4) -0.013(3) -0.017(4) 0.023(4)
C1 0.116(5) 0.116(5) 0.118(9) 0.006(5) 0.006(5) -0.020(8)
C2 0.128(6) 0.128(6) 0.117(9) -0.008(5) -0.008(5) 0.004(8)
C3 0.122(6) 0.135(10) 0.122(6) 0.001(6) -0.018(8) -0.001(6)
O1W 0.173(7) 0.173(7) 0.226(13) 0.000 0.000 0.064(9)
O2W 0.31(3) 0.35(3) 0.33(4) 0.00(2) 0.00(2) -0.007(19)
 
_geom_special_details
;
 All esds (except the esd in the dihedral angle between two l.s. planes)
 are estimated using the full covariance matrix.  The cell esds are taken
 into account individually in the estimation of esds in distances, angles
 and torsion angles; correlations between esds in cell parameters are only
 used when they are defined by crystal symmetry.  An approximate (isotropic)
 treatment of cell esds is used for estimating esds involving l.s. planes.
;
 
loop_
 _geom_bond_atom_site_label_1
 _geom_bond_atom_site_label_2
 _geom_bond_distance
 _geom_bond_site_symmetry_2
 _geom_bond_publ_flag
Cu1 O1 1.929(6) 98_556 ?
Cu1 O1 1.929(6) . ?
Cu1 O1 1.929(6) 86_556 ?
Cu1 O1 1.929(6) 181 ?
Cu1 O1W 2.153(13) . ?
Cu1 Cu1 2.631(4) 169_556 ?
O1 C1 1.278(7) . ?
C1 C2 1.5102(10) . ?
C2 C3 1.382(8) . ?
C2 C3 1.382(8) 11_566 ?
C3 H3 0.9300 . ?
O1W H1O1 0.919(7) . ?
O1W H1O1 0.919(7) 86_556 ?
O2W H1O2 0.9200(11) . ?
O2W H2O2 0.9200(11) . ?
 
loop_
 _geom_angle_atom_site_label_1
 _geom_angle_atom_site_label_2
 _geom_angle_atom_site_label_3
 _geom_angle
 _geom_angle_site_symmetry_1
 _geom_angle_site_symmetry_3
 _geom_angle_publ_flag
O1 Cu1 O1 89.7(4) 98_556 . ?
O1 Cu1 O1 89.4(4) 98_556 86_556 ?
O1 Cu1 O1 169.5(3) . 86_556 ?
O1 Cu1 O1 169.5(3) 98_556 181 ?
O1 Cu1 O1 89.4(4) . 181 ?
O1 Cu1 O1 89.7(4) 86_556 181 ?
O1 Cu1 O1W 95.24(17) 98_556 . ?
O1 Cu1 O1W 95.24(17) . . ?
O1 Cu1 O1W 95.24(17) 86_556 . ?
O1 Cu1 O1W 95.24(17) 181 . ?
O1 Cu1 Cu1 84.76(17) 98_556 169_556 ?
O1 Cu1 Cu1 84.76(17) . 169_556 ?
O1 Cu1 Cu1 84.76(17) 86_556 169_556 ?
O1 Cu1 Cu1 84.76(17) 181 169_556 ?
O1W Cu1 Cu1 180.00(10) . 169_556 ?
C1 O1 Cu1 121.6(6) . . ?
O1 C1 O1 126.2(9) . 110 ?
O1 C1 C2 116.7(5) . . ?
O1 C1 C2 116.7(5) 110 . ?
C3 C2 C3 120.2(12) . 11_566 ?
C3 C2 C1 119.7(6) . . ?
C3 C2 C1 119.7(6) 11_566 . ?
C2 C3 C2 119.8(12) 8_656 . ?
C2 C3 H3 120.1 8_656 . ?
C2 C3 H3 120.1 . . ?
Cu1 O1W H1O1 123.9(13) . . ?
Cu1 O1W H1O1 123.9(13) . 86_556 ?
H1O1 O1W H1O1 112(3) . 86_556 ?
H1O2 O2W H2O2 111.40(17) . . ?
 
loop_
 _geom_torsion_atom_site_label_1
 _geom_torsion_atom_site_label_2
 _geom_torsion_atom_site_label_3
 _geom_torsion_atom_site_label_4
 _geom_torsion
 _geom_torsion_site_symmetry_1
 _geom_torsion_site_symmetry_2
 _geom_torsion_site_symmetry_3
 _geom_torsion_site_symmetry_4
 _geom_torsion_publ_flag
Cu1 O1 C1 O1 13.4(16) . . . 110 ?
Cu1 O1 C1 C2 -174.0(7) . . . . ?
O1 C1 C2 C3 179.4(11) . . . . ?
O1 C1 C2 C3 -7.3(17) 110 . . . ?
O1 C1 C2 C3 7.4(17) . . . 11_566 ?
O1 C1 C2 C3 -179.3(11) 110 . . 11_566 ?
C3 C2 C3 C2 -4(3) 11_566 . . 8_656 ?
C1 C2 C3 C2 -175.6(8) . . . 8_656 ?
 
loop_
 _geom_hbond_atom_site_label_D 
 _geom_hbond_atom_site_label_H 
 _geom_hbond_atom_site_label_A 
 _geom_hbond_distance_DH 
 _geom_hbond_distance_HA 
 _geom_hbond_distance_DA 
 _geom_hbond_angle_DHA 
 _geom_hbond_site_symmetry_A 
 _geom_hbond_publ_flag
O1W H1O1 O2W^a  0.919(7) 2.39(3) 3.08(3) 130.9(19) . yes
O1W H1O1 O2W^a  0.919(7) 2.39(3) 3.08(3) 130.9(19) 98_556 yes
O2W^a H1O2^a O1  0.9200(11) 2.53(6) 3.02(4) 114(6) 181 yes
O2W^a H1O2^a O1  0.9200(11) 2.40(4) 3.23(4) 149(4) 86_556 yes
O2W^a H2O2^a O1W  0.9200(11) 2.54(6) 3.08(3) 118(5) . yes
 
_refine_diff_density_max    0.563
_refine_diff_density_min   -0.477
_refine_diff_density_rms    0.098

_shelx_res_file
;
TITL H2O-HK(6th) in Fm-3m
    H2O-HK(6th).res
    created by SHELXL-2018/3 at 18:52:05 on 19-Apr-2021
CELL  0.63000  26.2450  26.2450  26.2450   90.000   90.000   90.000
ZERR   16.000   0.0030   0.0030   0.0030    0.000    0.000    0.000
LATT  4
SYMM -X, -Y, Z
SYMM -X, Y, -Z
SYMM X, -Y, -Z
SYMM Z, X, Y
SYMM Z, -X, -Y
SYMM -Z, -X, Y
SYMM -Z, X, -Y
SYMM Y, Z, X
SYMM -Y, Z, -X
SYMM Y, -Z, -X
SYMM -Y, -Z, X
SYMM Y, X, -Z
SYMM -Y, -X, -Z
SYMM Y, -X, Z
SYMM -Y, X, Z
SYMM X, Z, -Y
SYMM -X, Z, Y
SYMM -X, -Z, -Y
SYMM X, -Z, Y
SYMM Z, Y, -X
SYMM Z, -Y, X
SYMM -Z, Y, X
SYMM -Z, -Y, -X
SFAC C H O CU
DISP C          0.0021         0.0012           9.00
DISP H          0.0000         0.0000           0.66
DISP O          0.0080         0.0047          23.75
DISP Cu         0.3383         1.0252        3719.19
UNIT 288 257.28 272.64 48
ACTA
OMIT -3 52
OMIT 1 1 1
OMIT 0 4 4
OMIT 2 2 4
OMIT 1 11 11
OMIT 0 2 2
OMIT 6 10 18
OMIT 8 18 28
OMIT 0 0 2
OMIT 3 5 7
OMIT 10 22 26
L.S. 10
BOND $H
CONF
WPDB
EQIV $2 x, y, -z+1
EQIV $3 -y+1/2, -x+1/2, z
HTAB O1W O2W
HTAB O1W O2W_$2
HTAB O2W O1_$3
HTAB O2W O1_$1
HTAB O2W O1W
SIZE 0.054 0.052 0.050
TEMP 25.15
MERG 2
LIST 4
FMAP 2
PLAN 20
WGHT    0.200000
FVAR       0.05966
CU1   4    0.214552    0.285448    0.500000    10.25000    0.11730    0.11730 =
         0.10759    0.00000    0.00000    0.01870
O1    3    0.255862    0.317254    0.551834    11.00000    0.13151    0.11760 =
         0.13757   -0.01316   -0.01676    0.02335
DFIX 1.51 0.001 C1 C2
C1    1    0.295154    0.295154    0.570215    10.50000    0.11599    0.11599 =
         0.11813    0.00596    0.00596   -0.01992
C2    1    0.321367    0.321367    0.614225    10.50000    0.12849    0.12849 =
         0.11665   -0.00777   -0.00777    0.00362
C3    1    0.363787    0.299242    0.636213    10.50000    0.12193    0.13485 =
         0.12193    0.00103   -0.01835   -0.00103
AFIX  43
H3    2    0.377488    0.269574    0.622512    10.50000   -1.20000

AFIX   0
SIMU 0.01 O1W
DELU 0.01 O1W
ISOR 0.01 O1W
EQIV $1 0.5-y, 0.5-x, 1-z
DFIX 0.92 0.01 O1W H1O1 O1W H1O1_$1
DANG 1.52 0.02 H1O1 H1O1_$1
REM  coordinated H2O 10.25 site
O1W   3    0.156552    0.343448    0.500000    10.25000    0.17323    0.17323 =
         0.22580    0.00000    0.00000    0.06441
H1O1  2    0.122194    0.336678    0.500000    10.50000   -1.50000

REM Free H2O #1 10.5 site
PART -1
ISOR 0.01 O2W
DFIX 0.92 0.001 O2W H1O2 O2W H2O2
DANG 1.52 0.001 H1O2 H2O2
O2W   3    0.076755    0.258072    0.508776    10.17000    0.30773    0.34911 =
         0.32794    0.00002    0.00118   -0.00686
H1O2  2    0.104367    0.241026    0.495517    10.17000   -1.50000
H2O2  2    0.075312    0.291100    0.497120    10.17000   -1.50000
PART 0
HKLF 4


REM  H2O-HK(6th) in Fm-3m
REM wR2 = 0.3761, GooF = S = 0.939, Restrained GooF = 0.939 for all data
REM R1 = 0.0991 for 381 Fo > 4sig(Fo) and 0.2267 for all 1319 data
REM 53 parameters refined using 19 restraints

END

WGHT      0.2000      0.0000

REM Highest difference peak  0.563,  deepest hole -0.477,  1-sigma level  0.098
Q1    1   0.0000  0.0000  0.5000  10.02083  0.05    0.56
Q2    1   0.2380  0.3056  0.5244  11.00000  0.05    0.47
Q3    1   0.1903  0.3097  0.4793  10.50000  0.05    0.46
Q4    1   0.2366  0.2634  0.5237  10.50000  0.05    0.44
Q5    1   0.1008  0.3346  0.6008  10.50000  0.05    0.34
Q6    1   0.0000  0.3870  0.5000  10.12500  0.05    0.31
Q7    1   0.2735  0.2265  0.7265  10.16667  0.05    0.24
Q8    1   0.2500  0.2500  0.6914  10.25000  0.05    0.23
Q9    1   0.2655  0.3285  0.5480  11.00000  0.05    0.23
Q10   1   0.0777  0.3465  0.4223  10.50000  0.05    0.23
Q11   1   0.3923  0.2658  0.6077  10.50000  0.05    0.22
Q12   1   0.2407  0.3416  0.5510  11.00000  0.05    0.22
Q13   1   0.3296  0.3296  0.6078  10.50000  0.05    0.22
Q14   1   0.0537  0.3030  0.4463  10.50000  0.05    0.22
Q15   1   0.0592  0.3216  0.4408  10.50000  0.05    0.20
Q16   1   0.3182  0.2278  0.7278  10.50000  0.05    0.20
Q17   1   0.0686  0.2194  0.5000  10.50000  0.05    0.18
Q18   1   0.0578  0.2287  0.5230  11.00000  0.05    0.17
Q19   1   0.3770  0.3004  0.6330  11.00000  0.05    0.17
Q20   1   0.1171  0.3028  0.5000  10.50000  0.05    0.17
;
_shelx_res_checksum   68640

_shelx_hkl_file
;
   8  -8  -8  232.90   14.70
  -8   8   8  243.30   14.00
   9  -9  -9  227.40   14.40
  -9   9   9  224.20   14.10
  10 -10 -10  255.20   15.10
 -10  10  10  256.10   15.70
  11 -11 -11   -6.30   11.60
 -11  11  11    9.40   10.20
  12 -12 -12   64.70   12.70
 -12  12  12   88.90   10.40
  13 -13 -13   -6.50   13.60
 -13  13  13   -4.10   11.10
  14 -14 -14   55.10   15.30
 -14  14  14   55.60   12.90
  15 -15 -15    2.40   12.60
 -15  15  15   12.50   11.10
  16 -16 -16   56.90   16.00
 -16  16  16   25.60   12.70
  17 -17 -17   -2.40   13.00
 -17  17  17    5.80   11.40
  18 -18 -18   -8.10   13.80
 -18  18  18   -7.00   12.60
  19 -19 -19  -12.70   14.50
 -19  19  19   -5.40   11.50
  20 -20 -20    3.70   14.80
 -20  20  20    2.20    9.90
  21 -21 -21    0.60   13.10
 -21  21  21   -0.60   10.50
  22 -22 -22    6.00   12.00
 -22  22  22   -0.50    7.50
  23 -23 -23   -4.40   15.60
 -23  23  23    4.50    7.00
 -25  23  23   -5.30   15.30
 -24  22  22    2.10    8.70
  24 -22 -22   -0.50   11.40
 -23  21  21  -11.80    9.90
  23 -21 -21   -0.20   13.00
 -22  20  20   15.30   11.50
  22 -20 -20   -5.10   18.00
 -21  19  19    2.50   11.80
  21 -19 -19    7.70   14.40
 -20  18  18   -2.30   11.80
  20 -18 -18    4.90   15.10
 -19  17  17    3.20   11.60
  19 -17 -17    7.10   13.10
 -18  16  16  -10.60   12.20
  18 -16 -16    6.10   14.80
 -17  15  15   -8.40   11.30
  17 -15 -15    7.70   13.90
 -16  14  14   -5.70   11.80
  16 -14 -14   18.80   14.50
 -15  13  13   -1.80   10.70
  15 -13 -13  -16.30   12.30
 -14  12  12    5.50   10.50
  14 -12 -12    3.20   11.90
 -13  11  11   15.90    9.50
  13 -11 -11   28.00   15.80
 -12  10  10   11.20    9.40
  12 -10 -10    1.80   10.20
 -11   9   9    7.70    8.40
  11  -9  -9   15.30    8.70
 -10   8   8   -4.70    8.70
  10  -8  -8    2.30    9.80
  -9   7   7  123.70   10.00
   9  -7  -7  141.30   11.00
  -8   6   6  164.50   11.80
   8  -6  -6  161.30   13.10
  -7   5   5   87.10    7.30
   7  -5  -5   76.70    8.20
  -6   4   4   12.60    5.40
   6  -4  -4    9.30    6.10
  -5   3   3   37.70    6.00
   5  -3  -3   31.70    6.70
  -4   2   2  583.10   22.00
  -3   1   1   37.60    3.40
   3  -1  -1   28.80    3.30
   2   0   0 3681.20  125.70
   1   1   1 1624.00   59.60
   0  -2  -2 5071.10  185.20
   0   2   2 5333.00  194.90
   1  -3  -3  725.40   36.50
   2  -4  -4  494.50   26.60
  -2   4   4  525.40   20.10
   4  -6  -6  436.70   28.70
   5  -7  -7  543.10   21.20
  -5   7   7  565.80   30.50
   6  -8  -8  299.40   15.10
  -6   8   8  281.70   19.90
   7  -9  -9  158.70   12.60
  -7   9   9  137.20   14.30
   8 -10 -10   38.00    9.60
  -8  10  10   36.50   13.00
   9 -11 -11   22.60   10.90
  -9  11  11   28.20    9.20
  10 -12 -12    5.00   11.60
 -10  12  12   21.00   10.80
  11 -13 -13   -2.60   11.60
 -11  13  13    1.50    9.80
  12 -14 -14   11.60   13.40
 -12  14  14    7.60   12.80
  13 -15 -15   17.70   14.70
 -13  15  15   -4.60   12.30
  14 -16 -16   22.70   15.40
 -14  16  16   14.20   12.80
  15 -17 -17   16.90   14.00
 -15  17  17  -11.70   11.70
  16 -18 -18    8.40   14.80
 -16  18  18   12.10   12.00
  17 -19 -19   -4.40   13.90
 -17  19  19    4.10   11.80
  18 -20 -20    3.50   15.30
 -18  20  20   -4.00   11.60
  19 -21 -21   16.70   13.40
 -19  21  21   -5.30    9.20
  20 -22 -22   10.30   21.50
 -20  22  22   -5.90    9.70
  21 -23 -23    4.60   12.50
 -21  23  23    7.30    7.60
  22 -24 -24   -8.30   15.40
 -22  24  24   -1.30    8.90
 -26  22  22    1.60    9.10
  26 -22 -22    6.50   15.10
 -25  21  21    4.20    7.60
  25 -21 -21    2.30    9.90
 -24  20  20    4.10   11.10
  24 -20 -20  -13.10   13.80
 -23  19  19   -4.90   11.30
  23 -19 -19   -9.80   13.40
 -22  18  18   -4.10   11.40
  22 -18 -18    2.20   14.30
 -21  17  17    4.20   12.10
  21 -17 -17    0.20   13.70
 -20  16  16    1.40   12.00
  20 -16 -16    5.10   13.60
 -19  15  15   11.80   11.20
  19 -15 -15  -15.20   13.10
 -18  14  14   31.70   12.90
  18 -14 -14   13.80   15.30
 -17  13  13    4.90    9.90
  17 -13 -13   -3.90   11.80
 -16  12  12   42.60   11.70
  16 -12 -12   53.90   13.30
 -15  11  11   -1.90   10.70
  15 -11 -11    1.40   11.30
 -14  10  10   29.20   10.10
  14 -10 -10   31.10   11.50
 -13   9   9   -0.10    9.10
  13  -9  -9    8.60    9.30
 -12   8   8   30.80    8.00
  12  -8  -8   39.30    8.90
 -11   7   7  265.30   15.00
  11  -7  -7  278.20   14.70
 -10   6   6   62.20    8.10
  10  -6  -6   62.00    8.50
  -9   5   5 1104.10   53.00
   9  -5  -5 1119.50   53.80
  -8   4   4  160.40   10.40
   8  -4  -4  153.00   10.50
  -6   2   2   90.30    7.20
   6  -2  -2   90.70    7.20
  -5   1   1   16.40    5.50
   5  -1  -1   12.70    3.60
  -4   0   0 6837.10  163.00
   4   0   0 6423.50  152.70
  -3  -1  -1   26.50    2.60
   3   1   1   25.10    1.70
  -1  -3  -3  651.50   28.40
   1   3   3  752.70   23.70
   0  -4  -4 3641.70   94.00
   0   4   4 3713.50   97.30
   1  -5  -5  687.60   34.10
  -1   5   5  686.70   34.90
   2  -6  -6    7.60    7.90
  -2   6   6   14.60    7.40
  -3   7   7 1289.30   58.70
   4  -8  -8   47.90   10.90
  -4   8   8   55.00    8.30
   5  -9  -9 1619.00   69.30
  -5   9   9 1666.40   69.50
   6 -10 -10   37.80   17.20
  -6  10  10   51.30   10.40
   7 -11 -11  100.40   16.10
  -7  11  11  106.60   13.50
   8 -12 -12   69.70   11.50
  -8  12  12   59.40   13.90
   9 -13 -13    8.80   11.40
  -9  13  13    1.40   13.70
  10 -14 -14   61.30   14.10
 -10  14  14   56.40   16.40
  11 -15 -15   17.80   12.70
 -11  15  15    8.80   14.00
  12 -16 -16   32.70   14.90
 -12  16  16   21.40   15.80
  13 -17 -17   -6.60   14.60
 -13  17  17   -5.90   11.50
  14 -18 -18   -4.80   13.70
 -14  18  18    5.90   10.90
  15 -19 -19   -4.80   13.00
 -15  19  19    3.40   11.50
  16 -20 -20  -15.50   12.80
 -16  20  20    0.00   10.20
  17 -21 -21   23.10   13.60
 -17  21  21    0.40   10.00
  18 -22 -22   21.20   15.10
 -18  22  22    0.80   10.10
  19 -23 -23   18.90   13.70
 -19  23  23    4.60    7.40
  20 -24 -24  -13.10   14.60
 -20  24  24   -9.90   10.50
 -21  25  25    5.00   11.60
 -27  21  21   -2.60    6.40
  27 -21 -21    3.20    9.60
 -26  20  20   -3.10   11.40
  26 -20 -20   -4.20   12.70
 -25  19  19    9.00   10.50
  25 -19 -19   -6.10    9.50
 -24  18  18  -13.00   12.00
  24 -18 -18   -0.90   12.20
 -23  17  17   -3.20   11.50
  23 -17 -17  -16.20   13.90
 -22  16  16   -0.20   11.00
  22 -16 -16  -14.30   12.90
 -21  15  15  -17.10   15.60
  21 -15 -15    1.40   14.00
 -20  14  14  -24.60   12.80
  20 -14 -14   11.80   15.90
 -19  13  13    5.90   10.00
  19 -13 -13   -4.30   11.50
 -18  12  12   10.80   11.10
  18 -12 -12   -6.20   12.80
 -17  11  11   18.30   10.80
  17 -11 -11   22.60   15.50
 -16  10  10   11.90    9.40
  16 -10 -10    8.80   11.50
 -15   9   9   31.00    9.20
  15  -9  -9   35.60   10.10
 -14   8   8    6.20    7.80
  14  -8  -8    5.60    9.00
 -13   7   7   69.40    8.80
  13  -7  -7   57.30    9.90
 -12   6   6   43.50    8.00
  12  -6  -6   32.10    8.60
 -11   5   5    7.40    6.30
  11  -5  -5    7.80    7.00
  -9   3   3    4.90    5.80
   9  -3  -3   -1.00    5.40
  -8   2   2  673.30   32.70
   7  -1  -1    3.40    7.70
  -6   0   0  688.60   19.70
   6   0   0  680.30   20.00
  -5  -1  -1   13.10    2.50
   5   1   1   15.10    2.60
  -4  -2  -2  590.90   25.10
  -2  -4  -4  530.20   18.40
   2   4   4  515.90   19.10
   1   5   5  609.40   31.00
   0  -6  -6  157.80    9.00
   0   6   6  175.10   14.20
   1  -7  -7  165.60   10.00
  -1   7   7  149.20    9.00
   2  -8  -8   82.10    8.60
  -2   8   8   90.90    7.70
   3  -9  -9   48.70    9.30
  -3   9   9   34.40    9.40
   4 -10 -10  118.00   11.80
  -4  10  10  117.20   10.60
   5 -11 -11   81.20   10.20
  -5  11  11   84.80    9.90
   6 -12 -12   46.30   16.10
  -6  12  12   35.20   10.70
   7 -13 -13   22.50   15.50
  -7  13  13    1.20    9.40
   8 -14 -14    1.10   18.00
  -8  14  14   -7.00   10.30
   9 -15 -15   14.70   17.90
  -9  15  15    3.80   11.10
  10 -16 -16   -7.80   19.30
 -10  16  16   -3.40   10.60
  11 -17 -17   20.10   18.30
 -11  17  17    3.70   14.80
  12 -18 -18   -5.00   13.30
 -12  18  18   22.20   17.00
  13 -19 -19    9.60   23.20
 -13  19  19    8.90   16.70
  14 -20 -20  -11.30   13.50
 -14  20  20   31.50   17.70
  15 -21 -21   10.40   14.30
 -15  21  21    2.70   18.80
  16 -22 -22   10.50   12.40
 -16  22  22    6.10    9.20
  17 -23 -23  -10.40   12.20
 -17  23  23    3.10    9.20
  18 -24 -24    1.60   18.70
 -18  24  24   -9.70   13.80
 -19  25  25  -17.50   17.80
 -29  21  21   11.70   14.90
 -28  20  20    4.80    7.80
 -27  19  19    1.20    9.70
  27 -19 -19    0.90    9.30
 -26  18  18    9.20   12.80
  26 -18 -18   -4.40   10.90
 -25  17  17   -1.90   10.70
  25 -17 -17    5.30   11.80
 -24  16  16   -2.80   11.20
  24 -16 -16    8.70   12.60
 -23  15  15   -6.30   11.40
  23 -15 -15   11.00   13.30
 -22  14  14    6.40   12.30
  22 -14 -14   -9.90   14.30
 -21  13  13    4.00    9.60
  21 -13 -13    8.40   12.30
 -20  12  12    7.20   11.20
  20 -12 -12   18.80   12.50
 -19  11  11   22.30    9.80
  19 -11 -11    3.90   11.70
 -18  10  10   12.70   10.40
  18 -10 -10   26.60   12.50
 -17   9   9    7.70   11.30
  17  -9  -9   -3.20   12.80
 -16   8   8   12.20   10.10
  16  -8  -8    0.80    9.70
 -15   7   7    9.20    8.80
  15  -7  -7  -11.30    9.80
 -14   6   6   16.00    8.70
  14  -6  -6    8.80    9.10
 -13   5   5   93.50    8.80
  13  -5  -5   98.00   10.00
 -12   4   4   11.60    6.00
  12  -4  -4   17.50    6.70
 -11   3   3  372.70   14.30
  11  -3  -3  348.30   20.60
 -10   2   2  225.90   10.00
  10  -2  -2  216.40   10.70
  -9   1   1    4.30    4.50
   9  -1  -1    1.90    5.70
  -7  -1  -1   16.20    5.20
   7   1   1   18.10    5.80
  -6  -2  -2   97.40    4.80
   6   2   2   90.20    5.00
  -5  -3  -3   29.60    3.90
   5   3   3   35.30    5.80
  -4  -4  -4 1108.30   34.50
   4   4   4 1109.90   33.20
   3   5   5 1197.70   52.50
  -2  -6  -6    3.20    6.10
   2   6   6   10.50    5.20
  -1  -7  -7  139.40    9.20
   1   7   7  153.70    9.50
   0  -8  -8  211.90   11.30
   0   8   8  238.00   11.30
   1  -9  -9  329.60   14.10
  -1   9   9  329.90   14.50
   2 -10 -10   77.20    8.90
  -2  10  10   70.70    8.10
   3 -11 -11  188.10   12.50
  -3  11  11  195.40   12.20
   4 -12 -12   36.00   14.70
  -4  12  12   32.60    9.90
   5 -13 -13   13.40   11.10
  -5  13  13   26.10    9.30
   6 -14 -14   -5.50   11.10
  -6  14  14   10.00    9.80
   7 -15 -15    3.30   16.10
  -7  15  15   10.70   11.80
   8 -16 -16   -4.80   12.40
  -8  16  16    0.10   10.20
   9 -17 -17   -4.00   13.00
  -9  17  17    2.30   12.10
  10 -18 -18   16.60   18.70
 -10  18  18   13.70   11.40
  11 -19 -19   13.90   21.10
 -11  19  19   14.00   11.10
  12 -20 -20   29.10   21.70
 -12  20  20    8.20   11.00
  13 -21 -21    1.00   20.10
 -13  21  21    1.30   10.50
  14 -22 -22  -11.30   19.70
 -14  22  22    4.20    9.80
  15 -23 -23  -18.70   12.60
 -15  23  23   -9.40   17.20
  16 -24 -24    9.70   12.90
 -16  24  24    4.20   17.30
  17 -25 -25   -8.70   20.10
 -17  25  25   -8.20   15.80
  18 -26 -26   -7.20   19.50
 -18  26  26   -5.60   15.60
 -30  20  20    7.90   12.80
 -29  19  19   -0.60    9.00
  29 -19 -19  -14.70   15.80
 -28  18  18   10.80   11.00
  28 -18 -18    6.80   11.00
 -27  17  17   -0.70   11.20
  27 -17 -17    5.30    9.00
 -26  16  16    6.60   11.40
  26 -16 -16  -11.50   10.60
 -25  15  15    1.10   11.20
  25 -15 -15    6.70   11.20
 -24  14  14    7.20   12.70
  24 -14 -14   -3.90   12.10
 -23  13  13  -13.40    9.80
  23 -13 -13   -6.70   11.20
 -22  12  12    1.20   10.80
  22 -12 -12    2.90   12.00
 -21  11  11   21.80   10.70
  21 -11 -11   18.30   12.90
 -20  10  10   -0.40    9.40
  20 -10 -10    8.90   11.00
 -19   9   9   35.00   10.80
  19  -9  -9   53.10   12.50
 -18   8   8    8.30    9.70
  18  -8  -8    2.50   10.90
 -17   7   7  118.70   11.20
  17  -7  -7  103.50   11.40
 -16   6   6    5.90    8.80
  16  -6  -6    4.00    9.40
 -15   5   5   71.90    8.90
  15  -5  -5   83.90    9.10
 -14   4   4  127.00    9.40
  14  -4  -4  133.70    9.70
 -13   3   3    9.70    5.90
  13  -3  -3    5.30    6.80
 -12   2   2  289.40   16.20
  12  -2  -2  299.50   11.50
 -11   1   1    5.70    5.00
  11  -1  -1    7.20    5.50
 -10   0   0  455.10   13.80
  10   0   0  423.50   14.30
  -9  -1  -1    5.20    3.90
   9   1   1   -1.70    6.60
  -8  -2  -2  720.70   30.90
   8   2   2  741.50   31.70
  -7  -3  -3  631.10   29.40
   7   3   3  627.10   19.30
  -6  -4  -4   -2.00    4.50
   6   4   4   -3.00    4.60
  -4  -6  -6  396.30   21.30
   4   6   6  369.50   14.70
   3   7   7 1274.90   56.40
  -2  -8  -8   73.00    8.30
   2   8   8   76.80    7.10
  -1  -9  -9  303.00   14.20
   1   9   9  308.40   18.20
   0 -10 -10  170.50   11.50
   0  10  10  177.90   10.80
   1 -11 -11    7.90    8.30
  -1  11  11   -5.40    7.70
   2 -12 -12  568.00   32.40
  -2  12  12  562.90   23.40
   3 -13 -13   13.00   10.80
  -3  13  13   -2.20    9.20
   4 -14 -14   80.80   13.30
  -4  14  14   89.70   12.00
   5 -15 -15    1.50   13.40
  -5  15  15   -0.40   11.40
   6 -16 -16   -2.30   12.20
  -6  16  16   14.70   10.90
   7 -17 -17   14.70   13.10
  -7  17  17   22.80   10.90
   8 -18 -18   19.20   17.50
  -8  18  18    8.60   11.90
   9 -19 -19    1.60   14.30
  -9  19  19    9.00   11.10
  10 -20 -20    4.40   18.40
 -10  20  20   -3.00   12.20
  11 -21 -21   -7.80   14.40
 -11  21  21    1.80   10.90
  12 -22 -22   -4.90   14.60
 -12  22  22    0.10   11.80
  13 -23 -23   -7.20   14.30
 -13  23  23    1.70   11.90
  14 -24 -24    4.10   17.90
 -14  24  24   -5.70    8.80
  15 -25 -25   -5.50   19.10
 -15  25  25   50.60   17.60
  16 -26 -26   10.00   19.60
 -16  26  26   -0.20   16.50
 -30  18  18   -3.30   12.10
  30 -18 -18    2.70   10.60
 -29  17  17   -1.30   10.20
  29 -17 -17   -1.90   10.20
 -28  16  16   -0.40   10.70
  28 -16 -16   -5.60    9.20
 -27  15  15   -1.40   11.20
  27 -15 -15    1.00   11.70
 -26  14  14   -6.80   10.00
  26 -14 -14   -6.00   12.10
 -25  13  13   -5.90    8.90
  25 -13 -13    6.70   11.60
 -24  12  12    0.80   11.60
  24 -12 -12   17.30   11.50
 -23  11  11   -2.60    9.90
  23 -11 -11  -12.50   12.00
 -22  10  10   13.20   10.00
  22 -10 -10   -6.70   12.80
 -21   9   9   -3.60   10.50
  21  -9  -9   31.20   12.10
 -20   8   8   15.80    9.70
  20  -8  -8    5.60   10.40
 -19   7   7   11.40    8.90
  19  -7  -7   20.70   11.40
 -18   6   6    8.20    9.00
  18  -6  -6    0.50    9.10
 -17   5   5    0.70    8.20
  17  -5  -5   13.70    9.20
 -16   4   4   16.40    7.30
  16  -4  -4   10.80    8.60
 -15   3   3   -5.60    6.60
  15  -3  -3   -2.70    7.40
 -14   2   2   -3.70    5.70
  14  -2  -2   -2.30    5.90
 -13   1   1   40.80    5.40
  13  -1  -1   37.20    6.20
 -12   0   0   36.50    5.00
  12   0   0   37.30    5.20
 -11  -1  -1    9.20    4.30
  11   1   1    2.10    4.50
 -10  -2  -2  242.30    8.90
  10   2   2  218.60    8.30
  -9  -3  -3   -7.50    4.40
   9   3   3    5.10    3.60
  -8  -4  -4  142.30    7.20
   8   4   4  153.00    7.60
  -7  -5  -5   70.70    5.70
   7   5   5   74.20    5.60
  -6  -6  -6  526.50   26.90
   6   6   6  618.20   29.60
  -5  -7  -7  456.80   16.30
   5   7   7  422.20   23.30
  -4  -8  -8   61.60    6.90
   4   8   8   52.50    6.20
  -3  -9  -9   39.10    6.90
   3   9   9   25.70    7.30
  -2 -10 -10   90.50    8.80
   2  10  10   79.80    8.20
  -1 -11 -11   11.90    8.50
   1  11  11    8.00    9.10
   0 -12 -12   65.90   10.40
   0  12  12   67.80   10.10
   1 -13 -13   10.40   10.40
  -1  13  13   18.10    9.60
   2 -14 -14   19.30   11.40
  -2  14  14   17.40   10.70
   3 -15 -15   -9.70   12.20
  -3  15  15    6.00   10.00
   4 -16 -16   13.30   14.60
  -4  16  16    0.20   12.40
   5 -17 -17   13.70   14.20
  -5  17  17   12.10   10.20
   6 -18 -18   -1.30   12.80
  -6  18  18  -15.30   10.80
   7 -19 -19    8.00   13.40
  -7  19  19   -7.40   10.80
   8 -20 -20  -12.00   13.70
  -8  20  20   -0.80   10.80
   9 -21 -21    8.00   13.20
  -9  21  21    6.70   10.30
  10 -22 -22    1.50   14.60
 -10  22  22   -3.00    9.50
  11 -23 -23   -2.60   16.90
 -11  23  23    2.60    9.90
  12 -24 -24   -5.10   12.50
 -12  24  24   11.00   10.00
  13 -25 -25    4.50   15.40
 -13  25  25   -4.20   18.70
  14 -26 -26   -1.60    9.20
 -14  26  26   -4.10   17.10
 -15  27  27    7.60   18.60
 -32  18  18   -0.10    8.60
  32 -18 -18    6.90   15.40
 -31  17  17   -2.00    8.60
  31 -17 -17   -2.20    9.90
 -30  16  16   -3.40    9.70
  30 -16 -16    3.90   11.20
 -29  15  15  -11.00   11.80
  29 -15 -15   -3.10   12.50
 -28  14  14   -3.60   13.60
  28 -14 -14   -4.40   11.90
 -27  13  13   -7.30    9.50
  27 -13 -13    4.50   11.40
 -26  12  12   -6.90   10.10
  26 -12 -12   -1.00   10.60
 -25  11  11   11.30    9.60
  25 -11 -11   -0.80   11.80
 -24  10  10    7.60   10.70
  24 -10 -10    3.50   12.40
 -23   9   9   14.30    9.50
  23  -9  -9   29.90   11.40
 -22   8   8   22.50    9.00
  22  -8  -8   23.30   11.20
 -21   7   7   53.50   10.20
  21  -7  -7   59.30   11.90
 -20   6   6    8.30    8.60
  20  -6  -6    5.20   10.20
 -19   5   5   53.80    9.10
  19  -5  -5   54.20   10.60
 -18   4   4   31.80    8.40
  18  -4  -4   19.80    9.70
 -17   3   3   35.40    7.30
  17  -3  -3   46.00    8.90
 -16   2   2  204.20   11.10
  16  -2  -2  200.90   12.00
 -15   1   1   -3.30    5.40
  15  -1  -1    0.80    6.00
 -14   0   0  386.60   17.40
  14   0   0  409.40   14.30
 -13  -1  -1   41.10    7.70
  13   1   1   35.70    5.40
 -12  -2  -2  330.90   11.60
  12   2   2  306.00   11.50
 -10  -4  -4  882.20   23.90
  10   4   4  984.20   35.40
  -9  -5  -5 1120.20   48.00
   9   5   5 1050.80   43.20
  -7  -7  -7 3616.90  140.70
  -6  -8  -8  285.10   13.50
   6   8   8  287.30   19.60
  -4 -10 -10  129.60    8.70
   4  10  10  120.90    8.70
  -3 -11 -11  199.40   12.20
   3  11  11  191.10   11.50
  -2 -12 -12  502.90   20.50
   2  12  12  561.70   32.50
  -1 -13 -13   12.10    9.50
   1  13  13    2.70    9.40
   0 -14 -14  477.00   29.80
   0  14  14  472.40   28.90
   1 -15 -15   33.10   16.00
  -1  15  15   18.10   13.30
   2 -16 -16   33.80   11.90
  -2  16  16   54.30   11.30
   3 -17 -17   -1.20   13.00
  -3  17  17   10.00   10.10
   4 -18 -18   -7.30   13.60
  -4  18  18    2.40   11.60
   5 -19 -19   17.00   17.00
  -5  19  19   27.30   12.10
   6 -20 -20   -4.10   12.60
  -6  20  20    1.60   11.80
   7 -21 -21   -0.60   14.00
  -7  21  21    9.60   11.30
   8 -22 -22   -5.90   13.10
  -8  22  22   -0.40   10.30
   9 -23 -23   -1.70   13.00
  -9  23  23    8.90   10.30
  10 -24 -24  -13.70   21.50
 -10  24  24   -8.50   15.90
  11 -25 -25   -3.80   11.30
 -11  25  25   -2.30    8.10
  12 -26 -26   -8.00   11.30
 -12  26  26   -5.10    8.70
  13 -27 -27    3.70   11.30
 -13  27  27   -7.00   14.90
  34 -18 -18   -7.80   15.40
 -33  17  17   -3.60    7.90
  33 -17 -17    0.50   15.70
 -32  16  16   -5.20    8.60
  32 -16 -16    9.80   12.30
 -31  15  15   -5.50    9.20
  31 -15 -15   17.80   11.00
 -30  14  14    1.80   12.90
  30 -14 -14    9.80   10.80
 -29  13  13    9.70    9.70
  29 -13 -13    2.30   10.30
 -28  12  12    3.20    9.10
  28 -12 -12   -2.50   12.20
 -27  11  11    5.90   10.50
  27 -11 -11    1.60   12.10
 -26  10  10   -9.10    9.00
  26 -10 -10    4.10   11.00
 -25   9   9   -2.10    9.40
  25  -9  -9   -6.80   11.00
 -24   8   8   -7.10   10.00
  24  -8  -8   13.20   11.40
 -23   7   7    2.40    8.90
  23  -7  -7   -1.80   10.80
 -22   6   6   -4.00    7.90
  22  -6  -6   -1.30    9.50
 -21   5   5   -4.40    7.90
  21  -5  -5   11.10    9.00
 -20   4   4  -17.20    8.00
  20  -4  -4    2.90    8.50
 -19   3   3   18.10    8.10
  19  -3  -3    7.60    8.30
 -18   2   2    3.60    7.60
  18  -2  -2   12.60    8.10
 -17   1   1    6.90    8.00
  17  -1  -1   13.00    7.00
 -16   0   0  115.30   10.80
  16   0   0  129.50   12.30
 -15  -1  -1   -2.30    4.60
  15   1   1    7.90    5.90
 -14  -2  -2   15.60    4.80
  14   2   2    6.50    5.40
 -13  -3  -3   12.90    4.60
  13   3   3   15.20    5.00
 -12  -4  -4   34.10    6.50
  12   4   4   28.20    4.70
 -11  -5  -5   11.50    4.00
  11   5   5   12.60    4.10
 -10  -6  -6   55.90    5.30
  10   6   6   50.90    8.80
  -9  -7  -7  119.40    7.70
   9   7   7   92.20   10.60
  -8  -8  -8  220.70   11.90
   8   8   8  209.80   11.20
  -7  -9  -9  138.20    9.10
   7   9   9  136.70    9.50
  -6 -10 -10   42.20    7.00
   6  10  10   47.00    6.70
  -5 -11 -11   79.40    8.40
   5  11  11   70.00    8.30
  -4 -12 -12   21.40    8.80
   4  12  12   46.90    8.80
  -3 -13 -13    3.20    9.90
   3  13  13    9.30   15.20
  -2 -14 -14   41.60   10.40
   2  14  14   33.30   10.70
  -1 -15 -15   10.10   15.60
   1  15  15   10.20   11.70
   0 -16 -16    8.00   11.20
   0  16  16  -13.70   14.50
   1 -17 -17    5.90   11.70
  -1  17  17   10.40   10.20
   2 -18 -18    2.00   11.60
  -2  18  18    5.90   10.00
   3 -19 -19   -7.80   12.40
  -3  19  19    3.90   11.30
   4 -20 -20   16.90   14.40
  -4  20  20   -8.80   12.30
   5 -21 -21   -4.50   13.70
  -5  21  21   -5.90   11.10
   6 -22 -22    5.70   14.10
  -6  22  22    3.30   11.00
   7 -23 -23   10.50   11.90
  -7  23  23    3.40    9.30
   8 -24 -24   -0.50   12.30
  -8  24  24   17.40    8.70
   9 -25 -25   -2.10   15.60
  -9  25  25   -0.30   11.50
  10 -26 -26   -3.40   10.10
 -10  26  26    1.40    8.10
  11 -27 -27   16.20   12.30
 -11  27  27    8.80   19.70
 -12  28  28    7.30    9.70
  35 -17 -17    1.70   14.30
 -34  16  16   -4.50    7.80
  34 -16 -16   -2.20   11.40
 -33  15  15    3.20    7.20
  33 -15 -15   -1.20   10.70
 -32  14  14    2.90    8.90
  32 -14 -14   -1.30   11.80
 -31  13  13    5.40    9.00
  31 -13 -13    0.20   11.60
 -30  12  12   12.80   10.00
  30 -12 -12   11.10   12.00
 -29  11  11    2.30    9.50
  29 -11 -11    1.00    9.90
 -28  10  10    3.60    9.30
  28 -10 -10    2.10   10.90
 -27   9   9    8.10    9.50
  27  -9  -9    5.40   12.30
 -26   8   8   -2.70    9.60
  26  -8  -8    8.80   12.00
 -25   7   7    4.40    9.30
  25  -7  -7    2.70    9.70
 -24   6   6   -1.50    7.90
  24  -6  -6   -5.70   10.00
 -23   5   5   23.50    8.90
  23  -5  -5   27.00   10.70
 -22   4   4   -7.80    8.20
  22  -4  -4   -1.40    9.40
 -21   3   3   33.00    8.90
  21  -3  -3   17.00    9.60
 -20   2   2   34.60    8.30
  20  -2  -2   23.40    9.20
 -19   1   1   27.30    9.30
  19  -1  -1   11.10    7.50
 -18   0   0  104.30    7.80
  18   0   0   99.60    9.30
 -17  -1  -1    3.80    5.70
  17   1   1    3.20    9.50
 -16  -2  -2  216.20   10.00
  16   2   2  225.10   10.70
 -15  -3  -3   -6.20    5.00
  15   3   3    1.00    5.20
 -14  -4  -4  149.90   10.60
  14   4   4  140.30    7.60
 -13  -5  -5  108.90    6.10
  13   5   5  100.00    9.10
 -12  -6  -6   49.70    5.00
 -11  -7  -7  266.30   10.80
  11   7   7  297.50   15.30
 -10  -8  -8    5.30    5.80
  10   8   8    5.60    5.80
  -9  -9  -9  203.50   11.10
   9   9   9  205.20   10.90
  -8 -10 -10   37.40    6.20
   8  10  10   44.60    6.50
  -7 -11 -11  111.40    9.40
   7  11  11  105.00    9.90
  -6 -12 -12   30.40    8.50
   6  12  12   29.90    8.30
  -5 -13 -13    5.40    8.70
   5  13  13   25.40    7.50
  -4 -14 -14   97.10   18.60
   4  14  14   72.20   16.80
  -3 -15 -15   -3.10   10.40
   3  15  15   -5.80   10.00
  -2 -16 -16   49.90   15.60
   2  16  16   45.60   13.70
  -1 -17 -17    7.40   10.90
   1  17  17   -3.80   10.10
   0 -18 -18   13.90   11.50
   0  18  18    5.40   10.10
   1 -19 -19    5.40   12.10
  -1  19  19    4.40   10.40
   2 -20 -20   12.20   12.80
  -2  20  20  -11.70   10.50
   3 -21 -21   -4.10   13.20
  -3  21  21    1.10   10.60
   4 -22 -22    4.00   12.00
  -4  22  22    3.90    9.80
   5 -23 -23   -1.50   13.40
  -5  23  23   -1.30    9.10
   6 -24 -24    7.50   12.80
  -6  24  24    5.00   16.00
   7 -25 -25    3.00   11.90
  -7  25  25    4.60   11.00
   8 -26 -26   -8.00   12.70
  -8  26  26   -1.00    9.50
   9 -27 -27   -0.30    9.90
  -9  27  27   -1.30    8.00
  10 -28 -28   -1.70   12.20
 -10  28  28   -6.50   14.60
  36 -16 -16   -8.60   12.40
 -35  15  15   -4.10    9.90
  35 -15 -15    0.20    9.90
 -34  14  14   -0.10   11.90
  34 -14 -14   -1.60    9.90
 -33  13  13    0.20    7.80
  33 -13 -13    0.70   10.90
 -32  12  12    2.00    9.00
  32 -12 -12    5.90   11.30
 -31  11  11   -8.60    8.50
  31 -11 -11   -4.50   10.70
 -30  10  10    0.20    8.40
  30 -10 -10   -5.70   11.10
 -29   9   9   10.60    9.50
  29  -9  -9  -11.20   10.10
 -28   8   8   -1.10    8.70
  28  -8  -8   -2.00    9.90
 -27   7   7   -0.90    9.20
  27  -7  -7   -3.10   10.70
 -26   6   6   -7.60    9.50
  26  -6  -6    2.90   11.00
 -25   5   5   -1.40    8.50
  25  -5  -5   -4.90    9.90
 -24   4   4   -3.40    7.90
  24  -4  -4    0.20    7.60
 -23   3   3   -6.60    7.50
  23  -3  -3    4.60    8.70
 -22   2   2    7.00    7.90
  22  -2  -2   21.50    8.80
 -21   1   1    2.80   10.60
  21  -1  -1    1.10   11.80
 -20   0   0   22.10    6.80
  20   0   0    9.00    7.50
 -19  -1  -1   11.40    8.50
  19   1   1   18.20    7.40
 -18  -2  -2    8.70    7.90
  18   2   2    7.70    6.50
 -17  -3  -3   40.60    9.10
  17   3   3   32.80    6.10
 -16  -4  -4    3.30    6.40
  16   4   4   -1.30    5.90
 -15  -5  -5   70.50    9.20
  15   5   5   92.60    9.60
 -14  -6  -6   23.80    4.90
  14   6   6   21.70    4.80
 -13  -7  -7   64.30    5.90
  13   7   7   33.40    9.50
 -12  -8  -8   29.00    5.40
  12   8   8   30.10    5.70
 -11  -9  -9   16.80    6.00
  11   9   9   10.80    5.80
 -10 -10 -10  236.20   11.90
  10  10  10  230.70   12.60
  -9 -11 -11   26.80    7.40
   9  11  11   28.50    7.90
  -8 -12 -12   66.70    9.20
   8  12  12   60.60    8.50
  -7 -13 -13  -11.50    8.50
   7  13  13   16.00    7.40
  -6 -14 -14   -2.80    8.80
   6  14  14    3.10    8.00
  -5 -15 -15   -3.20    9.80
   5  15  15   11.40   12.00
  -4 -16 -16   14.50   18.70
   4  16  16   -1.60   15.10
  -3 -17 -17   10.50   15.30
   3  17  17   15.60   16.50
  -2 -18 -18   -1.60   10.70
   2  18  18   16.20   10.10
  -1 -19 -19    4.10   16.20
   1  19  19   -8.80   15.10
   0 -20 -20   -1.60   12.90
   0  20  20   -4.10   11.30
   1 -21 -21  -11.40   12.40
  -1  21  21    8.30   10.10
   2 -22 -22    0.90   12.60
  -2  22  22    5.30    8.90
   3 -23 -23    8.50   12.30
  -3  23  23  -14.40    9.70
   4 -24 -24    2.30   12.00
  -4  24  24   -5.90    9.40
   5 -25 -25    4.50   11.90
  -5  25  25   -2.50   10.50
   6 -26 -26    0.30   10.70
  -6  26  26    6.10    9.40
  -7  27  27   -6.40   10.20
   8 -28 -28   -1.60   10.40
  -8  28  28   -0.90   10.70
 -37  15  15   -1.00    8.60
 -36  14  14    0.90    9.70
 -35  13  13    0.20    7.80
  35 -13 -13   -0.70    8.30
 -34  12  12    2.40    8.00
  34 -12 -12   12.80   13.60
 -33  11  11   -1.60    8.40
  33 -11 -11    8.50   15.50
 -32  10  10    3.10    7.60
  32 -10 -10    9.60   13.70
 -31   9   9    0.40    8.40
  31  -9  -9    0.90   11.60
 -30   8   8    1.80    7.80
  30  -8  -8    7.20   10.00
 -29   7   7   -1.60    8.60
  29  -7  -7   -2.70    9.60
 -28   6   6   -2.70    7.70
  28  -6  -6   -1.20    8.70
 -27   5   5    4.40    7.80
  27  -5  -5    0.20   10.00
 -26   4   4    8.10    7.60
  26  -4  -4   -1.70    9.00
 -25   3   3    1.30   11.30
  25  -3  -3    4.20    8.00
 -24   2   2    3.80    7.10
  24  -2  -2   -4.10    8.40
 -23   1   1   -8.10   11.80
  23  -1  -1    3.50    8.00
 -22   0   0    7.00    6.60
  22   0   0    1.80    7.40
 -21  -1  -1    0.90    6.80
  21   1   1    2.70    7.10
 -20  -2  -2   31.80    9.20
  20   2   2   21.70    7.20
 -19  -3  -3   12.40    8.70
  19   3   3   -0.90    6.70
 -18  -4  -4   18.90    5.70
  18   4   4   18.00    6.60
 -17  -5  -5    0.10    6.70
  17   5   5    5.30    5.80
 -16  -6  -6    1.20    5.10
  16   6   6    2.50    5.30
 -15  -7  -7   -2.00    4.80
  15   7   7    0.70    5.00
 -14  -8  -8    7.10    5.20
  14   8   8    2.00    5.30
 -13  -9  -9   15.00    5.90
  13   9   9   12.30    6.20
 -12 -10 -10   -0.50    6.60
  12  10  10    6.40    8.50
 -11 -11 -11   -2.50    6.90
  11  11  11   -1.10    6.80
 -10 -12 -12   17.40    8.30
  10  12  12   18.00    7.00
  -9 -13 -13    2.90    7.30
   9  13  13   -0.30    6.80
  -8 -14 -14    5.20    7.60
   8  14  14   -8.80    8.30
  -7 -15 -15    6.70    8.10
   7  15  15    6.80    7.70
  -6 -16 -16   -3.50   12.80
   6  16  16   17.10   11.20
  -5 -17 -17    4.90   14.90
   5  17  17    5.10   13.30
  -4 -18 -18  -12.80   17.70
   4  18  18   21.60   16.60
  -3 -19 -19    4.90   16.80
   3  19  19    1.60   13.80
  -2 -20 -20   12.00   15.70
   2  20  20   -1.10   14.90
  -1 -21 -21    9.20   13.60
   1  21  21  -10.50   10.60
   0 -22 -22    2.50   12.00
   0  22  22    3.30   10.70
   1 -23 -23    0.60   12.00
  -1  23  23   -0.30   10.40
   2 -24 -24    0.40   14.00
  -2  24  24  -12.90   10.50
   3 -25 -25    7.10    9.60
  -3  25  25    4.90    9.30
   4 -26 -26   -5.70   13.40
  -4  26  26   -1.30   11.10
   5 -27 -27    6.10   11.30
  -5  27  27   -3.40    8.80
   6 -28 -28    0.90   11.60
  -6  28  28    1.00    7.10
   7 -29 -29    2.10    9.00
 -38  14  14   -4.60    9.40
 -37  13  13    3.50    9.50
  37 -13 -13   -0.90   10.60
 -36  12  12    3.00    7.20
  36 -12 -12    4.30    9.50
 -35  11  11   -2.60    6.70
  35 -11 -11   -5.60    9.30
 -34  10  10   -8.80    8.40
  34 -10 -10   -0.50   11.20
 -33   9   9    3.00    8.10
  33  -9  -9   -0.30    9.20
 -32   8   8   -5.90    6.20
  32  -8  -8   -3.40    8.90
 -31   7   7    1.40    7.20
  31  -7  -7    5.20    9.30
 -30   6   6    8.80    8.30
  30  -6  -6    5.00    9.40
 -29   5   5   -3.60    8.20
  29  -5  -5   -1.00    9.00
 -28   4   4   -7.60    7.90
  28  -4  -4   -0.30    8.20
 -27   3   3    6.50   11.50
  27  -3  -3    0.40    7.70
 -26   2   2   11.10    7.50
  26  -2  -2    2.60    8.00
 -25   1   1    2.80    7.30
  25  -1  -1    7.10    8.90
 -24   0   0   31.10    9.80
  24   0   0   20.90    7.20
 -23  -1  -1   -1.90    6.60
  23   1   1   -0.60    7.60
 -22  -2  -2   13.80    6.70
  22   2   2    4.00    6.80
 -21  -3  -3   32.10    6.80
  21   3   3   28.70    7.30
 -20  -4  -4   -1.80    6.30
  20   4   4   -8.50    6.80
 -19  -5  -5   39.70    9.30
  19   5   5   49.00    7.00
 -17  -7  -7  119.40   11.50
  17   7   7  132.50   11.40
 -16  -8  -8    8.60    7.50
  16   8   8   12.20    5.50
 -15  -9  -9   44.00    6.60
  15   9   9   46.00    7.00
 -14 -10 -10   28.60    6.50
  14  10  10   32.60   10.60
 -13 -11 -11    9.40    6.50
  13  11  11   12.90    9.70
 -12 -12 -12   60.40    8.80
  12  12  12   62.50    8.40
 -11 -13 -13   -5.20    7.70
  11  13  13    3.10    7.70
 -10 -14 -14   40.60    8.30
  10  14  14   39.90    8.60
  -9 -15 -15   -9.20    8.30
   9  15  15    6.10    7.60
  -8 -16 -16   10.60    8.50
   8  16  16    1.60    8.20
  -7 -17 -17   -5.00   13.70
   7  17  17   11.80   14.00
  -6 -18 -18  -13.00   13.70
   6  18  18   -2.10    9.00
  -5 -19 -19   12.20   15.90
   5  19  19   13.40   14.30
  -4 -20 -20   -3.50   20.50
   4  20  20    3.50   16.60
  -3 -21 -21   -6.90   16.00
   3  21  21   -0.80   14.00
  -2 -22 -22    1.80   11.20
   2  22  22    9.20   10.50
  -1 -23 -23   -6.40   11.80
   1  23  23  -11.50   17.60
   0 -24 -24   -4.20   11.10
   0  24  24   -4.00    9.20
   1 -25 -25    5.50   11.80
  -1  25  25    3.90   10.00
   2 -26 -26   -6.00   11.40
  -2  26  26   -4.80   13.60
   3 -27 -27    5.30   12.60
  -3  27  27   12.30   10.60
   4 -28 -28   -1.50    9.40
  -4  28  28    1.40    6.20
   5 -29 -29   -0.10   11.30
  -5  29  29    7.10    9.60
  39 -13 -13    8.10    8.90
  38 -12 -12    3.90   10.50
  37 -11 -11    0.40    8.60
 -36  10  10   -1.90    6.20
  36 -10 -10    0.30    7.60
 -35   9   9   -9.00    9.40
  35  -9  -9   -0.40    9.30
 -34   8   8    3.50    5.70
  34  -8  -8    8.40    9.70
 -33   7   7    6.10    6.10
  33  -7  -7   -4.70    9.10
 -32   6   6   -0.90    6.10
  32  -6  -6   20.40    9.40
 -31   5   5    0.60    6.40
  31  -5  -5   -1.70    8.70
 -30   4   4    0.20    7.50
  30  -4  -4   -0.30    8.60
 -29   3   3    1.00    6.70
  29  -3  -3    2.70    7.80
 -28   2   2    5.80    6.90
  28  -2  -2    8.80   12.00
 -27   1   1    4.30    7.20
  27  -1  -1   -4.20    8.30
 -26   0   0    4.60    7.20
  26   0   0    6.60    8.00
 -25  -1  -1   -2.10    6.60
  25   1   1    0.30    7.60
 -24  -2  -2   -0.80    6.50
  24   2   2   -0.60    6.70
 -23  -3  -3    2.10    6.20
  23   3   3   10.30    9.70
 -22  -4  -4    5.80    6.00
  22   4   4  -10.90    9.70
 -21  -5  -5    1.70    8.20
  21   5   5   -5.10    6.40
 -20  -6  -6   -1.10    6.10
  20   6   6    9.30    6.10
 -19  -7  -7   13.90    5.80
  19   7   7   12.70    6.40
 -18  -8  -8   15.60    5.40
  18   8   8    6.60    6.00
 -17  -9  -9   -0.90    5.70
  17   9   9   -9.60    8.90
 -16 -10 -10    8.10    6.10
  16  10  10    8.50    5.70
 -15 -11 -11    1.20   11.00
  15  11  11   -1.60    6.50
 -14 -12 -12   -3.40    6.80
  14  12  12   -9.00   10.00
 -13 -13 -13   -2.70    7.40
  13  13  13   -5.90    7.30
 -12 -14 -14    4.40    6.80
  12  14  14   13.00    6.90
 -11 -15 -15    4.80    7.50
  11  15  15   -0.40    7.20
 -10 -16 -16   -0.40    9.20
  10  16  16    2.60    7.70
  -9 -17 -17    0.50    8.60
   9  17  17    8.40    7.20
  -8 -18 -18    3.70    9.60
   8  18  18   -1.30    8.80
  -7 -19 -19    8.10   15.00
   7  19  19    6.20   15.60
  -6 -20 -20   13.50   16.00
   6  20  20    1.30   13.10
  -5 -21 -21    8.90   19.10
   5  21  21   20.50   13.90
  -4 -22 -22   11.90   16.10
   4  22  22   -9.90   15.50
  -3 -23 -23    5.70    9.50
   3  23  23   -2.20    8.30
  -2 -24 -24    4.30   10.70
   2  24  24   -1.80    9.90
  -1 -25 -25    0.40    9.20
   1  25  25   -8.30    9.80
   0 -26 -26   -4.40    9.70
   0  26  26   -6.40    8.90
   1 -27 -27   -5.80    9.80
  -1  27  27    4.40    8.10
   2 -28 -28    1.40    9.60
  -2  28  28   -1.30    7.00
   3 -29 -29    7.20   12.00
  40 -12 -12   -3.50   10.30
  39 -11 -11    5.20   11.70
  38 -10 -10    1.60    7.80
 -37   9   9    0.80    7.90
  37  -9  -9   -3.70    6.80
 -36   8   8   -7.40    8.90
  36  -8  -8    0.60    7.30
 -35   7   7    3.60    5.90
  35  -7  -7   -3.60    9.20
 -34   6   6    0.20    6.30
  34  -6  -6   -5.50    9.40
 -33   5   5    1.70    6.60
  33  -5  -5    6.70    8.40
 -32   4   4    1.30    6.60
  32  -4  -4    0.80    7.80
 -31   3   3    9.60    9.70
  31  -3  -3    3.80    8.50
 -30   2   2    6.10    6.60
  30  -2  -2    2.20    8.40
 -29   1   1    3.00    6.90
  29  -1  -1    2.90    7.80
 -28   0   0    9.40    7.00
  28   0   0   15.40    8.00
 -27  -1  -1   -8.00    9.80
  27   1   1    3.80    7.90
 -26  -2  -2   13.40    7.90
  26   2   2    1.60    7.60
 -25  -3  -3    2.90    6.40
  25   3   3    7.40    7.20
 -24  -4  -4   -1.10    5.90
  24   4   4    5.80    9.00
 -23  -5  -5   32.40    8.90
  23   5   5   28.60    7.00
 -22  -6  -6    0.70    5.60
  22   6   6   -5.30    6.30
 -21  -7  -7   53.80    6.30
  21   7   7   56.70   11.20
 -20  -8  -8   14.20    6.10
  20   8   8   14.40    8.60
 -19  -9  -9   47.70    6.10
  19   9   9   40.10    6.80
 -18 -10 -10   14.20    6.00
  18  10  10   19.70    6.10
 -17 -11 -11   10.00    6.10
  17  11  11   14.90    6.30
 -16 -12 -12   36.10    7.70
  16  12  12   34.20    6.90
 -15 -13 -13   -3.20    6.70
  15  13  13    1.40   10.10
 -14 -14 -14   44.80    7.70
  14  14  14   35.30    7.70
 -13 -15 -15   -3.20    7.20
  13  15  15    2.20    6.50
 -12 -16 -16   25.50    8.80
  12  16  16   15.30    8.50
 -11 -17 -17    3.60    9.00
  11  17  17    6.30    9.20
 -10 -18 -18    0.70    9.40
  10  18  18    7.40    9.50
  -9 -19 -19    6.00    8.50
   9  19  19   12.10    8.20
  -8 -20 -20   10.10   16.90
   8  20  20  -11.80   15.80
  -7 -21 -21   -9.90   14.00
   7  21  21    2.40   15.30
  -6 -22 -22   16.80   14.80
   6  22  22    5.40   12.30
  -5 -23 -23    0.50   14.80
   5  23  23   11.60   15.40
  -4 -24 -24   -5.50   10.50
   4  24  24    7.20   13.20
  -3 -25 -25    1.20    7.30
   3  25  25    8.10    9.00
  -2 -26 -26    2.00    7.40
   2  26  26   -0.50    9.40
  -1 -27 -27   -3.80   10.20
   1  27  27   -0.90    7.70
   0 -28 -28    3.20   10.20
   0  28  28   -6.40    7.60
   1 -29 -29   -2.30    8.30
  -1  29  29    3.90   10.50
  40 -10 -10   -1.10    6.30
  39  -9  -9   -1.00   11.00
  38  -8  -8   -1.30    7.60
 -37   7   7   -1.00    8.30
  37  -7  -7    1.80    7.90
 -36   6   6   -1.90    5.90
  36  -6  -6   -1.30    8.40
 -35   5   5   -6.40    6.80
  35  -5  -5   -2.60   12.00
 -34   4   4   -0.20    5.90
  34  -4  -4   12.50    8.20
 -33   3   3    8.30    8.50
  33  -3  -3    2.80    7.80
 -32   2   2   -4.40    6.60
  32  -2  -2    6.60    7.20
 -31   1   1   -3.00    6.40
  31  -1  -1    2.10    7.50
 -30   0   0    5.70    5.60
  30   0   0   -2.30    7.20
 -29  -1  -1    0.30    6.10
  29   1   1    1.90   11.30
 -28  -2  -2   -2.90    6.80
  28   2   2    2.20    7.20
 -27  -3  -3   -0.90    6.40
  27   3   3   -1.30    6.40
 -26  -4  -4    0.70    9.50
  26   4   4    1.70    7.00
  25   5   5   -5.20    7.00
 -24  -6  -6    0.20    7.60
  24   6   6   -5.00    6.20
 -23  -7  -7   -6.30    5.70
  23   7   7   -0.80    5.80
 -22  -8  -8   17.10    5.70
  22   8   8   12.70    5.80
 -21  -9  -9    5.90    5.60
  21   9   9    6.00    6.10
 -20 -10 -10    7.50    8.50
  20  10  10    5.20    6.10
 -19 -11 -11    3.20    5.90
  19  11  11    6.60    6.10
 -18 -12 -12    2.60    6.00
  18  12  12   -1.80    9.30
 -17 -13 -13   -5.50   10.60
  17  13  13    5.30   10.60
 -16 -14 -14   -1.50    6.90
  16  14  14   -1.30    9.70
 -15 -15 -15   -3.40    7.60
  15  15  15   -0.70   11.30
 -14 -16 -16    3.90    7.80
  14  16  16    5.30    7.80
 -13 -17 -17    0.30    7.90
  13  17  17   -1.80    8.40
 -12 -18 -18    2.80    9.60
  12  18  18   -0.50    8.10
 -11 -19 -19   -4.70    9.40
  11  19  19   -1.60    9.30
 -10 -20 -20   -5.50    8.80
  10  20  20    7.80    8.70
  -9 -21 -21   -0.40    8.30
   9  21  21   -9.50    9.80
  -8 -22 -22    3.60    9.00
   8  22  22    0.10    9.00
   7  23  23    3.00   10.30
  -6 -24 -24    6.40   10.80
   6  24  24    3.10    8.60
  -5 -25 -25    1.60    7.90
   5  25  25   -7.50    9.40
  -4 -26 -26    2.00    7.30
   4  26  26   -6.10    8.10
  -3 -27 -27   -5.60   17.90
   3  27  27   10.80   12.60
  -2 -28 -28    1.40   11.40
   2  28  28   -1.70   11.30
  -1 -29 -29    8.20   14.40
   1  29  29    6.80   10.80
  40  -8  -8   -4.20    9.30
  38  -6  -6   -2.70    7.20
 -37   5   5   -2.90    7.00
  37  -5  -5    1.60    7.70
 -36   4   4    8.20    5.30
  36  -4  -4   -4.00    8.20
 -35   3   3   -2.50    5.40
  35  -3  -3   -6.30    7.70
 -34   2   2    2.80    5.90
  34  -2  -2    2.60    6.70
 -33   1   1   -5.90    6.30
  33  -1  -1   -0.40    6.50
 -32   0   0   -4.20    5.10
  32   0   0   -3.30    6.90
 -31  -1  -1   -2.70    6.10
  31   1   1    2.40    8.10
 -30  -2  -2    4.20    6.10
  30   2   2   -2.50    6.40
 -29  -3  -3    8.10    6.40
  29   3   3    1.90    6.30
 -28  -4  -4    0.70    8.20
  28   4   4    2.10    6.30
 -27  -5  -5  -10.40    8.70
  27   5   5   -3.30    9.50
 -26  -6  -6    1.90    6.00
  26   6   6    3.80    8.70
 -25  -7  -7    1.30    5.60
  25   7   7   -1.50    8.40
 -24  -8  -8   -3.60    6.00
  24   8   8    1.20    5.90
 -23  -9  -9   22.50    5.90
  23   9   9   12.20    6.20
 -22 -10 -10    4.50    5.90
  22  10  10    8.10    6.10
 -21 -11 -11   22.50    9.80
  21  11  11   14.90    6.60
 -20 -12 -12    6.90    6.20
  20  12  12    1.40    6.10
 -19 -13 -13   -4.40   10.30
  19  13  13    3.70    7.00
 -18 -14 -14   10.50    6.80
  18  14  14    3.70    7.40
 -17 -15 -15    5.00    9.30
  17  15  15    2.40    7.50
 -16 -16 -16   -1.00    7.90
  16  16  16   20.30   10.80
 -15 -17 -17   -2.20    7.40
  15  17  17    0.90    6.40
 -14 -18 -18    2.60    8.80
  14  18  18    4.40    8.40
 -13 -19 -19   -0.60    7.90
  13  19  19   -1.40    8.40
 -12 -20 -20    3.80    8.60
  12  20  20    8.70    8.70
 -11 -21 -21   -3.70    9.50
  11  21  21    0.30    7.90
 -10 -22 -22    2.30    7.60
  10  22  22    2.90    8.50
  -9 -23 -23    0.00    8.60
   9  23  23   -1.70    9.10
  -8 -24 -24    2.10    7.60
   8  24  24   -6.30   10.50
  -7 -25 -25    0.30    6.90
   7  25  25   -0.70    9.10
  -6 -26 -26    0.00    7.60
   6  26  26    3.10    7.60
  -5 -27 -27   -6.80   15.50
   5  27  27   -0.20   10.70
   4  28  28    6.10   14.60
   3  29  29    0.50   13.10
  41  -7  -7   -4.80    7.30
  40  -6  -6    2.90    8.20
  39  -5  -5    3.10    5.50
 -38   4   4   -2.60    9.50
  38  -4  -4   -0.10    6.90
 -37   3   3   12.40    8.20
  37  -3  -3    3.50   10.30
  36  -2  -2   -2.80    6.90
 -35   1   1    2.70    8.20
  35  -1  -1    0.40    5.90
 -34   0   0    0.50    5.10
  34   0   0    2.00    5.50
 -33  -1  -1   -1.40    4.90
  33   1   1    1.50    5.60
 -32  -2  -2   -4.60    6.30
  32   2   2   -4.80    5.70
 -31  -3  -3   -1.70    6.00
  31   3   3   -5.80    5.60
 -30  -4  -4    0.70    7.30
  30   4   4    2.40    5.60
 -29  -5  -5   -2.00    8.80
  29   5   5    2.20    8.40
 -28  -6  -6   -1.00    5.50
  28   6   6   -1.00    5.90
 -27  -7  -7   -5.60    5.20
  27   7   7    7.60    8.20
 -26  -8  -8    3.30    5.40
  26   8   8   -3.00    7.80
 -25  -9  -9    1.40    5.30
  25   9   9    2.30    5.70
 -24 -10 -10    1.50    5.40
  24  10  10    1.10    5.70
 -23 -11 -11    1.60    6.30
  23  11  11   -0.30    5.80
 -22 -12 -12   -1.10    5.90
  22  12  12   -6.70    5.60
 -21 -13 -13    4.30    9.30
  21  13  13   -1.90    6.70
 -20 -14 -14    1.00    6.20
  20  14  14   -3.50    6.80
 -19 -15 -15    1.50    6.60
  19  15  15    0.20    7.30
 -18 -16 -16    9.20   10.70
  18  16  16    0.80    7.70
 -17 -17 -17   -6.00    8.10
  17  17  17   -4.50    9.50
 -16 -18 -18    3.20    7.60
  16  18  18   -5.40   10.70
 -15 -19 -19    1.40    8.50
  15  19  19    5.80    8.00
 -14 -20 -20    0.30    6.50
  14  20  20    2.60    7.10
 -13 -21 -21   -4.50    7.00
  13  21  21   -1.80    8.50
 -12 -22 -22    2.90   10.60
  12  22  22   -5.80    9.00
 -11 -23 -23    4.30    7.00
  11  23  23    6.00    8.70
 -10 -24 -24   -4.30    9.40
  10  24  24   -1.10   10.00
  -9 -25 -25   -1.80    6.70
   9  25  25    4.40    8.20
  -8 -26 -26   -3.50   10.40
   8  26  26   -1.40    8.00
  -7 -27 -27    7.50   10.40
   7  27  27    2.70   13.70
   6  28  28  -11.40   14.50
   5  29  29   -4.70   12.20
  41  -5  -5    1.70    6.70
  39  -3  -3   -2.90    9.60
 -38   2   2    1.20    7.90
  38  -2  -2   -1.00    9.40
  37  -1  -1   -2.90    7.50
 -36   0   0    6.90    8.50
  36   0   0   -1.20    9.70
 -35  -1  -1   -0.80    5.00
  35   1   1   -8.10    5.50
 -34  -2  -2   -0.40    4.70
  34   2   2    3.00    5.50
  33   3   3    0.40    4.80
 -32  -4  -4   -4.90    6.80
  32   4   4    1.10    5.70
 -31  -5  -5    2.90    5.00
  31   5   5    0.70    5.10
 -30  -6  -6   -1.70    6.50
  30   6   6    1.30    5.00
 -29  -7  -7    0.00    5.20
  29   7   7    3.20    5.40
 -28  -8  -8    1.40    4.60
  28   8   8   -6.20    7.90
 -27  -9  -9   -1.20    5.00
  27   9   9   -2.70    7.80
 -26 -10 -10   -6.90    5.50
  26  10  10    0.60    5.80
 -25 -11 -11    1.90    6.00
  25  11  11    4.00    5.70
 -24 -12 -12   -5.60    6.10
  24  12  12   -6.30    6.20
 -23 -13 -13   -4.70    5.90
  23  13  13   -0.50    6.10
 -22 -14 -14    8.10    8.50
  22  14  14   -1.60    6.20
  21  15  15    1.70    6.80
 -20 -16 -16    2.50    9.50
  20  16  16    3.90   10.30
 -19 -17 -17   -1.30    6.90
  19  17  17   -0.10    9.40
 -18 -18 -18    5.20    7.80
  18  18  18    6.80    6.60
 -17 -19 -19    3.10    8.60
  17  19  19    4.90    9.30
 -16 -20 -20    3.30    6.70
  16  20  20    3.40    9.20
 -15 -21 -21    2.80    7.50
  15  21  21    4.10    9.70
 -14 -22 -22    3.60    6.70
  14  22  22    0.50    7.90
 -13 -23 -23   -3.30    7.90
  13  23  23    0.90    8.60
 -12 -24 -24    1.50    8.40
  12  24  24    2.20    8.20
 -11 -25 -25   -0.10    6.90
  11  25  25    2.60    8.10
 -10 -26 -26   -3.60    8.30
  10  26  26   12.20   11.50
  -9 -27 -27   -1.80   12.50
   9  27  27    2.00   12.40
   8  28  28   -3.40   13.10
   7  29  29   -3.30   11.40
 -38   0   0    1.40    7.20
 -37  -1  -1    2.70    8.60
  37   1   1   -0.70    5.20
 -36  -2  -2    0.50    7.90
  36   2   2    2.30    8.70
  34   4   4   -2.70    4.90
 -33  -5  -5    2.00    4.50
  33   5   5    2.50    4.60
  32   6   6    2.20    4.00
 -31  -7  -7   -4.10    6.10
  31   7   7    0.00    5.90
 -30  -8  -8    2.00    6.30
  30   8   8    2.00    4.90
 -29  -9  -9    1.50    6.40
  29   9   9   -1.40    5.20
 -28 -10 -10    6.10    6.20
  28  10  10    4.40    7.20
 -27 -11 -11    2.50    5.20
  27  11  11   -1.00    5.00
 -26 -12 -12    4.50    5.20
  26  12  12   -0.40    5.20
 -25 -13 -13    0.60    5.40
  25  13  13    4.40    7.00
 -24 -14 -14   -2.00    8.10
  24  14  14    6.70    5.60
 -23 -15 -15    0.70    5.90
  23  15  15   -6.00    5.90
 -22 -16 -16    0.00    6.00
  22  16  16   -1.30    6.30
 -21 -17 -17   -5.60    5.90
  21  17  17   -3.60    9.60
 -20 -18 -18    3.90    6.70
  20  18  18   -1.80    6.50
 -19 -19 -19    6.10    9.70
 -18 -20 -20    3.60    9.60
  18  20  20   -5.70    9.30
 -17 -21 -21    0.40    9.60
  17  21  21   -1.00    9.20
 -16 -22 -22   -4.60    7.50
  16  22  22    2.60    7.20
 -15 -23 -23    5.80    7.20
  15  23  23    8.40   11.70
 -14 -24 -24   -4.10    7.30
  14  24  24   -7.10    8.40
 -13 -25 -25    0.40    5.90
  13  25  25    5.00    8.30
 -12 -26 -26   -1.90    6.00
  12  26  26   -1.20   10.10
 -11 -27 -27   -0.80    9.70
 -41   1   1   -3.50    7.00
 -40   0   0    1.40    8.20
 -39  -1  -1    4.70    7.80
  38   2   2    2.40    7.60
  33   7   7    1.00    4.70
 -32  -8  -8   -4.10    5.70
  32   8   8    2.20    5.40
 -31  -9  -9   -0.30    3.20
  31   9   9   -1.70    5.70
 -30 -10 -10   -1.60    6.00
 -29 -11 -11   -3.40    5.40
  29  11  11    7.00    6.60
 -28 -12 -12    0.90    4.40
  28  12  12   -2.10    4.00
 -27 -13 -13    5.20    6.30
  26  14  14   -2.80    8.20
 -25 -15 -15   -2.30    5.30
  25  15  15   -6.80    7.80
 -24 -16 -16    1.50    5.30
  24  16  16   -4.00    5.50
 -23 -17 -17   -2.40    8.30
  23  17  17    1.80    6.00
  22  18  18   -4.40    5.90
 -21 -19 -19    4.30    9.70
  21  19  19   -5.00    9.40
 -20 -20 -20   -3.20    8.40
 -19 -21 -21    3.50    9.60
  19  21  21    1.80    6.30
 -18 -22 -22   -2.00    7.60
  18  22  22   -2.00    9.50
 -17 -23 -23   -0.10    6.40
  17  23  23   -0.20   10.60
 -16 -24 -24    5.00    7.70
  16  24  24    2.10    7.40
 -15 -25 -25    6.20    8.20
  15  25  25   -7.60    6.00
 -14 -26 -26   -2.30    5.90
 -13 -27 -27   -0.80    8.00
  41   1   1    3.20    6.30
 -34  -8  -8   -0.30    3.70
  32  10  10    0.30    3.60
 -30 -12 -12    1.50    4.50
  30  12  12   -2.10    5.30
 -29 -13 -13    0.10    5.60
  29  13  13    0.40    5.70
 -28 -14 -14    5.30    4.00
  28  14  14    1.80    6.80
 -27 -15 -15    0.70    6.40
  27  15  15   -3.00    7.60
 -26 -16 -16   -1.90    7.00
  26  16  16    8.30    9.10
 -25 -17 -17    1.00    7.30
  24  18  18    6.20    9.80
  23  19  19    7.00    5.40
 -22 -20 -20   -2.90    8.10
  22  20  20    3.70    9.50
 -21 -21 -21    3.10    7.40
  21  21  21   -8.40    8.30
 -20 -22 -22    2.50   11.30
  20  22  22   -0.20    5.70
 -19 -23 -23    0.90    6.70
  19  23  23   -3.90    9.50
 -18 -24 -24    1.70    6.20
  18  24  24   -6.80    9.20
 -17 -25 -25    5.80    6.30
 -16 -26 -26    2.50    6.50
 -11 -31 -31    0.10    8.20
 -30 -14 -14    0.00    5.40
  27  17  17    9.40    6.80
 -26 -18 -18   -0.70    5.70
  26  18  18   -0.40    4.60
  25  19  19    4.50    8.90
  24  20  20   -3.80    8.60
  23  21  21    1.40    9.40
 -22 -22 -22    1.50    6.10
 -21 -23 -23    0.50    9.20
  21  23  23   -1.10    8.30
 -20 -24 -24    3.00   10.20
 -19 -25 -25    4.40    5.90
 -18 -26 -26   -1.80    7.30
  26  20  20   -1.60    7.00
  25  21  21   -2.40    8.50
  24  22  22   -6.60    9.10
 -23 -23 -23    8.40    8.20
 -22 -24 -24   -3.10    7.70
  22  24  24   -2.70    8.60
  23  23  25    4.90    8.50
  26  20  22    0.80    9.00
 -20 -24 -26   -5.40   10.10
  21  23  25    0.80    8.40
 -21 -23 -25   13.50   10.10
 -22 -22 -24   -3.20    8.10
  24  20  22    2.20    9.50
 -24 -20 -22    1.10    7.50
  25  19  21   12.40    9.60
  26  18  20    2.00    8.30
 -30 -14 -16    0.90    5.50
 -31 -13 -15   -1.10    5.40
 -16 -26 -28   -0.40    6.30
  17  25  27   -1.50    8.40
 -17 -25 -27    7.00    8.60
 -18 -24 -26    2.80    7.80
  19  23  25   -3.30    6.20
 -19 -23 -25    3.30    8.20
  20  22  24    1.50    8.70
 -20 -22 -24   -1.90    9.40
  21  21  23    1.20    6.10
 -21 -21 -23    2.10    7.90
  22  20  22   11.70   10.90
  23  19  21   -4.50   10.00
 -23 -19 -21    6.50    8.00
  25  17  19   -2.70    9.90
  26  16  18    4.70    8.60
 -26 -16 -18    2.70    6.90
 -27 -15 -17   -0.20    6.00
 -28 -14 -16   -0.50    5.90
  29  13  15    0.80    6.90
 -29 -13 -15   -0.40    5.70
  30  12  14   -2.50    4.10
 -30 -12 -14    0.50    5.60
  31  11  13    8.80    5.70
  33   9  11    1.00    5.30
  34   8  10    3.50    5.10
 -34  -8 -10   -4.20    4.40
 -11 -29 -31   -1.60    8.10
 -14 -26 -28   -1.00    6.70
  15  25  27   -5.70   10.20
 -15 -25 -27    0.50    7.80
  16  24  26   -0.80    8.70
 -16 -24 -26    3.60    8.40
  17  23  25   -2.00   11.80
 -17 -23 -25    2.40    9.10
  18  22  24   -1.40    9.30
 -18 -22 -24    6.30    8.40
  19  21  23   -1.90    6.60
 -19 -21 -23   -7.70   10.60
  20  20  22   -0.80    6.20
 -20 -20 -22   -5.60    9.10
  21  19  21   -3.50    6.50
 -21 -19 -21    1.70    9.60
  22  18  20   -1.20    7.60
 -22 -18 -20   -0.30    8.30
  23  17  19    2.90    5.80
 -23 -17 -19    0.90    8.70
  24  16  18    3.60    9.20
 -24 -16 -18   -0.70    5.30
 -25 -15 -17    2.80    5.50
  26  14  16   -6.80    8.50
 -26 -14 -16    0.10    5.60
  27  13  15   -3.60    5.20
 -27 -13 -15   -0.40    5.10
  28  12  14    4.20    5.00
 -28 -12 -14    3.80    4.40
  29  11  13   -1.70    5.00
 -29 -11 -13    1.90    4.50
  30  10  12   -7.70    7.10
 -30 -10 -12   -1.40    4.60
  31   9  11   -1.70    5.90
 -31  -9 -11   -0.30    4.10
  32   8  10   -0.70    6.20
 -32  -8 -10   -1.20    5.50
  33   7   9    0.20    6.70
 -33  -7  -9    2.90    6.10
  34   6   8    1.80    6.50
 -34  -6  -8   -3.80    5.00
  39   1   3   -4.50    8.50
 -12 -26 -28    2.00    5.50
  13  25  27    0.80    6.70
 -13 -25 -27   -0.50    7.40
  14  24  26    7.10    6.60
 -14 -24 -26    3.20    7.90
  15  23  25    1.60    7.70
 -15 -23 -25   -1.80    8.20
  16  22  24   -2.40   10.60
 -16 -22 -24   -2.10    7.50
 -17 -21 -23   -1.60   10.50
  18  20  22   -6.40    9.00
 -18 -20 -22    6.00    9.90
  19  19  21   -3.40    9.10
 -19 -19 -21    2.30   10.60
  20  18  20    1.60    6.80
  21  17  19    2.90    6.60
  22  16  18    4.90    8.00
 -22 -16 -18    3.60    6.40
  23  15  17    2.40    7.50
 -23 -15 -17   -1.00    6.20
  24  14  16    0.90    6.30
 -24 -14 -16    1.50    6.30
  25  13  15   -0.40    6.00
 -25 -13 -15    1.10    6.20
  26  12  14    0.30    8.10
 -26 -12 -14    1.00    5.20
  27  11  13   -2.10    6.00
 -27 -11 -13    2.20    8.00
  28  10  12   -4.20    5.50
 -28 -10 -12   -5.60    5.10
  29   9  11   -0.10    7.10
 -29  -9 -11    0.70    7.60
  30   8  10    2.60    7.20
  31   7   9    0.20    6.50
  32   6   8   -1.80    7.10
 -32  -6  -8   -1.80    6.30
  33   5   7    5.20    6.60
 -33  -5  -7   -0.40    4.50
 -34  -4  -6    1.80    4.40
 -37  -1  -3   -3.00    8.80
  38   0   2    1.10    9.10
 -38   0  -2   -4.40   10.20
  -9 -27 -29    5.10   12.30
 -10 -26 -28    4.00    8.70
  11  25  27   -3.50    7.80
 -11 -25 -27   -2.30    7.00
  12  24  26    5.30    8.00
 -12 -24 -26   -7.10    7.90
  13  23  25    4.50    8.60
 -13 -23 -25    4.00    6.70
  14  22  24    1.60    8.10
 -14 -22 -24    7.30    7.80
  15  21  23   -2.20    6.90
 -15 -21 -23   -2.90    9.10
  16  20  22   -6.70    9.60
 -16 -20 -22    0.70    9.90
  17  19  21   -0.50   10.10
 -17 -19 -21   14.30    9.80
  18  18  20    2.50    7.50
 -18 -18 -20   -1.60    9.80
  19  17  19   -1.70    7.30
 -19 -17 -19   -0.20    7.50
  20  16  18   -0.50    7.40
 -20 -16 -18   -1.20   10.00
  21  15  17   -0.30    6.80
 -21 -15 -17   -6.90   11.40
  22  14  16    1.50    6.90
 -22 -14 -16   -8.50   11.00
  23  13  15   -2.20    6.60
 -23 -13 -15    0.30    6.30
  24  12  14    5.90    6.80
 -24 -12 -14    5.80    5.70
  25  11  13   -8.00    8.60
 -25 -11 -13    1.80    6.20
  26  10  12    2.30    8.80
 -26 -10 -12   -0.50    5.80
  27   9  11    3.30    5.80
 -27  -9 -11    0.80    5.60
  28   8  10    2.00    6.50
 -28  -8 -10    0.20    5.60
  29   7   9   -4.30    9.10
 -29  -7  -9   10.20    7.90
 -30  -6  -8    7.70    6.70
  31   5   7    1.60    5.60
 -31  -5  -7   -0.70    4.80
  32   4   6    1.00    5.90
 -32  -4  -6    3.40    7.20
  33   3   5    4.80    5.70
 -33  -3  -5    1.70    7.80
 -34  -2  -4   -1.70    8.10
  35   1   3   -5.00   10.20
 -35  -1  -3   -2.40    5.10
  36   0   2    3.70   10.00
 -36   0  -2    2.80    9.10
  37  -1   1    1.90    4.90
 -37   1  -1  -12.00    9.30
  38  -2   0   -3.40    7.20
 -39   3   1   -3.10    7.20
 -40   4   2    2.80    7.70
   5  29  31   -5.40    7.50
   6  28  30   -8.50   11.70
   7  27  29   -8.30   12.70
   8  26  28    1.90   13.90
  -8 -26 -28  -14.40   13.50
   9  25  27   -2.30    8.70
  -9 -25 -27   13.50    8.10
  10  24  26    5.10    8.50
 -10 -24 -26    3.20    8.00
  11  23  25    1.80    9.80
 -11 -23 -25   -1.50    9.30
  12  22  24    4.80    8.10
 -12 -22 -24    0.70    8.30
  13  21  23   12.20    7.80
 -13 -21 -23    4.60    7.40
  14  20  22    0.60    8.00
 -14 -20 -22   -1.40    7.40
  15  19  21    6.60    8.00
 -15 -19 -21    1.20    7.10
  16  18  20    7.00    9.50
 -16 -18 -20   -1.80    8.10
  17  17  19    8.90   10.40
 -17 -17 -19   -2.60    8.20
  18  16  18    1.00   10.40
 -18 -16 -18    1.20   10.70
  19  15  17   -0.80    6.80
 -19 -15 -17    3.80    7.30
  20  14  16    1.60    9.80
 -20 -14 -16    8.10    7.20
  21  13  15   -3.40    6.60
 -21 -13 -15    2.60    6.80
  22  12  14   -7.20    7.10
 -22 -12 -14    0.30    6.40
  23  11  13   -1.40    6.40
 -23 -11 -13    2.40    6.20
  24  10  12    2.20    6.40
 -24 -10 -12    5.80    5.90
  25   9  11    4.80    6.40
 -25  -9 -11    0.10    6.30
  26   8  10   -0.10    6.30
 -26  -8 -10    2.40    6.00
  27   7   9    0.40    6.20
 -27  -7  -9    1.20    6.30
  28   6   8   -9.40    9.00
 -28  -6  -8    1.00    6.10
  29   5   7   -1.30    5.90
 -29  -5  -7   -3.60    5.50
  30   4   6   -5.80    6.10
 -30  -4  -6   -3.10    8.30
  31   3   5    0.40    6.40
 -31  -3  -5   -2.90    7.30
  32   2   4    7.70    6.80
 -32  -2  -4    3.20    6.30
  33   1   3   -3.60    7.50
 -33  -1  -3    6.00    6.40
  34   0   2    0.30    5.60
 -34   0  -2   -1.60    5.70
  35  -1   1    2.20    5.70
 -35   1  -1    2.00    5.10
  36  -2   0    2.50    6.70
 -36   2   0   -4.50    6.90
  37  -3  -1    6.30    7.60
 -37   3   1    2.20    8.80
  38  -4  -2    6.80    9.70
 -38   4   2    0.30    9.40
  39  -5  -3    6.20    9.60
 -39   5   3    6.50    9.20
  40  -6  -4   -0.70    7.60
   3  29  31   -2.10   10.00
   4  28  30    2.60   13.00
   5  27  29   -5.60   13.40
   6  26  28    2.00   10.60
   7  25  27    5.30    8.80
  -7 -25 -27   -2.10    7.40
   8  24  26   -0.20    9.50
  -8 -24 -26   -1.20    7.70
   9  23  25   11.70   10.40
  -9 -23 -25    8.60    9.20
  10  22  24    7.10    8.30
 -10 -22 -24    2.80    8.50
  11  21  23    1.50    9.00
 -11 -21 -23   -6.10   11.50
  12  20  22    2.60    7.90
 -12 -20 -22   -6.30    6.80
  13  19  21    1.70    6.30
 -13 -19 -21    3.70    8.40
  14  18  20   -6.40    8.60
 -14 -18 -20   -2.00    8.30
  15  17  19   -2.80    7.90
 -15 -17 -19    2.90    8.90
  16  16  18   -8.00   10.90
 -16 -16 -18    7.90    8.10
  17  15  17   -4.10    7.60
 -17 -15 -17    0.80    7.40
  18  14  16    4.70   10.90
 -18 -14 -16   10.20    7.00
  19  13  15    1.40    7.20
 -19 -13 -15    1.60    7.10
  20  12  14    2.60    7.40
 -20 -12 -14   -1.10    6.70
  21  11  13   -2.70    6.80
 -21 -11 -13   -4.20    6.90
  22  10  12   -3.00   10.20
 -22 -10 -12    4.40    5.90
  23   9  11   -2.40    6.40
 -23  -9 -11   -2.10    6.40
  24   8  10   -5.90    5.80
 -24  -8 -10    1.50    6.00
  25   7   9    8.40    6.60
 -25  -7  -9    3.20    6.20
  26   6   8   -2.30    6.70
 -26  -6  -8    4.20    9.10
  27   5   7   -3.50   10.40
 -27  -5  -7    1.90    6.10
  28   4   6    2.80    7.30
 -28  -4  -6   11.10    8.10
  29   3   5   -1.50    6.30
 -29  -3  -5   -4.00    8.10
  30   2   4    4.30    7.00
 -30  -2  -4   11.30    6.10
  31   1   3    0.40    7.40
 -31  -1  -3   -1.70    6.80
  32   0   2   -3.00    7.20
 -32   0  -2   -3.50    6.50
  33  -1   1   -0.90    9.10
 -33   1  -1    3.20    6.70
  34  -2   0    1.20    6.60
 -34   2   0   -0.30    5.30
  35  -3  -1    2.70    6.90
 -35   3   1    4.50    7.90
  36  -4  -2   15.20    6.40
 -36   4   2   -0.80    6.20
  37  -5  -3    0.50    7.60
 -37   5   3   -1.60    6.20
  38  -6  -4   -0.90    7.30
  39  -7  -5   -3.70    8.60
   1  29  31   -0.50    8.70
   2  28  30    2.80   12.00
   3  27  29    7.50   11.90
  -3 -27 -29    4.10   14.70
   4  26  28   -0.60   10.90
  -4 -26 -28    2.40   14.10
   5  25  27    7.70   13.50
  -5 -25 -27   -4.20   11.60
   6  24  26    6.30    9.50
  -6 -24 -26   -9.50   15.80
   7  23  25    6.90    9.70
  -7 -23 -25    2.30   14.00
   8  22  24   -4.00   16.10
  -8 -22 -24    1.40    9.80
   9  21  23   -9.20    9.40
  -9 -21 -23   -2.80    8.70
  10  20  22    4.80    8.80
 -10 -20 -22   -4.80    9.60
  11  19  21   -8.80    8.40
 -11 -19 -21    7.00    8.00
  12  18  20   -4.20    8.20
 -12 -18 -20   -0.80    8.50
  13  17  19   -0.60    7.60
 -13 -17 -19   -5.40    8.20
  14  16  18   -1.20    8.00
 -14 -16 -18   -1.60    8.50
  15  15  17    6.90   11.60
 -15 -15 -17    6.40    8.00
  16  14  16   10.50   11.00
 -16 -14 -16    4.10    7.80
  17  13  15   -8.20    7.20
 -17 -13 -15    2.80    7.30
  18  12  14    0.20   10.50
 -18 -12 -14   -2.40    7.10
  19  11  13    0.90    6.50
 -19 -11 -13   -3.30    9.80
  20  10  12   -6.00    7.10
 -20 -10 -12   -2.40    6.60
  21   9  11    8.80    8.30
 -21  -9 -11    5.90    6.00
  22   8  10    0.30    6.10
 -22  -8 -10    0.20    6.00
  23   7   9   -0.40    6.60
 -23  -7  -9    1.60    6.30
  24   6   8   -5.70    6.60
 -24  -6  -8   -6.20    5.80
  25   5   7   -1.40    6.80
 -25  -5  -7   -0.40    6.20
  26   4   6   -2.90    7.20
  27   3   5    0.10    9.50
 -27  -3  -5    5.30    6.50
  28   2   4   -1.60    7.50
 -28  -2  -4   -0.40    6.90
  29   1   3   -0.40    7.20
 -29  -1  -3   -1.60    6.30
  30   0   2    0.80    7.80
 -30   0  -2   -0.90    6.60
  31  -1   1   10.10    7.20
 -31   1  -1   -9.80    9.90
  32  -2   0   -4.90    7.50
 -32   2   0    0.80    6.40
  33  -3  -1    9.00    8.80
 -33   3   1   -3.90    6.50
  34  -4  -2   -4.10    7.80
 -34   4   2    4.00    6.50
  35  -5  -3   -2.30    8.00
 -35   5   3   -3.40    5.90
 -36   6   4    3.70    8.40
  37  -7  -5   -0.50    8.10
 -37   7   5    2.40    6.60
  38  -8  -6   -0.90    7.00
  40 -10  -8   -2.30    5.70
   0  28  30    2.90   11.30
   0 -28 -30    0.40   13.90
   1  27  29   -1.90   11.60
  -1 -27 -29    1.00   16.00
   2  26  28    3.00    7.90
  -2 -26 -28    2.20   16.80
   3  25  27   -0.40    9.30
  -3 -25 -27    1.80   16.70
   4  24  26   -1.50   12.00
  -4 -24 -26   -0.80    9.20
   5  23  25    1.40   13.60
  -5 -23 -25   -5.00   13.10
   6  22  24    3.20   10.50
  -6 -22 -24   -4.50   15.60
   7  21  23   19.70   13.10
  -7 -21 -23   -8.60   15.10
   8  20  22   -4.40    9.40
  -8 -20 -22   15.70   14.50
   9  19  21   13.80    8.90
  -9 -19 -21   -2.30    9.70
  10  18  20   -3.50    9.70
 -10 -18 -20   -2.40   10.60
  11  17  19   -0.50    8.70
 -11 -17 -19   -4.20    9.10
  12  16  18   -1.90    7.90
 -12 -16 -18   11.80    7.10
  13  15  17    2.20    7.60
 -13 -15 -17    5.60    8.10
  14  14  16   -7.30    7.20
 -14 -14 -16   -1.50    8.50
  15  13  15    0.90   10.50
 -15 -13 -15    0.30    7.00
  16  12  14   15.80   10.50
 -16 -12 -14    5.90    7.30
  17  11  13    8.70    7.40
 -17 -11 -13   -0.30    6.80
  18  10  12   -4.10    9.20
 -18 -10 -12    3.70    5.80
  19   9  11    6.20    6.40
 -19  -9 -11    5.20    5.80
  20   8  10    0.50    6.40
 -20  -8 -10    5.20    5.70
  21   7   9    8.40    6.60
 -21  -7  -9   10.10    6.20
  22   6   8    3.30    6.70
 -22  -6  -8   -0.80    5.80
  23   5   7    4.70    6.80
 -23  -5  -7   13.10    6.10
  24   4   6   -0.80    7.20
 -24  -4  -6   -6.30    9.50
  25   3   5    6.90    7.60
 -25  -3  -5    4.70    6.60
  26   2   4    1.70    7.50
 -26  -2  -4    0.50    9.70
  27   1   3    2.90    7.40
 -27  -1  -3   -7.30    7.30
  28   0   2    0.90    7.90
 -28   0  -2    5.90    7.20
  29  -1   1    3.50    7.50
 -29   1  -1    4.40   11.20
  30  -2   0   10.10   11.30
 -30   2   0   -1.50    6.60
  31  -3  -1   -4.00   12.50
 -31   3   1   -3.70    7.20
  32  -4  -2    0.80    8.30
 -32   4   2   -6.20    9.50
  33  -5  -3    3.10    7.80
 -33   5   3   -2.70    7.30
  34  -6  -4    6.30    8.40
 -34   6   4    0.30    6.40
  35  -7  -5   -7.20    8.70
 -35   7   5    3.20    5.20
  36  -8  -6    0.40    8.70
 -36   8   6    1.30    5.80
  37  -9  -7    1.40    7.40
 -37   9   7   -0.10    5.50
  38 -10  -8   15.70   14.10
  39 -11  -9    0.70    6.00
  40 -12 -10   -1.50   12.50
  -2  28  30    4.70   11.50
   2 -28 -30    3.90   10.90
  -1  27  29   -1.50    6.80
   1 -27 -29   -1.40    9.50
   0  26  28    0.90    9.20
   0 -26 -28   -0.10   12.30
   1  25  27    0.00    8.40
  -1 -25 -27   -6.20    8.10
   2  24  26   -1.30    9.90
  -2 -24 -26   -1.30    6.60
   3  23  25  -10.20   16.40
  -3 -23 -25    2.70   16.30
   4  22  24    5.90   12.50
  -4 -22 -24    2.40   12.50
   5  21  23   -4.70   13.60
  -5 -21 -23    2.60   14.30
   6  20  22   -1.20   16.70
  -6 -20 -22   16.70   19.60
   7  19  21   -2.50   13.90
  -7 -19 -21   10.00   15.40
   8  18  20  -10.70    9.20
  -8 -18 -20    4.70    9.50
   9  17  19   -1.30   10.00
  -9 -17 -19   -5.80    9.90
  10  16  18   -1.80    9.00
 -10 -16 -18    5.30    9.70
  11  15  17   -0.80    8.40
 -11 -15 -17    7.60    8.80
  12  14  16   -5.20    8.10
 -12 -14 -16    1.20    8.30
  13  13  15    4.90    7.70
 -13 -13 -15   -1.10    8.30
  14  12  14    9.20    8.80
 -14 -12 -14    6.70    8.20
  15  11  13   -3.90    7.20
 -15 -11 -13    1.60    7.10
  16  10  12   -2.60    7.00
 -16 -10 -12    0.20    6.20
  17   9  11    3.60   10.80
 -17  -9 -11    2.30    6.10
  18   8  10    2.50    6.70
 -18  -8 -10    3.30    6.50
  19   7   9    7.10    6.30
 -19  -7  -9   -6.10    8.50
  20   6   8    7.00    6.70
 -20  -6  -8    5.00   10.30
  21   5   7   -1.80    6.40
 -21  -5  -7   10.40    6.10
  22   4   6    7.70    6.80
 -22  -4  -6    0.90    9.70
  23   3   5    5.40    7.30
 -23  -3  -5  -10.70    6.70
  24   2   4    2.60    7.20
 -24  -2  -4   -7.40    6.80
  25   1   3    1.30    6.70
 -25  -1  -3  -10.00    7.00
  26   0   2    0.10    7.60
 -26   0  -2    4.50    6.70
  27  -1   1    0.10    8.10
 -27   1  -1   -0.10    6.70
  28  -2   0   11.50   12.40
 -28   2   0    5.10    7.30
  29  -3  -1    1.00    8.60
 -29   3   1    0.40    7.10
  30  -4  -2   -4.70   12.90
 -30   4   2   -2.70    6.60
  31  -5  -3   -0.10    9.00
 -31   5   3   -9.10    9.90
  32  -6  -4    2.20    8.50
 -32   6   4    5.80    6.80
  33  -7  -5    0.10    9.30
 -33   7   5    4.60    6.50
  34  -8  -6    0.20    9.10
 -34   8   6   -2.40    5.60
  35  -9  -7   -4.20    7.70
 -35   9   7   -3.50    7.80
  36 -10  -8   -0.60    8.10
 -36  10   8    2.00    6.90
  37 -11  -9   -2.60   11.60
  38 -12 -10   -1.80    7.70
  39 -13 -11    0.20   11.10
  -4  28  30    3.40   11.10
   4 -28 -30    1.70   11.60
  -3  27  29    2.40   15.70
   3 -27 -29   -0.20   11.70
  -2  26  28    0.10   12.10
   2 -26 -28   -4.40   17.50
  -1  25  27   -1.10   12.90
   1 -25 -27    0.20    9.30
   0  24  26    6.10   17.60
   0 -24 -26    4.20   11.70
   1  23  25    4.60   13.90
  -1 -23 -25    8.30    8.90
   2  22  24    6.60   13.30
  -2 -22 -24    4.50   14.80
   3  21  23   15.70   18.00
  -3 -21 -23    7.40   19.30
   4  20  22    1.10   14.50
  -4 -20 -22   -1.60   17.20
   5  19  21   13.50   12.70
  -5 -19 -21    8.30   17.40
   6  18  20    4.80    9.80
  -6 -18 -20   -8.00   11.10
   7  17  19    6.80    8.40
  -7 -17 -19   -3.40    9.80
   8  16  18   -6.40    8.20
  -8 -16 -18    4.40    9.70
   9  15  17    8.10    8.40
  -9 -15 -17    3.10    9.20
  10  14  16    5.20    7.30
 -10 -14 -16   -1.10    9.30
  11  13  15   -1.20    7.80
 -11 -13 -15   -1.50    9.10
  12  12  14    0.20    8.20
 -12 -12 -14   -2.70    8.20
  13  11  13   -2.60   10.90
 -13 -11 -13    2.90    6.60
  14  10  12    9.10    7.20
 -14 -10 -12   11.80    6.60
  15   9  11   11.30    6.20
 -15  -9 -11    7.80    6.40
  16   8  10    3.40    9.40
 -16  -8 -10   -3.70    5.90
  17   7   9   26.90    6.20
 -17  -7  -9   14.10    6.20
  18   6   8    0.90    6.40
 -18  -6  -8    4.30    6.00
  19   5   7    1.80    6.70
 -19  -5  -7    8.60    5.90
  20   4   6   -8.30    7.10
 -20  -4  -6   -1.20    9.90
  21   3   5    7.80    7.50
 -21  -3  -5    1.70   10.60
  22   2   4    6.90    7.50
 -22  -2  -4    2.40    6.80
  23   1   3   -2.30   11.60
 -23  -1  -3   -1.10    8.60
  24   0   2   -6.10    8.60
 -24   0  -2    3.10    9.40
  25  -1   1   -8.30    7.50
 -25   1  -1    5.90    6.70
  26  -2   0   -5.70   12.30
 -26   2   0    3.10    7.30
  27  -3  -1   12.10   12.30
 -27   3   1   -0.20    7.60
  28  -4  -2    5.80    7.20
 -28   4   2   -1.60    7.30
  29  -5  -3    3.90   10.80
 -29   5   3    2.00   11.90
  30  -6  -4    8.60    7.90
 -30   6   4   -1.00   11.30
  31  -7  -5    6.70    9.80
 -31   7   5   -4.00    7.90
  32  -8  -6    4.70    9.20
 -32   8   6    0.50    7.00
  33  -9  -7   -2.00    9.50
 -33   9   7    7.60    6.20
  34 -10  -8    0.30    7.90
 -34  10   8   -0.80    7.00
  35 -11  -9   -7.50    9.30
 -35  11   9   -8.40   10.00
  36 -12 -10   12.10    9.70
 -36  12  10    3.20    8.70
  37 -13 -11  -10.40    7.00
  38 -14 -12   -2.80   11.10
   6 -28 -30    3.80   12.30
  -5  27  29    3.30    8.50
   5 -27 -29    5.00   11.30
  -4  26  28   -5.40    9.30
   4 -26 -28    1.90    9.80
  -3  25  27    1.10   11.00
   3 -25 -27    5.60   10.70
  -2  24  26   -3.00    9.10
   2 -24 -26    0.70    9.90
  -1  23  25   17.20   11.20
   1 -23 -25   -4.10   12.40
   0  22  24   -2.90   10.10
   0 -22 -24   -3.80   10.30
  -1 -21 -23   -6.90   17.50
   2  20  22  -16.70   17.80
  -2 -20 -22   12.10   23.50
   3  19  21    5.20   14.60
  -3 -19 -21    3.10   18.40
   4  18  20    7.50   14.10
  -4 -18 -20   13.60   16.10
   5  17  19    6.10    9.40
  -5 -17 -19    5.20   10.20
   6  16  18    6.90   15.00
  -6 -16 -18   -9.50   14.80
   7  15  17   -5.30    9.20
  -7 -15 -17   -5.60    9.00
   8  14  16    4.70    7.90
  -8 -14 -16   -8.20    9.40
   9  13  15   -4.40    8.10
  -9 -13 -15    4.40    7.80
  10  12  14    9.30    8.60
 -10 -12 -14    5.90    7.40
  11  11  13    9.10    6.80
 -11 -11 -13    9.00    8.50
  12  10  12   17.30    7.60
 -12 -10 -12   18.50    7.70
  13   9  11    2.30   10.10
 -13  -9 -11   -2.70    7.10
  14   8  10   -1.40    6.40
 -14  -8 -10   -4.50    6.20
  15   7   9   22.10    6.40
 -15  -7  -9   31.30    9.20
  16   6   8   28.20    6.40
 -16  -6  -8   25.90    6.20
  17   5   7   10.30    6.40
 -17  -5  -7    2.20    9.80
  18   4   6   -3.60    6.80
 -18  -4  -6    2.00    8.70
  19   3   5    5.30    6.70
 -19  -3  -5    1.70    6.90
  20   2   4    0.40    7.80
 -20  -2  -4    4.20    6.70
  21   1   3    1.40    9.80
 -21  -1  -3   12.40    6.80
  22   0   2    6.40    8.10
 -22   0  -2   13.20    7.20
  23  -1   1   -6.60    7.90
 -23   1  -1    1.50    6.90
  24  -2   0    0.80    7.90
 -24   2   0    7.30    6.90
  25  -3  -1   -4.70    8.40
 -25   3   1    3.40    7.70
  26  -4  -2   -0.80    9.10
 -26   4   2   -9.30    8.00
  27  -5  -3    3.30    9.70
 -27   5   3   -0.60    8.40
  28  -6  -4   -0.70    9.10
  29  -7  -5   14.40    9.60
 -29   7   5   -0.40    8.00
  30  -8  -6    4.30    8.70
 -30   8   6    2.60    7.20
  31  -9  -7    3.60    9.70
 -31   9   7    2.40    7.70
  32 -10  -8    1.60    9.70
 -32  10   8    4.70    7.80
  33 -11  -9   14.70   16.50
 -33  11   9    3.30    6.90
  34 -12 -10    4.40    9.90
 -34  12  10    2.60    7.40
  35 -13 -11   -2.20   11.10
 -35  13  11   -0.30    7.70
  36 -14 -12   -7.10    9.00
 -36  14  12    3.10   10.20
  37 -15 -13    1.00   11.80
 -37  15  13    4.10    9.30
  -7  27  29    7.50   15.90
   7 -27 -29    2.60   16.90
  -6  26  28   -1.10   10.30
   6 -26 -28   -7.70   11.70
  -5  25  27   -7.30    9.00
   5 -25 -27   -8.00   11.90
  -4  24  26   -0.90   10.70
   4 -24 -26    1.80   10.50
  -3  23  25   -9.40   10.20
   3 -23 -25   -0.70   11.90
  -2  22  24    0.60   10.30
   2 -22 -24    0.00   11.20
  -1  21  23  -11.20   11.20
   1 -21 -23    0.80   12.30
   0  20  22   12.60   16.00
   0 -20 -22   14.40   19.60
   1  19  21    2.40   15.10
  -1 -19 -21   -6.70   19.10
   2  18  20   -1.10   16.60
  -2 -18 -20   28.10   22.80
   3  17  19  -13.10   12.30
  -3 -17 -19  -24.40   17.10
   4  16  18    0.90    9.00
  -4 -16 -18    2.30   10.00
   5  15  17   -1.90    8.30
  -5 -15 -17  -11.90   13.60
   6  14  16   11.10    8.60
  -6 -14 -16   -1.00    8.90
   7  13  15    4.40    8.10
  -7 -13 -15    3.30    8.20
   8  12  14   18.90    8.10
  -8 -12 -14    1.60    8.00
   9  11  13    1.10    8.80
  -9 -11 -13    8.10    8.60
  10  10  12   -8.30    7.80
 -10 -10 -12    2.90    6.80
  11   9  11   24.10    7.50
 -11  -9 -11   26.40    6.80
  12   8  10   12.80   10.00
 -12  -8 -10   20.40    7.10
  13   7   9   33.70    6.00
 -13  -7  -9   46.40    6.60
  14   6   8   13.10    9.00
 -14  -6  -8   12.40    9.80
  15   5   7   47.90   10.10
 -15  -5  -7   49.50    6.20
  16   4   6   18.70    6.50
  17   3   5    5.50    6.60
 -17  -3  -5    6.20    6.30
  18   2   4   26.50    7.00
 -18  -2  -4   26.90    6.80
  19   1   3    2.00    7.50
 -19  -1  -3   18.10    7.00
  20   0   2   28.40    7.30
 -20   0  -2   14.60    6.40
  21  -1   1    1.20    7.80
 -21   1  -1   -4.90    7.00
  22  -2   0   17.50    8.70
 -22   2   0    7.10    7.70
  23  -3  -1   -4.50    8.70
 -23   3   1   -6.90    7.40
  24  -4  -2  -10.50    8.90
 -24   4   2    4.10    8.00
  25  -5  -3    6.20    9.50
 -25   5   3   10.80    8.70
  26  -6  -4    7.00    9.60
 -26   6   4    1.50    8.70
  27  -7  -5   -1.00   16.50
 -27   7   5    3.90    9.30
  28  -8  -6    5.20   10.20
 -28   8   6    0.20    9.50
  29  -9  -7    4.70   10.30
 -29   9   7    9.90    8.80
  30 -10  -8    9.50    9.70
 -30  10   8    7.70    7.50
  31 -11  -9   -4.90   11.70
 -31  11   9    2.90    9.00
  32 -12 -10   -6.40   17.00
 -32  12  10   -0.70    9.50
  33 -13 -11    6.20    9.90
 -33  13  11    2.00    7.60
  34 -14 -12   -3.40    9.50
 -34  14  12   -2.40    8.60
  35 -15 -13    1.50   11.10
 -35  15  13    5.10   12.50
  36 -16 -14   -3.20   11.90
 -36  16  14    2.10    9.20
   9 -27 -29    2.10   11.70
  -8  26  28   -0.30    8.10
   8 -26 -28   -1.10   10.30
  -7  25  27    5.40   10.10
   7 -25 -27    1.80   14.00
  -6  24  26    7.20   11.60
   6 -24 -26    5.40   19.80
  -5  23  25   -0.60   10.10
   5 -23 -25    5.60   11.40
  -4  22  24    0.10   10.40
   4 -22 -24    8.20   11.60
  -3  21  23   -6.50    9.60
   3 -21 -23   -0.20   11.40
  -2  20  22   -8.70   12.10
   2 -20 -22   -4.90   13.60
  -1  19  21    1.90   11.20
   1 -19 -21   -4.80   12.20
   0  18  20   -5.50   10.30
   0 -18 -20   21.60   11.90
   1  17  19  -11.20   18.40
  -1 -17 -19   15.70   16.30
   2  16  18    7.50   15.90
  -2 -16 -18   16.70   19.70
   3  15  17    7.50   12.20
  -3 -15 -17  -23.10   18.80
   4  14  16   19.80    9.30
  -4 -14 -16   10.00    9.80
   5  13  15   -9.90    8.50
  -5 -13 -15    3.80    8.90
   6  12  14   10.70    7.40
  -6 -12 -14    8.30    9.50
   7  11  13    4.00    8.90
  -7 -11 -13   -4.40    8.30
   8  10  12   23.40    7.00
  -8 -10 -12   29.30    7.40
   9   9  11   15.60    7.50
  -9  -9 -11   14.70    7.60
  10   8  10   41.20    7.30
 -10  -8 -10   29.90    7.50
  11   7   9   42.90    9.50
 -11  -7  -9   21.60    5.80
  12   6   8   11.80    5.70
 -12  -6  -8    1.70    5.10
  13   5   7   34.90    8.10
 -13  -5  -7   36.80    5.40
  14   4   6   28.90    7.10
 -14  -4  -6   25.00    5.20
  15   3   5   -7.10    8.10
 -15  -3  -5    3.80    5.40
  16   2   4    3.50    6.40
 -16  -2  -4   -3.70    5.60
  17   1   3    0.80    6.40
 -17  -1  -3    3.60    6.10
  18   0   2   32.10    7.40
 -18   0  -2   54.60    7.40
  19  -1   1    7.20    7.60
 -19   1  -1   20.70   10.10
  20  -2   0   20.60    8.60
 -20   2   0   22.50    8.40
  21  -3  -1    7.70    9.20
 -21   3   1   -2.20    7.40
  22  -4  -2    4.90    8.80
 -22   4   2   12.20    7.80
  23  -5  -3   14.30   10.10
 -23   5   3    4.70    7.50
  24  -6  -4    5.30    9.10
 -24   6   4   -2.90    7.30
  25  -7  -5    9.30    9.50
 -25   7   5    6.30    8.30
  26  -8  -6   -2.60    9.70
 -26   8   6   -1.00    8.50
  27  -9  -7    0.10   10.00
 -27   9   7    9.70    8.90
  28 -10  -8   -8.80   11.90
 -28  10   8    3.60   10.20
  29 -11  -9    7.10   11.90
 -29  11   9    0.70    8.90
  30 -12 -10   -5.20   12.00
 -30  12  10    2.80    8.10
  31 -13 -11   -6.70   11.40
 -31  13  11   -3.40    8.80
  32 -14 -12   -0.20   11.80
 -32  14  12   -2.60    8.70
  33 -15 -13   -3.90   11.10
 -33  15  13    2.30    8.30
  34 -16 -14   -5.20   11.00
 -34  16  14    7.30   12.20
  35 -17 -15   -3.20    8.70
 -35  17  15   -0.60   10.10
  36 -18 -16   -1.00   13.60
 -11  27  29    3.60    9.40
  11 -27 -29    3.30    8.10
 -10  26  28    1.90    8.60
  10 -26 -28    0.20   12.00
  -9  25  27    4.10    8.60
   9 -25 -27    1.10   11.40
  -8  24  26    3.20    9.90
   8 -24 -26   -3.10   13.90
  -7  23  25    1.40    9.60
   7 -23 -25    2.90   12.90
  -6  22  24    2.00    9.40
   6 -22 -24    9.20   11.90
  -5  21  23   26.40   11.70
   5 -21 -23   10.00   15.40
  -4  20  22   16.00   12.00
   4 -20 -22   -2.80   13.10
  -3  19  21   -4.00   11.70
   3 -19 -21   14.00   20.20
  -2  18  20    3.10   12.20
   2 -18 -20   -7.50   14.70
  -1  17  19   18.20   15.70
   1 -17 -19   -8.70   16.80
   0  16  18    7.50   14.60
   0 -16 -18   -3.40   16.20
   1  15  17    5.60   10.90
  -1 -15 -17   14.30   16.00
   2  14  16    2.60   17.20
  -2 -14 -16   17.30   18.90
   3  13  15   -5.00    8.80
  -3 -13 -15    0.40   11.20
   4  12  14   -7.80    9.90
  -4 -12 -14    5.40   11.20
   5  11  13   -0.30    9.20
  -5 -11 -13   -5.40    9.80
   6  10  12    3.50    7.00
  -6 -10 -12    2.60    7.20
   7   9  11   22.10    7.00
  -7  -9 -11   28.30    7.10
   8   8  10    3.10    5.70
  -8  -8 -10    7.00    6.30
   9   7   9  142.40    8.80
  -9  -7  -9  146.00    9.00
  10   6   8   29.30    6.70
 -10  -6  -8   34.70    6.30
  11   5   7   54.60    5.40
 -11  -5  -7   54.30    5.60
  12   4   6   83.20    6.30
 -12  -4  -6   62.90    5.20
  13   3   5   32.30    5.40
 -13  -3  -5   47.70    7.20
  14   2   4   91.30    7.30
 -14  -2  -4   95.40    7.20
  15   1   3   -4.10    5.70
 -15  -1  -3   -7.90    5.10
  16   0   2  157.80    9.60
 -16   0  -2  184.30    9.40
  17  -1   1    0.60    6.80
 -17   1  -1   12.00    6.40
  18  -2   0   36.40    8.40
 -18   2   0   35.80    7.70
  19  -3  -1   21.90    8.60
 -19   3   1   11.30    7.00
  20  -4  -2    9.30    9.10
 -20   4   2   20.90    8.00
  21  -5  -3   16.50    9.80
 -21   5   3    5.10    8.90
  22  -6  -4   -0.90   10.10
 -22   6   4    4.80    8.70
  23  -7  -5    3.70   10.60
 -23   7   5    7.90    9.10
  24  -8  -6   -1.30   11.00
 -24   8   6   13.10    9.50
  25  -9  -7   -1.90   11.60
 -25   9   7    5.60    9.90
  26 -10  -8    6.80   10.40
 -26  10   8    0.50    9.20
  27 -11  -9    4.80   10.90
 -27  11   9   -6.00    9.50
  28 -12 -10    5.60   11.80
 -28  12  10   -1.40   10.30
  29 -13 -11    6.50   12.70
 -29  13  11   -1.80    9.30
  30 -14 -12    8.90   11.60
 -30  14  12    1.30    9.10
  31 -15 -13   -4.50   12.00
 -31  15  13   -2.20    9.80
  32 -16 -14    0.80   11.70
 -32  16  14    4.00    7.60
  33 -17 -15   10.20   10.70
 -33  17  15    4.60    7.60
  34 -18 -16   -2.00   10.50
 -12  26  28   -2.40   14.70
  12 -26 -28    8.00   11.10
 -11  25  27    1.90    8.60
  11 -25 -27    6.60   12.00
 -10  24  26   -3.00    9.50
  10 -24 -26   18.80   13.30
  -9  23  25    7.10   13.00
   9 -23 -25  -11.00   12.30
  -8  22  24    2.80   10.00
   8 -22 -24    7.80   13.30
  -7  21  23    0.60   10.50
   7 -21 -23    5.40   11.80
  -6  20  22    2.90   10.80
   6 -20 -22   24.50   13.10
  -5  19  21    9.90   11.10
   5 -19 -21    3.40   13.70
  -4  18  20    1.70   11.60
   4 -18 -20  -10.60   13.40
  -3  17  19   -1.80   10.90
   3 -17 -19    5.60   12.40
  -2  16  18   -5.20   16.00
   2 -16 -18   -2.00   17.20
  -1  15  17    0.70   15.40
   1 -15 -17   26.50   17.10
   0  14  16   52.50   18.20
   0 -14 -16   55.80   16.40
   2  12  14   56.30    9.70
  -2 -12 -14   68.40   11.90
   3  11  13   -8.00   12.60
  -3 -11 -13   -1.50   12.20
   4  10  12   47.30    8.20
  -4 -10 -12   35.10    8.90
   5   9  11   21.50    6.00
  -5  -9 -11   17.70    8.20
   6   8  10   28.90    6.80
  -6  -8 -10   34.80    6.50
   7   7   9  117.40    8.60
  -7  -7  -9  118.90    9.20
   8   6   8  307.50   18.60
  -8  -6  -8  280.80   12.50
   9   5   7  308.60   17.50
  -9  -5  -7  309.60   12.80
  10   4   6  193.10    8.70
 -10  -4  -6  192.10    8.60
  11   3   5  215.90    9.20
 -11  -3  -5  237.70   12.00
  12   2   4   40.90    7.90
 -12  -2  -4   43.40    5.00
  13   1   3   52.60    5.70
 -13  -1  -3   54.60    5.80
  14   0   2   85.70    7.00
 -14   0  -2   86.80    6.30
  15  -1   1   -7.80    6.10
 -15   1  -1   -2.30    5.80
  16  -2   0  142.70    9.60
 -16   2   0  202.10   14.50
  17  -3  -1    8.50   11.30
 -17   3   1   -1.40    6.90
  18  -4  -2   30.00    8.60
 -18   4   2   31.60    6.90
  19  -5  -3   -1.00    9.60
 -19   5   3    8.90    7.80
  20  -6  -4   11.80    9.80
 -20   6   4   -8.00    9.70
  21  -7  -5   -1.30   10.30
 -21   7   5   -2.30    9.30
  22  -8  -6    6.40   11.10
 -22   8   6   -5.20    8.50
  23  -9  -7    7.40   10.70
 -23   9   7   -9.20    8.30
  24 -10  -8  -13.30   11.30
 -24  10   8    1.00    9.10
  25 -11  -9    4.80   11.00
 -25  11   9    5.00   10.40
  26 -12 -10    5.60   11.10
 -26  12  10   -6.00    9.90
  27 -13 -11   13.70   12.10
 -27  13  11   -5.10    8.80
  28 -14 -12    5.10   12.30
 -28  14  12    3.40   14.60
  29 -15 -13    9.50   12.10
 -29  15  13   11.70    9.50
  30 -16 -14   -6.10   11.50
 -30  16  14    2.20    9.80
  31 -17 -15   -4.20   12.30
 -31  17  15    0.70    9.40
  32 -18 -16   -2.50   10.90
 -32  18  16    3.30    6.40
  33 -19 -17   -2.80   11.00
 -14  26  28    9.60   15.90
  14 -26 -28    5.70    9.20
 -13  25  27    5.60   17.80
  13 -25 -27   -4.80   12.30
 -12  24  26   -1.30    9.00
  12 -24 -26   -8.20   12.90
 -11  23  25    0.30    8.10
  11 -23 -25    0.20   11.50
 -10  22  24    8.30   10.60
  10 -22 -24   -2.80   15.30
  -9  21  23   -2.70   11.80
   9 -21 -23    6.00   15.60
  -8  20  22    5.40   10.70
   8 -20 -22  -13.00   13.60
  -7  19  21    0.00   10.50
   7 -19 -21   15.50   14.80
  -6  18  20   -7.20   11.10
   6 -18 -20    9.30   13.70
  -5  17  19   -3.50   11.30
   5 -17 -19   14.00   13.10
  -4  16  18   -1.60   10.60
   4 -16 -18    9.00   12.60
  -3  15  17   12.80   10.40
   3 -15 -17    6.70   12.10
  -2  14  16   18.70   10.30
   2 -14 -16   10.00   11.60
  -1  13  15   11.70   10.90
   1 -13 -15   18.50   11.40
   0  12  14   68.30   15.50
   0 -12 -14   54.70   20.00
   1  11  13   23.60    9.50
  -1 -11 -13   28.90   10.90
   2  10  12    5.10    7.50
  -2 -10 -12   17.90    8.20
   3   9  11   45.30    7.00
  -3  -9 -11   44.50    8.30
   4   8  10    4.20    7.40
  -4  -8 -10    9.60    6.80
   5   7   9  281.90   13.70
  -5  -7  -9  297.50   21.50
   6   6   8  146.00   13.10
   7   5   7  489.80   18.10
  -7  -5  -7  470.80   27.50
   8   4   6    5.00    4.60
  -8  -4  -6   -3.40    4.50
   9   3   5   29.20    4.70
  -9  -3  -5   29.00    4.40
  10   2   4    8.90    6.40
 -10  -2  -4    4.90    3.90
  11   1   3   -3.90    4.50
 -11  -1  -3   -2.10    4.00
  12   0   2   -0.70    4.50
 -12   0  -2   10.00    5.00
  13  -1   1   52.20    6.10
 -13   1  -1   50.10    5.80
  14  -2   0   68.10    7.30
 -14   2   0   64.60    6.70
  15  -3  -1    2.10    6.10
 -15   3   1   -1.50    6.10
  16  -4  -2    3.40    8.50
 -16   4   2    5.00    7.50
  17  -5  -3   -1.80    8.00
 -17   5   3    4.80    8.20
  18  -6  -4   10.50    9.30
 -18   6   4   17.50    8.20
  19  -7  -5   -3.00   10.00
 -19   7   5    6.50    8.00
  20  -8  -6   16.50    9.50
 -20   8   6   12.30    9.10
  21  -9  -7   -3.80   10.80
 -21   9   7   13.50    8.30
  22 -10  -8   -8.40   11.10
 -22  10   8   -3.00    9.80
  23 -11  -9    3.70   11.90
 -23  11   9    5.50    9.40
  24 -12 -10  -15.90   11.50
 -24  12  10   -9.10    9.70
  25 -13 -11   16.90   12.00
 -25  13  11   -0.60    9.40
  26 -14 -12    1.20   13.40
 -26  14  12    6.60   11.60
  27 -15 -13    5.50   11.30
 -27  15  13   -4.00    9.80
  28 -16 -14    1.00   11.70
 -28  16  14   -9.70   11.40
  29 -17 -15   -2.50   12.00
 -29  17  15    0.90   10.10
  30 -18 -16   11.10   10.20
 -30  18  16   -2.60    8.00
  31 -19 -17   33.40   17.70
 -31  19  17   -2.60   10.90
  32 -20 -18    7.60   15.20
 -16  26  28   -0.50   13.00
 -15  25  27    1.10   15.40
  15 -25 -27   -9.20   18.50
 -14  24  26    2.00    8.70
  14 -24 -26   -3.60   20.30
 -13  23  25    1.10    8.30
  13 -23 -25   -4.80   12.80
 -12  22  24    2.00    9.30
  12 -22 -24   -1.20   13.50
 -11  21  23   -3.60   10.80
  11 -21 -23   -8.40   18.90
 -10  20  22    0.70   10.30
  10 -20 -22    0.40   14.20
  -9  19  21   -7.40   10.60
   9 -19 -21   15.70   13.80
  -8  18  20   23.20   12.70
   8 -18 -20   25.60   15.00
  -7  17  19    6.80   11.40
   7 -17 -19    8.70   17.30
  -6  16  18    3.40   11.80
   6 -16 -18    8.40   13.80
  -5  15  17  -16.60   10.90
   5 -15 -17   -8.50   12.40
  -4  14  16   18.10   10.30
   4 -14 -16   13.90   11.60
  -3  13  15   11.30    9.90
   3 -13 -15    4.80   11.40
  -2  12  14   64.10   10.70
   2 -12 -14   31.20   12.20
  -1  11  13   49.20   10.90
   1 -11 -13   45.80   11.40
   0  10  12   75.70    9.40
   0 -10 -12   73.20   10.00
   1   9  11   36.10    7.50
  -1  -9 -11   39.70    8.20
   2   8  10   -4.80    6.40
  -2  -8 -10    4.40    7.60
   3   7   9  163.70    9.50
  -3  -7  -9  156.70   10.00
   4   6   8    2.00    6.10
  -4  -6  -8    0.70    5.40
   5   5   7   61.80    7.10
  -5  -5  -7   56.20    7.10
   6   4   6  424.80   15.90
  -6  -4  -6  408.60   16.10
   7   3   5  209.70   15.20
  -7  -3  -5  206.80   10.30
   8   2   4   68.30    5.00
   9   1   3   46.80    4.70
  -9  -1  -3   48.70    4.40
  10   0   2   53.60    5.10
 -10   0  -2   53.90    5.00
  11  -1   1    0.10    7.40
 -11   1  -1    2.20    4.60
  12  -2   0    6.30    5.80
 -12   2   0   10.50    5.80
  13  -3  -1   55.80    6.90
 -13   3   1   69.20    6.90
  14  -4  -2   81.80    8.50
 -14   4   2   80.40    7.70
  15  -5  -3   -7.80    8.50
 -15   5   3   -0.50    7.70
  16  -6  -4   11.10    8.10
 -16   6   4   14.60    8.70
  17  -7  -5   30.00    9.50
 -17   7   5   13.90    8.80
  18  -8  -6    0.90   10.20
 -18   8   6   -4.40    9.40
  19  -9  -7   11.70   10.90
 -19   9   7    7.30    9.10
  20 -10  -8   -0.70   11.30
 -20  10   8   -3.30    9.50
  21 -11  -9    0.40   11.10
 -21  11   9   -9.60    9.40
  22 -12 -10   -6.50   10.70
 -22  12  10   -2.20    9.80
  23 -13 -11   14.90   14.60
 -23  13  11    1.90   11.50
  24 -14 -12  -11.80   12.90
 -24  14  12  -13.70   10.60
  25 -15 -13   11.30   12.10
 -25  15  13    2.10   10.80
  26 -16 -14    2.50   13.70
 -26  16  14    4.70   11.90
  27 -17 -15    1.90   10.30
 -27  17  15   -1.20   10.10
  28 -18 -16   -6.90   13.30
 -28  18  16   10.20   11.20
  29 -19 -17    4.10   11.00
 -29  19  17   -0.70    9.40
  30 -20 -18    1.40   17.00
 -30  20  18   -2.50   10.00
  31 -21 -19    2.90   16.50
 -17  25  27    5.70   15.60
  17 -25 -27  -21.80   18.10
 -16  24  26    4.80   15.70
  16 -24 -26   -3.10   17.70
 -15  23  25   -7.60   18.10
  15 -23 -25    2.30   13.50
 -14  22  24    1.60   10.20
  14 -22 -24    9.00   20.90
 -13  21  23   -6.50    9.50
 -12  20  22    0.50   12.70
  12 -20 -22    3.30   25.30
 -11  19  21    9.60   15.20
 -10  18  20  -17.80   13.90
  -9  17  19  -14.40   16.40
   9 -17 -19  -12.70   17.30
  -8  16  18    3.00   15.00
   8 -16 -18   -1.50   16.40
  -7  15  17   -3.40   13.00
   7 -15 -17    5.80   13.60
  -6  14  16   16.60   11.00
   6 -14 -16    5.20   16.30
  -5  13  15   -1.60   10.20
   5 -13 -15  -19.20   16.50
  -4  12  14    7.60   10.00
   4 -12 -14   -5.00   12.30
  -3  11  13    8.20   13.50
   3 -11 -13  -20.10   14.90
  -2  10  12   23.20    8.40
   2 -10 -12   12.40    8.70
  -1   9  11   45.20    8.00
   1  -9 -11   42.60    9.30
   0   8  10   88.10    8.40
   0  -8 -10   68.40    8.80
   1   7   9  228.90   11.30
  -1  -7  -9  222.50   12.10
   2   6   8  133.80    8.60
  -2  -6  -8  136.00    8.30
   3   5   7  199.20   10.00
  -3  -5  -7  195.30   10.20
  -5  -3  -5 1364.40   60.20
   6   2   4   29.60    4.40
  -6  -2  -4   34.90    6.70
  -7  -1  -3   32.00    6.20
   8   0   2    4.50    6.60
  -8   0  -2   11.90    6.40
   9  -1   1   -2.40    5.10
  -9   1  -1   -1.90    5.30
  10  -2   0   49.00    6.70
 -10   2   0   48.30    5.40
  11  -3  -1    0.50    5.30
 -11   3   1    1.40    5.00
  12  -4  -2   50.10    7.00
 -12   4   2   55.20    6.70
  13  -5  -3   20.80    8.00
 -13   5   3   29.00    7.80
  14  -6  -4   16.90    8.80
 -14   6   4    9.00    8.10
  15  -7  -5   34.20    9.30
 -15   7   5   28.80    8.80
  16  -8  -6   23.30    9.80
 -16   8   6   -2.70    9.00
  17  -9  -7   22.00   11.00
 -17   9   7   10.90    9.90
  18 -10  -8    8.80   10.60
 -18  10   8   -0.70    9.40
  19 -11  -9   -2.10   10.90
 -19  11   9    3.00    9.30
  20 -12 -10   -2.80   11.20
 -20  12  10   -8.60   10.20
  21 -13 -11    0.40   14.60
 -21  13  11    3.80   12.30
  22 -14 -12    3.90   12.90
 -22  14  12   -5.60   10.80
  23 -15 -13   10.30   14.20
 -23  15  13   -4.40   12.60
  24 -16 -14   -0.70   11.20
 -24  16  14   15.50   11.00
  25 -17 -15   -7.50   11.60
 -25  17  15   -0.10   10.20
  26 -18 -16    8.70   12.30
 -26  18  16    7.90   12.50
  27 -19 -17  -11.60   10.90
 -27  19  17    2.50   10.40
  28 -20 -18   -4.40   11.70
 -28  20  18    9.10   10.50
  29 -21 -19    4.40   15.90
 -29  21  19   -2.90    7.80
 -17  23  25   -2.60   16.00
  17 -23 -25    0.70   18.60
 -16  22  24   -7.80    9.20
  16 -22 -24   11.70   11.80
 -15  21  23    3.30    9.50
  15 -21 -23    3.10   14.00
  14 -20 -22   16.50   18.80
  13 -19 -21   -2.80   17.80
  12 -18 -20   -1.00   23.80
 -11  17  19   18.90   17.30
  11 -17 -19  -10.30   19.30
 -10  16  18  -12.80   14.50
  -9  15  17  -24.90   15.90
  -8  14  16   -0.70   11.30
   8 -14 -16   -1.70   16.80
  -7  13  15    8.80   15.60
  -6  12  14    0.00   16.90
  -5  11  13    9.90    9.80
   5 -11 -13   15.10   11.60
  -4  10  12   54.50    8.70
   4 -10 -12   41.50   11.10
  -3   9  11   50.10    8.10
   3  -9 -11   40.10    8.80
  -2   8  10   -1.30    7.00
   2  -8 -10   -4.10    7.50
  -1   7   9  226.20   11.00
   1  -7  -9  205.20   10.40
   0   6   8  238.60   11.50
   0  -6  -8  237.20   12.00
   1   5   7  171.00    9.80
  -1  -5  -7  161.20    9.90
   2   4   6   24.50    5.70
  -2  -4  -6   30.00    6.20
   3   3   5   26.90    5.10
  -3  -3  -5   21.50    5.00
   4   2   4  583.40   21.00
  -4  -2  -4  612.30   21.40
   5   1   3   21.30    6.30
  -5  -1  -3    5.90    3.30
   6   0   2  338.60   12.00
  -6   0  -2  302.30   10.90
   7  -1   1   10.50    5.00
  -7   1  -1   15.60    6.50
   8  -2   0    9.40    6.50
  -8   2   0   22.80    5.70
   9  -3  -1   48.90    6.40
  -9   3   1   47.70    6.20
  10  -4  -2    0.60    6.00
 -10   4   2   13.50    5.60
  11  -5  -3  174.70   10.90
 -11   5   3  178.90   11.50
  12  -6  -4   55.30    9.10
 -12   6   4   56.60    8.50
  13  -7  -5   40.00    9.30
 -13   7   5   25.60    7.60
  14  -8  -6    2.30    9.00
 -14   8   6    2.60    8.20
  15  -9  -7   31.60   11.30
 -15   9   7   36.70   10.10
  16 -10  -8   -8.80   11.40
 -16  10   8   -4.50    8.50
  17 -11  -9   21.00   10.20
 -17  11   9    7.20    9.80
  18 -12 -10   10.20   10.70
 -18  12  10    7.70    8.70
  19 -13 -11  -27.20   14.30
 -19  13  11   -6.00   10.30
  20 -14 -12    7.90   12.50
 -20  14  12   10.80   11.40
  21 -15 -13   -2.10   13.30
 -21  15  13   13.10   12.80
  22 -16 -14    0.70   12.50
 -22  16  14   -7.80   10.50
  23 -17 -15   -4.80   13.80
 -23  17  15   -0.80   11.70
  24 -18 -16   -4.50   13.50
 -24  18  16   -2.80   12.50
  25 -19 -17   -5.40   10.20
 -25  19  17    2.80   11.90
  26 -20 -18   -8.30   13.60
 -26  20  18    5.40   11.00
  27 -21 -19   -1.60   11.90
 -27  21  19   -2.10    7.60
 -28  22  20    0.50   12.50
 -20  24  26   -7.60   10.70
  20 -24 -26    3.90   17.90
 -19  23  25    1.80   13.20
 -18  22  24    2.90    8.70
  18 -22 -24    2.90   13.60
 -17  21  23    5.10    8.70
  17 -21 -23    1.20   18.80
 -16  20  22   -8.80    9.90
  16 -20 -22    0.40   14.70
 -15  19  21   -5.80   11.90
  15 -19 -21  -19.60   21.70
 -14  18  20    9.50   10.90
  14 -18 -20  -10.80   16.90
 -13  17  19   -6.70   15.20
  13 -17 -19    0.10   19.40
 -12  16  18   -0.30   15.10
  12 -16 -18   26.70   18.80
 -10  14  16    0.80   14.60
  10 -14 -16   17.10   12.30
   9 -13 -15    7.40   15.90
   8 -12 -14    1.00   14.70
  -7  11  13   -8.10   13.00
   7 -11 -13   -8.30   15.80
  -6  10  12  -15.10    8.70
   6 -10 -12    7.30   13.40
  -5   9  11   26.10    7.60
   5  -9 -11    9.90   13.50
  -4   8  10   28.10    7.70
   4  -8 -10   27.10   11.80
  -3   7   9  173.90   10.10
   3  -7  -9  173.10   16.40
  -2   6   8  140.90    8.80
   2  -6  -8  152.10   13.70
  -1   5   7  157.70    9.70
   1  -5  -7  158.10    9.50
   1   3   5    9.00    4.80
  -1  -3  -5   19.80    5.90
  -3  -1  -3  910.40   29.30
   4   0   2  112.60    4.80
  -4   0  -2  122.60    7.00
   5  -1   1    5.40    5.40
  -5   1  -1    7.40    3.80
   6  -2   0  373.80   14.10
  -6   2   0  379.70   14.40
   7  -3  -1   36.80    8.70
  -7   3   1   32.40    8.80
   8  -4  -2   36.50    5.80
  -8   4   2   38.60    8.80
   9  -5  -3   24.50    6.90
  -9   5   3   30.00    6.50
  10  -6  -4  169.70   11.50
 -10   6   4  183.20   10.40
  11  -7  -5   50.30    8.40
 -11   7   5   58.50    8.20
  12  -8  -6   -9.00    8.70
 -12   8   6    9.00    7.50
  13  -9  -7   40.60    9.30
 -13   9   7   38.10    9.00
  14 -10  -8   -9.30   11.30
 -14  10   8   20.60    9.80
  15 -11  -9    1.40   10.30
 -15  11   9   -0.50   10.10
  16 -12 -10  -13.60   10.70
 -16  12  10    8.90    9.70
  17 -13 -11   11.00   13.40
 -17  13  11    7.60   10.90
  18 -14 -12  -21.90   14.00
 -18  14  12    4.80   11.20
  19 -15 -13   -8.50   12.60
 -19  15  13    4.90   11.90
  20 -16 -14    8.10   12.60
 -20  16  14   -4.40   10.70
  21 -17 -15    6.80   13.30
 -21  17  15    5.70   12.40
  22 -18 -16   10.40   14.20
 -22  18  16   -5.30   12.50
  23 -19 -17   -7.80   12.20
 -23  19  17   -4.10   10.60
  24 -20 -18  -10.10   12.40
 -24  20  18   -3.00   12.00
  25 -21 -19    5.30   11.50
 -25  21  19   -0.50   10.90
  26 -22 -20   -1.20    9.30
 -26  22  20    2.20    6.60
 -27  23  21   21.20   15.40
 -21  23  25    4.70   13.60
  21 -23 -25    9.60   19.50
 -20  22  24   -6.30   12.60
  20 -22 -24   -4.00   13.50
 -19  21  23    1.40    8.30
  19 -21 -23   18.80   13.50
 -18  20  22   -2.80    8.70
  18 -20 -22   -2.00   13.40
 -17  19  21  -12.70   10.40
  17 -19 -21    5.50   14.40
 -16  18  20    5.20   10.70
  16 -18 -20    2.60   13.30
 -15  17  19    3.30   11.30
  15 -17 -19    6.90   13.80
 -14  16  18  -11.50   11.30
  14 -16 -18   22.10   17.70
 -13  15  17    3.70   11.30
  13 -15 -17   -7.00   13.70
 -12  14  16    5.90   10.40
  12 -14 -16    3.70   13.50
 -11  13  15    1.00   11.10
  11 -13 -15   22.20   13.30
 -10  12  14   12.90   10.40
  10 -12 -14   23.20   15.30
  -9  11  13    1.90    9.40
   9 -11 -13  -14.10   11.00
  -8  10  12   30.80   12.30
   8 -10 -12   27.30    9.80
  -7   9  11   26.80   12.60
   7  -9 -11   40.60    9.50
  -6   8  10   23.60   12.60
   6  -8 -10   13.10    8.80
  -5   7   9  301.10   20.50
   5  -7  -9  297.10   13.40
  -3   5   7  216.20   16.90
   3  -5  -7  206.80   17.80
  -1   3   5  -11.00    6.00
   1  -3  -5  -18.80    9.20
   0   2   4  125.10    6.70
   0  -2  -4  126.40    9.30
   2   0   2 5285.50  189.60
  -2   0  -2 4860.60  178.30
   3  -1   1   24.30    2.40
  -3   1  -1   29.30    2.50
   4  -2   0  129.20    6.70
  -4   2   0  133.60    6.90
   5  -3  -1   14.20    4.70
  -5   3   1    4.50    4.60
   6  -4  -2   24.60    7.20
  -6   4   2   36.00    9.40
   7  -5  -3  216.50   13.10
  -7   5   3  212.60   12.10
   8  -6  -4   -4.80    6.40
  -8   6   4   -3.60    5.60
   9  -7  -5  278.80   13.90
  -9   7   5  283.80   15.10
  10  -8  -6   26.30   11.40
 -10   8   6   30.20    8.80
  11  -9  -7   31.00    8.80
 -11   9   7   32.00   10.90
  12 -10  -8   25.20   10.20
 -12  10   8   26.80    8.60
  13 -11  -9   -1.60   10.40
 -13  11   9   18.70    9.40
  14 -12 -10   -5.60   11.20
 -14  12  10   11.10    9.90
  15 -13 -11   -9.20   12.80
 -15  13  11  -14.50   11.10
  16 -14 -12    0.50   16.20
 -16  14  12   12.30   11.10
  17 -15 -13   -7.10   12.70
 -17  15  13   13.60   11.40
  18 -16 -14  -11.10   13.60
 -18  16  14    0.30   11.20
  19 -17 -15    2.70   14.10
 -19  17  15   -1.90   12.30
  20 -18 -16   15.60   13.20
 -20  18  16   -1.90   11.70
  21 -19 -17    6.60   12.70
 -21  19  17  -10.50   10.80
  22 -20 -18    8.90   14.90
 -22  20  18   -5.20   12.10
  23 -21 -19   -6.50   11.00
 -23  21  19    3.70    9.90
  24 -22 -20   -4.30   11.60
 -24  22  20   -2.20    9.50
  25 -23 -21   -7.40    9.70
 -25  23  21    0.20    7.20
 -26  24  22    2.70   11.60
 -22  22  24    8.30   15.60
  22 -22 -24    6.00   19.30
 -21  21  23    4.60    6.80
  21 -21 -23   -5.40   13.60
 -20  20  22    9.70   10.90
  20 -20 -22    9.00   19.30
 -19  19  21    7.20   10.30
  19 -19 -21  -10.00   13.80
 -18  18  20   -2.10   10.60
  18 -18 -20   -6.60   13.40
 -17  17  19   -8.30   12.60
  17 -17 -19  -16.40   15.20
 -16  16  18    2.10   12.30
  16 -16 -18    8.10   14.60
 -15  15  17   -1.20   10.60
  15 -15 -17   -4.00   12.90
 -14  14  16   11.10   13.20
  14 -14 -16    7.70   15.70
 -13  13  15    6.00   10.70
  13 -13 -15    3.00   12.00
 -12  12  14   -5.80   10.90
  12 -12 -14   10.00   13.50
 -11  11  13   17.00   10.90
  11 -11 -13   27.50   12.00
 -10  10  12   -0.10   10.90
  10 -10 -12   -6.00   10.70
  -9   9  11   11.30    8.20
   9  -9 -11    3.00    9.90
  -8   8  10   -5.90    7.40
   8  -8 -10    5.80    8.90
  -7   7   9  133.60   11.10
   7  -7  -9  123.70   11.00
  -6   6   8  203.00   18.60
   6  -6  -8  173.00   10.90
  -5   5   7   69.80    7.20
   5  -5  -7   68.10    8.00
  -4   4   6    7.80    8.10
   4  -4  -6   -3.20    6.10
  -3   3   5   33.90   10.00
   3  -3  -5   29.00    7.90
  -2   2   4  692.40   35.70
   2  -2  -4  641.60   22.70
  -1   1   3   24.60    3.90
   1  -1  -3   32.70    3.00
   2  -2   0 6208.40  164.10
  -2   2   0 6645.10  247.90
   3  -3  -1  850.10   29.20
  -3   3   1  850.40   41.80
   4  -4  -2  513.30   30.10
  -5   5   3 1265.30   60.40
   6  -6  -4  434.30   27.40
  -6   6   4  471.80   19.80
   7  -7  -5  507.70   21.40
  -7   7   5  521.40   21.60
   8  -8  -6  296.30   15.10
  -8   8   6  307.70   15.20
   9  -9  -7  149.60   18.60
  -9   9   7  135.60   11.40
  10 -10  -8   39.20   10.90
 -10  10   8   34.30    9.50
  11 -11  -9   56.90   11.40
 -11  11   9   26.40    9.30
  12 -12 -10   28.10   10.50
 -12  12  10    7.40   10.00
  13 -13 -11   -8.20   11.60
 -13  13  11   -0.10    9.90
  14 -14 -12    8.90   12.50
 -14  14  12   -2.20   10.90
  15 -15 -13   -3.60   12.20
 -15  15  13   -6.60   10.80
  16 -16 -14   15.50   12.00
 -16  16  14   10.20   10.30
  17 -17 -15   -4.90   14.40
 -17  17  15    5.30   11.50
  18 -18 -16   11.90   13.60
 -18  18  16    2.20   11.80
  19 -19 -17    5.70   14.20
 -19  19  17  -15.20   12.70
  20 -20 -18   15.90   13.30
 -20  20  18    5.30   10.80
  21 -21 -19    4.30   12.40
 -21  21  19   -0.80   10.70
  22 -22 -20    1.10   12.70
 -22  22  20   -1.00    9.70
  23 -23 -21    2.60    9.40
 -23  23  21   -0.20    7.80
 -24  24  22    8.00   14.90
 -23  21  23    2.90    7.30
  23 -21 -23   -1.30   10.90
 -22  20  22    3.20    8.40
  22 -20 -22   -8.80   15.30
 -21  19  21    1.20    9.40
  21 -19 -21   -0.20   13.50
 -20  18  20   -1.00   10.40
  20 -18 -20    4.20   14.60
 -19  17  19  -12.00   11.00
  19 -17 -19    4.40   13.50
 -18  16  18   -0.20   12.70
  18 -16 -18   -2.00   14.70
 -17  15  17   -6.20   11.60
  17 -15 -17  -13.70   15.10
 -16  14  16   -6.30   12.30
  16 -14 -16   -8.50   13.10
 -15  13  15    8.50   10.50
  15 -13 -15    8.60   11.30
 -14  12  14   24.90   12.50
  14 -12 -14   19.20   15.00
 -13  11  13   12.80    9.50
  13 -11 -13   -1.70   11.00
 -12  10  12    9.10    9.20
  12 -10 -12   23.70   10.90
 -11   9  11   21.70    9.00
  11  -9 -11   34.80   10.70
 -10   8  10   50.10    8.30
  10  -8 -10   35.40    9.40
  -9   7   9  163.40   10.80
   9  -7  -9  164.90   11.70
  -8   6   8  319.30   16.50
   8  -6  -8  314.20   16.00
  -7   5   7  542.00   22.90
   7  -5  -7  539.60   22.60
  -6   4   6  471.60   19.70
   6  -4  -6  441.40   20.00
   3  -1  -3  783.90   38.60
   2   0  -2 5463.40  195.80
   0   2   0 4370.60  151.90
   1  -3  -1   23.50    4.20
  -1   3   1   30.60    2.80
   2  -4  -2  684.20   34.30
  -2   4   2  679.30   24.20
   3  -5  -3   33.70    9.10
  -3   5   3   41.70    8.80
   4  -6  -4   -5.50    9.30
  -4   6   4    7.90    8.30
   5  -7  -5   81.40    8.20
  -5   7   5   71.80   10.70
  -6   8   6  172.40   16.80
   7  -9  -7  136.10   11.00
  -7   9   7  156.80   14.10
   8 -10  -8   -8.50   16.00
  -8  10   8  -11.10   14.20
   9 -11  -9   13.10    9.80
  -9  11   9    4.70   12.50
  10 -12 -10    3.50   10.60
 -10  12  10   -7.10   10.30
  11 -13 -11    8.50   14.20
 -11  13  11   17.60    9.40
  12 -14 -12  -12.70   12.80
 -12  14  12    3.00   11.40
  13 -15 -13    2.00   11.40
 -13  15  13   13.50   10.10
  14 -16 -14    9.60   15.90
 -14  16  14    8.40   13.70
  15 -17 -15   17.10   13.20
 -15  17  15  -15.50   10.90
  16 -18 -16    9.40   13.70
 -16  18  16   -3.30   11.60
  17 -19 -17    0.20   13.60
 -17  19  17    4.20   12.10
  18 -20 -18   18.10   13.90
 -18  20  18   10.60   11.80
  19 -21 -19    6.20   14.10
 -19  21  19   -2.80   11.10
  20 -22 -20   -1.90   11.60
 -20  22  20   14.80    9.80
  21 -23 -21   -0.80   13.60
 -21  23  21    5.10    7.70
  22 -24 -22    4.30   16.10
 -22  24  22    2.10    7.40
  23 -25 -23    4.20   14.60
 -23  25  23    3.30   13.20
 -26  22  24    6.30   13.10
 -25  21  23   -1.70    8.20
  25 -21 -23   -0.70   10.50
 -24  20  22    4.60    9.30
  24 -20 -22    3.20   12.20
 -23  19  21    2.00   13.30
  23 -19 -21   16.90   13.90
 -22  18  20    1.00    9.80
  22 -18 -20   -2.50   14.00
 -21  17  19  -10.10   11.10
  21 -17 -19   -8.70   12.80
 -20  16  18    2.10   12.30
  20 -16 -18    9.30   14.50
 -19  15  17    8.50   11.90
  19 -15 -17   -4.50   14.50
 -18  14  16  -11.50   11.80
  18 -14 -16    6.60   14.60
 -17  13  15   -3.20   11.20
  17 -13 -15   -6.70   13.70
 -16  12  14   17.70   11.90
  16 -12 -14    3.70   13.00
 -15  11  13   -6.80    9.70
  15 -11 -13   -7.40   11.10
 -14  10  12    7.60   10.20
  14 -10 -12   21.50   11.90
 -13   9  11   -9.10    9.40
  13  -9 -11  -14.80   15.30
 -12   8  10   24.40    8.90
  12  -8 -10   21.20    9.60
 -11   7   9   27.00    8.80
  11  -7  -9   27.10   10.10
 -10   6   8   26.60    6.90
  10  -6  -8   32.20    8.70
  -9   5   7  292.80   15.00
   9  -5  -7  288.70   15.40
  -8   4   6    4.10    6.30
   8  -4  -6   -0.20    7.40
  -7   3   5  227.50   11.60
   7  -3  -5  220.20   12.20
  -6   2   4   36.70    7.00
   6  -2  -4   34.10    7.20
  -5   1   3    7.90    4.60
   5  -1  -3    4.90    4.70
  -4   0   2  136.70    6.30
   4   0  -2  134.80    6.20
  -3  -1   1   32.00    2.00
   3   1  -1   34.90    2.20
  -1  -3  -1   24.80    2.20
   1   3   1   27.60    2.60
   0  -4  -2  133.20    6.90
   0   4   2  140.50    7.30
   1  -5  -3    4.80    5.00
  -1   5   3    1.00    4.80
   2  -6  -4   28.90    6.60
  -2   6   4   19.80    6.10
   3  -7  -5  220.00   16.10
  -3   7   5  229.60   11.50
   4  -8  -6    8.30   12.90
  -4   8   6   10.90    7.80
   5  -9  -7  279.80   19.80
  -5   9   7  293.40   14.80
   6 -10  -8   25.30   12.40
  -6  10   8   37.00    8.60
   7 -11  -9   47.70   13.70
  -7  11   9   29.20   12.40
   8 -12 -10   30.50   14.90
  -8  12  10   23.10   12.40
   9 -13 -11    3.50   12.00
  -9  13  11    7.30   12.90
  10 -14 -12    9.00   11.30
 -10  14  12    5.70   13.30
  11 -15 -13  -14.40   11.60
 -11  15  13   -6.00   15.60
  12 -16 -14   15.60   13.00
 -12  16  14    9.50   18.50
  13 -17 -15  -10.60   13.70
 -13  17  15    9.00   11.10
  14 -18 -16    8.90   14.70
 -14  18  16  -21.00   13.10
  15 -19 -17   19.60   13.30
 -15  19  17    2.50   10.70
  16 -20 -18  -12.00   15.30
 -16  20  18  -25.00   13.50
  17 -21 -19    0.20   12.50
 -17  21  19   -0.10   11.20
  18 -22 -20    8.60   13.70
 -18  22  20    2.20    9.90
  19 -23 -21   -9.10   15.00
 -19  23  21    2.00    9.10
  20 -24 -22   -1.30   13.00
 -20  24  22    5.20    8.80
  21 -25 -23    3.50   17.50
 -21  25  23    6.20   10.40
 -27  21  23    7.20   15.20
 -26  20  22   11.60    7.80
  26 -20 -22    4.20   12.80
 -25  19  21    0.40   11.10
  25 -19 -21    6.90   12.20
 -24  18  20    1.00    9.00
  24 -18 -20   -0.20   11.40
 -23  17  19   13.90   11.10
  23 -17 -19   18.60   12.90
 -22  16  18   -1.50   10.80
  22 -16 -18   12.20   13.60
 -21  15  17    0.90   10.70
  21 -15 -17    0.20   19.20
 -20  14  16   -7.20   12.00
  20 -14 -16    0.20   13.70
 -19  13  15   -0.60   11.70
  19 -13 -15    4.60   13.40
 -18  12  14    1.00    9.70
  18 -12 -14    7.50   11.40
 -17  11  13   -9.00   10.40
  17 -11 -13  -12.30   12.50
 -16  10  12   -0.30   10.10
  16 -10 -12   -0.40   10.90
 -15   9  11   10.80   10.90
  15  -9 -11    7.80   11.00
 -14   8  10    7.10    8.40
  14  -8 -10   11.30    9.80
 -13   7   9   59.30    8.80
  13  -7  -9   43.30    9.20
 -12   6   8   17.50    8.10
  12  -6  -8   -0.70    8.90
 -11   5   7   42.60    8.20
  11  -5  -7   69.30    9.00
 -10   4   6  174.90   10.80
  10  -4  -6  171.70   11.70
  -9   3   5   25.90    5.50
   9  -3  -5   26.40    5.40
  -8   2   4   38.70    5.70
   8  -2  -4   43.60    6.00
  -7   1   3   18.40    5.50
  -6   0   2  363.40   13.60
   6   0  -2  349.30   13.00
  -5  -1   1   15.40    3.90
  -4  -2   0  132.00    5.60
   4   2   0  124.80    5.10
  -3  -3  -1  933.60   25.40
   3   3   1  945.50   36.40
  -2  -4  -2  585.00   26.20
   2   4   2  532.90   24.00
  -1  -5  -3    4.00    5.00
   1   5   3    5.40    4.70
   0  -6  -4   69.50    9.70
   1  -7  -5  159.90    9.70
  -1   7   5  171.10    9.70
   2  -8  -6  128.20    8.80
  -2   8   6  125.70    8.40
   3  -9  -7  176.60   10.90
  -3   9   7  189.90   11.70
   4 -10  -8   46.80    9.00
  -4  10   8   40.20    8.10
   5 -11  -9   15.50   10.60
  -5  11   9   19.70    9.50
   6 -12 -10   13.30   10.20
  -6  12  10    1.00    8.30
   7 -13 -11   28.30   19.10
  -7  13  11   21.80    9.70
   8 -14 -12   16.70   15.50
  -8  14  12    5.40   10.50
   9 -15 -13    1.10   16.20
  -9  15  13    3.10   10.50
  10 -16 -14    1.70   17.40
 -10  16  14    0.10   10.50
  11 -17 -15  -32.40   19.60
 -11  17  15    7.30   15.60
  12 -18 -16    6.50   14.00
 -12  18  16   -2.60   15.50
  13 -19 -17    8.10   13.90
 -13  19  17   -1.20   16.20
  14 -20 -18  -16.80   18.40
 -14  20  18    3.10   21.00
  15 -21 -19    2.30   13.30
 -15  21  19  -12.30   15.80
  16 -22 -20    7.50   16.70
 -16  22  20    1.00   10.50
  17 -23 -21   -8.60   12.90
 -17  23  21   -3.50   10.00
  18 -24 -22    0.00   14.30
 -18  24  22    1.30    9.70
  19 -25 -23   11.30   12.80
 -19  25  23   -6.10    9.30
  20 -26 -24   20.50   18.60
 -20  26  24    4.40    9.20
 -28  20  22    3.00   16.60
 -27  19  21   -5.30    9.60
  27 -19 -21   -3.50   14.10
 -26  18  20   -7.00    9.70
  26 -18 -20    0.50    9.30
 -25  17  19    1.70   11.30
  25 -17 -19   -2.00   10.90
 -24  16  18   -6.80   10.20
  24 -16 -18   -6.30   11.50
 -23  15  17    9.90   11.70
  23 -15 -17   15.10   13.50
 -22  14  16    9.60   11.40
  22 -14 -16   -9.00   12.60
 -21  13  15    0.10   11.90
  21 -13 -15    3.30   12.90
 -20  12  14   -5.90    9.60
  20 -12 -14    4.40   11.50
 -19  11  13   14.20   12.00
  19 -11 -13   -5.10   13.90
 -18  10  12    7.10    8.60
  18 -10 -12    0.60   11.30
 -17   9  11    8.30   10.60
  17  -9 -11   14.00   11.00
 -16   8  10    8.90    9.50
  16  -8 -10   -2.70   11.20
 -15   7   9   27.70   10.50
  15  -7  -9   24.10   11.60
 -14   6   8   16.90    7.90
  14  -6  -8   15.90    8.50
 -13   5   7   29.90    7.10
  13  -5  -7   40.40    7.90
 -12   4   6   51.80    6.60
  12  -4  -6   47.00    7.50
 -11   3   5  173.90    9.40
  11  -3  -5  174.20    9.70
 -10   2   4   13.90    4.90
  10  -2  -4    4.20    6.20
  -9   1   3   41.30    5.30
   9  -1  -3   48.80    6.00
  -8   0   2    9.60    4.10
   8   0  -2    9.30    4.50
  -7  -1   1   11.10    5.60
   7   1  -1   14.00    3.50
  -6  -2   0  375.40   15.90
   6   2   0  342.00   10.40
  -5  -3  -1    6.60    1.90
   5   3   1    7.50    1.90
  -4  -4  -2  547.30   17.50
   4   4   2  547.20   16.80
  -3  -5  -3   27.40    4.80
   3   5   3   28.50    4.50
  -2  -6  -4   28.50    5.30
   2   6   4   28.90    5.30
  -1  -7  -5  177.50    9.50
   1   7   5  177.40    9.50
   0  -8  -6  220.70   11.80
   0   8   6  231.40   11.60
   1  -9  -7  216.60   11.80
  -1   9   7  226.00   10.80
   2 -10  -8   -5.00    9.20
  -2  10   8   -8.60    9.90
   3 -11  -9   34.20    9.50
  -3  11   9   46.40    9.70
   4 -12 -10   46.10    9.50
  -4  12  10   43.20    8.50
   5 -13 -11   11.60   11.40
  -5  13  11  -11.40   10.50
   6 -14 -12   -0.50   11.70
  -6  14  12    9.90    9.80
   7 -15 -13    0.80   13.20
  -7  15  13   -1.00   10.70
   8 -16 -14    2.50   12.70
  -8  16  14    6.60   10.20
   9 -17 -15   -8.80   12.80
  -9  17  15   -5.70   11.50
  10 -18 -16   13.50   13.00
 -10  18  16   -4.30   11.00
  11 -19 -17   -9.90   20.10
 -11  19  17   18.00   11.30
  12 -20 -18   13.50   19.80
 -12  20  18    4.00   11.70
  13 -21 -19    1.80   19.90
 -13  21  19    8.30   11.60
  14 -22 -20    4.60   22.60
 -14  22  20   15.90   11.00
  15 -23 -21    2.60   13.20
 -15  23  21   -4.50   16.60
  16 -24 -22   24.10   20.00
 -16  24  22   18.40   17.40
  17 -25 -23   21.00   13.80
 -17  25  23    3.30   14.50
  18 -26 -24   35.70   24.20
 -18  26  24    3.80   16.70
 -30  20  22   -3.50   15.30
 -29  19  21    2.20   15.70
 -28  18  20   -4.00   10.00
  28 -18 -20   -0.60   11.70
 -27  17  19   25.50   12.30
  27 -17 -19    2.50   11.40
 -26  16  18    5.90   10.60
  26 -16 -18   -2.60    8.90
 -25  15  17   17.80   18.60
  25 -15 -17    1.30   13.00
 -24  14  16    7.50   10.70
  24 -14 -16   16.30   12.30
 -23  13  15    6.00   10.60
  23 -13 -15    7.30   13.00
 -22  12  14    3.90   10.10
  22 -12 -14   -6.00   12.40
 -21  11  13    3.80   11.30
  21 -11 -13    0.60   13.60
 -20  10  12    3.30   10.20
  20 -10 -12   -4.40   12.00
 -19   9  11    0.50   10.20
  19  -9 -11    7.30   11.80
 -18   8  10   11.90    8.20
  18  -8 -10   -9.00   10.00
 -17   7   9    9.60    8.90
  17  -7  -9    7.20    9.90
 -16   6   8   38.80    9.20
  16  -6  -8   17.90    9.10
 -15   5   7   33.80    8.10
  15  -5  -7   37.40    9.50
 -14   4   6   16.60    8.10
  14  -4  -6   20.70   11.90
 -13   3   5   19.50    6.50
  13  -3  -5   29.80    6.60
 -12   2   4   44.50    6.20
  12  -2  -4   41.10    6.40
 -11   1   3    7.40    4.80
  11  -1  -3   -0.30    4.90
 -10   0   2   47.50    5.40
  10   0  -2   49.20    5.70
  -9  -1   1    1.70    4.20
   9   1  -1   -0.40    3.90
  -8  -2   0   13.40    3.20
   8   2   0   13.40    3.50
  -6  -4  -2   28.40    4.70
  -4  -6  -4   11.60    4.50
   4   6   4    0.40    4.50
  -3  -7  -5  187.30    9.40
   3   7   5  219.30   15.10
  -2  -8  -6  118.90    8.00
   2   8   6  117.50    7.60
  -1  -9  -7  190.60   10.60
   1   9   7  215.00   11.00
   0 -10  -8   72.10    8.40
   0  10   8   61.30    8.20
   1 -11  -9   26.50    7.80
  -1  11   9   30.90    7.80
   2 -12 -10   15.30    8.20
  -2  12  10    7.20    7.70
   3 -13 -11    4.10   10.30
  -3  13  11    6.60    9.70
   4 -14 -12   15.70   10.40
  -4  14  12    7.30    9.00
   5 -15 -13   -9.70   12.00
  -5  15  13   11.40    9.40
   6 -16 -14    1.70   11.60
  -6  16  14    8.70   10.20
   7 -17 -15   -5.20   13.80
  -7  17  15   11.10   11.20
   8 -18 -16  -14.70   12.00
  -8  18  16   10.00   10.50
   9 -19 -17    1.30   14.70
  -9  19  17    9.20   11.50
  10 -20 -18    9.50   12.30
 -10  20  18   13.50   11.30
  11 -21 -19   -7.90   14.60
 -11  21  19    1.10   12.00
  12 -22 -20    7.20   13.60
 -12  22  20   13.80   11.20
  13 -23 -21   -1.80   14.50
 -13  23  21   -1.10   11.30
  14 -24 -22   -9.80   13.50
 -14  24  22   -3.90   10.00
  15 -25 -23  -11.90   24.40
 -15  25  23    3.40   12.90
  16 -26 -24   -6.60   17.50
 -16  26  24   -5.20   15.30
  17 -27 -25    0.20   22.90
 -17  27  25   -8.40   17.10
 -31  19  21   -4.10   12.10
 -30  18  20   -8.00   15.30
 -29  17  19    6.10   11.50
  29 -17 -19   -2.40   13.80
 -28  16  18   -4.20    9.80
  28 -16 -18   -3.60    8.90
 -27  15  17    9.90   11.80
  27 -15 -17   -9.30   11.60
 -26  14  16   -5.40   10.90
  26 -14 -16    9.40   11.40
 -25  13  15   -1.30    9.60
  25 -13 -15    1.20    9.40
 -24  12  14   -4.40    9.40
  24 -12 -14   -0.80   10.70
 -23  11  13  -10.50   11.50
  23 -11 -13   -7.70   14.00
 -22  10  12   -4.60   10.00
  22 -10 -12    8.60   12.10
 -21   9  11    4.00    9.50
  21  -9 -11  -12.70   13.00
 -20   8  10   -3.90    8.40
  20  -8 -10    3.90    9.60
 -19   7   9    4.00    8.50
  19  -7  -9    4.20    9.50
 -18   6   8    4.30    8.60
  18  -6  -8    1.10    9.30
 -17   5   7   11.70    7.20
  17  -5  -7   11.70    8.20
 -16   4   6   33.40    7.60
  16  -4  -6   26.30    9.50
 -15   3   5    8.00    6.80
  15  -3  -5    1.30    8.30
 -14   2   4   82.10    7.60
  14  -2  -4  102.90    8.40
 -13   1   3   57.70    6.80
  13  -1  -3   51.80    7.10
 -12   0   2    9.00    4.40
  12   0  -2   15.90    5.80
 -11  -1   1   11.10    4.30
  11   1  -1    1.50    4.80
 -10  -2   0   50.60    3.90
  10   2   0   52.70    4.50
  -9  -3  -1   53.80    3.80
   9   3   1   45.70    3.80
  -8  -4  -2   52.90    3.30
   8   4   2   52.50    3.40
  -7  -5  -3  225.30    9.00
   7   5   3  211.80   12.20
  -6  -6  -4  461.70   22.80
   6   6   4  443.60   21.60
  -5  -7  -5   69.30    6.20
   5   7   5   79.50    5.70
  -4  -8  -6   10.10    5.00
   4   8   6    2.90    4.80
  -3  -9  -7  148.50    9.90
   3   9   7  163.20    9.80
  -2 -10  -8    1.70    6.30
   2  10   8    7.00    6.30
  -1 -11  -9   39.90    7.50
   1  11   9   39.30    7.90
   0 -12 -10   59.50    8.70
   0  12  10   66.50    8.10
   1 -13 -11   14.70    9.50
  -1  13  11    9.50    9.00
   2 -14 -12   64.90   10.30
  -2  14  12   63.40    9.60
   3 -15 -13    6.30   10.60
  -3  15  13   13.10    9.30
   4 -16 -14   13.40   12.80
  -4  16  14   25.30   10.60
   5 -17 -15   -4.40   11.20
  -5  17  15    5.60   10.00
   6 -18 -16    3.20   13.80
  -6  18  16   -0.40   11.40
   7 -19 -17    3.30   13.50
  -7  19  17   -3.70   12.20
   8 -20 -18   -9.90   17.40
  -8  20  18  -11.30   13.20
   9 -21 -19    2.10   13.70
  -9  21  19   -1.90   11.00
  10 -22 -20   30.40   18.50
 -10  22  20    3.70   12.00
  11 -23 -21   -2.20   13.40
 -11  23  21   -3.20   10.30
  12 -24 -22   -4.50   15.20
 -12  24  22   -4.40   10.50
  13 -25 -23    0.50   13.90
 -13  25  23   -4.70    9.80
  14 -26 -24    2.10   13.80
 -14  26  24    6.00   10.80
  15 -27 -25   -4.40   12.30
 -15  27  25    0.70   15.10
 -31  17  19   -5.00    8.60
 -30  16  18    1.70   10.00
  30 -16 -18    1.90   10.10
 -29  15  17    3.40   10.50
  29 -15 -17   10.30   11.10
 -28  14  16   -8.60    9.60
  28 -14 -16    0.20   13.80
 -27  13  15    7.30   10.40
  27 -13 -15   -1.50    9.40
 -26  12  14   -0.40    9.80
  26 -12 -14    1.10   10.00
 -25  11  13   -1.50   10.70
  25 -11 -13   -4.20   11.20
 -24  10  12   -4.60    9.70
  24 -10 -12    6.00   11.90
 -23   9  11   -4.90   10.80
  23  -9 -11   -2.60   12.80
 -22   8  10    4.20    9.30
  22  -8 -10    2.80   11.00
 -21   7   9    6.80    9.50
  21  -7  -9    7.60   10.80
 -20   6   8   -0.30    9.30
  20  -6  -8   -6.10   11.30
 -19   5   7    8.60    7.80
  19  -5  -7   12.90    9.50
 -18   4   6   10.30    8.50
  18  -4  -6   12.40    9.00
 -17   3   5    0.80    8.40
  17  -3  -5   10.70    8.60
 -16   2   4    6.70    6.40
  16  -2  -4   -7.30    7.20
 -15   1   3   -4.50    5.90
  15  -1  -3   -1.50    6.20
 -14   0   2   74.20    6.50
  14   0  -2   65.50    6.70
 -13  -1   1   45.00    5.70
  13   1  -1   47.40    5.80
 -12  -2   0   14.20    5.60
  12   2   0    7.30    4.20
 -11  -3  -1   -1.80    3.20
  11   3   1   -3.00    3.70
 -10  -4  -2    7.80    4.20
  10   4   2   10.10    3.30
  -9  -5  -3   29.00    3.20
   9   5   3   29.00    3.40
  -8  -6  -4    4.70    3.80
   8   6   4    3.00    4.40
  -7  -7  -5  490.40   23.90
   7   7   5  470.20   23.30
  -6  -8  -6  167.00    9.40
   6   8   6  181.00    9.10
  -5  -9  -7  271.20   18.30
   5   9   7  291.40   13.30
  -4 -10  -8   29.10    6.80
   4  10   8   26.30    5.90
  -3 -11  -9   47.00    7.90
   3  11   9   48.80    7.10
  -2 -12 -10   24.30    8.70
   2  12  10   15.80    7.40
  -1 -13 -11   47.90   18.50
   1  13  11   20.30    8.80
   0 -14 -12   55.40    9.80
   0  14  12   43.30    9.70
   1 -15 -13   22.00   11.10
  -1  15  13    9.50    9.80
   2 -16 -14   22.80   11.60
  -2  16  14   11.90   10.80
   3 -17 -15    6.60   11.30
  -3  17  15   -4.60   10.70
   4 -18 -16    7.60   12.10
  -4  18  16  -13.40   11.10
   5 -19 -17   -2.00   12.50
  -5  19  17   11.40   11.60
   6 -20 -18    0.20   13.20
  -6  20  18    3.00   10.50
   7 -21 -19   -2.10   14.00
  -7  21  19    3.90   11.90
   8 -22 -20   -4.10   12.40
  -8  22  20    0.10   11.00
   9 -23 -21    9.40   12.90
  -9  23  21   -0.20   10.70
  10 -24 -22   -7.20   12.50
 -10  24  22   -7.30   10.50
  11 -25 -23   -4.60   12.60
 -11  25  23    0.10    9.20
  12 -26 -24    6.80   12.80
 -12  26  24   -5.50   10.10
  13 -27 -25   -4.20   12.20
 -13  27  25    1.10    9.70
  14 -28 -26    7.90   19.30
 -14  28  26   -2.60   13.20
 -32  16  18    0.40    9.00
 -31  15  17   -0.70    8.80
  31 -15 -17   -7.20    9.80
 -30  14  16   -0.60   10.60
  30 -14 -16   -7.10   11.40
 -29  13  15    3.20    8.90
  29 -13 -15    3.60   10.70
 -28  12  14   14.40   10.90
  28 -12 -14   -1.60   10.10
 -27  11  13   -3.00    9.60
  27 -11 -13    1.90   10.50
 -26  10  12    4.50   10.20
  26 -10 -12    3.60   12.10
 -25   9  11    1.00   10.50
  25  -9 -11   -7.80   10.80
 -24   8  10   -5.70    8.90
  24  -8 -10    8.50   11.00
 -23   7   9   -0.20    9.70
  23  -7  -9   16.50   11.90
 -22   6   8    4.50    7.90
  22  -6  -8    5.30    9.10
 -21   5   7    4.50    7.80
  21  -5  -7   -2.40   10.00
 -20   4   6    9.30    7.90
  20  -4  -6   10.10   10.50
 -19   3   5   -1.60    7.70
  19  -3  -5   -3.60    8.80
 -18   2   4   38.00    8.10
  18  -2  -4   23.90    9.20
 -17   1   3    0.20    6.60
  17  -1  -3    3.90    7.60
 -16   0   2  157.40    8.70
  16   0  -2  169.30    9.50
 -15  -1   1    1.60    4.90
  15   1  -1   -3.30    5.10
 -14  -2   0   79.70    5.40
  14   2   0   68.00    5.60
 -13  -3  -1   54.60    4.50
  13   3   1   63.40    5.40
 -12  -4  -2   49.70    4.20
  12   4   2   49.40    4.60
 -11  -5  -3  197.20    7.40
  11   5   3  210.40   10.90
 -10  -6  -4  207.20   10.60
  10   6   4  186.20    6.70
  -9  -7  -5  293.10   16.20
   9   7   5  297.00   16.40
  -8  -8  -6  295.90   11.70
   8   8   6  312.40   16.40
  -7  -9  -7  132.20   12.20
   7   9   7  121.70    7.90
  -6 -10  -8   33.80    6.90
   6  10   8   26.60    6.50
  -5 -11  -9   20.20    8.40
   5  11   9   28.10    6.70
  -4 -12 -10   53.40    8.50
   4  12  10   52.90    7.60
  -3 -13 -11    4.50    8.00
   3  13  11    8.00    7.70
  -2 -14 -12   55.70   10.30
   2  14  12   64.80   14.90
  -1 -15 -13    3.70   10.10
   1  15  13    3.90    8.70
   0 -16 -14   29.90    9.80
   0  16  14   31.50   10.20
   1 -17 -15   17.00   12.00
  -1  17  15    9.00   10.70
   2 -18 -16    7.10   11.00
  -2  18  16    2.10   10.20
   3 -19 -17   -1.70   12.60
  -3  19  17    4.10    9.90
   4 -20 -18    3.30   11.90
  -4  20  18    8.20   10.70
   5 -21 -19   16.90   12.80
  -5  21  19    5.00   10.10
   6 -22 -20   -0.70   12.20
  -6  22  20    3.80   10.20
   7 -23 -21   -5.50   14.70
  -7  23  21    1.60    9.40
   8 -24 -22    1.40   12.60
  -8  24  22    7.00   10.90
   9 -25 -23    8.90   12.50
  -9  25  23   -0.20   10.00
  10 -26 -24    1.90   11.70
 -10  26  24    0.60    9.50
  11 -27 -25   -8.70   10.70
 -11  27  25   -1.90    7.90
  12 -28 -26   -5.30   12.00
 -12  28  26  -11.20   14.50
  35 -17 -19   -7.30   14.20
 -33  15  17    3.00    9.50
 -32  14  16    0.40    8.20
  32 -14 -16   -4.40    9.90
 -31  13  15   -0.30    8.10
  31 -13 -15   -7.70   15.20
 -30  12  14   -6.50   11.00
  30 -12 -14    2.40   10.40
 -29  11  13   -1.90    8.60
  29 -11 -13   -7.90   10.70
 -28  10  12   -0.20    9.70
  28 -10 -12    2.90   11.90
 -27   9  11    3.80    9.10
  27  -9 -11    3.20   11.10
 -26   8  10    2.60    9.50
  26  -8 -10   -2.10   11.50
 -25   7   9    0.50    9.30
  25  -7  -9   11.80   10.50
 -24   6   8    3.00    7.90
  24  -6  -8   -8.50    9.30
 -23   5   7    6.90    8.60
  23  -5  -7    9.80   10.30
 -22   4   6   -4.40    8.70
  22  -4  -6    0.70    9.00
 -21   3   5    9.00    8.10
  21  -3  -5    4.60    8.90
 -20   2   4    2.60    7.20
  20  -2  -4    2.90    7.30
 -19   1   3   12.80    6.40
  19  -1  -3    6.10    7.20
 -18   0   2   38.40    6.70
  18   0  -2   35.50    7.40
 -17  -1   1   10.70    9.20
  17   1  -1    4.70    5.80
 -16  -2   0  161.10    8.10
  16   2   0  176.70    8.90
 -15  -3  -1   -1.70    4.50
  15   3   1    3.80    7.10
 -14  -4  -2   87.70    5.60
  14   4   2   92.50    6.00
 -13  -5  -3   23.40    5.70
  13   5   3   30.60    4.40
 -12  -6  -4   66.70    4.90
  12   6   4   68.10    4.90
 -11  -7  -5   51.00    4.70
  11   7   5   54.30    4.90
 -10  -8  -6   34.40    5.40
  10   8   6   32.60    6.80
  -9  -9  -7  140.80    8.00
   9   9   7  138.70    7.80
  -8 -10  -8    5.80    6.30
   8  10   8    6.60    5.20
  -7 -11  -9   31.10    6.20
   7  11   9   25.60    6.40
  -6 -12 -10    5.90    8.60
   6  12  10    8.60    7.20
  -5 -13 -11    7.70    9.90
   5  13  11    3.10    7.90
  -4 -14 -12    1.20    8.80
   4  14  12   13.80    7.30
  -3 -15 -13   32.80   17.90
   3  15  13   39.90   15.40
  -2 -16 -14   16.20    9.70
   2  16  14   24.20    8.80
  -1 -17 -15   21.80   14.20
   1  17  15    2.40    8.80
   0 -18 -16   14.50   11.60
   0  18  16   11.20   10.70
   1 -19 -17   -5.10   11.20
  -1  19  17    9.60   10.00
   2 -20 -18   12.50   13.60
  -2  20  18   -7.20   10.60
   3 -21 -19    0.90   12.00
  -3  21  19   -8.30   10.70
   4 -22 -20   -2.50   12.50
  -4  22  20   -6.60   10.30
   5 -23 -21    1.70   12.10
  -5  23  21   -6.20    9.70
   6 -24 -22    5.80   12.10
  -6  24  22   -0.10   10.30
   7 -25 -23   -1.90   14.40
  -7  25  23   -4.00   11.40
   8 -26 -24    1.80   10.20
  -8  26  24   -6.20    8.70
   9 -27 -25   20.00    9.10
  -9  27  25    1.10    8.00
  10 -28 -26   -3.80   10.10
 -10  28  26   -6.50   16.90
  11 -29 -27   -0.50   11.10
 -11  29  27   -0.60   13.50
  36 -16 -18    0.50   13.50
 -35  15  17    6.70   10.10
  35 -15 -17    4.50   14.70
 -34  14  16    1.20    7.20
  34 -14 -16   -6.40   10.20
 -33  13  15   -1.60    8.80
  33 -13 -15    3.60   11.30
 -32  12  14    0.30    8.60
  32 -12 -14    6.70   10.40
 -31  11  13   -6.60   10.10
  31 -11 -13   -2.30   10.70
 -30  10  12   -3.00    8.80
  30 -10 -12   -6.30    9.90
 -29   9  11    1.40    9.30
  29  -9 -11   -1.10   10.80
 -28   8  10   -5.10    9.50
  28  -8 -10    5.60    9.00
 -27   7   9    6.00    8.70
  27  -7  -9    0.20    9.30
 -26   6   8   -5.50    9.00
  26  -6  -8   13.10   11.00
 -25   5   7   12.00    8.80
  25  -5  -7    0.40   10.20
 -24   4   6   -1.10    7.00
  24  -4  -6    1.50    8.10
 -23   3   5    1.50    7.70
  23  -3  -5    6.40    9.10
 -22   2   4    0.90    7.90
  22  -2  -4    8.10    9.00
 -21   1   3   -0.50    7.50
  21  -1  -3    0.60    8.50
 -20   0   2   26.00    7.00
  20   0  -2   24.60    7.20
 -19  -1   1   15.90    8.90
  19   1  -1    8.10    6.60
 -18  -2   0   31.80    6.00
  18   2   0   28.80    6.50
 -17  -3  -1    1.40    6.60
  17   3   1    4.70    5.40
 -16  -4  -2   -2.20    6.80
  16   4   2    0.30    5.10
 -15  -5  -3    3.70    6.30
  15   5   3    0.60    4.90
 -14  -6  -4   18.00    4.30
  14   6   4   17.40    4.50
 -13  -7  -5   37.50    4.30
  13   7   5   39.20    4.40
 -12  -8  -6    3.90    4.40
  12   8   6    2.40    4.20
 -11  -9  -7   23.40    5.20
  11   9   7   29.90    7.60
 -10 -10  -8   43.50    5.90
  10  10   8   39.90    6.00
  -9 -11  -9   20.90    6.60
   9  11   9    4.40    5.80
  -8 -12 -10   15.10    6.90
   8  12  10   27.30    5.90
  -7 -13 -11    3.30    7.20
   7  13  11   -7.50    7.30
  -6 -14 -12    2.80    7.90
   6  14  12    5.30    7.70
  -5 -15 -13    3.50    9.60
   5  15  13   -0.10    7.70
  -4 -16 -14   15.40   17.50
   4  16  14   18.80   15.60
  -3 -17 -15   -3.00    9.90
   3  17  15   -8.90    8.50
  -2 -18 -16    0.80   15.40
   2  18  16   18.40   12.90
  -1 -19 -17    5.50   12.50
   1  19  17   -0.90   10.30
   0 -20 -18   -0.50   12.60
   0  20  18    0.70    9.80
   1 -21 -19    2.00   14.60
  -1  21  19    8.10   10.50
   2 -22 -20    5.50   12.30
  -2  22  20    5.50   10.30
   3 -23 -21    2.10   12.50
  -3  23  21    7.40    8.90
   4 -24 -22    0.20   12.50
  -4  24  22   -1.70    9.40
   5 -25 -23   -0.70   11.70
  -5  25  23   -3.30    8.50
   6 -26 -24  -13.20   11.50
  -6  26  24   -1.10    9.80
   7 -27 -25   10.00   13.60
  -7  27  25   -6.40   16.40
   8 -28 -26    6.90   14.80
  -8  28  26    3.10    7.80
   9 -29 -27   -0.30   10.50
  -9  29  27    5.80   13.10
  37 -15 -17   -6.90   11.60
 -36  14  16   -1.30    9.00
  36 -14 -16   -3.10   12.50
 -35  13  15   -5.20    7.00
  35 -13 -15    7.90    9.00
 -34  12  14    7.30    8.50
  34 -12 -14   -2.20   11.10
 -33  11  13   -1.30    7.10
  33 -11 -13    4.70    9.60
 -32  10  12   -3.20    9.20
  32 -10 -12    1.70   10.50
 -31   9  11   -2.20    9.10
  31  -9 -11    5.50   10.60
 -30   8  10    0.00    7.20
  30  -8 -10   -3.30    9.40
 -29   7   9    6.70    8.50
  29  -7  -9    4.60   11.00
 -28   6   8   -0.60    9.30
  28  -6  -8   -2.50   10.70
 -27   5   7    8.50    8.00
  27  -5  -7  -12.40   10.00
 -26   4   6   -0.10    7.70
  26  -4  -6    1.50    9.20
 -25   3   5    4.80    8.10
  25  -3  -5   -2.00    8.20
 -24   2   4    0.30    7.40
  24  -2  -4   -0.50    8.60
 -23   1   3   -0.60    7.10
  23  -1  -3    5.20    7.80
 -22   0   2    4.70    6.70
  22   0  -2   18.40    7.70
 -21  -1   1   -1.00    6.30
  21   1  -1    4.20    6.50
 -20  -2   0   28.60    9.70
  20   2   0   17.60    6.60
 -19  -3  -1    9.50    7.60
  19   3   1   12.00    6.40
 -18  -4  -2   24.30    7.40
  18   4   2   25.10    8.60
 -17  -5  -3    9.70    6.50
  17   5   3    7.20    5.60
 -16  -6  -4   16.30    4.90
  16   6   4   22.40    6.90
 -15  -7  -5   40.50    4.80
  15   7   5   45.10    5.20
 -14  -8  -6   13.00    4.50
  14   8   6   16.80    4.50
 -13  -9  -7   37.70    8.70
  13   9   7   52.40    5.70
 -12 -10  -8   15.60    5.60
  12  10   8   26.50    9.00
 -11 -11  -9   32.10    6.90
  11  11   9   21.80    6.00
 -10 -12 -10    4.30    6.90
  10  12  10   -0.80    6.70
  -9 -13 -11   -0.60    6.70
   9  13  11   12.80    6.80
  -8 -14 -12    8.70    7.70
   8  14  12   14.50    7.20
  -7 -15 -13   -1.80    7.90
   7  15  13    7.10    7.60
  -6 -16 -14   -0.80    9.00
   6  16  14   10.20    8.20
  -5 -17 -15   -2.00   16.30
   5  17  15   -1.30   14.80
  -4 -18 -16    5.80    9.80
   4  18  16    3.00    9.30
  -3 -19 -17  -13.90   15.70
   3  19  17    2.10   12.60
  -2 -20 -18    6.30   13.70
   2  20  18  -10.20   11.90
  -1 -21 -19  -13.70   13.20
   1  21  19    9.60   11.10
   0 -22 -20    3.60   17.90
   0  22  20    2.00   11.40
   1 -23 -21    5.60   17.90
  -1  23  21   15.80   10.50
   2 -24 -22  -11.00   12.80
  -2  24  22   -6.10   10.10
   3 -25 -23   -3.30   13.70
  -3  25  23   -2.50   11.50
   4 -26 -24   -4.60   11.10
  -4  26  24    7.00    9.50
   5 -27 -25   -7.10   13.60
  -5  27  25    5.30   10.30
   6 -28 -26    5.20   10.20
  -6  28  26   -0.40    8.10
   7 -29 -27    3.40   10.40
  -7  29  27  -10.70   16.90
 -37  13  15   -6.40   11.40
  37 -13 -15   -0.20    9.20
 -36  12  14    0.70    6.20
  36 -12 -14    2.60    6.70
 -35  11  13   -2.60    8.20
  35 -11 -13   -2.00    9.60
 -34  10  12   -1.10    8.10
  34 -10 -12   -5.10   15.30
 -33   9  11   -1.70    7.90
  33  -9 -11    9.40   10.20
 -32   8  10   -4.20    8.50
  32  -8 -10    0.30   11.60
 -31   7   9   -5.60    7.60
  31  -7  -9    2.30    9.00
 -30   6   8   -2.90    7.10
  30  -6  -8   -3.60    9.00
 -29   5   7   11.90    7.90
  29  -5  -7    4.30    8.90
 -28   4   6    0.10    7.90
  28  -4  -6    4.50    9.20
 -27   3   5    0.90    6.50
  27  -3  -5    1.70    8.80
 -26   2   4   -5.30    7.70
  26  -2  -4   -0.10    8.30
 -25   1   3    6.40    6.60
  25  -1  -3   -6.90    7.80
 -24   0   2    0.40    6.60
  24   0  -2   -6.50    7.60
 -23  -1   1   -1.20    6.80
  23   1  -1   -3.90    6.40
 -22  -2   0    9.00    6.40
  22   2   0    9.50    7.00
 -21  -3  -1   -4.50    5.80
  21   3   1   -7.30    6.40
 -20  -4  -2   -4.90    8.60
  20   4   2    0.50    6.10
 -19  -5  -3   10.20    8.00
  19   5   3    2.60    6.10
 -18  -6  -4   -0.60    5.20
  18   6   4    2.10    5.40
 -17  -7  -5   12.70    5.10
  17   7   5   17.90    5.20
 -16  -8  -6   26.00    4.80
  16   8   6   17.60    5.10
 -15  -9  -7   26.30    4.60
  15   9   7   23.60    5.10
 -14 -10  -8   -7.60    8.60
  14  10   8    2.50    5.50
 -13 -11  -9    7.40    5.70
  13  11   9   15.70    9.50
 -12 -12 -10   16.90    7.10
  12  12  10   22.80    6.70
 -11 -13 -11   11.20    7.00
  11  13  11   -1.40    6.90
 -10 -14 -12    1.90    7.60
  10  14  12   13.00    7.70
  -9 -15 -13    3.40    9.00
   9  15  13   13.50    7.50
  -8 -16 -14    5.90    8.40
   8  16  14    4.50    7.60
  -7 -17 -15   -1.00    8.30
   7  17  15   -1.10    7.70
  -6 -18 -16    1.10   13.10
   6  18  16   13.50   12.40
  -5 -19 -17   13.10   17.60
   5  19  17    1.10    9.40
  -4 -20 -18    8.10   15.80
   4  20  18    6.50   14.80
  -3 -21 -19  -11.40   12.20
   3  21  19   -3.20   10.70
  -2 -22 -20    9.90   10.40
   2  22  20   -4.70   10.60
  -1 -23 -21    7.80   10.10
   1  23  21   -4.60    8.40
   0 -24 -22    3.70   11.30
   0  24  22    0.00   10.00
   1 -25 -23   -8.10   11.90
  -1  25  23   -4.10    9.40
   2 -26 -24    9.80   13.20
  -2  26  24   -1.50    9.40
   3 -27 -25   10.10   11.10
  -3  27  25    6.70   10.30
   4 -28 -26  -16.00   13.50
  -4  28  26   -7.10    8.80
   5 -29 -27    2.30    8.80
  -5  29  27   -0.30    6.70
   6 -30 -28   -0.90   11.90
 -39  13  15    3.30    9.40
 -38  12  14   -1.30    9.80
 -37  11  13   19.10    8.40
  37 -11 -13    0.30    6.50
 -36  10  12    2.40    6.50
  36 -10 -12    8.40    9.50
 -35   9  11   -1.00    7.20
  35  -9 -11    0.30    9.20
 -34   8  10    8.50    6.50
  34  -8 -10    1.30    9.70
 -33   7   9    0.60    7.30
  33  -7  -9   -3.00    9.50
 -32   6   8   -0.20    6.80
  32  -6  -8    3.40    7.90
 -31   5   7    5.80    7.00
  31  -5  -7   -0.30    9.50
 -30   4   6   -7.20    7.00
  30  -4  -6    2.50    9.00
 -29   3   5   -2.00    7.20
  29  -3  -5    1.20    8.80
 -28   2   4   -0.90    7.40
  28  -2  -4    1.90    8.40
 -27   1   3    1.50    7.10
  27  -1  -3   -5.80    8.30
 -26   0   2    2.90    7.30
  26   0  -2   -8.30    7.80
 -25  -1   1    0.80    6.60
  25   1  -1   -6.70   11.90
 -24  -2   0    2.20    5.70
  24   2   0   -6.50   10.30
 -23  -3  -1    3.90    8.80
  23   3   1   -6.90    6.80
 -22  -4  -2    3.10    5.80
  22   4   2   -0.60    6.60
 -21  -5  -3   -0.90    8.20
  21   5   3    8.20    5.90
 -20  -6  -4    5.90    6.60
  20   6   4    2.90    5.80
 -19  -7  -5   10.00    5.00
  19   7   5    4.40    5.20
 -18  -8  -6    1.60    5.20
  18   8   6    3.00    4.90
 -17  -9  -7   28.00    8.30
  17   9   7   12.70    5.40
 -16 -10  -8   -3.10    5.20
  16  10   8   -2.30    5.30
 -15 -11  -9    7.40    5.60
  15  11   9   -4.60    5.90
 -14 -12 -10    8.60    5.90
  14  12  10    1.40    8.40
 -13 -13 -11  -10.20    6.40
  13  13  11    1.40    6.80
 -12 -14 -12    1.10    7.10
  12  14  12    4.30    6.90
 -11 -15 -13    4.50    6.80
  11  15  13    7.20    7.60
 -10 -16 -14   -3.60    8.90
  10  16  14    1.70    6.70
  -9 -17 -15    1.30    7.90
   9  17  15    3.40    7.40
  -8 -18 -16    4.40    8.20
   8  18  16    4.60    8.20
  -7 -19 -17   12.70   13.90
   7  19  17    2.30   12.40
  -6 -20 -18    0.30   18.40
   6  20  18    1.70   15.90
  -5 -21 -19   15.50   14.70
   5  21  19  -13.10   16.90
  -4 -22 -20   -4.30    9.70
   4  22  20   -6.30   13.60
  -3 -23 -21    0.50   10.50
   3  23  21   -4.20    8.90
  -2 -24 -22   11.30   10.00
   2  24  22   -2.40    9.20
  -1 -25 -23    7.30   11.70
   1  25  23   -4.10    9.00
   0 -26 -24   -1.40   10.60
   0  26  24    6.80    9.40
   1 -27 -25   -2.20   10.60
  -1  27  25   -2.60    9.50
   2 -28 -26   -1.00   10.10
  -2  28  26   -1.60    8.50
   3 -29 -27   -6.10   11.50
  -3  29  27    0.90    7.30
   4 -30 -28    2.50   14.80
  -4  30  28   -1.20   11.20
  40 -12 -14   -1.90    7.70
  39 -11 -13    2.00    7.00
  38 -10 -12   -0.80    7.60
 -37   9  11    6.30    7.60
  37  -9 -11    2.70    7.30
 -36   8  10   -2.30    9.40
  36  -8 -10    4.20    6.60
 -35   7   9   -3.60    7.10
  35  -7  -9    1.00    7.10
 -34   6   8   -5.70    7.00
  34  -6  -8   -4.00    9.40
 -33   5   7    0.20    6.60
  33  -5  -7    1.20    9.20
 -32   4   6   -0.80    7.00
  32  -4  -6    5.20    9.00
 -31   3   5    2.80    6.30
  31  -3  -5    2.40    8.10
 -30   2   4    1.80    8.60
  30  -2  -4   -4.50    7.80
 -29   1   3   -2.60    9.70
  29  -1  -3   -0.80    8.00
 -28   0   2   -2.30    6.80
  28   0  -2   -4.20    8.00
 -27  -1   1    4.10    6.30
  27   1  -1   -3.90    7.70
 -26  -2   0    4.10    6.20
  26   2   0    3.40    7.10
 -25  -3  -1   -3.60    5.70
  25   3   1   -4.60   10.60
 -24  -4  -2   11.20    6.00
  24   4   2   12.00    6.60
 -23  -5  -3    4.80    7.70
  23   5   3    5.70    6.00
 -22  -6  -4    3.60    7.50
  22   6   4    0.40    6.30
 -21  -7  -5   12.00    5.00
  21   7   5    4.10    5.40
 -20  -8  -6   -0.30    5.20
  20   8   6    3.70    7.20
 -19  -9  -7   13.60    4.90
  19   9   7   -2.60    7.20
 -18 -10  -8    1.00    5.00
  18  10   8   -4.10    8.50
 -17 -11  -9    9.00    5.60
  17  11   9    5.40    5.50
 -16 -12 -10   10.10    5.90
  16  12  10    5.80    6.00
 -15 -13 -11   -1.70    6.30
  15  13  11   -0.90    8.50
 -14 -14 -12   21.30    7.00
  14  14  12    4.90    6.30
 -13 -15 -13   -1.10    6.80
  13  15  13    4.50    6.90
 -12 -16 -14    7.60    7.90
  12  16  14    3.90    6.20
 -11 -17 -15   -1.00    7.90
  11  17  15   -4.90    8.10
 -10 -18 -16   -4.60    8.00
  10  18  16    1.10    6.70
  -9 -19 -17    1.00    8.70
   9  19  17   -2.60    8.90
  -8 -20 -18   -5.40   16.70
   8  20  18   -3.80   15.00
  -7 -21 -19   -4.80   13.30
   7  21  19    4.50   13.30
  -6 -22 -20    9.60   18.10
   6  22  20   -8.20   15.20
  -5 -23 -21   -4.90    8.90
   5  23  21   -2.60    7.90
  -4 -24 -22    0.80    9.00
   4  24  22   -9.70    8.70
  -3 -25 -23    0.60    9.00
   3  25  23    6.60    9.10
  -2 -26 -24   -8.70    9.40
   2  26  24    2.80    7.80
  -1 -27 -25    7.50    8.90
   1  27  25   -3.00   14.00
   0 -28 -26    3.10    6.70
   0  28  26    1.00    7.00
   1 -29 -27    3.50   11.80
  -1  29  27    0.60    7.10
   2 -30 -28    8.50    7.60
  -2  30  28    2.90   10.80
  41 -11 -13    0.00    9.00
  40 -10 -12    2.40   10.10
  39  -9 -11   -0.80    6.70
  38  -8 -10    4.00    6.90
 -37   7   9   -4.00    6.00
  37  -7  -9   -0.60    7.30
 -36   6   8   -0.60    6.70
  36  -6  -8   13.30   12.40
 -35   5   7   -0.80    6.50
  35  -5  -7   -1.90    8.00
 -34   4   6    4.30    5.50
  34  -4  -6    4.50    8.40
 -33   3   5   -0.10    6.50
  33  -3  -5    0.50    8.80
 -32   2   4    2.40    6.50
  32  -2  -4   -3.70    7.20
 -31   1   3    5.20    6.40
  31  -1  -3   -5.10    7.00
 -30   0   2   -1.40    5.90
  30   0  -2    0.30    7.10
 -29  -1   1    4.30    5.80
  29   1  -1   -5.60    7.50
 -28  -2   0   -2.00    5.40
  28   2   0    2.90    7.00
 -27  -3  -1   -1.90    5.90
  27   3   1   -5.20    6.70
 -26  -4  -2   -2.00    6.00
  26   4   2   -3.80    6.20
 -25  -5  -3   -3.80    8.30
  25   5   3    3.60    6.30
 -24  -6  -4    0.50    7.90
  24   6   4   -4.30    6.00
 -23  -7  -5    3.80    4.70
  23   7   5    1.60    5.30
 -22  -8  -6    5.30    4.90
  22   8   6    0.00    5.50
 -21  -9  -7    2.50    5.10
  21   9   7    7.40    5.30
 -20 -10  -8   -2.10    4.80
  20  10   8    4.20    5.20
 -19 -11  -9   -5.30    5.20
  19  11   9   -3.60    7.90
 -18 -12 -10   -3.70    5.30
  18  12  10   -8.60    5.90
 -17 -13 -11   -3.10    6.10
  17  13  11   -0.30    6.10
 -16 -14 -12   -3.50    6.40
  16  14  12   10.20    8.60
 -15 -15 -13    7.30    7.20
  15  15  13    3.60   10.30
 -14 -16 -14   -4.20    6.70
  14  16  14    2.50    6.90
 -13 -17 -15    3.50    7.70
  13  17  15   -1.00    6.90
 -12 -18 -16    4.00    8.20
  12  18  16   -1.20    8.20
 -11 -19 -17  -10.00    9.90
  11  19  17    7.60    8.90
 -10 -20 -18   -1.30    8.10
  10  20  18    3.10    7.80
  -9 -21 -19   -1.70    9.00
   9  21  19   -6.70    9.70
  -8 -22 -20    1.20    8.50
   8  22  20   -0.10    8.70
  -7 -23 -21   -3.30    8.90
   7  23  21    4.00    8.70
  -6 -24 -22   -2.70    7.50
   6  24  22   -2.60    9.40
  -5 -25 -23    8.50   12.70
   5  25  23  -10.30    8.30
  -4 -26 -24    4.10    7.70
   4  26  24   -3.00    8.90
  -3 -27 -25   -0.90    8.80
   3  27  25    1.90    6.30
  -2 -28 -26    4.10   10.60
   2  28  26    2.40   12.80
  -1 -29 -27    4.50    9.40
   1  29  27    6.90   11.70
   0 -30 -28   -6.50   10.00
   0  30  28   -2.50    9.40
  40  -8 -10   -0.70    6.50
  39  -7  -9    2.70    9.10
 -38   6   8   -2.00    7.70
  38  -6  -8    1.80    7.40
 -37   5   7   -4.80    9.50
  37  -5  -7   -6.80   10.40
 -36   4   6    0.00    5.90
  36  -4  -6   -0.90    7.30
 -35   3   5    2.40    5.40
  35  -3  -5    9.40   11.40
 -34   2   4    4.60    7.80
  34  -2  -4    8.00    7.60
 -33   1   3    0.80    9.60
  33  -1  -3   -0.50    6.80
 -32   0   2   -4.70    5.30
  32   0  -2    1.00    8.00
 -31  -1   1   -3.70    7.00
  31   1  -1    0.10    7.00
 -30  -2   0   -4.00    4.60
  30   2   0    4.70    6.20
  29   3   1    0.80    5.80
 -28  -4  -2    1.10    5.60
  28   4   2   -6.30    6.70
 -27  -5  -3   -6.10    7.90
  27   5   3    4.30    5.90
 -26  -6  -4   10.90    7.70
  26   6   4    2.60    5.90
 -25  -7  -5    3.70    4.90
  25   7   5    0.80    5.40
 -24  -8  -6   -6.20    4.80
  24   8   6    1.60    5.20
 -23  -9  -7    4.50    4.80
  23   9   7    0.80    5.10
 -22 -10  -8   -3.80    5.30
  22  10   8    3.80    7.30
 -21 -11  -9    3.10    5.20
  21  11   9    5.00    5.60
 -20 -12 -10    1.30    5.60
  20  12  10   -9.40    8.90
 -19 -13 -11   -1.30    7.60
  19  13  11    3.80    5.60
 -18 -14 -12    2.70    8.40
  18  14  12    0.20    9.50
 -17 -15 -13   -6.70    8.10
  17  15  13    5.90   10.70
 -16 -16 -14   16.40    6.90
  16  16  14   12.80   11.20
 -15 -17 -15    1.00    7.50
  15  17  15    4.50    7.30
 -14 -18 -16   -1.80    7.10
  14  18  16    8.50    7.30
 -13 -19 -17    0.80    7.10
  13  19  17    8.60    8.00
 -12 -20 -18   -2.30    8.70
  12  20  18    3.80    8.60
 -11 -21 -19    1.50    8.00
  11  21  19    3.80    7.80
 -10 -22 -20    3.40    7.40
  10  22  20    3.20    7.70
  -9 -23 -21   -5.50    8.30
   9  23  21    9.60    8.70
  -8 -24 -22   -3.10    7.50
   8  24  22    7.10   15.00
  -7 -25 -23    8.20   14.50
   7  25  23   -3.30    7.70
  -6 -26 -24  -11.10    8.30
   6  26  24   -3.00    8.20
  -5 -27 -25   -0.20    9.50
   5  27  25   -2.70    6.40
   4  28  26   -6.50   13.90
  -3 -29 -27   -7.70   15.90
   3  29  27   -6.10   14.60
   2  30  28  -10.40   13.90
  41  -7  -9    5.10    8.70
  40  -6  -8    1.00    7.90
 -39   5   7    0.60    8.30
 -38   4   6    5.50    8.80
  38  -4  -6    0.50    6.30
 -37   3   5    9.90    8.50
  37  -3  -5    3.70    6.50
  36  -2  -4   -1.20   12.10
 -35   1   3    4.00    8.70
  35  -1  -3    0.80   10.00
 -34   0   2   -3.50    8.80
  34   0  -2   -1.50    6.30
  33   1  -1    2.90    6.30
 -32  -2   0    0.90    7.80
  32   2   0   -2.90    7.80
 -31  -3  -1    1.50    5.20
  31   3   1    0.20    5.20
 -30  -4  -2    4.40    5.60
  30   4   2    7.10    5.50
 -29  -5  -3   -2.40    6.70
  29   5   3   -3.30    5.60
 -28  -6  -4   -0.90    4.90
  28   6   4    3.40    5.10
 -27  -7  -5    2.50    4.60
  27   7   5   -2.90    5.20
 -26  -8  -6    0.10    5.00
  26   8   6    0.70    4.90
 -25  -9  -7   -2.50    7.00
  25   9   7   -0.90    4.80
 -24 -10  -8   -3.30    4.90
  24  10   8    7.10    5.10
 -23 -11  -9    3.10    5.10
  23  11   9   -3.20    5.20
 -22 -12 -10    4.00    7.40
  22  12  10   -6.00    5.50
 -21 -13 -11    2.20    6.90
  21  13  11    3.60    7.60
 -20 -14 -12    0.80    8.90
  20  14  12    3.60    6.30
 -19 -15 -13    8.90    8.80
  19  15  13    4.00    6.40
 -18 -16 -14    1.20    6.80
  18  16  14    6.80    6.90
 -17 -17 -15    1.90    6.80
  17  17  15   -4.40    9.90
 -16 -18 -16   -6.30    7.40
  16  18  16    7.20    9.70
 -15 -19 -17   -7.10    7.50
  15  19  17   -5.30    7.00
 -14 -20 -18    2.50    7.60
  14  20  18   -2.50    7.90
 -13 -21 -19   -5.40    8.60
  13  21  19    0.60    8.20
 -12 -22 -20   -5.90    8.40
  12  22  20    0.50    7.20
 -11 -23 -21   -2.20    7.20
  11  23  21   -5.00    8.90
 -10 -24 -22    0.40    7.50
  10  24  22    1.80    8.50
  -9 -25 -23   -5.10    7.60
   9  25  23   -3.00   10.10
  -8 -26 -24   -3.30    7.80
   8  26  24   -2.20    7.50
  -7 -27 -25    2.60    9.50
   7  27  25   -7.30    7.90
  -6 -28 -26    8.80   12.30
   6  28  26   -0.90   12.80
  40  -4  -6    0.60    6.80
 -39   3   5   -0.90    6.70
  39  -3  -5    1.90    5.30
  38  -2  -4    4.70    9.00
  37  -1  -3   -5.30    8.80
  36   0  -2    1.70    6.20
  35   1  -1    0.70    5.50
 -34  -2   0   -0.60    7.70
  34   2   0   -2.90    5.00
 -33  -3  -1   -7.00    8.30
  33   3   1    8.70    8.20
 -32  -4  -2    1.20    5.90
  32   4   2    4.70    5.10
 -31  -5  -3   -4.00    6.90
  31   5   3    0.50    6.50
 -30  -6  -4    0.70    4.80
  30   6   4   -0.40    4.80
 -29  -7  -5    0.20    4.40
  29   7   5   -6.40    4.70
 -28  -8  -6   -0.60    4.30
  28   8   6   -2.00    7.00
 -27  -9  -7    3.20    4.40
  27   9   7    0.50    4.90
 -26 -10  -8   -3.20    5.90
  26  10   8   -1.40    4.60
 -25 -11  -9    1.10    5.10
  25  11   9    1.50    5.00
 -24 -12 -10   -0.30    4.90
  24  12  10   -5.00    5.10
 -23 -13 -11   -4.70    5.40
  23  13  11   -2.40    5.20
 -22 -14 -12   -4.00    7.60
  22  14  12   -5.40    5.80
 -21 -15 -13    3.90    5.90
  21  15  13   -2.90    6.20
 -20 -16 -14   -4.30    8.60
  20  16  14   -6.50    8.60
 -19 -17 -15    2.60    9.50
  19  17  15   -3.40    6.40
 -18 -18 -16   -5.70    7.60
  18  18  16    2.20    8.70
 -17 -19 -17    1.60    7.00
  17  19  17    7.00   10.80
 -16 -20 -18   -0.80    7.50
  16  20  18    4.80    7.20
 -15 -21 -19   -2.90    6.80
  15  21  19   -2.50    7.30
 -14 -22 -20   -0.30    7.50
  14  22  20   -8.50    7.70
 -13 -23 -21    6.10    7.90
  13  23  21   -1.10    8.40
 -12 -24 -22   -4.80    6.40
  12  24  22   -4.30    7.70
 -11 -25 -23   -2.60    8.60
  11  25  23   -3.20    8.70
 -10 -26 -24    1.00    9.70
  10  26  24    1.80    7.50
  -9 -27 -25   -0.90    9.70
   9  27  25    2.10    7.20
  -8 -28 -26    7.90   12.90
   8  28  26   -3.80   12.80
   7  29  27   -3.80   12.50
   6  30  28    6.10   13.20
   5  31  29    0.80    7.40
 -37  -1   1   -2.00    6.80
  37   1  -1    0.60    5.20
 -36  -2   0    2.80    7.70
  36   2   0    1.50    5.70
  35   3   1   -0.60    5.30
  34   4   2    1.70    5.30
  33   5   3    2.30    3.90
 -32  -6  -4   -1.80    4.90
  32   6   4   -0.80    4.00
 -31  -7  -5    3.20    3.60
  31   7   5    0.70    3.80
 -30  -8  -6   -1.50    3.50
  30   8   6   -0.20    3.90
 -29  -9  -7   -0.10    3.60
  29   9   7   -0.40    5.80
 -28 -10  -8   -1.70    3.90
  28  10   8   -0.60    4.40
 -27 -11  -9    3.60    4.00
  27  11   9    7.10    5.90
 -26 -12 -10    3.10    7.20
  26  12  10    8.10    4.50
 -25 -13 -11    3.00    6.70
  25  13  11   -2.30    5.40
 -24 -14 -12    0.20    4.80
  24  14  12   -3.30    6.90
 -23 -15 -13   -4.30    5.40
  23  15  13   -3.10    5.50
 -22 -16 -14    3.60    8.60
  22  16  14   -1.40    5.90
 -21 -17 -15    0.50    5.60
  21  17  15   -5.60    5.90
 -20 -18 -16   -2.10    6.60
  20  18  16   -3.60    5.90
 -19 -19 -17    7.80   10.90
  19  19  17    5.80    7.10
 -18 -20 -18    3.20    6.80
  18  20  18   -4.60    8.10
 -17 -21 -19   -1.20    6.70
  17  21  19    1.50    7.10
 -16 -22 -20    1.70    6.40
  16  22  20   -3.60    6.70
 -15 -23 -21    3.50    6.50
  15  23  21    5.20    7.20
 -14 -24 -22   -5.90    7.50
  14  24  22    1.20    7.80
 -13 -25 -23    3.00    6.40
  13  25  23    4.80    7.60
 -12 -26 -24   -2.70    6.90
  12  26  24    3.70    7.20
 -11 -27 -25    1.50    6.00
  11  27  25    3.90   11.30
 -10 -28 -26   -4.80   11.30
  10  28  26    4.20    8.10
   9  29  27   13.60   11.70
 -40   0   2   -1.50    6.00
 -39  -1   1    6.50    7.80
  38   2   0   -2.20    6.90
  37   3   1   -1.90    5.10
  36   4   2   -1.50    5.50
  35   5   3    0.10    3.20
  34   6   4   -0.20    3.80
  33   7   5    4.00    4.10
 -32  -8  -6    1.80    4.50
 -31  -9  -7    0.60    2.90
 -30 -10  -8    3.10    4.90
 -29 -11  -9    1.10    4.90
 -28 -12 -10    3.60    5.00
 -27 -13 -11    1.90    3.90
 -26 -14 -12   -1.90    4.20
  26  14  12   -0.40    4.00
 -25 -15 -13   -0.60    6.50
  25  15  13   -3.50    4.80
 -24 -16 -14    2.60    7.20
  24  16  14    1.40    5.00
 -23 -17 -15    0.30    5.20
  23  17  15   -1.10    5.50
 -22 -18 -16    0.80    8.70
  22  18  16    3.20    5.90
 -21 -19 -17    3.00    9.30
  21  19  17    5.60    6.00
  20  20  18   -1.80    7.40
 -19 -21 -19    3.70    7.10
  19  21  19   -7.20    9.20
 -18 -22 -20   -1.20    7.00
 -17 -23 -21    0.70    6.10
  17  23  21   -1.60    9.20
 -16 -24 -22    3.20    6.00
  16  24  22   -1.60    8.70
 -15 -25 -23   -0.20    5.80
  15  25  23    3.10    7.00
 -14 -26 -24    1.20    6.20
  14  26  24    2.30    7.80
 -13 -27 -25    5.50    6.10
 -12 -28 -26    1.40    7.20
  27  15  13   -1.50    6.10
 -26 -16 -14    0.70    6.20
  26  16  14    4.70    6.90
 -25 -17 -15    0.10    4.20
  25  17  15    1.80    4.60
 -24 -18 -16   -5.40    6.50
  24  18  16   -4.20    9.00
  23  19  17   -1.80    6.60
  22  20  18   -4.40    7.20
 -21 -21 -19    1.20    6.40
  21  21  19   -2.80    8.30
  20  22  20    1.90   10.60
 -19 -23 -21   -1.40    6.60
  19  23  21    1.60    8.40
 -18 -24 -22    6.60    6.30
  18  24  22   -0.50    9.80
 -17 -25 -23    0.90    5.50
  17  25  23   -1.60    9.30
 -16 -26 -24    0.30    4.90
  16  26  24    1.70    9.10
 -15 -27 -25    2.10    5.40
 -14 -28 -26   -1.30    7.10
 -28 -16 -14    3.40    4.60
  28  16  14    2.00    4.80
 -27 -17 -15   -1.90    5.40
 -25 -19 -17    0.00    6.50
 -24 -20 -18   -4.80    6.90
  24  20  18   -0.60    4.50
 -23 -21 -19   -1.40    6.10
  22  22  20    3.00    8.00
 -21 -23 -21   -2.30    8.70
  21  23  21    0.00    9.20
 -20 -24 -22   -0.80    5.30
  20  24  22   -3.80    8.30
 -19 -25 -23    0.90    5.10
  19  25  23    0.00    8.90
 -18 -26 -24    2.80    6.40
  18  26  24   -0.70    7.00
 -17 -27 -25    4.20    7.10
 -27 -19 -17    1.70    4.30
 -26 -20 -18   -2.10    4.80
 -25 -21 -19    0.70    7.10
  25  21  19   -0.50    8.80
 -24 -22 -20   -3.50    6.80
  24  22  20   -1.50    8.10
  23  23  21   -2.80    9.10
 -22 -24 -22   -3.40    8.00
 -21 -25 -23   -0.20    8.80
 -20 -26 -24   -3.60    6.80
 -19 -27 -25   -5.20    6.10
  27  19  23    4.10    7.50
  21  23  27   -3.90    8.20
  22  22  26    0.00    5.20
  25  19  23    0.80    9.60
  26  18  22   -5.30   10.10
 -16 -26 -30   -2.50   12.20
 -17 -25 -29    6.50   10.80
 -18 -24 -28   -3.00   13.10
  19  23  27    0.40    9.00
 -19 -23 -27   -0.30   10.80
  20  22  26    1.90    6.70
 -20 -22 -26    0.40   11.00
  21  21  25   -0.60    6.30
  22  20  24   -0.30    7.40
  23  19  23    3.40   11.70
  24  18  22    1.40   10.00
 -24 -18 -22   -0.70    7.70
  26  16  20   11.70    9.80
 -26 -16 -20    2.10    8.10
  27  15  19    1.50    8.50
 -27 -15 -19    2.30    7.40
  28  14  18   -0.90    7.30
 -28 -14 -18    0.50    7.00
  29  13  17   -0.40    5.20
 -29 -13 -17    4.90    6.90
 -30 -12 -16   -4.20    5.80
 -32 -10 -14   -6.80    7.30
  33   9  13    3.90    5.40
  34   8  12   -2.90    6.30
  35   7  11    1.90    5.90
 -35  -7 -11   -2.30    5.40
  14  26  30    0.10    7.40
  15  25  29    2.20    9.40
 -15 -25 -29   -5.50   12.20
  16  24  28   17.30   11.20
 -16 -24 -28   -3.30    9.20
  17  23  27    0.90    8.60
 -17 -23 -27    6.90    8.60
  18  22  26    3.50    6.90
 -18 -22 -26    0.40    7.80
  19  21  25   -2.10    6.60
 -19 -21 -25   -7.10    7.60
  20  20  24    1.80    5.40
 -20 -20 -24    0.20    9.80
  21  19  23   -0.60    6.70
 -21 -19 -23   -0.80    8.60
  22  18  22    0.20    6.30
 -22 -18 -22    3.90   10.20
  23  17  21    1.70    7.10
 -23 -17 -21    0.50    6.50
  24  16  20   -5.30   11.40
 -24 -16 -20   -1.90    8.30
  25  15  19    7.20    9.80
 -25 -15 -19    6.90    7.90
  26  14  18    0.80    5.40
 -26 -14 -18   -5.60    6.10
  27  13  17   -2.40    7.10
 -27 -13 -17    2.60    7.60
  28  12  16    0.40    5.50
 -28 -12 -16   -0.80    6.80
  29  11  15    3.20    5.20
 -29 -11 -15    1.40    4.50
  30  10  14    0.70    4.90
 -30 -10 -14   -1.00    4.90
  31   9  13    8.20    6.90
 -31  -9 -13   -2.30    4.70
  32   8  12    1.50    6.50
 -32  -8 -12   -2.30    4.30
  33   7  11   -0.10    6.10
  34   6  10   -3.30    7.00
  36   4   8   -4.00    5.40
 -36  -4  -8    3.20    6.40
  40   0   4    0.20    8.20
  12  26  30    4.20    6.30
 -12 -26 -30   -1.60   10.90
  13  25  29   -2.30   10.90
 -13 -25 -29    2.30    8.90
  14  24  28    4.10    6.10
 -14 -24 -28   -4.90    7.90
  15  23  27    1.50    9.80
 -15 -23 -27    3.10    8.40
 -16 -22 -26    4.70    8.70
  17  21  25    0.80    8.60
 -17 -21 -25    2.10    7.80
  18  20  24    0.10    5.90
 -18 -20 -24   -8.50   10.10
  19  19  23   -6.20    9.20
  20  18  22   -5.50    6.70
  21  17  21    0.20    8.70
 -21 -17 -21    3.40    7.10
  22  16  20   -1.30    6.90
 -22 -16 -20    1.20   11.20
  23  15  19    7.30   11.50
 -23 -15 -19   -3.80    6.60
  24  14  18    2.00    6.20
 -24 -14 -18   -4.40    7.00
  25  13  17    0.10    6.70
 -25 -13 -17   -1.70    9.00
  26  12  16    1.10    6.60
 -26 -12 -16    0.20    5.30
  27  11  15    8.00    8.90
 -27 -11 -15    4.30    6.00
  28  10  14    4.00    6.10
 -28 -10 -14    7.20    5.80
  29   9  13    3.70    5.90
 -29  -9 -13    3.00    5.60
  30   8  12   -0.40    5.30
 -30  -8 -12   -4.00    5.40
  31   7  11    0.90    8.10
 -31  -7 -11    3.30    8.20
  32   6  10    0.70    6.60
  33   5   9   -4.10    7.70
 -33  -5  -9    3.90    5.70
  34   4   8    3.00    5.00
 -34  -4  -8    1.30    5.00
  37   1   5    2.30    9.40
  38   0   4    2.00    9.10
 -38   0  -4    3.00   10.10
  41  -3   1    0.90    7.30
  10  26  30    0.10    6.30
 -10 -26 -30   -0.20    7.80
  11  25  29   -0.30   11.60
 -11 -25 -29    2.30    9.50
  12  24  28    5.30    7.90
 -12 -24 -28    0.50    7.80
  13  23  27    0.90    7.80
 -13 -23 -27    0.90    8.50
  14  22  26    0.00    7.30
 -14 -22 -26    4.10    9.30
  15  21  25   -1.80    6.60
 -15 -21 -25    1.20    8.20
  16  20  24   -5.00    7.10
 -16 -20 -24   -6.30   10.40
  17  19  23    2.10   10.20
 -17 -19 -23    1.70    9.80
  18  18  22    1.40    7.50
 -18 -18 -22   -5.30   11.20
  19  17  21    4.00    7.10
 -19 -17 -21    2.70    8.40
  20  16  20    7.10    7.30
 -20 -16 -20    6.10    7.30
  21  15  19    3.40    6.70
 -21 -15 -19    2.60    6.60
  22  14  18   -0.90    6.80
 -22 -14 -18   -0.90    6.60
  23  13  17    0.40    6.50
 -23 -13 -17    0.70    6.20
  24  12  16    0.30    6.50
 -24 -12 -16    8.50    6.40
  25  11  15   -3.00    6.70
 -25 -11 -15    0.80    6.30
  26  10  14    5.00    9.90
 -26 -10 -14    0.90    5.60
  27   9  13    6.60    7.80
 -27  -9 -13    1.30    6.60
  28   8  12    2.60    6.30
 -28  -8 -12    0.00    5.90
  29   7  11    6.00    5.90
 -29  -7 -11   -1.40    5.90
  30   6  10   -1.30    5.60
 -31  -5  -9   -0.70    5.30
  32   4   8   -3.80    5.60
 -32  -4  -8   -3.10    4.90
  33   3   7    0.50    7.60
 -33  -3  -7    0.10    7.30
  34   2   6    1.40    7.50
 -34  -2  -6   -0.90    7.90
  35   1   5    6.60    4.90
 -35  -1  -5    4.10    9.00
  36   0   4    0.90    5.10
 -36   0  -4    4.50   10.80
  37  -1   3   -0.50    5.70
 -37   1  -3    7.80   11.30
  38  -2   2   -7.20    8.20
 -38   2  -2    0.70    9.60
 -39   3  -1   -1.30    8.60
  40  -4   0    3.00    7.40
 -40   4   0    0.20    7.10
   8  26  30   -2.70    7.50
  -8 -26 -30    1.90    8.90
   9  25  29    5.00    8.00
  -9 -25 -29   -5.80   10.50
  10  24  28    1.00    7.80
 -10 -24 -28   -2.10    7.40
  11  23  27   -6.00    8.90
 -11 -23 -27   11.00    9.10
  12  22  26    0.80    8.50
 -12 -22 -26   -4.50    7.90
  13  21  25   -7.00    7.70
 -13 -21 -25   -0.30    8.50
  14  20  24   -2.80    6.50
 -14 -20 -24    0.90    6.40
  15  19  23    0.80   10.20
 -15 -19 -23   -9.00    8.00
  16  18  22   -0.90   10.80
 -16 -18 -22   -2.90    9.00
  17  17  21    0.20   12.00
 -17 -17 -21    5.40    9.40
  18  16  20   -7.70    8.20
 -18 -16 -20    3.40    8.50
  19  15  19   -2.90    8.20
 -19 -15 -19   -2.10   12.30
  20  14  18   -2.50    7.90
 -20 -14 -18    4.80   11.20
  21  13  17    1.10    9.90
 -21 -13 -17    2.90    6.70
  22  12  16    1.40    7.10
 -22 -12 -16    3.40    6.50
  23  11  15   -0.10    6.50
 -23 -11 -15   -4.90    6.80
  24  10  14    9.40    7.00
 -24 -10 -14   10.70    6.10
  25   9  13   14.00    6.40
 -25  -9 -13   -0.40    7.00
  26   8  12   -0.30    6.00
 -26  -8 -12    5.60    6.40
  27   7  11    5.00    6.80
 -27  -7 -11    0.00    6.30
  28   6  10    5.30    6.70
 -28  -6 -10    4.90    6.50
  29   5   9   -3.30    6.80
 -29  -5  -9    7.10    9.10
  30   4   8    1.90    6.50
 -30  -4  -8    1.90    6.20
  31   3   7   -5.70    6.90
 -31  -3  -7    1.70    5.90
  32   2   6    1.70    6.50
 -32  -2  -6    1.10    6.50
  33   1   5    2.60    6.80
 -33  -1  -5    0.80    6.20
  34   0   4    2.20    6.30
 -34   0  -4   -8.50    7.20
  35  -1   3    3.90    6.50
 -35   1  -3    2.20    7.00
  36  -2   2    0.00    6.70
 -36   2  -2   -5.30    6.30
  37  -3   1   -0.70    7.40
 -37   3  -1   -0.30    4.70
  38  -4   0   -3.00    7.90
 -38   4   0    1.50    4.80
  39  -5  -1   -4.60    6.00
  40  -6  -2    2.60    9.20
 -40   6   2   -1.80    7.70
   5  27  31    0.90   12.80
   6  26  30    7.60   13.80
  -6 -26 -30   26.10   11.20
   7  25  29   -8.60    9.20
  -7 -25 -29    4.20   15.90
   8  24  28    0.70    8.90
  -8 -24 -28   -4.70    8.10
   9  23  27   -1.70   10.10
  -9 -23 -27   -4.00    8.50
  10  22  26   -6.00   10.10
 -10 -22 -26    0.50    9.40
  11  21  25   -5.30    7.80
 -11 -21 -25   -2.50    7.40
  12  20  24    0.80    8.40
 -12 -20 -24    2.10    6.90
  13  19  23    4.60    8.00
 -13 -19 -23   -0.30    8.70
  14  18  22   -5.30    8.40
 -14 -18 -22    5.60    8.40
  15  17  21   -1.50   10.40
 -15 -17 -21    1.90    9.20
  16  16  20   -2.30    9.70
 -16 -16 -20   -0.20    8.30
  17  15  19    5.50    7.60
 -17 -15 -19   -3.50    7.90
  18  14  18    2.20    7.80
 -18 -14 -18    3.40    7.90
  19  13  17   -1.80    7.40
 -19 -13 -17    3.50    7.10
  20  12  16    9.40    7.30
 -20 -12 -16   -1.60    7.20
  21  11  15   -9.60    7.60
 -21 -11 -15   -5.50    7.40
  22  10  14    1.00    7.80
 -22 -10 -14    7.80    7.20
  23   9  13   -1.50    6.80
 -23  -9 -13    7.50    6.50
  24   8  12    2.00    6.90
 -24  -8 -12    0.00    6.50
  25   7  11    5.40    6.50
 -25  -7 -11    3.90    6.40
  26   6  10   -8.00   10.70
 -26  -6 -10   -2.60    6.50
  27   5   9    4.90    6.80
 -27  -5  -9   -2.00    6.60
  28   4   8    3.20    7.20
 -28  -4  -8    4.40    9.20
  29   3   7    3.20    6.70
 -29  -3  -7   -2.20    9.20
  30   2   6    0.40    7.20
 -30  -2  -6   -4.60    8.10
  31   1   5    3.50    7.40
 -31  -1  -5    3.20    5.70
  32   0   4    1.40    7.70
 -32   0  -4    3.20    6.70
  33  -1   3   -3.10    9.40
 -33   1  -3    5.00    6.90
  34  -2   2   -0.10    7.10
 -34   2  -2    2.20    6.10
  35  -3   1   -4.40    6.90
 -35   3  -1    0.40    5.50
  36  -4   0   -5.40    6.50
 -36   4   0    1.00    5.40
  37  -5  -1   -1.10    7.60
 -37   5   1   -0.50    7.70
  38  -6  -2    3.80    6.10
 -38   6   2    0.90    9.40
  39  -7  -3    1.70    7.50
   3  27  31   -6.40   14.30
   4  26  30   -6.70   10.60
  -4 -26 -30  -15.40   15.90
   5  25  29   12.30    7.60
  -5 -25 -29   -0.90   13.20
   6  24  28   -2.30   11.10
  -6 -24 -28    2.80   13.60
   7  23  27   -3.50    9.80
  -7 -23 -27   -5.50   18.00
   8  22  26    3.70    9.30
  -8 -22 -26    7.30    9.90
   9  21  25   -0.60    8.60
  -9 -21 -25   -3.80    8.00
  10  20  24    1.80    9.40
 -10 -20 -24    8.00    9.50
  11  19  23   -3.50    7.30
 -11 -19 -23   -2.00    8.40
  12  18  22    1.40    7.90
 -12 -18 -22    5.50   10.20
  13  17  21    5.60    8.30
 -13 -17 -21   -1.40    8.90
  14  16  20    5.00    8.90
 -14 -16 -20    1.00    8.50
  15  15  19   -2.10   13.70
 -15 -15 -19    6.10   11.20
  16  14  18    6.90   11.50
 -16 -14 -18    1.00    8.40
  17  13  17   -1.90    8.20
 -17 -13 -17    0.30    9.70
  18  12  16    5.80    8.50
 -18 -12 -16   -3.30    7.20
  19  11  15    2.10    7.70
 -19 -11 -15   10.80   10.50
  20  10  14   -3.30    7.50
 -20 -10 -14    6.90    7.10
  21   9  13    1.10    7.20
 -21  -9 -13   -1.90    6.70
  22   8  12   -1.80    6.90
 -22  -8 -12    5.50    6.30
  23   7  11    5.40    6.60
 -23  -7 -11    0.30    6.40
  24   6  10    1.60    9.70
 -24  -6 -10    7.40    6.30
  25   5   9    2.00    7.20
 -25  -5  -9   -0.30    6.50
  26   4   8   -6.20    9.80
 -26  -4  -8   -0.10    6.70
  27   3   7    5.80    7.90
 -27  -3  -7    3.90    9.40
  28   2   6   -9.20   12.20
 -28  -2  -6    1.00    6.70
  29   1   5   -0.60    7.40
 -29  -1  -5   -3.80    7.30
  30   0   4    2.10    7.90
 -30   0  -4   -5.90    6.10
  31  -1   3   -5.00    7.30
 -31   1  -3    2.70    6.80
  32  -2   2   -0.40    7.60
 -32   2  -2    1.30    6.50
  33  -3   1    3.70    7.00
 -33   3  -1    2.50    6.60
  34  -4   0    0.70    7.50
 -34   4   0   -7.80    6.70
  35  -5  -1    6.10   11.20
 -35   5   1    4.00    7.20
  36  -6  -2    0.40    6.00
 -36   6   2   -5.40    7.00
  37  -7  -3   -4.80    7.10
 -37   7   3   -1.80    6.60
  38  -8  -4    0.60    6.90
 -38   8   4    4.70   11.00
 -42  12   8    1.40    6.70
   1  27  31  -18.60   13.00
   2  26  30    3.80   13.20
  -2 -26 -30   -1.70   13.20
   3  25  29    8.90   11.10
  -3 -25 -29   -6.10   15.70
   4  24  28    0.50   15.00
  -4 -24 -28  -14.50   15.90
   5  23  27   -0.50   13.90
  -5 -23 -27    8.60   14.20
   6  22  26   -6.40   11.80
  -6 -22 -26    1.10   15.40
   7  21  25   -5.20   10.10
  -7 -21 -25   -3.50    9.30
   8  20  24   -2.90    8.60
  -8 -20 -24   -4.20    8.80
   9  19  23   -2.20    8.10
  -9 -19 -23   -0.10    9.20
  10  18  22    0.30    9.90
 -10 -18 -22    6.40    9.20
  11  17  21    4.10    9.30
 -11 -17 -21    5.30    9.40
  12  16  20    2.10    8.70
 -12 -16 -20   18.70   10.40
  13  15  19   -0.70   10.20
 -13 -15 -19    9.30   10.10
  14  14  18   14.90   13.30
 -14 -14 -18   14.10    9.70
  15  13  17    5.40   11.70
 -15 -13 -17    2.10    8.10
  16  12  16    8.20    8.20
 -16 -12 -16   13.50    7.40
  17  11  15   -4.80    7.70
 -17 -11 -15   -1.00    7.30
  18  10  14    3.50   10.50
 -18 -10 -14    7.60    7.10
  19   9  13   11.40    7.10
 -19  -9 -13    7.20   11.40
  20   8  12   -6.40    7.10
 -20  -8 -12    4.60    6.40
  21   7  11   32.00    7.60
 -21  -7 -11   12.30    6.60
  22   6  10    5.10    9.60
 -22  -6 -10    4.10    5.90
  23   5   9   21.00    6.60
 -23  -5  -9   14.00    7.00
  24   4   8    9.30    7.30
 -24  -4  -8   -1.00    9.40
  25   3   7    7.10    8.00
 -25  -3  -7    5.00    9.50
  26   2   6   -9.30    8.20
 -26  -2  -6   -1.10    6.90
  27   1   5   -2.60   12.10
 -27  -1  -5    6.90    9.90
  28   0   4    4.40    7.40
 -28   0  -4    0.80    9.30
  29  -1   3   -7.40   10.70
 -29   1  -3    7.60    6.50
  30  -2   2   -2.30    7.70
 -30   2  -2    9.70    6.90
  31  -3   1   -5.20    8.40
 -31   3  -1    0.40    7.60
  32  -4   0    2.40    8.60
 -32   4   0    0.40   10.00
  33  -5  -1   -5.10   11.40
 -33   5   1   -1.00    7.50
  34  -6  -2   10.10    8.30
 -34   6   2    3.00    7.10
  35  -7  -3    8.20   11.20
 -35   7   3   -4.20    6.80
  36  -8  -4   -2.40    7.90
 -36   8   4    9.20    7.00
 -37   9   5    0.00    5.30
  38 -10  -6   -1.60    9.60
  39 -11  -7    0.90   12.70
  40 -12  -8    1.20   13.20
  41 -13  -9    0.60   12.30
 -41  13   9    1.20    7.70
  -1  27  31   -4.20   12.70
   0  26  30   -6.70    7.60
   0 -26 -30    7.60   15.50
   1  25  29    4.80    8.60
  -1 -25 -29   12.90   19.10
   2  24  28   -5.00   13.40
  -2 -24 -28    3.90   13.00
   3  23  27    3.50   14.50
  -3 -23 -27    0.30   13.60
   4  22  26   -2.10   17.30
  -4 -22 -26    9.70   18.60
   5  21  25   -4.90   14.20
  -5 -21 -25   22.00   14.40
   6  20  24    1.30   12.70
  -6 -20 -24   14.20   15.00
   7  19  23    7.80   10.90
  -7 -19 -23    0.80   15.70
   8  18  22    2.90    9.30
  -8 -18 -22    1.20   10.00
   9  17  21   -6.10    9.10
  -9 -17 -21   14.70   11.30
  10  16  20    6.70    8.90
 -10 -16 -20    1.40    8.70
  11  15  19   -2.50    7.90
 -11 -15 -19    4.20    7.90
  12  14  18   10.10    8.10
 -12 -14 -18   -5.60    8.30
  13  13  17    1.40    8.60
 -13 -13 -17   -4.10    8.40
  14  12  16    0.70   11.90
 -14 -12 -16    1.40    8.80
  15  11  15   -3.00    8.10
 -15 -11 -15   -7.10    6.50
  16  10  14    1.20    7.30
 -16 -10 -14    7.60   11.30
  17   9  13   -5.10    6.80
 -17  -9 -13   -4.60    6.80
  18   8  12    0.60    6.90
 -18  -8 -12    6.60    9.70
  19   7  11    5.20    6.90
 -19  -7 -11   -0.70    6.10
  20   6  10   10.10    7.20
 -20  -6 -10   18.00    6.30
  21   5   9    0.60    7.70
 -21  -5  -9   -1.30    6.50
  22   4   8   -1.40    7.30
 -22  -4  -8   -3.30    6.40
  23   3   7    5.80    7.90
 -23  -3  -7   -1.00    9.40
  24   2   6   -5.90    7.70
 -24  -2  -6    0.10    6.90
  25   1   5    2.50    7.10
 -25  -1  -5   -1.50    7.00
  26   0   4    6.80    7.50
 -26   0  -4    5.30    7.10
  27  -1   3    3.20    8.20
 -27   1  -3   -8.10    7.60
  28  -2   2    5.10   11.50
 -28   2  -2   -6.50    6.90
  29  -3   1   -1.90    7.90
 -29   3  -1   -1.10    7.40
  30  -4   0   -8.90   12.10
 -30   4   0   10.60   11.20
  31  -5  -1   11.80   13.40
 -31   5   1    2.70   11.20
  32  -6  -2   10.90   11.30
 -32   6   2   -6.70   11.70
  33  -7  -3    2.40    8.80
 -33   7   3   -1.60   11.00
  34  -8  -4    3.10    9.50
 -34   8   4    6.50    7.10
  35  -9  -5   -4.90    8.80
 -35   9   5   -1.50    6.90
  36 -10  -6    5.30   12.20
 -36  10   6    0.70    5.40
  37 -11  -7    3.30   12.20
 -37  11   7    1.30    5.50
  38 -12  -8    3.40   12.50
  39 -13  -9    7.80   14.80
 -40  14  10   -0.70    7.60
  -3  27  31    3.10   15.20
   3 -27 -31    5.40   13.90
  -2  26  30  -11.70   12.50
   2 -26 -30    5.50    7.90
  -1  25  29    8.80    9.70
   1 -25 -29    0.50    7.10
   0  24  28    9.70   10.30
   0 -24 -28    2.40    8.30
   1  23  27    6.00   17.10
  -1 -23 -27   -1.80    9.70
   2  22  26   -4.60   13.30
  -2 -22 -26    2.10   16.00
   3  21  25    8.50   14.00
  -3 -21 -25   -3.70   16.40
   4  20  24   -2.80   16.20
  -4 -20 -24   -4.50   19.60
   5  19  23   -8.10   13.90
  -5 -19 -23    9.50   15.90
   6  18  22   12.20    9.80
  -6 -18 -22   -3.40   10.40
   7  17  21   17.30    9.40
  -7 -17 -21   -4.20   10.60
   8  16  20    2.90    9.40
  -8 -16 -20    6.30    9.90
   9  15  19   11.60   10.10
  -9 -15 -19   12.70   14.00
  10  14  18    0.90    9.60
 -10 -14 -18   13.90   12.50
  11  13  17   -7.50    8.30
 -11 -13 -17   -0.40    9.00
  12  12  16   34.90    8.20
 -12 -12 -16   37.80    8.80
  13  11  15   -3.10    9.90
 -13 -11 -15   10.40    8.00
  14  10  14   41.30    8.10
 -14 -10 -14   40.90    8.70
  15   9  13   -2.80   11.40
 -15  -9 -13    2.90    7.80
  16   8  12    2.30    7.20
 -16  -8 -12   10.10    7.10
  17   7  11   34.00    7.70
 -17  -7 -11   36.70   11.50
  18   6  10   25.00    7.30
 -18  -6 -10   21.30    7.00
  19   5   9   69.70    8.40
 -19  -5  -9   69.10    7.60
  20   4   8   16.10    9.90
 -20  -4  -8   -1.50    9.00
  21   3   7   33.50    8.10
 -21  -3  -7   38.50   11.20
  22   2   6   -2.20    7.40
 -22  -2  -6   -7.00    7.20
  23   1   5    1.30    8.30
 -23  -1  -5    5.60    7.40
  24   0   4    3.40    8.00
 -24   0  -4   -3.50   10.80
  25  -1   3   -2.40    7.90
 -25   1  -3  -10.40    7.10
  26  -2   2   19.80    9.00
 -26   2  -2    5.70    7.70
  27  -3   1   -8.10    8.40
 -27   3  -1    2.40    7.40
  28  -4   0    4.20   10.70
 -28   4   0   -7.60   10.90
  29  -5  -1  -16.40   14.30
 -29   5   1    1.80    7.30
  30  -6  -2   -7.10   14.20
 -30   6   2    4.70    9.20
  31  -7  -3   10.50    8.10
 -31   7   3    2.70    6.70
  32  -8  -4   11.60    8.60
 -32   8   4   -2.10    7.70
  33  -9  -5    0.60    9.50
 -33   9   5    7.10    8.00
  34 -10  -6   -0.60    8.80
 -34  10   6   -5.00    7.30
  35 -11  -7    5.40   13.00
 -35  11   7   -0.80    9.10
  36 -12  -8   -2.90    7.40
 -36  12   8   -3.70    6.20
  37 -13  -9   -1.70    6.20
  38 -14 -10   -6.20   13.60
  -5  27  31    5.10   12.70
  -4  26  30   -1.10    9.60
   4 -26 -30    5.70    8.70
  -3  25  29   -6.00    8.80
   3 -25 -29   -1.10    9.20
  -2  24  28    2.70   10.30
   2 -24 -28   -2.50    9.00
  -1  23  27    7.30    9.90
   1 -23 -27    2.10    8.30
   0  22  26   -1.80   19.40
   0 -22 -26    7.80   15.80
   1  21  25    5.40   14.60
  -1 -21 -25   -1.80   15.00
   2  20  24    5.10   14.60
  -2 -20 -24   -8.10   16.30
   3  19  23   -3.70   14.30
  -3 -19 -23    3.50   18.90
   4  18  22    3.90   16.80
  -4 -18 -22    7.20   20.90
   5  17  21    4.10    9.90
  -5 -17 -21   -8.90   11.70
   6  16  20   -5.30    9.10
  -6 -16 -20    5.20   10.20
   7  15  19   -2.30    8.60
  -7 -15 -19   -6.20   10.50
   8  14  18   -3.20    7.70
  -8 -14 -18    3.50    8.20
   9  13  17    1.20    7.90
  -9 -13 -17   -5.30    9.10
  10  12  16    3.80    8.40
 -10 -12 -16    5.60    9.30
  11  11  15  -10.40    9.10
 -11 -11 -15    1.90    8.80
  12  10  14   10.00    6.70
 -12 -10 -14   16.20    8.80
  13   9  13   -3.20   11.60
 -13  -9 -13   16.70    7.90
  14   8  12    7.60    7.50
 -14  -8 -12    5.20    7.30
  15   7  11    3.50    6.70
 -15  -7 -11    5.00    6.70
  16   6  10   16.30    6.50
 -16  -6 -10   15.90    9.70
  17   5   9   15.80    6.80
 -17  -5  -9   11.70    6.80
  18   4   8   10.30    6.60
 -18  -4  -8    2.60    7.00
  19   3   7   11.80    7.30
 -19  -3  -7   16.10   10.20
  20   2   6    1.10    7.50
 -20  -2  -6    8.40    7.40
  21   1   5   12.10    8.20
 -21  -1  -5    3.40    7.10
  22   0   4   -2.20   11.40
 -22   0  -4   -2.90    6.80
  23  -1   3    2.80    8.60
 -23   1  -3    8.30    7.40
  24  -2   2   -4.30    8.30
 -24   2  -2    2.80    7.20
  25  -3   1    4.10    8.80
 -25   3  -1   -4.20    7.00
  26  -4   0   -6.90   12.80
 -26   4   0    2.60    7.10
  27  -5  -1   -3.80    9.20
 -27   5   1    1.40    8.60
  28  -6  -2    3.60   10.10
 -28   6   2    5.30    8.90
  29  -7  -3   -1.50    9.30
 -29   7   3   -0.20    8.00
  30  -8  -4  -13.30   10.60
 -30   8   4   10.00    8.90
  31  -9  -5   -1.20    9.80
 -31   9   5   -5.60    7.70
  32 -10  -6    4.10    8.60
 -32  10   6   -3.60    6.10
  33 -11  -7    4.60    7.80
 -33  11   7   -3.00    8.10
  34 -12  -8    6.50   12.50
 -34  12   8   -7.20    9.30
  35 -13  -9    1.70    9.80
 -35  13   9    3.40    9.90
  36 -14 -10   -4.80    9.20
  37 -15 -11    3.60    8.50
  -6  26  30    2.90    9.90
   6 -26 -30   -8.00   10.30
  -5  25  29   -5.20   10.00
   5 -25 -29    0.10   10.30
  -4  24  28    5.40    9.50
   4 -24 -28   -0.60    9.40
  -3  23  27    6.20   11.50
   3 -23 -27   14.00   10.40
  -2  22  26    1.90   11.10
   2 -22 -26   -3.60    8.90
  -1  21  25   20.90   14.10
   1 -21 -25    1.30   18.30
   0  20  24    7.20   18.70
   0 -20 -24    8.70   22.30
   1  19  23  -10.50   14.90
  -1 -19 -23  -13.90   18.70
   2  18  22    0.00   14.80
  -2 -18 -22   -2.60   17.70
   3  17  21    9.60   13.70
  -3 -17 -21   24.70   16.60
   4  16  20   -1.30   16.20
  -4 -16 -20   -6.60   16.60
   5  15  19   16.20   10.20
  -5 -15 -19   12.90   10.90
   6  14  18   -2.50    9.10
  -6 -14 -18    3.90   10.50
   7  13  17   -3.80    9.50
  -7 -13 -17   -5.30    9.90
   8  12  16   12.10    9.40
  -8 -12 -16   14.70    9.30
   9  11  15    0.90    8.30
  -9 -11 -15    8.20    7.90
  10  10  14   24.40    9.00
 -10 -10 -14   39.50    9.50
  11   9  13   13.60    7.60
 -11  -9 -13   -4.70    7.30
  12   8  12   73.90   12.20
 -12  -8 -12   59.30    9.30
  13   7  11    1.30    7.30
 -13  -7 -11   -3.90    6.60
  14   6  10    8.30    6.10
 -14  -6 -10    0.80    6.40
  15   5   9   57.70   10.80
 -15  -5  -9   47.10   11.00
  16   4   8   22.70   10.30
 -16  -4  -8   35.30    9.40
  17   3   7   51.70    7.70
  18   2   6    1.00   10.50
 -18  -2  -6   -4.50    6.60
  19   1   5   21.70    7.80
 -19  -1  -5   27.40    7.30
  20   0   4   -2.30    7.30
 -20   0  -4    6.80    7.20
  21  -1   3   -1.90    7.80
 -21   1  -3    1.40    7.00
  22  -2   2    0.80    8.20
 -22   2  -2    9.40   10.20
  23  -3   1   -9.30    7.50
 -23   3  -1   -1.00    7.80
  24  -4   0   12.30    8.70
 -24   4   0    0.90    7.80
  25  -5  -1   -0.10    9.20
 -25   5   1   -0.70    8.10
  26  -6  -2    2.20   10.20
 -26   6   2    2.60    9.00
  27  -7  -3   -2.60    9.20
 -27   7   3   -1.10    9.10
  28  -8  -4   -6.10    9.60
 -28   8   4   -3.10    9.20
  29  -9  -5   11.00   10.70
 -29   9   5    9.10    8.90
  30 -10  -6    7.90   10.20
 -30  10   6    3.40    8.50
  31 -11  -7    9.60    9.50
 -31  11   7   -1.70    7.30
  32 -12  -8   -0.20    8.50
 -32  12   8   -1.40    7.90
  33 -13  -9    6.10   10.50
 -33  13   9   -1.60    8.10
  34 -14 -10    2.70   10.00
 -34  14  10    7.50    7.80
  35 -15 -11    4.70    8.90
 -35  15  11    4.80   12.20
  36 -16 -12   -1.70    9.10
 -36  16  12    0.90   10.60
 -37  17  13    3.30    9.60
  -8  26  30   -5.00   13.50
   8 -26 -30   -3.60   13.10
  -7  25  29   -7.40   10.00
   7 -25 -29   -6.30   10.50
  -6  24  28    1.40   11.00
   6 -24 -28   -2.90   12.50
  -5  23  27    3.90    9.70
   5 -23 -27    7.70   12.00
  -4  22  26   11.60   10.30
   4 -22 -26   -5.30   11.00
  -3  21  25   17.30   10.60
   3 -21 -25   -8.30   11.10
  -2  20  24    2.30   10.60
   2 -20 -24   -6.40   11.80
  -1  19  23    4.00   10.60
   1 -19 -23    4.70   17.10
   0  18  22   -6.20   20.00
   0 -18 -22  -14.90   22.90
   1  17  21   -4.30   16.00
  -1 -17 -21   17.70   18.30
   2  16  20    9.20   13.20
  -2 -16 -20   -2.70   16.70
   3  15  19    7.10   12.10
  -3 -15 -19    7.90   17.10
   4  14  18   29.30    9.30
  -4 -14 -18   20.40   10.50
   5  13  17   -7.90    9.70
  -5 -13 -17   -3.00   10.50
   6  12  16    9.00    8.60
  -6 -12 -16   24.70    9.40
   7  11  15   -7.90    8.40
  -7 -11 -15    7.20    8.30
   8  10  14  -12.70    8.90
  -8 -10 -14   -0.40    9.40
   9   9  13    5.20    6.80
  -9  -9 -13   19.90    7.20
  10   8  12   13.60    7.90
 -10  -8 -12   31.90    7.50
  11   7  11   92.20   13.30
 -11  -7 -11   90.90    8.70
  12   6  10    3.90    5.80
 -12  -6 -10    0.30    7.00
  13   5   9   64.00   10.60
 -13  -5  -9   65.80    8.60
  14   4   8   24.80    9.60
 -14  -4  -8   31.80    8.90
  15   3   7    4.50   10.30
 -15  -3  -7    0.10    7.20
  16   2   6   52.20    7.20
 -16  -2  -6   55.80    6.50
  17   1   5   13.20    6.50
 -17  -1  -5   15.90    6.60
  18   0   4   74.80    8.50
 -18   0  -4   74.50    8.60
  19  -1   3   10.60    7.50
 -19   1  -3   19.30    8.00
  20  -2   2   24.00    8.90
 -20   2  -2   34.30    7.10
  21  -3   1   -0.60   12.40
 -21   3  -1    1.90    8.00
  22  -4   0  -11.20    9.60
 -22   4   0    4.00    8.40
  23  -5  -1    7.70    9.00
 -23   5   1    5.70    8.30
  24  -6  -2   -7.00    8.70
 -24   6   2    7.90   11.00
  25  -7  -3    6.90   10.20
 -25   7   3   -7.80    8.00
  26  -8  -4   -1.60   11.10
 -26   8   4    3.70    8.40
  27  -9  -5   -1.40   10.00
 -27   9   5   -3.50    8.30
  28 -10  -6    0.00   10.60
 -28  10   6    7.00    8.60
  29 -11  -7   -4.50    9.70
 -29  11   7    4.70    8.60
  30 -12  -8    1.70   10.60
 -30  12   8   -6.40    9.00
  31 -13  -9   -3.70   11.60
 -31  13   9   -0.80    6.90
  32 -14 -10    2.10   11.00
 -32  14  10   -1.00    6.90
  33 -15 -11    3.60    9.70
 -33  15  11    0.90    7.90
  34 -16 -12    2.80   10.70
 -34  16  12  -10.20   13.40
  35 -17 -13   -0.70    9.60
 -35  17  13   -0.90   12.20
  36 -18 -14    0.10   10.80
 -10  26  30   -8.10   12.80
  10 -26 -30   -0.10    9.30
  -9  25  29   -0.30    8.40
   9 -25 -29    0.40   12.40
  -8  24  28   -6.00    9.10
   8 -24 -28   -1.20   12.90
  -7  23  27    4.30   10.50
   7 -23 -27   -6.50   13.10
  -6  22  26    2.60    9.60
   6 -22 -26   -1.30   11.00
  -5  21  25   -3.00   10.40
   5 -21 -25   -6.50   11.90
  -4  20  24   -6.10   10.90
   4 -20 -24   -8.90   14.80
  -3  19  23   10.60   11.00
   3 -19 -23   -1.80   14.20
  -2  18  22   -8.50   16.80
   2 -18 -22  -15.50   21.10
  -1  17  21   12.00   19.80
   1 -17 -21   -0.60   23.80
   0  16  20    2.90   15.40
   0 -16 -20   20.60   16.80
   1  15  19   -0.60   15.10
  -1 -15 -19  -11.40   16.80
   2  14  18  -12.60   13.10
  -2 -14 -18   -2.10   11.10
   3  13  17   -4.80    9.50
  -3 -13 -17   10.10   10.10
   4  12  16   -4.50    9.20
  -4 -12 -16    1.80   10.00
   5  11  15   24.50    8.90
  -5 -11 -15   17.40    9.50
   6  10  14    0.00    9.20
  -6 -10 -14   -8.10   10.00
   7   9  13   39.30    7.10
  -7  -9 -13   51.50    8.30
   8   8  12   17.50    8.00
  -8  -8 -12   31.20    7.50
   9   7  11   34.40    7.40
  -9  -7 -11   31.60    7.80
  10   6  10   29.40    9.00
 -10  -6 -10   31.70    6.40
  11   5   9   29.90    6.50
 -11  -5  -9   28.90    6.20
  12   4   8    5.60    9.00
 -12  -4  -8    9.10    9.10
  13   3   7   14.20    5.60
 -13  -3  -7    8.10    7.40
  14   2   6   79.80    6.80
 -14  -2  -6   77.50    6.10
  15   1   5    4.40    6.00
 -15  -1  -5   11.20    5.90
  16   0   4   -2.10    6.20
 -16   0  -4    8.70    6.20
  17  -1   3   -9.00    7.50
 -17   1  -3   -2.90    7.10
  18  -2   2   17.50    7.70
 -18   2  -2   26.20    7.10
  19  -3   1   18.60    8.40
 -19   3  -1   22.80    9.30
  20  -4   0    3.00    8.40
 -20   4   0    5.50    8.40
  21  -5  -1    7.10   10.20
 -21   5   1   -6.70    9.10
  22  -6  -2  -13.40    9.80
 -22   6   2   -1.40    8.60
  23  -7  -3    3.60    9.70
 -23   7   3   -4.40    8.90
  24  -8  -4   -0.50    9.50
 -24   8   4    1.90    9.80
  25  -9  -5   11.30   10.80
 -25   9   5    3.10    9.30
  26 -10  -6   -5.50   11.50
 -26  10   6   -0.40   10.30
  27 -11  -7   -5.70   12.10
 -27  11   7    9.90    8.80
  28 -12  -8   -1.60   10.50
 -28  12   8    7.70    9.10
  29 -13  -9   -2.00   11.30
 -29  13   9    4.90    8.60
  30 -14 -10   -0.60   12.30
 -30  14  10   -3.60   10.00
  31 -15 -11   -7.10   11.90
 -31  15  11   -3.30    8.70
  32 -16 -12    9.80   10.80
 -32  16  12   -2.90    6.80
  33 -17 -13    4.40   10.60
 -33  17  13    0.70    6.80
  34 -18 -14   -9.20   16.00
 -34  18  14    3.10   11.50
  35 -19 -15    4.00    9.30
 -11  25  29   -1.10   15.90
  11 -25 -29    4.10   11.40
 -10  24  28    8.70    8.70
  10 -24 -28   -7.10   12.90
  -9  23  27    1.30    8.40
   9 -23 -27    0.60   11.40
  -8  22  26    7.10   10.70
   8 -22 -26   -8.00   12.50
  -7  21  25   -3.00   10.20
   7 -21 -25   -9.00   11.60
  -6  20  24   -9.40   10.30
   6 -20 -24  -12.80   13.30
  -5  19  23    8.40   11.30
   5 -19 -23   -5.30   13.30
  -4  18  22  -10.90   10.20
   4 -18 -22    5.30   12.60
  -3  17  21   10.00   17.30
   3 -17 -21    2.20   19.10
  -2  16  20   -9.30   14.50
   2 -16 -20    8.90   18.00
  -1  15  19    0.00   17.40
   1 -15 -19   20.70   22.10
   0  14  18   19.80   15.30
   0 -14 -18   37.90   21.40
   1  13  17   14.00   12.50
  -1 -13 -17   17.90   15.40
   2  12  16  177.80   12.30
  -2 -12 -16  162.70   13.40
   3  11  15   14.20    9.20
  -3 -11 -15    7.80   11.10
   4  10  14  160.20   11.30
  -4 -10 -14  151.50   12.20
   5   9  13   53.10    8.00
  -5  -9 -13   56.20    9.10
   6   8  12    4.50    8.10
  -6  -8 -12    7.80    8.70
   7   7  11  221.70   18.80
  -7  -7 -11  227.40   16.80
   8   6  10   28.90    7.40
  -8  -6 -10   29.90    7.30
   9   5   9 1445.90   58.30
  11   3   7  481.00   23.70
 -11  -3  -7  476.90   17.20
  12   2   6  369.10   13.80
 -12  -2  -6  408.80   21.70
  13   1   5   42.30    8.40
  14   0   4  344.20   13.70
 -14   0  -4  358.50   13.30
  15  -1   3   -2.00    6.80
 -15   1  -3   -1.20    5.80
  16  -2   2  220.20   11.20
 -16   2  -2  205.10   11.20
  17  -3   1   -3.50    8.20
 -17   3  -1    8.80    7.20
  18  -4   0   54.00   12.20
 -18   4   0   75.70    8.30
  19  -5  -1   37.00    9.50
 -19   5   1   25.40    8.50
  20  -6  -2   -3.80    8.80
 -20   6   2    7.70    8.00
  21  -7  -3   33.70   10.10
 -21   7   3   30.20    9.40
  22  -8  -4    1.80   10.20
 -22   8   4    0.20    8.80
  23  -9  -5    3.90   11.00
 -23   9   5    4.90    9.00
  24 -10  -6    7.40   10.90
 -24  10   6    3.20    9.10
  25 -11  -7   -0.50   11.30
 -25  11   7    5.20    9.60
  26 -12  -8  -13.80   12.00
 -26  12   8   -4.20    9.80
  27 -13  -9    6.20   12.40
 -27  13   9    0.40   11.00
  28 -14 -10    1.80   10.70
 -28  14  10    1.40    9.60
  29 -15 -11   -4.30   12.80
 -29  15  11    0.50    9.50
  30 -16 -12    1.30   11.90
 -30  16  12    2.60   10.10
  31 -17 -13   24.30   17.50
 -31  17  13   -7.90    9.10
  32 -18 -14  -13.30   11.20
 -32  18  14   -3.60    6.20
  33 -19 -15   -0.50   10.10
 -33  19  15   -2.20    8.80
  34 -20 -16   -4.30    9.60
 -13  25  29    2.10   13.40
  13 -25 -29    1.40   11.10
 -12  24  28   -1.30    8.20
  12 -24 -28    2.40   12.10
 -11  23  27    7.10   10.10
  11 -23 -27  -13.10   13.70
 -10  22  26   17.20    8.30
  10 -22 -26   -0.10   12.00
  -9  21  25   -7.20    9.90
   9 -21 -25   -5.20   13.70
  -8  20  24    8.50   10.80
   8 -20 -24    8.60   19.10
  -7  19  23   11.20   11.50
   7 -19 -23   -1.90   13.70
  -6  18  22    4.70   12.40
   6 -18 -22   -9.90   14.50
  -5  17  21    8.30   11.90
   5 -17 -21    6.00   13.60
  -4  16  20   -3.40   10.70
   4 -16 -20   -4.70   13.50
  -3  15  19    9.10   10.50
   3 -15 -19    5.10   12.70
  -2  14  18   -9.90   17.50
   2 -14 -18   -9.10   22.70
  -1  13  17  -14.80   14.70
   1 -13 -17    0.50   20.20
   0  12  16   27.40   10.10
   0 -12 -16   46.50   12.70
   1  11  15    3.60    8.90
  -1 -11 -15    1.80   17.10
   2  10  14   93.10   11.00
  -2 -10 -14   77.60   10.70
   3   9  13   19.40    7.40
  -3  -9 -13   11.80    8.30
   4   8  12    2.40    6.80
  -4  -8 -12    9.70    6.80
   5   7  11   52.60    7.80
  -5  -7 -11   44.50    7.70
   6   6  10   60.00    7.20
  -6  -6 -10   35.50    7.40
   7   5   9  289.60   13.30
  -7  -5  -9  282.60   13.50
   8   4   8   51.90    9.30
  -8  -4  -8   53.90    6.10
   9   3   7  157.60    8.60
  -9  -3  -7  161.70    9.20
  10   2   6  144.70    7.30
 -10  -2  -6  112.80    8.50
  11   1   5   23.30    5.30
 -11  -1  -5   28.10    5.00
  12   0   4   77.20    6.50
 -12   0  -4   77.70    5.60
  13  -1   3   51.60    6.40
 -13   1  -3   48.60    6.10
  14  -2   2    9.60    6.60
 -14   2  -2    1.90    6.00
  15  -3   1    7.60    7.70
 -15   3  -1    0.00    6.70
  16  -4   0    8.40    7.40
 -16   4   0    9.00    7.10
  17  -5  -1   24.50    9.00
 -17   5   1   13.40    7.60
  18  -6  -2   12.60   10.20
 -18   6   2   25.30    8.90
  19  -7  -3    4.90    9.50
 -19   7   3    6.00    8.10
  20  -8  -4    4.30    9.70
 -20   8   4   -1.90    9.00
  21  -9  -5    5.00   10.10
 -21   9   5    0.10    8.90
  22 -10  -6   -4.10   11.10
 -22  10   6   -6.40    9.50
  23 -11  -7   -6.40   11.70
 -23  11   7    7.10    9.80
  24 -12  -8    4.90   13.50
 -24  12   8   -9.70   11.60
  25 -13  -9   -4.10   11.40
 -25  13   9    1.50   10.30
  26 -14 -10   -7.80   12.20
 -26  14  10    1.30   10.10
  27 -15 -11    4.10   13.80
 -27  15  11    3.20   11.50
  28 -16 -12   -4.50   14.40
 -28  16  12   -8.40   11.40
  29 -17 -13   -8.80   12.90
 -29  17  13   -3.80   10.20
  30 -18 -14   -4.80   11.60
 -30  18  14    7.60   10.70
  31 -19 -15   -5.80   12.80
 -31  19  15    1.50    6.30
  32 -20 -16    1.90   11.60
 -32  20  16    2.30    7.70
 -15  25  29   19.00   14.20
 -14  24  28   -9.80   16.30
  14 -24 -28   -2.80   19.20
 -13  23  27    9.00    8.00
  13 -23 -27   -5.70   19.70
 -12  22  26   -3.90   16.90
  12 -22 -26  -26.20   27.00
 -11  21  25    7.10   10.00
  11 -21 -25   -6.40   12.70
 -10  20  24   -7.10   10.70
  10 -20 -24    0.00   14.20
  -9  19  23   -3.10   11.60
   9 -19 -23    6.30   13.50
  -8  18  22    4.20   11.80
   8 -18 -22    6.60   13.70
  -7  17  21   19.60   13.20
   7 -17 -21   17.00   15.20
  -6  16  20   -9.50   10.70
   6 -16 -20   14.10   14.40
  -5  15  19   11.50   10.00
   5 -15 -19   19.80   14.20
  -4  14  18   13.70   16.50
   4 -14 -18   26.30   20.10
  -3  13  17   15.10   19.50
   3 -13 -17  -10.30   20.80
  -2  12  16  161.10   13.60
   2 -12 -16  157.40   14.80
  -1  11  15    2.80    9.20
   1 -11 -15   -0.40   11.70
   0  10  14  401.50   17.80
   0 -10 -14  383.80   19.50
   1   9  13   18.20    9.30
  -1  -9 -13   18.60    8.70
   2   8  12  137.80    9.30
  -2  -8 -12  137.00   10.50
   3   7  11  443.60   24.40
  -3  -7 -11  409.00   23.50
   4   6  10  145.20   10.00
  -4  -6 -10  149.90   10.10
  -5  -5  -9 1005.60   45.00
   6   4   8   -0.90    5.70
  -6  -4  -8    0.40    5.80
  -7  -3  -7 1251.40   54.30
   8   2   6  145.70    8.30
  -8  -2  -6  162.80    8.60
   9   1   5  326.30   12.50
  -9  -1  -5  329.10   12.70
  10   0   4  216.30   12.10
 -10   0  -4  189.10    7.40
  11  -1   3    1.00    5.00
 -11   1  -3    4.20    4.40
  12  -2   2  321.00   13.30
 -12   2  -2  314.60   12.80
  13  -3   1   49.30    7.10
 -13   3  -1   57.50    6.50
  14  -4   0  372.60   21.30
 -14   4   0  356.70   14.30
  15  -5  -1   10.80    8.20
 -15   5   1    2.30    7.40
  16  -6  -2   42.10    8.80
 -16   6   2   57.30    8.20
  17  -7  -3   48.20   10.00
 -17   7   3   46.90    9.40
  18  -8  -4   11.80   10.90
 -18   8   4   31.10   13.10
  19  -9  -5   56.70   12.80
 -19   9   5   53.60   10.60
  20 -10  -6   10.10   11.60
 -20  10   6    8.10   10.30
  21 -11  -7   10.40   13.40
 -21  11   7   13.00   10.60
  22 -12  -8    3.80   11.50
 -22  12   8    5.40   10.40
  23 -13  -9   -1.90   12.40
 -23  13   9   15.80   10.80
  24 -14 -10   10.30   12.40
 -24  14  10    6.30   10.70
  25 -15 -11   10.30   14.10
 -25  15  11    6.70   11.50
  26 -16 -12   -2.50   12.80
 -26  16  12   -2.60   10.60
  27 -17 -13   -1.00   12.50
 -27  17  13    4.40   10.70
  28 -18 -14    0.70   12.10
 -28  18  14    1.10   10.80
  29 -19 -15   -2.70   11.40
 -29  19  15    0.50   11.20
  30 -20 -16   -3.60   14.30
 -30  20  16    2.90   10.40
  31 -21 -17    1.70   14.90
 -31  21  17    0.50    7.80
 -16  24  28   -4.70   18.70
  16 -24 -28    1.30   22.60
 -15  23  27    6.50   15.60
  15 -23 -27   15.70   18.30
 -14  22  26   -4.90   18.70
  14 -22 -26    5.30   12.50
 -13  21  25    2.60    9.10
  13 -21 -25   18.70   21.00
 -12  20  24   -1.00   10.00
 -11  19  23   -4.10   20.50
  11 -19 -23   30.60   25.30
 -10  18  22    2.80   14.10
  -9  17  21   11.40   16.60
  -8  16  20   -1.60   16.80
   8 -16 -20   -4.30   17.40
  -7  15  19    1.20   15.70
   7 -15 -19  -11.50   18.20
  -6  14  18    3.20   10.70
   6 -14 -18    9.60   11.30
  -5  13  17    9.20   11.30
   5 -13 -17   -4.40   12.80
  -4  12  16    4.30   10.40
   4 -12 -16   -5.80   15.30
  -3  11  15   -1.00    9.80
   3 -11 -15   -9.60   11.20
  -2  10  14   82.10   14.00
   2 -10 -14   76.70   11.40
  -1   9  13   33.30    9.10
   1  -9 -13   43.20    9.40
   0   8  12  131.90   10.90
   0  -8 -12  130.80   12.10
   1   7  11    7.10    7.50
  -1  -7 -11   10.60    8.40
   2   6  10  131.10    8.80
  -2  -6 -10  119.90    8.90
   3   5   9   28.00    6.80
  -3  -5  -9   23.20    6.80
   4   4   8  127.60    8.30
  -4  -4  -8  132.40    8.90
   5   3   7  225.00   11.30
  -5  -3  -7  221.80   10.80
   6   2   6    8.90    4.70
  -6  -2  -6    9.40    5.20
   7   1   5  210.20   16.60
  -7  -1  -5  191.30   13.80
   8   0   4  218.80    9.40
  -8   0  -4  202.10    8.90
   9  -1   3   50.20    7.50
  -9   1  -3   43.00    5.10
  10  -2   2  225.80   10.10
 -10   2  -2  233.60    9.60
  11  -3   1   -1.60    6.40
 -11   3  -1   -4.70    5.90
  12  -4   0   66.80    7.80
 -12   4   0   59.40   10.60
  13  -5  -1   37.70    7.70
 -13   5   1   37.50    7.10
  14  -6  -2   77.90    9.10
 -14   6   2   73.00    7.90
  15  -7  -3    4.70    9.00
 -15   7   3    0.90    7.30
  16  -8  -4    1.10   11.10
 -16   8   4   12.50    8.70
  17  -9  -5   -8.30    9.60
 -17   9   5   10.90   10.30
  18 -10  -6    1.60   12.40
 -18  10   6    3.20   10.00
  19 -11  -7   -9.40   11.10
 -19  11   7   -9.40   10.10
  20 -12  -8   -2.90   11.70
 -20  12   8    1.60   10.60
  21 -13  -9    4.00   12.20
 -21  13   9    4.30   11.20
  22 -14 -10   12.40   14.70
 -22  14  10   11.70   12.50
  23 -15 -11   -1.30   13.00
 -23  15  11   16.40   11.20
  24 -16 -12    0.40   11.60
 -24  16  12    7.10   10.90
  25 -17 -13    2.70   13.00
 -25  17  13  -13.20   11.00
  26 -18 -14    8.20   11.90
 -26  18  14   -4.20    9.60
  27 -19 -15   10.60   12.60
 -27  19  15    3.90   11.20
  28 -20 -16    1.20   18.30
 -28  20  16  -11.20   15.60
  29 -21 -17    2.60   10.90
 -29  21  17   10.30    6.60
  30 -22 -18  -13.50   19.90
 -18  24  28    5.00   10.90
  18 -24 -28    7.00   15.70
 -16  22  26    2.10   16.30
  16 -22 -26   -2.40   19.80
 -15  21  25   -6.60    9.80
  15 -21 -25   12.50   17.50
  14 -20 -24   -2.10   17.50
  13 -19 -23   -3.10   18.70
  12 -18 -22   -4.00   18.30
  11 -17 -21    6.10   19.80
  -9  15  19  -15.60   15.80
  -8  14  18  -16.80   16.70
  -7  13  17  -10.30   11.10
  -6  12  16   11.30   13.70
  -5  11  15   25.70   14.20
  -4  10  14  151.10   11.20
   4 -10 -14  133.70   14.40
  -3   9  13   23.90    7.80
   3  -9 -13   28.00    9.30
  -2   8  12  150.50   10.60
   2  -8 -12  146.50   10.80
  -1   7  11   -5.80    8.00
   1  -7 -11    4.90    8.30
   0   6  10   28.80    7.00
   0  -6 -10   26.30    7.40
   1   5   9  297.90   11.70
  -1  -5  -9  300.60   12.50
   2   4   8   50.80    7.40
  -2  -4  -8   34.80    7.00
   3   3   7  508.20   20.30
  -3  -3  -7  524.40   29.80
   4   2   6   25.40    6.70
  -4  -2  -6   31.70    7.10
   5   1   5  691.10   25.20
   8  -2   2  661.90   20.60
  -8   2  -2  660.30   20.40
   9  -3   1   39.00    6.50
  -9   3  -1   40.00    5.60
  10  -4   0  196.30    9.80
 -10   4   0  225.90   10.30
  11  -5  -1   18.00    6.60
 -11   5   1   25.10    6.70
  12  -6  -2  291.70   14.10
 -12   6   2  277.40   12.60
  13  -7  -3   -4.60    7.60
 -13   7   3    0.90    7.60
  14  -8  -4   13.90    9.10
 -14   8   4   -3.70    8.60
  15  -9  -5   40.90   10.10
 -15   9   5   47.10   10.10
  16 -10  -6   -1.60   10.70
 -16  10   6   15.30    9.20
  17 -11  -7   22.50   11.70
 -17  11   7   38.50   10.50
  18 -12  -8   16.80   12.40
 -18  12   8   -8.20   10.80
  19 -13  -9   17.10   13.50
 -19  13   9   10.90   10.50
  20 -14 -10    1.10   14.20
 -20  14  10   -5.80   11.40
  21 -15 -11    0.70   13.20
 -21  15  11    4.40   11.40
  22 -16 -12    0.70   12.40
 -22  16  12   -0.70   11.00
  23 -17 -13  -19.00   13.30
 -23  17  13    4.40   11.20
  24 -18 -14    0.80   13.50
 -24  18  14   12.60   12.00
  25 -19 -15   11.30   11.90
 -25  19  15   -7.50   13.10
  26 -20 -16   -0.30   10.90
 -26  20  16   -4.60   10.30
  27 -21 -17    2.10    9.30
 -27  21  17   11.90    9.50
  28 -22 -18   -3.70   17.40
 -28  22  18    0.50    7.00
  29 -23 -19    7.70   14.10
 -19  23  27    1.70   16.10
  19 -23 -27    0.80   15.90
 -18  22  26   16.90   15.70
 -17  21  25    2.70    8.70
  17 -21 -25   -7.00   13.10
 -16  20  24    0.50   11.40
  16 -20 -24   -2.30   12.00
 -15  19  23   -1.00   11.50
  15 -19 -23   11.70   20.30
 -14  18  22    2.70   17.50
  14 -18 -22    5.50   24.10
 -13  17  21   14.90   14.00
  13 -17 -21   19.30   19.70
 -12  16  20    6.00   16.40
  12 -16 -20  -19.10   19.90
  11 -15 -19    2.30   18.00
  10 -14 -18   -2.90   19.30
   9 -13 -17  -17.50   21.60
   8 -12 -16   18.50   16.20
   7 -11 -15   12.30   17.20
  -6  10  14  -12.00   12.80
   6 -10 -14   15.70   15.50
  -5   9  13   57.20   10.20
   5  -9 -13   60.90   15.90
  -4   8  12    7.90    7.90
   4  -8 -12   10.70   12.80
  -3   7  11  482.70   18.30
   3  -7 -11  468.20   26.80
  -2   6  10  113.40    8.40
   2  -6 -10  113.40   14.90
  -1   5   9  294.40   13.30
   1  -5  -9  302.60   12.80
   0   4   8  172.60    8.80
   0  -4  -8  166.80    9.20
   1   3   7   26.00    6.20
  -1  -3  -7   25.50   10.00
   2   2   6   93.30    7.30
  -2  -2  -6   83.00    6.60
   3   1   5   10.90    5.40
  -3  -1  -5   13.80    5.60
   5  -1   3   10.10    3.90
  -5   1  -3    8.90    3.80
   6  -2   2   79.60    6.50
  -6   2  -2   93.70    8.90
   7  -3   1   30.60    6.80
  -7   3  -1   14.30    7.10
   8  -4   0  193.40    9.50
  -8   4   0  201.60   10.00
   9  -5  -1  296.80   13.60
  -9   5   1  302.40   13.20
  10  -6  -2   99.50    9.40
 -10   6   2   97.20    8.30
  11  -7  -3  450.10   18.30
 -11   7   3  465.20   18.00
  12  -8  -4   -5.60    7.20
 -12   8   4   14.50    8.20
  13  -9  -5   60.60    9.60
 -13   9   5   63.20    9.00
  14 -10  -6  -13.50   11.00
 -14  10   6   -4.20    9.40
  15 -11  -7    8.10   11.00
 -15  11   7    4.60    9.40
  16 -12  -8    6.90   11.60
 -16  12   8    8.30   11.70
  17 -13  -9   -1.70   12.00
 -17  13   9  -21.20   10.50
  18 -14 -10    2.40   13.90
 -18  14  10   35.00   15.30
  19 -15 -11   -7.70   11.20
 -19  15  11    5.20   10.70
  20 -16 -12    7.00   13.40
 -20  16  12    4.20   10.90
  21 -17 -13   15.00   13.00
 -21  17  13    0.10   11.30
  22 -18 -14    0.30   13.50
 -22  18  14    3.10   11.60
  23 -19 -15    7.10   13.60
 -23  19  15    4.90   14.20
  24 -20 -16    0.10   11.30
 -24  20  16   -1.50   10.70
  25 -21 -17    4.10   12.20
 -25  21  17    4.50   13.10
  26 -22 -18  -10.50   13.80
 -26  22  18   -3.60   10.40
  27 -23 -19    2.90   10.40
 -27  23  19    0.30    5.80
 -19  21  25   -2.20    8.30
  19 -21 -25   -5.50   12.10
 -18  20  24   -7.10   10.10
  18 -20 -24   -3.20   12.50
 -17  19  23   -1.50   11.60
  17 -19 -23   -1.00   12.90
 -16  18  22   -8.70   13.50
  16 -18 -22   -3.20   17.30
 -15  17  21   -9.00   12.90
  15 -17 -21   -6.20   18.50
 -14  16  20    2.70   14.60
  14 -16 -20   14.90   18.50
 -13  15  19    2.00   19.80
 -12  14  18   22.90   15.30
  12 -14 -18   -0.20   19.30
 -11  13  17    2.70   15.50
  11 -13 -17  -10.30   18.30
 -10  12  16   -2.10   10.60
  10 -12 -16   -9.10   12.50
  -9  11  15   -5.40   10.00
   9 -11 -15    7.90   11.70
  -8  10  14    6.20    9.40
   8 -10 -14    6.10   10.70
  -7   9  13   56.60   13.00
   7  -9 -13   53.80   10.50
  -6   8  12    4.10   14.30
   6  -8 -12    4.40   10.00
  -5   7  11   60.80   13.90
   5  -7 -11   63.50    9.60
  -4   6  10  170.20   14.00
   4  -6 -10  153.90   10.70
  -3   5   9   16.60    8.40
   3  -5  -9   16.30    9.70
  -2   4   8   44.40    9.30
   2  -4  -8   37.70   10.10
  -1   3   7   35.50    8.90
   0   2   6  369.20   15.70
   0  -2  -6  333.20   20.50
   1   1   5   -1.00    4.30
  -1  -1  -5   -5.30    6.30
   2   0   4  172.40   11.50
  -2   0  -4  182.90   12.10
   3  -1   3  691.60   32.00
  -3   1  -3  657.10   22.40
   4  -2   2  583.00   20.00
  -4   2  -2  637.10   30.90
   5  -3   1    4.60    4.30
  -5   3  -1    3.80    4.90
   7  -5  -1  195.10   11.40
  -7   5   1  207.80   15.40
   8  -6  -2  142.50   10.90
  -8   6   2  144.60   10.60
   9  -7  -3  173.30   10.90
  -9   7   3  156.20   10.90
  10  -8  -4   15.60    8.00
 -10   8   4   15.10    7.20
  11  -9  -5   27.10    9.10
 -11   9   5   34.20    9.20
  12 -10  -6   15.20   10.70
 -12  10   6  -10.50    9.50
  13 -11  -7   -1.80   10.60
 -13  11   7   14.20   10.30
  14 -12  -8   23.20   11.00
 -14  12   8    2.50   10.00
  15 -13  -9   14.00   12.30
 -15  13   9    2.60   10.90
  16 -14 -10    6.80   12.80
 -16  14  10   -2.80   10.20
  17 -15 -11    1.80   12.00
 -17  15  11    4.50   10.70
  18 -16 -12    4.50   12.90
 -18  16  12    4.60   10.30
  19 -17 -13  -11.40   14.40
 -19  17  13   -4.00   12.30
  20 -18 -14   -6.90   14.60
 -20  18  14   17.80   11.30
  21 -19 -15   -1.80   13.70
 -21  19  15   11.80   13.00
  22 -20 -16   10.10   13.90
 -22  20  16  -15.40   12.50
  23 -21 -17    5.40   15.10
 -23  21  17    3.20   13.80
  24 -22 -18   -3.60   10.60
 -24  22  18    6.20   11.00
  25 -23 -19    4.60   12.20
 -25  23  19    1.80    9.00
  26 -24 -20    4.30   11.40
 -26  24  20    6.20   15.80
  22 -22 -26   -8.50   15.10
  21 -21 -25   -3.90   15.60
 -20  20  24    0.90    8.70
  20 -20 -24   10.40   13.00
  19 -19 -23   -6.20   24.90
 -18  18  22    2.10    9.60
  18 -18 -22   12.90   13.90
 -17  17  21    8.90   14.80
  17 -17 -21    7.00   18.30
 -16  16  20   -8.90   17.20
 -15  15  19    3.40   17.40
  15 -15 -19   10.30   19.10
 -14  14  18   26.50   17.60
  14 -14 -18   17.80   19.00
 -13  13  17  -15.50   16.30
  13 -13 -17    2.90   23.50
 -12  12  16   26.80   11.10
  12 -12 -16   56.00   14.00
 -11  11  15    0.00   10.30
  11 -11 -15    2.90   11.80
 -10  10  14   47.40   14.30
  10 -10 -14   39.70   15.30
  -9   9  13   19.50    8.60
   9  -9 -13   10.20   10.20
  -8   8  12   34.40    8.70
   8  -8 -12   32.00   10.20
  -7   7  11  300.70   14.10
   7  -7 -11  278.20   14.70
  -6   6  10   59.00    7.80
   6  -6 -10   53.80    9.50
  -5   5   9 1230.60   39.60
   5  -5  -9 1198.70   38.40
  -4   4   8  151.80   14.90
   4  -4  -8  149.60   10.30
  -3   3   7  574.40   30.40
   3  -3  -7  556.60   29.60
  -2   2   6  111.50   12.50
   2  -2  -6   91.50    7.90
  -1   1   5   15.90    6.10
   1  -1  -5   15.20    6.70
   0   0   4 5725.20  216.50
   0   0  -4 7943.20  290.20
   1  -1   3   47.30    5.30
  -1   1  -3   40.40    4.80
   3  -3   1  742.90   26.20
  -3   3  -1  741.10   38.80
   4  -4   0 4632.00  174.10
  -4   4   0 4790.30  184.30
   6  -6  -2    6.50    6.90
  -6   6   2    6.90   10.20
   7  -7  -3 1249.30   59.70
  -7   7   3 1282.80   59.40
   8  -8  -4   48.90    7.30
  -8   8   4   63.60    9.10
   9  -9  -5 1471.50   66.80
  -9   9   5 1527.10   68.60
  10 -10  -6   51.20   12.20
 -10  10   6   39.30    8.90
  11 -11  -7   84.70   17.90
 -11  11   7  114.50   12.50
  12 -12  -8   70.60   10.70
 -12  12   8   66.50   10.80
  13 -13  -9   -9.00   10.70
 -13  13   9    6.00    9.90
  14 -14 -10   76.90   14.40
 -14  14  10   54.80   11.70
  15 -15 -11   -0.30   11.10
 -15  15  11    3.30    9.70
  16 -16 -12   28.70   14.20
 -16  16  12   25.90   12.30
  17 -17 -13    8.90   13.60
 -17  17  13   -7.00   11.60
  18 -18 -14   -5.30   14.00
 -18  18  14   -1.60   11.20
  19 -19 -15  -22.10   14.40
 -19  19  15   -5.90   12.20
  20 -20 -16    6.20   14.90
 -20  20  16   10.70   13.20
  21 -21 -17  -10.40   13.50
 -21  21  17  -11.90   13.20
  22 -22 -18    2.40   12.00
 -22  22  18    5.00   12.30
  23 -23 -19    3.00   14.10
 -23  23  19   -7.30   11.80
  24 -24 -20   -3.00    9.40
 -24  24  20    3.90    8.60
 -22  20  24    3.10   11.30
  22 -20 -24   -4.00   12.90
 -21  19  23   -6.30    8.60
  21 -19 -23    6.60   13.30
 -20  18  22  -11.00    9.30
  20 -18 -22   -1.80   13.40
 -19  17  21    3.50   10.30
  19 -17 -21   -2.40   13.70
 -18  16  20    6.90   11.50
  18 -16 -20   -4.60   13.30
 -17  15  19    2.90   10.70
  17 -15 -19   23.80   19.10
 -16  14  18    9.00   12.70
  16 -14 -18   29.00   22.50
 -15  13  17   11.80   15.90
  15 -13 -17    7.50   18.10
 -14  12  16   16.00   10.60
  14 -12 -16   10.90   12.70
 -13  11  15   -8.00   14.30
  13 -11 -15  -18.70   16.70
 -12  10  14   12.80   17.10
  12 -10 -14    6.20   19.20
 -11   9  13   10.60    9.10
  11  -9 -13    8.70   11.10
 -10   8  12   31.10    9.20
  10  -8 -12   24.20   10.20
  -9   7  11   27.80    9.30
   9  -7 -11   42.00   10.00
  -8   6  10   34.30    7.50
   8  -6 -10   15.80    8.20
  -7   5   9  330.60   15.20
   7  -5  -9  311.70   14.10
  -6   4   8   -0.60    6.90
   6  -4  -8   23.30    7.50
  -5   3   7  245.20   13.40
   5  -3  -7  246.00   12.80
  -4   2   6   33.60    6.00
  -3   1   5    9.40    4.90
   3  -1  -5   12.80    4.70
  -2   0   4  142.70    7.50
   2   0  -4  139.30    7.00
  -1  -1   3   37.90    3.30
   1   1  -3   39.80    3.30
   1  -3   1   37.30    4.80
  -1   3  -1   32.60    3.40
   2  -4   0  155.10   11.30
  -2   4   0  140.90    7.80
   3  -5  -1   -0.40    8.80
  -3   5   1    9.00    5.10
   5  -7  -3  230.00   18.20
  -5   7   3  224.40   18.10
   6  -8  -4    0.70    6.60
  -6   8   4   -6.30    9.70
   7  -9  -5  269.70   21.20
   8 -10  -6   14.80    8.80
  -8  10   6   23.70   13.70
   9 -11  -7   32.20   13.70
  -9  11   7    6.40   14.40
  10 -12  -8    6.50   10.10
 -10  12   8   33.60   10.20
  11 -13  -9   -6.30   11.20
 -11  13   9    0.60    9.40
  12 -14 -10   21.40   11.20
 -12  14  10    3.70   10.00
  13 -15 -11  -21.60   12.40
 -13  15  11    5.90   10.30
  14 -16 -12   19.50   13.40
 -14  16  12    6.90   11.60
  15 -17 -13    7.30   13.10
 -15  17  13   -1.00   12.20
  16 -18 -14   12.90   13.50
 -16  18  14   -2.00   11.60
  17 -19 -15   19.10   15.60
 -17  19  15    4.70   14.30
  18 -20 -16   -6.10   13.70
 -18  20  16  -11.00   11.10
  19 -21 -17    2.30   14.20
 -19  21  17   -4.80   13.90
  20 -22 -18    7.60   14.70
 -20  22  18   -3.10   11.90
  21 -23 -19    5.10   13.80
 -21  23  19   11.80   11.60
  22 -24 -20    6.50   15.20
 -22  24  20   -3.30    8.60
  23 -25 -21   -9.80   15.60
 -23  25  21   -4.50   17.10
  24 -20 -24    3.80   14.10
 -23  19  23    9.00    7.40
  23 -19 -23    1.40   12.30
 -22  18  22    3.70    7.50
  22 -18 -22   -1.30   11.90
 -21  17  21   10.40   11.90
  21 -17 -21    9.30   14.40
 -20  16  20    1.80   10.30
  20 -16 -20    2.40   13.10
 -19  15  19    7.00   10.20
  19 -15 -19   -2.20   13.60
 -18  14  18   16.50   10.80
  18 -14 -18   -1.30   18.20
 -17  13  17    6.50   10.60
  17 -13 -17    8.60   13.20
 -16  12  16   39.40   10.50
  16 -12 -16   34.80   13.40
 -15  11  15    4.10   10.80
  15 -11 -15    6.20   12.70
 -14  10  14   58.90   11.00
  14 -10 -14   59.70   13.40
 -13   9  13    7.10    8.80
  13  -9 -13    1.80    9.50
 -12   8  12   76.00   12.80
  12  -8 -12   67.90   13.10
 -11   7  11  126.30   11.40
  11  -7 -11   95.20   11.40
 -10   6  10   46.00    8.00
  10  -6 -10   33.20    9.10
   9  -5  -9 1632.50   52.40
  -8   4   8   58.40    7.20
   8  -4  -8   50.50    7.70
  -7   3   7 1400.50   65.60
   7  -3  -7 1406.90   65.70
  -6   2   6   10.10    4.90
   6  -2  -6   14.00    5.60
  -3  -1   3  818.10   38.00
   3   1  -3  740.00   35.30
  -1  -3   1   42.70    2.80
   1   3  -1   47.50    3.10
   0  -4   0 8175.30  282.40
   1  -5  -1   15.90    6.60
  -1   5   1    1.10    4.70
   2  -6  -2   85.00    7.50
  -2   6   2   92.60    7.80
   3  -7  -3  508.60   28.00
  -3   7   3  548.50   19.70
   4  -8  -4  133.00   14.50
  -4   8   4  142.90   10.20
  -5   9   5 1241.40   55.80
  -6  10   6   47.00    7.60
   7 -11  -7  230.80   20.40
  -7  11   7  268.30   14.60
   8 -12  -8   50.30   16.50
  -8  12   8   39.40   12.90
   9 -13  -9    4.10   10.80
  -9  13   9   14.80   14.10
  10 -14 -10   23.80   11.20
 -10  14  10   16.80   13.80
  11 -15 -11   12.50   13.40
 -11  15  11    1.70   17.80
  12 -16 -12   29.30   12.50
 -12  16  12   45.00   17.60
  13 -17 -13    4.50   12.00
 -13  17  13   17.00   10.80
  14 -18 -14   21.70   13.80
 -14  18  14   14.00   11.10
  15 -19 -15    5.30   13.70
 -15  19  15  -22.70   12.20
  16 -20 -16    1.40   13.50
 -16  20  16   -6.30   11.20
  17 -21 -17   -3.50   14.30
 -17  21  17    6.90   12.50
  18 -22 -18    2.30   13.80
 -18  22  18   -1.40   11.50
  19 -23 -19    6.50   12.90
 -19  23  19   15.00    9.70
  20 -24 -20    3.20   13.10
 -20  24  20   -5.60   10.00
  21 -25 -21   -2.30   11.20
 -21  25  21    0.30    9.10
  22 -26 -22    4.40   13.80
 -22  26  22   -6.90   16.10
 -25  19  23    1.20    6.20
  25 -19 -23   -7.20   11.00
 -24  18  22   15.00    9.00
  24 -18 -22   -1.50   12.80
 -23  17  21    5.10   10.00
  23 -17 -21   11.90   13.90
 -22  16  20    2.60   11.50
  22 -16 -20    0.50   12.80
 -21  15  19   -7.80   10.30
  21 -15 -19  -10.70   12.70
 -20  14  18   -0.70   10.80
  20 -14 -18   -9.80   13.20
 -19  13  17   -3.40   10.20
  19 -13 -17   -0.70   12.50
 -18  12  16   14.40   11.10
  18 -12 -16  -23.10   14.40
 -17  11  15    1.00   10.00
  17 -11 -15   -2.00   12.10
 -16  10  14    2.30    9.40
  16 -10 -14   -3.80   11.50
 -15   9  13    6.50    9.50
  15  -9 -13   15.30   12.50
 -14   8  12   10.60    8.60
  14  -8 -12    0.60    9.80
 -13   7  11    1.00    8.90
  13  -7 -11   -6.70   10.20
 -12   6  10   -0.80    8.50
  12  -6 -10    9.10    7.70
 -11   5   9   23.60    8.20
  11  -5  -9   29.50    9.70
 -10   4   8    8.80    6.70
  10  -4  -8    9.90    8.10
  -9   3   7  175.00   10.30
   9  -3  -7  176.90   10.30
  -8   2   6  168.80   12.90
   8  -2  -6  154.90   10.80
  -7   1   5  205.80   10.90
   7  -1  -5  181.90   10.90
  -5  -1   3   -7.70    4.20
   5   1  -3  -19.00    6.10
  -4  -2   2  713.10   29.10
   4   2  -2  680.50   28.50
  -2  -4   0  147.80    5.90
   2   4   0  151.30    6.00
  -1  -5  -1   15.90    3.70
   1   5   1   12.80    5.40
   0  -6  -2  367.50   14.30
   0   6   2  353.50   14.00
   1  -7  -3   16.10    9.80
  -1   7   3   21.70    6.80
   2  -8  -4   43.80    6.60
  -2   8   4   44.80    6.30
   3  -9  -5   17.60    6.80
  -3   9   5   22.80    6.20
   4 -10  -6  158.60   10.80
  -4  10   6  153.10   10.80
   5 -11  -7   50.80   12.60
  -5  11   7   50.10    8.70
   6 -12  -8    9.80   10.70
  -6  12   8   -3.30    9.00
   7 -13  -9   59.80   15.30
  -7  13   9   45.80    8.50
   8 -14 -10   12.90   13.80
  -8  14  10   -9.30   10.10
   9 -15 -11   -5.90   19.20
  -9  15  11   10.70   10.60
  10 -16 -12   15.70   15.90
 -10  16  12    1.60   11.70
  11 -17 -13   18.50   17.50
 -11  17  13    0.90   10.80
 -12  18  14    6.60   15.70
  13 -19 -15   -1.80   13.00
 -13  19  15   -7.70   15.00
  14 -20 -16   11.70   13.90
 -14  20  16   -2.00   16.30
  15 -21 -17   -7.10   12.90
 -15  21  17  -11.20   17.00
  16 -22 -18    1.70   12.40
 -16  22  18    1.80   15.90
  17 -23 -19    8.20   13.00
 -17  23  19    4.10   10.70
  18 -24 -20   -0.20   12.70
 -18  24  20    2.40    9.60
  19 -25 -21    4.70   22.40
 -19  25  21    0.20   14.70
  20 -26 -22   -6.80   13.70
 -20  26  22   -1.60    7.70
 -21  27  23    3.10    9.20
 -27  19  23   -1.10   13.40
  27 -19 -23    3.60   11.70
 -26  18  22    3.60    8.90
  26 -18 -22   11.00   16.80
 -25  17  21   -1.70    8.80
  25 -17 -21    4.50   12.40
 -24  16  20    0.60   10.40
  24 -16 -20   -4.60   13.10
 -23  15  19   14.10   10.00
  23 -15 -19   -7.40   12.20
 -22  14  18   -9.80   10.60
  22 -14 -18    2.10   12.20
 -21  13  17    2.50   10.90
  21 -13 -17    2.90   11.90
 -20  12  16   -4.90   10.90
  20 -12 -16    7.90   13.00
 -19  11  15    8.90   10.80
  19 -11 -15  -10.40   13.80
 -18  10  14   15.10   10.90
  18 -10 -14   24.10   11.60
 -17   9  13    9.30    9.90
  17  -9 -13    1.40   12.20
 -16   8  12   24.10    9.10
  16  -8 -12   19.40   10.90
 -15   7  11   -0.60   10.10
  15  -7 -11   -6.00   11.70
 -14   6  10    3.60    7.80
  14  -6 -10    8.90   13.50
 -13   5   9   61.90    8.10
  13  -5  -9   56.90    8.90
 -12   4   8   18.70    7.50
  12  -4  -8    1.70    9.00
 -11   3   7  494.10   18.70
 -10   2   6   91.40    6.70
  10  -2  -6   90.50    8.10
  -9   1   5  289.60   11.30
  -8   0   4  206.10    9.30
   8   0  -4  214.10   10.20
  -6  -2   2   86.50    4.60
   6   2  -2   84.60    4.90
  -5  -3   1    4.80    2.00
   5   3  -1    8.00    2.10
  -3  -5  -1    0.90    3.10
   3   5   1    4.50    2.80
  -2  -6  -2   98.00    6.40
   2   6   2  101.50    7.00
  -1  -7  -3   33.50    9.50
   0  -8  -4  164.20    8.70
   0   8   4  173.60    8.90
   1  -9  -5  285.80   13.50
  -1   9   5  279.20   12.50
   2 -10  -6  114.00    9.90
  -2  10   6  117.50    8.70
   3 -11  -7  445.00   18.00
  -3  11   7  460.80   25.40
   4 -12  -8   -1.00    7.80
  -4  12   8    5.80    7.50
   5 -13  -9   70.80   10.00
  -5  13   9   57.10    9.30
   6 -14 -10    0.60   10.20
  -6  14  10   -0.80    8.80
   7 -15 -11   -2.60   12.20
  -7  15  11    5.10   10.90
   8 -16 -12   13.20   11.70
  -8  16  12   15.10   10.40
   9 -17 -13   14.00   16.80
  -9  17  13   -2.30   13.30
  10 -18 -14   21.10   11.70
 -10  18  14   16.70   11.40
  11 -19 -15   28.80   20.50
 -11  19  15   -6.90   11.10
  12 -20 -16    7.30   21.40
 -12  20  16    0.30   12.20
  13 -21 -17   -2.20   20.50
 -13  21  17   -0.20   11.30
  14 -22 -18  -11.60   23.10
 -14  22  18    5.80   13.10
  15 -23 -19   -4.20   20.60
 -15  23  19   -6.40   11.40
  16 -24 -20   -7.00   13.20
 -16  24  20   -2.50   17.00
  17 -25 -21    2.10   14.40
 -17  25  21    2.70   14.70
  18 -26 -22   -8.40   13.90
 -18  26  22    4.30   13.00
  19 -27 -23    6.00   22.40
 -19  27  23    6.20   15.80
 -29  19  23   14.90   16.70
 -28  18  22   -2.20    9.00
 -27  17  21    1.40    9.60
  27 -17 -21   -1.00   10.40
 -26  16  20    3.80    9.60
  26 -16 -20    2.50   11.10
 -25  15  19    8.00    9.30
  25 -15 -19   -4.70   10.60
 -24  14  18   10.10   11.30
  24 -14 -18    1.80   12.30
 -23  13  17   -0.20   10.10
  23 -13 -17    0.50   12.30
 -22  12  16   -2.20   10.40
  22 -12 -16  -11.10   13.30
 -21  11  15    3.90   10.10
  21 -11 -15   -4.60   13.00
 -20  10  14   -3.80   10.50
  20 -10 -14  -12.90   12.70
 -19   9  13   13.50    9.10
  19  -9 -13   17.60   10.70
 -18   8  12    5.00   10.20
  18  -8 -12   -3.70   10.60
 -17   7  11   23.40    9.60
  17  -7 -11   28.90   11.30
 -16   6  10    1.70    9.40
  16  -6 -10   17.20   10.10
 -15   5   9   56.80   10.00
  15  -5  -9   47.60   10.80
 -14   4   8    6.40    6.70
  14  -4  -8   12.00   11.60
 -13   3   7    2.10    6.80
  13  -3  -7    1.00    7.00
 -12   2   6  290.10   12.80
  12  -2  -6  279.30   12.30
 -11   1   5   20.40    4.80
  11  -1  -5   23.90    5.20
 -10   0   4  192.40    8.50
  10   0  -4  188.00    8.80
  -9  -1   3   45.30    4.50
   9   1  -3   47.70    5.00
  -8  -2   2  611.40   25.10
  -7  -3   1   27.80    3.70
   7   3  -1   19.70    3.70
  -4  -6  -2   35.50    5.40
   4   6   2   32.10    6.50
  -2  -8  -4   41.60    5.60
   2   8   4   36.40    6.10
  -1  -9  -5  257.30   15.60
   1   9   5  254.40   15.20
   0 -10  -6   24.70    6.70
   0  10   6   31.30    6.50
   1 -11  -7   -6.70    6.90
  -1  11   7   -7.60    7.30
   2 -12  -8  146.20   11.70
  -2  12   8  156.80   10.70
   3 -13  -9   18.00    8.90
  -3  13   9   23.40    8.90
   4 -14 -10  122.30   12.90
  -4  14  10  168.20   12.70
   5 -15 -11   10.50   10.10
  -5  15  11    8.00   10.00
   6 -16 -12   24.40   12.60
  -6  16  12   18.90   10.80
   7 -17 -13    5.00   11.50
  -7  17  13    6.40   10.30
   8 -18 -14    3.70   11.60
  -8  18  14    8.70   10.20
   9 -19 -15    6.60   13.80
  -9  19  15    4.60   12.20
  10 -20 -16    1.90   13.70
 -10  20  16   -8.60   12.10
  11 -21 -17   14.30   13.40
 -11  21  17   13.70   11.10
  12 -22 -18    9.80   14.10
 -12  22  18   12.50   11.30
  13 -23 -19    7.90   13.30
 -13  23  19   13.90   11.50
  14 -24 -20   -2.70   12.70
 -14  24  20    4.90   12.40
  15 -25 -21   24.40   20.80
 -15  25  21   -3.70   10.00
  16 -26 -22   11.50   22.90
 -16  26  22   -2.10   11.00
  17 -27 -23   -0.50   18.70
 -17  27  23   -2.80   13.50
 -30  18  22  -12.00   16.00
 -29  17  21   -2.00    8.70
 -28  16  20   -2.50   10.20
  28 -16 -20    8.00    9.80
 -27  15  19    5.00   10.10
  27 -15 -19    0.00    8.90
 -26  14  18   -6.60   11.70
  26 -14 -18   -1.40   12.10
 -25  13  17    0.60    9.40
  25 -13 -17   -6.30   11.40
 -24  12  16    1.70   10.30
  24 -12 -16   -9.60   12.40
 -23  11  15    6.30   10.20
  23 -11 -15    8.70   12.60
 -22  10  14   -6.00   10.20
  22 -10 -14   -5.80   14.10
 -21   9  13   -7.00    9.00
  21  -9 -13   -1.10   10.80
 -20   8  12    6.60   10.90
  20  -8 -12   -1.30   15.00
 -19   7  11   -2.50    9.50
  19  -7 -11    4.70   10.10
 -18   6  10    1.70    8.50
  18  -6 -10   -4.60    9.00
 -17   5   9    6.00    7.70
  17  -5  -9    6.10    9.20
 -16   4   8    4.50    6.90
  16  -4  -8    5.10    7.50
 -15   3   7    8.70    6.50
  15  -3  -7    6.20    7.50
 -14   2   6   73.40    6.80
  14  -2  -6   65.00    7.10
 -13   1   5   39.40    6.50
  13  -1  -5   40.00    6.90
 -12   0   4   76.00    6.20
  12   0  -4   70.50    6.80
 -11  -1   3    1.50    4.30
  11   1  -3    5.90    4.60
 -10  -2   2  230.80    8.50
  10   2  -2  216.00    8.30
  -9  -3   1   44.30    3.20
   9   3  -1   46.00    3.60
  -7  -5  -1  193.80    7.60
   7   5   1  186.80    7.40
  -6  -6  -2    9.60    2.50
   6   6   2    6.80    3.10
  -5  -7  -3  210.10   12.70
   5   7   3  212.60    9.00
  -4  -8  -4  137.60    7.90
   4   8   4  143.90    8.10
  -3  -9  -5   27.50    5.60
   3   9   5   21.80    5.50
  -2 -10  -6  113.60    7.80
   2  10   6  123.40    7.80
  -1 -11  -7   16.10    6.70
   1  11   7    1.10    6.30
   0 -12  -8  112.60    9.70
   0  12   8  109.60    9.20
   1 -13  -9   30.90    8.40
  -1  13   9   20.70    7.40
   2 -14 -10   56.30   10.60
  -2  14  10   74.70    9.00
   3 -15 -11    4.20    9.60
  -3  15  11    5.80    9.20
   4 -16 -12    3.00   11.40
  -4  16  12   25.30   10.40
   5 -17 -13   -4.80   13.10
  -5  17  13   -4.80   11.10
   6 -18 -14   -5.30   10.80
  -6  18  14    8.10   10.30
   7 -19 -15   -4.50   12.30
  -7  19  15   -0.60   10.50
   8 -20 -16    2.20   13.90
  -8  20  16   -8.00   12.30
   9 -21 -17    4.10   13.60
  -9  21  17    9.90   10.80
  10 -22 -18    2.60   12.50
 -10  22  18    1.10   11.30
 -11  23  19   -6.50   12.10
  12 -24 -20   -4.10   13.60
 -12  24  20   -6.10   11.50
  13 -25 -21   -9.40   15.70
 -13  25  21  -12.80   10.60
  14 -26 -22   -5.20   13.50
 -14  26  22   -7.90   11.00
  15 -27 -23   14.10   14.70
 -15  27  23   -0.60   11.80
  16 -28 -24    9.10   13.20
 -16  28  24   -5.10    8.50
 -32  18  22    4.40   10.50
 -31  17  21   13.50   15.40
 -30  16  20    4.50   10.60
 -29  15  19   -4.90    9.90
  29 -15 -19    0.00    8.80
 -28  14  18   -3.50   11.00
  28 -14 -18    1.70   11.80
 -27  13  17   -6.80   10.40
  27 -13 -17   -6.50   11.00
 -26  12  16    6.10    9.80
  26 -12 -16   -3.00    9.50
 -25  11  15    4.40    9.70
  25 -11 -15   -3.00   10.30
 -24  10  14   -0.20   11.00
  24 -10 -14   -2.90   13.00
 -23   9  13    8.30    9.00
  23  -9 -13   -2.90   10.70
 -22   8  12    1.40    9.30
  22  -8 -12   10.90   10.30
 -21   7  11   24.60    9.50
  21  -7 -11   17.20   11.00
 -20   6  10   23.20   10.00
  20  -6 -10    1.30    9.90
 -19   5   9   65.50   10.50
  19  -5  -9   82.10   11.50
 -18   4   8   -3.70    8.50
  18  -4  -8  -11.60    9.70
 -17   3   7   43.90    7.30
  17  -3  -7   49.90   10.00
 -16   2   6   43.50    7.70
  16  -2  -6   56.30    8.20
 -15   1   5    4.00    5.50
  15  -1  -5    0.30    6.30
 -14   0   4  372.70   18.50
  14   0  -4  367.80   21.00
 -13  -1   3   55.70    5.30
  13   1  -3   55.70    5.90
 -12  -2   2  300.20   14.00
  12   2  -2  303.20   15.70
 -11  -3   1    0.80    3.30
  11   3  -1   -1.70    3.50
 -10  -4   0  199.20    8.80
  10   4   0  193.30    6.60
  -8  -6  -2  180.10    8.70
  -6  -8  -4    1.50    4.00
   6   8   4    2.00    3.80
   5   9   5 1057.10   42.70
  -4 -10  -6  159.40    9.70
   4  10   6  144.50    9.50
  -3 -11  -7  436.70   22.90
   3  11   7  455.30   24.00
  -2 -12  -8  135.90   10.30
   2  12   8  147.20   10.30
  -1 -13  -9   29.90    7.90
   1  13   9   11.90    7.60
   0 -14 -10  360.50   17.20
   0  14  10  358.80   17.60
   1 -15 -11   -4.00    8.90
  -1  15  11   10.50    8.60
   2 -16 -12  179.60   14.50
  -2  16  12  154.10   12.30
   3 -17 -13   11.70   11.40
  -3  17  13    8.80    9.70
   4 -18 -14   31.70   12.50
  -4  18  14    6.80   11.70
   5 -19 -15   -0.70   12.80
  -5  19  15   12.70   10.20
   6 -20 -16  -15.90   13.40
  -6  20  16   16.10   12.10
   7 -21 -17   27.40   13.70
  -7  21  17   18.10   11.50
   8 -22 -18   -0.80   15.80
  -8  22  18    0.20   12.80
   9 -23 -19    9.00   12.80
  -9  23  19    2.00   10.30
  10 -24 -20    2.40   13.00
 -10  24  20  -10.70   11.60
  11 -25 -21   -6.00   19.70
 -11  25  21    4.80   10.70
  12 -26 -22   -5.40   13.60
 -12  26  22    5.70    9.20
  13 -27 -23   -1.30   14.20
 -13  27  23   -5.70   10.60
  14 -28 -24   25.60   12.30
 -14  28  24    0.80   17.80
 -32  16  20   -1.40    8.00
 -31  15  19   -1.10    9.20
 -30  14  18    6.20    9.00
  30 -14 -18   -3.60    9.50
 -29  13  17    1.70   10.10
  29 -13 -17    0.30    9.80
 -28  12  16    8.30   10.00
  28 -12 -16    2.80    8.10
 -27  11  15   13.10   10.00
  27 -11 -15   10.50   13.90
 -26  10  14    9.20    9.80
  26 -10 -14   11.60   10.10
 -25   9  13   -0.90    9.10
  25  -9 -13    6.80   11.90
 -24   8  12    7.70   10.20
  24  -8 -12    2.80    9.90
 -23   7  11    4.50   15.50
  23  -7 -11   11.20   10.70
 -22   6  10   13.50    9.10
  22  -6 -10    1.40    9.60
 -21   5   9    4.30    8.60
  21  -5  -9   -3.70   10.50
 -20   4   8   -6.10    8.80
  20  -4  -8   10.20   10.50
 -19   3   7  -12.10   10.40
  19  -3  -7    6.60    9.40
 -18   2   6    8.10    7.60
  18  -2  -6   12.70    8.30
 -17   1   5   21.50    7.60
  17  -1  -5   10.90    7.70
 -16   0   4    6.30    5.40
  16   0  -4    5.80    6.70
 -15  -1   3   -3.00    5.10
  15   1  -3   -2.20    5.40
 -14  -2   2   -3.60    4.50
  14   2  -2    0.00    5.10
 -13  -3   1   46.40    4.30
  13   3  -1   44.60    4.90
 -12  -4   0   67.50    4.00
  12   4   0   72.70    4.40
 -11  -5  -1   19.60    3.90
  11   5   1   21.50    3.00
 -10  -6  -2  103.80    4.10
  10   6   2  102.00    4.20
  -9  -7  -3  199.20    9.90
   9   7   3  153.50    9.20
  -8  -8  -4   60.20    5.00
   8   8   4   60.50    5.00
  -7  -9  -5  299.30   12.10
   7   9   5  304.00   16.70
  -6 -10  -6   57.10    6.20
   6  10   6   54.00    6.20
  -5 -11  -7   57.20    7.00
   5  11   7   47.80    6.50
  -4 -12  -8    7.70    7.70
   4  12   8    1.80    7.00
  -3 -13  -9   28.70    8.20
   3  13   9   18.50    7.00
  -2 -14 -10   64.40   10.00
   2  14  10   69.80    9.30
  -1 -15 -11   -1.60    9.80
   1  15  11    0.50   10.60
   0 -16 -12   32.40   10.10
   0  16  12   33.30    9.20
   1 -17 -13    7.30   11.10
  -1  17  13   -2.40   10.30
   2 -18 -14    2.30   10.90
  -2  18  14    6.00   10.00
   3 -19 -15    9.00   13.40
  -3  19  15    9.30   12.60
   4 -20 -16    7.80   13.00
  -4  20  16    9.60   10.40
   5 -21 -17   -7.10   16.90
  -5  21  17    6.80   11.40
   6 -22 -18    4.90   11.80
  -6  22  18   13.10   10.50
   7 -23 -19    4.40   15.80
  -7  23  19   10.80   12.00
   8 -24 -20   11.30   13.30
  -8  24  20   -0.90   10.30
   9 -25 -21   11.10   13.20
  -9  25  21   -0.10   10.90
  10 -26 -22    5.50   13.60
 -10  26  22    9.10    9.70
  11 -27 -23   -4.40   14.50
 -11  27  23    5.80    8.80
  12 -28 -24    9.60   12.90
 -12  28  24   -3.60    9.80
  13 -29 -25    6.70   11.70
 -13  29  25    0.80   15.10
 -34  16  20   -3.50    8.90
 -33  15  19    4.70    8.00
 -32  14  18   -0.30    8.70
 -31  13  17   -5.00   10.10
  31 -13 -17   -1.90    9.80
 -30  12  16   -2.00    9.00
  30 -12 -16    3.40    7.90
 -29  11  15   -7.20   10.80
  29 -11 -15    0.30    9.20
 -28  10  14   -4.00    9.20
  28 -10 -14   -6.90    9.00
 -27   9  13   -0.60   10.30
  27  -9 -13   -4.30   10.30
 -26   8  12   -5.00    8.90
  26  -8 -12   -2.90   10.50
 -25   7  11   -2.80    9.80
  25  -7 -11    3.00   11.40
 -24   6  10    4.10    8.90
  24  -6 -10    3.40   10.10
 -23   5   9    6.50    9.10
  23  -5  -9    4.40   10.30
 -22   4   8  -10.90    8.30
  22  -4  -8   -5.20    8.70
 -21   3   7   34.20    7.90
  21  -3  -7   24.00    9.20
 -20   2   6    5.60    7.30
  20  -2  -6    7.60    9.40
 -19   1   5   13.20    7.10
  19  -1  -5   22.50    7.30
 -18   0   4   69.90    7.30
  18   0  -4   57.50    8.30
 -17  -1   3   -0.70    6.00
  17   1  -3    3.40    6.10
 -16  -2   2  218.10   12.50
  16   2  -2  213.90   13.40
 -15  -3   1   -1.50    4.60
  15   3  -1   -2.80    4.80
 -14  -4   0  352.40   17.00
  14   4   0  318.60   14.40
 -13  -5  -1   46.90    5.60
  13   5   1   47.30    5.80
  -8 -10  -6   30.60    5.40
   8  10   6   32.20    5.60
  -7 -11  -7  280.50   17.80
   7  11   7  260.20   11.90
  -6 -12  -8    8.80    7.60
   6  12   8   13.40    6.10
  -5 -13  -9   67.10    8.40
   5  13   9   63.10    7.70
  -4 -14 -10  154.80   10.80
   4  14  10  136.20   10.00
  -3 -15 -11   -8.90    8.70
   3  15  11   -0.70    7.80
  -2 -16 -12  170.10   13.60
   2  16  12  179.60   14.10
  -1 -17 -13    0.80    9.90
   1  17  13   -2.20    9.80
   0 -18 -14   12.10   10.80
   0  18  14   22.40    9.80
   1 -19 -15    0.60   11.10
  -1  19  15    0.60    9.60
   2 -20 -16   -5.10   11.60
  -2  20  16   10.10   12.30
   3 -21 -17    6.80   13.90
  -3  21  17    9.80   11.80
   4 -22 -18   -4.70   12.40
  -4  22  18    5.70   11.00
   5 -23 -19   12.70   12.80
  -5  23  19    3.20   10.30
   6 -24 -20  -12.90   13.00
  -6  24  20   -6.30   10.10
   7 -25 -21    7.70   12.90
  -7  25  21    4.10   10.20
   8 -26 -22   11.20   11.30
  -8  26  22    8.10   10.30
   9 -27 -23    3.40   11.60
  -9  27  23   -3.70   10.70
  10 -28 -24    4.40   11.30
 -10  28  24   -1.40    9.70
  11 -29 -25   19.90   12.10
 -11  29  25   -3.20   13.50
  12 -30 -26    2.40   15.70
 -12  30  26   -8.60   12.90
 -35  15  19   -3.40    8.00
 -34  14  18    3.50    8.00
 -33  13  17    1.00    7.70
 -32  12  16    3.90    8.00
  32 -12 -16   -4.50   15.90
 -31  11  15    4.40   10.10
  31 -11 -15   -0.60   11.30
 -30  10  14    2.10    9.40
  30 -10 -14    1.50    8.80
 -29   9  13   -5.90    9.70
  29  -9 -13   -0.60    9.30
 -28   8  12   -7.00    8.80
  28  -8 -12   11.30    9.70
 -27   7  11    7.70    8.90
  27  -7 -11   -0.20    9.20
 -26   6  10   -0.90    9.10
  26  -6 -10   -3.80   10.60
 -25   5   9   -7.90    8.30
  25  -5  -9    4.50   10.20
 -24   4   8    9.70    7.50
  24  -4  -8   -2.10    8.80
 -23   3   7    7.20    7.20
  23  -3  -7   -7.20    9.90
 -22   2   6    1.20    7.80
  22  -2  -6    3.30    8.10
 -21   1   5   16.00    6.70
  21  -1  -5    0.90    8.90
 -20   0   4    0.90    6.60
  20   0  -4    5.80    7.30
 -19  -1   3   13.50    6.00
  19   1  -3    6.60    9.70
 -18  -2   2   13.40    5.80
  18   2  -2   11.70    6.30
 -17  -3   1    1.20    4.80
  17   3  -1    1.20    5.50
 -16  -4   0    6.10    3.90
  16   4   0   11.90    4.70
 -15  -5  -1    2.50    3.60
  15   5   1    7.40    4.20
 -14  -6  -2   63.60    5.90
  14   6   2   63.00    4.60
 -13  -7  -3    0.20    3.20
  13   7   3    2.90    3.30
 -12  -8  -4   11.80    3.00
  12   8   4    8.90    3.50
 -11  -9  -5   33.60    4.40
  11   9   5   28.00    7.10
 -10 -10  -6   43.80    5.30
  10  10   6   31.90    5.00
  -9 -11  -7   24.40    5.70
   9  11   7   22.90    6.30
  -8 -12  -8   26.50    6.60
   8  12   8   26.20    6.50
  -7 -13  -9   49.60    7.30
   7  13   9   41.00    7.90
  -6 -14 -10    6.80    7.50
   6  14  10    1.90   11.80
  -5 -15 -11    9.00   11.60
   5  15  11    3.70    8.20
  -4 -16 -12    1.40    9.50
   4  16  12    3.90    8.70
  -3 -17 -13   20.60   12.90
   3  17  13    2.10   15.60
  -2 -18 -14    1.50   10.30
   2  18  14    4.80    9.20
  -1 -19 -15   -6.50   11.70
   1  19  15   12.20    9.70
   0 -20 -16    3.60   10.70
   0  20  16   -7.10   10.10
   1 -21 -17  -21.30   12.20
  -1  21  17    1.30   11.10
   2 -22 -18   -7.80   12.20
  -2  22  18   -0.30   11.10
   3 -23 -19    6.40   13.50
  -3  23  19   16.20   12.10
   4 -24 -20    2.50   12.90
  -4  24  20   -6.30    9.00
   5 -25 -21   14.30   14.30
  -5  25  21    8.40   13.10
   6 -26 -22   -1.10   12.30
  -6  26  22   -6.70    9.90
   7 -27 -23    1.40   10.70
  -7  27  23    0.30    9.30
   8 -28 -24    1.10    9.80
  -8  28  24    1.80    8.60
   9 -29 -25   -6.80    9.50
  -9  29  25    6.90   16.00
  10 -30 -26    6.10   10.40
 -10  30  26    4.00   15.00
 -37  15  19    4.20   10.40
 -36  14  18   -3.00    7.90
  36 -14 -18   13.40   13.90
 -35  13  17    3.50    6.80
  35 -13 -17   15.00   15.10
 -34  12  16   -1.00    7.40
  34 -12 -16   -7.30   15.30
 -33  11  15    3.00    7.80
  33 -11 -15   -1.90   12.00
 -32  10  14    0.90    8.90
  32 -10 -14   -2.30   15.30
 -31   9  13   -0.70    8.10
  31  -9 -13   13.60    8.40
 -30   8  12    2.60    8.70
  30  -8 -12    1.20   10.00
 -29   7  11   -0.40    7.70
  29  -7 -11    2.90    9.20
 -28   6  10   -2.00    8.40
  28  -6 -10    0.50    9.70
 -27   5   9   -7.70    8.40
  27  -5  -9   -0.70    8.70
 -26   4   8   13.00    9.10
  26  -4  -8   -0.20    9.90
 -25   3   7   -0.10    8.70
  25  -3  -7    3.90    9.40
 -24   2   6    5.30    6.60
  24  -2  -6   -0.80    8.70
 -23   1   5   13.30    6.60
  23  -1  -5    5.30    7.40
 -22   0   4    5.20    6.90
  22   0  -4    0.60    7.70
 -21  -1   3    8.10    6.20
  21   1  -3   10.20    7.40
 -20  -2   2   19.40    6.10
  20   2  -2   20.10    7.20
 -19  -3   1    8.00    5.30
  19   3  -1   11.90    6.20
 -18  -4   0   71.40    8.30
  18   4   0   68.10    6.60
 -17  -5  -1    5.90    6.50
  17   5   1   13.30    5.00
  16   6   2   49.30    4.80
 -15  -7  -3   -3.60    3.60
  15   7   3    5.80    4.10
 -14  -8  -4   20.30    3.60
  14   8   4   10.40    5.70
 -13  -9  -5   61.20    7.10
  13   9   5   56.80    7.50
 -12 -10  -6    0.00    4.50
  12  10   6    7.90    6.80
 -11 -11  -7  117.90    7.00
  11  11   7   99.10    7.40
 -10 -12  -8   19.60    6.10
  10  12   8   29.20    6.40
  -9 -13  -9   12.20    6.60
   9  13   9    8.50    5.90
  -8 -14 -10    8.60    7.50
   8  14  10   16.00    7.60
  -7 -15 -11   -7.60    8.70
   7  15  11   -9.60    8.60
  -6 -16 -12   34.30   12.40
   6  16  12   14.50    7.50
  -5 -17 -13    0.00    9.80
   5  17  13   10.90    8.70
  -4 -18 -14   40.70   14.10
   4  18  14   27.40   14.40
  -3 -19 -15    0.40   11.20
   3  19  15    5.20    9.60
  -2 -20 -16   -1.30   11.20
   2  20  16    2.80   11.10
  -1 -21 -17   -5.00   10.60
   1  21  17    6.60    9.60
   0 -22 -18   -6.70   12.10
   0  22  18   -4.10   10.70
   1 -23 -19    4.60   12.00
  -1  23  19    4.80    9.10
   2 -24 -20    4.00   15.80
  -2  24  20  -13.60   17.80
   3 -25 -21   -5.40   13.20
  -3  25  21    1.10   10.50
   4 -26 -22  -12.60   15.10
  -4  26  22    2.00    9.80
   5 -27 -23    9.60   11.20
  -5  27  23   -4.80    8.20
   6 -28 -24   -3.00   15.30
  -6  28  24    0.20    9.80
   7 -29 -25    2.60   10.00
  -7  29  25    1.70    7.60
   8 -30 -26   -2.20   10.90
 -38  14  18   -2.80    9.60
 -37  13  17   -2.20    8.40
  37 -13 -17    5.40   11.40
 -36  12  16   -0.60    6.60
 -35  11  15    6.10    8.70
  35 -11 -15   -2.30   15.40
 -34  10  14    3.40    7.20
  34 -10 -14    0.00    8.50
 -33   9  13    2.70    8.00
  33  -9 -13   -2.80    9.90
 -32   8  12   -3.00    7.40
  32  -8 -12   -3.90    8.60
 -31   7  11   -1.70    7.80
  31  -7 -11   -0.80    9.50
 -30   6  10    0.60    7.00
  30  -6 -10    1.80    7.90
 -29   5   9    4.50    8.30
  29  -5  -9   -3.40    9.80
 -28   4   8    7.40    8.60
  28  -4  -8   -3.30    9.70
 -27   3   7   -5.40    7.30
  27  -3  -7   -2.80    8.40
 -26   2   6    3.40    7.80
  26  -2  -6   -2.90    8.70
 -25   1   5   -2.00    7.50
  25  -1  -5    5.60    8.00
 -24   0   4   -3.30    6.90
  24   0  -4    0.90    7.70
 -23  -1   3   -2.90    6.20
  23   1  -3    9.60    6.50
 -22  -2   2    6.60    6.20
  22   2  -2   17.40    6.50
 -21  -3   1    6.00    5.80
  21   3  -1    1.00    6.20
 -20  -4   0    5.90    5.50
  20   4   0    2.80    5.50
 -19  -5  -1   24.80    6.50
  19   5   1   20.50    5.40
 -18  -6  -2   13.70    6.00
  18   6   2    6.50    4.80
 -17  -7  -3   35.20    4.60
  17   7   3   34.10    4.80
 -16  -8  -4   10.60    4.00
  16   8   4    4.40    4.20
 -15  -9  -5   48.50    4.50
  15   9   5   53.70    4.70
 -14 -10  -6    2.30    6.00
  14  10   6    3.70    4.30
 -13 -11  -7   10.10    6.60
  13  11   7   -0.60    7.60
 -12 -12  -8   71.40    6.80
  12  12   8   70.60    6.90
 -11 -13  -9   16.80    6.90
  11  13   9   -4.00    6.10
 -10 -14 -10   34.10    6.40
  10  14  10   33.20    7.20
  -9 -15 -11   13.50    8.40
   9  15  11   -7.60    7.90
  -8 -16 -12    8.00    9.40
   8  16  12   10.40   12.90
  -7 -17 -13   -3.10    7.90
   7  17  13   -1.40    7.80
  -6 -18 -14    0.90    9.00
   6  18  14   -3.90    7.70
  -5 -19 -15   15.10   15.70
   5  19  15    7.10   13.70
  -4 -20 -16    8.40   11.00
   4  20  16    4.50    9.30
  -3 -21 -17    0.40   11.70
   3  21  17   10.60   10.80
  -2 -22 -18    1.80   11.10
   2  22  18    1.50    9.60
  -1 -23 -19    2.00   11.90
   1  23  19   -3.20   10.40
   0 -24 -20    5.70   10.60
   0  24  20   -1.80    7.20
   1 -25 -21   -6.80   12.50
  -1  25  21    3.80   10.00
   2 -26 -22   -2.10   11.60
  -2  26  22    8.10    8.60
  -3  27  23    3.30   10.60
   4 -28 -24    2.20   10.40
  -4  28  24    5.80    9.80
   5 -29 -25    7.50   10.60
  -5  29  25   -4.20    7.50
   6 -30 -26    1.20   11.00
  -6  30  26   -0.70    9.00
   7 -31 -27   -4.90   14.40
 -39  13  17   -5.40   10.30
 -38  12  16   -0.30   10.40
  38 -12 -16   -4.60    8.90
 -37  11  15    1.90    9.50
  37 -11 -15    2.30    9.90
 -36  10  14    2.40    7.00
  36 -10 -14    2.00   11.00
 -35   9  13    0.90    7.40
  35  -9 -13   -1.40    8.30
 -34   8  12   -3.30    8.20
  34  -8 -12   -3.40   10.20
 -33   7  11   -5.30    8.00
  33  -7 -11   16.00    8.70
 -32   6  10    4.10    8.30
  32  -6 -10   -1.70    9.40
 -31   5   9   -3.20    7.10
  31  -5  -9    1.60    8.40
 -30   4   8    0.00    6.80
  30  -4  -8   10.20    8.30
 -29   3   7    0.70    7.40
  29  -3  -7    5.90    8.10
 -28   2   6   -3.30    7.20
  28  -2  -6   11.80    9.60
 -27   1   5    9.30    7.10
  27  -1  -5   -1.00    8.00
 -26   0   4    2.90    6.30
  26   0  -4    1.10    7.50
 -25  -1   3   -1.30    6.10
  25   1  -3    1.20    7.60
 -24  -2   2    0.90    6.10
  24   2  -2   -3.10    7.00
 -23  -3   1    0.90    5.70
  23   3  -1    1.20    6.40
 -22  -4   0    4.40    8.20
  22   4   0    3.20    5.90
 -21  -5  -1   21.70    6.80
  21   5   1    7.10    5.90
 -20  -6  -2   11.30    6.90
  20   6   2    3.40    5.30
 -19  -7  -3    5.20    4.00
  19   7   3    9.20    4.70
 -18  -8  -4   -0.40    3.70
  18   8   4   -2.20    4.40
 -17  -9  -5    1.80    4.00
  17   9   5    5.80    4.40
 -16 -10  -6    7.20    4.10
  16  10   6    6.50    4.60
 -15 -11  -7    3.80    7.80
  15  11   7    2.10    6.70
 -14 -12  -8   11.40    5.40
  14  12   8    6.30    8.20
 -13 -13  -9  -12.10    5.50
  13  13   9   -3.60    8.80
 -12 -14 -10   16.90    7.00
  12  14  10    8.50    6.40
 -11 -15 -11    1.30    6.90
  11  15  11    1.50    6.80
 -10 -16 -12    6.50    7.20
  10  16  12   16.40    7.10
  -9 -17 -13    1.80    8.20
   9  17  13   -1.90    8.20
  -8 -18 -14    3.30    7.90
   8  18  14   -5.20    7.60
  -7 -19 -15    7.40    8.10
   7  19  15    6.60   11.50
  -6 -20 -16   -9.40   16.70
   6  20  16   15.30   14.30
  -5 -21 -17  -18.30   15.60
   5  21  17   11.10    9.90
  -4 -22 -18   10.30   11.00
   4  22  18    7.40    9.90
  -3 -23 -19   -8.60    9.60
   3  23  19    2.00    8.40
  -2 -24 -20    4.00   11.20
   2  24  20   -6.20    9.20
  -1 -25 -21   -3.70   10.80
   1  25  21   10.10    8.70
   0 -26 -22    2.40   11.90
   0  26  22   -0.50    9.80
   1 -27 -23   13.50   10.90
  -1  27  23    4.30    8.70
   2 -28 -24   -2.90    9.90
  -2  28  24   -0.20    9.30
   3 -29 -25    4.00    9.50
  -3  29  25   -1.70    6.70
   4 -30 -26    5.40   10.90
  -4  30  26    4.80   11.00
   5 -31 -27   -1.10   12.20
  -5  31  27   -0.40    6.90
 -40  12  16   -2.30    9.20
 -39  11  15    3.70   10.50
 -38  10  14   -0.80    8.40
  38 -10 -14   -1.60    5.90
 -37   9  13    2.40   10.00
  37  -9 -13    3.00    6.90
 -36   8  12    3.20    6.50
  36  -8 -12    8.60    7.80
 -35   7  11    2.40    7.10
  35  -7 -11   -6.10    8.90
 -34   6  10   -4.80    7.30
  34  -6 -10    0.90    9.00
 -33   5   9   -0.40    7.30
  33  -5  -9    1.00    8.70
 -32   4   8    0.80    7.10
  32  -4  -8    3.10    9.20
 -31   3   7   -0.10    6.50
  31  -3  -7    0.80    8.10
 -30   2   6   -2.70    5.90
  30  -2  -6   -1.30    7.50
 -29   1   5    7.00    6.80
  29  -1  -5    1.70    8.30
 -28   0   4    9.10    7.50
  28   0  -4    5.60    7.50
 -27  -1   3   -1.10    6.60
  27   1  -3   -1.30    7.30
 -26  -2   2    0.80    6.40
  26   2  -2   13.20   10.70
 -25  -3   1   -0.10    5.70
  25   3  -1   -0.80    6.60
 -24  -4   0    0.50    5.40
  24   4   0    4.50    8.60
 -23  -5  -1    5.80    5.20
  23   5   1    6.90    6.10
 -22  -6  -2   -0.80    6.20
  22   6   2    6.00    5.50
 -21  -7  -3   33.80    4.70
  21   7   3   25.60    5.00
 -20  -8  -4    3.50    4.50
  20   8   4    8.50    6.80
 -19  -9  -5   55.70    5.20
  19   9   5   53.00    7.80
 -18 -10  -6    7.80    4.50
  18  10   6   -3.20    4.60
 -17 -11  -7   18.70    4.60
  17  11   7   24.80    5.10
 -16 -12  -8    7.20    8.30
  16  12   8    6.10    7.30
 -15 -13  -9    8.40    5.80
  15  13   9    5.90    9.30
 -14 -14 -10   45.90    7.40
  14  14  10   43.80    6.80
 -13 -15 -11   -5.90    6.50
  13  15  11   -2.70    7.40
 -12 -16 -12   29.70    7.70
  12  16  12   26.90    7.70
 -11 -17 -13    2.20    7.80
  11  17  13    4.50    6.60
 -10 -18 -14    1.50    7.50
  10  18  14    7.60    6.90
  -9 -19 -15    6.10    8.00
   9  19  15    2.70    8.30
  -8 -20 -16   -3.80    9.80
   8  20  16   -4.60    9.80
  -7 -21 -17    3.50   17.20
   7  21  17    4.10   16.00
  -6 -22 -18    0.10   11.40
   6  22  18   -6.60   10.50
  -5 -23 -19    7.90   10.90
   5  23  19    4.40    8.40
  -4 -24 -20    1.60   10.20
   4  24  20   -5.50    9.20
  -3 -25 -21   -7.00   10.10
   3  25  21   -9.40    9.10
  -2 -26 -22    0.60   10.60
   2  26  22    4.10   12.20
  -1 -27 -23    6.60   11.40
   1  27  23    4.00    8.70
   0 -28 -24    0.70   10.30
   0  28  24   -2.40    8.30
   1 -29 -25    1.10    7.90
  -1  29  25    0.20    6.10
   2 -30 -26    2.50    8.90
  -2  30  26    0.40    5.40
   3 -31 -27    0.50    8.80
  -3  31  27    0.70    8.10
 -41  11  15    1.40    9.10
  40 -10 -14    4.60    5.80
  39  -9 -13   -2.00    8.70
  38  -8 -12    2.30    6.20
 -37   7  11    4.20    8.20
  37  -7 -11   -2.00    5.80
 -36   6  10    2.30    6.10
  36  -6 -10   10.40    7.40
 -35   5   9    4.40    7.30
  35  -5  -9   -0.80    8.20
 -34   4   8   -0.40    6.90
  34  -4  -8    4.40    8.30
 -33   3   7    0.30    7.40
  33  -3  -7   -3.20    8.80
 -32   2   6    5.80    6.80
  32  -2  -6   -5.20    8.00
 -31   1   5    4.70    7.40
  31  -1  -5    7.00    7.20
 -30   0   4    2.00    6.20
  30   0  -4    4.60    7.60
 -29  -1   3   -1.00    6.20
  29   1  -3    0.50    7.30
 -28  -2   2   -3.40    5.60
  28   2  -2    4.30    6.80
 -27  -3   1    1.00    5.20
  27   3  -1   -0.80    6.70
 -26  -4   0    3.50    6.00
  26   4   0   -0.30    6.30
 -25  -5  -1    3.70    5.60
  25   5   1   -3.20    5.80
 -24  -6  -2    0.90    6.30
  24   6   2   -2.40    5.40
 -23  -7  -3    0.60    4.70
  23   7   3    2.20    4.80
 -22  -8  -4   -0.30    4.00
  22   8   4   -0.20    4.40
 -21  -9  -5    3.30    5.50
  21   9   5    2.90    4.20
 -20 -10  -6    9.40    4.40
  20  10   6    8.40    4.50
 -19 -11  -7    4.40    4.40
  19  11   7   -2.50    6.90
 -18 -12  -8    1.70    6.00
  18  12   8    2.30    4.90
 -17 -13  -9   -4.60    8.70
  17  13   9    3.70    7.40
 -16 -14 -10    5.20    7.90
  16  14  10   -0.20    5.70
 -15 -15 -11    4.50    5.40
  15  15  11    0.50    9.00
 -14 -16 -12   11.00    6.50
  14  16  12    6.60    6.70
 -13 -17 -13    0.50    6.90
  13  17  13    2.70    6.50
 -12 -18 -14   -3.40    7.70
  12  18  14   -0.90    6.70
 -11 -19 -15   -4.40    8.30
  11  19  15   10.80    7.30
 -10 -20 -16    3.60    7.80
  10  20  16   -1.50    7.20
  -9 -21 -17   -7.60   15.40
   9  21  17    4.90    9.10
  -8 -22 -18    2.00    9.90
   8  22  18   -3.50    7.50
  -7 -23 -19   -0.10   10.20
   7  23  19    1.70    9.50
  -6 -24 -20    0.60    8.30
   6  24  20    0.10    7.30
  -5 -25 -21   15.30    8.20
   5  25  21    2.00    8.40
  -4 -26 -22    6.00   13.00
   4  26  22   10.30    8.00
  -3 -27 -23   -1.10    8.60
   3  27  23    4.20    8.90
  -2 -28 -24   -6.50   10.00
   2  28  24    0.70    7.20
  -1 -29 -25   -0.80   18.20
   1  29  25  -11.20   12.10
   0 -30 -26   -3.20    8.40
   0  30  26   -3.00    6.50
   1 -31 -27    1.90    9.60
  -1  31  27    7.30    9.60
  40  -8 -12    5.80   10.20
  39  -7 -11   -3.20    8.70
 -38   6  10   -0.80    5.40
  38  -6 -10   -1.60    6.70
 -37   5   9   -0.80    6.10
  37  -5  -9    3.90    7.50
 -36   4   8   -3.60    6.50
  36  -4  -8   -6.20    8.30
 -35   3   7    5.10    6.10
  35  -3  -7    8.90    7.70
 -34   2   6    2.00    6.10
 -33   1   5   -1.10    5.90
  33  -1  -5   -3.50    6.70
 -32   0   4    4.00    4.40
  32   0  -4    0.70   10.30
 -31  -1   3    8.30    5.80
  31   1  -3   -8.80    7.30
 -30  -2   2   -1.10    5.60
  30   2  -2    5.90    7.10
 -29  -3   1   -2.30    5.30
  29   3  -1    1.40    6.40
 -28  -4   0    2.30    5.40
  28   4   0   -3.70    6.00
 -27  -5  -1    4.50    5.40
  27   5   1   13.00    8.00
 -26  -6  -2    7.80    7.00
  26   6   2    2.30    7.20
 -25  -7  -3   -0.20    4.50
  25   7   3   -0.80    4.50
 -24  -8  -4   -1.50    4.10
  24   8   4   -0.30    4.40
 -23  -9  -5    9.00    3.90
  23   9   5   11.80    4.40
 -22 -10  -6   -2.60    3.90
  22  10   6    2.70    4.10
 -21 -11  -7   14.30    4.40
  21  11   7   16.20    4.80
 -20 -12  -8    1.40    6.00
  20  12   8    0.80    4.70
 -19 -13  -9    4.60    5.00
  19  13   9    8.40    5.30
 -18 -14 -10   11.20    8.30
  18  14  10    5.20    5.40
 -17 -15 -11   -0.60    5.90
  17  15  11   -9.40    8.60
 -16 -16 -12   15.80    6.50
  16  16  12    8.30    8.90
 -15 -17 -13    1.40    6.70
  15  17  13   -0.50    7.30
 -14 -18 -14    8.10    7.30
  14  18  14   14.50    7.40
 -13 -19 -15    2.80    6.60
  13  19  15    0.70    6.60
 -12 -20 -16   -1.40    7.80
  12  20  16    0.20    7.20
 -11 -21 -17   -4.10    7.40
  11  21  17    5.30    7.50
 -10 -22 -18   -3.70    9.00
  10  22  18   -0.70    9.10
  -9 -23 -19   -7.90    8.70
   9  23  19    4.40    8.00
  -8 -24 -20    7.70   15.30
   8  24  20    2.00    8.20
  -7 -25 -21   -4.50    8.40
   7  25  21   19.10    8.50
  -6 -26 -22    0.20   15.10
   6  26  22   -0.50    8.00
  -5 -27 -23    3.50    9.30
   5  27  23    6.30   12.60
  -4 -28 -24    2.30   11.60
   4  28  24    1.50    7.30
  -3 -29 -25   17.00   15.50
   3  29  25    7.20   13.20
  -2 -30 -26    0.50   15.60
   2  30  26  -10.60   11.30
  -1 -31 -27    1.80    9.20
   0 -32 -28   -9.20   12.10
  41  -7 -11   -4.90    9.00
  39  -5  -9   -0.20    7.90
 -38   4   8    5.30    6.20
  38  -4  -8    1.20    6.80
 -37   3   7   -1.60    5.80
  37  -3  -7    2.70    6.40
 -36   2   6    1.80    5.80
  36  -2  -6    2.70    7.40
 -35   1   5   -0.60    6.00
  35  -1  -5    0.30    6.90
 -34   0   4    7.40    9.20
  34   0  -4    1.30    7.00
 -33  -1   3   -3.30    8.70
  33   1  -3   -3.60    6.90
 -32  -2   2    3.00    8.70
  32   2  -2   11.80    8.00
 -31  -3   1   -0.90    7.30
  31   3  -1   -2.50    5.50
 -30  -4   0    1.20    4.90
  30   4   0    3.20    5.20
 -29  -5  -1   -3.20    6.90
  29   5   1    1.00    5.20
 -28  -6  -2   -1.40    5.60
  28   6   2    4.40    5.10
 -27  -7  -3    3.00    4.20
  27   7   3    1.60    4.40
 -26  -8  -4   -2.90    4.00
  26   8   4   -0.50    4.20
 -25  -9  -5   -4.30    5.50
  25   9   5    0.60    3.90
 -24 -10  -6    1.50    4.00
  24  10   6   -2.00    4.10
 -23 -11  -7   -0.60    5.60
  23  11   7   -0.70    5.30
 -22 -12  -8    0.10    4.30
  22  12   8    3.40    4.70
 -21 -13  -9   -2.30    6.90
  21  13   9    2.60    5.10
 -20 -14 -10    4.90    5.20
  20  14  10    2.50    5.50
 -19 -15 -11    0.10    5.60
  19  15  11    6.50    8.00
 -18 -16 -12    9.10    9.10
  18  16  12   -7.00    5.90
 -17 -17 -13   -1.10    6.40
  17  17  13    3.60   10.20
 -16 -18 -14   -5.40    6.70
  16  18  14   -9.80    9.90
 -15 -19 -15    6.90    7.30
  15  19  15   -0.90    6.90
 -14 -20 -16   -2.50    7.30
  14  20  16    1.70    6.90
 -13 -21 -17   -5.40    7.50
  13  21  17   -8.50    7.20
 -12 -22 -18    1.10    7.10
  12  22  18    5.40    7.60
 -11 -23 -19    1.70    7.20
  11  23  19    6.10    8.30
 -10 -24 -20    0.00    6.30
  10  24  20    3.70    8.10
  -9 -25 -21   -3.30    7.50
   9  25  21   -5.70    9.00
  -8 -26 -22   -1.80    7.00
   8  26  22   -4.60    8.00
  -7 -27 -23   -7.10   12.50
   7  27  23    8.10    5.70
  -6 -28 -24   -0.40   10.00
   6  28  24    6.00    8.20
  -5 -29 -25   -1.20   12.80
   5  29  25    7.10   12.00
  -3 -31 -27   -7.50   11.80
  -2 -32 -28    1.00   15.60
  41  -5  -9   13.60    9.30
  40  -4  -8    3.40    7.00
  39  -3  -7   -2.20    8.40
 -38   2   6    1.60    5.70
  38  -2  -6    4.60    5.90
 -37   1   5   -1.50    7.40
  37  -1  -5   -1.90    6.70
 -36   0   4    3.30    7.40
  36   0  -4   -1.00    6.00
 -35  -1   3    1.30    7.60
  35   1  -3    6.50    5.70
  34   2  -2   -2.10    8.20
 -33  -3   1    0.80    7.90
  33   3  -1   -3.30    5.30
 -32  -4   0    1.20    7.30
  32   4   0    2.70    5.30
 -31  -5  -1    1.10    5.10
  31   5   1    1.00    4.70
 -30  -6  -2   -0.70    5.10
  30   6   2    1.90    4.30
 -29  -7  -3   -0.90    3.70
  29   7   3    3.40    3.90
 -28  -8  -4   -1.20    3.40
  28   8   4   -0.50    3.70
 -27  -9  -5    2.40    4.60
 -26 -10  -6   -2.80    4.70
 -25 -11  -7    5.70    3.60
 -24 -12  -8    5.10    5.20
  24  12   8    3.20    4.20
 -23 -13  -9    0.10    4.30
  23  13   9    4.60    4.50
 -22 -14 -10   -1.60    5.00
  22  14  10    3.00    5.10
 -21 -15 -11   -4.60    5.30
  21  15  11   -1.30    5.10
 -20 -16 -12   -0.70    8.20
  20  16  12   -2.40    6.10
 -19 -17 -13    2.50    6.10
  19  17  13   -1.10    6.20
 -18 -18 -14   12.90    6.50
  18  18  14    2.80    8.00
 -17 -19 -15    1.30    7.20
  17  19  15   -8.00   10.00
 -16 -20 -16   -2.40    7.20
  16  20  16    6.20    6.60
 -15 -21 -17    7.60    9.70
  15  21  17   -0.20    7.20
 -14 -22 -18   -1.20    7.20
  14  22  18    2.80    7.10
 -13 -23 -19   -2.40    5.60
  13  23  19    9.40    7.00
 -12 -24 -20    0.40    7.40
  12  24  20    8.80    8.10
 -11 -25 -21   -1.70    7.10
  11  25  21   -3.70    8.00
 -10 -26 -22    0.20    8.80
  10  26  22    3.50    8.30
  -9 -27 -23   -0.70    6.10
   9  27  23    0.10    5.50
  -8 -28 -24    0.30   12.10
   8  28  24    2.60    7.20
  -7 -29 -25    1.00   11.20
   7  29  25    3.40   12.00
 -38   0   4   -1.30    7.10
 -37  -1   3    4.90    6.20
  37   1  -3    1.20    5.20
 -36  -2   2   -3.20    5.60
  36   2  -2    2.70    4.60
 -35  -3   1   10.00    7.80
  35   3  -1    1.50    8.70
  34   4   0    0.90    4.00
  33   5   1   -1.30    5.70
  32   6   2   -1.20    5.40
 -31  -7  -3    0.40    3.10
  31   7   3   -1.40    3.20
 -25 -13  -9   -1.30    5.20
  25  13   9   -0.60    5.50
 -24 -14 -10    0.30    4.50
  24  14  10    6.30    6.60
 -23 -15 -11    0.20    4.50
  23  15  11   -2.10    5.90
 -22 -16 -12    2.90    5.10
  22  16  12   -4.00    6.60
 -21 -17 -13    1.30    5.10
  21  17  13    0.10    5.80
 -20 -18 -14    4.60    8.20
  20  18  14   -4.00    6.00
 -19 -19 -15   -1.40    6.80
  19  19  15   -2.20    6.60
 -18 -20 -16    4.90    7.00
 -17 -21 -17   -0.70    6.70
  17  21  17    0.90    8.50
 -16 -22 -18   -2.20    7.20
  16  22  18   -0.10    7.00
 -15 -23 -19   -0.60    5.60
  15  23  19   -1.10    7.50
 -14 -24 -20   -0.60    7.00
  14  24  20    3.60    6.50
 -13 -25 -21   -1.00    7.00
  13  25  21    4.30    7.10
 -12 -26 -22   -4.10    8.50
  12  26  22    0.20    8.20
 -11 -27 -23   -0.20    5.60
  11  27  23    4.70    6.10
 -10 -28 -24    0.50    9.60
  10  28  24   -8.20    7.30
  -9 -29 -25    1.60   11.60
   9  29  25   -1.40   12.50
   8  30  26    7.20   11.90
 -38  -2   2    0.80    4.00
  38   2  -2    2.70    4.40
  37   3  -1   -0.30    4.40
  36   4   0   -4.10    4.70
  35   5   1    0.90    5.10
  34   6   2    1.70    3.10
 -25 -15 -11    1.60    4.00
  25  15  11    4.40    4.10
 -24 -16 -12   -1.90    5.90
  24  16  12   -1.70    4.70
 -23 -17 -13    1.90    4.80
  23  17  13   11.00    7.90
 -22 -18 -14   -1.10    4.60
  22  18  14    1.10    7.90
 -21 -19 -15   -2.80    6.90
  21  19  15    8.40    7.70
 -20 -20 -16    1.10    6.00
  20  20  16    4.90    5.70
 -19 -21 -17    6.30    6.20
  19  21  17    4.00    7.50
 -18 -22 -18    3.20    6.50
 -17 -23 -19    2.70    6.20
  17  23  19    5.80    8.40
 -16 -24 -20    4.70    6.50
  16  24  20    3.30   10.00
 -15 -25 -21   -6.70    6.70
  15  25  21   -1.10    6.40
 -14 -26 -22    2.80    7.00
  14  26  22    0.50    7.00
 -13 -27 -23    1.60    6.50
  13  27  23    2.90    5.30
 -12 -28 -24   -3.60    9.60
 -11 -29 -25    3.10    7.90
  11  29  25    0.50    7.50
  10  30  26   -0.10    9.80
 -26 -16 -12   -3.20    4.80
 -25 -17 -13    0.20    4.10
  25  17  13   -1.60    4.30
 -24 -18 -14    0.80    6.20
  24  18  14    0.60    4.40
 -23 -19 -15   -4.90    4.50
  23  19  15   -5.10    5.20
 -22 -20 -16   -1.20    5.10
  22  20  16   -3.00    5.90
 -21 -21 -17   -0.10    5.20
  21  21  17   -5.60    6.70
 -20 -22 -18    3.10    6.00
  20  22  18    2.10    8.70
 -19 -23 -19   -0.40    5.80
  19  23  19   -5.20    8.10
 -18 -24 -20   -2.70    5.90
  18  24  20    0.90    9.30
 -17 -25 -21    1.00    4.80
  17  25  21    7.70    8.60
 -16 -26 -22   -1.00    5.10
  16  26  22    0.00    6.40
 -15 -27 -23    0.90    3.80
 -14 -28 -24    2.30    6.10
 -13 -29 -25    2.60    9.80
 -26 -18 -14    1.90    3.80
 -25 -19 -15   -1.40    4.20
  25  19  15    3.30    4.00
 -24 -20 -16   -4.60    4.50
  24  20  16    1.70    4.70
 -23 -21 -17   -0.50    4.10
  23  21  17    0.90    5.30
 -22 -22 -18   -1.60    4.80
  22  22  18   -1.10    6.60
 -21 -23 -19   -5.50    6.60
  21  23  19    0.40    5.70
 -20 -24 -20    1.40    7.90
  20  24  20    9.40    8.10
 -19 -25 -21   -5.80    5.00
  19  25  21    2.10    7.30
 -18 -26 -22    5.30    5.40
 -16 -28 -24    3.60    7.80
 -15 -29 -25   -4.20    8.30
 -27 -19 -15    3.30    5.00
 -26 -20 -16    5.00    4.90
 -24 -22 -18    0.40    5.50
  24  22  18    3.60    8.20
 -23 -23 -19    2.00    6.20
 -20 -26 -22    2.40    5.10
 -19 -27 -23    0.00    6.00
 -18 -28 -24    1.40    6.50
 -27 -21 -17    2.70    3.90
  25  23  19    3.80    7.10
 -24 -24 -20   -1.20    6.20
  22  22  28    1.20    6.80
  23  21  27    1.90    6.80
  26  18  24    1.10    8.30
  27  17  23    2.40   10.30
  19  23  29   -5.80    7.60
 -19 -23 -29    1.80    8.60
  20  22  28    2.20    7.20
  21  21  27    1.30    6.10
  24  18  24    0.90   11.20
  25  17  23    5.90   10.60
  27  15  21   -1.70    9.90
  28  14  20   -0.10    4.70
  29  13  19   -0.20    4.40
  30  12  18    5.40    5.40
 -30 -12 -18    3.30    5.60
 -31 -11 -17   -0.90    6.30
  34   8  14    4.70    5.20
  35   7  13   -1.80    6.90
 -35  -7 -13   -3.50    6.40
 -15 -25 -31    7.60   13.20
  16  24  30    2.10   10.20
 -16 -24 -30   10.40   11.80
  17  23  29    8.60   11.70
 -17 -23 -29   11.30    9.10
  18  22  28    2.70   10.40
 -18 -22 -28    0.20    7.70
  19  21  27    5.40    9.20
 -19 -21 -27    3.90    7.00
 -20 -20 -26   -2.10    7.70
  21  19  25    6.10   10.60
  22  18  24   -2.60   11.10
 -22 -18 -24    3.00   10.60
  23  17  23  -10.80   11.60
 -23 -17 -23    1.90    6.30
  24  16  22    2.00   11.30
 -24 -16 -22    6.80    5.40
  25  15  21   -7.60   10.60
 -25 -15 -21   10.30    8.30
  26  14  20    3.20    6.00
 -26 -14 -20    2.80    6.30
  27  13  19   -0.30    5.30
 -27 -13 -19    2.60    6.10
  28  12  18   -7.20    5.60
 -28 -12 -18   -0.40    6.10
  29  11  17   -0.60    5.20
 -29 -11 -17    4.30    3.90
  30  10  16    1.70    6.40
 -30 -10 -16    2.80    4.50
  31   9  15    1.60    4.50
 -31  -9 -15    2.70    4.60
  32   8  14    0.00    4.80
 -32  -8 -14    0.20    4.80
  33   7  13   -0.80    5.50
 -33  -7 -13   -1.20    6.00
 -34  -6 -12    7.10    7.80
  35   5  11    0.40    6.90
  36   4  10   -2.30    7.90
  37   3   9   -6.40    7.00
  38   2   8    1.70    6.60
  41  -1   5    1.90    8.60
  13  25  31    0.00    8.90
 -14 -24 -30    8.00   12.80
  15  23  29   -1.20   11.50
 -15 -23 -29   -4.90    8.40
 -16 -22 -28    3.50    8.30
 -17 -21 -27    0.80    8.20
  18  20  26    5.60    6.30
 -18 -20 -26    1.80    7.10
  19  19  25    2.00    5.70
 -19 -19 -25   -4.90   10.00
  20  18  24    0.60    6.40
  21  17  23    3.50    6.60
 -21 -17 -23   -6.80    6.80
  22  16  22   -0.10    7.20
 -22 -16 -22    3.30    6.90
  23  15  21   -7.90   11.50
 -23 -15 -21    0.20    7.50
  24  14  20   -3.90   10.80
 -24 -14 -20    1.00    6.60
  25  13  19   -1.60    6.10
 -25 -13 -19    8.10    6.50
  26  12  18    2.50    6.20
 -26 -12 -18   -3.70    5.30
  27  11  17    4.70    8.60
 -27 -11 -17   -6.00    5.20
  28  10  16    5.20    6.10
 -28 -10 -16    1.40    4.80
  29   9  15   -0.10    5.70
 -29  -9 -15   -2.00    5.00
  30   8  14   -0.30    5.30
 -30  -8 -14    0.80    5.40
  31   7  13   -4.30    7.70
 -31  -7 -13    3.80    9.10
 -32  -6 -12    7.50    8.80
  33   5  11    3.70    7.20
 -33  -5 -11    7.80    7.90
  34   4  10   -2.90    7.50
 -34  -4 -10    2.40    7.00
  35   3   9   -4.60    8.20
 -35  -3  -9   -3.70    7.50
  36   2   8   -2.60    8.60
  37   1   7    4.00    7.20
 -37  -1  -7   -2.50    7.10
  38   0   6    3.10    9.50
  39  -1   5    4.60    9.00
 -10 -26 -32   -0.60   11.50
  11  25  31    3.10    8.60
 -11 -25 -31   -0.90   11.50
  12  24  30    0.70   13.00
 -12 -24 -30   -0.30   11.80
  13  23  29    6.90    7.30
 -13 -23 -29   -3.90    8.10
  14  22  28   -1.80    6.20
 -14 -22 -28   -2.80    8.20
  15  21  27  -10.20    9.60
 -15 -21 -27    0.20    8.20
 -16 -20 -26    5.90    7.30
  17  19  25    2.00    7.10
 -17 -19 -25    0.50    8.90
  18  18  24   -2.50    7.00
 -18 -18 -24   -1.60    8.30
  19  17  23   -0.10    6.70
 -19 -17 -23    2.50    8.10
  20  16  22    1.60    6.80
 -20 -16 -22    8.10    7.80
  21  15  21   -5.80    7.10
 -21 -15 -21   -2.90    7.10
  22  14  20   -4.80    8.90
 -22 -14 -20    8.60    7.30
  23  13  19   -0.30    8.10
 -23 -13 -19    0.30    7.50
  24  12  18    0.10    6.80
 -24 -12 -18    1.60    6.40
  25  11  17    5.80    6.80
 -25 -11 -17    1.00    6.80
  26  10  16    1.50    7.20
 -26 -10 -16    1.00    6.00
  27   9  15   -0.30    6.50
 -27  -9 -15   -1.30    5.80
  28   8  14   -5.60    5.70
 -28  -8 -14    2.60    6.90
  29   7  13   -1.40    5.90
 -29  -7 -13   -1.80    9.60
  30   6  12    0.20    6.10
 -30  -6 -12   -4.50    8.50
 -31  -5 -11    0.50    8.50
  32   4  10    4.30    5.90
 -32  -4 -10   -3.20    5.80
  33   3   9    4.40    8.30
 -33  -3  -9   -0.50    5.40
  34   2   8   -6.60    9.10
 -34  -2  -8   -3.20    6.20
  35   1   7    5.70    6.90
  36   0   6   -6.30    7.50
 -36   0  -6   -3.10    7.30
  37  -1   5   -3.20    9.30
 -37   1  -5   -7.90   10.20
  38  -2   4   -1.70    8.30
 -38   2  -4    1.00   10.00
 -41   5  -1    4.10    7.80
   8  26  32   -0.70    6.70
  -8 -26 -32    0.10   12.50
  -9 -25 -31   -0.30    9.30
  10  24  30  -11.50   14.00
 -10 -24 -30   -3.20   10.50
  11  23  29   -1.40    8.00
 -11 -23 -29    0.90    7.70
  12  22  28  -12.00   13.80
 -12 -22 -28   -4.80    7.70
  13  21  27    4.80   10.50
 -13 -21 -27    0.70    7.80
  14  20  26    0.20    7.70
 -14 -20 -26   -1.40    8.30
  15  19  25    1.60    7.10
 -15 -19 -25   -4.50    7.70
  16  18  24    6.10    8.70
 -16 -18 -24    4.20    9.30
  17  17  23   -6.60    7.50
 -17 -17 -23    7.50    8.90
  18  16  22   13.10    7.40
 -18 -16 -22    0.20    9.60
  19  15  21    0.00    7.30
 -19 -15 -21   -0.30   13.50
  20  14  20    2.50    7.40
 -20 -14 -20   -8.20    7.40
  21  13  19    6.10    7.80
 -21 -13 -19   -3.70   11.50
  22  12  18   -6.90    7.70
 -22 -12 -18   -1.10    7.20
  23  11  17   -4.50    7.50
 -23 -11 -17    2.10    7.70
  24  10  16    3.10    7.90
 -24 -10 -16   -9.50    9.70
  25   9  15   -3.50    6.90
 -25  -9 -15   -4.10    6.30
  26   8  14    3.80   10.90
 -26  -8 -14   -2.30    9.80
  27   7  13    4.30   10.00
 -27  -7 -13    0.90    6.70
  28   6  12   -0.80    7.30
 -28  -6 -12    2.20    6.00
  29   5  11    8.00    6.90
 -29  -5 -11    6.50    6.70
  30   4  10    3.60    5.50
 -30  -4 -10    1.80    6.50
  31   3   9   -2.20    6.10
 -31  -3  -9   -4.00    5.60
  32   2   8   -4.30    6.60
 -32  -2  -8   -0.90    7.30
  33   1   7   -2.70    6.90
  34   0   6   -1.00    6.50
 -34   0  -6   -4.20    6.20
  35  -1   5    4.20    6.70
 -35   1  -5    3.00    7.00
  36  -2   4   -1.60    6.90
 -36   2  -4   -1.40    6.50
  37  -3   3    3.50    9.40
 -37   3  -3   -2.10    5.70
  39  -5   1    1.40    8.40
 -39   5  -1    4.30    7.20
  40  -6   0   -0.60    9.30
 -40   6   0    1.80    6.90
  41  -7  -1   -5.90    8.80
   5  27  33    3.60    8.40
   6  26  32    6.20    6.60
  -6 -26 -32    3.20   12.50
   7  25  31   -5.20   11.00
  -7 -25 -31    1.90    9.60
   8  24  30    1.00    7.90
  -8 -24 -30    2.70    9.90
   9  23  29    0.30    9.00
  -9 -23 -29   -7.00    8.60
  10  22  28   -1.90    9.70
 -10 -22 -28   -2.90   10.20
  11  21  27   -0.80    6.70
 -11 -21 -27    0.20    7.10
  12  20  26   -5.80    7.40
 -12 -20 -26    0.10    8.00
  13  19  25    1.70    7.80
 -13 -19 -25    0.60    8.00
  14  18  24    6.60    8.80
 -14 -18 -24   -0.50    9.30
  15  17  23   -7.30   11.40
 -15 -17 -23    2.10    8.90
  16  16  22  -12.20   12.50
 -16 -16 -22    3.10    9.30
  17  15  21   -3.00    8.80
 -17 -15 -21    5.40    8.70
  18  14  20   -1.50    8.60
 -18 -14 -20    5.60    8.70
  19  13  19   -6.60    8.20
 -19 -13 -19  -10.80    8.20
  20  12  18   -3.30   11.40
 -20 -12 -18   -0.50    7.20
  21  11  17    8.40    7.60
 -21 -11 -17   -3.20    7.20
  22  10  16    1.70    7.20
 -22 -10 -16   -7.40    6.70
  23   9  15   -5.50   10.00
 -23  -9 -15    5.80    6.90
  24   8  14   -6.50    7.10
 -24  -8 -14   14.60    7.10
  25   7  13    1.10    9.70
 -25  -7 -13    7.60    6.50
  26   6  12   -2.90    7.20
 -26  -6 -12   -0.40    6.50
  27   5  11    2.20    7.50
 -27  -5 -11   -3.30    6.50
  28   4  10    0.50    7.30
 -28  -4 -10   -3.40    7.10
  29   3   9    0.50    7.20
 -29  -3  -9    2.00    6.50
  30   2   8   -2.90    7.60
 -30  -2  -8   -4.10    8.30
  31   1   7    3.30    9.40
 -31  -1  -7   -0.70    5.20
  32   0   6    0.80    7.20
 -32   0  -6    4.00    6.40
  33  -1   5    6.70    7.70
 -33   1  -5   -1.90    6.50
  34  -2   4    5.30    8.00
 -34   2  -4    0.10    6.70
  35  -3   3    2.00   10.30
 -35   3  -3   -5.80    6.70
  36  -4   2   -3.00    8.80
 -36   4  -2    1.20    8.50
 -37   5  -1   -1.00    5.30
  38  -6   0   -0.90    6.40
 -38   6   0    1.60    5.00
  39  -7  -1    1.60    6.30
 -40   8   2   -1.90    9.40
   4  26  32    3.80   12.80
   5  25  31    8.40    8.30
  -5 -25 -31  -11.40   13.30
   6  24  30   -3.60    7.60
  -6 -24 -30   -3.70    9.20
   7  23  29    2.60   10.00
  -7 -23 -29    5.20   10.50
   8  22  28   14.70    9.90
  -8 -22 -28    0.80    9.30
   9  21  27    6.10    9.20
  -9 -21 -27    0.20    8.90
  10  20  26   14.10    8.30
 -10 -20 -26   -3.30    6.00
  11  19  25    0.70    9.20
 -11 -19 -25   -6.00    9.40
  12  18  24   -7.70    9.00
 -12 -18 -24    5.20    9.50
  13  17  23   -2.50    7.50
 -13 -17 -23   -4.00    8.00
  14  16  22   -5.30    7.40
 -14 -16 -22   -5.60    9.70
  15  15  21    0.40    9.80
 -15 -15 -21   -4.20    8.90
  16  14  20    2.90    7.70
 -16 -14 -20    1.50    9.80
  17  13  19  -10.60   10.10
 -17 -13 -19   -3.90    8.40
  18  12  18    1.70    8.50
 -18 -12 -18   -0.60    8.30
  19  11  17    3.70    7.90
 -19 -11 -17    9.40    7.30
  20  10  16   -0.10    7.40
 -20 -10 -16   -0.20    9.00
  21   9  15    5.80    7.50
 -21  -9 -15   -4.50    7.40
  22   8  14    4.00    7.50
 -22  -8 -14   -6.30    7.00
  23   7  13    5.00    7.20
 -23  -7 -13   -6.00    6.70
  24   6  12   -7.70   10.90
 -24  -6 -12   -7.00    6.60
  25   5  11   -3.30   10.90
 -25  -5 -11    0.90    7.00
  26   4  10    1.20    8.10
 -26  -4 -10    1.50    7.20
  27   3   9   10.50    7.60
 -27  -3  -9   -8.00   10.20
  28   2   8    5.10    7.50
 -28  -2  -8    4.20   10.20
  29   1   7   -3.50    7.80
 -29  -1  -7   -0.20    7.40
  30   0   6    3.20    7.40
 -30   0  -6    4.50    6.20
  31  -1   5    9.10    7.90
 -31   1  -5   -0.40    7.00
  32  -2   4    0.50    7.60
 -32   2  -4   -4.10    8.90
  33  -3   3   -0.70    8.00
 -33   3  -3   -5.60    9.30
  34  -4   2    3.80    7.60
 -34   4  -2   -7.70    7.60
  35  -5   1   -3.90   10.30
 -35   5  -1   -0.20    6.70
  36  -6   0    0.80    6.20
 -36   6   0   -1.50    6.70
  37  -7  -1    0.70    7.20
 -37   7   1   -2.30    5.60
  38  -8  -2    0.20    7.40
 -38   8   2    1.10    7.00
 -39   9   3    1.50   10.30
   2  26  32   -4.80   11.30
   3  25  31    3.60    7.70
  -3 -25 -31   -4.80   13.70
   4  24  30    7.70   14.10
  -4 -24 -30    5.70   15.50
   5  23  29    1.00   14.50
  -5 -23 -29   -4.80   19.90
   6  22  28    3.40   13.00
  -6 -22 -28    0.20   15.70
   7  21  27  -11.40    9.00
  -7 -21 -27   -2.90    9.90
   8  20  26    0.00    9.80
  -8 -20 -26    2.00    9.70
   9  19  25   -2.10    8.30
  -9 -19 -25    0.20   10.70
  10  18  24    1.30    7.80
 -10 -18 -24    0.60    8.90
  11  17  23   16.00    8.90
 -11 -17 -23    3.10   10.40
  12  16  22  -16.80   14.30
 -12 -16 -22    5.30    9.80
  13  15  21   -0.20    9.70
 -13 -15 -21   -4.80    9.20
  14  14  20    8.30   13.50
 -14 -14 -20   -0.80    9.80
  15  13  19   -9.40   13.50
 -15 -13 -19   -4.00    8.90
  16  12  18    1.50    7.80
 -16 -12 -18   -1.40    8.30
  17  11  17    2.80    8.30
 -17 -11 -17   -7.10   13.20
  18  10  16   -5.80    7.60
 -18 -10 -16    0.40   11.70
  19   9  15    8.00   11.30
 -19  -9 -15    0.80   10.40
  20   8  14   -0.40    7.40
 -20  -8 -14    8.20   10.50
  21   7  13   -4.40    6.80
 -21  -7 -13    1.00    7.30
  22   6  12    4.70    7.30
 -22  -6 -12    6.10    6.30
  23   5  11   -5.60   10.30
 -23  -5 -11    5.90    9.80
  24   4  10    5.10    8.10
 -24  -4 -10   -5.20    7.10
  25   3   9   13.00    8.40
 -25  -3  -9    6.10    9.70
  26   2   8    2.70    8.40
 -26  -2  -8   -4.30   10.50
  27   1   7  -12.50   12.80
 -27  -1  -7    2.00    7.10
  28   0   6   -8.50   10.90
 -28   0  -6   -0.20    9.60
  29  -1   5   17.80   12.00
 -29   1  -5   -4.50    6.80
  30  -2   4   -1.70    8.00
 -30   2  -4    2.20    6.70
  31  -3   3    3.80    8.00
 -31   3  -3    8.40    7.30
  32  -4   2   -1.70    8.40
 -32   4  -2    5.40    7.30
  33  -5   1   -5.70   10.20
 -33   5  -1    2.90   10.80
  34  -6   0   -6.70   12.50
 -34   6   0    0.00    6.70
  35  -7  -1    2.40    7.50
 -35   7   1   -0.70    6.30
  36  -8  -2    0.70    7.60
 -36   8   2    0.30    7.60
  37  -9  -3    1.80   13.40
 -37   9   3    2.10    7.20
 -38  10   4    0.70    8.60
   0  26  32    9.10   10.60
  -1 -25 -31    8.30   13.80
   2  24  30   -3.00   12.20
  -2 -24 -30    0.90   15.10
   3  23  29    6.20   11.80
  -3 -23 -29    5.40   15.30
   4  22  28   -1.00   13.70
  -4 -22 -28    5.90   16.20
   5  21  27   -5.30   10.10
  -5 -21 -27   20.10   18.60
   6  20  26   -8.00   13.00
  -6 -20 -26   -0.10   14.50
   7  19  25    4.20    9.00
  -7 -19 -25   -6.70    9.20
   8  18  24  -11.30    9.80
  -8 -18 -24    3.90   10.60
   9  17  23    8.60   10.30
  -9 -17 -23   -2.80   10.70
  10  16  22   -2.10    9.60
 -10 -16 -22   -2.50   10.10
  11  15  21    2.30    8.60
 -11 -15 -21    7.20   11.20
  12  14  20   -0.40    9.80
 -12 -14 -20    1.70   10.20
  13  13  19    7.80    9.20
 -13 -13 -19   -9.00   10.00
  14  12  18  -15.50   12.80
 -14 -12 -18    6.60    9.80
  15  11  17   -0.60    7.80
 -15 -11 -17    1.40    7.50
  16  10  16    1.50    8.10
 -16 -10 -16    0.20    8.20
  17   9  15  -13.30   11.30
 -17  -9 -15   -2.10    6.70
  18   8  14  -11.00   11.00
 -18  -8 -14    0.70    6.80
  19   7  13    5.40    7.50
 -19  -7 -13    7.70   10.60
  20   6  12   10.40    6.90
 -20  -6 -12   12.70    6.30
  21   5  11    8.60    7.10
 -21  -5 -11    0.00    6.60
  22   4  10   -0.70    7.50
 -22  -4 -10   -6.10    7.30
  23   3   9   -1.90    7.90
 -23  -3  -9    5.70    9.30
  24   2   8   -3.50    7.80
 -24  -2  -8    3.00    9.90
  25   1   7    6.50    8.30
 -25  -1  -7   -3.20    7.50
  26   0   6  -12.90    8.50
 -26   0  -6   -2.10    7.60
  27  -1   5   -5.00    8.00
 -27   1  -5    3.80   10.30
  28  -2   4   -0.60    7.90
 -28   2  -4    1.40   10.00
  29  -3   3    1.70    8.60
 -29   3  -3   -3.60    6.90
  30  -4   2    2.00    7.50
 -30   4  -2   -2.50    7.80
  31  -5   1   -4.00   12.10
 -31   5  -1    5.60   10.90
  32  -6   0    7.30    9.30
 -32   6   0   -7.80    8.50
  33  -7  -1    5.50   13.30
 -33   7   1    3.30    9.30
  34  -8  -2   -3.90   13.20
 -34   8   2    7.90    7.20
  35  -9  -3   -0.80    7.70
 -35   9   3   -3.10    7.00
  36 -10  -4   -1.60   13.20
 -36  10   4   -0.60    5.90
  37 -11  -5    6.70   13.20
 -37  11   5   -0.30    6.80
  38 -12  -6   13.30   13.10
  39 -13  -7   -1.80   14.50
  40 -14  -8   -4.30   13.90
  -2  26  32   -0.90   10.60
   2 -26 -32   -6.40   12.90
  -1  25  31    4.40    7.80
   1 -25 -31    7.60   14.90
   0  24  30   -0.50    8.40
   0 -24 -30    0.70   13.10
   1  23  29   -2.30   14.80
  -1 -23 -29    6.10   16.30
   2  22  28   -8.90   14.20
  -2 -22 -28    1.00   14.70
   3  21  27  -17.30   14.70
  -3 -21 -27  -16.10   18.90
   4  20  26   -3.60   12.90
  -4 -20 -26    4.30   17.30
   5  19  25    2.60   15.90
  -5 -19 -25   -8.00   20.60
   6  18  24    2.10    9.40
  -6 -18 -24  -10.50   12.40
   7  17  23   -1.50    9.60
  -7 -17 -23   -8.30   10.30
   8  16  22   -7.90   10.60
  -8 -16 -22   -2.40   10.90
   9  15  21   10.40    9.60
  -9 -15 -21    3.50    9.50
  10  14  20    4.30    8.40
 -10 -14 -20   -0.30    8.70
  11  13  19   -8.80    8.00
 -11 -13 -19    3.90    8.40
  12  12  18    5.60    8.30
 -12 -12 -18    8.90    8.10
  13  11  17   -3.80   11.90
 -13 -11 -17    0.20    8.50
  14  10  16   -8.90    8.00
 -14 -10 -16    7.40    7.70
  15   9  15   -9.60    8.50
 -15  -9 -15   10.50    8.60
  16   8  14   -8.50    7.20
 -16  -8 -14   -4.80    7.00
  17   7  13   -8.00   10.80
 -17  -7 -13    0.50    7.10
  18   6  12    4.90    7.40
 -18  -6 -12  -10.30   10.80
  19   5  11    5.50   10.00
 -19  -5 -11   10.80    6.90
  20   4  10   10.30    7.80
 -20  -4 -10   -2.10    7.40
  21   3   9    8.20    7.70
 -21  -3  -9   12.60    9.20
  22   2   8   -0.60    7.20
 -22  -2  -8    4.90    9.70
  23   1   7    2.00    8.10
 -23  -1  -7    4.40    7.20
  24   0   6    3.30    8.00
 -24   0  -6    4.50    7.10
  25  -1   5   -7.00    8.00
 -25   1  -5   -1.60    7.20
  26  -2   4    5.90    8.80
 -26   2  -4   -6.40   11.40
  27  -3   3   -0.60    8.60
 -27   3  -3    4.10    7.60
  28  -4   2    8.00    8.70
 -28   4  -2    4.20    8.10
  29  -5   1    3.10    9.20
 -29   5  -1   11.80    8.30
  30  -6   0    2.00    8.40
 -30   6   0   -2.20    7.40
  31  -7  -1   -1.60   13.20
 -31   7   1    5.70   11.60
  32  -8  -2    5.10    9.60
 -32   8   2   -3.70    7.70
  33  -9  -3   -0.60   10.50
 -33   9   3   -0.90   11.40
  34 -10  -4    3.20    9.30
 -34  10   4    5.60    6.70
  35 -11  -5   -0.80   14.20
 -35  11   5    0.50    6.20
  36 -12  -6   -0.40   13.70
 -36  12   6    1.30    9.40
  37 -13  -7    0.40   13.80
  38 -14  -8  -10.30   14.00
  39 -15  -9    0.40   14.30
  -4  26  32    4.90   11.30
  -3  25  31    4.70   11.40
  -2  24  30   -5.20    9.80
  -1  23  29   -2.10    8.90
   1 -23 -29   -0.10   10.10
   0  22  28    5.50   15.50
   0 -22 -28  -15.90   17.10
   1  21  27   -0.70   18.90
  -1 -21 -27  -21.00   20.00
   2  20  26    4.00   14.10
  -2 -20 -26   -1.30   16.30
   3  19  25    8.40   15.60
  -3 -19 -25  -20.30   17.70
   4  18  24   -5.70   13.40
  -4 -18 -24  -11.90   18.90
   5  17  23   -2.00   10.60
  -5 -17 -23   -4.30   10.50
   6  16  22  -11.50   11.60
  -6 -16 -22   16.50   11.60
   7  15  21    7.30   10.20
  -7 -15 -21   15.50   10.90
   8  14  20   -3.10   10.90
  -8 -14 -20  -10.90   11.70
   9  13  19   14.90   10.70
  -9 -13 -19    3.70   10.80
  10  12  18    7.00    9.50
 -10 -12 -18   -3.70    9.20
  11  11  17   23.50    8.40
 -11 -11 -17   14.10    8.80
  12  10  16   13.80   13.70
 -12 -10 -16    0.50    8.70
  13   9  15   16.90   12.70
 -13  -9 -15   12.00    8.00
  14   8  14    6.90    8.60
 -14  -8 -14  -11.90   12.20
  15   7  13    1.20    7.50
 -15  -7 -13   -3.00    8.10
  16   6  12   20.60   11.70
 -16  -6 -12   20.00    7.40
  17   5  11   19.50    7.10
 -17  -5 -11   10.00   11.50
  18   4  10   49.90    8.40
 -18  -4 -10   38.70   12.30
  19   3   9    2.30    7.70
 -19  -3  -9   11.40    9.50
  20   2   8    6.20    8.00
 -20  -2  -8   -7.30   11.30
  21   1   7    1.10    8.20
 -21  -1  -7   -0.40    8.00
  22   0   6    5.30    8.30
 -22   0  -6    5.10    7.90
  23  -1   5    1.90    8.50
 -23   1  -5  -10.90   12.00
  24  -2   4   -5.70    8.80
 -24   2  -4   -2.10   10.30
  25  -3   3    0.70    8.60
 -25   3  -3    1.00    7.60
  26  -4   2   -2.50    8.10
 -26   4  -2    0.20    7.40
  27  -5   1   -2.80    8.80
 -27   5  -1    3.10    8.30
  28  -6   0   -1.60   14.60
 -28   6   0   -5.40    8.30
  29  -7  -1   -5.90   14.50
 -29   7   1   -1.30    8.70
  30  -8  -2   -0.10    9.50
 -30   8   2    4.60    7.70
  31  -9  -3   -3.20   10.00
 -31   9   3   -4.10    8.90
  32 -10  -4   -2.40    9.10
 -32  10   4   -7.30    8.40
  33 -11  -5   -2.10    9.40
 -33  11   5   -6.00    8.30
  34 -12  -6    4.20   12.50
 -34  12   6   -4.40    8.10
  35 -13  -7   -1.10   13.30
 -35  13   7    2.40    8.30
  36 -14  -8    8.00   13.80
  37 -15  -9   -1.00    9.20
  38 -16 -10    5.20   14.40
  -6  26  32   -5.90   11.20
  -5  25  31   -6.50   10.60
   5 -25 -31    0.20   11.40
  -4  24  30    4.90    9.60
   4 -24 -30   -3.90   11.10
  -3  23  29    3.00    8.70
   3 -23 -29    0.30    7.00
  -2  22  28    7.30   16.70
   2 -22 -28   17.70   17.60
  -1  21  27    3.70   17.20
   1 -21 -27   -0.60   14.50
   0  20  26   13.20   17.10
   0 -20 -26   14.10   19.30
   1  19  25   -9.80   17.60
  -1 -19 -25    5.80   22.80
   2  18  24   -2.00   14.90
  -2 -18 -24   25.10   18.20
   3  17  23    4.10    9.90
  -3 -17 -23    4.00   12.00
   4  16  22   14.50   13.60
  -4 -16 -22    2.60   17.20
   5  15  21   -3.10    9.80
  -5 -15 -21    6.50   11.70
   6  14  20    3.90    9.70
  -6 -14 -20   -5.40    9.80
   7  13  19   12.20    9.00
  -7 -13 -19   -2.10    9.80
   8  12  18    4.80    8.10
  -8 -12 -18    4.50    9.10
   9  11  17   16.80    8.30
  -9 -11 -17   13.10    8.10
  10  10  16    2.30    8.60
 -10 -10 -16   17.30   10.10
  11   9  15    8.10    7.80
 -11  -9 -15    2.20    8.40
  12   8  14   17.30   13.20
 -12  -8 -14    9.90    7.90
  13   7  13    3.20    7.90
 -13  -7 -13    2.00    7.60
  14   6  12    4.20    7.70
 -14  -6 -12   22.40    7.60
  15   5  11   -1.70   11.60
 -15  -5 -11    9.80    6.60
  16   4  10    9.70   10.60
 -16  -4 -10    8.50   10.70
  17   3   9   12.70   10.80
 -17  -3  -9   -3.00   10.90
  18   2   8    9.10    7.40
 -18  -2  -8   -3.00    8.80
  19   1   7    4.20    7.30
 -19  -1  -7    7.10    7.60
  20   0   6   13.30    8.00
 -20   0  -6    7.70    7.20
  21  -1   5    1.10    8.70
 -21   1  -5    6.20    7.10
  22  -2   4   -5.30   11.50
 -22   2  -4    5.80    6.80
  23  -3   3    0.80    8.70
 -23   3  -3    4.00    7.60
  24  -4   2   13.90   11.90
 -24   4  -2   -0.80    7.60
  25  -5   1   -2.70    9.20
 -25   5  -1    0.70    7.60
  26  -6   0    8.40   10.10
 -26   6   0    4.70    8.80
  27  -7  -1    0.80    9.30
 -27   7   1    5.30   13.90
  28  -8  -2   -4.60    8.80
 -28   8   2   -3.60    8.90
  29  -9  -3   -9.30   10.00
 -29   9   3    3.10   10.80
  30 -10  -4   -3.20    9.70
 -30  10   4    4.60    8.00
  31 -11  -5   -5.00    8.80
 -31  11   5   -7.50    7.50
  32 -12  -6    4.80    8.90
 -32  12   6    0.00    8.50
  33 -13  -7   -2.20   11.60
 -33  13   7   -6.40    8.10
  34 -14  -8    0.40   12.80
 -34  14   8   -7.00    8.30
  35 -15  -9    3.50    8.10
 -35  15   9    1.90    7.10
  36 -16 -10    4.20    8.50
  37 -17 -11   -2.90   11.50
  -7  25  31   -0.20    9.80
   7 -25 -31   -6.00   14.70
  -6  24  30   -2.50   12.60
   6 -24 -30   -9.60   14.70
  -5  23  29    9.10    9.90
   5 -23 -29   11.70   10.20
  -4  22  28   -6.60   10.20
   4 -22 -28   -6.10    8.60
  -3  21  27   -1.00   11.10
   3 -21 -27   -6.10   11.60
  -2  20  26    3.10   16.60
   2 -20 -26    3.40   18.50
  -1  19  25    7.30   14.10
   1 -19 -25   -1.10   11.80
   0  18  24    0.00   15.20
   0 -18 -24    1.30   17.80
   1  17  23  -15.20   18.10
  -1 -17 -23   -8.70   20.70
   2  16  22   11.10   13.20
  -2 -16 -22   12.50   22.40
   3  15  21  -10.60   14.80
  -3 -15 -21   24.70   21.00
   4  14  20   10.00    9.50
  -4 -14 -20   21.60   11.20
   5  13  19    9.60    9.50
  -5 -13 -19    1.50   11.50
   6  12  18    4.50    9.00
  -6 -12 -18   -1.70   10.40
   7  11  17   25.50    9.20
  -7 -11 -17   28.60   10.20
   8  10  16   -4.30    8.70
  -8 -10 -16    4.00    8.80
   9   9  15   51.40    9.20
  -9  -9 -15   56.90    9.50
  10   8  14   -2.40    8.30
 -10  -8 -14    6.90    7.80
  11   7  13   15.30   12.70
 -11  -7 -13    6.70    7.70
  12   6  12   32.70    7.30
 -12  -6 -12   28.70    7.20
  13   5  11   -2.90    6.70
 -13  -5 -11   15.00    6.60
  14   4  10  144.90   13.60
 -14  -4 -10  176.00   14.30
 -15  -3  -9   68.10   13.40
  16   2   8  109.70   13.00
  17   1   7   -4.10    6.70
 -17  -1  -7   -6.10    8.80
  18   0   6    9.80    7.90
 -18   0  -6    2.40    7.30
  19  -1   5   16.90    7.90
 -19   1  -5   35.10    7.60
  20  -2   4    8.30    8.10
 -20   2  -4   -0.80    7.60
  21  -3   3   31.60    8.40
 -21   3  -3   18.80    7.90
  22  -4   2    5.60    9.10
 -22   4  -2    1.00   12.10
  23  -5   1   -2.10    9.60
 -23   5  -1   13.30    8.60
  24  -6   0    2.90    8.50
 -24   6   0   -4.30    7.70
  25  -7  -1   -2.50    9.40
 -25   7   1    4.50    8.80
  26  -8  -2    7.50   10.60
 -26   8   2    2.50    9.30
  27  -9  -3   -6.90   11.10
 -27   9   3    1.90    9.10
  28 -10  -4   -2.10   12.20
 -28  10   4    0.30    9.10
  29 -11  -5    0.70   11.60
 -29  11   5   -6.80    8.80
  30 -12  -6    5.80    9.50
 -30  12   6   -1.70    7.90
  31 -13  -7   -2.20    8.50
 -31  13   7   -0.40    7.60
  32 -14  -8    4.70   14.10
 -32  14   8    0.90    8.50
  33 -15  -9    2.90   13.50
 -33  15   9    0.60    8.10
  34 -16 -10    1.70    9.20
 -34  16  10    3.70    6.10
  35 -17 -11   -6.30    8.70
 -35  17  11   -5.90   11.80
  36 -18 -12   -0.90   10.30
 -36  18  12   -2.70    9.40
   9 -25 -31    5.70   14.10
  -8  24  30   14.80   10.30
   8 -24 -30   -5.60   20.20
  -7  23  29   -2.50   10.10
   7 -23 -29    4.30   11.60
  -6  22  28    9.80   10.80
   6 -22 -28    6.10   12.90
  -5  21  27    0.90   10.50
   5 -21 -27   -3.60   10.70
  -4  20  26   -5.10   10.40
   4 -20 -26    4.50   11.70
  -3  19  25   -0.40   19.90
   3 -19 -25    6.30   24.30
  -2  18  24   12.50   16.80
   2 -18 -24   30.90   20.00
  -1  17  23  -15.80   16.00
   1 -17 -23  -25.10   20.30
   0  16  22   -7.40   15.90
   0 -16 -22   10.40   18.90
   1  15  21    6.20   16.90
  -1 -15 -21   35.10   19.00
   2  14  20   11.60   10.30
  -2 -14 -20   -2.70   12.80
   3  13  19  -13.20   16.50
  -3 -13 -19   -0.80   11.60
   4  12  18   10.20   10.80
  -4 -12 -18   24.70   14.50
   5  11  17    8.10   11.00
  -5 -11 -17   -2.80   10.90
   6  10  16   12.50    9.00
  -6 -10 -16    5.50   10.10
   7   9  15   31.90    8.10
  -7  -9 -15   34.00    9.70
   8   8  14   -4.00    7.50
  -8  -8 -14   -3.10    7.70
   9   7  13   42.60    7.90
  -9  -7 -13   24.60   11.60
  10   6  12   -7.20   11.40
 -10  -6 -12   -9.50    7.70
  11   5  11   85.30    7.90
 -11  -5 -11   88.20    8.30
  12   4  10   40.90    7.90
 -12  -4 -10   41.90    7.20
  13   3   9   30.10   10.90
 -13  -3  -9   36.60   10.60
  14   2   8  101.50    7.80
 -14  -2  -8  105.70    9.00
  15   1   7   -0.90    6.10
 -15  -1  -7    3.70    6.40
  16   0   6   54.30    7.10
 -16   0  -6   51.20    7.70
  17  -1   5    7.10    7.70
 -17   1  -5   16.90    7.20
  18  -2   4   33.20    7.90
 -18   2  -4   28.10    7.30
  19  -3   3    0.70    8.40
 -19   3  -3    1.40    7.90
  20  -4   2   14.80    8.70
 -20   4  -2    6.90    8.10
  21  -5   1    9.80    8.30
 -21   5  -1   20.40    8.10
  22  -6   0   -2.50    9.30
 -22   6   0  -10.70   12.80
  23  -7  -1   11.40    9.50
 -23   7   1   -7.10    8.70
  24  -8  -2    0.30   10.60
 -24   8   2    1.40    9.40
  25  -9  -3   -1.00    9.80
 -25   9   3    1.80    9.70
  26 -10  -4   14.20   14.30
 -26  10   4    2.80    9.20
  27 -11  -5   10.50   10.10
 -27  11   5   -3.10    8.70
  28 -12  -6   17.50   11.40
 -28  12   6    7.90    9.90
  29 -13  -7    4.00   11.60
 -29  13   7   -2.20   10.00
  30 -14  -8    0.80    9.10
 -30  14   8  -13.40    9.10
  31 -15  -9   -0.70   13.70
 -31  15   9    1.60    8.20
  32 -16 -10   -9.10   10.90
 -32  16  10    0.60    7.70
  33 -17 -11    6.80   10.50
 -33  17  11    0.70    7.20
  34 -18 -12    0.20    9.00
 -34  18  12   -3.90   12.60
  35 -19 -13  -10.30    8.80
 -35  19  13   -0.30   10.40
 -11  25  31    2.50   10.00
 -10  24  30   -7.50    9.20
  10 -24 -30   -2.90   11.80
  -9  23  29    3.50   16.10
   9 -23 -29    5.00   21.60
  -8  22  28   -3.30    9.20
   8 -22 -28    0.60   12.70
  -7  21  27   -8.00   10.50
   7 -21 -27   -5.70   12.00
  -6  20  26    3.10    9.80
   6 -20 -26  -10.40   13.70
  -5  19  25   -4.70    9.70
   5 -19 -25  -27.00   12.80
  -4  18  24    9.10   19.20
   4 -18 -24  -16.40   24.30
  -3  17  23   -9.30   16.80
   3 -17 -23  -32.00   19.90
  -2  16  22   11.90   15.80
   2 -16 -22   -6.60   20.30
  -1  15  21    4.20   15.60
   1 -15 -21  -11.90   18.40
   0  14  20    3.10   13.60
   0 -14 -20   24.00   19.20
   1  13  19   -0.50   10.00
  -1 -13 -19   17.90   12.20
   2  12  18   -4.30   10.30
  -2 -12 -18   12.80   15.20
   3  11  17   33.50    9.50
  -3 -11 -17   29.40   11.20
   4  10  16    5.00    8.70
  -4 -10 -16   13.50    9.30
   5   9  15   48.90    9.20
  -5  -9 -15   54.50    9.80
   6   8  14    8.30    7.60
  -6  -8 -14    2.70    7.40
   7   7  13   68.50    8.30
  -7  -7 -13   67.50    9.50
   8   6  12   16.20    8.40
  -8  -6 -12   13.60    7.80
   9   5  11   11.00    9.30
  -9  -5 -11   26.40    6.70
  10   4  10  113.40    8.50
 -10  -4 -10  118.60    9.30
  11   3   9   39.60   10.00
 -11  -3  -9   35.50   10.20
  12   2   8  137.60   13.30
  13   1   7    5.50    5.50
 -13  -1  -7    5.60    9.70
  14   0   6   54.20   10.70
 -14   0  -6   53.10    5.90
  15  -1   5    2.60    6.60
 -15   1  -5    6.70    6.20
  16  -2   4   -3.90    6.90
 -16   2  -4   -5.00    6.70
  17  -3   3   34.40    7.70
 -17   3  -3   31.70    7.30
  18  -4   2   41.70    9.70
 -18   4  -2   38.00    8.40
  19  -5   1   38.00    8.40
 -19   5  -1   34.10    7.70
  20  -6   0    3.40    9.80
 -20   6   0   -7.40    8.60
  21  -7  -1   -3.60    9.20
 -21   7   1   -1.30    8.30
  22  -8  -2    8.00   10.80
 -22   8   2    0.80    8.30
  23  -9  -3   -0.50   11.00
 -23   9   3   -5.20    9.90
  24 -10  -4    8.80   11.30
 -24  10   4   -4.90   13.60
  25 -11  -5   -1.90   12.00
 -25  11   5   -2.50   14.30
  26 -12  -6    6.90   11.20
 -26  12   6    2.60    9.40
  27 -13  -7   -6.00   11.40
 -27  13   7   -1.00    9.70
  28 -14  -8    5.80   10.50
 -28  14   8    1.20    9.10
  29 -15  -9    3.70   11.30
 -29  15   9   -2.10   10.80
  30 -16 -10   -5.30   18.50
 -30  16  10   11.70    9.60
  31 -17 -11    5.60   11.80
 -31  17  11   -4.50    9.00
  32 -18 -12    0.10   10.80
 -32  18  12    2.70    7.80
  33 -19 -13   13.30   11.50
 -33  19  13    0.10    7.60
  34 -20 -14    2.30    8.40
 -34  20  14   -0.60    6.60
 -12  24  30  -13.30   15.50
  12 -24 -30   -2.50    9.90
 -11  23  29    5.30    8.10
  11 -23 -29   -0.40   12.30
 -10  22  28    1.80    8.90
  10 -22 -28   -1.00   13.00
  -9  21  27   -1.10    9.90
   9 -21 -27    2.60   11.30
  -8  20  26  -19.90   12.90
   8 -20 -26   -9.40   15.60
  -7  19  25    8.00   12.00
   7 -19 -25   -9.80   13.80
  -6  18  24  -11.30   11.40
   6 -18 -24   -9.90   13.90
  -5  17  23   -6.30   10.40
   5 -17 -23    2.60   13.60
  -4  16  22  -13.10   12.50
   4 -16 -22    3.40   14.00
  -3  15  21   -3.70   15.50
   3 -15 -21   -1.80   21.90
  -2  14  20   -6.70   14.70
   2 -14 -20   -6.70   17.30
  -1  13  19   11.50    9.70
   1 -13 -19   18.00   18.00
   0  12  18    8.60   14.40
   0 -12 -18    7.90   17.70
   1  11  17    6.40   10.00
  -1 -11 -17    0.90   10.80
   2  10  16   -6.00    9.80
  -2 -10 -16   -2.00   10.60
   3   9  15   -2.70    9.80
  -3  -9 -15   -2.20   10.00
   4   8  14   -1.90    8.00
  -4  -8 -14    4.80    8.90
   5   7  13   39.10    8.50
  -5  -7 -13   37.70    9.60
   6   6  12   35.60    8.00
  -6  -6 -12   43.10    8.00
   7   5  11   39.10    8.40
  -7  -5 -11   64.90    8.80
   8   4  10   -4.90    9.40
  -8  -4 -10    5.90    6.90
   9   3   9   28.40    6.40
  -9  -3  -9   32.30    8.80
  10   2   8    4.00    5.20
 -10  -2  -8   10.20    6.10
  11   1   7   10.60    5.70
 -11  -1  -7    5.30    5.20
  12   0   6   65.20    6.40
 -12   0  -6   59.40    6.50
  13  -1   5   39.00   10.00
 -13   1  -5   53.80    5.80
  14  -2   4   85.70    7.00
 -14   2  -4   79.70    6.70
  15  -3   3   -3.20   10.70
 -15   3  -3   -9.30    9.50
  16  -4   2   -7.70    7.00
 -16   4  -2   -3.70    7.10
  17  -5   1    9.70    9.60
 -17   5  -1   12.60    8.80
  18  -6   0    0.10    8.80
 -18   6   0    8.00    7.60
  19  -7  -1   -7.30   10.30
 -19   7   1  -15.50   12.70
  20  -8  -2    5.30    9.10
 -20   8   2   17.00    8.70
  21  -9  -3   11.10   10.00
 -21   9   3   -7.40    8.70
  22 -10  -4    6.20   10.30
 -22  10   4   -5.10    8.80
  23 -11  -5   -1.40   11.00
 -23  11   5    3.00    9.50
  24 -12  -6    4.30   11.90
 -24  12   6    2.60   10.20
  25 -13  -7    2.30   12.60
 -25  13   7    2.30   10.40
  26 -14  -8    4.20   13.90
 -26  14   8   -1.30   11.80
  27 -15  -9   -4.20   10.90
 -27  15   9    5.00   10.30
  28 -16 -10    5.40   11.60
 -28  16  10    5.10    9.60
  29 -17 -11   -0.10   12.80
 -29  17  11   -1.70    9.20
  30 -18 -12    1.60   13.00
 -30  18  12    2.20   11.60
  31 -19 -13   -0.80   12.20
 -31  19  13    0.60    8.40
  32 -20 -14   -8.50   11.10
 -32  20  14    2.80    7.60
 -14  24  30    4.10   16.10
  14 -24 -30   -3.30   19.70
 -13  23  29    5.20    8.00
  13 -23 -29   -9.10   17.30
 -12  22  28    3.80    9.80
  12 -22 -28   13.40   13.70
 -11  21  27   -2.10    9.90
  11 -21 -27   13.40   13.70
 -10  20  26  -16.60    9.10
  10 -20 -26   10.40   11.70
  -9  19  25    0.80   10.20
   9 -19 -25    8.80   14.20
  -8  18  24    0.70   11.70
   8 -18 -24   -4.60   12.90
  -7  17  23   -6.80   11.40
   7 -17 -23   -9.60   14.10
  -6  16  22    9.90   11.20
   6 -16 -22  -17.90   14.60
  -5  15  21   13.40   19.00
   5 -15 -21    6.80   23.90
  -4  14  20    3.80   13.60
   4 -14 -20   -8.80   18.90
  -3  13  19    8.60   15.30
   3 -13 -19   19.60   19.50
  -2  12  18   -1.40   16.30
   2 -12 -18   28.70   18.20
  -1  11  17   -9.80   14.20
   1 -11 -17   -4.50   14.50
   0  10  16   40.90   10.40
   0 -10 -16   49.80   11.40
   1   9  15    2.50    8.70
  -1  -9 -15   -7.60    9.90
   2   8  14  100.90   10.00
  -2  -8 -14   88.70   12.40
   3   7  13   -1.20    7.70
  -3  -7 -13   -1.30    7.50
   4   6  12   54.20    7.20
  -4  -6 -12   45.40    8.10
   5   5  11    5.90    6.70
  -5  -5 -11    9.30    6.70
   6   4  10  161.80   10.20
  -6  -4 -10  156.60   10.30
   7   3   9  138.60   14.00
  -7  -3  -9  166.80   10.40
   8   2   8   81.00    6.90
  -8  -2  -8   77.30    7.10
   9   1   7  250.20   11.30
  -9  -1  -7  248.40   16.60
  10   0   6   30.50    6.10
 -10   0  -6   36.80    5.60
  11  -1   5   27.40    5.20
 -11   1  -5   24.50    5.00
  12  -2   4   48.50    6.10
 -12   2  -4   39.60    5.80
  13  -3   3   16.30    7.00
 -13   3  -3   26.20    6.60
  14  -4   2   94.70    9.20
 -14   4  -2   98.00    8.70
  15  -5   1   10.90    8.00
 -15   5  -1    9.20    6.90
  16  -6   0   60.70    9.00
 -16   6   0   71.20   12.10
  17  -7  -1    7.90    9.00
 -17   7   1    6.00    8.20
  18  -8  -2    2.30   10.50
 -18   8   2    3.40    8.90
  19  -9  -3   -9.70   15.00
 -19   9   3   22.50   13.00
  20 -10  -4   -2.00   10.20
 -20  10   4   -6.80   13.40
  21 -11  -5   -2.60   10.10
 -21  11   5    8.00   12.00
  22 -12  -6   10.40   12.90
 -22  12   6  -11.90   11.20
  23 -13  -7   19.20   13.30
 -23  13   7    8.80   16.10
  24 -14  -8   -3.10   12.50
 -24  14   8   10.30   10.30
  25 -15  -9  -13.70   12.80
 -25  15   9   -1.20   11.00
  26 -16 -10    9.10   12.40
 -26  16  10    4.20   11.00
  27 -17 -11    3.00   14.70
 -27  17  11   15.50   12.00
  28 -18 -12   -1.90   12.40
 -28  18  12   12.60   10.70
  29 -19 -13    5.70   12.00
 -29  19  13    1.70    9.60
  30 -20 -14    5.30   14.50
 -30  20  14   -3.50    9.40
  31 -21 -15    6.50   11.20
 -31  21  15    0.10    8.50
  32 -22 -16   -4.30   13.70
 -15  23  29  -11.70   17.90
  15 -23 -29    4.00   22.30
 -14  22  28   13.80   17.70
  14 -22 -28  -12.30    9.70
 -13  21  27   -1.60    9.20
  13 -21 -27    0.90   13.50
 -12  20  26   -0.90   10.00
  12 -20 -26   -3.30   23.50
 -11  19  25    4.10   11.20
  11 -19 -25    6.50   20.20
 -10  18  24   -2.20   12.20
  10 -18 -24    7.20   25.60
  -9  17  23    3.50   11.80
   9 -17 -23   -1.10   20.90
  -8  16  22  -10.80   11.60
   8 -16 -22    1.90   14.40
  -7  15  21   14.80   11.40
   7 -15 -21   -4.80   13.80
  -6  14  20    0.60   12.50
   6 -14 -20   -0.20   13.30
  -5  13  19    1.10   11.20
   5 -13 -19    4.00   13.10
  -4  12  18   26.90   11.10
   4 -12 -18   11.80   12.70
  -3  11  17   33.00   13.90
   3 -11 -17   11.30   17.70
  -2  10  16    6.80    9.00
   2 -10 -16   -5.80   10.80
  -1   9  15  -12.50    9.30
   1  -9 -15    6.70   10.30
   0   8  14   56.50    9.40
   0  -8 -14   66.30   11.00
   1   7  13    1.90    7.80
  -1  -7 -13    5.60    7.90
   2   6  12  283.30   13.40
  -2  -6 -12  272.60   13.40
   3   5  11  179.20   10.80
  -3  -5 -11  185.40   11.00
   4   4  10  849.40   40.70
  -4  -4 -10  841.90   41.70
   5   3   9   22.10    7.30
  -5  -3  -9   10.40    7.10
   6   2   8  141.60   12.30
  -6  -2  -8  143.40    8.90
   7   1   7  168.60    9.60
  -7  -1  -7  156.40    9.70
   8   0   6  241.00   10.80
  -8   0  -6  250.90   11.10
   9  -1   5  281.90   16.30
  -9   1  -5  273.50   11.30
  10  -2   4    8.40    5.20
 -10   2  -4    1.90    4.70
  11  -3   3  334.60   12.80
 -11   3  -3  352.40   12.60
  12  -4   2   45.10    6.80
 -12   4  -2   48.60    7.00
  13  -5   1   54.00    7.50
 -13   5  -1   49.70    7.50
  14  -6   0   57.50    8.20
 -14   6   0   45.80    8.50
  15  -7  -1    1.00    9.30
 -15   7   1    0.10    8.40
  16  -8  -2   80.70   11.10
 -16   8   2   99.00    9.50
  17  -9  -3   17.40   10.40
 -17   9   3    7.80    9.00
  18 -10  -4   32.20   12.50
 -18  10   4   30.00   11.60
  19 -11  -5   35.10   11.20
 -19  11   5   16.10    9.10
  20 -12  -6  -10.20   12.10
 -20  12   6    8.80   10.20
  21 -13  -7    5.00   11.90
 -21  13   7   -2.10   10.00
  22 -14  -8   -7.70   12.60
 -22  14   8    9.10   11.00
  23 -15  -9   14.90   12.40
 -23  15   9    2.40   11.40
  24 -16 -10   -3.10   14.90
 -24  16  10    0.10   12.60
  25 -17 -11   -4.70   11.60
 -25  17  11   10.50   11.30
  26 -18 -12   10.60   11.40
 -26  18  12    0.90    9.90
  27 -19 -13   -8.50   14.50
 -27  19  13    6.20   18.00
  28 -20 -14   11.80   12.40
 -28  20  14   -1.80   10.30
  29 -21 -15    2.10   13.00
 -29  21  15    1.10    7.40
  30 -22 -16    5.20   11.10
 -30  22  16    2.50    9.70
  31 -23 -17   -3.20   13.00
 -17  23  29    6.80   11.50
  17 -23 -29   40.30   21.60
  16 -22 -28   13.30   23.10
 -15  21  27   -3.00    9.00
  15 -21 -27    0.30   10.50
 -14  20  26    5.80   20.40
  13 -19 -25    0.00   15.60
  12 -18 -24   13.20   19.80
  11 -17 -23    1.30   19.60
  10 -16 -22    2.80   19.10
  -9  15  21  -12.10   15.30
  -8  14  20    1.70   19.90
  -7  13  19  -14.90   19.20
  -6  12  18   -8.70   14.90
  -5  11  17   12.60   14.20
   5 -11 -17   16.50   17.30
  -4  10  16    8.90    9.40
   4 -10 -16    9.10   10.80
  -3   9  15    3.80    8.80
   3  -9 -15   19.20   10.40
  -2   8  14   91.60    9.70
   2  -8 -14  101.60   10.60
  -1   7  13    5.20    8.80
   1  -7 -13   -0.10    9.20
   0   6  12   80.80    8.00
   0  -6 -12   66.00    8.90
   1   5  11   22.80    8.20
  -1  -5 -11   25.90    8.00
   2   4  10   12.50    6.20
  -2  -4 -10    1.20    6.30
   3   3   9    2.40    7.50
  -3  -3  -9    5.70    7.60
   4   2   8   50.00    7.10
  -4  -2  -8   54.60    6.80
   5   1   7  175.70   10.00
  -5  -1  -7  167.60   10.00
   6   0   6  187.90   14.60
  -6   0  -6  174.00   14.60
   7  -1   5  205.00    9.60
  -7   1  -5  200.10    9.40
   8  -2   4   43.90    5.20
  -8   2  -4   44.60    5.30
   9  -3   3    5.10    5.80
  -9   3  -3   -1.50    5.40
  10  -4   2    9.50    6.20
 -10   4  -2    6.70    6.10
  11  -5   1   32.00    7.30
 -11   5  -1   18.60    5.50
  12  -6   0   58.20    8.40
 -12   6   0   56.90    7.90
  13  -7  -1   -1.80    7.90
 -13   7   1    6.70    7.10
  14  -8  -2  108.90   10.70
 -14   8   2  105.90   10.40
  15  -9  -3   13.80    9.10
 -15   9   3   12.70    8.20
  16 -10  -4   10.50   10.50
 -16  10   4    2.50    9.70
  17 -11  -5    4.20   11.00
 -17  11   5    7.30    8.40
  18 -12  -6   -3.50   10.30
 -18  12   6   -1.30    9.90
  19 -13  -7    8.80   10.70
 -19  13   7   -4.20    9.40
  20 -14  -8    3.70   11.80
 -20  14   8   -1.00    9.70
  21 -15  -9    6.90   13.10
 -21  15   9  -14.30   11.50
  22 -16 -10   11.30   12.50
 -22  16  10   -7.80   10.40
  23 -17 -11    1.50   12.50
 -23  17  11    0.30   10.50
  24 -18 -12   -1.60   13.90
 -24  18  12    9.70   11.00
  25 -19 -13    4.20   13.40
 -25  19  13  -10.60   13.40
  26 -20 -14   -0.80   12.00
 -26  20  14   -3.30   11.80
  27 -21 -15   -1.40   10.90
 -27  21  15   10.50   12.10
  28 -22 -16    0.50    8.90
 -28  22  16   12.00    8.50
  29 -23 -17    4.50   10.50
 -29  23  17    1.20    8.00
 -18  22  28    7.00   14.00
 -16  20  26   -4.90   10.20
  16 -20 -26   14.90   13.80
 -15  19  25   -1.80   11.80
  15 -19 -25   -2.00   17.10
 -14  18  24    1.90   13.30
  14 -18 -24   -7.60   18.40
 -13  17  23    4.60   18.70
  13 -17 -23  -17.50   22.90
 -12  16  22  -10.90   16.30
  12 -16 -22   -5.80   19.90
 -11  15  21    4.70   16.30
  11 -15 -21  -20.00   19.20
 -10  14  20    4.90   15.30
  10 -14 -20  -10.10   19.60
   9 -13 -19   12.40   18.30
   8 -12 -18    5.20   18.00
  -7  11  17   29.40   15.20
   7 -11 -17   29.60   12.00
  -6  10  16    8.20   13.40
   6 -10 -16   18.00   16.10
  -5   9  15   59.30    9.80
   5  -9 -15   94.50   18.30
  -4   8  14   11.40    8.10
   4  -8 -14    8.00   13.60
  -3   7  13   -4.50    7.80
   3  -7 -13    6.10   11.50
  -2   6  12  261.90   17.30
  -1   5  11   29.30    7.10
   1  -5 -11   13.50   11.20
   0   4  10  221.00   11.40
   0  -4 -10  211.00   10.70
   1   3   9   48.50    6.30
  -1  -3  -9   42.30    6.90
   2   2   8  560.90   19.70
  -2  -2  -8  539.50   18.90
   3   1   7   27.60    5.80
  -3  -1  -7   21.10    5.60
   5  -1   5  727.70   37.30
  -5   1  -5  732.20   26.40
  -6   2  -4   39.10    7.80
   7  -3   3  524.60   18.10
  -7   3  -3  537.70   25.50
   8  -4   2   33.50    6.00
  -8   4  -2   44.40    6.10
   9  -5   1  326.20   13.60
  -9   5  -1  330.80   13.80
  10  -6   0   28.40    6.20
 -10   6   0   36.90    5.60
  11  -7  -1    9.90    7.20
 -11   7   1   -1.70    6.80
  12  -8  -2  115.60   11.10
 -12   8   2  144.70   10.60
  13  -9  -3   17.00    9.00
 -13   9   3   16.20    7.90
  14 -10  -4  144.60   12.70
 -14  10   4  155.80   12.20
  15 -11  -5   15.70   11.30
 -15  11   5    1.30    9.50
  16 -12  -6   11.50    9.70
 -16  12   6    7.70    9.40
  17 -13  -7    6.70   11.30
 -17  13   7    8.80    9.80
  18 -14  -8    2.30   10.90
 -18  14   8   -0.10    9.00
  19 -15  -9   -6.10   13.30
 -19  15   9    2.20   11.30
  20 -16 -10   11.70   12.70
 -20  16  10   -1.10   10.80
  21 -17 -11   -6.80   13.50
 -21  17  11    8.40   11.60
  22 -18 -12   -5.90   15.90
 -22  18  12  -11.90   13.20
  23 -19 -13    4.70   13.40
 -23  19  13   12.20   11.90
  24 -20 -14   -1.70   11.30
 -24  20  14    1.60   11.30
  25 -21 -15    5.10   11.00
 -25  21  15   -9.50   11.60
  26 -22 -16    7.90   11.90
 -26  22  16    1.60   11.40
  27 -23 -17    6.40   11.10
 -27  23  17    7.20    7.80
  19 -21 -27   -9.20   14.30
 -18  20  26   -3.50   10.00
  18 -20 -26    7.30   16.60
 -17  19  25    6.30    9.80
  17 -19 -25   -0.70   18.80
  16 -18 -24  -21.30   24.90
 -15  17  23    8.50   14.50
  15 -17 -23  -17.80   20.50
 -14  16  22   -2.30   15.20
  14 -16 -22   -0.90   18.90
 -13  15  21    0.30   15.90
  13 -15 -21   -5.90   19.10
 -12  14  20   25.20   16.80
  12 -14 -20   -9.80   18.70
 -11  13  19    5.50   15.20
  11 -13 -19   15.40   22.60
 -10  12  18   -7.40   15.40
  10 -12 -18    6.90   19.30
  -9  11  17    0.90   15.10
   9 -11 -17  -12.10   17.50
  -8  10  16   -3.30   12.30
   8 -10 -16   -4.90   16.70
  -7   9  15   36.30   13.70
   7  -9 -15   29.70   12.10
  -6   8  14   26.40   11.70
   6  -8 -14   13.70   14.20
  -5   7  13   22.90   11.80
   5  -7 -13   48.80    9.30
  -4   6  12   50.80   11.20
   4  -6 -12   57.20    9.60
  -3   5  11  195.70   16.10
   3  -5 -11  165.50   14.70
  -2   4  10  -15.90    8.50
   2  -4 -10    4.40    9.30
  -1   3   9   52.70    6.40
   1  -3  -9   43.10   10.50
   0   2   8    8.60    6.30
   0  -2  -8    7.40    9.80
   1   1   7   15.50    8.30
  -1  -1  -7   19.40   10.00
   2   0   6  370.00   17.20
  -2   0  -6  367.40   24.90
   3  -1   5  -16.00    7.50
   4  -2   4  569.30   19.90
  -4   2  -4  581.70   20.60
   5  -3   3   24.60    5.20
  -5   3  -3   21.50    5.60
   6  -4   2   46.00    9.50
  -6   4  -2   27.50    8.60
   7  -5   1  178.10   10.20
  -7   5  -1  175.90   10.20
   8  -6   0  240.50   13.10
  -8   6   0  264.10   12.90
   9  -7  -1  241.20   12.90
  -9   7   1  264.50   12.90
  10  -8  -2   -0.30    7.70
 -10   8   2   -6.40    7.00
  11  -9  -3   47.60    8.00
 -11   9   3   28.20    8.40
  12 -10  -4   45.50    9.30
 -12  10   4   36.20    9.30
  13 -11  -5   -4.60   11.10
 -13  11   5  -12.70    9.80
  14 -12  -6   -4.70   11.10
 -14  12   6    6.70    9.50
  15 -13  -7   -2.20   10.70
 -15  13   7   27.70   10.60
  16 -14  -8    6.50   12.10
 -16  14   8    7.20   10.80
  17 -15  -9    9.60   12.80
 -17  15   9   -0.50   11.40
  18 -16 -10    0.60   13.60
 -18  16  10    4.70   11.60
  19 -17 -11   -8.50   15.20
 -19  17  11    8.80   11.90
  20 -18 -12    6.30   16.60
 -20  18  12    4.20   13.70
  21 -19 -13    0.60   12.80
 -21  19  13   11.40   10.70
  22 -20 -14   -3.30   12.90
 -22  20  14   -7.70   11.40
  23 -21 -15   -3.80   12.60
 -23  21  15  -11.60   11.60
  24 -22 -16    6.70   13.70
 -24  22  16    1.70   12.70
  25 -23 -17    1.70   11.70
 -25  23  17   15.00   10.40
  26 -24 -18   -2.10   10.90
 -26  24  18   -0.50    8.80
  21 -21 -27   -9.80   15.40
  20 -20 -26    9.60   13.90
 -19  19  25    3.50   10.10
  19 -19 -25   -7.00   11.60
 -18  18  24    3.40   11.20
  18 -18 -24   10.70   19.00
 -17  17  23   -4.40   13.50
  17 -17 -23    9.40   20.50
 -16  16  22    6.90   15.80
  16 -16 -22   20.60   20.10
 -15  15  21    3.10   14.30
  15 -15 -21   20.70   23.00
 -14  14  20   12.00   15.00
  14 -14 -20    0.40   18.40
 -13  13  19   -7.50   16.10
  13 -13 -19    8.20   18.60
 -12  12  18   10.10   16.80
  12 -12 -18  -12.90   17.80
 -11  11  17    5.80   15.00
  11 -11 -17    3.20   18.00
 -10  10  16   19.80   14.30
  10 -10 -16   -1.60   16.40
  -9   9  15   78.50   15.40
   9  -9 -15   47.90   16.20
  -8   8  14    7.50    8.60
   8  -8 -14    7.30    9.90
  -7   7  13   79.60    9.60
   7  -7 -13   77.80   11.10
  -6   6  12   58.50    8.60
   6  -6 -12   53.20   10.50
  -5   5  11    7.90    8.00
   5  -5 -11   -6.50    9.40
  -4   4  10  875.10   28.10
   4  -4 -10  901.30   29.30
  -3   3   9    2.80    8.70
   3  -3  -9   -2.70    7.30
  -2   2   8  646.20   32.60
   2  -2  -8  605.10   21.80
  -1   1   7    9.70    8.40
   1  -1  -7   -2.90    9.60
   0   0   6  689.40   32.60
   0   0  -6  712.30   23.30
   1  -1   5    7.40    6.70
  -1   1  -5   -2.20    7.50
   2  -2   4  543.10   27.50
  -2   2  -4  535.40   28.20
   4  -4   2  545.60   19.00
  -4   4  -2  575.50   28.30
   5  -5   1  810.00   42.30
   6  -6   0  225.80   12.60
  -6   6   0  240.70   19.80
   7  -7  -1  162.20   10.70
  -7   7   1  165.40   10.70
   8  -8  -2   88.70    8.20
  -8   8   2   87.20    8.40
   9  -9  -3   33.10    8.90
  -9   9   3   40.40    7.30
  10 -10  -4  146.40   10.80
 -10  10   4  124.90    9.90
  11 -11  -5   75.10   11.10
 -11  11   5   90.60   10.00
  12 -12  -6   41.10   11.40
 -12  12   6   43.90   10.60
  13 -13  -7   -5.80   11.20
 -13  13   7    7.60    9.90
  14 -14  -8   16.20   12.30
 -14  14   8    4.10   10.50
  15 -15  -9    3.40   14.20
 -15  15   9    8.10   13.50
  16 -16 -10   -2.00   12.90
 -16  16  10   13.50   11.80
  17 -17 -11   13.10   14.10
 -17  17  11    0.90   16.50
  18 -18 -12    2.90   14.40
 -18  18  12    4.10   12.10
  19 -19 -13  -11.10   13.80
 -19  19  13    4.50   10.40
  20 -20 -14    5.80   14.10
 -20  20  14   17.50   12.50
  21 -21 -15    1.00   13.70
 -21  21  15    8.20   12.70
  22 -22 -16    2.50   12.50
 -22  22  16   16.00   11.80
  23 -23 -17    4.90   16.00
 -23  23  17    1.00   12.50
  24 -24 -18   -3.80   10.90
 -24  24  18    7.40   10.20
  25 -25 -19   13.60   16.50
 -25  25  19   10.30   14.20
  22 -20 -26  -11.30   15.00
 -21  19  25    0.00    8.90
  21 -19 -25  -23.40   21.90
 -20  18  24    0.70   12.20
  20 -18 -24   -8.00   19.70
 -19  17  23    1.40   12.30
  19 -17 -23   -6.00   13.70
 -18  16  22   -7.30   18.10
  18 -16 -22  -15.10   22.60
 -17  15  21   -1.20   13.80
  17 -15 -21  -27.50   19.60
 -16  14  20   -5.30   14.40
  16 -14 -20   -7.40   18.40
 -15  13  19    8.10   16.40
  15 -13 -19  -12.30   18.40
 -14  12  18   27.10   17.80
  14 -12 -18   35.70   22.90
 -13  11  17   14.00   13.80
  13 -11 -17   12.20   17.80
 -12  10  16   -1.20   15.30
  12 -10 -16   21.10   18.60
 -11   9  15    0.10   14.10
  11  -9 -15   29.50   17.00
 -10   8  14   -0.90    9.80
  10  -8 -14   11.90   10.50
  -9   7  13   37.50    8.80
   9  -7 -13   54.30   11.10
  -8   6  12    7.10    8.00
   8  -6 -12   14.20    9.10
  -7   5  11   59.30    8.00
   7  -5 -11   53.40    8.70
  -6   4  10  185.20   10.10
   6  -4 -10  173.40   10.70
  -5   3   9   28.90    7.80
   5  -3  -9   14.50    7.60
  -4   2   8   42.00    6.90
   4  -2  -8   67.90    6.50
  -3   1   7   27.30    8.40
   3  -1  -7   35.70   11.60
  -2   0   6  365.70   15.80
   2   0  -6  332.70   15.20
  -1  -1   5    2.40    5.50
   1   1  -5    7.30    4.40
   0  -2   4  154.60   10.80
   0   2  -4  166.20   11.30
   1  -3   3  877.10   40.00
  -1   3  -3  882.60   29.40
   2  -4   2  723.00   35.50
   3  -5   1    4.50    6.90
  -3   5  -1   16.10    5.40
   5  -7  -1  181.40   16.60
  -5   7   1  176.80   16.80
   6  -8  -2  131.70    9.50
  -6   8   2  127.70   12.00
   7  -9  -3  145.10   11.30
  -7   9   3  158.00   16.20
   8 -10  -4   32.40    8.50
  -8  10   4   33.90   12.00
   9 -11  -5   24.10    9.60
  -9  11   5   17.40   14.60
  10 -12  -6   10.90    9.80
 -10  12   6   -0.20   15.00
  11 -13  -7   11.40   11.40
 -11  13   7   -2.40    9.90
  12 -14  -8   10.70   11.90
 -12  14   8   11.20   10.70
  13 -15  -9   -8.40   14.70
 -13  15   9    9.20   11.60
  14 -16 -10   15.90   13.20
 -14  16  10   11.60   10.60
  15 -17 -11   -3.70   12.30
 -15  17  11  -10.80   11.00
  16 -18 -12  -21.20   15.00
 -16  18  12   -0.60   11.70
  17 -19 -13   -6.40   15.10
 -17  19  13    0.90   11.50
  18 -20 -14    0.60   14.00
 -18  20  14   -1.50   12.60
  19 -21 -15    5.80   13.10
 -19  21  15    9.80   10.80
  20 -22 -16   -3.60   12.40
 -20  22  16   -1.10   12.60
  21 -23 -17    1.10   14.50
 -21  23  17    9.70   19.70
  22 -24 -18    3.90   12.00
 -22  24  18    0.00   10.70
  23 -25 -19    5.60   10.90
 -23  25  19   -2.30   10.50
 -24  26  20   16.00   15.40
 -23  19  25   -1.50    7.20
  23 -19 -25   -4.60   18.10
 -22  18  24    7.10    8.80
  22 -18 -24    2.20   12.10
 -21  17  23   -3.60    8.50
  21 -17 -23    5.60   13.20
 -20  16  22    0.90   10.40
  20 -16 -22   -5.10   12.80
 -19  15  21    5.40   14.90
  19 -15 -21  -15.50   13.70
 -18  14  20    4.20   14.90
  18 -14 -20   11.20   17.60
 -17  13  19   20.70   17.20
  17 -13 -19   16.10   21.30
 -16  12  18    8.60   15.30
  16 -12 -18   -3.80   18.80
 -15  11  17   19.60   16.10
  15 -11 -17    2.50   16.90
 -14  10  16    3.30    9.80
  14 -10 -16    8.10   11.80
 -13   9  15   -2.80   10.50
  13  -9 -15   -7.90   12.30
 -12   8  14   -5.80   16.20
  12  -8 -14    5.40   18.90
 -11   7  13   -0.60    8.90
  11  -7 -13    8.40    9.80
 -10   6  12   -1.80    7.80
  10  -6 -12   -1.70    9.30
  -9   5  11   17.20    8.30
   9  -5 -11   13.10    9.70
  -8   4  10   18.50    9.20
   8  -4 -10   13.80    7.40
  -7   3   9  185.60   11.10
   7  -3  -9  165.90   11.50
  -6   2   8  168.50    9.00
   6  -2  -8  152.60    9.20
  -5   1   7  182.20   10.70
   5  -1  -7  170.40   10.70
  -4   0   6   62.30    8.60
   4   0  -6   59.40    7.00
  -3  -1   5    3.70    4.30
   3   1  -5    7.60    7.60
  -2  -2   4  676.20   24.30
   2   2  -4  592.20   21.90
  -1  -3   3  992.60   43.60
   0  -4   2  149.20    6.70
   0   4  -2  147.50    6.80
   1  -5   1    5.50    5.80
  -1   5  -1    3.80    4.40
   2  -6   0  421.30   17.30
  -2   6   0  417.50   16.50
   3  -7  -1   17.70    8.80
  -3   7   1   27.60    8.40
   4  -8  -2   52.20   11.00
  -4   8   2   53.50    6.40
   5  -9  -3   25.80   12.20
  -5   9   3   11.20    7.90
   6 -10  -4  165.10   16.10
  -6  10   4  172.70   10.20
   7 -11  -5   43.60   11.40
  -7  11   5   48.40    8.50
  -8  12   6   -0.30   11.00
  10 -14  -8   10.00    9.60
 -10  14   8   16.70   14.80
  11 -15  -9    0.40   10.90
 -11  15   9   -0.70   14.40
  12 -16 -10   16.10   13.10
 -12  16  10  -10.60   15.10
  13 -17 -11  -14.40   12.20
 -13  17  11  -16.80   15.20
  14 -18 -12   16.70   13.40
 -14  18  12   -4.70   11.50
  15 -19 -13    5.50   14.00
 -15  19  13  -15.90   11.60
  16 -20 -14  -12.30   12.80
 -16  20  14    1.20   11.60
  17 -21 -15   -2.00   13.80
 -17  21  15   23.60   11.10
  18 -22 -16    8.30   14.00
 -18  22  16    3.80   13.90
  19 -23 -17   11.50   13.90
 -19  23  17   -1.80   13.10
  20 -24 -18    0.00   13.20
 -20  24  18   -1.70   10.50
  21 -25 -19   -0.80   14.50
 -21  25  19    2.30   10.90
  22 -26 -20   -0.80   10.60
 -22  26  20   -1.40    8.20
 -24  18  24    1.60    6.70
  24 -18 -24    5.00   12.80
 -23  17  23    2.60   12.50
  23 -17 -23    5.10   18.70
 -22  16  22   -2.00    9.20
  22 -16 -22   -8.90   11.80
 -21  15  21  -21.40   10.90
  21 -15 -21   -1.90   14.30
 -20  14  20   -6.90   11.20
  20 -14 -20    8.40   13.90
 -19  13  19   -0.40   14.40
  19 -13 -19  -14.60   18.40
 -18  12  18   16.30   10.50
  18 -12 -18   -9.70   18.70
 -17  11  17   15.30   15.60
  17 -11 -17    2.50   18.00
 -16  10  16   -5.40   10.20
  16 -10 -16   22.40   21.60
 -15   9  15   -7.60   14.20
  15  -9 -15    2.70   16.80
 -14   8  14   -5.50    9.00
  14  -8 -14   -7.40   10.60
 -13   7  13   21.30    8.20
  13  -7 -13    8.40   10.20
 -12   6  12   34.50    8.80
  12  -6 -12   51.80   11.20
 -11   5  11   78.30   10.10
  11  -5 -11   85.30   10.60
 -10   4  10  141.70    9.00
  10  -4 -10  131.20   10.60
  -9   3   9   40.90    6.70
   9  -3  -9   41.60    7.20
  -8   2   8   70.30    7.00
   8  -2  -8   91.30    8.50
  -7   1   7  185.00   10.00
   7  -1  -7  177.10   10.70
  -6   0   6  214.00   11.10
   6   0  -6  213.00   17.40
  -4  -2   4  531.90   19.00
   4   2  -4  541.00   19.50
  -2  -4   2  663.30   20.20
   2   4  -2  645.30   19.90
  -1  -5   1   11.50    5.60
   1   5  -1    9.50    5.10
   0  -6   0  715.40   22.90
   3  -9  -3    1.80    6.50
  -3   9   3    0.60    6.50
   4 -10  -4  728.80   25.60
  -4  10   4  715.40   34.00
   5 -11  -5    2.90    7.10
  -5  11   5   -9.50    7.80
   6 -12  -6   33.50    8.20
  -6  12   6   39.20    8.00
   7 -13  -7   73.20   10.60
  -7  13   7   78.80    9.50
   8 -14  -8    4.80   14.60
  -8  14   8   10.60    9.60
   9 -15  -9   41.80   16.30
  -9  15   9   55.20   10.90
  10 -16 -10   -0.80   16.70
 -10  16  10    2.40   10.40
  11 -17 -11    1.70   18.00
 -11  17  11   15.40   10.80
  12 -18 -12   -9.00   18.80
 -12  18  12    8.40   16.70
  13 -19 -13   -2.20   13.50
 -13  19  13   -6.60   17.30
  14 -20 -14    6.00   13.30
 -14  20  14    9.40   17.30
  15 -21 -15    2.50   16.00
 -15  21  15   14.50   21.10
  16 -22 -16    2.60   14.30
 -16  22  16   -7.80   18.10
  17 -23 -17    5.20   19.60
 -17  23  17  -11.90   17.30
  18 -24 -18    9.30   14.80
 -18  24  18   10.50   11.70
  19 -25 -19    3.90   14.60
 -19  25  19   -1.20   10.80
  20 -26 -20   -5.70   12.80
 -20  26  20   -5.80    8.00
  21 -27 -21    7.60   12.70
 -21  27  21    1.60   14.40
 -26  18  24    3.60   11.40
  26 -18 -24    2.80   12.40
 -25  17  23   -7.10    8.80
  25 -17 -23   11.60   11.90
 -24  16  22    3.80    7.40
  24 -16 -22   -3.40   11.50
 -23  15  21    3.40   10.20
  23 -15 -21   10.80   14.20
 -22  14  20  -12.00   11.40
  22 -14 -20    2.40   14.20
 -21  13  19    1.50   11.10
  21 -13 -19   -1.10   14.00
 -20  12  18    7.90    9.90
  20 -12 -18    0.20   12.40
 -19  11  17   10.70   12.60
  19 -11 -17  -10.30   15.40
 -18  10  16    5.60    9.50
  18 -10 -16  -17.80   12.40
 -17   9  15   -2.80   10.30
  17  -9 -15    3.20   12.30
 -16   8  14   10.50   10.30
  16  -8 -14    8.70   10.50
 -15   7  13    4.40   10.80
  15  -7 -13   -1.50   12.90
 -14   6  12   -6.80    8.30
  14  -6 -12    7.20    9.80
 -13   5  11   10.40    6.90
  13  -5 -11  -16.90   10.20
 -12   4  10   48.50    8.40
  12  -4 -10   50.50    9.80
 -11   3   9   40.90    6.70
  11  -3  -9   40.70    7.80
 -10   2   8   -5.90    6.00
  10  -2  -8   -4.80    6.10
  -9   1   7  242.30   11.80
   9  -1  -7  239.30   11.90
  -8   0   6  233.60   10.70
   8   0  -6  228.00   11.10
  -7  -1   5  186.30    9.10
   7   1  -5  193.70    9.40
  -5  -3   3   17.70    3.40
   5   3  -3   13.60    3.60
  -4  -4   2  608.20   16.80
   4   4  -2  646.20   25.10
  -3  -5   1    3.00    2.90
   3   5  -1    1.90    3.00
  -2  -6   0  392.10   19.30
   2   6   0  363.20   13.50
  -1  -7  -1    7.20    7.70
   1   7   1   13.90    5.70
   0  -8  -2   10.90    5.80
   0   8   2    4.90    8.20
   1  -9  -3   48.10    6.80
  -1   9   3   50.50    6.70
   2 -10  -4    1.20    5.90
  -2  10   4    5.90    6.60
   3 -11  -5  177.50   10.40
  -3  11   5  185.80   10.10
   4 -12  -6   65.60    8.80
  -4  12   6   57.60    8.00
   5 -13  -7   40.50    9.80
  -5  13   7   32.80    9.20
   6 -14  -8   13.60    9.90
  -6  14   8   14.20    8.70
   7 -15  -9   19.00   10.00
  -7  15   9   29.20    9.30
   8 -16 -10    2.10   10.90
  -8  16  10    4.30    9.70
   9 -17 -11    5.20   11.40
  -9  17  11   11.50   10.40
  10 -18 -12    5.80   11.40
 -10  18  12  -11.00   10.10
  11 -19 -13   -6.00   18.30
 -11  19  13   -2.30   11.80
  12 -20 -14    7.50   22.20
 -12  20  14   -5.90   12.30
  13 -21 -15  -12.70   17.70
 -13  21  15   14.70   11.50
  14 -22 -16   -8.90   19.00
 -14  22  16   -7.30   11.50
  15 -23 -17  -21.00   25.50
 -15  23  17    1.00   12.70
  16 -24 -18    2.00   13.50
 -16  24  18   11.20   17.90
  17 -25 -19    4.50   21.60
 -17  25  19   -6.60   17.00
  18 -26 -20    3.70   13.80
 -18  26  20   -8.70   13.90
  19 -27 -21  -14.70   15.70
 -19  27  21    1.30    9.70
  20 -28 -22    3.00   11.90
 -28  18  24    5.20   14.10
 -27  17  23    3.50    8.50
  27 -17 -23    4.10   15.10
 -26  16  22    4.00    7.80
  26 -16 -22   15.10   18.90
 -25  15  21   -9.80    8.60
  25 -15 -21    2.90   11.70
 -24  14  20    1.30   10.00
  24 -14 -20   -3.00   12.60
 -23  13  19   -2.80   11.10
  23 -13 -19   -3.70   12.90
 -22  12  18    3.70    9.90
  22 -12 -18   11.40   11.80
 -21  11  17    3.80   11.40
  21 -11 -17   22.10   15.10
 -20  10  16   -9.80    9.50
  20 -10 -16   -0.10   11.70
 -19   9  15   -3.00   10.40
  19  -9 -15   15.80   12.50
 -18   8  14    7.30    9.70
  18  -8 -14   12.20   12.30
 -17   7  13   -1.10    8.90
  17  -7 -13    2.50   11.40
 -16   6  12   24.90    8.50
  16  -6 -12   30.80   10.50
 -15   5  11   14.10    8.30
  15  -5 -11   14.60    9.40
 -14   4  10  172.50   12.60
  14  -4 -10  172.70   13.60
 -13   3   9   11.70    7.20
  13  -3  -9   23.20    8.50
 -12   2   8  125.00    8.50
  12  -2  -8  142.90   10.20
 -11   1   7    2.20    6.30
  11  -1  -7    0.70    6.90
 -10   0   6   25.20    5.20
  10   0  -6   33.20    6.10
  -9  -1   5  304.90   16.20
  -8  -2   4   42.10    4.30
   8   2  -4   38.80    4.70
  -5  -5   1  673.40   23.50
  -4  -6   0   64.80    6.00
   3   7   1   29.00    4.30
  -1  -9  -3   41.30    6.10
   1   9   3   47.10    5.80
   0 -10  -4  218.10   10.30
   0  10   4  212.50   10.20
   1 -11  -5   14.70    6.50
  -1  11   5   18.20    6.50
   2 -12  -6  248.90   13.40
  -2  12   6  255.20   12.70
   3 -13  -7   -1.10    8.30
  -3  13   7   -2.80    7.40
   4 -14  -8   13.30    9.20
  -4  14   8    4.70    7.70
   5 -15  -9   52.50   10.00
  -5  15   9   39.20    9.60
   6 -16 -10    6.70   10.90
  -6  16  10   10.90   10.30
   7 -17 -11   13.40   11.30
  -7  17  11   26.20   10.80
   8 -18 -12    1.40   11.30
  -8  18  12   11.30   10.80
   9 -19 -13    2.20   13.00
  -9  19  13   15.60   12.40
  10 -20 -14    5.20   13.30
 -10  20  14  -10.40   12.10
  11 -21 -15  -11.50   12.90
 -11  21  15    3.80   11.40
  12 -22 -16   -2.80   16.60
 -12  22  16   12.80   14.30
  13 -23 -17    6.30   13.30
 -13  23  17  -14.00   12.00
  14 -24 -18   -4.10   13.10
 -14  24  18   -1.20   12.20
  15 -25 -19   21.40   14.30
 -15  25  19   -4.50   11.80
  16 -26 -20   11.70   21.20
 -16  26  20   -1.80   10.30
  17 -27 -21   -0.70   21.50
 -17  27  21   -1.30    9.20
  18 -28 -22   -2.20   16.50
 -18  28  22   -3.40    9.30
 -30  18  24    5.50   15.10
 -29  17  23    3.60   15.50
 -28  16  22    4.20   12.00
  28 -16 -22   -8.40   15.40
 -27  15  21   -4.90    9.00
  27 -15 -21   -1.90   10.20
 -26  14  20   -0.20    9.40
  26 -14 -20   -1.90   10.20
 -25  13  19  -16.20   10.40
  25 -13 -19    6.20   11.60
 -24  12  18   -0.40    9.10
  24 -12 -18   -3.10   10.70
 -23  11  17    4.00   11.20
  23 -11 -17  -16.70   21.10
 -22  10  16   -1.10    9.20
  22 -10 -16   -1.70   11.40
 -21   9  15    2.90   10.50
  21  -9 -15    5.70   11.20
 -20   8  14    5.90   10.10
  20  -8 -14   -9.20   13.10
 -19   7  13   -1.80    8.80
  19  -7 -13    3.90   10.70
 -18   6  12   -5.20   10.20
  18  -6 -12   14.70   10.70
 -17   5  11    5.80    9.00
  17  -5 -11   -2.90   16.70
 -16   4  10   19.40    7.60
  16  -4 -10   32.80    9.10
 -15   3   9    2.30    7.50
  15  -3  -9    0.90    8.40
 -14   2   8  109.70    8.90
  14  -2  -8  102.40    9.40
 -13   1   7    1.20    6.00
  13  -1  -7    8.00    6.80
 -12   0   6   53.60    6.30
  12   0  -6   56.00    7.10
 -11  -1   5   24.60    4.90
  11   1  -5   21.70    5.20
 -10  -2   4   13.20    3.70
  10   2  -4   11.30    5.80
  -9  -3   3    3.20    2.70
   9   3  -3    0.50    4.40
  -8  -4   2   43.40    2.70
   8   4  -2   43.70    2.80
  -5  -7  -1  178.50    7.20
  -4  -8  -2   51.20    4.80
   4   8   2   52.60    4.80
  -3  -9  -3    2.20    5.20
   3   9   3   -0.20    4.80
  -2 -10  -4    5.70    5.40
   2  10   4    3.90    5.40
  -1 -11  -5   21.50    6.40
   1  11   5   20.50    5.90
   0 -12  -6   57.90    7.50
   0  12   6   78.20    7.60
   1 -13  -7   -1.50    8.00
  -1  13   7    5.10    7.90
   2 -14  -8   87.90    9.10
  -2  14   8   99.10    9.20
   3 -15  -9   -0.60    9.80
  -3  15   9   -5.80    8.70
   4 -16 -10    7.00   11.60
  -4  16  10   18.10   10.60
   5 -17 -11   18.80   10.50
  -5  17  11   13.70   10.10
   6 -18 -12    4.20   12.40
  -6  18  12    5.30   11.10
   7 -19 -13   -5.10   11.70
  -7  19  13   12.80   11.10
   8 -20 -14    8.00   12.30
  -8  20  14   -5.20   11.50
   9 -21 -15   -3.20   13.50
  -9  21  15    7.60   11.80
  10 -22 -16   17.10   13.00
 -10  22  16    7.60   11.70
  11 -23 -17   -0.20   13.30
 -11  23  17   -5.70   11.40
  12 -24 -18    0.40   15.10
 -12  24  18    8.80   12.60
  13 -25 -19   -5.40   13.20
 -13  25  19   -2.60   11.60
  14 -26 -20   17.20   26.40
 -14  26  20   -5.60   12.50
  15 -27 -21   -6.80   13.80
 -15  27  21   -2.80   10.50
  16 -28 -22   10.20   14.10
 -16  28  22    4.40    9.80
  17 -29 -23  -14.60   21.50
 -17  29  23   -2.30    7.20
 -31  17  23    0.20   12.40
 -30  16  22   -4.70   16.70
 -29  15  21   -1.50    9.00
 -28  14  20   -0.70    8.30
  28 -14 -20    6.90    8.90
 -27  13  19   -8.80   10.20
  27 -13 -19    3.20   16.30
 -26  12  18    3.10    8.50
  26 -12 -18   -3.60   10.30
 -25  11  17    2.50   10.90
  25 -11 -17   13.30   11.70
 -24  10  16    4.10    9.40
  24 -10 -16   -6.50   12.10
 -23   9  15  -11.70    9.90
  23  -9 -15    8.30   11.30
 -22   8  14    4.40    9.30
  22  -8 -14   -3.40   19.40
 -21   7  13   -7.80    9.10
  21  -7 -13   -9.80   11.30
 -20   6  12    6.70    8.50
  20  -6 -12   -6.20   10.20
 -19   5  11    9.00    8.70
  19  -5 -11   22.00   10.20
 -18   4  10   18.00    8.80
  18  -4 -10   22.70   10.00
 -17   3   9   10.10    8.40
  17  -3  -9   -5.20    9.50
 -16   2   8  101.00    8.20
  16  -2  -8   96.80    9.80
 -15   1   7    2.60    5.50
  15  -1  -7    0.00    7.40
 -14   0   6   55.10    6.40
  14   0  -6   44.50    6.20
 -13  -1   5   47.40    5.70
  13   1  -5   53.60    6.70
 -12  -2   4   46.30    4.90
  12   2  -4   42.30    4.90
 -11  -3   3  347.70   15.60
  11   3  -3  320.60   14.40
 -10  -4   2    3.70    2.40
  10   4  -2    6.20    2.70
  -7  -7  -1  172.10    8.30
   7   7   1  163.30    5.80
  -6  -8  -2  143.00    6.40
   6   8   2  137.10    6.40
  -5  -9  -3   12.90    4.90
   5   9   3   32.90    4.60
  -3 -11  -5  169.50    8.50
   3  11   5  174.80    9.10
  -2 -12  -6  240.80   11.20
   2  12   6  260.70   17.30
  -1 -13  -7   10.00    7.90
   1  13   7   -3.80    7.60
   0 -14  -8   66.90    9.20
   0  14   8   52.60    8.80
   1 -15  -9   -0.10    8.70
  -1  15   9    2.90    8.10
   2 -16 -10    1.20    9.20
  -2  16  10   11.70    9.20
   3 -17 -11   31.50   17.60
  -3  17  11   29.40   11.80
   4 -18 -12   37.10   10.80
  -4  18  12   12.10   10.70
   5 -19 -13   14.40   11.90
  -5  19  13    4.90   10.00
   6 -20 -14    2.80   14.60
  -6  20  14   -9.00   13.00
   7 -21 -15   -3.60   12.50
  -7  21  15   10.30   11.30
   8 -22 -16    6.40   12.50
  -8  22  16  -10.30   11.10
   9 -23 -17   12.60   14.30
  -9  23  17   -4.90   13.50
  10 -24 -18   -6.30   13.40
 -10  24  18    2.90   10.90
  11 -25 -19   13.80   14.10
 -11  25  19   -0.90   12.30
  12 -26 -20    6.40   13.60
 -12  26  20   -6.10   10.50
  13 -27 -21    2.40   14.40
 -13  27  21   -1.50   10.00
  14 -28 -22    5.90   16.00
 -14  28  22   -3.50   10.50
  15 -29 -23   -1.40   12.20
 -15  29  23   -6.20    9.50
 -32  16  22   -1.30   13.50
 -31  15  21  -11.30   15.20
 -30  14  20    7.20    8.70
 -29  13  19    0.00   10.70
  29 -13 -19    6.00   10.70
 -28  12  18    2.20    9.80
  28 -12 -18   -4.90   10.40
 -27  11  17    5.00   16.30
  27 -11 -17    2.50    9.80
 -26  10  16   -3.40    9.10
  26 -10 -16   -0.10    9.90
 -25   9  15   -8.20    8.60
  25  -9 -15    2.20   10.30
 -24   8  14    5.40    9.50
  24  -8 -14    5.00   11.50
 -23   7  13   -1.90    9.70
  23  -7 -13    4.50   10.90
 -22   6  12   -1.00    9.80
  22  -6 -12  -11.60   11.60
 -21   5  11   -1.20    8.20
  21  -5 -11    3.30    9.70
 -20   4  10    0.00    7.90
  20  -4 -10    9.10    9.30
 -19   3   9    8.20    7.20
  19  -3  -9    3.10    8.60
 -18   2   8    2.20    6.40
  18  -2  -8   -1.50    8.70
 -17   1   7    4.30    7.00
  17  -1  -7    1.50    7.00
 -16   0   6   50.10    6.80
  16   0  -6   42.90    7.40
 -15  -1   5    6.60    5.20
  15   1  -5   12.20    6.10
 -14  -2   4   97.30    6.40
  14   2  -4   92.90    6.80
 -13  -3   3   18.60    4.00
  13   3  -3   18.80    4.60
 -12  -4   2   44.60    3.60
  12   4  -2   44.40    3.80
 -11  -5   1   17.00    2.90
  11   5  -1   23.00    2.20
  -8  -8  -2   87.20    4.20
   8   8   2   82.40    4.20
  -7  -9  -3  161.90   10.30
   7   9   3  150.10    7.10
  -6 -10  -4  161.40    8.10
   6  10   4  168.20    8.50
  -5 -11  -5   -0.10    5.80
   5  11   5   -0.80    5.80
  -4 -12  -6   55.70    6.30
   4  12   6   54.20    7.00
  -3 -13  -7    1.00    7.20
   3  13   7    7.40    7.80
  -2 -14  -8   96.70    9.90
   2  14   8   99.20    8.90
  -1 -15  -9   -2.90    9.20
   1  15   9   -7.20    8.90
   0 -16 -10   48.90   11.50
   0  16  10   50.60   11.20
   1 -17 -11  -13.50   10.70
  -1  17  11    7.70    9.70
   2 -18 -12   21.20   10.10
  -2  18  12    9.00    9.40
   3 -19 -13    4.10   11.60
  -3  19  13   -1.80   11.10
   4 -20 -14   -4.70   11.10
  -4  20  14   21.00   10.30
   5 -21 -15   14.40   13.00
  -5  21  15    1.80   11.70
   6 -22 -16   -6.40   12.70
  -6  22  16  -14.60   11.00
   7 -23 -17    4.30   12.00
  -7  23  17    0.30   10.70
   8 -24 -18    8.20   13.10
  -8  24  18    0.20   12.50
   9 -25 -19  -10.00   12.20
  -9  25  19   -8.60   10.80
  10 -26 -20    7.70   18.40
 -10  26  20   -8.80   10.60
  11 -27 -21    0.70   14.00
 -11  27  21   10.90   11.10
  12 -28 -22   -2.70   13.10
 -12  28  22   -0.60   11.40
  13 -29 -23  -11.70   14.80
 -13  29  23    0.30   10.10
  14 -30 -24   38.30   16.30
 -14  30  24   12.40   14.10
 -32  14  20    2.90    8.10
 -31  13  19   -1.80    9.80
 -30  12  18    6.30    8.80
  30 -12 -18   -6.10   11.20
 -29  11  17    2.00    9.20
  29 -11 -17   -1.30    7.30
 -28  10  16    0.40   10.00
  28 -10 -16    4.10    8.60
 -27   9  15    0.60    9.30
  27  -9 -15    0.10    8.40
 -26   8  14    3.00   10.10
  26  -8 -14   -4.10    9.90
 -25   7  13   -1.70   12.00
  25  -7 -13   -5.30   10.40
 -24   6  12    5.60    9.40
  24  -6 -12   -2.80   11.50
 -23   5  11    6.10    7.90
  23  -5 -11    4.20   10.50
 -22   4  10    6.60    8.30
  22  -4 -10   -1.20    8.60
 -21   3   9    4.20    7.90
  21  -3  -9    5.80    9.40
 -20   2   8   11.30    7.30
  20  -2  -8    2.60    8.10
 -19   1   7   18.20    8.40
  19  -1  -7    6.00    9.00
 -18   0   6    7.70   10.20
  18   0  -6   -1.70    7.30
 -17  -1   5   15.70    6.50
  17   1  -5   15.20    7.20
 -16  -2   4    3.20    4.90
  16   2  -4   -4.20    5.30
 -15  -3   3    4.10    4.40
  15   3  -3   -1.40    4.70
 -14  -4   2   85.40    4.80
  14   4  -2   78.00    5.30
 -13  -5   1   49.30    4.80
  13   5  -1   46.20    3.40
 -10  -8  -2    2.50    2.10
  10   8   2   10.50    3.80
  -9  -9  -3   30.50    3.80
   9   9   3   34.40    3.90
  -8 -10  -4   12.90    4.00
   8  10   4    8.50    6.80
  -7 -11  -5   53.60    5.90
   7  11   5   53.90    6.00
  -6 -12  -6   44.00    6.40
   6  12   6   46.60    6.70
  -5 -13  -7   38.80    7.50
   5  13   7   32.20    6.90
  -4 -14  -8   11.50    6.10
   4  14   8    1.30    7.20
  -3 -15  -9   -3.70    8.30
   3  15   9    5.20    8.60
  -2 -16 -10   -2.80    9.90
   2  16  10    3.50    8.50
  -1 -17 -11   -4.40   10.30
   1  17  11   -3.10    9.90
   0 -18 -12   10.90   12.10
   0  18  12   10.20    9.60
   1 -19 -13   -9.50   10.60
  -1  19  13   -3.00    9.70
   2 -20 -14   -2.90   10.50
  -2  20  14    2.20   10.60
   3 -21 -15   13.90   12.20
  -3  21  15    1.10   10.20
   4 -22 -16   -9.50   11.60
  -4  22  16   -6.20   10.60
   5 -23 -17  -12.10   14.60
  -5  23  17  -12.40   11.30
   6 -24 -18   -8.40   12.60
  -6  24  18    4.70   10.10
   7 -25 -19    0.10   12.50
  -7  25  19    2.20   12.10
   8 -26 -20   14.20   19.90
  -8  26  20    0.80   11.50
   9 -27 -21   -8.20   12.20
  -9  27  21    5.20   10.80
  10 -28 -22    4.90   12.10
 -10  28  22    6.40   10.00
  11 -29 -23   -3.00   14.20
 -11  29  23    2.70   10.80
  12 -30 -24    1.10   12.00
 -12  30  24   -6.20   16.90
 -34  14  20    4.00   11.40
 -33  13  19    0.70    7.00
 -32  12  18    0.40    9.00
 -31  11  17   -2.40    9.40
  31 -11 -17   -2.40   10.80
 -30  10  16   -1.20   10.40
  30 -10 -16   -6.30   11.90
 -29   9  15   -0.70    9.10
  29  -9 -15    2.40    6.70
 -28   8  14   -3.40    9.80
  28  -8 -14    2.50    9.00
 -27   7  13    0.80    8.30
  27  -7 -13   -7.60    9.20
 -26   6  12    2.30   10.20
  26  -6 -12   -0.30    9.40
 -25   5  11   -4.30    8.80
  25  -5 -11    4.60   11.30
 -24   4  10   -1.70    8.90
  24  -4 -10    2.30    8.90
 -23   3   9    2.30    8.00
  23  -3  -9   -0.10    9.80
 -22   2   8    0.90    8.20
  22  -2  -8    5.50    8.50
 -21   1   7   -0.30    7.50
  21  -1  -7   -6.40    8.40
 -20   0   6    8.90    7.10
  20   0  -6   -0.80    8.00
 -19  -1   5   27.20    6.60
  19   1  -5   33.30    8.00
 -18  -2   4   29.60    6.00
  18   2  -4   22.70    6.50
 -17  -3   3   46.80    5.30
  17   3  -3   51.00    5.90
 -16  -4   2    0.30    3.80
  16   4  -2   -4.80    4.70
 -15  -5   1    5.20    3.30
  15   5  -1    4.50    5.20
 -14  -6   0   47.40    4.50
  14   6   0   49.00    3.30
 -11  -9  -3   45.60    3.60
  11   9   3   35.80    5.00
 -10 -10  -4  123.40    6.20
  10  10   4  118.70    6.00
  -9 -11  -5   20.30    5.00
   9  11   5   31.90    4.70
  -8 -12  -6    9.40    5.20
   8  12   6   11.40    5.80
  -7 -13  -7   62.60    7.40
   7  13   7   73.00    6.90
  -6 -14  -8    6.50    7.80
   6  14   8   16.20    7.50
  -5 -15  -9   45.90    8.80
   5  15   9   43.00    8.90
  -4 -16 -10   20.60    8.00
   4  16  10   -0.30    9.50
  -3 -17 -11   29.50   10.40
   3  17  11   26.50    9.70
  -2 -18 -12    0.40    9.10
   2  18  12   13.00    8.60
  -1 -19 -13    7.40    9.80
   1  19  13    7.10    9.20
   0 -20 -14   -9.20    9.90
   0  20  14    6.30    9.40
   1 -21 -15   -4.20   10.60
  -1  21  15    0.20    9.60
   2 -22 -16   23.50   12.50
  -2  22  16   12.70   10.50
   3 -23 -17   -1.90   11.00
  -3  23  17   -0.10    9.80
   4 -24 -18   16.60   14.90
  -4  24  18   13.00   13.00
   5 -25 -19    6.60   11.90
  -5  25  19    5.40   10.10
   6 -26 -20   -8.60   13.10
  -6  26  20    7.00   10.80
   7 -27 -21    5.80   12.00
  -7  27  21   -9.20   10.40
   8 -28 -22   -9.70   11.70
  -8  28  22   -1.00   11.00
   9 -29 -23   -1.60   10.50
  -9  29  23    1.80    9.30
  10 -30 -24    6.00   11.30
 -10  30  24   -4.10   14.60
  11 -31 -25   -1.80   18.90
 -11  31  25    4.30   13.70
 -35  13  19   -2.80   10.90
  35 -13 -19    2.60   14.10
 -34  12  18   -3.80    6.90
  34 -12 -18    8.50   15.80
 -33  11  17   -1.00    8.30
 -32  10  16    1.10    7.70
  32 -10 -16   -1.80    8.60
 -31   9  15    3.30    9.60
  31  -9 -15   -3.80   13.80
 -30   8  14   -7.10    8.60
  30  -8 -14    1.10    7.90
 -29   7  13    2.90    9.00
  29  -7 -13    1.90    9.10
 -28   6  12    2.30    8.00
  28  -6 -12    0.30    7.30
 -27   5  11   -2.50    8.70
  27  -5 -11    3.50    9.40
 -26   4  10    0.00    7.70
  26  -4 -10    3.60    9.80
 -25   3   9    2.20    8.00
  25  -3  -9   -2.30    9.30
 -24   2   8    3.60    7.20
  24  -2  -8   -5.50    8.30
 -23   1   7    8.20    7.30
  23  -1  -7    3.50    8.20
 -22   0   6    4.10    6.50
  22   0  -6   -1.00    7.70
 -21  -1   5   11.10    6.90
  21   1  -5   14.60    8.30
 -20  -2   4    2.60    5.70
  20   2  -4    8.90    6.10
 -19  -3   3   10.60    5.40
  19   3  -3   17.80    6.30
 -18  -4   2   23.20    4.90
  18   4  -2   22.20    8.40
 -17  -5   1   12.30    4.00
  17   5  -1   14.70    4.60
 -16  -6   0   53.40    5.60
  16   6   0   49.00    4.20
 -13  -9  -3   11.90    2.70
  13   9   3   16.70    2.80
 -12 -10  -4   51.20    4.10
  12  10   4   44.40    6.00
 -11 -11  -5   71.60    5.10
  11  11   5   81.10    5.40
 -10 -12  -6   -2.50    4.70
  10  12   6   -3.90    5.40
  -9 -13  -7   54.00    6.50
   9  13   7   50.00    6.30
  -8 -14  -8   -0.10    7.00
   8  14   8   -4.20    6.60
  -7 -15  -9   23.80    7.20
   7  15   9   23.80    7.20
  -6 -16 -10   15.90    8.10
   6  16  10   11.90    7.60
  -5 -17 -11   17.40   12.20
   5  17  11    4.20    8.00
  -4 -18 -12    4.40   10.00
   4  18  12    8.50    9.10
  -3 -19 -13    6.70    8.50
   3  19  13    4.10    8.40
  -2 -20 -14    0.40   10.50
   2  20  14    3.00    9.70
  -1 -21 -15    5.90   10.30
   1  21  15    3.10    9.30
   0 -22 -16   -5.90   10.90
   0  22  16   -4.20   10.20
   1 -23 -17    1.50   11.40
  -1  23  17    4.40   10.80
   2 -24 -18  -10.10   11.50
  -2  24  18   -5.50    9.90
   3 -25 -19    8.30   12.80
  -3  25  19   -3.40   10.60
   4 -26 -20   -2.50   13.10
  -4  26  20   -7.30   11.60
   5 -27 -21    2.40   12.40
  -5  27  21    8.50    9.70
   6 -28 -22    4.60   11.80
  -6  28  22   -2.40    9.60
   7 -29 -23    6.70   11.10
  -7  29  23    2.80    9.70
   8 -30 -24   -4.10   11.30
  -8  30  24    2.50   13.90
   9 -31 -25    0.20    9.70
  -9  31  25    3.10   15.30
 -36  12  18   -0.10    6.50
  36 -12 -18    4.90   13.20
 -35  11  17   -0.10    8.80
  35 -11 -17    4.90   13.30
 -34  10  16    4.70    8.30
 -33   9  15   -3.80    8.30
  33  -9 -15    1.50   12.40
 -32   8  14   -5.50    8.40
  32  -8 -14   -5.00    8.80
 -31   7  13    4.70    8.80
  31  -7 -13   -6.40    7.80
 -30   6  12    3.90    7.90
  30  -6 -12    3.90    9.10
 -29   5  11   -2.20    7.00
  29  -5 -11   -4.70    6.90
 -28   4  10   -2.20    7.70
  28  -4 -10   -2.30    8.50
 -27   3   9    0.50    7.50
  27  -3  -9   -5.00    8.10
 -26   2   8    8.60    7.60
  26  -2  -8   -3.00    8.60
 -25   1   7   -6.90    7.10
  25  -1  -7    2.90    8.90
 -24   0   6   -5.10    6.70
  24   0  -6   -6.50    7.60
 -23  -1   5   10.40    6.80
  23   1  -5   -5.50    7.60
 -22  -2   4    2.00    6.10
  22   2  -4    0.00    7.00
 -21  -3   3   26.70    9.40
  21   3  -3   29.40    6.60
 -20  -4   2    3.30    4.90
  20   4  -2    2.40    5.70
 -19  -5   1   23.40    4.30
  19   5  -1   32.20    7.90
 -18  -6   0    9.30    5.80
  18   6   0    8.00    4.20
 -17  -7  -1   -0.70    2.90
  17   7   1    2.80    3.30
 -15  -9  -3    0.50    3.40
 -14 -10  -4  133.40    7.50
  14  10   4  119.60    7.70
 -13 -11  -5    3.10    6.70
  13  11   5   -3.70    6.50
 -12 -12  -6   34.70    5.40
  12  12   6   30.50    5.00
 -11 -13  -7   -0.90    5.00
  11  13   7   15.60    5.10
 -10 -14  -8    7.80    6.40
  10  14   8    6.80    6.70
  -9 -15  -9   56.40    8.10
   9  15   9   45.50    7.20
  -8 -16 -10   -4.60    6.60
   8  16  10    2.70    7.90
  -7 -17 -11   49.90   13.90
   7  17  11   29.60   13.20
  -6 -18 -12    1.20    9.00
   6  18  12    3.40    7.20
  -5 -19 -13    2.50   10.20
   5  19  13   13.20    9.60
  -4 -20 -14   13.20    8.80
   4  20  14   -1.60    8.00
  -3 -21 -15    0.90   10.50
   3  21  15   -3.80    9.50
  -2 -22 -16    1.40   11.00
   2  22  16   -3.20    9.60
  -1 -23 -17   -9.60   10.40
   1  23  17   -7.60    9.40
   0 -24 -18    5.80   11.70
   0  24  18    0.30   10.20
   1 -25 -19    3.00   11.00
  -1  25  19    3.70    9.30
   2 -26 -20    6.10   13.00
  -2  26  20  -17.60   10.50
   3 -27 -21    0.30   10.80
  -3  27  21    6.80   14.50
   4 -28 -22    0.30   14.40
  -4  28  22   -6.00   11.30
   5 -29 -23    0.60   10.10
  -5  29  23   -3.20    8.30
   6 -30 -24    4.10   13.90
  -6  30  24    7.50   15.20
   7 -31 -25    4.90   10.90
  -7  31  25    3.20   10.90
 -37  11  17    0.10    6.70
 -36  10  16   -2.00    7.10
 -35   9  15   -0.30    7.90
  35  -9 -15   -0.30   12.10
 -34   8  14    0.80    7.60
  34  -8 -14   -1.70    9.10
 -33   7  13   -2.60    6.90
  33  -7 -13   -5.50    9.00
 -32   6  12    4.80    7.20
  32  -6 -12   -0.20    8.90
 -31   5  11    2.20    6.50
  31  -5 -11    7.20    8.60
 -30   4  10   -1.10    7.30
  30  -4 -10    4.50    8.40
 -29   3   9    2.90    7.50
  29  -3  -9   -2.00    8.40
 -28   2   8   -5.80    6.70
  28  -2  -8   -3.40    6.70
 -27   1   7    4.10    7.30
  27  -1  -7   -3.00    8.00
 -26   0   6   -2.70    7.10
  26   0  -6   -8.90    7.30
 -25  -1   5    3.50    6.40
  25   1  -5    4.80    7.50
 -24  -2   4    6.00    9.10
  24   2  -4   -0.50    7.10
 -23  -3   3    1.80    5.40
  23   3  -3   -9.10    8.90
 -22  -4   2   -1.40    5.00
  22   4  -2   -4.80    5.70
 -21  -5   1    1.20    4.40
  21   5  -1    0.60    5.20
 -20  -6   0    6.60    5.60
  20   6   0   -3.40    4.60
 -19  -7  -1    2.40    4.70
  19   7   1    4.40    3.60
 -16 -10  -4   10.30    3.30
  16  10   4   16.80    3.60
 -15 -11  -5   12.80    3.80
  15  11   5    5.70    5.60
 -14 -12  -6    3.70    6.80
  14  12   6    8.90    7.50
 -13 -13  -7    3.00    5.20
  13  13   7    0.40    5.20
 -12 -14  -8    2.70    5.40
  12  14   8    5.90    5.90
 -11 -15  -9    1.20    6.20
  11  15   9   10.40    6.30
 -10 -16 -10    0.70    7.20
  10  16  10    1.10    7.20
  -9 -17 -11   -0.20    7.90
   9  17  11    2.00    8.10
  -8 -18 -12    2.00    8.90
   8  18  12   -1.90    8.70
  -7 -19 -13    2.00    7.90
   7  19  13   -3.90    7.90
  -6 -20 -14   10.70    9.90
   6  20  14   -5.10    9.60
  -5 -21 -15    4.80    8.50
   5  21  15    2.90    8.50
  -4 -22 -16    4.60   10.50
   4  22  16    6.70    9.80
  -3 -23 -17    5.50   10.50
   3  23  17   -1.90    8.90
  -2 -24 -18    7.40   11.00
   2  24  18   -0.30    8.60
  -1 -25 -19   -4.50   10.90
   1  25  19    1.10    8.50
   0 -26 -20   -4.40   10.70
   0  26  20   -7.60    7.50
   1 -27 -21   -2.50   12.20
  -1  27  21    0.00    8.30
   2 -28 -22   -2.70   11.30
  -2  28  22    1.20    7.70
   3 -29 -23    0.10   11.20
  -3  29  23   -0.60    9.40
   4 -30 -24    9.90   10.50
  -4  30  24    1.50    7.90
   5 -31 -25   -8.80   10.20
  -5  31  25    8.50   10.60
   6 -32 -26   12.70   10.20
  -6  32  26    1.50   10.20
 -38  10  16    1.00    6.30
  38 -10 -16    5.20   10.60
 -37   9  15    2.70    7.90
  37  -9 -15   -1.20    6.40
 -36   8  14    1.80    7.70
  36  -8 -14    3.40   10.40
 -35   7  13    1.00    6.80
  35  -7 -13    2.30    8.40
 -34   6  12    3.60    7.90
  34  -6 -12    2.30    9.20
 -33   5  11    1.20    7.20
  33  -5 -11    0.10    8.50
 -32   4  10   -1.60    7.20
  32  -4 -10    7.50    8.70
 -31   3   9   -1.30    6.30
  31  -3  -9   -2.30   11.30
 -30   2   8    4.30    6.50
  30  -2  -8    3.90    7.40
 -29   1   7   -2.70    6.30
  29  -1  -7   -0.60    8.40
 -28   0   6    0.40    6.60
  28   0  -6    5.00    7.70
 -27  -1   5    4.00    6.90
  27   1  -5   -1.80    7.80
 -26  -2   4    3.40    9.00
  26   2  -4   -4.20    6.70
 -25  -3   3    4.60    6.00
  25   3  -3    8.80    6.40
 -24  -4   2   -0.30    5.40
  24   4  -2    2.80    9.20
 -23  -5   1   -0.50    4.90
  23   5  -1    6.10    5.70
 -22  -6   0    2.40    6.30
  22   6   0   -0.50    5.00
 -21  -7  -1   -3.00    5.50
  21   7   1   -5.90    4.10
 -20  -8  -2    0.40    3.00
 -17 -11  -5   -0.70    3.70
  17  11   5   -0.70    3.80
 -16 -12  -6   19.10    4.10
  16  12   6   18.30    4.10
 -15 -13  -7   -4.40    7.60
  15  13   7    2.40    4.60
 -14 -14  -8    6.60    5.40
  14  14   8   -1.20    8.70
 -13 -15  -9   -5.80    5.80
  13  15   9    0.90    5.70
 -12 -16 -10   -2.80    6.20
  12  16  10   -0.40    6.30
 -11 -17 -11   18.50    7.60
  11  17  11   17.90    6.50
 -10 -18 -12    5.40    7.80
  10  18  12    5.50    7.60
  -9 -19 -13    2.70    8.60
   9  19  13    2.20    7.00
  -8 -20 -14    1.50    8.10
   8  20  14    2.00    8.20
  -7 -21 -15   -4.00   10.90
   7  21  15   -3.20   10.00
  -6 -22 -16   10.70    8.40
   6  22  16   -1.20    9.10
  -5 -23 -17   -4.00   10.50
   5  23  17   -7.90    9.80
  -4 -24 -18    2.20    9.50
   4  24  18    2.60    7.40
  -3 -25 -19    0.40   11.00
   3  25  19    1.60    8.60
  -2 -26 -20    3.50   10.20
   2  26  20    3.90    7.80
  -1 -27 -21    0.80   13.90
   1  27  21   -5.70    9.90
   0 -28 -22   -0.50   11.60
   0  28  22    7.30    8.30
   1 -29 -23   -6.90   10.10
  -1  29  23    0.50    8.10
   2 -30 -24    0.80    8.90
  -2  30  24    6.60    6.50
   3 -31 -25   -1.60    8.80
  -3  31  25   22.80   13.90
   4 -32 -26    2.60   10.60
  -4  32  26    2.50    9.00
  39  -9 -15   -1.90   10.40
  38  -8 -14   -0.80    6.70
 -37   7  13    0.10    5.70
  37  -7 -13   -2.10    5.90
 -36   6  12   -3.70    5.90
  36  -6 -12    3.50    6.70
 -35   5  11    6.10    6.10
  35  -5 -11   -0.80    7.50
 -34   4  10    5.40    7.20
  34  -4 -10   -0.60    8.10
 -33   3   9   10.80    7.10
  33  -3  -9   -6.60    8.10
 -32   2   8   -1.70    6.90
  32  -2  -8    0.10    8.40
 -31   1   7   -0.30    5.90
  31  -1  -7    1.50    7.30
 -30   0   6   -1.80    6.60
  30   0  -6   -1.10    7.70
 -29  -1   5    6.60    5.80
  29   1  -5    2.80    7.00
 -28  -2   4   11.10    6.00
  28   2  -4    0.10    6.60
 -27  -3   3   -1.80    5.90
  27   3  -3   -9.70    8.90
 -26  -4   2   -2.10    5.20
  26   4  -2   -0.80    6.30
 -25  -5   1    0.90    5.00
  25   5  -1    0.90    5.40
 -24  -6   0    3.20    5.90
  24   6   0   -2.30    5.00
 -23  -7  -1    0.90    5.70
  23   7   1    0.00    5.70
 -22  -8  -2   -0.80    3.00
 -19 -11  -5   -0.30    3.30
 -18 -12  -6    6.30    3.70
  18  12   6   -3.70    3.90
 -17 -13  -7   11.50    6.40
  17  13   7   -1.60    4.70
 -16 -14  -8    4.00    4.70
  16  14   8    0.90    5.40
 -15 -15  -9    3.60    5.40
  15  15   9    7.00    8.70
 -14 -16 -10    6.60    6.40
  14  16  10    1.20    6.30
 -13 -17 -11    0.60    5.80
  13  17  11    0.30    6.40
 -12 -18 -12    4.50    7.10
  12  18  12    0.70    6.90
 -11 -19 -13    4.80    7.40
  11  19  13    5.70    6.50
 -10 -20 -14    5.00    8.10
  10  20  14   -2.60    7.40
  -9 -21 -15   -0.70    8.50
   9  21  15    1.70    9.20
  -8 -22 -16    3.00   10.40
   8  22  16    1.40    8.60
  -7 -23 -17   -2.40   10.30
   7  23  17   -3.60    9.40
  -6 -24 -18   10.50    9.50
   6  24  18    1.30    7.80
  -5 -25 -19    6.60    9.50
   5  25  19    7.90    7.60
  -4 -26 -20   -0.40   11.50
   4  26  20    0.00    8.30
  -3 -27 -21    2.60   10.60
   3  27  21    2.80    8.20
  -2 -28 -22   -2.30   11.80
   2  28  22    6.80    8.70
  -1 -29 -23   -3.80    9.90
   1  29  23   -2.80    6.60
   0  30  24    1.60    8.10
   1 -31 -25    4.50    7.30
  -1  31  25    0.40    6.80
   2 -32 -26    0.10   10.50
  -2  32  26   -5.90    8.70
   3 -33 -27   -0.80    8.90
  40  -8 -14   -3.80   10.30
  39  -7 -13   -1.50    9.50
  38  -6 -12    2.90    6.70
 -37   5  11   -3.30    5.20
  37  -5 -11    6.50    9.20
 -36   4  10    5.30    6.50
  36  -4 -10   -0.30    7.00
 -35   3   9    1.80    6.50
  35  -3  -9    2.30    6.70
 -34   2   8   -5.80    9.00
  34  -2  -8    3.90    7.00
 -33   1   7   -1.80    6.70
  33  -1  -7   -0.90    8.20
 -32   0   6    2.20    5.40
  32   0  -6   -5.20   10.10
 -31  -1   5   -2.30    5.60
  31   1  -5    0.80    7.50
 -30  -2   4    2.50    5.70
  30   2  -4    3.20    8.60
 -29  -3   3   -1.30    8.00
  29   3  -3   -3.70    6.20
 -28  -4   2   -1.60    6.90
  28   4  -2   -0.60    5.70
 -27  -5   1   -0.80    6.60
  27   5  -1    7.90    5.40
 -26  -6   0   -3.90    6.10
  26   6   0    3.00    5.20
 -25  -7  -1   -0.20    5.00
  25   7   1    2.50    5.70
 -20 -12  -6    0.40    4.70
 -19 -13  -7    0.80    5.80
  19  13   7    2.30    4.10
 -18 -14  -8    6.40    6.90
  18  14   8    0.80    4.70
 -17 -15  -9    8.70    5.30
  17  15   9    2.40    7.10
 -16 -16 -10    1.50    5.20
  16  16  10   -0.70    8.30
 -15 -17 -11    2.10    5.70
  15  17  11    3.40    6.00
 -14 -18 -12    0.20    6.60
  14  18  12    9.20    6.80
 -13 -19 -13    3.60    6.70
  13  19  13   -1.50    7.10
 -12 -20 -14    2.50    6.50
  12  20  14    3.20    7.60
 -11 -21 -15    1.90    7.30
  11  21  15    3.30    7.00
 -10 -22 -16    5.90    8.70
  10  22  16    9.60    8.60
  -9 -23 -17  -13.70    8.70
   9  23  17   -6.10    7.30
  -8 -24 -18   -2.30   10.50
   8  24  18   -0.80    9.00
  -7 -25 -19  -11.60    7.90
   7  25  19    4.50    7.10
  -6 -26 -20   -4.00   11.40
   6  26  20   -0.90    8.30
  -5 -27 -21  -13.40   17.30
   5  27  21   -2.40    7.90
  -4 -28 -22    2.40   13.60
   4  28  22   -4.20    9.50
  -3 -29 -23   11.30   11.90
   3  29  23   -1.50    9.40
  -2 -30 -24    2.50   15.00
   2  30  24   -0.20    7.40
  -1 -31 -25    1.90   14.40
   1  31  25    5.00    6.80
   0 -32 -26    2.00    8.60
   1 -33 -27   23.00   16.20
  39  -5 -11    0.20    9.30
  38  -4 -10    2.70    6.50
 -37   3   9   -1.80    7.60
  37  -3  -9    3.40   11.70
 -36   2   8    1.00    5.20
  36  -2  -8   -1.70    5.90
 -35   1   7   -1.90    6.00
  35  -1  -7    2.40    7.10
 -34   0   6    4.40    6.60
  34   0  -6    0.50    5.90
 -33  -1   5   -2.30    8.30
  33   1  -5   -4.40    5.80
 -32  -2   4    3.60    8.70
  32   2  -4   -5.00    7.60
 -31  -3   3   -0.90    4.40
  31   3  -3    9.50    9.00
 -30  -4   2   -1.20    4.70
  30   4  -2   -4.20    5.20
 -29  -5   1    1.80    5.60
  29   5  -1    1.40    4.90
 -28  -6   0    0.90    5.50
  28   6   0   -0.60    6.00
 -27  -7  -1    1.10    5.00
  27   7   1    6.00    5.50
 -21 -13  -7    3.30    4.90
 -20 -14  -8    2.00    4.20
  20  14   8    0.30    6.40
 -19 -15  -9    6.20    4.70
  19  15   9    4.50    4.60
 -18 -16 -10   -9.40    7.60
  18  16  10   -4.00    5.80
 -17 -17 -11   -4.50    5.70
  17  17  11    8.40    8.70
 -16 -18 -12   -4.00    6.30
  16  18  12    2.60   10.20
 -15 -19 -13    3.00    6.60
  15  19  13    6.40    7.10
 -14 -20 -14    1.00    6.80
  14  20  14    2.90    7.20
 -13 -21 -15   -4.40    7.50
  13  21  15   -0.80    7.40
 -12 -22 -16   -3.50    8.30
  12  22  16    2.10    7.90
 -11 -23 -17   -0.10    8.10
  11  23  17    3.60    8.50
 -10 -24 -18    3.10    7.80
  10  24  18    1.10    7.50
  -9 -25 -19   -0.60    8.70
   9  25  19   -3.80    6.70
  -8 -26 -20    9.70   10.40
   8  26  20    3.30    7.50
  -7 -27 -21   -5.20   14.80
   7  27  21   -9.90    8.50
  -6 -28 -22   -5.30   14.00
   6  28  22    0.50    6.80
  -5 -29 -23    7.90   11.20
   5  29  23    2.70    8.00
  -4 -30 -24    9.50   15.20
   4  30  24    4.10    6.60
  -3 -31 -25   36.40   17.20
  -2 -32 -26    0.00   13.70
  -1 -33 -27  -10.20   13.30
  39  -3  -9   -3.30    7.70
 -38   2   8   -0.30    5.30
  38  -2  -8    4.30    9.50
 -37   1   7   -0.50    6.30
 -36   0   6    1.00    5.20
  36   0  -6    5.60    7.70
 -35  -1   5    0.10    4.90
  35   1  -5    0.60    7.30
 -34  -2   4    1.60    7.40
  34   2  -4   -2.80    5.70
 -33  -3   3   -0.40    4.80
 -32  -4   2    1.50    7.00
  32   4  -2    5.80    7.70
 -31  -5   1   -2.00    5.20
  31   5  -1    0.80    4.70
 -30  -6   0    1.30    4.50
  30   6   0   -5.70    6.80
 -29  -7  -1    1.60    4.10
  29   7   1    4.70    5.60
 -21 -15  -9   -0.40    4.40
  21  15   9   -1.80    6.10
 -20 -16 -10    6.90    4.70
  20  16  10    5.40    5.20
 -19 -17 -11    7.40    7.40
  19  17  11   -0.50    7.50
 -18 -18 -12    7.00    8.30
  18  18  12    0.80    5.90
 -17 -19 -13   -1.00    5.90
  17  19  13    4.50    9.40
 -16 -20 -14    3.30    6.70
  16  20  14   -3.40    7.00
 -15 -21 -15   -0.10    6.30
  15  21  15    0.30    6.20
 -14 -22 -16    3.60    7.00
  14  22  16    6.50    6.70
 -13 -23 -17    4.80    7.50
  13  23  17    1.20    7.10
 -12 -24 -18    0.10    7.50
  12  24  18    3.30    7.60
 -11 -25 -19   -0.80    6.60
  11  25  19   -2.90    7.90
 -10 -26 -20   -2.90    7.50
  10  26  20    2.20    8.90
  -9 -27 -21   13.70    8.70
   9  27  21    4.00    7.80
  -8 -28 -22   10.40   15.60
   8  28  22   -3.50    7.00
  -7 -29 -23    4.80   10.20
   7  29  23   -3.00    8.00
  -6 -30 -24    5.50   11.60
   6  30  24    0.70    6.60
   5  31  25    4.30    9.40
  -4 -32 -26    6.60   11.50
  -3 -33 -27    3.80   11.80
 -38   0   6   -3.00    6.90
 -37  -1   5   -0.10    4.50
  37   1  -5    2.50    5.20
 -36  -2   4    2.90    4.60
  36   2  -4    0.60    6.80
 -35  -3   3   -1.80    3.60
  35   3  -3    2.40    5.00
 -34  -4   2    1.40    4.20
  34   4  -2   -0.60    4.00
 -33  -5   1   -0.90    4.40
  33   5  -1    0.30    4.10
  32   6   0   -1.80    3.60
 -22 -16 -10   -4.00    5.80
  22  16  10   -1.70    6.50
 -21 -17 -11   -0.30    4.80
  21  17  11   -6.40    5.10
 -20 -18 -12    4.50    7.80
  20  18  12    4.80    6.80
 -19 -19 -13    4.30    8.50
  19  19  13    8.10    6.20
 -18 -20 -14   -6.70    6.10
  18  20  14   -3.30    9.00
 -17 -21 -15    5.20    6.00
  17  21  15   -5.50    8.10
 -16 -22 -16    3.60    6.00
  16  22  16    5.50    6.20
 -15 -23 -17   -2.40    6.40
  15  23  17    1.90    6.80
 -14 -24 -18   -0.30    6.20
  14  24  18   -0.70    7.40
 -13 -25 -19    1.80    7.40
  13  25  19    4.80    7.70
 -12 -26 -20    1.70    9.10
  12  26  20   -0.40    6.50
 -11 -27 -21    6.20    9.30
  11  27  21    4.20    7.20
 -10 -28 -22    0.90    7.70
  10  28  22    5.00    5.40
  -9 -29 -23    2.00   11.30
   9  29  23    3.50    7.40
  -8 -30 -24    0.40   11.90
   8  30  24    5.00   11.50
  -7 -31 -25  -13.70   16.00
  -6 -32 -26    2.90   14.90
 -38  -2   4    2.50    5.40
 -37  -3   3    0.10    3.50
  37   3  -3    3.40    7.20
 -36  -4   2    3.20    5.00
  36   4  -2    5.50    7.40
 -35  -5   1   -1.00    4.10
 -34  -6   0   -0.20    3.00
 -23 -17 -11   -2.40    5.00
  23  17  11    6.30    6.90
 -22 -18 -12   -0.30    4.10
  22  18  12   13.40    7.20
 -21 -19 -13    2.50    7.30
  21  19  13    1.50    5.40
 -20 -20 -14    1.50    5.90
  20  20  14    4.80    7.80
 -19 -21 -15    5.60    6.20
  19  21  15   -5.90    8.60
 -18 -22 -16   -1.80    6.10
  18  22  16    8.30    8.70
 -17 -23 -17    0.50    6.20
  17  23  17   -0.30    5.70
 -16 -24 -18   -2.00    5.10
  16  24  18    6.00    6.30
 -15 -25 -19   -0.30    5.70
  15  25  19    9.70    8.90
 -14 -26 -20    7.80    8.50
  14  26  20    0.40    7.30
 -13 -27 -21   -3.30    7.20
  13  27  21    8.00    6.70
 -12 -28 -22   -2.60    7.30
  12  28  22    1.30    6.80
 -11 -29 -23    0.50    7.60
  11  29  23   -2.70    9.60
 -10 -30 -24   -1.80   11.20
  10  30  24   18.10   10.40
  -9 -31 -25    5.10   13.70
   9  31  25   -0.70   10.00
  -8 -32 -26    0.10   12.60
 -24 -18 -12   -1.30    5.10
 -23 -19 -13   -0.40    4.00
  23  19  13    6.30    6.80
  22  20  14    1.90    5.10
 -21 -21 -15    2.10    4.90
 -20 -22 -16   -1.00    5.30
 -19 -23 -17    0.30    5.30
 -18 -24 -18   -2.40    5.30
 -17 -25 -19    3.00    4.70
  17  25  19   -2.30    5.40
 -16 -26 -20    1.10    5.10
  16  26  20    2.70    5.40
 -15 -27 -21   -1.00    6.30
  15  27  21   -1.40    7.50
 -14 -28 -22    0.70    9.00
  14  28  22   -1.10    7.20
 -13 -29 -23    6.90    7.30
 -12 -30 -24    0.80   11.30
 -25 -19 -13    1.60    3.50
 -24 -20 -14   -1.80    3.60
  24  20  14   -0.50    4.60
 -23 -21 -15    6.20    5.80
  23  21  15   -1.10    4.20
 -22 -22 -16   -1.50    4.30
 -21 -23 -17    1.00    5.00
  21  23  17    0.40    7.90
 -20 -24 -18   -3.00    8.10
 -19 -25 -19    0.30    7.10
 -18 -26 -20    2.80    4.90
 -17 -27 -21   -1.70    5.50
  17  27  21   -7.80    7.90
 -16 -28 -22   -1.50    9.70
  16  28  22    0.50    6.90
 -15 -29 -23    2.20   10.20
  15  29  23    3.20    7.80
 -14 -30 -24   -2.30   10.50
 -13 -31 -25   -0.90    9.50
 -25 -21 -15   -0.80    3.30
 -24 -22 -16    0.40    3.60
 -23 -23 -17    0.00    3.60
  23  23  17    3.40    7.20
 -22 -24 -18    6.60    4.20
  21  25  19    3.20    7.10
 -20 -26 -20    0.40    7.10
 -19 -27 -21    0.70    4.90
 -18 -28 -22    0.10    6.20
  24  24  18    3.10    7.00
 -23 -25 -19   -2.70    5.50
  21  21  29   -3.10    7.60
  26  16  24    4.90    8.90
 -29 -13 -21    9.20    8.30
  30  12  20    3.40    6.30
  31  11  19    5.10    8.20
  32  10  18   -5.70    7.10
  33   9  17   -1.10    6.00
  34   8  16   -0.20    5.30
  35   7  15    1.00    5.60
 -36  -6 -14   -1.40    5.20
  37   5  13   -1.90    6.20
  17  23  31   -0.20    8.60
  18  22  30   -1.60    5.90
 -18 -22 -30    0.30    6.80
  19  21  29   -3.00    8.40
 -20 -20 -28   -0.30    7.70
 -21 -19 -27   -2.10    8.90
  22  18  26   -1.90   12.20
 -22 -18 -26   -1.80    7.90
  23  17  25    0.60   11.00
 -23 -17 -25   -4.60   10.50
  24  16  24   -0.20   11.90
 -24 -16 -24    9.00    6.40
  25  15  23    3.00   11.70
  26  14  22    1.80   10.10
  27  13  21   -3.20    9.10
  28  12  20    1.40    5.60
 -28 -12 -20   -0.10    8.60
  29  11  19    4.70    6.30
 -29 -11 -19    8.10    7.30
  30  10  18    7.30    8.40
 -30 -10 -18    0.40    6.10
  31   9  17    0.20    6.50
 -31  -9 -17    3.60    4.30
  32   8  16   -1.50    5.90
 -32  -8 -16   -1.20    4.30
  33   7  15    5.50    5.20
 -33  -7 -15    2.40    5.50
 -35  -5 -13    7.40    8.00
  37   3  11   -0.90    8.00
  12  26  34   -0.60    8.30
 -14 -24 -32   -5.50   11.90
 -15 -23 -31  -11.10   12.70
  16  22  30    3.20    8.70
 -16 -22 -30   -3.10    6.20
 -17 -21 -29   -1.40   12.20
  18  20  28    8.90   12.10
 -18 -20 -28    1.80    6.80
  19  19  27   -2.60   11.50
 -19 -19 -27   -6.20    8.80
  20  18  26    9.80   11.20
 -20 -18 -26    1.60    9.50
  21  17  25    6.30   12.50
  22  16  24   -2.90    7.40
 -22 -16 -24   -1.40    6.80
  23  15  23    1.60    7.70
 -23 -15 -23    1.40    6.80
  24  14  22    1.60   10.50
 -24 -14 -22   -3.10    6.90
  25  13  21    3.90   10.90
 -25 -13 -21    4.20    6.90
 -26 -12 -20   -3.10    6.10
  27  11  19    2.10    6.30
 -27 -11 -19    0.80    5.60
  28  10  18    1.70    6.20
 -28 -10 -18    3.90    5.10
  29   9  17    0.40    5.80
 -29  -9 -17    3.50    5.40
  30   8  16    5.10    5.20
 -30  -8 -16    4.90    5.70
  31   7  15    1.70    4.80
 -31  -7 -15   -0.20    5.60
  32   6  14    4.30    8.40
  33   5  13   -1.30    9.00
 -33  -5 -13   -7.30    9.10
  34   4  12   -1.20    7.00
  35   3  11   -5.10    8.50
 -35  -3 -11   -3.40    9.00
  37   1   9   -2.10    8.90
  38   0   8    3.00    7.10
  39  -1   7   -2.70    6.40
  12  24  32    0.90   11.50
 -12 -24 -32   -3.40   11.70
  13  23  31   -1.40    5.90
 -13 -23 -31    8.90   13.80
  14  22  30   -0.30    9.40
 -14 -22 -30    2.20    7.20
  15  21  29   -3.50   10.10
 -15 -21 -29   -5.50   15.00
  16  20  28   -3.90    7.30
 -16 -20 -28    5.70    7.40
  17  19  27    2.90   11.20
 -17 -19 -27    5.60    8.30
  18  18  26    2.20    6.20
 -18 -18 -26   -2.30    7.80
  19  17  25   -4.40    7.60
 -19 -17 -25    0.00   11.00
  20  16  24   -4.20    7.00
 -20 -16 -24   -2.70   10.10
  21  15  23   -5.10    6.50
 -21 -15 -23    4.80   13.70
  22  14  22   -2.00    5.90
 -22 -14 -22    4.30    7.50
  23  13  21    5.60   11.10
 -23 -13 -21   -3.00    7.40
  24  12  20    5.20   10.20
 -24 -12 -20    1.60    6.60
  25  11  19    3.10    7.40
 -25 -11 -19    2.40    6.30
  26  10  18   -0.50    7.20
 -26 -10 -18   -3.20    8.60
  27   9  17    3.50   10.00
 -27  -9 -17    0.90    4.70
  28   8  16    3.70    5.90
 -28  -8 -16   -0.20    5.80
  29   7  15    1.10    5.40
 -29  -7 -15   -6.10    6.40
  30   6  14    1.60    6.00
 -30  -6 -14    1.00    5.40
 -31  -5 -13  -13.80    9.10
  32   4  12   -8.70    9.20
 -32  -4 -12    5.70   10.00
 -33  -3 -11    3.20    7.90
  34   2  10    1.90    8.70
 -34  -2 -10  -11.70    9.20
  35   1   9    2.20    8.30
  36   0   8    2.10    9.80
  37  -1   7    1.30    8.20
  38  -2   6    1.00    5.60
  39  -3   5    1.50    8.90
  -9 -25 -33   -5.00   12.70
  10  24  32    0.60   10.30
 -10 -24 -32    2.10   10.60
  11  23  31   -6.70   10.10
 -11 -23 -31   -0.70    9.10
  12  22  30    2.10    6.80
 -12 -22 -30   -8.10    8.90
  13  21  29    5.40    8.20
 -13 -21 -29    6.10    8.50
  14  20  28    4.50    7.90
 -14 -20 -28   -1.30    8.50
  15  19  27    6.50    7.90
 -15 -19 -27   -3.50    9.50
  16  18  26   -3.40    8.50
 -16 -18 -26   -1.60    8.30
  17  17  25   -1.70    7.50
 -17 -17 -25   -0.70   10.40
  18  16  24    1.60    8.30
 -18 -16 -24    6.60    8.50
  19  15  23   -3.30   10.10
 -19 -15 -23   -2.50   14.80
  20  14  22    2.00    7.60
 -20 -14 -22    3.20    7.90
  21  13  21    0.90    9.50
 -21 -13 -21    1.10    7.30
  22  12  20    3.10    7.80
 -22 -12 -20    4.70    7.40
  23  11  19    0.10    8.00
 -23 -11 -19    3.20    6.90
  24  10  18   11.70    7.60
 -24 -10 -18    1.00    6.90
  25   9  17   -1.10    7.20
 -25  -9 -17    0.70    7.20
  26   8  16    7.50    6.90
 -26  -8 -16    1.00    6.80
  27   7  15   -1.90    6.70
 -27  -7 -15    4.10    7.10
  28   6  14    0.60    6.30
 -28  -6 -14   -4.10    6.70
  29   5  13   -1.60    6.70
 -29  -5 -13   -7.90    6.50
  30   4  12    1.60    6.80
 -30  -4 -12    2.20    6.80
  31   3  11    4.10    7.10
 -31  -3 -11   -4.40    7.00
 -32  -2 -10    0.80    6.40
  33   1   9   -2.30    7.40
  34   0   8   -2.60    8.70
  35  -1   7    8.40    6.30
 -35   1  -7   -1.60   12.50
  36  -2   6   -2.70    7.20
 -36   2  -6    2.60   11.00
  37  -3   5    1.80    5.80
 -37   3  -5    1.80    7.10
  39  -5   3   -3.70    8.20
 -39   5  -3    1.50   10.70
 -40   6  -2    9.00    8.20
 -41   7  -1   -0.20    7.40
   8  24  32   -7.90   12.60
  -8 -24 -32    6.90   10.40
   9  23  31    1.70    6.40
  -9 -23 -31   -2.20    8.00
  10  22  30    2.70    8.20
 -10 -22 -30    5.80    8.50
  11  21  29   -2.10    8.90
 -11 -21 -29   -3.90    9.30
  12  20  28    1.20    5.40
 -12 -20 -28   -1.60    8.20
  13  19  27    1.50    7.30
 -13 -19 -27   -4.40    8.10
  14  18  26   -5.00   10.00
 -14 -18 -26    5.60    9.20
  15  17  25   -6.30    9.50
 -15 -17 -25   -3.00   10.30
  16  16  24    0.70   11.40
 -16 -16 -24  -14.10   11.00
  17  15  23   -8.40    8.50
 -17 -15 -23   -4.90    9.30
  18  14  22   -3.30    8.30
 -18 -14 -22    3.00    9.00
  19  13  21   -5.40    7.70
 -19 -13 -21    2.20    8.80
  20  12  20    6.60    8.40
 -20 -12 -20   -1.50    7.90
  21  11  19    6.40   11.70
 -21 -11 -19   12.20    7.90
  22  10  18   -5.10    7.50
 -22 -10 -18    7.60    6.80
  23   9  17   -3.00    7.80
 -23  -9 -17    2.30    7.10
  24   8  16    5.90    7.50
 -24  -8 -16   -4.10    7.50
  25   7  15   -6.00    7.20
 -25  -7 -15    3.70    7.70
  26   6  14    0.20    7.40
 -26  -6 -14   -1.60    7.10
  27   5  13    1.70    7.50
 -27  -5 -13  -12.60    7.60
  28   4  12    6.90    6.90
 -28  -4 -12    0.30    7.20
  29   3  11   -2.40    7.00
 -29  -3 -11    0.80    7.20
  30   2  10   12.30    7.70
 -30  -2 -10   -0.20   10.50
  31   1   9    2.80   10.30
 -31  -1  -9   -0.20    8.20
  32   0   8   -2.30   11.00
 -32   0  -8    0.30   10.70
  33  -1   7    5.70    7.70
 -33   1  -7    0.10    5.40
  34  -2   6    5.80    8.60
 -34   2  -6    5.00   10.20
  35  -3   5   -3.60    9.70
 -35   3  -5    3.90   11.70
  36  -4   4    2.00    7.10
 -36   4  -4    3.00    7.50
  37  -5   3   -5.80    8.50
 -37   5  -3    2.40    6.10
  39  -7   1   -1.90    6.60
 -39   7  -1   -0.30    5.90
  40  -8   0   -1.50    8.20
 -40   8   0    0.90    9.30
 -41   9   1    0.00    4.90
  -5 -25 -33    7.10   17.20
   6  24  32   -0.30    7.80
  -6 -24 -32   -4.30    9.40
   7  23  31    2.40    7.40
  -7 -23 -31   -1.10    9.30
   8  22  30   -1.20    9.30
  -8 -22 -30   -3.90   10.80
   9  21  29    2.50    8.80
  -9 -21 -29   -6.10    9.60
  10  20  28   -2.60    7.10
 -10 -20 -28    2.30    7.50
  11  19  27   -2.00    9.30
 -11 -19 -27    6.10    8.90
  12  18  26   -3.50    8.50
 -12 -18 -26    0.10    8.90
  13  17  25   -0.30    8.70
 -13 -17 -25   -0.90   10.60
  14  16  24   -5.50    9.40
 -14 -16 -24    1.30   10.60
  15  15  23   -1.00    9.80
 -15 -15 -23    0.60    9.80
  16  14  22   -1.50    7.90
 -16 -14 -22   -0.40    9.00
  17  13  21    4.60    9.90
 -17 -13 -21    4.00    8.90
  18  12  20   -6.40    9.20
 -18 -12 -20    7.40    8.90
  19  11  19   26.40   12.10
 -19 -11 -19  -11.20   13.90
  20  10  18    1.10    8.10
 -20 -10 -18    0.50    7.90
  21   9  17    1.80    7.90
 -21  -9 -17    6.10    7.40
  22   8  16    8.00    7.60
 -22  -8 -16   -1.20    7.90
  23   7  15    2.00    7.50
 -23  -7 -15   -4.10    7.60
  24   6  14   -1.10    7.80
 -24  -6 -14   -5.20    7.20
  25   5  13   -3.80    7.80
 -25  -5 -13    4.50    7.30
  26   4  12    8.40    8.20
 -26  -4 -12    4.10    7.60
  27   3  11    5.90    7.50
 -27  -3 -11    3.90    7.10
  28   2  10   -5.80    9.90
 -28  -2 -10   -0.30   10.80
  29   1   9   -1.20    8.30
 -29  -1  -9   10.10   10.90
  30   0   8   -2.00   10.50
 -30   0  -8   -6.60    9.70
  31  -1   7    4.20    7.70
 -31   1  -7    1.00   10.50
  32  -2   6   -6.20    7.80
 -32   2  -6   -0.20    6.50
  33  -3   5    3.60    7.80
 -33   3  -5   -0.20    6.20
  34  -4   4   -0.30    8.00
 -34   4  -4   -3.00    7.40
  35  -5   3   -1.60    7.30
 -35   5  -3    5.20    6.00
  36  -6   2   -1.20   10.20
 -36   6  -2   -4.30    8.70
  37  -7   1   -2.60   10.20
 -37   7  -1    3.30    5.50
  38  -8   0    6.40   10.50
 -38   8   0    4.30    5.90
  39  -9  -1   -3.70    9.00
 -39   9   1    1.40   10.00
 -40  10   2    0.80    6.80
   3  25  33    4.10    6.70
  -3 -25 -33   -6.70   14.70
   4  24  32    5.80    7.80
  -4 -24 -32    7.20   12.90
   5  23  31   -9.30   14.80
  -5 -23 -31   12.90   16.30
   6  22  30   -6.10   11.10
  -6 -22 -30   -0.90    8.50
   7  21  29   -1.00    8.80
  -7 -21 -29    4.50    9.90
   8  20  28   -2.50    9.60
  -8 -20 -28   -7.40    9.20
   9  19  27    3.40    9.70
  -9 -19 -27   -1.00    9.10
  10  18  26   -1.00    9.10
 -10 -18 -26   13.20   11.10
  11  17  25    2.30    7.90
 -11 -17 -25    2.60   10.20
  12  16  24   -9.40    8.20
 -12 -16 -24    0.70    9.20
  13  15  23    1.90    7.90
 -13 -15 -23    1.20    9.50
  14  14  22    0.10   11.70
 -14 -14 -22    6.20    9.30
  15  13  21   -0.70   10.10
 -15 -13 -21   -8.10    8.90
  16  12  20    2.80    8.00
 -16 -12 -20    0.60    8.70
  17  11  19   10.40    8.40
 -17 -11 -19   -5.80    8.80
  18  10  18  -12.80    9.10
 -18 -10 -18   -0.20    8.60
  19   9  17   -1.90    8.20
 -19  -9 -17   -8.40   10.60
  20   8  16    3.40    7.80
 -20  -8 -16    4.10   11.50
  21   7  15    9.70    8.30
 -21  -7 -15   -7.30    7.30
  22   6  14    1.70    7.50
 -22  -6 -14   -8.50    7.70
  23   5  13    2.10    7.30
 -23  -5 -13    4.90    6.70
  24   4  12    0.20    8.30
 -24  -4 -12   -1.40    7.20
  25   3  11   -4.90    8.20
 -25  -3 -11   -1.20    7.90
  26   2  10   -5.10    7.70
 -26  -2 -10   -8.20   10.90
  27   1   9   -4.20    8.40
 -27  -1  -9    1.10    8.90
  28   0   8   -2.40    8.10
 -28   0  -8   -5.40    7.70
  29  -1   7    3.30    8.60
 -29   1  -7    6.40   10.10
  30  -2   6   12.20    8.80
 -30   2  -6   -4.00    7.30
  31  -3   5   -0.10    8.50
 -31   3  -5    6.00    6.80
  32  -4   4    5.80    8.30
 -32   4  -4  -10.50    7.00
  33  -5   3   -1.90    8.70
 -33   5  -3   11.60    7.70
  34  -6   2    9.90   12.20
 -34   6  -2   -5.60    7.00
  35  -7   1   -4.90    8.40
 -35   7  -1    5.10    7.30
  36  -8   0   11.30   11.90
 -36   8   0   -1.20    7.20
  37  -9  -1    5.20   12.20
 -37   9   1   -0.90    7.00
  38 -10  -2   -5.90    9.50
 -38  10   2    5.30   10.60
 -39  11   3    0.60    6.70
   1  25  33    7.80   10.50
  -1 -25 -33   -0.40   13.50
   2  24  32    0.00   11.70
  -2 -24 -32   10.10   16.80
   3  23  31   -0.80   10.70
  -3 -23 -31   -2.40   14.30
   4  22  30    2.50    9.50
  -4 -22 -30  -10.20   17.10
   5  21  29    4.90   15.70
  -5 -21 -29   -3.10   18.10
   6  20  28    6.30    9.60
  -6 -20 -28    6.30   10.20
   7  19  27    1.20    9.40
  -7 -19 -27    4.20    8.50
   8  18  26   -7.80    9.90
  -8 -18 -26   -0.70   10.50
   9  17  25    6.20    8.70
  -9 -17 -25    6.60    9.80
  10  16  24    4.00   10.10
 -10 -16 -24   -7.80   15.90
  11  15  23  -11.00   10.10
 -11 -15 -23    9.40   12.20
  12  14  22    3.20   10.10
 -12 -14 -22   -2.10   10.90
  13  13  21    9.10   15.50
 -13 -13 -21    2.60   10.20
  14  12  20   -7.40   14.30
 -14 -12 -20    7.60    9.30
  15  11  19   -3.40    7.70
 -15 -11 -19    7.70    8.50
  16  10  18   -0.90    9.00
 -16 -10 -18   -1.70    8.60
  17   9  17    3.30    8.40
 -17  -9 -17   -5.60    8.30
  18   8  16   -5.00    9.70
 -18  -8 -16   -0.70   10.00
  19   7  15    1.70    7.60
 -19  -7 -15    0.40    7.60
  20   6  14    3.00    8.30
 -20  -6 -14    6.00    7.70
  21   5  13    1.10    7.60
 -21  -5 -13    0.70    7.90
  22   4  12    4.80    7.80
 -22  -4 -12   -8.10    6.90
  23   3  11    0.30    7.60
 -23  -3 -11   -0.20    7.80
  24   2  10   -4.20    7.70
 -24  -2 -10   -5.90   10.40
  25   1   9    2.60    8.80
 -25  -1  -9   -5.70   10.50
  26   0   8    5.70    8.40
 -26   0  -8    7.90    7.90
  27  -1   7   -7.70    8.30
 -27   1  -7   -5.20    7.60
  28  -2   6    0.70    8.30
 -28   2  -6    2.10    8.30
  29  -3   5    3.40    8.80
 -29   3  -5    2.00    7.60
  30  -4   4    0.60    8.80
 -30   4  -4   -0.60    8.10
  31  -5   3    3.60    9.00
 -31   5  -3    7.60    7.30
  32  -6   2   -1.80   13.30
 -32   6  -2   -2.00   11.10
  33  -7   1    3.90    9.20
 -33   7  -1    4.30    8.70
  34  -8   0   -0.20   13.40
 -34   8   0   -3.40    7.90
  35  -9  -1    1.20    9.70
 -35   9   1    8.40    7.90
  36 -10  -2   -5.70   14.20
 -36  10   2   -0.60   10.00
 -37  11   3   -2.00    7.10
 -38  12   4   -1.00    9.80
  -1  25  33   -7.40    9.50
   0  24  32    1.90   10.30
   0 -24 -32    6.20   14.70
   1  23  31   28.60   10.10
  -1 -23 -31    0.60   15.40
   2  22  30   -8.50   15.50
  -2 -22 -30   -6.60   22.50
   3  21  29   -1.00   14.10
  -3 -21 -29  -14.30   16.90
   4  20  28    1.00   12.80
  -4 -20 -28   11.90   16.90
   5  19  27    8.80    9.60
  -5 -19 -27   -2.00    9.70
   6  18  26   11.00   11.40
  -6 -18 -26   10.20   12.50
   7  17  25   -4.50    9.60
  -7 -17 -25  -10.70   11.70
   8  16  24   -6.00    9.70
  -8 -16 -24   -0.50   10.50
   9  15  23   -0.30    9.00
  -9 -15 -23    7.10    9.10
  10  14  22   -3.90    8.60
 -10 -14 -22    3.10   10.10
  11  13  21    2.80    9.50
 -11 -13 -21    5.80    9.90
  12  12  20    6.30    8.90
 -12 -12 -20    9.60   10.10
  13  11  19   10.50   13.90
 -13 -11 -19   -9.80    9.30
  14  10  18    6.70    8.40
 -14 -10 -18    8.60    8.20
  15   9  17   -4.40   11.00
 -15  -9 -17   11.30   13.60
  16   8  16   -4.50    7.60
 -16  -8 -16    7.20    7.50
  17   7  15  -11.60   10.50
 -17  -7 -15   -6.10    8.00
  18   6  14   -7.60    7.40
 -18  -6 -14   11.20    7.20
  19   5  13    5.40    7.80
 -19  -5 -13   11.60    6.90
  20   4  12   12.90    7.70
 -20  -4 -12    0.70    6.90
  21   3  11    5.50    7.20
 -21  -3 -11    3.60    7.30
  22   2  10   -8.40    7.40
 -22  -2 -10    9.30   10.30
  23   1   9    7.30    7.10
 -23  -1  -9    6.40    6.70
  24   0   8   -6.20    7.50
 -24   0  -8   -1.10    7.80
  25  -1   7    3.90    8.30
 -25   1  -7   -0.90    7.90
  26  -2   6    2.20    8.60
  27  -3   5   -5.60    8.80
 -27   3  -5    2.90    7.80
  28  -4   4   10.40   13.10
 -28   4  -4   -0.50    8.50
  29  -5   3    9.60    9.10
 -29   5  -3   -1.90    8.20
  30  -6   2   15.60   12.50
 -30   6  -2   -1.10    8.50
  31  -7   1   -2.40    9.20
 -31   7  -1    7.10    7.40
  32  -8   0    2.10   12.50
 -32   8   0  -15.60   13.40
  33  -9  -1    8.90    9.00
 -33   9   1   -5.90   12.00
  34 -10  -2   -2.70    9.70
 -34  10   2  -10.30    9.00
  35 -11  -3   -5.60   13.40
 -35  11   3   -0.10    7.80
  36 -12  -4    1.70   14.00
 -36  12   4   -1.90    7.20
  37 -13  -5   10.70   15.30
 -37  13   5   -8.60    9.90
  38 -14  -6    5.20   13.80
  39 -15  -7   20.00   14.50
  40 -16  -8   -0.70   14.00
  -3  25  33   -3.30    9.50
  -2  24  32    1.50   11.70
  -1  23  31    1.50    9.00
   0  22  30    6.50   12.60
   0 -22 -30   -8.50   16.10
   1  21  29    3.40   14.10
  -1 -21 -29    6.70   19.50
   2  20  28    5.10   17.70
  -2 -20 -28   -3.80   20.50
   3  19  27    8.10   14.70
  -3 -19 -27    8.30   19.30
   4  18  26    0.60   13.80
  -4 -18 -26   14.00   16.50
   5  17  25   -8.30    9.80
  -5 -17 -25   -1.90   11.00
   6  16  24    1.50    9.40
  -6 -16 -24    2.00   11.70
   7  15  23    2.20   10.00
  -7 -15 -23   14.80   10.50
   8  14  22   -5.10   11.60
  -8 -14 -22    0.60   12.10
   9  13  21   13.80   10.10
  -9 -13 -21    0.40   10.50
  10  12  20   13.10    8.70
 -10 -12 -20   10.90    9.00
  11  11  19   -1.90    7.60
 -11 -11 -19    0.10    7.70
  12  10  18   10.80   11.90
 -12 -10 -18   -4.90    9.20
  13   9  17   12.90   13.50
 -13  -9 -17    2.30    8.60
  14   8  16    2.30    7.10
 -14  -8 -16   -3.80    7.70
  15   7  15    2.20    8.10
 -15  -7 -15    3.80    7.70
  16   6  14   17.60    7.80
 -16  -6 -14    7.10    8.60
  17   5  13    6.80    8.40
 -17  -5 -13   -6.70    7.10
  18   4  12   22.10    8.10
 -18  -4 -12   18.60    7.80
  19   3  11    6.50    7.80
 -19  -3 -11    2.10    7.30
  20   2  10    6.60    7.70
  21   1   9    4.30    7.80
 -21  -1  -9    3.40    7.30
  22   0   8   -1.70    8.70
 -22   0  -8    0.30    8.60
  23  -1   7   -8.90    8.50
 -23   1  -7    4.60    7.90
  24  -2   6   -7.10    8.70
 -24   2  -6    7.10    7.60
  25  -3   5    6.60    9.00
 -25   3  -5   13.90   10.60
  26  -4   4    7.40    8.20
 -26   4  -4    1.10    8.20
  27  -5   3   -5.20   10.00
 -27   5  -3   -0.90    9.40
  28  -6   2   -5.70    9.00
 -28   6  -2   -1.80    8.20
  29  -7   1   -2.70    7.80
 -29   7  -1   -8.10    7.30
  30  -8   0   -4.60    8.90
 -30   8   0   -3.20    8.40
  31  -9  -1   -1.70    8.20
 -31   9   1   -4.70    7.30
  32 -10  -2   -8.70    9.70
 -32  10   2   -0.10    8.00
  33 -11  -3   -3.00    9.70
 -33  11   3    2.50    7.50
  34 -12  -4    1.90   13.60
 -34  12   4   -1.20    6.80
  35 -13  -5  -11.20   12.30
 -35  13   5    5.80    7.30
  36 -14  -6   15.00   14.70
 -36  14   6   -6.10    9.50
  37 -15  -7    1.00   14.50
  39 -17  -9    7.00   13.50
  -4  24  32   -2.40    8.30
  -3  23  31  -11.90    8.30
  -2  22  30   -2.80   12.60
   2 -22 -30    7.80   13.30
  -1  21  29    5.00   14.30
   1 -21 -29    3.40   16.20
   0  20  28   -7.40   14.50
   0 -20 -28   21.60   19.00
   1  19  27   -7.20   16.20
  -1 -19 -27    1.20   18.70
   2  18  26    7.00   17.00
  -2 -18 -26    6.90   19.00
   3  17  25   -3.00   10.60
  -3 -17 -25   -8.00   12.80
   4  16  24   17.90    9.60
  -4 -16 -24   -7.70   12.40
   5  15  23   13.30   11.00
  -5 -15 -23   -1.60   12.30
   6  14  22    2.60    9.50
  -6 -14 -22   -5.20   10.60
   7  13  21   -2.30    8.90
  -7 -13 -21    9.60   10.40
   8  12  20   -0.70    9.70
  -8 -12 -20   10.30   10.60
   9  11  19  -12.50    9.30
  -9 -11 -19    2.00   10.50
  10  10  18   11.70    9.80
 -10 -10 -18    5.00   10.80
  11   9  17   -0.30    8.60
 -11  -9 -17    4.80    8.10
  12   8  16   15.20   14.00
 -12  -8 -16   16.80    9.50
  13   7  15   -5.60    7.90
 -13  -7 -15   -3.70    8.40
  14   6  14   22.70    8.10
 -14  -6 -14   -2.00    7.70
  15   5  13   -6.20    6.70
 -15  -5 -13    2.80    7.10
  16   4  12   -7.90   10.00
 -16  -4 -12    5.80   10.50
  17   3  11   42.60   12.00
 -17  -3 -11   17.50   12.70
  18   2  10    9.10   11.60
  19   1   9   14.20    8.10
 -19  -1  -9   13.60    7.40
  20   0   8   12.40    7.70
 -20   0  -8    5.10    7.70
  21  -1   7   -3.50    7.80
 -21   1  -7   11.10    7.70
  22  -2   6  -10.80    8.30
 -22   2  -6   -5.80   10.90
  23  -3   5   -0.90    8.50
 -23   3  -5    3.40    7.50
  24  -4   4   -2.10   12.80
 -24   4  -4    5.00    8.20
  25  -5   3  -13.30   13.70
 -25   5  -3   -2.50    8.30
  26  -6   2   -9.20   12.00
 -26   6  -2    8.40    8.00
  27  -7   1   -1.00   10.00
 -27   7  -1   -5.60    8.50
  28  -8   0    1.80   10.00
 -28   8   0    2.50    9.10
  29  -9  -1   -0.20    9.90
 -29   9   1   -1.50    8.00
  30 -10  -2    1.80   10.10
 -30  10   2    0.30    8.70
  31 -11  -3    5.10   11.10
 -31  11   3    5.10    9.00
  32 -12  -4   -0.60    9.80
 -32  12   4   12.00    8.20
  33 -13  -5    5.20    8.50
 -33  13   5   -2.50    7.70
  34 -14  -6   11.90   11.90
 -34  14   6    4.20    9.10
  35 -15  -7   -0.80   13.30
 -35  15   7    4.40    9.30
  36 -16  -8   -0.10   14.40
  38 -18 -10    9.10   13.10
  -6  24  32   -4.90   10.90
  -5  23  31   -9.60   12.20
   5 -23 -31    1.40   11.60
  -4  22  30    5.30    9.80
   4 -22 -30   -8.10   10.40
  -3  21  29   -8.70   17.10
   3 -21 -29    5.60   15.10
  -2  20  28    1.80   19.50
   2 -20 -28   -9.30   21.70
  -1  19  27    1.00   16.20
   1 -19 -27  -22.70   19.30
   0  18  26    5.10   14.30
   0 -18 -26    8.60   19.80
   1  17  25   -2.60   16.00
  -1 -17 -25   -9.50   21.20
   2  16  24    0.30   14.70
  -2 -16 -24  -16.80   18.70
   3  15  23  -17.20   17.10
  -3 -15 -23  -10.40   13.40
   4  14  22   -2.40   11.20
  -4 -14 -22   -2.30   11.80
   5  13  21    1.50   12.00
  -5 -13 -21   -5.50   13.60
   6  12  20   10.70   11.20
  -6 -12 -20   -3.00   11.00
   7  11  19   -2.40    8.60
  -7 -11 -19    7.40    9.40
   8  10  18   -1.10    8.40
  -8 -10 -18   -0.80    9.30
   9   9  17   10.90    9.00
  -9  -9 -17   -2.10    9.00
  10   8  16   -6.50    9.00
 -10  -8 -16    4.50    8.90
  11   7  15   10.80   13.60
 -11  -7 -15   -5.10    9.00
  12   6  14   14.30    8.20
 -12  -6 -14    5.30    8.60
  13   5  13   10.30    8.00
 -13  -5 -13   17.60    8.50
  14   4  12   -6.90   12.80
 -14  -4 -12   -4.00    7.10
  15   3  11   -1.80   12.00
 -15  -3 -11   11.30   11.50
  16   2  10  -14.40   13.20
 -16  -2 -10   -1.60   11.30
  17   1   9    2.20    7.30
 -17  -1  -9    7.50   10.40
  18   0   8   22.00   12.30
 -18   0  -8    1.10    7.10
  19  -1   7   -7.60    8.70
 -19   1  -7   -2.50    7.90
  20  -2   6    9.30    7.70
 -20   2  -6   14.90    8.10
  21  -3   5   18.90    9.20
 -21   3  -5   13.00    8.90
  22  -4   4   -7.00   12.40
 -22   4  -4   -2.90    8.50
  23  -5   3   -9.90    9.80
 -23   5  -3   20.90    8.50
  24  -6   2    1.00    9.30
 -24   6  -2    4.10    8.80
  25  -7   1    3.30   15.60
 -25   7  -1   -0.50    9.60
  26  -8   0   -2.80   10.30
 -26   8   0   -3.80    9.00
  27  -9  -1   15.10   11.10
 -27   9   1    3.40    9.50
  28 -10  -2    2.10    9.60
 -28  10   2   -3.40    8.90
  29 -11  -3    1.90    9.90
 -29  11   3   -2.10   10.10
  30 -12  -4    1.50   11.30
 -30  12   4    1.40    9.50
  31 -13  -5   -2.40   10.70
 -31  13   5   -8.60    9.90
  32 -14  -6    3.10   13.00
 -32  14   6   -1.30    9.30
  33 -15  -7   -2.10   13.40
 -33  15   7   -2.20    7.20
  34 -16  -8    3.20   11.80
 -34  16   8    3.30   10.40
  36 -18 -10   -2.90   14.50
  37 -19 -11   -0.60   12.90
  -8  24  32   -1.50    9.60
  -7  23  31  -12.70   10.60
  -6  22  30   -3.00   12.00
   6 -22 -30   -1.00    9.20
  -5  21  29   -6.70   10.50
   5 -21 -29    0.60   11.90
  -4  20  28    8.70   17.00
   4 -20 -28   -8.70   18.50
  -3  19  27    9.30   17.30
   3 -19 -27  -12.60   21.50
  -2  18  26    4.40   18.80
   2 -18 -26   43.00   26.90
  -1  17  25   -2.60   16.30
   1 -17 -25    8.60   20.50
   0  16  24    0.20   16.70
   0 -16 -24    9.60   19.30
   1  15  23  -14.80   14.40
  -1 -15 -23   -8.00   18.90
   2  14  22    4.20   10.90
  -2 -14 -22    4.50   12.40
   3  13  21   -9.50    9.90
  -3 -13 -21   -9.90   11.90
   4  12  20    2.10   10.10
  -4 -12 -20    2.20   10.90
   5  11  19   18.50   10.10
  -5 -11 -19    1.50   11.60
   6  10  18   -0.60    9.30
  -6 -10 -18    8.00   10.20
   7   9  17    5.20   10.60
  -7  -9 -17   17.60   11.10
   8   8  16    9.00    9.10
  -8  -8 -16   -2.20    9.90
   9   7  15   31.80    9.30
  -9  -7 -15   23.10    9.40
  10   6  14   -9.50   13.20
 -10  -6 -14   -9.80    9.10
  11   5  13   -4.90    8.50
 -11  -5 -13    4.40    8.30
  12   4  12   35.90    7.70
 -12  -4 -12   37.00    7.50
  13   3  11    8.50   11.30
 -13  -3 -11    9.10   10.90
  14   2  10   80.50   13.50
 -14  -2 -10   64.30   13.40
  15   1   9   14.80    7.10
  16   0   8   88.00    9.00
 -16   0  -8   99.60    8.40
  17  -1   7   -4.00    7.20
 -17   1  -7  -15.00    7.30
  18  -2   6    3.60    7.50
 -18   2  -6   22.60   10.10
  19  -3   5    2.90    8.30
 -19   3  -5   -2.20    7.30
  20  -4   4  -13.30    9.10
 -20   4  -4   -9.60    8.80
  21  -5   3    6.90    8.70
 -21   5  -3    8.50    8.80
  22  -6   2   -4.40   12.40
 -22   6  -2   -3.50    7.80
  23  -7   1    0.40    9.10
 -23   7  -1   -2.50    8.90
  24  -8   0   14.80    9.30
 -24   8   0    2.60    8.50
  25  -9  -1    0.60   10.10
 -25   9   1   -1.30    9.10
  26 -10  -2    2.10   10.00
 -26  10   2    7.30    9.20
  27 -11  -3   11.90   10.10
 -27  11   3   -5.80    8.60
  28 -12  -4    1.20   10.70
 -28  12   4   -6.00    8.00
  29 -13  -5    7.10   10.20
 -29  13   5   11.20    9.50
  30 -14  -6   13.20   10.00
 -30  14   6   -0.40    9.30
  31 -15  -7   20.40   15.20
 -31  15   7   -1.80    7.30
  32 -16  -8   -6.20   16.20
 -32  16   8   -6.10    8.00
  33 -17  -9    1.30   14.90
 -33  17   9    9.00   12.80
  34 -18 -10    7.10   10.50
 -34  18  10   -3.20    7.30
  35 -19 -11    1.60    8.30
 -35  19  11    3.20   11.60
 -36  20  12    2.50    9.50
 -10  24  32   -9.30   11.00
  -9  23  31   22.50   18.00
   9 -23 -31   -8.50   21.20
  -8  22  30    2.20    9.70
   8 -22 -30   -0.60   12.20
  -7  21  29    0.10   10.10
   7 -21 -29   -1.70   16.60
  -6  20  28   -6.50   11.00
   6 -20 -28    7.70   13.00
  -5  19  27   -3.80   16.80
   5 -19 -27   10.10   21.70
  -4  18  26    2.60   18.10
   4 -18 -26   -7.40   18.50
  -3  17  25   11.90   15.10
   3 -17 -25   28.10   21.80
  -2  16  24  -18.40   19.20
   2 -16 -24    0.50   24.40
  -1  15  23   -2.00   14.60
   1 -15 -23    3.90   19.80
   0  14  22  -11.80   11.20
   0 -14 -22    0.80   12.30
   1  13  21    2.40   14.30
  -1 -13 -21    4.10   16.60
   2  12  20   -6.80   10.90
  -2 -12 -20   -0.70   11.50
   3  11  19   -1.10    9.70
  -3 -11 -19    1.80   10.90
   4  10  18   43.20   11.20
  -4 -10 -18   38.50   12.10
   5   9  17    4.90    9.40
  -5  -9 -17  -12.20    9.60
   6   8  16   30.80    9.50
  -6  -8 -16   18.90    9.40
   7   7  15   -1.50    8.30
  -7  -7 -15    0.60    7.80
   8   6  14    3.00    8.50
  -8  -6 -14   10.40    8.20
   9   5  13   57.40   11.70
  -9  -5 -13   54.80    9.20
  10   4  12   43.30    8.60
 -10  -4 -12   45.90    8.50
  11   3  11  182.60   10.30
 -11  -3 -11  201.10   12.00
  12   2  10   64.30   13.60
  13   1   9   31.80   10.70
  14   0   8   60.40   11.80
 -14   0  -8   58.80   12.00
  15  -1   7   18.40    6.80
 -15   1  -7   -6.40    8.40
  16  -2   6   49.50    7.70
 -16   2  -6   46.30   10.30
  17  -3   5    2.20    7.70
 -17   3  -5    6.20    7.20
  18  -4   4   23.70    8.10
 -18   4  -4   31.60    7.50
  19  -5   3    6.90    9.10
 -19   5  -3   17.90    8.40
  20  -6   2   12.00    9.90
 -20   6  -2   -1.60    8.70
  21  -7   1    1.70    9.10
 -21   7  -1    0.20    8.90
  22  -8   0   -3.10   11.00
 -22   8   0    4.10    9.80
  23  -9  -1    0.00   11.10
 -23   9   1   17.30    9.00
  24 -10  -2   -2.00   11.30
 -24  10   2   -3.40   12.60
  25 -11  -3   10.50   12.40
 -25  11   3    1.60   10.70
  26 -12  -4    0.80   11.10
 -26  12   4   -1.60   10.10
  27 -13  -5   -5.40   12.40
 -27  13   5    1.50   11.00
  28 -14  -6   -1.30   11.90
 -28  14   6    2.00   10.70
  29 -15  -7   -0.10   10.40
 -29  15   7   -5.60    9.50
  30 -16  -8  -22.20   17.00
 -30  16   8    1.70    9.20
  31 -17  -9   -3.20   16.80
 -31  17   9   -0.30    8.50
  32 -18 -10  -13.50   16.40
 -32  18  10   23.90   14.60
  33 -19 -11    3.40    9.70
 -33  19  11   -9.30    8.10
  34 -20 -12    7.10   11.50
 -34  20  12    6.60   13.30
  35 -21 -13    0.70    8.60
 -11  23  31   -1.50   14.80
  11 -23 -31    5.90   11.50
 -10  22  30    1.70   10.80
  10 -22 -30   12.50   13.30
  -9  21  29    1.50    9.90
   9 -21 -29    6.40   12.30
  -8  20  28  -10.30   11.10
   8 -20 -28    7.20   11.70
  -7  19  27   -4.60   11.80
   7 -19 -27    0.30   14.10
  -6  18  26   -5.10   11.40
   6 -18 -26   -0.30   13.80
  -5  17  25    1.80   11.40
   5 -17 -25   11.60   20.50
  -4  16  24   -7.60   15.70
   4 -16 -24   11.30   20.40
  -3  15  23  -10.40   18.70
   3 -15 -23    3.20   20.10
  -2  14  22   -0.80   15.20
   2 -14 -22   17.60   25.40
  -1  13  21   -9.10   14.20
   1 -13 -21   32.00   21.60
   0  12  20   -4.40   10.20
   0 -12 -20   -5.50   18.60
   1  11  19   -1.20   10.50
  -1 -11 -19    1.30   12.60
   2  10  18    9.20   10.90
  -2 -10 -18   36.70   13.30
   3   9  17    3.70    8.90
  -3  -9 -17   18.30    9.80
   4   8  16    5.90    9.10
  -4  -8 -16   16.80    9.90
   5   7  15   41.60   10.50
  -5  -7 -15   42.30    9.20
   6   6  14    9.40    7.70
  -6  -6 -14   -6.50    8.00
   7   5  13   41.10    8.30
  -7  -5 -13   39.70    7.70
   8   4  12   -1.40   12.40
  -8  -4 -12   32.30    8.30
   9   3  11   34.90    6.60
  -9  -3 -11   41.10    7.60
  10   2  10   89.30    8.30
 -10  -2 -10   61.90    8.40
  11   1   9   44.70   11.50
  12   0   8  158.90    8.90
 -12   0  -8  150.20    9.20
  13  -1   7   13.20    9.10
 -13   1  -7    9.10    8.50
  14  -2   6   83.20   10.60
 -14   2  -6   71.60    6.60
  15  -3   5    0.10    7.50
 -15   3  -5    4.90    7.20
  16  -4   4    0.90    8.10
 -16   4  -4    7.70    7.30
  17  -5   3   13.50    8.40
 -17   5  -3   24.80    8.00
  18  -6   2   13.30    8.80
 -18   6  -2   15.50    8.10
  19  -7   1   21.30   12.40
 -19   7  -1    9.10    9.60
  20  -8   0   14.40    9.90
 -20   8   0   -1.70    9.20
  21  -9  -1    1.50    9.70
 -21   9   1    1.00    8.30
  22 -10  -2    0.80   10.40
 -22  10   2    2.00    9.20
  23 -11  -3  -13.40   16.70
 -23  11   3    8.00   14.90
  24 -12  -4   16.60   17.00
 -24  12   4    4.70   14.30
  25 -13  -5   -6.10   18.10
 -25  13   5    2.30   15.40
  26 -14  -6   14.50   12.00
 -26  14   6   -0.60    9.90
  27 -15  -7    1.50   12.30
 -27  15   7  -10.80   10.10
  28 -16  -8    2.80    7.30
 -28  16   8   -0.70   10.10
  29 -17  -9   -7.00   12.60
 -29  17   9    7.70   10.60
  30 -18 -10   -6.90   11.40
 -30  18  10    4.70    9.60
  31 -19 -11    3.30   12.10
 -31  19  11   -1.70    9.20
  32 -20 -12   -4.40   10.90
 -32  20  12    3.50    8.60
  33 -21 -13    1.30    8.60
 -33  21  13    1.80    6.10
 -13  23  31    0.10   13.70
  13 -23 -31    1.00   20.10
 -12  22  30   15.30   10.20
  12 -22 -30  -10.50   21.40
 -11  21  29    4.00    9.80
  11 -21 -29    0.90   13.10
 -10  20  28   -6.50    9.70
  10 -20 -28    3.00   12.70
  -9  19  27   -4.20    8.90
   9 -19 -27   -3.10   11.90
  -8  18  26    7.80   11.30
   8 -18 -26   -1.30   13.00
  -7  17  25    7.30   10.60
   7 -17 -25    1.60   12.90
  -6  16  24    7.40   16.30
   6 -16 -24  -10.60   19.80
  -5  15  23  -15.60   16.10
   5 -15 -23   -2.90   21.40
  -4  14  22   -9.40   15.60
   4 -14 -22    7.10   20.20
  -3  13  21  -10.20   17.60
   3 -13 -21   -7.40   23.50
  -2  12  20   23.20   19.10
   2 -12 -20  -10.70   13.80
  -1  11  19   16.10   12.00
   1 -11 -19    4.70   13.50
   0  10  18   58.70   17.20
   1   9  17   -2.10   10.10
  -1  -9 -17   -3.30   10.70
   2   8  16  103.10   10.70
  -2  -8 -16   91.80   11.30
   3   7  15  -13.90    8.90
  -3  -7 -15   -1.20    9.20
   4   6  14    4.50    7.90
  -4  -6 -14   10.30    7.90
   5   5  13  108.90    9.60
  -5  -5 -13   96.20    9.70
   6   4  12   59.70    8.70
  -6  -4 -12   46.50    7.80
  -7  -3 -11  412.60   25.60
  -8  -2 -10   -6.40    9.30
   9   1   9  326.40   13.50
  -9  -1  -9  326.70   14.40
  10   0   8  164.40    9.60
 -10   0  -8  157.50    9.40
  11  -1   7   -8.40    6.50
 -11   1  -7    1.90    5.70
  12  -2   6  313.20   12.30
 -12   2  -6  298.00   11.80
  13  -3   5   15.50    6.50
 -13   3  -5   13.50    6.60
  14  -4   4  125.70    9.40
 -14   4  -4  145.50    9.70
  15  -5   3   -3.40    7.60
 -15   5  -3   -5.00   10.60
  16  -6   2   55.60    8.60
 -16   6  -2   47.10    8.30
  17  -7   1    3.20    9.40
 -17   7  -1    2.70    8.50
  18  -8   0   -6.40    9.20
 -18   8   0    3.20    9.00
  19  -9  -1   -1.70   15.00
 -19   9   1    0.70   14.40
  20 -10  -2   -5.30   10.50
 -20  10   2    5.00   14.40
  21 -11  -3   14.40   10.90
 -21  11   3   -8.00    9.60
  22 -12  -4   -2.40   11.10
 -22  12   4    8.50   10.30
  23 -13  -5    0.40   11.60
 -23  13   5   -5.10    9.30
  24 -14  -6    9.20   12.60
 -24  14   6    5.30    9.90
  25 -15  -7    7.70   13.60
 -25  15   7  -13.90   12.20
  26 -16  -8  -11.80   14.10
 -26  16   8    8.60   10.40
  27 -17  -9    4.50   11.40
 -27  17   9    5.70   10.30
  28 -18 -10   -5.50   11.40
 -28  18  10   -5.40   10.20
  29 -19 -11    0.00   12.50
 -29  19  11   -1.20    9.70
  30 -20 -12   -0.70   12.10
 -30  20  12   -6.80    9.50
  31 -21 -13   -3.10   11.50
 -31  21  13    5.70    8.60
  32 -22 -14   -1.00   13.20
 -32  22  14   -4.40   10.60
 -14  22  30    2.80   14.10
  14 -22 -30  -13.20   22.40
 -13  21  29   20.70   18.10
  13 -21 -29    9.50   10.40
 -12  20  28    3.10    9.80
  12 -20 -28   -2.20   25.80
 -11  19  27   -0.80    9.80
  11 -19 -27   -9.90   19.90
 -10  18  26  -20.40   11.30
  10 -18 -26   10.10   21.80
  -9  17  25   -4.60   11.60
   9 -17 -25    6.60   20.50
  -8  16  24    5.90   11.20
   8 -16 -24  -16.40   21.10
  -7  15  23    1.10   10.90
   7 -15 -23    7.00   13.20
  -6  14  22   15.90   11.60
   6 -14 -22  -16.10   14.20
  -5  13  21   13.40   10.90
   5 -13 -21   -2.20   13.60
  -4  12  20    0.00   19.00
   4 -12 -20   -3.40   18.40
  -3  11  19  -20.60   19.00
   3 -11 -19  -23.60   23.50
  -2  10  18    3.00   16.20
  -1   9  17    3.10   10.10
   1  -9 -17   -9.30   10.70
   0   8  16   98.20   10.00
   0  -8 -16   78.00   11.70
   1   7  15   -1.80    8.40
  -1  -7 -15    4.10    8.90
   2   6  14   83.40    9.10
  -2  -6 -14   90.50    9.50
   3   5  13   25.30    7.80
  -3  -5 -13   23.40    7.90
   4   4  12   24.50    7.60
  -4  -4 -12   34.30    7.50
   5   3  11  206.20   10.40
  -5  -3 -11  189.50   11.00
   6   2  10  122.70   11.90
  -6  -2 -10  108.60    8.40
   7   1   9  226.80   15.00
  -7  -1  -9  213.20   11.10
   8   0   8  249.60   12.00
  -8   0  -8  291.40   18.30
   9  -1   7  259.60   12.10
  -9   1  -7  257.30   12.00
  10  -2   6  115.70    6.90
 -10   2  -6  125.80    9.70
  11  -3   5  198.20    9.70
 -11   3  -5  192.30    9.10
  12  -4   4   24.60    7.50
 -12   4  -4   25.20    6.80
  13  -5   3   37.40    8.20
 -13   5  -3   21.40    7.00
  14  -6   2   71.50    8.20
 -14   6  -2   68.50    7.40
  15  -7   1   10.50    8.00
 -15   7  -1    4.50    8.20
  16  -8   0   92.00   11.80
 -16   8   0   84.00   10.40
  17  -9  -1   -1.40    8.20
 -17   9   1    6.60    7.90
  18 -10  -2   32.00   11.20
 -18  10   2   35.70   10.10
  19 -11  -3   10.80   17.20
 -19  11   3   -6.10   15.40
  20 -12  -4   14.50   17.40
 -20  12   4    4.00   16.00
  21 -13  -5    3.10   18.10
 -21  13   5    8.30   16.40
  22 -14  -6    0.00   13.60
 -22  14   6   -7.20    9.70
  23 -15  -7    4.20   12.00
 -23  15   7   -0.10    9.90
  24 -16  -8    3.40   11.60
 -24  16   8   -6.80   10.80
  25 -17  -9   -5.90   12.20
 -25  17   9   -5.00   10.20
  26 -18 -10   -0.90   13.70
 -26  18  10   -1.00   10.90
  27 -19 -11  -18.40   13.30
 -27  19  11    0.60   10.00
  28 -20 -12    2.30   13.00
 -28  20  12   -0.20   10.80
  29 -21 -13    4.70   11.80
 -29  21  13   -2.00   10.80
  30 -22 -14   -1.90   11.70
 -30  22  14    1.00    8.30
  31 -23 -15    5.60   12.20
 -31  23  15    0.10    8.50
 -16  22  30    2.60   12.70
 -15  21  29   -2.60    8.90
  15 -21 -29  -17.80   19.70
 -14  20  28    9.20   10.50
  14 -20 -28    2.40   13.00
 -13  19  27   -7.30   19.70
  13 -19 -27   -3.80   13.40
 -12  18  26  -11.50   16.80
  12 -18 -26    7.00   13.10
 -11  17  25    3.60   16.00
  11 -17 -25   -2.70   13.40
 -10  16  24    8.20   18.90
  10 -16 -24  -11.50   14.60
  -9  15  23  -12.00   15.00
   9 -15 -23   -9.00   20.10
  -8  14  22   -1.40   11.60
   8 -14 -22    0.10   21.50
  -7  13  21   -2.80   16.10
   7 -13 -21  -17.50   18.40
  -6  12  20   -1.60   15.70
   6 -12 -20    4.40   20.70
  -5  11  19    2.50   19.00
   5 -11 -19   12.20   19.00
  -4  10  18   38.40   18.50
   4 -10 -18   40.70   22.40
  -3   9  17    8.20   10.10
   3  -9 -17   13.90   11.20
  -2   8  16  115.90   12.00
   2  -8 -16   96.50   12.60
  -1   7  15   10.10    8.80
   1  -7 -15    8.50    9.80
   0   6  14   45.70    9.10
   0  -6 -14   64.70   10.40
   1   5  13   64.30    8.40
  -1  -5 -13   50.90    8.40
   2   4  12   53.50    8.30
  -2  -4 -12   56.50    7.90
   3   3  11  344.30   19.90
  -3  -3 -11  337.20   14.00
   4   2  10    4.80    6.70
  -4  -2 -10   -0.50    6.90
   5   1   9  270.20   16.60
  -5  -1  -9  305.30   14.00
   6   0   8  247.20   12.00
  -6   0  -8  250.80   12.90
   7  -1   7  198.50   11.20
  -7   1  -7  201.20   10.70
   8  -2   6  154.20    8.40
  -8   2  -6  186.80   12.90
   9  -3   5   23.70    6.10
  -9   3  -5   18.50    5.00
  10  -4   4  729.90   24.20
 -10   4  -4  791.40   25.00
  11  -5   3  203.20   10.50
 -11   5  -3  197.60   10.00
  12  -6   2  286.00   12.80
 -12   6  -2  294.50   19.60
  13  -7   1    6.10    8.00
 -13   7  -1    6.70   11.00
  14  -8   0   47.20    9.20
 -14   8   0   48.50    8.60
  15  -9  -1   11.10   10.80
 -15   9   1   -3.90    9.40
  16 -10  -2   -2.80   10.40
 -16  10   2   -7.70    9.10
  17 -11  -3   25.50   10.60
 -17  11   3   35.70    9.00
  18 -12  -4   15.90   11.70
 -18  12   4    9.00   10.20
  19 -13  -5   14.50   12.40
 -19  13   5    7.60   10.80
  20 -14  -6    2.60   12.20
 -20  14   6    2.30   10.60
  21 -15  -7    5.80   13.20
 -21  15   7    5.10    9.90
  22 -16  -8  -11.70   12.70
 -22  16   8   -1.80   10.20
  23 -17  -9   -4.10   15.10
 -23  17   9   10.50   12.50
  24 -18 -10    3.70   13.40
 -24  18  10   -6.40   10.40
  25 -19 -11    0.30   13.10
 -25  19  11   -1.80   11.90
  26 -20 -12   12.40   13.90
 -26  20  12   -4.30   10.80
  27 -21 -13    3.60   14.90
 -27  21  13   -2.30   12.40
  28 -22 -14   -0.60   11.40
 -28  22  14   -2.50    9.60
  29 -23 -15    9.10   15.30
 -29  23  15   -0.80    6.60
  30 -24 -16    4.00   13.10
 -30  24  16   -5.20    9.00
 -18  22  30   -0.10    8.70
 -17  21  29    3.90   17.50
 -16  20  28   -0.10   10.80
  16 -20 -28   -3.90   16.60
 -15  19  27   -2.60   10.80
  15 -19 -27    6.20   12.60
 -14  18  26    1.80    9.90
  14 -18 -26   -2.90   15.60
 -13  17  25    0.40   15.50
  13 -17 -25   38.30   19.40
  12 -16 -24   -6.60   23.10
 -11  15  23   -5.50   14.70
  11 -15 -23    6.50   19.90
  10 -14 -22   -8.50   18.50
  -9  13  21    1.20   14.90
   9 -13 -21   -4.70   17.90
  -8  12  20   -3.50   15.60
   8 -12 -20    3.70   13.20
  -7  11  19   20.10   19.10
   7 -11 -19    3.00   13.00
  -6  10  18   10.00   20.00
   6 -10 -18   -3.10   14.10
  -5   9  17   11.10   17.10
   5  -9 -17    9.70   20.20
  -4   8  16    9.70   10.50
  -3   7  15    1.60    8.80
   3  -7 -15    2.80   14.10
  -2   6  14   71.30    9.00
   2  -6 -14   96.70   14.90
  -1   5  13   36.50    8.00
   1  -5 -13   35.00   14.10
   0   4  12   79.10    8.40
   0  -4 -12   72.90    9.90
   1   3  11   10.40    7.60
  -1  -3 -11   -3.70    6.60
   2   2  10  255.70   11.10
  -2  -2 -10  254.20   11.30
   3   1   9   59.80    9.00
  -3  -1  -9   41.70    7.60
   4   0   8  165.50   10.10
  -4   0  -8  182.40   11.40
   5  -1   7  185.30   11.20
  -5   1  -7  192.90   16.50
   6  -2   6   21.80    5.80
  -6   2  -6   19.10    5.50
   7  -3   5  280.50   17.00
  -7   3  -5  233.70   10.50
   8  -4   4  158.90    8.30
  -8   4  -4  153.60    8.10
   9  -5   3   21.30    6.10
  -9   5  -3   20.10    6.00
  10  -6   2   99.90    8.50
 -10   6  -2  112.60    8.50
  11  -7   1   -7.20    8.10
 -11   7  -1    7.90    7.80
  12  -8   0  144.30    9.90
 -12   8   0  136.40   10.20
  13  -9  -1   23.80    9.10
 -13   9   1   16.60    8.30
  14 -10  -2   65.10    9.50
 -14  10   2   76.60   11.40
  15 -11  -3    2.10   10.80
 -15  11   3   -2.20   10.10
  16 -12  -4    1.90   10.10
 -16  12   4   -0.30    9.50
  17 -13  -5  -11.70   12.00
 -17  13   5    1.00   10.80
  18 -14  -6   -0.30   11.60
 -18  14   6    1.60   10.30
  19 -15  -7   12.30   12.20
 -19  15   7    3.60   11.00
  20 -16  -8   -7.20   12.30
 -20  16   8   -7.10   11.60
  21 -17  -9    3.40   15.00
 -21  17   9   -7.20   11.20
  22 -18 -10    8.50   12.70
 -22  18  10    6.80   11.20
  23 -19 -11  -10.20   14.10
 -23  19  11    3.60   14.30
  24 -20 -12  -18.80   15.40
 -24  20  12   -6.00   12.90
  25 -21 -13    4.80   11.40
 -25  21  13    6.10   10.90
  26 -22 -14    6.90   11.80
 -26  22  14   -0.10   10.80
  27 -23 -15   -2.20   12.30
 -27  23  15   -1.10   11.20
  28 -24 -16   -0.40   17.00
 -28  24  16   -2.60    7.80
 -18  20  28   17.10   18.80
  18 -20 -28    5.90   10.30
 -17  19  27   -3.30   10.70
  17 -19 -27   -5.70   17.10
 -16  18  26    7.40   13.80
  16 -18 -26   -1.10   20.50
 -15  17  25   -8.90   14.20
  15 -17 -25   -0.70   21.20
 -14  16  24   -6.10   15.70
  14 -16 -24  -27.90   20.80
 -13  15  23    4.40   11.20
  13 -15 -23   17.20   18.40
 -12  14  22    0.30   17.40
  12 -14 -22   12.60   21.00
 -11  13  21   -0.20   15.60
  11 -13 -21    7.00   20.40
 -10  12  20    2.10   14.90
  10 -12 -20    8.40   13.70
  -9  11  19  -11.10   10.60
   9 -11 -19   12.00   12.40
  -8  10  18  -13.60   15.60
   8 -10 -18   11.20   18.80
  -6   8  16   15.50   13.60
   6  -8 -16   24.60   10.70
  -5   7  15   47.40   16.20
   5  -7 -15   36.40   19.50
  -4   6  14   12.40   11.40
   4  -6 -14    3.10    8.70
  -3   5  13   34.60   11.40
   3  -5 -13   33.20    8.70
  -2   4  12   36.60   10.80
   2  -4 -12   39.30   12.90
  -1   3  11    9.00    6.10
   1  -3 -11    6.70   10.60
   0   2  10   42.90    7.40
   0  -2 -10   42.70   10.40
   1   1   9   -2.90    5.90
  -1  -1  -9    8.50    9.10
   2   0   8   11.20    5.50
  -2   0  -8    2.50    8.00
   3  -1   7   26.40    8.50
  -3   1  -7   22.60    8.80
   6  -4   4    2.10    5.10
  -6   4  -4    9.10    5.40
   7  -5   3  236.50   11.10
  -7   5  -3  248.40   11.80
   8  -6   2  155.50    9.40
  -8   6  -2  144.50    9.10
   9  -7   1  243.70   11.90
  -9   7  -1  228.00   11.80
  10  -8   0   72.70    7.40
 -10   8   0   56.20    7.10
  11  -9  -1   47.80    9.60
 -11   9   1   34.50    7.90
  12 -10  -2   23.60    9.20
 -12  10   2   20.40    8.30
  13 -11  -3   13.40   10.30
 -13  11   3   -5.80    9.10
  14 -12  -4    9.70   10.60
 -14  12   4   12.70    9.10
  15 -13  -5    4.30   10.60
 -15  13   5    5.20    9.70
  16 -14  -6   -1.80   11.90
 -16  14   6   13.70   11.40
  17 -15  -7  -14.10   12.70
 -17  15   7   -5.40   11.00
  18 -16  -8   10.80   14.80
 -18  16   8   -9.50   12.60
  19 -17  -9   10.70   13.70
 -19  17   9    3.00   12.30
  20 -18 -10    7.90   14.20
 -20  18  10   -8.10   12.00
  21 -19 -11   -5.70   12.10
 -21  19  11    4.70   10.60
  22 -20 -12   -2.10   13.90
 -22  20  12    3.20   10.60
  23 -21 -13  -18.10   12.50
 -23  21  13   -7.50   10.70
  24 -22 -14    5.10   12.40
 -24  22  14   -5.80   12.30
  25 -23 -15   -1.00   12.70
 -25  23  15   14.70   13.30
  26 -24 -16   -5.50   10.80
 -26  24  16   -7.40   10.00
 -27  25  17   11.00   14.10
 -19  19  27    2.90   10.50
  19 -19 -27   -1.20   12.00
 -18  18  26    0.00   11.10
  18 -18 -26   -4.80   20.70
 -17  17  25   -9.60   13.90
  17 -17 -25   11.30   19.20
 -16  16  24    2.10   15.70
  16 -16 -24   10.90   19.70
 -15  15  23  -15.40   15.70
  15 -15 -23   -6.20   19.60
 -14  14  22   17.80   19.00
  14 -14 -22   29.40   25.10
 -13  13  21   -6.90   16.40
  13 -13 -21   -1.80   20.10
 -12  12  20   14.30   16.20
  12 -12 -20   16.90   19.20
 -11  11  19    0.50   10.40
  11 -11 -19   23.70   17.70
 -10  10  18   -2.90   15.60
  10 -10 -18   37.90   19.40
  -9   9  17   -1.70   15.10
   9  -9 -17    5.40   17.70
  -8   8  16   -6.90    9.60
   8  -8 -16   -2.80   11.10
  -7   7  15    3.40   12.00
   7  -7 -15   10.10   11.50
  -6   6  14    1.10    8.40
   6  -6 -14   -3.60    9.60
  -5   5  13   86.00   10.30
   5  -5 -13   97.10   11.90
  -4   4  12   36.90    6.80
   4  -4 -12    7.00    8.60
  -3   3  11  368.80   21.50
   3  -3 -11  376.10   16.00
  -2   2  10  261.90   16.30
   2  -2 -10  258.50   11.80
  -1   1   9   10.00    8.30
   1  -1  -9   11.50    6.80
   1  -1   7   23.00   10.00
  -1   1  -7    3.90   11.20
   2  -2   6   89.90   11.20
   3  -3   5   39.50    5.80
  -3   3  -5   28.30    8.10
   4  -4   4 1262.70   39.50
   6  -6   2   11.80    5.90
  -6   6  -2   16.30    8.10
   7  -7   1  175.50   10.20
  -7   7  -1  180.10   10.90
   8  -8   0  274.30   13.60
  -8   8   0  297.20   14.20
   9  -9  -1  317.50   15.40
  -9   9   1  321.00   15.40
  10 -10  -2   71.90   10.40
 -10  10   2   77.20   10.20
  11 -11  -3  179.10   17.60
 -11  11   3  188.80   12.10
  12 -12  -4   43.90   13.50
 -12  12   4   37.40    9.20
  13 -13  -5   25.30   10.80
 -13  13   5   15.00    9.00
  14 -14  -6   17.90   10.20
 -14  14   6   -0.60    9.80
  15 -15  -7    2.20   11.30
 -15  15   7   13.40   10.20
  16 -16  -8   11.60   13.10
 -16  16   8    2.90   12.00
  17 -17  -9    3.20   12.60
 -17  17   9   -9.00   10.20
  18 -18 -10    8.70   13.10
 -18  18  10   -3.90   10.60
  19 -19 -11   -4.30   13.40
 -19  19  11    6.60   10.90
  20 -20 -12   -1.00   14.00
 -20  20  12   -2.50   12.50
  21 -21 -13   -6.80   12.80
 -21  21  13    6.70   11.40
  22 -22 -14   -2.70   12.20
 -22  22  14   -7.80   13.80
[truncated: 1,476,964 more chars]
