# Supplementary material for: Crystalline hydrogen bonding of water molecules confined in a metal-organic framework
Source: Commun Chem. 2022 Apr 8;5:51. doi: 10.1038/s42004-022-00666-8 (PMC9814150; doi:10.1038/s42004-022-00666-8)
Supplement: Supplementary file 3 — Supplementary Data 1 [file 42004_2022_666_MOESM3_ESM.zip › 298_H2O-HK(7th).cif]

 
data_H2O-HK(7th)
 
_audit_creation_method            'SHELXL-2018/3'
_shelx_SHELXL_version_number      '2018/3'
_chemical_name_systematic         ?
_chemical_name_common             ?
_chemical_melting_point           ?
_chemical_formula_moiety          
 'C18 H6 Cu3 O12 3(H2 O), 3.36(H2 O)'
_chemical_formula_sum
 'C18 H18.72 Cu3 O18.36' 
_chemical_formula_weight          719.43

loop_
 _atom_type_symbol
 _atom_type_description
 _atom_type_scat_dispersion_real
 _atom_type_scat_dispersion_imag
 _atom_type_scat_source
 'C'  'C'   0.0021   0.0012
 'International Tables Vol C Tables 4.2.6.8 and 6.1.1.4'
 'H'  'H'   0.0000   0.0000
 'International Tables Vol C Tables 4.2.6.8 and 6.1.1.4'
 'O'  'O'   0.0080   0.0047
 'International Tables Vol C Tables 4.2.6.8 and 6.1.1.4'
 'Cu'  'Cu'   0.3383   1.0252
 'International Tables Vol C Tables 4.2.6.8 and 6.1.1.4'
 
_space_group_crystal_system       cubic
_space_group_IT_number            225
_space_group_name_H-M_alt         'F m -3 m'
_space_group_name_Hall            '-F 4 2 3'
 
_shelx_space_group_comment
;
The symmetry employed for this shelxl refinement is uniquely defined
by the following loop, which should always be used as a source of
symmetry information in preference to the above space-group names.
They are only intended as comments.
;
 
loop_
 _space_group_symop_operation_xyz
 'x, y, z'
 '-x, -y, z'
 '-x, y, -z'
 'x, -y, -z'
 'z, x, y'
 'z, -x, -y'
 '-z, -x, y'
 '-z, x, -y'
 'y, z, x'
 '-y, z, -x'
 'y, -z, -x'
 '-y, -z, x'
 'y, x, -z'
 '-y, -x, -z'
 'y, -x, z'
 '-y, x, z'
 'x, z, -y'
 '-x, z, y'
 '-x, -z, -y'
 'x, -z, y'
 'z, y, -x'
 'z, -y, x'
 '-z, y, x'
 '-z, -y, -x'
 'x, y+1/2, z+1/2'
 '-x, -y+1/2, z+1/2'
 '-x, y+1/2, -z+1/2'
 'x, -y+1/2, -z+1/2'
 'z, x+1/2, y+1/2'
 'z, -x+1/2, -y+1/2'
 '-z, -x+1/2, y+1/2'
 '-z, x+1/2, -y+1/2'
 'y, z+1/2, x+1/2'
 '-y, z+1/2, -x+1/2'
 'y, -z+1/2, -x+1/2'
 '-y, -z+1/2, x+1/2'
 'y, x+1/2, -z+1/2'
 '-y, -x+1/2, -z+1/2'
 'y, -x+1/2, z+1/2'
 '-y, x+1/2, z+1/2'
 'x, z+1/2, -y+1/2'
 '-x, z+1/2, y+1/2'
 '-x, -z+1/2, -y+1/2'
 'x, -z+1/2, y+1/2'
 'z, y+1/2, -x+1/2'
 'z, -y+1/2, x+1/2'
 '-z, y+1/2, x+1/2'
 '-z, -y+1/2, -x+1/2'
 'x+1/2, y, z+1/2'
 '-x+1/2, -y, z+1/2'
 '-x+1/2, y, -z+1/2'
 'x+1/2, -y, -z+1/2'
 'z+1/2, x, y+1/2'
 'z+1/2, -x, -y+1/2'
 '-z+1/2, -x, y+1/2'
 '-z+1/2, x, -y+1/2'
 'y+1/2, z, x+1/2'
 '-y+1/2, z, -x+1/2'
 'y+1/2, -z, -x+1/2'
 '-y+1/2, -z, x+1/2'
 'y+1/2, x, -z+1/2'
 '-y+1/2, -x, -z+1/2'
 'y+1/2, -x, z+1/2'
 '-y+1/2, x, z+1/2'
 'x+1/2, z, -y+1/2'
 '-x+1/2, z, y+1/2'
 '-x+1/2, -z, -y+1/2'
 'x+1/2, -z, y+1/2'
 'z+1/2, y, -x+1/2'
 'z+1/2, -y, x+1/2'
 '-z+1/2, y, x+1/2'
 '-z+1/2, -y, -x+1/2'
 'x+1/2, y+1/2, z'
 '-x+1/2, -y+1/2, z'
 '-x+1/2, y+1/2, -z'
 'x+1/2, -y+1/2, -z'
 'z+1/2, x+1/2, y'
 'z+1/2, -x+1/2, -y'
 '-z+1/2, -x+1/2, y'
 '-z+1/2, x+1/2, -y'
 'y+1/2, z+1/2, x'
 '-y+1/2, z+1/2, -x'
 'y+1/2, -z+1/2, -x'
 '-y+1/2, -z+1/2, x'
 'y+1/2, x+1/2, -z'
 '-y+1/2, -x+1/2, -z'
 'y+1/2, -x+1/2, z'
 '-y+1/2, x+1/2, z'
 'x+1/2, z+1/2, -y'
 '-x+1/2, z+1/2, y'
 '-x+1/2, -z+1/2, -y'
 'x+1/2, -z+1/2, y'
 'z+1/2, y+1/2, -x'
 'z+1/2, -y+1/2, x'
 '-z+1/2, y+1/2, x'
 '-z+1/2, -y+1/2, -x'
 '-x, -y, -z'
 'x, y, -z'
 'x, -y, z'
 '-x, y, z'
 '-z, -x, -y'
 '-z, x, y'
 'z, x, -y'
 'z, -x, y'
 '-y, -z, -x'
 'y, -z, x'
 '-y, z, x'
 'y, z, -x'
 '-y, -x, z'
 'y, x, z'
 '-y, x, -z'
 'y, -x, -z'
 '-x, -z, y'
 'x, -z, -y'
 'x, z, y'
 '-x, z, -y'
 '-z, -y, x'
 '-z, y, -x'
 'z, -y, -x'
 'z, y, x'
 '-x, -y+1/2, -z+1/2'
 'x, y+1/2, -z+1/2'
 'x, -y+1/2, z+1/2'
 '-x, y+1/2, z+1/2'
 '-z, -x+1/2, -y+1/2'
 '-z, x+1/2, y+1/2'
 'z, x+1/2, -y+1/2'
 'z, -x+1/2, y+1/2'
 '-y, -z+1/2, -x+1/2'
 'y, -z+1/2, x+1/2'
 '-y, z+1/2, x+1/2'
 'y, z+1/2, -x+1/2'
 '-y, -x+1/2, z+1/2'
 'y, x+1/2, z+1/2'
 '-y, x+1/2, -z+1/2'
 'y, -x+1/2, -z+1/2'
 '-x, -z+1/2, y+1/2'
 'x, -z+1/2, -y+1/2'
 'x, z+1/2, y+1/2'
 '-x, z+1/2, -y+1/2'
 '-z, -y+1/2, x+1/2'
 '-z, y+1/2, -x+1/2'
 'z, -y+1/2, -x+1/2'
 'z, y+1/2, x+1/2'
 '-x+1/2, -y, -z+1/2'
 'x+1/2, y, -z+1/2'
 'x+1/2, -y, z+1/2'
 '-x+1/2, y, z+1/2'
 '-z+1/2, -x, -y+1/2'
 '-z+1/2, x, y+1/2'
 'z+1/2, x, -y+1/2'
 'z+1/2, -x, y+1/2'
 '-y+1/2, -z, -x+1/2'
 'y+1/2, -z, x+1/2'
 '-y+1/2, z, x+1/2'
 'y+1/2, z, -x+1/2'
 '-y+1/2, -x, z+1/2'
 'y+1/2, x, z+1/2'
 '-y+1/2, x, -z+1/2'
 'y+1/2, -x, -z+1/2'
 '-x+1/2, -z, y+1/2'
 'x+1/2, -z, -y+1/2'
 'x+1/2, z, y+1/2'
 '-x+1/2, z, -y+1/2'
 '-z+1/2, -y, x+1/2'
 '-z+1/2, y, -x+1/2'
 'z+1/2, -y, -x+1/2'
 'z+1/2, y, x+1/2'
 '-x+1/2, -y+1/2, -z'
 'x+1/2, y+1/2, -z'
 'x+1/2, -y+1/2, z'
 '-x+1/2, y+1/2, z'
 '-z+1/2, -x+1/2, -y'
 '-z+1/2, x+1/2, y'
 'z+1/2, x+1/2, -y'
 'z+1/2, -x+1/2, y'
 '-y+1/2, -z+1/2, -x'
 'y+1/2, -z+1/2, x'
 '-y+1/2, z+1/2, x'
 'y+1/2, z+1/2, -x'
 '-y+1/2, -x+1/2, z'
 'y+1/2, x+1/2, z'
 '-y+1/2, x+1/2, -z'
 'y+1/2, -x+1/2, -z'
 '-x+1/2, -z+1/2, y'
 'x+1/2, -z+1/2, -y'
 'x+1/2, z+1/2, y'
 '-x+1/2, z+1/2, -y'
 '-z+1/2, -y+1/2, x'
 '-z+1/2, y+1/2, -x'
 'z+1/2, -y+1/2, -x'
 'z+1/2, y+1/2, x'
 
_cell_length_a                    26.265(3)
_cell_length_b                    26.265(3)
_cell_length_c                    26.265(3)
_cell_angle_alpha                 90
_cell_angle_beta                  90
_cell_angle_gamma                 90
_cell_volume                      18118(6)
_cell_formula_units_Z             16
_cell_measurement_temperature     298(2)
_cell_measurement_reflns_used     108578
_cell_measurement_theta_min       0.361
_cell_measurement_theta_max       33.548
 
_exptl_crystal_description        'octahedron'
_exptl_crystal_colour             'pale blue'
_exptl_crystal_density_meas       ?
_exptl_crystal_density_method     ?
_exptl_crystal_density_diffrn     1.055          
_exptl_crystal_F_000              5770
_exptl_transmission_factor_min    ?
_exptl_transmission_factor_max    ?
_exptl_crystal_size_max           0.054
_exptl_crystal_size_mid           0.052
_exptl_crystal_size_min           0.050
_exptl_absorpt_coefficient_mu     1.039
_shelx_estimated_absorpt_T_min    0.946
_shelx_estimated_absorpt_T_max    0.950
_exptl_absorpt_correction_type    'empirical'
_exptl_absorpt_correction_T_min   0.834
_exptl_absorpt_correction_T_max   1.000
_exptl_absorpt_process_details    '<i>HKL3000sm Scalepack</i>(Otwinowski et.al,2003)'
_exptl_absorpt_special_details    ?
_diffrn_ambient_temperature       298(2)
_diffrn_radiation_wavelength      0.630
_diffrn_radiation_type            synchrotron
_diffrn_source                    'PLSII 2D bending magnet'
_diffrn_measurement_device_type   'Rayonix MX225HS CCD area detector'
_diffrn_measurement_method        'omega scan'
_diffrn_detector_area_resol_mean  ?
_diffrn_reflns_number             46041
_diffrn_reflns_av_unetI/netI      0.0781
_diffrn_reflns_av_R_equivalents   0.3929
_diffrn_reflns_limit_h_min        -36
_diffrn_reflns_limit_h_max        36
_diffrn_reflns_limit_k_min        -36
_diffrn_reflns_limit_k_max        36
_diffrn_reflns_limit_l_min        -36
_diffrn_reflns_limit_l_max        36
_diffrn_reflns_theta_min          1.190
_diffrn_reflns_theta_max          26.000
_diffrn_reflns_theta_full         22.210
_diffrn_measured_fraction_theta_max   0.987
_diffrn_measured_fraction_theta_full  0.985
_diffrn_reflns_Laue_measured_fraction_max    0.987
_diffrn_reflns_Laue_measured_fraction_full   0.985
_diffrn_reflns_point_group_measured_fraction_max   0.987
_diffrn_reflns_point_group_measured_fraction_full  0.985
_reflns_number_total              1319
_reflns_number_gt                 402
_reflns_threshold_expression      'I > 2\s(I)'
_reflns_Friedel_coverage          0.000
_reflns_Friedel_fraction_max      .
_reflns_Friedel_fraction_full     .
 
_reflns_special_details
;
 Reflections were merged by SHELXL according to the crystal
 class for the calculation of statistics and refinement.
 
 _reflns_Friedel_fraction is defined as the number of unique
 Friedel pairs measured divided by the number that would be
 possible theoretically, ignoring centric projections and
 systematic absences.
;
 
_computing_data_collection        '<i>PAL BL2D-SMDC Program</i>(Shin et.al, 2016)'
_computing_cell_refinement        '<i>HKL3000sm</i>(Otwinowski & Minor, 1997)'
_computing_data_reduction         '<i>HKL3000sm</i>(Otwinowski & Minor, 1997)'
_computing_structure_solution     '<i>SHELXT-2018</i>(Sheldrick, 2018)'
_computing_structure_refinement   '<i>SHELXL-2018</i>(Sheldrick, 2018)'
_computing_molecular_graphics     '<i>DIAMOND 4</i>(Putx&Brandenburg, 2014)'
_computing_publication_material   '<i>publCIF</i>(Westrip, 2010)'
_refine_special_details           ?
_refine_ls_structure_factor_coef  Fsqd
_refine_ls_matrix_type            full
_refine_ls_weighting_scheme       calc
_refine_ls_weighting_details
'w=1/[\s^2^(Fo^2^)+(0.2000P)^2^] where P=(Fo^2^+2Fc^2^)/3'
_atom_sites_solution_primary      ?
_atom_sites_solution_secondary    ?
_atom_sites_solution_hydrogens    mixed
_refine_ls_hydrogen_treatment     mixed
_refine_ls_extinction_method      none
_refine_ls_extinction_coef        .
_refine_ls_number_reflns          1319
_refine_ls_number_parameters      47
_refine_ls_number_restraints      19
_refine_ls_R_factor_all           0.2286
_refine_ls_R_factor_gt            0.1144
_refine_ls_wR_factor_ref          0.3950
_refine_ls_wR_factor_gt           0.3254
_refine_ls_goodness_of_fit_ref    1.014
_refine_ls_restrained_S_all       1.049
_refine_ls_shift/su_max           0.086
_refine_ls_shift/su_mean          0.008
 
loop_
 _atom_site_label
 _atom_site_type_symbol
 _atom_site_fract_x
 _atom_site_fract_y
 _atom_site_fract_z
 _atom_site_U_iso_or_equiv
 _atom_site_adp_type
 _atom_site_occupancy
 _atom_site_site_symmetry_order  
 _atom_site_calc_flag
 _atom_site_refinement_flags_posn
 _atom_site_refinement_flags_adp
 _atom_site_refinement_flags_occupancy
 _atom_site_disorder_assembly
 _atom_site_disorder_group
Cu1 Cu 0.21471(6) 0.28529(6) 0.500000 0.1042(12) Uani 1 4 d S T P . .
O1 O 0.2567(2) 0.3172(2) 0.5518(3) 0.122(2) Uani 1 1 d . . . . .
C1 C 0.2965(3) 0.2965(3) 0.5696(4) 0.110(4) Uani 1 2 d DS T P . .
C2 C 0.3224(3) 0.3224(3) 0.6140(4) 0.110(4) Uani 1 2 d DS T P . .
C3 C 0.3633(4) 0.3005(5) 0.6367(4) 0.114(4) Uani 1 2 d S T P . .
H3 H 0.375992 0.269969 0.624005 0.137 Uiso 1 2 calc R U P . .
O1W O 0.1572(4) 0.3428(4) 0.500000 0.169(6) Uani 1 4 d DS TU P . .
H1O1 H 0.1228(5) 0.3361(8) 0.500000 0.254 Uiso 1 2 d DS U P . .
O2W O 0.0795(5) 0.2300(6) 0.500(7) 0.260(13) Uani 0.28 1 d D U P A -1
H1O2 H 0.088902 0.196334 0.501788 0.391 Uiso 0.28 1 d DS U P B -1
H2O2 H 0.106966 0.251374 0.495942 0.391 Uiso 0.28 1 d D U P C -1
 
loop_
 _atom_site_aniso_label
 _atom_site_aniso_U_11
 _atom_site_aniso_U_22
 _atom_site_aniso_U_33
 _atom_site_aniso_U_23
 _atom_site_aniso_U_13
 _atom_site_aniso_U_12
Cu1 0.1058(13) 0.1058(13) 0.1010(16) 0.000 0.000 0.0113(12)
O1 0.122(5) 0.112(5) 0.131(5) -0.006(4) -0.019(4) 0.020(4)
C1 0.109(6) 0.109(6) 0.110(9) 0.004(5) 0.004(5) -0.012(8)
C2 0.116(6) 0.116(6) 0.099(8) -0.008(5) -0.008(5) -0.003(8)
C3 0.115(6) 0.114(9) 0.115(6) -0.003(6) -0.026(8) 0.003(6)
O1W 0.157(7) 0.157(7) 0.193(12) 0.000 0.000 0.032(9)
O2W 0.199(17) 0.34(2) 0.245(19) 0.00(2) 0.00(2) -0.019(16)
 
_geom_special_details
;
 All esds (except the esd in the dihedral angle between two l.s. planes)
 are estimated using the full covariance matrix.  The cell esds are taken
 into account individually in the estimation of esds in distances, angles
 and torsion angles; correlations between esds in cell parameters are only
 used when they are defined by crystal symmetry.  An approximate (isotropic)
 treatment of cell esds is used for estimating esds involving l.s. planes.
;
 
loop_
 _geom_bond_atom_site_label_1
 _geom_bond_atom_site_label_2
 _geom_bond_distance
 _geom_bond_site_symmetry_2
 _geom_bond_publ_flag
Cu1 O1 1.940(7) 98_556 ?
Cu1 O1 1.941(7) . ?
Cu1 O1 1.941(7) 86_556 ?
Cu1 O1 1.941(7) 181 ?
Cu1 O1W 2.136(16) . ?
Cu1 Cu1 2.621(4) 169_556 ?
O1 C1 1.268(7) . ?
C1 C2 1.5102(10) . ?
C2 C3 1.358(8) . ?
C2 C3 1.358(8) 11_566 ?
C3 H3 0.9300 . ?
O1W H1O1 0.919(7) . ?
O1W H1O1 0.919(7) 86_556 ?
O2W H1O2 0.920(2) . ?
O2W H2O2 0.920(3) . ?
 
loop_
 _geom_angle_atom_site_label_1
 _geom_angle_atom_site_label_2
 _geom_angle_atom_site_label_3
 _geom_angle
 _geom_angle_site_symmetry_1
 _geom_angle_site_symmetry_3
 _geom_angle_publ_flag
O1 Cu1 O1 89.0(4) 98_556 . ?
O1 Cu1 O1 90.0(4) 98_556 86_556 ?
O1 Cu1 O1 168.9(4) . 86_556 ?
O1 Cu1 O1 168.9(4) 98_556 181 ?
O1 Cu1 O1 90.0(4) . 181 ?
O1 Cu1 O1 89.0(4) 86_556 181 ?
O1 Cu1 O1W 95.54(18) 98_556 . ?
O1 Cu1 O1W 95.54(18) . . ?
O1 Cu1 O1W 95.54(18) 86_556 . ?
O1 Cu1 O1W 95.54(18) 181 . ?
O1 Cu1 Cu1 84.46(18) 98_556 169_556 ?
O1 Cu1 Cu1 84.46(18) . 169_556 ?
O1 Cu1 Cu1 84.46(18) 86_556 169_556 ?
O1 Cu1 Cu1 84.46(18) 181 169_556 ?
O1W Cu1 Cu1 180.0(4) . 169_556 ?
C1 O1 Cu1 122.8(6) . . ?
O1 C1 O1 124.8(10) . 110 ?
O1 C1 C2 117.6(5) . . ?
O1 C1 C2 117.6(5) 110 . ?
C3 C2 C3 118.5(13) . 11_566 ?
C3 C2 C1 120.4(6) . . ?
C3 C2 C1 120.4(6) 11_566 . ?
C2 C3 C2 121.2(13) . 8_656 ?
C2 C3 H3 119.4 . . ?
C2 C3 H3 119.4 8_656 . ?
Cu1 O1W H1O1 124.0(13) . . ?
Cu1 O1W H1O1 124.0(13) . 86_556 ?
H1O1 O1W H1O1 112(3) . 86_556 ?
H1O2 O2W H2O2 112.4(6) . . ?
 
loop_
 _geom_torsion_atom_site_label_1
 _geom_torsion_atom_site_label_2
 _geom_torsion_atom_site_label_3
 _geom_torsion_atom_site_label_4
 _geom_torsion
 _geom_torsion_site_symmetry_1
 _geom_torsion_site_symmetry_2
 _geom_torsion_site_symmetry_3
 _geom_torsion_site_symmetry_4
 _geom_torsion_publ_flag
Cu1 O1 C1 O1 9.4(18) . . . 110 ?
Cu1 O1 C1 C2 -173.0(7) . . . . ?
O1 C1 C2 C3 175.9(11) . . . . ?
O1 C1 C2 C3 -6.3(19) 110 . . . ?
O1 C1 C2 C3 6.3(19) . . . 11_566 ?
O1 C1 C2 C3 -175.9(11) 110 . . 11_566 ?
C3 C2 C3 C2 -8(3) 11_566 . . 8_656 ?
C1 C2 C3 C2 -177.9(9) . . . 8_656 ?
 
loop_
 _geom_hbond_atom_site_label_D 
 _geom_hbond_atom_site_label_H 
 _geom_hbond_atom_site_label_A 
 _geom_hbond_distance_DH 
 _geom_hbond_distance_HA 
 _geom_hbond_distance_DA 
 _geom_hbond_angle_DHA 
 _geom_hbond_site_symmetry_A 
 _geom_hbond_publ_flag
O2W^a H2O2^a O1  0.920(3) 2.483(7) 3.05(10) 120(9) 181 yes
O2W^a H2O2^a O1  0.920(3) 2.363(7) 3.06(7) 132(7) 86_556 yes
 
_refine_diff_density_max    0.662
_refine_diff_density_min   -0.323
_refine_diff_density_rms    0.134

_shelx_res_file
;
TITL H2O-HK(7th) in Fm-3m
    H2O-HK(7th).res
    created by SHELXL-2018/3 at 19:14:10 on 19-Apr-2021
CELL  0.63000  26.2647  26.2647  26.2647   90.000   90.000   90.000
ZERR   16.000   0.0030   0.0030   0.0030    0.000    0.000    0.000
LATT  4
SYMM -X, -Y, Z
SYMM -X, Y, -Z
SYMM X, -Y, -Z
SYMM Z, X, Y
SYMM Z, -X, -Y
SYMM -Z, -X, Y
SYMM -Z, X, -Y
SYMM Y, Z, X
SYMM -Y, Z, -X
SYMM Y, -Z, -X
SYMM -Y, -Z, X
SYMM Y, X, -Z
SYMM -Y, -X, -Z
SYMM Y, -X, Z
SYMM -Y, X, Z
SYMM X, Z, -Y
SYMM -X, Z, Y
SYMM -X, -Z, -Y
SYMM X, -Z, Y
SYMM Z, Y, -X
SYMM Z, -Y, X
SYMM -Z, Y, X
SYMM -Z, -Y, -X
SFAC C H O CU
DISP C          0.0021         0.0012           9.00
DISP H          0.0000         0.0000           0.66
DISP O          0.0080         0.0047          23.75
DISP Cu         0.3383         1.0252        3719.19
UNIT 288 299.52 293.76 48
ACTA
OMIT -3 52
OMIT 0 0 8
OMIT 1 1 3
OMIT 3 13 15
OMIT 0 2 4
OMIT 0 4 6
OMIT 3 5 5
OMIT 2 2 4
OMIT 4 4 6
OMIT 8 8 16
OMIT 6 12 34
OMIT 1 3 3
OMIT 3 21 27
OMIT 13 19 27
OMIT 2 6 34
L.S. 20
BOND $H
SIZE 0.054 0.052 0.050
TEMP 25.15
LIST 4
CONF
WPDB
EQIV $2 -y+1/2, -x+1/2, z
HTAB O2W O1_$2
HTAB O2W O1_$1
MERG 2
FMAP -2
PLAN -10
WGHT    0.200000
FVAR       0.06531
CU1   4    0.214713    0.285287    0.500000    10.25000    0.10575    0.10575 =
         0.10103    0.00000    0.00000    0.01133
O1    3    0.256687    0.317171    0.551774    11.00000    0.12216    0.11209 =
         0.13131   -0.00596   -0.01923    0.02005
DFIX 1.51 0.001 C1 C2
C1    1    0.296525    0.296525    0.569551    10.50000    0.10935    0.10935 =
         0.11001    0.00367    0.00367   -0.01240
C2    1    0.322353    0.322353    0.613957    10.50000    0.11552    0.11552 =
         0.09890   -0.00798   -0.00798   -0.00297
C3    1    0.363296    0.300486    0.636704    10.50000    0.11485    0.11359 =
         0.11485   -0.00285   -0.02639    0.00285
AFIX  43
H3    2    0.375992    0.269969    0.624005    10.50000   -1.20000

AFIX   0
SIMU 0.01 O1W
DELU 0.01 O1W
ISOR 0.01 O1W
EQIV $1 0.5-y, 0.5-x, 1-z
DFIX 0.92 0.01 O1W H1O1 O1W H1O1_$1
DANG 1.52 0.02 H1O1 H1O1_$1
REM  coordinated H2O 10.25 site
O1W   3    0.157194    0.342806    0.500000    10.25000    0.15720    0.15720 =
         0.19345    0.00000    0.00000    0.03203
H1O1  2    0.122835    0.336149    0.500000    10.50000   -1.50000

REM Free H2O #1 10.5 site
PART -1
ISOR 0.01 O2W
DFIX 0.92 0.001 O2W H1O2 O2W H2O2
DANG 1.52 0.001 H1O2 H2O2
O2W   3    0.079500    0.230049    0.500232    10.28000    0.19909    0.33697 =
         0.24506   -0.00028   -0.00025   -0.01871
H1O2  2   10.088902   10.196334   10.501788    10.28000   -1.50000
H2O2  2   10.106966   10.251374   10.495942    10.28000   -1.50000
PART 0
HKLF 4


REM  H2O-HK(7th) in Fm-3m
REM wR2 = 0.3950, GooF = S = 1.014, Restrained GooF = 1.049 for all data
REM R1 = 0.1144 for 402 Fo > 4sig(Fo) and 0.2286 for all 1319 data
REM 47 parameters refined using 19 restraints

END

WGHT      0.2000      0.0000

REM Highest difference peak  0.662,  deepest hole -0.323,  1-sigma level  0.134
Q1    1   0.1942  0.2628  0.5229  11.00000  0.05    0.66
Q2    1   0.2398  0.2602  0.4782  10.50000  0.05    0.64
Q3    1   0.0000  0.0000  0.0000  10.02083  0.05    0.60
Q4    1   0.2500  0.2500  0.4937  10.25000  0.05    0.59
Q5    1   0.1932  0.3068  0.5182  10.50000  0.05    0.54
Q6    1   0.0715  0.1908  0.5000  10.50000  0.05    0.48
Q7    1   0.0000  0.0262  0.0262  10.25000  0.05    0.45
Q8    1   0.2500  0.2500  0.2500  10.04167  0.05    0.44
Q9    1   0.0168  0.0168  0.0168  10.16667  0.05    0.44
Q10   1   0.2663  0.2663  0.2337  10.16667  0.05    0.40
;
_shelx_res_checksum   62184

_shelx_hkl_file
;
   4  -4  -4 1745.33   83.97
  -4   4   4 1684.19   80.17
   6  -6  -6  664.44   29.35
  -6   6   6  647.59   29.08
   8  -8  -8  333.85   19.97
  -8   8   8  338.33   20.79
   9  -9  -9  324.34   19.43
  -9   9   9  328.41   21.06
  10 -10 -10  336.43   21.33
 -10  10  10  357.76   23.64
  11 -11 -11   -0.95   12.91
 -11  11  11   -1.09   15.08
  12 -12 -12  115.49   15.76
 -12  12  12  124.46   16.85
  13 -13 -13  -17.80   14.13
 -13  13  13    0.00   16.31
  14 -14 -14   63.45   17.53
 -14  14  14  110.74   18.75
  15 -15 -15   14.13   14.00
 -15  15  15   -0.27   17.12
  16 -16 -16   68.21   16.17
 -16  16  16   48.51   21.47
  17 -17 -17   -5.03   14.40
 -17  17  17   -5.98   17.66
  18 -18 -18   13.59   17.26
 -18  18  18  -27.04   20.11
  19 -19 -19   -9.65   14.81
 -19  19  19    5.30   13.04
  20 -20 -20    9.65   13.72
 -20  20  20    4.48   11.55
  21 -21 -21   -5.44   15.08
 -21  21  21   -4.08   13.18
  22 -22 -22  -11.69    9.65
 -22  22  22   10.33   12.50
  23 -23 -23   20.38   18.21
 -23  23  23   -1.49   11.28
  24 -22 -24   26.22   21.88
 -23  21  23   -1.36   12.23
  23 -21 -23   -7.20   11.01
 -22  20  22  -17.80   14.67
  22 -20 -22  -12.50   12.77
 -21  19  21    4.76   14.13
  21 -19 -21    3.80   12.91
 -20  18  20   -1.90   17.80
  20 -18 -20   13.59   15.22
 -19  17  19    1.90   18.48
  19 -17 -19  -19.16   14.54
 -18  16  18    1.63   19.02
  18 -16 -18   -9.24   16.03
 -17  15  17  -12.77   18.62
  17 -15 -17  -10.87   15.76
 -16  14  16   42.12   18.48
  16 -14 -16    6.79   16.17
 -15  13  15   -6.25   16.44
  15 -13 -15   13.59   15.63
 -14  12  14   28.81   15.76
  14 -12 -14   16.71   15.22
 -13  11  13   14.40   28.53
  13 -11 -13    6.93   24.46
 -12  10  12   12.77   14.00
  12 -10 -12   21.06   12.91
 -11   9  11   40.49   15.22
  11  -9 -11   75.28   21.33
 -10   8  10   55.30   14.13
  10  -8 -10   66.99   15.22
  -9   7   9  192.54   16.31
   9  -7  -9  198.11   20.92
  -8   6   8  384.26   19.70
   8  -6  -8  398.39   27.45
  -7   5   7  577.61   25.41
   7  -5  -7  579.78   34.92
  -6   4   6  638.08   38.59
   6  -4  -6  670.69   41.17
  -4   2   4  545.54   30.98
   4  -2  -4  582.09   22.83
  -3   1   3  275.69   18.89
   3  -1  -3  302.60   14.27
  -2   0   2 4130.77  152.32
   2   0  -2 3941.23  106.26
   1   1  -1   78.94    5.16
   1  -3  -1   27.85    3.67
  -1   3   1   26.36    3.40
   2  -4  -2  667.29   37.50
  -2   4   2  689.57   38.18
   3  -5  -3  102.45   10.33
  -3   5   3  100.00    9.78
   4  -6  -4   16.85    7.20
  -4   6   4   21.74    8.29
   5  -7  -5   26.36    8.15
  -5   7   5   29.76    8.97
   6  -8  -6  153.54   13.72
  -6   8   6  142.81   20.92
   7  -9  -7  238.46   15.76
  -7   9   7  218.08   16.03
   8 -10  -8   12.91   12.91
  -8  10   8   -9.65   14.67
   9 -11  -9   28.67   11.55
  -9  11   9   11.28   12.36
  10 -12 -10    4.89   13.45
 -10  12  10    6.79   14.27
  11 -13 -11   -0.27   13.32
 -11  13  11    2.17   16.17
  12 -14 -12  -14.95   14.13
 -12  14  12  -23.51   16.44
  13 -15 -13    7.74   13.32
 -13  15  13    4.62   15.76
  14 -16 -14    7.20   14.81
 -14  16  14    0.68   23.91
  15 -17 -15  -25.95   14.81
 -15  17  15   -1.49   17.80
  16 -18 -16    0.95   17.66
 -16  18  16  -29.49   19.70
  17 -19 -17   -2.45   14.67
 -17  19  17   16.71   18.21
  18 -20 -18  -11.01   14.00
 -18  20  18   21.47   15.76
  19 -21 -19   -5.16   13.59
 -19  21  19   13.86   13.45
  20 -22 -20    0.14   11.41
 -20  22  20   -2.17   14.00
  21 -23 -21   -2.58   11.55
 -21  23  21    0.95   14.81
  22 -24 -22  -14.00   19.70
 -22  24  22    0.27   11.28
 -23  25  23   -3.80   13.59
 -24  20  24    4.21   10.33
  24 -20 -24    7.47   20.11
 -23  19  23   -3.80   12.77
  23 -19 -23    6.25   13.32
 -22  18  22   -5.71   14.40
  22 -18 -22   -2.04   13.86
 -21  17  21    0.27   15.08
  21 -17 -21   -8.29   13.45
 -20  16  20  -15.76   17.94
  20 -16 -20   -2.85   21.60
 -19  15  19  -12.50   17.94
  19 -15 -19    0.82   14.95
 -18  14  18   21.06   17.66
  18 -14 -18   -3.13   14.67
 -17  13  17    0.54   20.38
  17 -13 -17   -3.13   17.66
 -16  12  16   69.84   17.94
  16 -12 -16   51.63   22.56
 -15  11  15  -23.23   17.53
  15 -11 -15   13.18   24.59
 -14  10  14   90.63   17.80
  14 -10 -14   68.48   25.68
 -13   9  13   15.22   16.98
  13  -9 -13  -23.37   24.32
 -12   8  12   96.34   16.31
  12  -8 -12  122.56   20.11
 -11   7  11  142.53   24.87
  11  -7 -11  160.06   24.05
 -10   6  10   52.18   17.53
  10  -6 -10   48.51   11.55
  -9   5   9 2219.54   95.11
   9  -5  -9 2266.82  100.68
  -8   4   8   83.70   19.29
   8  -4  -8   92.94   11.69
  -7   3   7 1152.10   56.80
   7  -3  -7 1150.33   56.39
  -6   2   6   28.40   12.36
   6  -2  -6   43.34    8.97
  -5   1   5  837.54   45.25
   5  -1  -5  850.04   43.62
  -4   0   4 3954.68  148.38
   4   0  -4 4083.63  155.44
  -3  -1   3  318.22   12.36
   3   1  -3  343.09   13.72
  -1  -3   1   22.15    1.90
   1   3  -1   20.25    2.58
   0  -4   0 9999.00  333.30
   1  -5  -1    5.71    4.76
  -1   5   1    7.34    5.03
   2  -6  -2  215.64   12.23
  -2   6   2  213.33   12.23
  -3   7   3  504.64   20.92
   4  -8  -4  217.95   13.45
  -4   8   4  202.59   12.36
   6 -10  -6   75.00   11.01
  -6  10   6   79.22   12.50
   7 -11  -7  384.26   19.70
  -7  11   7  343.63   19.16
   8 -12  -8   33.70   11.28
  -8  12   8   26.22   11.01
   9 -13  -9    9.51   12.36
  -9  13   9   21.06   12.77
  10 -14 -10   62.91   14.54
 -10  14  10   58.56   15.49
  11 -15 -11   -1.36   12.23
 -11  15  11  -10.33   14.13
  12 -16 -12   49.87   13.72
 -12  16  12   56.12   16.44
  13 -17 -13  -15.90   13.45
 -13  17  13   20.38   15.35
  14 -18 -14   40.49   15.63
 -14  18  14   33.02   16.71
  15 -19 -15   13.45   14.13
 -15  19  15   -5.57   17.26
  16 -20 -16   -4.21   14.95
 -16  20  16   -8.29   18.62
  17 -21 -17    6.66   13.72
 -17  21  17    1.36   16.17
  18 -22 -18   -2.85   12.77
 -18  22  18   -1.36   14.13
  19 -23 -19   13.59   13.45
 -19  23  19    2.99   14.27
  20 -24 -20    0.68   10.19
 -20  24  20    0.41   15.22
  21 -25 -21    9.38   21.60
 -21  25  21    0.41   15.49
  22 -26 -22   -6.79   17.66
 -22  26  22   -7.34   19.57
 -25  19  25   10.73   18.48
 -24  18  24   -3.26   12.23
  24 -18 -24   -0.14   11.14
 -23  17  23   18.75   13.45
  23 -17 -23    0.82   13.32
 -22  16  22    3.80   19.57
  22 -16 -22   -9.78   20.92
 -21  15  21  -10.33   16.58
  21 -15 -21    8.15   22.28
 -20  14  20   -6.52   17.39
  20 -14 -20   11.41   21.88
 -19  13  19   12.64   19.97
  19 -13 -19   31.52   22.69
 -18  12  18   20.92   17.39
  18 -12 -18   38.32   20.79
 -17  11  17    0.82   22.42
  17 -11 -17   13.86   25.68
 -16  10  16   31.80   25.95
  16 -10 -16    0.68   15.90
 -15   9  15   14.27   28.53
  15  -9 -15  -11.01   15.22
 -14   8  14   36.41   20.65
  14  -8 -14    5.98   12.91
 -13   7  13    7.88   24.87
  13  -7 -13  -27.04   14.13
 -12   6  12   47.01   19.43
  12  -6 -12   53.94   14.13
 -11   5  11  115.90   14.40
  11  -5 -11  122.83   13.86
 -10   4  10  169.03   14.54
  10  -4 -10  172.29   14.95
  -9   3   9   29.49   10.33
   9  -3  -9    2.85   11.55
  -8   2   8   60.46   10.73
   8  -2  -8   37.09    9.92
  -7   1   7  205.72   12.23
   7  -1  -7  221.48   12.77
  -6   0   6  198.92   18.62
   6   0  -6  211.02   13.04
  -5  -1   5  847.46   29.89
   5   1  -5  885.51   30.71
  -4  -2   4  522.31   19.29
   4   2  -4  605.06   22.01
  -2  -4   2  650.17   21.47
  -1  -5   1   11.41    3.40
   1   5  -1    0.82    4.89
   0  -6   0  960.10   27.45
   1  -7  -1   42.67    6.93
   3  -9  -3   10.60    8.15
  -3   9   3    3.80    8.42
   5 -11  -5   11.96   11.01
  -5  11   5   -0.41   11.01
   6 -12  -6   55.30   10.60
  -6  12   6   50.95   11.14
   7 -13  -7   92.67   11.82
  -7  13   7   95.52   13.04
   8 -14  -8  -19.16   10.73
  -8  14   8   -1.09   12.36
   9 -15  -9   73.92   14.95
  -9  15   9   75.14   16.58
  10 -16 -10  -10.33   13.32
 -10  16  10    8.97   14.95
  11 -17 -11   21.74   14.81
 -11  17  11   16.44   14.00
  12 -18 -12    4.89   12.64
 -12  18  12    4.89   14.95
  13 -19 -13   20.38   15.08
 -13  19  13   -3.67   15.35
  14 -20 -14    8.56   14.81
 -14  20  14  -16.98   18.89
  15 -21 -15   -2.99   13.72
 -15  21  15  -13.59   16.71
  16 -22 -16   17.94   15.35
 -16  22  16  -20.52   16.17
  17 -23 -17    2.72   13.59
 -17  23  17   14.40   15.49
  18 -24 -18   -1.63   12.64
 -18  24  18    1.36   14.67
  19 -25 -19   -2.31   11.28
 -19  25  19    9.65   16.44
  20 -26 -20  -17.12   18.62
 -20  26  20    7.34   14.67
  21 -27 -21    7.34   21.47
 -21  27  21   -9.38   17.80
 -22  28  22    6.39   18.62
 -26  18  26   -4.62   20.25
 -25  17  25  -21.06   20.52
  25 -17 -25    2.17   19.43
  24 -16 -24    0.41   26.90
 -23  15  23    5.44   12.77
  23 -15 -23   -6.66   22.69
 -22  14  22   15.08   20.52
  22 -14 -22   11.55   15.76
 -21  13  21   10.46   25.41
  21 -13 -21    8.29   14.40
 -20  12  20  -11.28   22.69
  20 -12 -20   -7.07   15.08
 -19  11  19   12.77   25.00
  19 -11 -19    8.42   15.35
 -18  10  18   25.54   27.31
  18 -10 -18   -1.77   23.91
 -17   9  17   14.95   15.49
  17  -9 -17    0.14   13.86
 -16   8  16   17.80   25.41
  16  -8 -16    2.58   15.35
 -15   7  15   16.17   16.58
  15  -7 -15    2.58   13.72
 -14   6  14   11.01   16.98
  14  -6 -14   22.96   14.27
 -13   5  13   51.36   26.50
  13  -5 -13   38.86   15.76
 -12   4  12   47.96   14.13
  12  -4 -12   53.54   13.32
 -11   3  11  288.60   18.07
  11  -3 -11  275.29   18.21
 -10   2  10   81.93   12.36
  10  -2 -10   97.97   11.41
  -9   1   9  432.22   19.29
   9  -1  -9  476.11   20.65
  -8   0   8  205.99   12.23
   8   0  -8  225.15   13.45
  -7  -1   7  197.84   11.82
   7   1  -7  195.66   11.55
  -6  -2   6   37.50    8.97
   6   2  -6   33.15    8.70
  -4  -4   4 1674.95   51.63
   4   4  -4 1700.22   51.63
  -3  -5   3  116.72    8.29
   3   5  -3  123.10   12.09
  -2  -6   2  207.62    8.42
   2   6  -2  214.68    8.97
  -1  -7   1   50.00    8.29
   1  -9  -1    9.78    6.39
  -1   9   1    7.07    7.07
   2 -10  -2  269.31   12.77
  -2  10   2  263.19   12.77
   3 -11  -3  494.45   28.53
  -3  11   3  465.92   19.70
   4 -12  -4   32.61    8.42
  -4  12   4    8.97   15.76
   5 -13  -5  125.69   11.55
  -5  13   5   91.58   12.50
   6 -14  -6   22.28   10.33
  -6  14   6   13.04   11.28
   7 -15  -7    0.00   11.69
  -7  15   7   -1.36   12.36
   8 -16  -8   11.14   14.40
  -8  16   8   13.59   14.67
   9 -17  -9    8.42   12.64
  -9  17   9   10.87   16.85
  10 -18 -10   39.81   14.81
 -10  18  10   23.64   16.58
  11 -19 -11   20.11   12.50
 -11  19  11   10.19   15.49
  12 -20 -12   -5.16   13.04
 -12  20  12    7.88   15.76
  13 -21 -13    2.85   14.54
 -13  21  13    3.94   25.14
  14 -22 -14    3.94   15.22
 -14  22  14   19.29   17.26
  15 -23 -15   16.98   13.59
 -15  23  15   10.46   16.58
  16 -24 -16    8.02   15.76
 -16  24  16  -19.02   18.89
  17 -25 -17  -10.87   13.59
 -17  25  17    7.20   16.17
  18 -26 -18    1.36   12.09
 -18  26  18   14.00   15.35
  19 -27 -19   -0.68    7.74
 -19  27  19    2.72   14.00
  20 -28 -20  -13.32   20.11
 -20  28  20   -4.08   16.71
 -21  29  21   -7.88   13.18
 -26  16  26    2.58   20.38
  26 -16 -26   -5.84   16.85
  25 -15 -25   -5.03   11.41
 -24  14  24   -9.10   23.10
  24 -14 -24    3.26   14.27
 -23  13  23   -1.90   14.13
  23 -13 -23   -9.24   15.22
 -22  12  22    5.98   16.03
  22 -12 -22   11.82   15.63
 -21  11  21    9.92   16.71
  21 -11 -21   18.07   15.08
 -20  10  20   26.09   19.02
  20 -10 -20    5.57   17.66
 -19   9  19   13.04   17.12
  19  -9 -19    0.68   15.63
 -18   8  18    8.29   19.43
  18  -8 -18   30.44   15.22
 -17   7  17   21.33   16.58
  17  -7 -17   24.46   14.54
 -16   6  16   13.59   19.16
  16  -6 -16   16.85   16.71
 -15   5  15   -5.44   16.98
  15  -5 -15    0.14   15.08
 -14   4  14  126.50   15.49
  14  -4 -14  122.02   16.58
 -13   3  13   23.91   14.54
  13  -3 -13    2.45   14.95
 -12   2  12  654.79   38.45
  12  -2 -12  664.16   38.32
 -11   1  11    0.00   11.01
  11  -1 -11   -3.80   11.55
 -10   0  10  249.20   13.86
  10   0 -10  251.37   14.13
  -9  -1   9  396.76   18.89
   9   1  -9  407.36   18.34
  -8  -2   8   36.41    9.78
   8   2  -8   57.20    9.24
  -6  -4   6  603.15   23.10
   6   4  -6  596.50   22.56
  -5  -5   5 5663.19  208.43
   5   5  -5 5132.73  187.10
  -4  -6   4   -5.84    8.83
  -3  -7   3  540.65   27.99
   3   7  -3  511.03   26.77
  -2  -8   2  934.83   27.04
   2   8  -2  898.01   37.09
  -1  -9   1    3.53    4.89
   1   9  -1    5.57    5.44
   0 -10   0  951.54   26.36
   0  10   0  887.82   26.09
   1 -11  -1   22.28    6.52
  -1  11   1   -5.30    6.66
   2 -12  -2  292.13   13.18
  -2  12   2  291.18   12.91
   3 -13  -3   17.26    8.83
  -3  13   3    3.13    9.65
   4 -14  -4  210.88   13.04
  -4  14   4  198.79   13.45
   5 -15  -5   91.17   11.28
  -5  15   5   97.70   12.91
   6 -16  -6    5.57    9.92
  -6  16   6   16.71   10.73
   7 -17  -7  172.29   14.54
  -7  17   7  183.43   16.71
   8 -18  -8   22.15   14.13
  -8  18   8   35.06   16.17
   9 -19  -9   79.49   13.04
  -9  19   9   70.25   16.31
  10 -20 -10   13.59   12.23
 -10  20  10   15.63   13.04
  11 -21 -11    8.02   13.45
 -11  21  11   22.28   16.03
  12 -22 -12    1.77   13.04
 -12  22  12   -3.94   16.71
  13 -23 -13   -3.67   14.81
 -13  23  13   -4.76   16.98
  14 -24 -14   10.33   13.86
 -14  24  14   -2.85   24.05
  15 -25 -15    8.97   13.45
 -15  25  15    7.07   15.08
  16 -26 -16    4.21   13.04
 -16  26  16  -14.54   18.34
  17 -27 -17    4.62   11.96
 -17  27  17  -11.82   16.17
  18 -28 -18    7.34   14.54
 -18  28  18    8.70   20.79
  19 -29 -19   -6.52   17.39
 -19  29  19  -11.28   14.00
  20 -30 -20   -2.31   13.59
 -20  30  20   15.35   15.76
 -27  15  27    9.38   21.06
 -26  14  26   -3.94   19.57
  26 -14 -26    5.71   11.41
 -25  13  25   -2.99   12.91
  25 -13 -25    4.08   12.36
 -24  12  24   -6.52   11.96
  24 -12 -24   -2.17   13.04
 -23  11  23    0.27   18.34
  23 -11 -23  -17.94   17.12
 -22  10  22   12.09   15.76
  22 -10 -22    8.29   14.40
 -21   9  21   -6.93   18.07
  21  -9 -21   10.33   15.35
 -20   8  20  -16.44   17.66
  20  -8 -20   -3.53   14.67
 -19   7  19   -1.49   18.89
  19  -7 -19    2.17   16.31
 -18   6  18    9.51   18.75
  18  -6 -18   11.96   16.44
 -17   5  17    9.92   17.94
  17  -5 -17  -19.43   17.66
 -16   4  16    1.77   17.26
  16  -4 -16    3.26   12.77
 -15   3  15    6.25   13.72
  15  -3 -15   11.55   12.64
 -14   2  14   54.62   14.00
  14  -2 -14   24.46   14.13
 -13   1  13   15.49   22.56
  13  -1 -13   27.04   20.38
 -12   0  12   80.03   14.00
  12   0 -12   69.98   12.23
 -11  -1  11    4.76   10.19
  11   1 -11    1.36    9.38
 -10  -2  10   82.88   11.82
  10   2 -10   84.11   10.87
  -9  -3   9   26.50   10.87
   9   3  -9   19.84   10.05
  -8  -4   8   58.29    8.29
   8   4  -8   77.04    7.88
  -7  -5   7  476.25   19.29
   7   5  -7  463.88   26.09
  -6  -6   6  624.49   33.43
   6   6  -6  635.77   32.88
  -5  -7   5   31.39    5.84
   5   7  -5   24.59    6.25
  -4  -8   4  204.09    9.78
   4   8  -4  200.15    9.51
  -3  -9   3    7.74    6.39
   3   9  -3    8.42    4.89
  -2 -10   2  299.47   16.31
   2  10  -2  284.80   11.41
  -1 -11   1   -2.45    7.34
   1  11  -1    3.53    5.57
   0 -12   0   16.71    6.39
   0  12   0   17.53    6.66
   1 -13  -1   40.22    8.15
  -1  13   1   38.59    8.97
   2 -14  -2    8.97    8.70
  -2  14   2   18.48    9.38
   3 -15  -3    3.67    9.10
  -3  15   3   -0.95   10.46
   4 -16  -4   -0.14   12.64
  -4  16   4   21.20   11.28
   5 -17  -5    1.36   10.05
  -5  17   5   -4.48   12.36
   6 -18  -6   -0.54   10.73
  -6  18   6   -3.13   14.13
   7 -19  -7   14.95   10.46
  -7  19   7   19.70   13.86
   8 -20  -8    4.08   13.04
  -8  20   8   12.50   11.82
   9 -21  -9   -7.20   12.77
  -9  21   9   18.75   14.13
  10 -22 -10    5.57   12.36
 -10  22  10    7.34   14.13
  11 -23 -11    1.36   13.32
 -11  23  11    1.49   13.32
  12 -24 -12   -4.21   13.86
 -12  24  12    7.07   22.01
  13 -25 -13    8.97   13.72
 -13  25  13   -2.58   16.71
  14 -26 -14   10.19   14.81
 -14  26  14   -7.07   17.80
  15 -27 -15    2.31   16.85
 -15  27  15    9.10   22.83
  16 -28 -16  -26.63   13.72
 -16  28  16  -11.55   13.86
  17 -29 -17   -0.95    8.42
  18 -30 -18    4.89   18.07
  19 -31 -19    2.45   10.46
 -27  13  27    2.58   14.13
  27 -13 -27   -0.41    7.88
 -26  12  26   11.41   11.01
  26 -12 -26    0.68    8.70
 -25  11  25    2.58   13.45
  25 -11 -25    0.82   13.32
 -24  10  24   13.04   14.95
  24 -10 -24    8.29   14.40
 -23   9  23   -0.68   16.03
  23  -9 -23   12.23   14.27
 -22   8  22    3.26   16.85
  22  -8 -22    9.24   14.67
 -21   7  21   17.12   18.34
  21  -7 -21   -0.41   15.90
 -20   6  20    1.63   18.48
  20  -6 -20   -6.93   27.85
 -19   5  19   19.43   17.26
  19  -5 -19   21.20   15.49
 -18   4  18   -4.35   15.63
  18  -4 -18   -5.16   14.81
 -17   3  17    6.66   17.12
  17  -3 -17    0.27   14.67
 -16   2  16   70.66   15.63
  16  -2 -16   74.19   14.67
 -15   1  15   27.58   13.86
  15  -1 -15   30.03   12.36
 -14   0  14  684.82   43.48
  14   0 -14  716.75   45.65
 -13  -1  13   38.18   15.08
  13   1 -13    1.22   11.14
 -12  -2  12  647.86   25.95
  12   2 -12  628.84   25.27
 -11  -3  11  292.00   16.31
  11   3 -11  288.47   15.49
 -10  -4  10  173.65   13.59
  10   4 -10  148.38   11.82
  -9  -5   9 1936.51   79.08
   9   5  -9 1904.31   82.21
  -8  -6   8  363.88   22.15
   8   6  -8  342.82   24.19
  -7  -7   7 4436.50  169.57
   5   9  -5 1668.15   67.80
  -4 -10   4 1178.18   42.26
   4  10  -4 1387.43   49.32
  -3 -11   3  581.41   26.22
   3  11  -3  562.94   26.36
  -2 -12   2  291.59   12.23
   2  12  -2  302.19   12.36
  -1 -13   1   35.87    6.66
   1  13  -1   31.80    7.07
   0  14   0  656.69   29.49
   1 -15  -1    2.45    7.74
  -1  15   1    9.38    8.29
   2 -16  -2  253.95   13.86
  -2  16   2  256.13   14.95
   3 -17  -3   57.34   10.33
  -3  17   3   60.06   11.96
   4 -18  -4   21.47   11.01
  -4  18   4   21.88   12.36
   5 -19  -5   76.77   12.50
  -5  19   5  112.51   14.40
   6 -20  -6    5.30   11.96
  -6  20   6   -9.65   14.95
   7 -21  -7   82.34   13.59
  -7  21   7   69.98   15.22
   8 -22  -8   24.87   16.03
  -8  22   8   18.34   12.91
   9 -23  -9   39.95   21.60
  -9  23   9   15.22   14.54
  10 -24 -10   -7.47   11.01
 -10  24  10    6.93   14.27
  11 -25 -11   -1.09   11.82
 -11  25  11   -7.47   14.95
  12 -26 -12   -4.08   12.50
 -12  26  12   15.76   17.39
  13 -27 -13    3.94   13.04
 -13  27  13  -12.77   16.71
  14 -28 -14    6.39   13.45
 -14  28  14   12.77   23.37
  15 -29 -15   -3.40   11.96
 -15  29  15   31.25   24.87
  16 -30 -16    3.26    8.83
 -16  30  16   -1.90   15.63
  17 -31 -17   -9.51   17.26
  18 -32 -18  -25.27   16.31
  19 -33 -19   -5.98   11.82
  28 -12 -28   -2.72   11.01
  27 -11 -27    8.56   18.48
 -26  10  26    2.04   10.87
  26 -10 -26    6.66   10.87
 -25   9  25    7.74   15.22
  25  -9 -25    8.15   13.45
 -24   8  24    2.31   14.40
  24  -8 -24    4.76   15.76
 -23   7  23    6.11   18.21
  23  -7 -23    8.42   18.07
 -22   6  22  -17.80   15.08
  22  -6 -22   -5.84   14.40
 -21   5  21   -6.93   17.94
  21  -5 -21    9.51   14.40
 -20   4  20   22.42   17.66
  20  -4 -20   -4.76   13.86
 -19   3  19   15.76   15.63
  19  -3 -19  -20.79   15.63
 -18   2  18  -16.58   17.26
  18  -2 -18   16.58   14.95
 -17   1  17   14.67   14.67
  17  -1 -17   17.53   13.45
 -16   0  16   17.12   14.00
  16   0 -16   -2.04   13.45
 -15  -1  15   34.10   14.13
  15   1 -15   11.82   21.60
 -14  -2  14   58.43   25.27
  14   2 -14   53.94   13.59
 -13  -3  13   -1.36   11.96
  13   3 -13   19.02   11.41
 -12  -4  12   40.63   12.09
  12   4 -12   47.69   10.33
 -11  -5  11  130.85   13.18
  11   5 -11  104.62   10.46
 -10  -6  10   41.58    9.24
  10   6 -10   55.98    8.29
  -9  -7   9  198.38   13.32
   9   7  -9  189.00   11.69
  -8  -8   8  306.67   21.33
   8   8  -8  298.11   15.22
  -7  -9   7  181.80   11.41
   7   9  -7  178.13   10.46
  -6 -10   6   79.62    7.88
   6  10  -6   64.68    7.34
  -5 -11   5   11.14    5.57
   5  11  -5   22.56    6.11
  -4 -12   4   29.08    7.34
   4  12  -4   41.99    5.84
  -3 -13   3   17.39    6.25
   3  13  -3   30.98    6.66
  -2 -14   2   20.92    6.66
   2  14  -2   19.29    7.07
  -1 -15   1    5.57    7.34
   1  15  -1    6.25    7.88
   0 -16   0  206.40   11.28
   0  16   0  224.74   12.77
   1 -17  -1    9.24    8.56
  -1  17   1   18.75    9.65
   2 -18  -2   19.02    9.92
  -2  18   2   17.26   10.33
   3 -19  -3   20.79   11.28
  -3  19   3   16.58   11.41
   4 -20  -4    7.20   10.87
  -4  20   4   -6.39   12.09
   5 -21  -5   17.26   12.50
  -5  21   5   -8.97   14.27
   6 -22  -6    1.63   12.23
  -6  22   6  -14.67   14.13
   7 -23  -7    2.45   11.69
  -7  23   7   14.54   13.59
   8 -24  -8   -2.04   12.50
  -8  24   8   -3.13   14.13
   9 -25  -9    4.76   12.23
  -9  25   9   -6.66   14.00
  10 -26 -10    8.70   13.72
 -10  26  10  -11.69   16.85
  11 -27 -11    3.13   12.23
 -11  27  11    0.41   13.04
  12 -28 -12    2.85   12.36
 -12  28  12    1.90   14.00
  13 -29 -13   -5.98   11.55
 -13  29  13   -1.22   28.81
  14 -30 -14   -6.52    9.92
 -14  30  14   18.89   13.32
  15 -31 -15   -6.11    9.51
 -15  31  15    2.85   24.59
  16 -32 -16  -11.01   18.07
 -16  32  16    1.63   17.94
  17 -33 -17   -1.09   15.08
  28 -10 -28   -5.57   12.77
 -27   9  27   -2.04   17.12
  27  -9 -27    3.53    9.24
 -26   8  26   11.01   16.31
  26  -8 -26    1.77   14.00
 -25   7  25   -4.48   14.40
  25  -7 -25    5.16   12.64
 -24   6  24   -5.16   15.49
  24  -6 -24   -4.62   16.03
 -23   5  23   -9.78   14.81
  23  -5 -23   -3.53   14.13
 -22   4  22   15.22   16.85
  22  -4 -22   -3.40   14.13
 -21   3  21   15.08   17.26
  21  -3 -21    3.26   13.59
 -20   2  20   -0.82   16.31
  20  -2 -20   21.33   15.35
 -19   1  19  -11.82   16.03
  19  -1 -19    3.26   14.67
 -18   0  18   29.49   19.97
  18   0 -18    6.25   19.16
 -17  -1  17   31.80   20.11
  17   1 -17   16.17   12.91
 -16  -2  16   88.32   23.91
  16   2 -16  115.49   24.05
 -15  -3  15    2.04   21.60
  15   3 -15   -0.27   15.49
 -14  -4  14  135.47   14.81
  14   4 -14  112.78   12.64
 -13  -5  13   11.41   10.46
  13   5 -13   28.53   10.19
 -12  -6  12   38.86   10.46
  12   6 -12   50.14    9.51
 -11  -7  11  145.39   12.09
  11   7 -11  151.23   12.77
 -10  -8  10   59.65    8.70
  10   8 -10   49.59    9.38
  -9  -9   9  294.04   14.27
   9   9  -9  280.72   13.32
  -8 -10   8    9.65    7.07
   8  10  -8    1.09    8.15
   7  11  -7  363.20   21.33
  -6 -12   6   83.29    7.74
   6  12  -6   80.57    9.24
  -5 -13   5  132.48    8.02
   5  13  -5  128.13    7.88
   4  14  -4  201.23   10.46
  -3 -15   3    3.40    6.93
   3  15  -3    6.39    7.47
  -2 -16   2  284.25   12.77
   2  16  -2  274.47   13.18
  -1 -17   1   -1.90   10.05
   1  17  -1   11.01    7.74
   0 -18   0  151.50   10.73
   0  18   0  149.46   12.36
   1 -19  -1   27.31    9.38
  -1  19   1   28.40   10.33
   2 -20  -2   36.55    9.65
  -2  20   2   45.52   11.96
   3 -21  -3   38.45   11.01
  -3  21   3   51.23   12.50
   4 -22  -4   -6.66    9.92
  -4  22   4    6.79   13.04
   5 -23  -5   58.83   11.69
  -5  23   5   42.94   14.13
   6 -24  -6    3.40   11.14
  -6  24   6   -2.85   11.41
   7 -25  -7   -0.27   12.23
  -7  25   7    0.14   14.40
   8 -26  -8    5.30   12.50
  -8  26   8   25.54   14.27
   9 -27  -9   -1.36   11.82
  -9  27   9   -3.13   13.18
  10 -28 -10    6.25   13.86
 -10  28  10   -7.34   15.08
  11 -29 -11   12.23   12.36
 -11  29  11   -5.71   13.45
  12 -30 -12   -2.45   10.46
 -12  30  12   -1.36   13.86
  13 -31 -13    9.51   17.26
 -13  31  13    0.41   13.04
  14 -32 -14   -2.17   14.40
 -14  32  14    5.57   12.23
  15 -33 -15   18.62   16.71
 -15  33  15    2.45   13.59
  16 -34 -16    2.99   16.44
 -17  35  17  -20.25   19.43
 -28   8  28    7.88   18.07
  28  -8 -28    5.03   16.03
 -27   7  27  -20.25   23.91
  27  -7 -27   14.00    9.38
 -26   6  26   -2.85   13.18
  26  -6 -26   -1.09   11.14
 -25   5  25    9.24   14.00
  25  -5 -25    2.45   13.72
 -24   4  24    5.03   15.22
  24  -4 -24  -16.85   13.59
 -23   3  23   -5.44   18.62
  23  -3 -23   -1.36   13.72
 -22   2  22    0.54   16.17
  22  -2 -22   12.36   14.54
 -21   1  21  -10.46   18.62
  21  -1 -21   -8.29   16.44
 -20   0  20   -1.77   18.89
  20   0 -20  -11.82   16.44
 -19  -1  19  -12.36   15.08
  19   1 -19   -1.09   19.97
 -18  -2  18   11.01   20.79
  18   2 -18    0.41   23.23
 -17  -3  17   43.89   23.64
  17   3 -17   24.19   21.74
 -16  -4  16    0.41   18.89
  16   4 -16   26.22   17.80
 -15  -5  15    0.14   11.96
  15   5 -15   -1.90   11.14
 -14  -6  14   -0.82   10.46
  14   6 -14    3.53   10.60
 -13  -7  13    0.95   11.01
  13   7 -13   13.32   11.14
 -12  -8  12   75.55   10.60
  12   8 -12   79.22   10.05
 -11  -9  11   35.19   10.46
  11   9 -11   42.12    9.65
 -10 -10  10  299.88   22.56
  10  10 -10  320.40   22.96
  -9 -11   9   26.90    8.56
   9  11  -9   18.62    7.88
  -8 -12   8   29.35   12.64
   8  12  -8   33.43   12.23
  -7 -13   7   96.20   12.36
   7  13  -7   79.76   13.59
  -6 -14   6   29.76    9.10
   6  14  -6   24.05    7.07
  -5 -15   5  108.57    7.74
   5  15  -5  121.61    8.42
  -4 -16   4   11.96   10.05
   4  16  -4    1.63    7.47
  -3 -17   3   43.89    7.74
   3  17  -3   61.55    8.56
  -2 -18   2   22.56    8.02
   2  18  -2   22.96    8.97
  -1 -19   1   11.01    8.15
   1  19  -1   14.27    9.10
   0 -20   0   17.26    8.70
   0  20   0    7.20   10.33
   1 -21  -1   12.09   10.60
  -1  21   1   -5.44   11.14
   2 -22  -2   27.99   13.86
  -2  22   2    0.27   11.41
   3 -23  -3    8.97   10.19
  -3  23   3   -0.14   12.09
   4 -24  -4   -3.40   11.28
  -4  24   4   11.41   12.91
   5 -25  -5    2.45   11.55
  -5  25   5   -3.94   11.96
   6 -26  -6   11.14   12.64
  -6  26   6    2.17   15.90
   7 -27  -7  -11.01   11.41
  -7  27   7    8.42   12.77
   8 -28  -8    3.94   12.23
  -8  28   8   -5.84   13.18
   9 -29  -9    2.31   12.09
  -9  29   9    7.07   13.32
  10 -30 -10   -3.67   10.87
 -10  30  10  -10.60   17.12
  11 -31 -11    2.99   10.60
 -11  31  11   12.36   13.86
 -12  32  12   -2.58   15.35
  13 -33 -13   -0.14   15.08
 -13  33  13   -1.22   12.91
  14 -34 -14  -10.73   16.85
 -14  34  14    1.49   10.33
  15 -35 -15    9.24   14.40
 -15  35  15   20.11   18.89
 -29   7  29    0.27   17.26
 -28   6  28   -1.22   18.62
  28  -6 -28    0.68   19.43
 -27   5  27    3.94   21.06
  27  -5 -27    2.17   10.19
 -26   4  26    2.99   17.39
  26  -4 -26    1.09   14.40
 -25   3  25    1.36   15.49
  25  -3 -25    6.52   13.59
 -24   2  24   12.64   18.07
  24  -2 -24   -5.03   14.54
 -23   1  23   -4.62   15.08
  23  -1 -23   -8.56   12.23
 -22   0  22  -12.36   15.63
  22   0 -22   -5.98   12.91
 -21  -1  21  -23.23   16.44
  21   1 -21    3.53   14.13
 -20  -2  20  -15.49   20.38
  20   2 -20  -11.01   20.52
 -19  -3  19   13.18   24.46
  19   3 -19   -8.56   24.05
 -18  -4  18   -4.62   18.89
  18   4 -18    6.93   17.39
 -17  -5  17  -18.89   19.97
  17   5 -17   16.85   18.75
 -16  -6  16    9.92   11.41
  16   6 -16   21.88   11.82
 -15  -7  15   -2.45   20.65
  15   7 -15    1.90   11.14
 -14  -8  14    0.00   12.09
  14   8 -14   -3.67   12.36
 -13  -9  13    4.89   11.96
  13   9 -13    7.88    9.65
 -12 -10  12    7.61    9.38
  12  10 -12   10.19    9.92
 -11 -11  11    2.99    9.38
  11  11 -11    6.25    8.97
 -10 -12  10    0.41    9.24
  10  12 -10    4.35    8.02
  -9 -13   9   -6.66   12.64
   9  13  -9    9.24    8.56
  -8 -14   8    2.45    6.93
   8  14  -8   -2.85    7.47
  -7 -15   7    0.41    6.93
   7  15  -7   10.33    7.07
  -6 -16   6   11.01    6.93
   6  16  -6   -7.34    7.34
  -5 -17   5   -7.47    9.38
   5  17  -5    8.29    8.02
  -4 -18   4   20.38    8.15
   4  18  -4   33.70   12.64
  -3 -19   3   18.34    8.29
   3  19  -3   17.39    8.70
  -2 -20   2   38.18    8.29
   2  20  -2   28.13    9.78
  -1 -21   1   13.04    9.24
   1  21  -1   -5.16   10.46
   0 -22   0    4.35    8.97
   0  22   0    6.66   10.33
   1 -23  -1   18.89    9.78
  -1  23   1    9.38   11.69
   2 -24  -2   -1.63    9.24
  -2  24   2  -10.46   12.09
   3 -25  -3    8.02   10.33
  -3  25   3    3.26   11.96
   4 -26  -4    8.02   11.01
  -4  26   4   -2.99   12.64
   5 -27  -5   16.58   11.01
  -5  27   5    1.49   11.96
   6 -28  -6   -4.62   11.69
  -6  28   6  -14.67   14.00
   7 -29  -7   10.05   11.01
  -7  29   7   -1.63   12.77
   8 -30  -8   -3.67   11.28
  -8  30   8    9.65   12.91
   9 -31  -9   -2.17    9.65
  -9  31   9    7.20   12.64
  10 -32 -10    4.35   11.96
 -10  32  10   -8.56   14.54
  11 -33 -11   -3.26   10.05
 -11  33  11    5.57   14.95
  12 -34 -12    1.36    7.20
 -12  34  12   -0.41   11.14
  13 -35 -13   -9.38   15.49
 -13  35  13   -0.14   11.69
  14 -36 -14    1.36   14.67
 -29   5  29    0.41   19.43
  29  -5 -29   -0.14   11.01
 -28   4  28  -10.19   21.47
  28  -4 -28    6.52   12.23
 -27   3  27    0.95   12.77
  27  -3 -27   -7.61    9.92
 -26   2  26   -4.89   18.75
  26  -2 -26    7.47   12.23
 -25   1  25   -1.09   16.17
  25  -1 -25    0.95   11.82
 -24   0  24    1.90   14.40
  24   0 -24   -3.94   10.87
 -23  -1  23  -15.08   15.22
  23   1 -23    3.26   12.77
 -22  -2  22    8.83   13.86
  22   2 -22   10.33   11.96
 -21  -3  21    3.80   15.22
  21   3 -21   26.22   24.46
 -20  -4  20   -6.11   23.51
  20   4 -20    1.63   22.96
 -19  -5  19   -1.22   19.29
  19   5 -19   35.46   20.38
 -18  -6  18  -10.87   17.53
  18   6 -18   15.08   21.06
 -17  -7  17    2.45   12.50
  17   7 -17   18.75   11.28
 -16  -8  16    9.51   13.45
  16   8 -16    8.15   12.50
 -15  -9  15    0.41   12.23
  15   9 -15   10.73   11.82
 -14 -10  14   79.22   12.50
  14  10 -14   73.24   11.82
 -13 -11  13    9.38    9.10
  13  11 -13   -3.40   10.19
 -12 -12  12   90.49   11.01
  12  12 -12   78.81   11.96
 -11 -13  11   15.76    9.38
 -10 -14  10   51.36    8.70
  10  14 -10   48.10    8.97
  -9 -15   9   66.44    8.97
   9  15  -9   60.06    9.24
  -8 -16   8   14.67    9.51
   8  16  -8   12.50    8.02
  -7 -17   7  184.52   13.86
   7  17  -7  158.43   15.35
  -5 -19   5   90.77   13.86
   5  19  -5   81.12    9.78
  -4 -20   4   -5.98    8.02
   4  20  -4   -6.25    8.97
  -3 -21   3   54.08    9.65
   3  21  -3   54.21   10.05
  -2 -22   2    8.70    8.97
   2  22  -2    9.65   15.08
  -1 -23   1   -2.99    8.70
   1  23  -1    6.66    9.38
   0 -24   0   17.94    8.70
   0  24   0   14.81   14.67
   1 -25  -1   -0.54    9.24
  -1  25   1   -5.57   10.60
   2 -26  -2   11.14   10.33
  -2  26   2   14.67   11.55
   3 -27  -3   -6.11   10.33
  -3  27   3    2.31   11.14
   4 -28  -4    7.61   11.01
  -4  28   4   22.56   12.23
   5 -29  -5    4.21   14.54
  -5  29   5  -10.46   11.82
   6 -30  -6    3.80   11.14
  -6  30   6    4.21   13.32
   7 -31  -7    3.94    9.78
  -7  31   7    7.20   11.55
   8 -32  -8   -3.53   11.14
  -8  32   8  -13.59   12.36
   9 -33  -9    1.90   11.14
  -9  33   9   -8.56   13.59
  10 -34 -10   -0.82    9.78
 -10  34  10   -4.76   11.41
  11 -35 -11    2.72    9.92
 -11  35  11   -2.17   11.01
  12 -36 -12   -0.14   15.22
  13 -37 -13   -1.09   15.76
 -29   3  29    4.21   21.47
  29  -3 -29    3.53   10.05
 -28   2  28    2.58   14.13
  28  -2 -28    1.63    9.78
 -27   1  27    2.04   14.13
  27  -1 -27   -4.62   11.28
 -26   0  26    2.85   14.40
  26   0 -26   -5.44   11.41
 -25  -1  25   -4.08   16.17
  25   1 -25   -2.31   10.60
 -24  -2  24   -1.36   15.08
  24   2 -24   13.32   10.60
 -23  -3  23   -8.97   12.91
  23   3 -23   -1.09   12.64
 -22  -4  22    6.93   23.91
  22   4 -22    0.68   11.82
 -21  -5  21   -4.21   19.16
  21   5 -21   -8.29   18.34
 -20  -6  20    7.47   20.52
  20   6 -20   20.52   21.88
 -19  -7  19  -11.82   22.01
  19   7 -19    5.44   20.79
 -18  -8  18    1.90   11.28
  18   8 -18   -1.90   10.73
 -17  -9  17  -20.65   11.28
  17   9 -17  -10.33   10.73
 -16 -10  16    2.45   10.73
  16  10 -16   -2.04   11.28
 -15 -11  15   -3.40   10.46
  15  11 -15    6.52   10.19
 -14 -12  14   21.47   10.60
  14  12 -14    5.57   10.33
 -13 -13  13    7.47    9.51
  13  13 -13   -8.83    9.38
 -12 -14  12   -1.49    9.10
  12  14 -12   12.91   13.72
 -11 -15  11    0.54    8.56
  11  15 -11  -11.96    8.42
 -10 -16  10   14.67    7.74
  10  16 -10   -3.67    8.56
  -9 -17   9    8.42    7.47
   9  17  -9    2.45    7.88
  -8 -18   8   22.28    7.20
   8  18  -8   17.53    8.15
  -7 -19   7   12.36   10.33
   7  19  -7    9.38   11.82
  -6 -20   6   -3.53    7.88
   6  20  -6    7.74    8.29
   5  21  -5   11.55    8.97
  -4 -22   4    4.89    8.29
   4  22  -4    7.47    8.83
  -3 -23   3   -2.04    8.42
   3  23  -3    8.42    9.65
  -2 -24   2   -2.45    8.70
   2  24  -2   10.46    9.78
  -1 -25   1   -2.72    8.83
   1  25  -1    1.90   10.33
   0 -26   0  -10.33    9.38
   0  26   0    4.08   17.94
   1 -27  -1   -8.15   15.63
  -1  27   1   -2.72   10.05
   2 -28  -2   -2.85    9.65
  -2  28   2    7.61   10.60
   3 -29  -3  -14.81   13.72
  -3  29   3   -2.58   11.14
   4 -30  -4  -10.05   10.60
  -4  30   4   -3.53   12.36
   5 -31  -5    6.52   10.19
  -5  31   5   -0.41   12.09
   6 -32  -6   -8.83   11.14
  -6  32   6   -2.04   10.87
   7 -33  -7   -5.57   11.41
  -7  33   7    1.49   12.09
   8 -34  -8   -3.26   10.60
  -8  34   8  -10.33   11.82
   9 -35  -9   -5.30    8.83
  -9  35   9   -0.14   10.33
  10 -36 -10    1.63   11.28
 -10  36  10    5.57   14.54
  11 -37 -11   -3.13   14.27
 -29   1  29    8.15   17.53
  29  -1 -29    0.27    9.51
 -28   0  28   -7.20   22.42
  28   0 -28   -5.30   11.01
 -27  -1  27    1.90   10.87
  27   1 -27   -5.03   10.60
 -26  -2  26    8.29   16.58
  26   2 -26  -10.60   11.69
 -25  -3  25   11.14   14.40
  25   3 -25    8.97   11.55
 -24  -4  24    5.44   13.45
  24   4 -24    0.00   12.36
 -23  -5  23   31.25   19.29
  23   5 -23  -21.20   17.66
 -22  -6  22    1.77   18.75
  22   6 -22    2.31   13.72
 -21  -7  21    3.26   12.23
  21   7 -21   14.95   13.86
 -20  -8  20    7.07   11.28
  20   8 -20   -3.26   11.14
 -19  -9  19    4.89   12.77
  19   9 -19   17.26   13.59
 -18 -10  18    6.66   14.13
  18  10 -18    2.04   12.23
 -17 -11  17   -1.63   18.07
  17  11 -17    8.83   10.73
 -16 -12  16   34.38   11.96
  16  12 -16   27.45   10.87
 -15 -13  15   -4.48    9.92
  15  13 -15    8.42   10.05
 -14 -14  14   58.02   11.14
  14  14 -14   53.40   10.46
 -13 -15  13    2.72    8.97
  13  15 -13   -3.67   13.45
 -12 -16  12   35.87   15.22
  12  16 -12   57.34    9.51
 -11 -17  11   13.45    8.15
  11  17 -11   17.39    8.97
 -10 -18  10   19.57    7.61
  10  18 -10   11.69    8.70
   9  19  -9   63.32    9.51
  -8 -20   8   18.75    7.74
   8  20  -8   21.88    9.10
  -7 -21   7   71.61   12.23
   7  21  -7   88.32    9.24
  -6 -22   6    0.41   10.19
   6  22  -6    1.49   12.36
  -5 -23   5   33.02   10.33
   5  23  -5   52.18    9.65
  -4 -24   4   -0.68   10.46
   4  24  -4    8.83   12.09
  -3 -25   3    3.53    8.70
   3  25  -3    7.74    9.38
  -2 -26   2    2.17   11.55
   2  26  -2   -0.82   10.46
  -1 -27   1   -3.40    9.24
   1  27  -1    7.74   10.87
   0 -28   0   20.92    9.51
   0  28   0   10.19   11.14
   1 -29  -1    2.17   10.19
  -1  29   1   -4.62    9.78
   2 -30  -2   14.81   14.13
  -2  30   2   16.98   10.60
   3 -31  -3   -2.31   10.73
  -3  31   3   -6.39   11.69
   4 -32  -4   16.31   10.19
  -4  32   4    7.34   11.28
   5 -33  -5  -11.14   11.28
  -5  33   5    6.25   11.69
   6 -34  -6   12.09   11.14
  -6  34   6   -9.51   11.01
   7 -35  -7   -1.77   11.01
  -7  35   7   -1.63   16.44
   8 -36  -8   -1.22    8.42
  -8  36   8   -5.84   15.76
   9 -37  -9   -2.17    8.29
  -9  37   9   -0.41   12.09
  10 -38 -10   11.82   18.07
  11 -39 -11   -0.68   15.49
 -30   0  30   -3.26   10.73
 -29  -1  29   30.71   20.25
  29   1 -29    5.30   16.31
 -28  -2  28    4.76   14.00
  28   2 -28    0.95   12.09
 -27  -3  27   -2.85   14.13
  27   3 -27    0.54   10.33
 -26  -4  26  -10.05   14.54
  26   4 -26   -3.53   12.09
 -25  -5  25    5.98   14.81
  25   5 -25   -5.16   10.73
 -24  -6  24   -1.49   11.14
  24   6 -24    4.35   11.01
 -23  -7  23    3.80   11.41
  23   7 -23   -0.82   11.41
 -22  -8  22   -2.04   11.69
  22   8 -22   -7.74   11.96
 -21  -9  21    1.90    9.92
  21   9 -21    0.68   10.46
 -20 -10  20   -4.89   12.91
  20  10 -20   -5.16   12.50
 -19 -11  19    2.04   11.41
  19  11 -19    4.89   10.73
 -18 -12  18    2.99   10.19
  18  12 -18   -0.41   12.36
 -17 -13  17    0.14    9.65
  17  13 -17   -1.49   10.60
 -16 -14  16   17.12   10.33
  16  14 -16    1.90   10.46
 -15 -15  15    9.51   10.46
  15  15 -15   20.65   14.40
 -14 -16  14    0.95    8.70
  14  16 -14    2.31   14.00
 -13 -17  13   -0.95    8.97
  13  17 -13    8.83    8.56
 -12 -18  12    4.48    7.74
  12  18 -12   -2.85   13.18
 -11 -19  11   12.64    7.61
  11  19 -11    7.61    8.02
 -10 -20  10    5.30   11.01
  10  20 -10   13.45    8.56
  -9 -21   9    5.84    7.34
   9  21  -9   -8.56    8.29
  -8 -22   8   21.88    7.34
   8  22  -8   19.29    8.56
  -7 -23   7   -1.77    7.34
   7  23  -7   -4.08    8.70
  -6 -24   6    2.31    7.47
   6  24  -6    0.54    7.20
  -5 -25   5    6.39   10.87
   5  25  -5   -3.80    8.97
  -4 -26   4  -11.82   11.69
   4  26  -4   10.46    9.24
  -3 -27   3    0.41    8.42
   3  27  -3   -5.16    9.65
  -2 -28   2   -2.58    8.83
   2  28  -2   17.53   13.86
  -1 -29   1   -8.02    8.70
   1  29  -1   -5.03   10.19
   0 -30   0   -1.49    8.97
   0  30   0  -10.73   10.46
   1 -31  -1    3.94   12.23
  -1  31   1   -4.62    9.51
   2 -32  -2   17.80    9.78
  -2  32   2    3.53    9.51
   3 -33  -3   -2.72    9.51
  -3  33   3   -2.72   10.73
   4 -34  -4   -6.93    9.38
  -4  34   4    6.93   14.00
   5 -35  -5    8.02   10.19
  -5  35   5    3.94   10.19
   6 -36  -6   -0.82    9.65
  -6  36   6   -7.61   14.67
   7 -37  -7    2.31    8.83
  -7  37   7    5.84   14.27
   8 -38  -8   -2.72    8.02
   9 -39  -9    4.48   13.45
  10 -40 -10   -7.74   10.19
 -30  -2  30   -3.67    9.24
 -29  -3  29    5.57    9.92
  29   3 -29   14.67   10.60
 -28  -4  28    3.80   14.13
  28   4 -28   -4.35   12.77
 -27  -5  27    0.95   12.91
  27   5 -27    3.40   11.41
 -26  -6  26   18.48   11.69
  26   6 -26   -0.54   16.71
 -25  -7  25    8.70   13.18
  25   7 -25    0.00   10.46
 -24  -8  24    1.90   10.60
  24   8 -24   -4.21   10.19
 -23  -9  23   12.91   12.64
  23   9 -23    7.20   12.09
 -22 -10  22   -3.40   11.55
  22  10 -22   -0.54   10.33
 -21 -11  21    1.22   11.55
  21  11 -21    6.66   11.14
 -20 -12  20    8.42   10.87
  20  12 -20   -3.80   11.55
 -19 -13  19    5.30   12.36
  19  13 -19   13.04    9.78
 -18 -14  18   -0.27   11.41
  18  14 -18   16.17   10.73
 -17 -15  17    5.44   16.03
  17  15 -17  -12.23    9.51
 -16 -16  16   21.74   11.01
  16  16 -16   19.29   15.90
 -15 -17  15   -9.65   14.54
  15  17 -15   -1.90    9.51
 -14 -18  14   16.03   14.81
  14  18 -14   12.50    9.78
 -13 -19  13   -3.26   13.32
  13  19 -13   -5.98   14.00
 -12 -20  12    2.17    8.02
  12  20 -12   16.17   11.55
 -11 -21  11   37.37   11.41
  11  21 -11    8.83    8.97
 -10 -22  10    5.16    7.61
  10  22 -10    9.24    9.10
  -9 -23   9   37.77    7.47
   9  23  -9   26.90    9.10
  -8 -24   8    4.35    7.47
   8  24  -8   -6.25    8.02
  -7 -25   7    6.93    7.07
   7  25  -7   12.36    8.29
  -6 -26   6   -1.49    7.47
   6  26  -6    0.82    8.15
  -5 -27   5   -3.26   10.33
   5  27  -5    0.95    8.97
  -4 -28   4    6.11    9.65
   4  28  -4    0.27    8.83
  -3 -29   3    4.48    8.29
   3  29  -3   -2.99    9.10
  -2 -30   2    2.31    7.47
   2  30  -2   23.23   10.05
  -1 -31   1    2.99    9.78
   1  31  -1    2.04    9.24
   0 -32   0    2.58    8.42
   0  32   0   14.40   12.77
   1 -33  -1   -7.20    9.24
  -1  33   1    8.56    9.51
   2 -34  -2   -2.31    8.42
  -2  34   2    0.41    8.97
   3 -35  -3   -0.68    8.97
  -3  35   3    7.74   11.96
   4 -36  -4  -12.77    9.24
  -4  36   4    3.13    9.10
   5 -37  -5    4.76    8.02
  -5  37   5    6.79   13.86
   6 -38  -6   -8.02    9.51
   7 -39  -7    4.62    7.74
   8 -40  -8   -0.54   12.91
 -30  -4  30   -3.94    7.74
 -29  -5  29   -1.49    7.47
  29   5 -29    0.41    8.42
 -28  -6  28    0.14    9.38
  28   6 -28    0.41    7.74
 -27  -7  27    0.14    7.88
  27   7 -27    3.13   15.22
 -26  -8  26    1.77   11.41
  26   8 -26   -9.65   15.90
 -25  -9  25   12.50   10.73
  25   9 -25    5.16   13.45
 -24 -10  24   -5.44   10.87
  24  10 -24   -2.58   11.69
 -23 -11  23    4.62   14.81
  23  11 -23   11.82   11.28
 -22 -12  22  -14.81   18.21
  22  12 -22    6.39    9.78
 -21 -13  21    3.94   11.69
  21  13 -21   -4.89    7.88
 -20 -14  20    3.94   10.19
  20  14 -20    2.85   10.60
 -19 -15  19   -2.31   11.28
  19  15 -19   -2.04   10.46
 -18 -16  18    1.77   10.87
  18  16 -18   19.84   16.44
 -17 -17  17    6.39    8.70
  17  17 -17   -2.31   16.17
 -16 -18  16    1.09    9.51
  16  18 -16    7.74    9.78
 -15 -19  15   -3.53    8.97
  15  19 -15    0.00    9.10
 -14 -20  14    4.21    8.70
  14  20 -14    9.92    9.38
 -13 -21  13    6.79   11.96
  13  21 -13    4.62    8.97
 -12 -22  12   -7.20   10.73
  12  22 -12   -4.89   12.09
 -11 -23  11   -2.85    7.34
  11  23 -11    1.09    8.42
 -10 -24  10    8.70    7.07
  10  24 -10   -5.30    8.29
  -9 -25   9   -2.17    6.93
   9  25  -9    8.83    8.15
  -8 -26   8    5.98    6.93
   8  26  -8    7.20    7.61
  -7 -27   7    0.54    6.79
   7  27  -7    2.58    7.88
  -6 -28   6    2.31    6.66
   6  28  -6    2.45    7.74
  -5 -29   5   14.54   10.05
   5  29  -5   -1.63    8.56
  -4 -30   4   -4.89    9.65
   4  30  -4    2.99    7.74
  -3 -31   3    6.66    7.20
   3  31  -3   -2.99    8.29
  -2 -32   2   -0.41    6.93
   2  32  -2   -0.82    8.15
  -1 -33   1    2.31   10.60
   1  33  -1   -4.08    8.70
   0 -34   0    0.41    8.15
   0  34   0    2.45   10.46
   1 -35  -1    7.20    8.83
  -1  35   1   -3.53    8.29
   2 -36  -2    1.63    8.70
  -2  36   2   74.87   14.00
   3 -37  -3   -0.82    7.61
  -3  37   3   -0.68    9.10
   4 -38  -4    3.26    7.20
   5 -39  -5   -3.94    9.65
   6 -40  -6    4.21    7.20
 -29  -7  29   -1.90   11.82
  29   7 -29    1.22   10.87
 -28  -8  28   -8.70   12.36
  28   8 -28   -0.41   12.64
 -27  -9  27   10.73   14.27
  27   9 -27   20.38   14.95
 -26 -10  26  -16.71   19.97
  26  10 -26   -0.41   11.14
 -25 -11  25    7.74   11.01
  25  11 -25    2.04   10.19
 -24 -12  24    5.03   11.82
  24  12 -24   -0.14   10.73
 -23 -13  23   -0.82    8.97
  23  13 -23    7.07    9.65
 -22 -14  22    4.89    9.78
  22  14 -22   -2.04    9.24
 -21 -15  21   -1.09    9.78
  21  15 -21   -4.76    9.24
 -20 -16  20   -6.66    8.83
  20  16 -20  -10.87    9.78
 -19 -17  19    0.82   10.46
  19  17 -19   -3.80   15.90
 -18 -18  18    8.42    9.51
  18  18 -18   -5.16   14.00
 -17 -19  17    5.71    8.56
  17  19 -17   10.60   10.19
 -16 -20  16   -2.17    9.51
  16  20 -16    4.08   15.22
 -15 -21  15   -4.35   12.91
  15  21 -15    1.36   13.04
 -14 -22  14    5.98    8.29
  14  22 -14    0.54    8.70
 -13 -23  13    0.82    7.47
  13  23 -13  -10.87    8.42
 -12 -24  12   -1.90    7.88
  12  24 -12   13.45    8.97
 -11 -25  11   -6.79    6.93
  11  25 -11    6.79    8.15
 -10 -26  10    5.57    7.20
  10  26 -10   -1.77    8.29
  -9 -27   9  -11.14    8.70
   9  27  -9    8.15    7.61
  -8 -28   8    3.94    6.52
   8  28  -8    0.14    6.93
  -7 -29   7    4.62    6.52
   7  29  -7    2.31    7.20
  -6 -30   6    2.17    5.84
   6  30  -6   -4.89    6.25
  -5 -31   5    5.03    8.15
   5  31  -5    0.68    7.47
  -4 -32   4   -8.42    8.29
   4  32  -4    0.95    7.47
  -3 -33   3   -0.27    7.07
   3  33  -3    0.82    6.93
  -2 -34   2   -0.27    7.07
   2  34  -2   11.55    8.02
  -1 -35   1   -3.26    6.93
   1  35  -1    2.45    7.20
   0  36   0   -3.80    9.24
   1 -37  -1    2.58    8.97
  -1  37   1   -0.41   11.28
   2 -38  -2   -0.27    7.34
   3 -39  -3   -1.49    6.11
 -30  -8  30    8.15   11.28
  30   8 -30   -4.21    9.24
 -29  -9  29   -0.82   10.60
  29   9 -29   -5.03   12.91
 -28 -10  28    4.08   13.45
 -27 -11  27   -1.22   11.41
 -26 -12  26   11.28    9.65
  26  12 -26  -10.05   13.59
 -25 -13  25    1.09    8.83
  25  13 -25    9.10   14.00
 -24 -14  24    1.36    9.10
  24  14 -24   -6.66    8.97
 -23 -15  23   -0.41    8.70
  23  15 -23  -10.46    8.97
 -22 -16  22    6.93    8.56
  22  16 -22    7.07    9.38
 -21 -17  21    3.13    8.70
  21  17 -21   -0.82   13.72
 -20 -18  20   -0.82   13.32
  20  18 -20   -0.68   14.54
 -19 -19  19    9.24    9.51
  19  19 -19    0.41    9.65
 -18 -20  18   10.60   13.32
  18  20 -18   -5.84    8.02
 -17 -21  17    6.11    8.83
  17  21 -17   -0.54    9.24
 -16 -22  16   -4.21    8.42
  16  22 -16    8.42    8.70
 -15 -23  15    7.61    8.29
  15  23 -15    4.08    8.15
 -14 -24  14   11.01    7.61
  14  24 -14   -2.99    7.74
 -13 -25  13   -5.71    6.79
  13  25 -13   -0.82   10.73
 -12 -26  12    2.31    7.07
  12  26 -12    7.34    7.20
 -11 -27  11   -4.35    6.11
  11  27 -11   -1.63    7.61
 -10 -28  10   -0.68    5.57
  10  28 -10    5.03    7.07
  -9 -29   9   -6.25    5.98
   9  29  -9    1.22    6.79
  -8 -30   8    1.77    5.57
   8  30  -8   -7.34    6.52
  -7 -31   7    1.90    4.89
   7  31  -7    4.48    5.84
  -6 -32   6    0.95    4.89
   6  32  -6    0.00    5.98
  -5 -33   5   -0.68    7.74
   5  33  -5   -0.54    6.25
  -4 -34   4   -5.16    7.74
   4  34  -4   -2.31    5.98
  -3 -35   3   -3.40    8.56
   3  35  -3    1.63    5.30
  -2 -36   2    2.85    9.24
   2  36  -2   -3.40    6.11
  -1 -37   1   -0.14    8.83
   1  37  -1    2.04    5.30
   0 -38   0    1.63    8.02
   0  38   0    0.68   13.04
  -1  39   1   -1.90    7.74
 -27 -13  27    1.77   11.14
 -26 -14  26    7.34   10.19
  25  15 -25   -1.77   12.64
 -24 -16  24   -3.13   15.08
  24  16 -24    1.49    8.02
 -23 -17  23    3.26    7.20
  23  17 -23    3.67   11.14
 -22 -18  22    0.27    6.25
  22  18 -22  -15.22   11.55
 -21 -19  21   -2.99    6.11
  21  19 -21    4.08   10.87
 -20 -20  20    5.03    7.88
  20  20 -20    0.95    7.34
 -19 -21  19   -0.54    8.56
  19  21 -19    5.98    7.88
  18  22 -18   -4.21    7.74
 -17 -23  17   -6.39    7.88
  17  23 -17   -7.34    7.74
 -16 -24  16    5.71    7.34
  16  24 -16    3.26    7.88
 -15 -25  15   -7.88   10.33
  15  25 -15    0.54    6.66
 -14 -26  14   -5.98    9.38
  14  26 -14    1.22    8.56
 -13 -27  13   -2.04    6.25
  13  27 -13   -3.40    6.52
 -12 -28  12   -1.09    6.11
  12  28 -12   -0.14    8.42
 -11 -29  11    0.14    5.30
  11  29 -11   -6.25    5.71
 -10 -30  10    4.35    4.76
  -9 -31   9   -1.49    6.39
   9  31  -9    5.57    7.07
  -8 -32   8   -0.41    3.67
   8  32  -8    0.00    4.48
  -7 -33   7   -4.21    6.25
  -6 -34   6    1.49    4.62
  -5 -35   5    0.14    7.47
   5  35  -5    1.90    6.52
  -4 -36   4    0.41    5.16
  -3 -37   3    2.17    6.66
   0  40   0   -2.31    9.10
 -24 -18  24   -7.34   12.23
 -23 -19  23   -5.44   13.59
 -22 -20  22   -7.07   11.69
 -21 -21  21    2.31    8.15
 -20 -22  20    9.78    9.10
  20  22 -20   -0.14    8.29
  19  23 -19    4.21    9.51
  18  24 -18    2.31    7.20
 -17 -25  17   -0.54    6.79
  17  25 -17   14.00    6.79
 -16 -26  16    4.08    5.98
  16  26 -16    1.36    5.03
 -15 -27  15   -0.82    5.44
  15  27 -15    0.68    5.44
 -14 -28  14   -4.76    9.24
  14  28 -14    1.77    5.16
 -13 -29  13   -0.68    7.74
  13  29 -13    2.72    4.48
  12  30 -12    1.36    4.35
  11  31 -11   -1.22    4.62
  10  32 -10   -4.76    5.98
  -9 -33   9    3.80    5.16
   9  33  -9    0.54    6.39
  -8 -34   8   -1.22    4.48
  -7 -35   7   -0.27    5.84
  -6 -36   6   -7.07    5.98
  -5 -37   5   -2.31    6.39
  -4 -38   4    1.36    5.57
  24  20 -24    2.72   12.36
 -21 -23  21   -0.27    8.97
 -20 -24  20   -3.13    9.51
  19  25 -19   -5.44   12.09
  18  26 -18    1.77    8.97
 -17 -27  17   -1.09    5.16
  17  27 -17   10.19    8.42
 -16 -28  16   -1.77    5.30
  16  28 -16    0.82    4.76
 -15 -29  15   -1.09    6.66
  15  29 -15   -1.63    5.44
 -14 -30  14    0.95    6.25
  14  30 -14   -0.54    4.89
 -13 -31  13    1.09    4.89
 -20 -26  20   -3.80    7.34
 -22 -26  20    4.89    5.57
 -18 -28  16    1.22    5.44
 -19 -27  17   -1.90    5.44
 -20 -26  18    1.09    8.02
 -15 -29  13    1.09    5.57
 -16 -28  14    3.67    6.39
 -17 -27  15    9.38    7.88
 -18 -26  16   -1.90    7.20
  19  25 -17  -10.60   11.28
 -19 -25  17   -1.90    8.97
  20  24 -18   13.04   11.41
 -21 -23  19    4.21    5.44
 -22 -22  20    2.58    8.70
  24  20 -22    5.71   11.69
 -13 -29  11    2.04    5.98
  14  28 -12    0.68    5.84
 -14 -28  12   -0.68    6.79
  15  27 -13    0.14    4.89
  16  26 -14    3.53    5.57
 -16 -26  14   -3.13    5.30
  17  25 -15    5.44    6.11
 -17 -25  15    0.68    5.98
  18  24 -16    4.48   11.55
 -18 -24  16    2.17    5.98
 -19 -23  17    3.94    7.74
 -20 -22  18    1.63    6.66
 -21 -21  19   -7.74    7.07
 -22 -20  20   -3.67   10.46
 -23 -19  21   -6.11   12.23
 -26 -16  24    2.99   10.60
 -27 -15  25    1.63    9.10
   1  39   1    1.90    8.56
  -3 -37   1   -4.62    7.34
  -4 -36   2   -1.09    7.47
   5  35  -3    0.41    6.79
  -5 -35   3    4.08    4.76
  -6 -34   4   -0.68    4.35
  -7 -33   5    5.57    6.66
  -8 -32   6    0.14    3.40
  -9 -31   7    2.31    3.53
 -10 -30   8   -2.85    3.67
  11  29  -9   -5.03    6.39
 -11 -29   9    1.09    4.35
  12  28 -10   -5.16    6.93
 -12 -28  10    4.62    4.89
  13  27 -11    6.79    5.71
 -13 -27  11    1.22    7.07
  14  26 -12    4.62    5.57
 -14 -26  12    3.13    5.84
  15  25 -13   -3.26    8.15
 -15 -25  13    0.41    9.10
  16  24 -14    1.77    7.34
 -16 -24  14    2.04    6.66
  17  23 -15    7.34    8.42
 -17 -23  15    2.85    7.20
  18  22 -16   -3.67   11.14
 -18 -22  16   -5.03   11.55
 -19 -21  17    2.17   11.28
  20  20 -18   -5.30   10.60
 -20 -20  18   -1.22    8.70
 -21 -19  19    4.76    7.20
 -22 -18  20   -7.47    7.07
  23  17 -21   -2.17   13.86
 -23 -17  21   -5.30    8.02
  24  16 -22    3.94    8.15
 -24 -16  22    1.63    8.56
  25  15 -23    5.57    7.74
 -25 -15  23   -2.85   13.04
  26  14 -24   -7.34   12.23
 -26 -14  24    3.53    9.78
  27  13 -25   -3.13   12.09
 -27 -13  25    0.27    8.70
 -28 -12  26   -4.76   13.04
  30  10 -28    6.52    9.38
   0 -38  -2   -0.82    7.07
   1  37   1    2.17    6.39
  -1 -37  -1    0.95    8.97
   2  36   0    0.00    5.57
  -2 -36   0   -3.67    5.71
   3  35  -1   -0.54    9.78
  -3 -35   1    0.27    7.20
   4  34  -2    2.31    4.76
  -4 -34   2   -2.99    7.47
   5  33  -3    1.49    4.62
  -5 -33   3   -2.31    8.29
   6  32  -4   -1.49    5.16
  -6 -32   4    0.95    5.03
   7  31  -5   -3.13    8.97
  -7 -31   5    3.40    4.76
   8  30  -6    2.31    5.30
  -8 -30   6   -3.13    4.35
   9  29  -7    2.31    5.30
  -9 -29   7   -2.31    6.93
  10  28  -8   -0.95    8.42
 -10 -28   8   -0.14    5.03
  11  27  -9    3.67    6.11
 -11 -27   9    2.72    7.34
  12  26 -10    0.00    6.66
 -12 -26  10    6.93    7.74
  13  25 -11    1.77    6.79
 -13 -25  11   -0.68    6.25
  14  24 -12   11.14    9.24
 -14 -24  12    0.54    6.79
  15  23 -13    0.95    7.74
 -15 -23  13   -0.95    9.92
  16  22 -14    4.62    8.42
 -16 -22  14    4.89   10.46
  17  21 -15    1.77    8.70
 -17 -21  15    4.48    8.29
  18  20 -16   14.00    8.15
 -18 -20  16    1.49    8.15
  19  19 -17   -7.61    8.42
 -19 -19  17   -6.39    8.97
 -20 -18  18    5.71    8.42
 -21 -17  19   -1.36    8.97
  22  16 -20    2.85    8.70
 -22 -16  20   -0.27    7.88
  23  15 -21    8.70    8.56
 -23 -15  21   -2.31   14.27
  24  14 -22    4.76    8.70
 -24 -14  22  -12.36    8.83
  25  13 -23    7.88    9.92
 -25 -13  23    1.36   10.05
  26  12 -24    0.00    9.38
 -26 -12  24    4.89   10.05
  27  11 -25   -4.48    9.38
 -27 -11  25   -1.36   14.00
  28  10 -26   16.31   16.58
 -28 -10  26    3.94   10.46
 -29  -9  27   -1.09   11.41
  30   8 -28   -2.04   11.41
 -30  -8  28   -1.22   10.60
   2 -38  -4    1.63    6.11
  -1  37   3  -11.82   10.05
   1 -37  -3    1.77    6.52
   0  36   2    1.22    5.71
   0 -36  -2    0.00    9.92
   1  35   1   -0.41   11.96
  -1 -35  -1   -1.22    6.79
   2  34   0    1.36    7.07
  -2 -34   0    1.22    7.07
   3  33  -1    2.04    6.66
  -3 -33   1   -4.62    6.39
   4  32  -2    0.54    6.11
  -4 -32   2    4.76    7.88
   5  31  -3    2.72    7.07
  -5 -31   3    0.68    7.88
   6  30  -4   -1.22    6.93
  -6 -30   4   -1.09    5.71
   7  29  -5    4.35    6.52
  -7 -29   5    1.36    5.44
   8  28  -6   -2.31    6.52
  -8 -28   6    4.48    5.71
   9  27  -7   -5.71    6.52
  -9 -27   7    3.26    6.11
  10  26  -8    8.42    6.93
 -10 -26   8   -0.54    5.84
  11  25  -9    4.48    7.07
 -11 -25   9    2.04    5.98
  12  24 -10    1.63    7.47
 -12 -24  10    1.49    6.25
  13  23 -11    4.89    7.47
 -13 -23  11   -9.24    7.34
  14  22 -12   -3.13   11.55
 -14 -22  12    6.25    7.07
  15  21 -13    2.17    8.56
 -15 -21  13    3.26    7.34
  16  20 -14    6.25   12.77
 -16 -20  14   -2.72    8.15
  17  19 -15   -2.58   14.00
 -17 -19  15   11.82   12.50
  18  18 -16   -4.48   13.04
 -18 -18  16    3.40    8.83
  19  17 -17   -9.78   14.13
 -19 -17  17    4.76    9.51
  20  16 -18    3.13   11.01
 -20 -16  18   -2.45   10.46
  21  15 -19    8.83    9.38
 -21 -15  19    2.45   14.13
  22  14 -20   -1.90    9.65
 -22 -14  20    6.79   16.71
  23  13 -21    2.17    8.83
 -23 -13  21   -7.07   10.60
  24  12 -22    2.58    9.24
 -24 -12  22    1.90   10.05
  25  11 -23    4.35   11.14
 -25 -11  23   16.31   19.84
  26  10 -24   10.19   10.05
 -26 -10  24   -4.48   17.94
  27   9 -25  -14.13   16.03
 -27  -9  25    8.83   17.39
  28   8 -26   -3.67   15.63
  29   7 -27    4.08   12.50
 -29  -7  27    4.21    8.29
  30   6 -28    1.77    9.38
 -30  -6  28    0.41    8.02
   5 -39  -7   -6.11   13.18
   4 -38  -6   -4.35   14.81
  -3  37   5    3.26    8.83
   3 -37  -5   -1.49    5.98
  -2  36   4    4.08    7.47
   2 -36  -4    6.11    7.47
  -1  35   3    0.54    8.56
   1 -35  -3    5.03   11.14
   0  34   2   -1.90    7.20
   0 -34  -2    0.54    8.56
   1  33   1    3.53    7.61
  -1 -33  -1   -1.36    8.02
   2  32   0    1.90    7.88
  -2 -32   0   -6.52    7.47
   3  31  -1   -0.27    8.15
  -3 -31   1   -0.95    7.61
   4  30  -2    2.31   12.23
  -4 -30   2    5.71    8.56
   5  29  -3    5.71    8.70
  -5 -29   3   -0.41    8.42
   6  28  -4   -4.62    7.74
  -6 -28   4   -0.41    5.84
   7  27  -5    2.17    7.07
  -7 -27   5    3.80    5.84
   8  26  -6    1.77    7.07
  -8 -26   6    1.63    6.79
   9  25  -7   -2.58    6.66
  -9 -25   7    7.88    6.11
  10  24  -8    5.44    6.93
 -10 -24   8    3.80    6.52
  11  23  -9   -1.36   10.60
 -11 -23   9    5.44    6.25
  12  22 -10    3.13    7.74
 -12 -22  10    5.30    7.07
  13  21 -11   -2.99    7.74
 -13 -21  11    2.31    7.34
  14  20 -12   -2.04    8.56
 -14 -20  12   -5.16    7.61
  15  19 -13    3.80    9.24
 -15 -19  13    2.85   12.36
  16  18 -14   -5.98    9.65
 -16 -18  14   13.18   15.08
  17  17 -15   -6.52   16.17
 -17 -17  15   10.05    9.24
  18  16 -16   -1.63   14.13
 -18 -16  16    4.35   10.33
  19  15 -17    8.56    9.51
 -19 -15  17    4.08    9.78
  20  14 -18    2.72   10.19
 -20 -14  18   10.46   10.46
  21  13 -19   -3.67   10.87
 -21 -13  19    4.89   11.01
  22  12 -20   10.87   10.46
 -22 -12  20   -0.95   10.46
  23  11 -21   -4.35    8.56
 -23 -11  21   -7.07   10.05
  24  10 -22    6.25   11.28
 -24 -10  22    0.14   10.73
  25   9 -23    3.53    9.78
 -25  -9  23    5.16    9.78
  26   8 -24   -5.57   17.39
 -26  -8  24    3.53   13.18
  27   7 -25   10.33   14.13
 -27  -7  25   -1.09   12.36
  28   6 -26  -12.77   15.22
 -28  -6  26  -10.46   13.72
  29   5 -27    6.93    9.51
 -29  -5  27   -3.94   10.19
  30   4 -28    6.39    9.51
 -30  -4  28    5.84    8.83
 -31  -3  29    1.63    8.56
   7 -39  -9   -1.90   13.18
   6 -38  -8    9.65   15.90
  -5  37   7    2.31   13.86
   5 -37  -7   -1.49    7.20
  -4  36   6   -3.26    8.70
   4 -36  -6    2.31    9.24
  -3  35   5    3.80   10.33
   3 -35  -5   -4.21    8.70
   2 -34  -4    4.21    8.42
  -1  33   3   -0.95   13.04
   1 -33  -3   -1.49    8.70
   0  32   2   -6.39    8.29
   0 -32  -2    0.54    9.10
   1  31   1    1.09    8.42
  -1 -31  -1    5.98    8.29
   2  30   0   -4.48   12.91
  -2 -30   0    1.49    7.34
   3  29  -1   -0.95    9.38
  -3 -29   1   -2.31    8.56
   4  28  -2    3.40    9.10
  -4 -28   2   -2.72    7.61
   5  27  -3   -5.30    8.15
  -5 -27   3    1.49    9.65
   6  26  -4    0.82    8.15
  -6 -26   4   15.22    9.38
   7  25  -5    2.85    7.20
  -7 -25   5    2.31    5.98
   8  24  -6    0.00    7.34
  -8 -24   6    2.72    5.98
   9  23  -7    4.48    7.20
  -9 -23   7    5.03    6.25
  10  22  -8   -0.14    7.20
 -10 -22   8   -0.27    6.66
  11  21  -9    3.67    7.07
 -11 -21   9   -4.48    7.07
  12  20 -10    4.21    8.15
 -12 -20  10    8.29    7.34
  13  19 -11    3.26    7.47
 -13 -19  11   -1.90    7.34
  14  18 -12    7.07    8.56
 -14 -18  12   12.64    8.02
  15  17 -13   13.59    8.70
 -15 -17  13    4.08   14.27
  16  16 -14   13.59   16.03
 -16 -16  14   16.03    9.65
  17  15 -15    0.41   10.60
 -17 -15  15   -7.88    9.51
  18  14 -16    8.42    9.65
 -18 -14  16   10.19    9.78
  19  13 -17   -8.70   10.73
 -19 -13  17    2.45   10.46
  20  12 -18    0.41   11.01
 -20 -12  18   -6.93   10.87
  21  11 -19    5.44   12.23
 -21 -11  19   -3.26   12.64
  22  10 -20    5.44   10.60
 -22 -10  20   -5.44   10.19
  23   9 -21    1.09   11.55
 -23  -9  21    6.52   11.28
  24   8 -22   -7.34   11.01
 -24  -8  22   -0.95   11.01
  25   7 -23    0.68    9.92
 -25  -7  23    2.31   13.32
  26   6 -24   -0.27   11.41
 -26  -6  24    7.61   14.00
  27   5 -25   -1.49    9.10
 -27  -5  25    1.77   12.36
  28   4 -26   21.60   11.69
 -28  -4  26   -1.63   13.86
  29   3 -27    3.40   10.73
 -29  -3  27    1.36   11.01
  30   2 -28    7.07   16.31
 -30  -2  28    3.94   11.55
 -31  -1  29    0.95    8.83
  10 -40 -12   -2.99   11.01
   9 -39 -11   -6.39   11.41
   8 -38 -10    0.41   14.95
   7 -37  -9   -1.90    8.97
  -6  36   8   -0.41   14.13
   6 -36  -8    9.65    9.51
  -5  35   7   12.09    9.65
   5 -35  -7    2.04    8.97
  -4  34   6    2.45   10.19
   4 -34  -6   -3.67    8.97
  -3  33   5    2.17   10.05
   3 -33  -5   -4.89    8.97
  -2  32   4    5.03    8.97
   2 -32  -4   -2.58    8.83
  -1  31   3    2.58    9.24
   1 -31  -3  -14.81   13.86
   0  30   2   -2.31   12.36
   0 -30  -2   -0.68    8.83
   1  29   1   16.85   10.05
  -1 -29  -1    9.78    8.70
   2  28   0    9.38   13.86
  -2 -28   0    3.53    8.15
   3  27  -1   -1.90    9.51
  -3 -27   1   -4.35    8.15
   4  26  -2   -3.13    8.42
  -4 -26   2    8.15    8.02
   5  25  -3    2.31    8.70
  -5 -25   3   13.18   10.46
   6  24  -4   -7.20    8.42
  -6 -24   4    3.26    9.78
   7  23  -5   17.12    7.47
  -7 -23   5    6.11    6.66
   8  22  -6   -3.94    7.20
  -8 -22   6   -5.03    8.83
   9  21  -7   14.40    7.34
  -9 -21   7    9.65    6.25
  10  20  -8    9.10    7.34
 -10 -20   8    1.63    6.52
  11  19  -9   -1.90    7.34
 -11 -19   9   -1.49    6.66
  12  18 -10   -3.94    7.61
 -12 -18  10    3.26    7.34
  13  17 -11    0.54    7.47
 -13 -17  11   -5.03    7.61
  14  16 -12   19.29   11.96
 -14 -16  12   14.67    7.88
  15  15 -13   -0.41   13.72
 -15 -15  13    6.52    9.24
  16  14 -14   -0.68    9.92
 -16 -14  14   -2.72    8.97
  17  13 -15    0.14    9.92
 -17 -13  15    8.02    9.10
  18  12 -16   -0.82    9.51
 -18 -12  16   -1.63   11.01
  19  11 -17    7.88   11.55
 -19 -11  17    7.20   12.36
  20  10 -18    8.83   12.36
 -20 -10  18   -3.26   12.64
  21   9 -19   -1.09   11.14
 -21  -9  19   -4.35   12.23
  22   8 -20   -2.99   12.23
 -22  -8  20   -1.09   13.04
  23   7 -21   -8.42   11.69
 -23  -7  21   13.45   11.28
  24   6 -22    3.13   10.87
 -24  -6  22   -4.62   12.91
  25   5 -23    8.29   11.28
 -25  -5  23    9.24   13.45
  26   4 -24   -1.36   11.41
 -26  -4  24   12.50   14.81
  27   3 -25   -9.10   17.80
 -27  -3  25  -16.98   19.84
  28   2 -26   -2.45   11.82
 -28  -2  26   -0.95   15.49
  29   1 -27   -9.38   11.55
 -29  -1  27   -0.95   12.64
  30   0 -28   -3.53   16.85
 -30   0  28    2.99   16.58
 -31   1  29   11.55   17.26
  11 -39 -13   -4.76   12.36
  10 -38 -12    6.66   12.23
   9 -37 -11    0.82   14.40
  -8  36  10   -9.92   13.32
   8 -36 -10    1.77    9.10
  -7  35   9  -11.41   14.13
   7 -35  -9   -2.31   10.05
  -6  34   8   -3.94   14.13
   6 -34  -8    6.79    8.42
  -5  33   7   -0.95   10.73
   5 -33  -7    2.45   10.05
  -4  32   6    1.63   10.46
   4 -32  -6   -8.02   10.46
  -3  31   5    1.77   10.60
   3 -31  -5   14.81   10.19
  -2  30   4   -0.68   10.33
   2 -30  -4    2.85    9.78
  -1  29   3   -1.22   10.05
   1 -29  -3   -4.08    9.51
   0  28   2    4.89   14.54
   0 -28  -2   -0.27    9.10
   1  27   1   -5.57   10.33
  -1 -27  -1    1.49    8.97
   2  26   0    5.30   10.60
  -2 -26   0   -2.58    8.56
   3  25  -1   12.36    9.24
  -3 -25   1   -4.89    7.74
   4  24  -2   -2.99    9.24
  -4 -24   2    2.99    7.61
   5  23  -3   -3.67    8.29
  -5 -23   3   -5.98   10.05
   6  22  -4    3.80    7.74
  -6 -22   4    5.03    9.10
   7  21  -5    7.47    6.79
  -7 -21   5    0.27    6.79
   8  20  -6   -5.44    7.47
  -8 -20   6    2.85    6.11
   9  19  -7   -7.20   11.14
  -9 -19   7   19.16    6.52
  10  18  -8    6.93    7.74
 -10 -18   8   -1.49    7.07
  11  17  -9    6.79    7.61
 -11 -17   9   -1.49   10.46
  12  16 -10    7.20    7.74
 -12 -16  10   -1.09    7.88
  13  15 -11    6.52   11.55
 -13 -15  11   -7.74    8.29
  14  14 -12   13.59    9.65
 -14 -14  12   15.49   13.45
  15  13 -13   16.17    9.38
 -15 -13  13   -2.17   10.33
  16  12 -14   18.62    9.51
 -16 -12  14   -5.30   10.05
  17  11 -15   -2.04   10.87
 -17 -11  15    6.25   10.87
  18  10 -16   -0.27   11.69
 -18 -10  16   -0.68   10.19
  19   9 -17   11.28   10.73
 -19  -9  17  -11.69   12.23
  20   8 -18   -4.89   11.55
 -20  -8  18   -5.16   12.09
  21   7 -19   -1.09   13.59
 -21  -7  19   -1.22   13.45
  22   6 -20  -10.05   12.50
 -22  -6  20    8.29   12.50
  23   5 -21   -2.85   11.41
 -23  -5  21    2.58   13.18
  24   4 -22    4.08   10.46
 -24  -4  22   -6.11   11.55
  25   3 -23   -3.53   10.73
 -25  -3  23   -5.44   16.03
  26   2 -24   -9.51   11.55
 -26  -2  24   -4.08   14.67
  27   1 -25    9.38   12.36
 -27  -1  25   -4.76   17.12
  28   0 -26   -0.14   10.05
 -28   0  26    8.83   13.18
  29  -1 -27    0.54    9.78
 -29   1  27   -5.98   13.18
  30  -2 -28   -2.85    7.74
 -30   2  28    8.42   12.23
  11 -37 -13    7.34   14.00
  10 -36 -12  -13.86   14.00
  -9  35  11    0.27    9.51
   9 -35 -11  -10.05    9.24
  -8  34  10    1.22   11.01
   8 -34 -10    3.53   10.05
  -7  33   9   21.47   14.00
   7 -33  -9    2.72    8.02
  -6  32   8   -0.27   12.09
   6 -32  -8   -4.76   10.33
  -5  31   7   -4.76    8.83
   5 -31  -7   -2.58   11.01
  -4  30   6   -0.41   19.02
   4 -30  -6   15.35   11.01
  -3  29   5    5.57   11.14
   3 -29  -5   -2.72    9.92
  -2  28   4    2.45   11.82
   2 -28  -4    4.48   10.05
  -1  27   3   -7.20   11.96
   1 -27  -3    1.22    9.65
   0  26   2    0.00   10.19
   0 -26  -2   -1.09    8.70
   1  25   1   -2.31   10.05
  -1 -25  -1   -7.88    8.29
   2  24   0    3.53   10.05
  -2 -24   0    1.77    8.02
   3  23  -1   -0.14    9.24
  -3 -23   1    0.27    8.29
   4  22  -2    0.27    9.10
  -4 -22   2    8.97    7.61
   5  21  -3   15.22    7.88
  -5 -21   3   23.91   10.33
   6  20  -4   -3.94    7.47
  -6 -20   4   -4.08    6.93
   7  19  -5   13.04    7.07
  -7 -19   5    9.78    6.25
   8  18  -6    2.31    6.39
  -8 -18   6    1.36    6.52
   9  17  -7   19.97    7.34
  -9 -17   7   19.97    9.51
  10  16  -8   10.05    7.47
 -10 -16   8    6.79    7.07
  11  15  -9   -0.95   12.09
 -11 -15   9   12.50   11.82
  12  14 -10   -5.30   13.59
 -12 -14  10    6.11    8.02
  13  13 -11  -13.86    8.56
 -13 -13  11   -8.02    9.24
  14  12 -12   -2.04    9.65
 -14 -12  12   -4.62    9.65
  15  11 -13   13.04    9.78
 -15 -11  13    1.09   10.19
  16  10 -14   -4.21   11.01
 -16 -10  14   -6.11   10.19
  17   9 -15    7.47   10.05
 -17  -9  15    7.74   11.82
  18   8 -16   11.01   11.82
 -18  -8  16    1.36   12.64
  19   7 -17    1.63   20.25
 -19  -7  17   -5.03   11.82
  20   6 -18   -5.57   17.39
 -20  -6  18    6.25   18.48
  21   5 -19   16.71   23.64
 -21  -5  19   16.98   24.59
  22   4 -20   -9.78   13.18
 -22  -4  20   11.41   13.32
  23   3 -21   -0.95   11.96
 -23  -3  21    4.76   13.18
  24   2 -22  -12.36   12.23
 -24  -2  22  -10.05   14.40
  25   1 -23    4.62    9.65
 -25  -1  23  -15.49   14.95
  26   0 -24    3.94   11.41
 -26   0  24    1.09   21.06
  27  -1 -25    1.22   10.05
 -27   1  25    3.13   14.40
  28  -2 -26    5.30    9.65
 -28   2  26   -0.95   13.32
  29  -3 -27    2.45    8.56
 -29   3  27    4.35   13.59
  30  -4 -28    1.36   13.04
 -30   4  28    3.40   21.74
  12 -36 -14   -4.08   14.40
 -11  35  13    3.94    8.83
  11 -35 -13   -2.31   14.81
 -10  34  12    0.68   11.69
  10 -34 -12    1.09    8.83
  -9  33  11    6.25   11.69
   9 -33 -11    6.52   10.73
  -8  32  10    5.71   12.91
   8 -32 -10   -0.27   10.19
  -7  31   9   -6.93   12.09
   7 -31  -9    8.02   10.46
  -6  30   8   10.73   11.14
   6 -30  -8   -4.35    9.24
  -5  29   7   11.28   13.18
   5 -29  -7   -5.84   11.14
  -4  28   6   11.01   12.23
   4 -28  -6   -1.90   10.60
  -3  27   5    0.14   11.41
   3 -27  -5    8.42   10.33
  -2  26   4    3.26   15.76
   2 -26  -4   13.04   13.59
  -1  25   3    1.90   10.46
   1 -25  -3    9.51    9.51
   0  24   2   -3.13    9.92
   0 -24  -2   -0.82    9.78
   1  23   1    1.77    9.51
  -1 -23  -1   -8.70    8.83
   2  22   0   13.32    8.97
  -2 -22   0    9.65    8.02
   3  21  -1    0.68   12.23
  -3 -21   1    4.08    7.61
   4  20  -2   -4.76    8.70
  -4 -20   2   14.00   11.28
   5  19  -3    3.13    7.34
  -5 -19   3    1.36   10.05
   6  18  -4   11.96    7.34
  -6 -18   4   -6.11    6.52
   7  17  -5   13.45    6.93
  -7 -17   5    3.13    6.25
   8  16  -6   36.82    6.79
  -8 -16   6   27.72    6.11
   9  15  -7   28.94    6.79
  -9 -15   7   30.16    6.66
  10  14  -8   -3.40   11.55
 -10 -14   8   -3.13    7.47
  11  13  -9    1.90   13.18
 -11 -13   9   14.81    8.42
  12  12 -10   16.98    8.15
 -12 -12  10   22.15    8.83
  13  11 -11   17.39    9.10
 -13 -11  11   17.53    8.70
  14  10 -12   22.15   10.73
 -14 -10  12   17.53   10.60
  15   9 -13    0.14   11.01
 -15  -9  13   12.36   12.23
  16   8 -14   17.53   11.41
 -16  -8  14   -0.82   11.82
  17   7 -15  -19.70   11.01
 -17  -7  15   -5.71   11.01
  18   6 -16   14.95   15.49
 -18  -6  16   -4.21   16.85
  19   5 -17   12.77   21.33
 -19  -5  17   -9.24   22.01
  20   4 -18  -16.58   23.10
 -20  -4  18   10.60   23.10
  21   3 -19   -4.21   12.23
 -21  -3  19   11.14   13.32
  22   2 -20   -0.95   13.59
 -22  -2  20  -11.41   15.90
  23   1 -21    0.82   12.36
 -23  -1  21    8.29   14.13
  24   0 -22    1.63   13.18
 -24   0  22    7.61   16.44
  25  -1 -23   -6.25   12.77
 -25   1  23    0.00   13.86
  26  -2 -24    4.21   12.36
 -26   2  24    9.51   15.22
  27  -3 -25   -0.68   10.46
 -27   3  25    7.47   14.40
  28  -4 -26    6.93   11.41
 -28   4  26  -16.03   16.98
  29  -5 -27   -0.82   10.19
 -29   5  27   -2.99   20.52
  30  -6 -28    3.67   13.72
 -30   6  28  -10.19   19.84
 -14  36  16   -8.02   14.81
 -13  35  15   -2.31   14.95
  13 -35 -15    0.95   12.64
 -12  34  14   -1.36   11.28
  12 -34 -14   -3.40   15.08
 -11  33  13   -0.14   11.82
  11 -33 -13    5.30   10.87
 -10  32  12    5.57   13.59
  10 -32 -12    8.97   10.73
  -9  31  11    3.40   15.22
   9 -31 -11   -5.84   12.09
  -8  30  10   19.57   12.50
   8 -30 -10   16.98   11.96
  -7  29   9  -14.54   18.75
   7 -29  -9    4.62   10.60
  -6  28   8    0.14   12.64
   6 -28  -8   -6.66   10.87
  -5  27   7    3.40   13.18
   5 -27  -7   13.18   11.96
  -4  26   6    2.58   12.77
   4 -26  -6    1.09   10.33
  -3  25   5    4.08   12.50
   3 -25  -5   -1.49   10.19
  -2  24   4   -7.07   10.73
   2 -24  -4  -10.60   10.05
  -1  23   3    8.15   10.46
   1 -23  -3   -1.22    9.24
   0  22   2   19.84   11.14
   0 -22  -2   17.53    9.24
   1  21   1   10.33    9.78
  -1 -21  -1    8.56    9.10
   2  20   0   36.01    8.97
  -2 -20   0   31.93    8.56
   3  19  -1   21.20    8.29
  -3 -19   1   19.02    8.15
   4  18  -2   32.75    7.74
  -4 -18   2   36.01   11.55
   5  17  -3   13.32    6.93
  -5 -17   3   11.96   10.33
   6  16  -4   28.40    6.79
  -6 -16   4   23.91    6.39
   7  15  -5   64.54    7.07
  -7 -15   5   61.55    6.52
   8  14  -6   25.00    6.25
  -8 -14   6   33.02    6.25
   9  13  -7   61.55   11.41
  -9 -13   7   60.60    7.34
  10  12  -8   25.82   10.60
 -10 -12   8   41.71    8.15
  11  11  -9   34.24    9.24
 -11 -11   9   42.80    9.10
  12  10 -10   -2.72    8.83
 -12 -10  10   25.00    9.10
  13   9 -11   -1.49    8.56
 -13  -9  11   -3.26   10.19
  14   8 -12    7.34   11.28
 -14  -8  12   22.83   11.69
  15   7 -13   -7.20   18.07
 -15  -7  13   15.08   18.62
  16   6 -14   16.58   10.46
 -16  -6  14   30.98   15.90
  17   5 -15  -12.50   16.17
 -17  -5  15   13.04   17.66
  18   4 -16  -29.89   23.10
 -18  -4  16   -0.14   21.74
  19   3 -17    8.15   18.34
 -19  -3  17   27.18   18.34
  20   2 -18   -2.04   14.27
 -20  -2  18    4.21   15.35
  21   1 -19   -3.53   13.86
 -21  -1  19    9.92   15.49
  22   0 -20    5.57   13.32
 -22   0  20    5.16   14.67
  23  -1 -21   -3.53   13.72
 -23   1  21    3.26   15.49
  24  -2 -22   13.18   14.00
 -24   2  22   -0.14   15.76
  25  -3 -23  -24.73   27.04
 -25   3  23   39.00   27.04
  26  -4 -24    6.66   14.40
 -26   4  24   -7.61   15.35
  27  -5 -25    5.98   11.55
 -27   5  25   19.97   16.44
  28  -6 -26   -3.13    9.51
 -28   6  26  -11.82   22.96
  29  -7 -27   -4.48   16.03
 -29   7  27   -2.04   21.88
 -30   8  28   17.12   20.79
 -16  36  18    3.67   15.35
 -15  35  17    2.99   18.62
  15 -35 -17    0.54   11.28
  14 -34 -16    5.98   14.67
 -13  33  15   -1.36   11.96
  13 -33 -15   -9.10   14.95
 -12  32  14    8.02   11.69
 -11  31  13    5.57   13.45
  11 -31 -13    1.90   15.63
 -10  30  12   -5.57   15.63
  10 -30 -12    2.31   12.77
  -9  29  11   15.63   13.45
   9 -29 -11    1.09   10.73
  -8  28  10   12.23   14.00
   8 -28 -10   -1.63   13.32
  -7  27   9    3.26   13.45
   7 -27  -9   -4.62   13.59
  -6  26   8   -4.62   15.08
   6 -26  -8   -6.52   11.69
  -5  25   7   10.87   12.50
   5 -25  -7    6.79   10.87
  -4  24   6    4.21   13.32
   4 -24  -6   -2.72   10.19
  -3  23   5    9.78   11.28
   3 -23  -5   -0.68   10.33
  -2  22   4   24.05   11.82
   2 -22  -4    9.51   10.60
  -1  21   3    0.14   10.60
   1 -21  -3    9.92    9.78
   0  20   2   22.69   11.14
   0 -20  -2   24.73    8.83
   1  19   1    6.66    8.97
  -1 -19  -1   21.74    8.15
   2  18   0   42.39    9.10
  -2 -18   0   55.85    8.42
   3  17  -1    6.52    7.61
  -3 -17   1    8.02    6.39
   4  16  -2    6.25    6.79
  -4 -16   2  -10.73    6.39
   5  15  -3    2.45    6.66
  -5 -15   3    5.16    7.61
   6  14  -4   18.21    5.71
  -6 -14   4   11.82    5.44
   7  13  -5   56.66    6.25
  -7 -13   5   51.23    5.57
   8  12  -6    3.13    6.11
  -8 -12   6    4.08    8.97
   9  11  -7   29.21    9.78
  -9 -11   7   44.70    7.34
  10  10  -8   63.32    8.29
 -10 -10   8   50.41    8.02
  11   9  -9   22.69    8.97
 -11  -9   9   23.37    8.97
  12   8 -10   37.09   10.19
 -12  -8  10   24.46   10.46
  13   7 -11    1.63   10.46
 -13  -7  11    6.93   10.87
  14   6 -12   34.78   11.69
 -14  -6  12   19.43   10.87
  15   5 -13   -4.89    9.78
 -15  -5  13  -13.18   11.55
  16   4 -14   17.12   16.58
 -16  -4  14   -4.89   21.88
  17   3 -15  -11.28   12.50
 -17  -3  15    9.38   21.74
  18   2 -16    5.03   16.31
 -18  -2  16   12.77   20.65
  19   1 -17    0.54   14.27
 -19  -1  17   14.95   16.03
  20   0 -18   13.72   15.35
 -20   0  18   -2.45   17.53
  21  -1 -19    3.26   14.54
 -21   1  19   -3.80   15.22
  22  -2 -20   10.19   16.31
 -22   2  20    1.90   19.02
  23  -3 -21    4.08   15.22
 -23   3  21  -12.91   17.39
  24  -4 -22   -4.08   17.39
 -24   4  22  -16.03   17.12
  25  -5 -23   -3.40   14.13
 -25   5  23   -5.30   14.54
  26  -6 -24   -1.90   14.67
 -26   6  24   13.59   15.35
  27  -7 -25    4.21   10.87
 -27   7  25   -2.58   14.00
  28  -8 -26  -18.89   24.32
 -28   8  26  -16.03   29.76
  29  -9 -27    4.76   17.66
 -29   9  27    5.98   21.47
 -17  35  19    1.77   14.54
 -16  34  18   -5.44   18.62
  16 -34 -18    7.07   12.64
  15 -33 -17    1.09   15.08
 -14  32  16   -4.35   12.36
  14 -32 -16   -3.40   15.90
 -13  31  15   -6.79   10.60
  13 -31 -15    4.08   10.33
 -12  30  14   -2.58   14.67
  12 -30 -14    5.71   16.58
 -11  29  13   -5.30   14.13
  11 -29 -13   -5.03   10.73
 -10  28  12   -4.76   15.63
  10 -28 -12    7.47   12.64
  -9  27  11    2.04   15.08
   9 -27 -11    2.17   12.91
  -8  26  10   15.35   12.91
   8 -26 -10    6.25   11.14
  -7  25   9    4.08   14.54
   7 -25  -9   -9.10   12.50
  -6  24   8  -11.55   11.69
   6 -24  -8    0.82   11.41
  -5  23   7   19.57   14.27
   5 -23  -7   15.90   10.73
  -4  22   6  -13.04   12.91
   4 -22  -6    4.89   10.46
  -3  21   5   25.68   13.04
   3 -21  -5    5.57   11.69
  -2  20   4    8.97   11.96
   2 -20  -4   14.00    9.92
  -1  19   3   27.85   10.60
   1 -19  -3   12.77    9.65
   0  18   2   55.57    9.65
   0 -18  -2   44.43    8.83
   1  17   1   14.13    8.02
  -1 -17  -1   12.23    7.74
   2  16   0  218.22   17.80
  -2 -16   0  238.19   10.46
   3  15  -1   -8.02    6.79
  -3 -15   1   -7.88    5.98
   4  14  -2  116.99    8.15
  -4 -14   2  122.83   10.60
   5  13  -3   37.23    5.98
  -5 -13   3   34.24    7.88
   6  12  -4   84.79    6.25
  -6 -12   4   85.74    6.39
   7  11  -5   66.04    6.52
  -7 -11   5   57.61    6.11
   8  10  -6   37.91    6.79
  -8 -10   6   55.30    6.66
   9   9  -7  207.35   16.71
  -9  -9   7  188.05   11.28
  10   8  -8    4.89    7.34
 -10  -8   8   20.38    7.74
  11   7  -9   35.19    8.42
 -11  -7   9   41.58    8.56
  12   6 -10    3.67    9.78
 -12  -6  10   -2.31    9.65
  13   5 -11   -2.45   10.46
 -13  -5  11   13.04   13.86
  14   4 -12   12.36    9.78
 -14  -4  12   -2.85   16.03
  15   3 -13   14.00   12.64
 -15  -3  13   22.69   14.00
  16   2 -14   15.63   13.32
 -16  -2  14    0.95   22.01
  17   1 -15   10.46   18.07
 -17  -1  15   14.67   18.75
  18   0 -16    5.84   14.27
 -18   0  16   18.07   16.44
  19  -1 -17    3.94   15.90
 -19   1  17   -6.39   18.34
  20  -2 -18    8.83   14.81
 -20   2  18  -30.98   17.80
  21  -3 -19   -8.70   16.98
 -21   3  19    3.40   19.29
  22  -4 -20   12.09   13.59
 -22   4  20  -17.26   15.63
  23  -5 -21   -2.85   15.22
 -23   5  21  -15.49   16.98
  24  -6 -22   -2.58   13.86
 -24   6  22    2.72   14.81
  25  -7 -23    2.58   14.00
 -25   7  23   21.20   14.95
  26  -8 -24   -0.41   15.49
 -26   8  24   -4.48   14.54
  27  -9 -25   -3.40   10.87
 -27   9  25    8.56   14.13
  28 -10 -26   -6.11   10.33
 -28  10  26    2.85   14.27
  29 -11 -27    3.67    8.42
 -29  11  27    3.94   14.40
 -17  33  19   -0.14   14.67
  17 -33 -19   -0.68   12.09
  16 -32 -18    3.40   15.22
 -15  31  17    3.53   14.13
  15 -31 -17    4.62    7.07
 -14  30  16  -12.09   15.08
  14 -30 -16   -1.90   10.60
 -13  29  15   -1.90   13.86
  13 -29 -15   -3.26   14.54
 -12  28  14   14.95   14.67
  12 -28 -14   -0.82   11.55
 -11  27  13   -3.53   14.95
  11 -27 -13    3.40   12.36
 -10  26  12   16.58   19.84
  10 -26 -12    2.99   12.91
  -9  25  11   -2.45   16.03
   9 -25 -11   13.86   13.59
  -8  24  10    0.82   14.40
   8 -24 -10    0.27   11.55
  -7  23   9   -3.13   15.35
   7 -23  -9   16.98   11.55
  -6  22   8    1.09   13.86
   6 -22  -8   -2.17   11.41
  -5  21   7  -17.53   17.80
   5 -21  -7   13.59   10.73
  -4  20   6   -6.52   13.18
   4 -20  -6   -3.26    9.78
  -3  19   5   -1.77   11.41
   3 -19  -5   14.95   10.33
  -2  18   4   47.28   11.14
   2 -18  -4   43.75   10.60
  -1  17   3   15.76    9.51
   1 -17  -3    1.09    8.56
   0  16   2  232.62   12.91
   0 -16  -2  241.18   12.23
   1  15   1    0.27    7.20
  -1 -15  -1    6.25    7.07
   2  14   0   90.63    8.02
  -2 -14   0   90.09    7.20
   3  13  -1   53.26    6.39
  -3 -13   1   71.74    6.25
   4  12  -2   57.75    6.39
  -4 -12   2   63.05    5.84
   5  11  -3  336.57   16.71
  -5 -11   3  273.79   15.35
   6  10  -4  264.69    9.78
  -6 -10   4  302.60   15.35
   7   9  -5  344.17   19.84
  -7  -9   5  353.41   19.43
   8   8  -6  357.22   14.00
  -8  -8   6  360.75   22.42
   9   7  -7  175.69   11.14
  -9  -7   7  178.68   11.41
  10   6  -8   55.44    8.56
 -10  -6   8   37.64    9.38
  11   5  -9   59.11    8.83
 -11  -5   9   40.49    9.51
  12   4 -10   73.37    9.10
 -12  -4  10   52.18   10.19
  13   3 -11   15.08   11.41
 -13  -3  11   21.33   11.55
  14   2 -12   81.25   12.36
 -14  -2  12   65.08   11.96
  15   1 -13    3.53   13.18
 -15  -1  13    8.83   13.32
  16   0 -14   42.12   14.13
 -16   0  14   64.27   13.45
  17  -1 -15   10.87   13.72
 -17   1  15   16.31   16.03
  18  -2 -16    3.40   15.49
 -18   2  16   -4.08   17.80
  19  -3 -17    5.57   14.40
 -19   3  17  -14.81   15.35
  20  -4 -18    4.08   14.67
 -20   4  18   -2.17   17.94
  21  -5 -19    1.63   13.04
 -21   5  19  -19.16   16.98
  22  -6 -20    9.10   14.13
 -22   6  20  -12.09   17.94
  23  -7 -21   -5.57   14.95
 -23   7  21    9.92   15.63
  24  -8 -22   16.71   17.66
 -24   8  22    2.04   18.21
  25  -9 -23    6.93   13.45
 -25   9  23    0.27   14.40
  26 -10 -24    0.14   14.81
 -26  10  24   10.46   14.40
  27 -11 -25   -1.77   12.09
 -27  11  25   -0.54   13.59
  28 -12 -26   -3.40    8.70
 -28  12  26   -6.11   13.18
  18 -32 -20    7.61   11.01
  17 -31 -19   13.86   16.44
 -16  30  18    0.54   14.40
  16 -30 -18   -0.27    6.93
 -15  29  17    0.54   14.67
  15 -29 -17    1.22   10.05
 -14  28  16    4.35   16.17
  14 -28 -16    6.66   11.82
 -13  27  15    6.52   16.98
  13 -27 -15   -3.80   13.45
 -12  26  14    1.22   15.76
  12 -26 -14    5.57   13.45
 -11  25  13    7.47   15.08
  11 -25 -13   -6.52   13.04
 -10  24  12   -2.31   13.72
  10 -24 -12   -2.72   12.64
  -9  23  11  -13.45   21.47
   9 -23 -11    2.17   12.64
  -8  22  10    6.39   14.40
   8 -22 -10    5.71   13.18
  -7  21   9   13.86   13.45
   7 -21  -9   -1.09   11.69
  -6  20   8   -5.44   15.22
   6 -20  -8   -5.30   12.91
  -5  19   7   19.02   12.36
   5 -19  -7   11.14   12.09
  -4  18   6    9.24   11.69
   4 -18  -6   -6.93   10.05
  -3  17   5    5.84   11.55
   3 -17  -5   10.05    9.24
  -2  16   4  -12.64   16.31
   2 -16  -4    2.17    8.97
  -1  15   3    2.45    9.65
   1 -15  -3   -6.52    9.38
   0  14   2   85.60    8.97
   0 -14  -2   88.18    8.15
   1  13   1   44.30    7.34
  -1 -13  -1   44.16    6.66
   2  12   0   -1.49    5.30
  -2 -12   0   15.63    5.30
   3  11  -1    9.65    7.07
  -3 -11   1   -2.31    4.48
   4  10  -2   12.36    4.48
  -4 -10   2    1.63    5.57
   5   9  -3   39.81    4.48
  -5  -9   3   28.67    6.93
   6   8  -4    6.66    8.15
  -6  -8   4   18.07    5.16
   7   7  -5  499.62   26.22
  -7  -7   5  514.02   27.04
   8   6  -6  192.54   10.87
  -8  -6   6  181.94   11.28
   9   5  -7  302.73   14.81
  -9  -5   7  310.61   15.08
  10   4  -8   13.45    8.29
 -10  -4   8   11.55    8.56
  11   3  -9   61.14    9.78
 -11  -3   9   52.31    9.92
  12   2 -10   19.02   10.33
 -12  -2  10   52.04   11.96
  13   1 -11   35.60   10.46
 -13  -1  11   40.22   18.21
  14   0 -12   68.75   12.91
 -14   0  12   90.09   13.32
  15  -1 -13   35.87   13.72
 -15   1  13   15.08   14.27
  16  -2 -14   19.43   14.13
 -16   2  14   12.64   13.72
  17  -3 -15    7.74   17.12
 -17   3  15   12.36   17.12
  18  -4 -16  -14.40   13.59
 -18   4  16  -11.82   14.81
  19  -5 -17   -0.14   15.49
 -19   5  17    4.08   18.21
  20  -6 -18    0.27   14.27
 -20   6  18   14.67   16.98
  21  -7 -19  -16.31   14.67
 -21   7  19   24.46   17.39
  22  -8 -20   -6.66   16.17
 -22   8  20  -12.64   18.75
  23  -9 -21   11.14   15.49
 -23   9  21  -20.25   17.12
  24 -10 -22   -2.17   14.40
 -24  10  22   -8.42   16.03
  25 -11 -23   12.64   26.09
 -25  11  23   16.31   28.40
  26 -12 -24   -6.25   12.09
 -26  12  24    5.57   13.18
  27 -13 -25    6.25   12.23
 -27  13  25    0.14   13.86
  28 -14 -26   -5.84   10.73
 -28  14  26    2.58   19.02
  19 -31 -21   -1.63   11.01
 -18  30  20    5.84   15.63
  18 -30 -20   -4.62   11.55
 -17  29  19  -12.77   20.38
  17 -29 -19    5.71    8.97
 -16  28  18    0.95   12.23
  16 -28 -18    7.34    5.98
 -15  27  17   -2.17   14.95
  15 -27 -17    2.45   11.82
 -14  26  16   -0.82   16.31
  14 -26 -16   -1.77   12.36
 -13  25  15   -9.78   17.39
  13 -25 -15   11.96   14.67
 -12  24  14    4.76   15.90
  12 -24 -14    9.51   12.91
 -11  23  13   -5.98   14.54
  11 -23 -13    5.84   12.09
 -10  22  12   -9.78   15.22
  10 -22 -12   -3.94   13.18
  -9  21  11   -6.52   14.27
   9 -21 -11   -0.41   12.64
  -8  20  10   -5.30   14.40
   8 -20 -10   -8.15   13.18
  -7  19   9   21.88   11.55
   7 -19  -9   22.15   12.23
  -6  18   8   12.36   12.77
   6 -18  -8   -6.79   12.23
  -5  17   7   -3.13   12.23
   5 -17  -7   14.00   11.41
  -4  16   6   24.05   11.69
   4 -16  -6   28.94    9.65
  -3  15   5   -0.54   10.33
   3 -15  -5   17.12    8.70
  -2  14   4  118.48   10.73
   2 -14  -4  103.95    9.38
  -1  13   3   60.33    9.10
   1 -13  -3   61.42    8.97
   0  12   2   -1.77    6.79
   0 -12  -2    3.53    6.25
   1  11   1    2.72    6.52
  -1 -11  -1   13.18    5.57
   2  10   0   48.10    5.57
  -2 -10   0   63.18    5.57
   3   9  -1   42.67    4.62
  -3  -9   1   42.39    4.62
   4   8  -2   58.43    4.48
  -4  -8   2   47.42    3.80
  -5  -7   3  357.76   13.86
   6   6  -4  716.61   33.02
  -6  -6   4  748.68   35.74
   7   5  -5   32.20    6.52
  -7  -5   5   32.61    7.34
   8   4  -6   15.08    7.74
  -8  -4   6   19.16    7.20
   9   3  -7  183.30   12.36
  -9  -3   7  184.38   13.45
  10   2  -8   -4.89    9.78
 -10  -2   8    9.92   11.14
  11   1  -9   65.90   10.60
 -11  -1   9   61.69   10.05
  12   0 -10   62.91   10.19
 -12   0  10   76.23   11.01
  13  -1 -11    3.26   11.14
 -13   1  11    1.77   12.09
  14  -2 -12   95.79   14.81
 -14   2  12   73.64   17.53
  15  -3 -13   15.08   12.77
 -15   3  13   13.45   14.13
  16  -4 -14   37.23   14.40
 -16   4  14   17.66   16.31
  17  -5 -15   -0.27   13.32
 -17   5  15   24.73   15.63
  18  -6 -16   10.60   13.72
 -18   6  16   22.56   18.34
  19  -7 -17   23.10   13.04
 -19   7  17    1.09   17.26
  20  -8 -18   -6.52   17.53
 -20   8  18  -18.34   20.92
  21  -9 -19   14.00   15.63
 -21   9  19   11.41   17.53
  22 -10 -20    4.21   15.63
 -22  10  20   13.72   18.75
  23 -11 -21  -13.59   17.12
 -23  11  21  -10.19   16.71
  24 -12 -22   11.69   14.00
 -24  12  22   -1.77   16.44
  25 -13 -23    2.04   13.72
 -25  13  23   -7.47   13.59
  26 -14 -24    6.39   22.56
 -26  14  24   -3.67   21.47
  27 -15 -25   -3.53    8.29
 -27  15  25    6.52   12.09
 -20  30  22    4.76   13.32
 -19  29  21   -4.48   16.85
  19 -29 -21   12.91   17.53
 -18  28  20   -4.89   13.59
  18 -28 -20   -0.41    8.97
 -17  27  19   -1.09   18.34
  17 -27 -19   -0.27    6.25
 -16  26  18    2.85   13.86
  16 -26 -18    0.68   11.01
 -15  25  17  -16.58   14.13
  15 -25 -17   -4.48   12.09
 -14  24  16    4.21   15.49
  14 -24 -16   -0.68   14.40
 -13  23  15   16.31   16.58
  13 -23 -15    4.08   14.40
 -12  22  14   20.92   15.76
  12 -22 -14    7.07   13.04
 -11  21  13   25.00   16.58
  11 -21 -13  -10.46   13.32
 -10  20  12  -11.96   15.63
  10 -20 -12  -11.55   15.08
  -9  19  11   -4.48   14.67
   9 -19 -11   18.07   13.04
  -8  18  10    7.20   14.40
   8 -18 -10   -4.89   11.96
  -7  17   9   35.74   12.50
   7 -17  -9   30.44   11.14
  -6  16   8   26.90   12.50
   6 -16  -8   20.25   11.55
  -5  15   7   72.29   11.69
   5 -15  -7   60.74   10.46
  -4  14   6   32.47   10.19
   4 -14  -6    9.38    8.83
  -3  13   5   40.22    8.70
   3 -13  -5   30.71    9.38
  -2  12   4   58.02    8.42
   2 -12  -4   59.24    8.29
  -1  11   3    9.24    7.61
   1 -11  -3    9.24    6.66
   0  10   2   41.44    7.20
   0 -10  -2   59.24    6.66
   1   9   1   -3.53    5.44
  -1  -9  -1    2.72    5.30
   2   8   0   20.11    4.62
  -2  -8   0   31.25    4.76
  -3  -7   1    9.92    4.62
   4   6  -2  124.73    9.38
  -4  -6   2  144.57   10.05
   6   4  -4    3.13    5.57
  -6  -4   4    2.99    6.39
   7   3  -5  320.26   20.52
  -7  -3   5  324.34   20.92
   8   2  -6  226.37   11.96
  -8  -2   6  222.84   12.91
   9   1  -7  260.61   12.77
  -9  -1   7  244.71   13.18
  10   0  -8   78.54    9.51
 -10   0   8   75.55   10.33
  11  -1  -9   42.80   12.09
 -11   1   9   53.40   12.91
  12  -2 -10   20.11   11.28
 -12   2  10   27.04   12.23
  13  -3 -11   -1.22   13.04
 -13   3  11  -13.86   13.18
  14  -4 -12   10.87   13.86
 -14   4  12   17.53   15.35
  15  -5 -13    2.04   12.77
 -15   5  13   -7.47   13.45
  16  -6 -14   23.91   15.08
 -16   6  14   23.64   16.85
  17  -7 -15   -3.53   14.40
 -17   7  15   -2.04   15.35
  18  -8 -16    1.22   23.37
 -18   8  16  -11.28   26.90
  19  -9 -17    5.71   14.67
 -19   9  17   -7.61   17.94
  20 -10 -18    8.70   13.72
 -20  10  18  -21.06   16.71
  21 -11 -19   10.87   17.39
 -21  11  19   22.28   20.25
  22 -12 -20   11.14   14.95
 -22  12  20   -7.20   18.48
  23 -13 -21    1.36   15.22
 -23  13  21    8.56   16.03
  24 -14 -22    2.72   21.88
 -24  14  22    5.30   21.60
  25 -15 -23    8.29   13.72
 -25  15  23  -15.49   20.52
  26 -16 -24   -6.79   20.79
 -26  16  24    9.10   21.88
  27 -17 -25   -2.31   14.67
 -27  17  25    9.92   17.66
 -20  28  22   -8.97   19.84
 -19  27  21  -17.39   13.04
  19 -27 -21   15.90   21.33
 -18  26  20  -12.50   21.20
  18 -26 -20    5.84   10.60
 -17  25  19    1.77   13.32
  17 -25 -19    8.42   10.87
 -16  24  18  -11.28   14.67
  16 -24 -18   -1.90   15.35
 -15  23  17  -14.95   14.40
  15 -23 -17  -18.75   12.91
 -14  22  16   -7.74   17.53
  14 -22 -16   -0.14   14.95
 -13  21  15   -7.88   15.63
  13 -21 -15    0.27   14.67
 -12  20  14   12.23   16.58
  12 -20 -14    2.85   12.91
 -11  19  13   -3.26   15.76
  11 -19 -13  -19.97   14.81
 -10  18  12    7.07   16.31
  10 -18 -12    9.10   13.45
  -9  17  11   13.18   13.72
   9 -17 -11   -0.41   12.23
  -8  16  10   -1.22   13.45
   8 -16 -10   19.43   11.96
  -7  15   9   31.39   14.00
   7 -15  -9   41.71   12.64
  -6  14   8   36.01   12.23
   6 -14  -8   10.87   12.23
  -5  13   7   61.82   11.28
   5 -13  -7   51.36   10.05
  -4  12   6   69.70   12.36
   4 -12  -6   77.04   10.05
  -3  11   5  268.63   14.67
   3 -11  -5  282.49   15.63
  -2  10   4    7.20    7.74
   2 -10  -4   15.76    7.07
  -1   9   3   47.28    7.47
   1  -9  -3   33.43    7.20
   0   8   2   26.90    6.11
   0  -8  -2   30.84    8.56
   1   7   1   47.42    5.57
  -1  -7  -1   46.74    5.30
   2   6   0  599.89   17.39
  -2  -6   0  605.74   17.12
   3   5  -1   10.33    2.58
  -3  -5   1   10.46    2.58
   4   4  -2  588.34   19.02
  -4  -4   2  614.70   19.57
   5   3  -3  108.02    7.47
  -5  -3   3  103.81    7.88
   6   2  -4  117.26   14.67
  -6  -2   4  105.44   12.09
   7   1  -5  198.38   10.87
  -7  -1   5  183.16   10.87
   8   0  -6  219.98   12.91
  -8   0   6  201.64   13.18
   9  -1  -7  271.21   14.81
  -9   1   7  250.15   15.08
  10  -2  -8    0.41    9.24
 -10   2   8   -8.15   10.46
  11  -3  -9   55.98   10.73
 -11   3   9   50.00   12.50
  12  -4 -10   68.75   14.40
 -12   4  10   69.98   18.75
  13  -5 -11   18.21   13.59
 -13   5  11    4.35   15.90
  14  -6 -12    4.48   13.45
 -14   6  12   20.25   14.27
  15  -7 -13   -0.54   13.18
 -15   7  13   -1.36   16.17
  16  -8 -14    2.99   15.49
 -16   8  14   13.32   16.58
  17  -9 -15   13.04   15.22
 -17   9  15   16.98   17.53
  18 -10 -16   -0.68   14.54
 -18  10  16   -7.47   26.50
  19 -11 -17   -7.61   18.48
 -19  11  17   -9.10   30.84
  20 -12 -18   -8.15   15.22
 -20  12  18  -13.18   24.73
  21 -13 -19   13.59   15.63
 -21  13  19  -10.05   32.47
  22 -14 -20    8.97   24.46
 -22  14  20   -2.17   25.41
  23 -15 -21  -14.27   25.68
 -23  15  21   -8.70   16.98
  24 -16 -22   -1.22   21.60
 -24  16  22    2.45   14.40
  25 -17 -23    1.49   24.87
 -25  17  23   10.87   16.17
  26 -18 -24  -24.87   19.84
 -26  18  24    6.93   18.89
 -21  27  23    1.49   14.54
 -20  26  22  -14.13   23.78
  20 -26 -22  -13.04   22.56
 -19  25  21   -8.02   11.55
  19 -25 -21  -10.33    9.92
 -18  24  20    1.36   22.56
  18 -24 -20   -8.97   14.00
 -17  23  19    5.03   12.36
  17 -23 -19    0.14   12.36
 -16  22  18    2.58   16.03
  16 -22 -18    6.52   16.71
 -15  21  17   -0.95   15.35
  15 -21 -17    8.02   13.86
 -14  20  16   15.35   17.39
  14 -20 -16    1.36   13.86
 -13  19  15    5.03   15.90
  13 -19 -15    1.36   13.45
 -12  18  14   -2.45   15.08
  12 -18 -14   10.46   13.45
 -11  17  13   16.85   16.03
  11 -17 -13   -0.14   14.00
 -10  16  12   -2.31   14.40
  10 -16 -12   14.00   12.50
  -9  15  11   -8.70   14.27
   9 -15 -11  -12.77   14.13
  -8  14  10    9.78   13.18
   8 -14 -10    3.94   12.77
  -7  13   9   73.64   14.13
   7 -13  -9   65.22   11.96
  -6  12   8   -5.98   11.55
   6 -12  -8   -3.94    9.92
  -5  11   7   60.60   12.36
   5 -11  -7   78.67   11.69
  -4  10   6  246.48   15.76
   4 -10  -6  254.22   13.72
  -3   9   5   45.25    9.24
   3  -9  -5   39.81    9.38
  -2   8   4   47.83    7.47
   2  -8  -4   51.77    7.74
  -1   7   3   28.67   11.41
   0   6   2  615.25   21.33
   0  -6  -2  656.15   22.28
   2   4   0  368.63   14.00
  -2  -4   0  318.49   11.55
   3   3  -1  430.73   13.72
  -3  -3   1  443.09   14.00
   4   2  -2  616.74   20.79
  -4  -2   2  685.63   31.52
   5   1  -3    2.31    6.39
  -5  -1   3   -1.49    5.98
   6   0  -4  300.83   21.74
  -6   0   4  294.58   20.79
   7  -1  -5  174.74   11.28
  -7   1   5  165.09   11.82
   8  -2  -6  268.49   14.54
  -8   2   6  269.31   14.81
   9  -3  -7  205.44   13.45
  -9   3   7  205.72   13.04
  10  -4  -8   47.56   11.01
 -10   4   8   51.09   11.96
  11  -5  -9   36.28   10.87
 -11   5   9   44.84   11.82
  12  -6 -10    0.00   13.45
 -12   6  10    9.51   17.94
  13  -7 -11   -1.77   12.09
 -13   7  11  -22.83   24.59
  14  -8 -12    7.20   12.50
 -14   8  12   11.82   20.38
  15  -9 -13   -0.14   17.80
 -15   9  13   17.39   25.68
  16 -10 -14   16.58   14.27
 -16  10  14   24.73   22.15
  17 -11 -15    1.36   25.00
 -17  11  15   24.32   27.04
  18 -12 -16   -8.83   21.33
 -18  12  16  -13.72   17.39
  19 -13 -17   -1.63   23.37
 -19  13  17   14.95   17.66
  20 -14 -18   25.95   21.06
 -20  14  18    4.35   20.38
  21 -15 -19  -10.33   21.47
 -21  15  19    7.34   17.39
  22 -16 -20   14.54   13.86
 -22  16  20   -1.36   13.59
  23 -17 -21   11.28   13.59
 -23  17  21   -3.26   13.32
  24 -18 -22    3.53   15.63
 -24  18  22    5.30   15.22
  25 -19 -23    4.89   11.96
 -25  19  23   40.49   14.27
  26 -20 -24   -0.95   10.73
 -26  20  24    0.54   15.49
 -22  26  24    5.44   13.18
  22 -26 -24    9.10   17.66
 -21  25  23    0.82   11.41
  21 -25 -23   -1.63   16.03
 -20  24  22    3.40   15.35
  20 -24 -22   -2.04   22.96
 -19  23  21   -7.74   14.00
  19 -23 -21   -8.70   12.36
 -18  22  20    8.70   16.31
  18 -22 -20   -2.58   15.08
 -17  21  19   -4.89   10.60
  17 -21 -19    8.15   13.59
 -16  20  18   14.95   18.48
  16 -20 -18    4.35   17.53
 -15  19  17  -23.78   18.21
  15 -19 -17    6.25   14.54
 -14  18  16   12.77   17.26
  14 -18 -16    8.42   14.40
 -13  17  15    9.51   16.17
  13 -17 -15   -1.22   15.08
 -12  16  14  -13.18   15.63
  12 -16 -14    0.68   12.91
 -11  15  13   -6.11   18.62
  11 -15 -13   -6.93   15.63
 -10  14  12    9.24   14.27
  10 -14 -12   16.58   11.82
  -9  13  11   19.70   15.35
   9 -13 -11   20.79   13.04
  -8  12  10   24.32   11.96
   8 -12 -10   32.34   11.01
  -7  11   9   37.77   11.96
   7 -11  -9   39.00   10.73
  -6  10   8   50.95   14.00
   6 -10  -8   47.42   12.36
   5  -9  -7  324.47   24.32
  -4   8   6   17.53    9.78
   4  -8  -6   -3.67    8.29
  -3   7   5  364.28   19.97
   3  -7  -5  370.40   19.02
  -2   6   4  115.22   11.14
   2  -6  -4  152.32   14.81
  -1   5   3   11.41    6.11
   1  -5  -3    6.79    6.25
   0   4   2  332.22   18.75
   0  -4  -2  336.16   12.91
   1   3   1   27.18    3.40
  -1  -3  -1   25.41    2.17
   3   1  -1   19.16    2.85
  -3  -1   1   16.44    2.99
   4   0  -2  326.65   17.53
  -4   0   2  340.10   13.04
   5  -1  -3    6.52    6.66
  -5   1   3   10.05    6.79
   6  -2  -4  124.19   10.33
  -6   2   4  108.02   16.58
   7  -3  -5  389.42   17.66
  -7   3   5  391.05   27.31
   8  -4  -6   28.53    8.70
  -8   4   6    9.78   12.50
   9  -5  -7  314.69   18.62
  -9   5   7  309.39   22.69
  10  -6  -8   35.19   11.55
 -10   6   8   34.38   19.57
  11  -7  -9   32.20   15.35
 -11   7   9   33.83   18.89
  12  -8 -10   36.28   18.62
 -12   8  10   29.49   18.89
  13  -9 -11   15.49   20.52
 -13   9  11   -7.20   16.31
  14 -10 -12   45.93   17.80
 -14  10  12    6.39   15.22
  15 -11 -13   14.67   24.87
 -15  11  13   -8.29   17.53
  16 -12 -14   12.91   20.79
 -16  12  14   54.89   17.39
  17 -13 -15    0.41   14.00
 -17  13  15   -7.61   16.44
  18 -14 -16   -3.40   17.12
 -18  14  16    6.52   17.53
  19 -15 -17  -16.98   14.13
 -19  15  17   15.90   17.26
  20 -16 -18    8.42   15.49
 -20  16  18  -17.94   20.38
  21 -17 -19   -0.95   14.27
 -21  17  19    9.51   15.22
  22 -18 -20   -4.08   14.00
 -22  18  20    3.53   14.54
  23 -19 -21   26.50   15.49
 -23  19  21    4.08   14.54
  24 -20 -22   -1.09   11.55
 -24  20  22   -2.72   12.23
  25 -21 -23  -17.66   18.07
 -25  21  23    5.44   13.32
 -22  24  24   -6.39   12.09
  22 -24 -24    9.10   19.97
 -21  23  23   -4.48   10.33
  21 -23 -23    0.27   10.87
 -20  22  22  -16.58   16.03
  20 -22 -22  -15.90   11.96
 -19  21  21    4.08   13.04
  19 -21 -21    9.24   12.23
 -18  20  20   -7.47   11.55
  18 -20 -20  -17.39   15.22
 -17  19  19    5.44   17.12
  17 -19 -19    5.71   14.27
 -16  18  18  -11.96   18.89
  16 -18 -18   -4.48   14.27
 -15  17  17  -18.34   18.48
  15 -17 -17   -8.97   15.49
 -14  16  16   21.47   17.94
  14 -16 -16    1.49   15.22
 -13  15  15   -8.29   16.58
  13 -15 -15   -4.35   15.08
 -12  14  14    9.65   15.76
  12 -14 -14   47.96   16.03
 -11  13  13   -0.95   16.03
  11 -13 -13   11.41   20.65
 -10  12  12   26.77   15.49
  10 -12 -12   20.38   12.77
  -9  11  11   19.84   14.95
   9 -11 -11   58.16   12.77
  -8  10  10   73.92   12.23
   8 -10 -10   60.19   12.36
  -7   9   9  196.34   17.39
   7  -9  -9  226.10   16.44
  -6   8   8  374.48   19.84
   6  -8  -8  378.01   19.16
  -5   7   7  595.82   25.95
   5  -7  -7  608.05   25.82
  -4   6   6  699.76   30.57
   4  -6  -6  726.12   40.63
  -2   4   4  586.44   35.46
   2  -4  -4  589.02   24.73
  -1   3   3  362.25   22.83
   1  -3  -3  395.94   17.26
   1   1   1   14.95    2.31
   3  -1  -1   20.79    3.80
  -3   1   1   26.77    5.16
   4  -2  -2  746.91   28.26
  -4   2   2  722.05   39.40
   5  -3  -3  108.57    9.78
  -5   3   3  104.22   15.35
   6  -4  -4   24.19   11.01
  -6   4   4   25.82   11.41
   7  -5  -5   24.59   11.82
  -7   5   5   23.64    9.65
  -9   7   7  223.11   17.39
  10  -8  -8   -6.93   18.34
 -10   8   8    3.94   12.77
  11  -9  -9   26.77   15.49
 -11   9   9   40.22   12.91
  12 -10 -10    9.92   12.50
 -12  10  10    4.62   12.64
  13 -11 -11   19.57   14.13
 -13  11  11   22.28   16.31
  14 -12 -12    6.25   13.32
 -14  12  12   -1.36   16.17
  15 -13 -13  -16.71   13.18
 -15  13  13    8.97   15.63
  16 -14 -14  -14.95   14.13
 -16  14  14    9.24   16.98
  17 -15 -15   -0.68   13.72
 -17  15  15   -6.66   17.53
  18 -16 -16   14.95   16.17
 -18  16  16   -2.85   19.29
  19 -17 -17  -25.14   14.95
 -19  17  17  -20.11   17.12
  20 -18 -18    7.61   15.49
 -20  18  18    2.85   16.03
  21 -19 -19   22.15   17.39
 -21  19  19   -2.45   16.85
  22 -20 -20   -2.17   14.00
 -22  20  20   -0.95   15.63
  23 -21 -21   13.59   14.81
 -23  21  21   14.27   16.44
  24 -22 -22    7.88   19.43
 -24  22  22   -0.82   11.55
 -23  23  25    2.72   18.62
 -22  22  24    1.49   10.73
  22 -22 -24    4.35   18.89
 -21  21  23   -4.62    9.38
  21 -21 -23   -5.98   13.18
 -20  20  22    2.31   14.67
  20 -20 -22    5.57   14.13
 -19  19  21   -3.26   14.81
  19 -19 -21   -0.27   14.00
 -18  18  20    1.09   15.49
  18 -18 -20   -0.14   15.35
 -17  17  19    9.10   17.94
  17 -17 -19   11.96   14.40
 -16  16  18   14.00   17.66
  16 -16 -18   -8.70   14.95
 -15  15  17  -14.27   20.11
  15 -15 -17   -4.89   15.63
 -14  14  16    1.49   16.44
  14 -14 -16   -2.99   14.00
 -13  13  15    3.67   24.05
  13 -13 -15    3.80   13.72
 -12  12  14  -12.91   17.26
  12 -12 -14    5.44   15.49
 -11  11  13    5.30   15.63
  11 -11 -13   -6.11   14.27
 -10  10  12    2.31   13.59
  10 -10 -12   -3.80   11.82
  -9   9  11   20.38   12.50
   9  -9 -11   17.26   11.55
  -8   8  10   13.72   14.95
   8  -8 -10  -17.12   12.91
  -7   7   9  191.86   22.56
   7  -7  -9  195.39   16.03
  -6   6   8  196.34   21.06
   6  -6  -8  210.47   19.43
  -5   5   7   40.76   13.18
   5  -5  -7   39.68    9.38
  -4   4   6    3.94    8.42
   4  -4  -6    5.98   10.60
  -3   3   5   89.41    9.51
   3  -3  -5  112.37   14.00
  -2   2   4  611.85   33.70
   2  -2  -4  684.00   37.50
  -1   1   3   25.14    3.67
   1  -1  -3   27.31    4.89
   2  -2   0 5733.16  221.48
  -2   2   0 5164.79  142.40
   3  -3  -1  429.10   26.63
  -3   3   1  401.51   17.66
   4  -4  -2  563.07   33.83
  -4   4   2  571.09   23.78
   6  -6  -4  736.86   44.98
  -6   6   4  636.58   29.35
   7  -7  -5  602.88   28.26
  -7   7   5  545.41   26.36
   8  -8  -6  401.51   21.47
  -8   8   6  376.92   22.15
   9  -9  -7  205.99   15.76
  -9   9   7  220.53   16.44
  10 -10  -8   68.07   13.18
 -10  10   8   73.10   12.91
  11 -11  -9   53.54   12.50
 -11  11   9   33.15   14.67
  12 -12 -10   27.58   12.36
 -12  12  10    8.97   14.00
  13 -13 -11  -17.26   17.26
 -13  13  11   -4.35   17.80
  14 -14 -12   15.63   14.67
 -14  14  12   29.35   16.31
  15 -15 -13   -5.71   14.95
 -15  15  13   -4.48   16.71
  16 -16 -14   20.52   15.76
 -16  16  14   -4.08   18.07
  17 -17 -15   11.55   15.63
 -17  17  15   15.90   19.16
  18 -18 -16   -3.80   17.39
 -18  18  16    3.40   18.48
  19 -19 -17   -9.24   16.85
 -19  19  17   -0.68   20.92
  20 -20 -18   -4.08   14.40
 -20  20  18   -1.22   15.90
  21 -21 -19   -1.09   16.31
 -21  21  19   -9.24   18.48
  22 -22 -20    0.27    8.15
 -22  22  20   -8.83   16.71
  23 -23 -21  -16.71   23.37
 -23  23  21    9.92   18.07
  24 -24 -22    2.85   23.64
 -24  24  22    6.93   18.48
 -23  21  25    4.48   17.94
 -22  20  24    1.49   11.14
  22 -20 -24   -3.80   11.96
 -21  19  23   12.23   21.47
  21 -19 -23   -1.63   17.80
 -20  18  22   -5.30   16.58
  20 -18 -22   12.23   14.81
 -19  17  21   -1.49   19.02
  19 -17 -21  -24.46   18.89
 -18  16  20   -3.67   18.62
  18 -16 -20   -1.90   14.81
 -17  15  19   38.32   31.93
  17 -15 -19    8.42   25.14
 -16  14  18   10.33   18.07
  16 -14 -18  -24.59   19.70
 -15  13  17   42.12   25.27
  15 -13 -17    1.09   20.92
 -14  12  16    3.53   28.53
  14 -12 -16   10.73   22.42
 -13  11  15   -8.83   18.48
  13 -11 -15   14.27   14.67
 -12  10  14   31.52   14.81
  12 -10 -14    4.21   13.32
 -11   9  13   15.90   19.16
  11  -9 -13   12.23   11.69
 -10   8  12   45.93   18.75
  -9   7  11   41.44   13.32
   9  -7 -11   43.34   15.08
  -8   6  10   54.62   12.36
   8  -6 -10   29.76   14.81
  -7   5   9  332.22   17.12
   7  -5  -9  331.95   25.95
  -6   4   8   19.43    8.97
   6  -4  -8   12.09   11.01
  -5   3   7  351.24   24.46
   5  -3  -7  377.74   25.27
  -3   1   5  -39.13   14.27
   3  -1  -5  -12.91    8.56
  -2   0   4  355.59   18.75
   2   0  -4  344.17   14.00
   0  -2   2 3708.74  139.27
   1  -3   1   26.77    2.99
  -1   3  -1   20.79    2.85
   2  -4   0  376.38   14.67
  -2   4   0  395.40   14.81
   3  -5  -1   18.07    7.88
  -3   5   1    7.07    7.20
   4  -6  -2  126.77   13.72
  -4   6   2  126.91   12.36
   5  -7  -3  375.15   19.57
  -5   7   3  356.54   19.57
   6  -8  -4   -2.04    7.88
  -6   8   4   21.33    8.29
   7  -9  -5  316.73   18.62
  -7   9   5  326.10   17.66
   8 -10  -6   38.45   10.73
  -8  10   6   42.94   11.01
   9 -11  -7   46.74   10.60
  -9  11   7   53.40   11.14
  10 -12  -8   48.51   12.50
 -10  12   8   30.71   14.95
  11 -13  -9    3.67   12.36
 -11  13   9   -0.82   12.91
  12 -14 -10   33.97   12.91
 -12  14  10   18.34   14.00
  13 -15 -11   -3.13   14.27
 -13  15  11   -1.49   16.44
  14 -16 -12   19.29   12.77
 -14  16  12   18.34   15.63
  15 -17 -13  -11.14   13.59
 -15  17  13   -4.62   17.12
  16 -18 -14    6.11   15.35
 -16  18  14   -4.08   19.16
  17 -19 -15   -3.53   15.49
 -17  19  15   -6.52   23.23
  18 -20 -16   -1.63   14.67
 -18  20  16    5.30   16.71
  19 -21 -17    5.30   16.03
 -19  21  17   34.24   20.92
  20 -22 -18  -17.12   14.54
 -20  22  18   -1.90   15.22
  21 -23 -19    5.57   14.40
 -21  23  19  -15.76   20.25
  22 -24 -20   -1.22   23.37
 -22  24  20   -0.54   17.39
  23 -25 -21    6.25   19.29
 -23  25  21   -8.15   28.67
 -24  20  26    2.72    9.51
 -23  19  25   -4.48   12.91
  23 -19 -25    5.98   11.01
  22 -18 -24   -1.77   12.91
 -21  17  23    3.26   15.90
  21 -17 -23   -1.22   13.86
 -20  16  22    8.15   16.58
  20 -16 -22   11.28   14.40
 -19  15  21   -2.58   18.21
  19 -15 -21    3.53   14.27
 -18  14  20   19.02   25.14
  18 -14 -20    9.38   19.43
 -17  13  19   16.85   25.27
  17 -13 -19    6.11   21.20
 -16  12  18  -36.69   30.98
  16 -12 -18   17.39   22.96
 -15  11  17   21.33   25.82
 -14  10  16   13.04   21.60
 -13   9  15    5.71   24.46
 -12   8  14    2.85   14.54
  12  -8 -14  -13.72   17.94
 -11   7  13   31.52   20.11
  11  -7 -13   11.69   16.98
 -10   6  12   -7.61   22.42
  10  -6 -12   -7.34   13.72
  -9   5  11   54.89   22.15
   9  -5 -11   51.90   13.45
  -7   3   9  169.44   17.66
   7  -3  -9  191.18   13.18
  -6   2   8  264.96   21.60
   6  -2  -8  278.95   15.08
  -5   1   7  178.27   11.01
   5  -1  -7  179.08   11.41
  -4   0   6  283.30   18.34
  -3  -1   5    5.16    7.07
   3   1  -5   15.22    6.25
  -1  -3   3  445.95   17.66
   1   3  -3  445.40   25.82
   0  -4   2  360.07   16.31
   0   4  -2  315.78   15.49
   1  -5   1   -0.27    6.25
  -1   5  -1   -7.34    4.62
   2  -6   0  585.90   22.56
  -2   6   0  629.79   22.83
  -3   7   1   13.04    8.56
   4  -8  -2   44.43    8.02
  -4   8   2   31.93    8.83
   5  -9  -3   27.45    8.56
  -5   9   3   29.21    8.97
   6 -10  -4  265.77   16.44
  -6  10   4  236.29   15.08
   7 -11  -5   63.18   10.60
  -7  11   5   63.86   10.87
   8 -12  -6   -8.83   11.69
  -8  12   6    7.74   12.50
   9 -13  -7   60.74   11.96
  -9  13   7   52.72   14.00
  10 -14  -8    0.95   11.69
 -10  14   8    7.34   13.45
  11 -15  -9    2.17   11.69
 -11  15   9    2.45   14.27
  12 -16 -10   -0.82   16.03
 -12  16  10   16.85   15.76
  13 -17 -11   11.55   13.59
 -13  17  11  -10.19   15.90
  14 -18 -12   14.13   14.00
 -14  18  12    4.21   15.35
  15 -19 -13  -13.45   12.77
 -15  19  13   -2.04   16.31
  16 -20 -14   -5.30   15.08
 -16  20  14  -10.60   17.53
  17 -21 -15    2.45   17.12
 -17  21  15    9.78   26.36
  18 -22 -16   -7.74   14.13
 -18  22  16    2.31   16.17
  19 -23 -17    0.54   15.90
 -19  23  17   -0.82   19.29
  20 -24 -18  -12.64   13.45
 -20  24  18   -7.07   16.44
  21 -25 -19    2.72   20.52
 -21  25  19    4.21   17.80
  22 -26 -20   11.28   23.64
 -22  26  20   27.58   24.59
 -23  27  21    1.09   13.72
 -24  18  26   -1.90   19.02
 -23  17  25    7.88   18.89
  23 -17 -25    3.53   10.87
 -22  16  24   29.89   28.67
  22 -16 -24  -14.13   14.67
 -21  15  23   -7.20   15.63
  21 -15 -23    2.72   13.86
 -20  14  22    5.16   18.48
 -19  13  21  -17.39   25.41
 -18  12  20  -13.04   24.59
 -17  11  19   -4.62   26.90
 -15   9  17   25.41   21.47
  15  -9 -17   -3.13   15.08
  14  -8 -16    9.38   23.23
  13  -7 -15    0.27   17.12
 -12   6  14   34.51   19.29
  12  -6 -14    5.03   13.18
 -11   5  13   17.26   19.02
  11  -5 -13    9.24   11.55
 -10   4  12   57.48   12.09
  10  -4 -12   48.51   11.01
  -9   3  11   49.46   12.91
   9  -3 -11   56.12   11.96
  -8   2  10    9.51   11.01
   8  -2 -10   -3.94    8.83
  -7   1   9  266.59   14.95
   7  -1  -9  265.91   14.54
  -6   0   8  205.44   12.36
   6   0  -8  218.08   14.00
  -5  -1   7  192.67   12.91
   5   1  -7  183.84   12.91
  -4  -2   6  114.82    9.38
   4   2  -6  103.13    8.83
  -3  -3   5   91.44    9.10
   3   3  -5   94.98    8.97
  -2  -4   4  571.90   20.79
   2   4  -4  646.64   24.05
  -1  -5   3   16.44    5.03
   1   5  -3   13.32    5.44
   0  -6   2  565.11   18.62
   0   6  -2  541.74   18.48
   1  -7   1   45.38    6.79
  -1   7  -1   43.34    6.93
   2  -8   0   20.65    6.79
  -2   8   0   13.32    7.61
   3  -9  -1   47.83    8.56
  -3   9   1   57.20    8.97
   4 -10  -2   12.64    8.02
  -4  10   2   15.22    8.56
   5 -11  -3  263.60   14.67
  -5  11   3  258.98   14.27
   6 -12  -4   68.62   10.19
  -6  12   4   58.43   11.01
   7 -13  -5   61.28   11.41
  -7  13   5   38.72   13.59
   8 -14  -6    4.48   13.04
  -8  14   6   18.89   11.82
   9 -15  -7   37.09   11.96
  -9  15   7   28.94   13.72
  10 -16  -8   -3.40   11.28
 -10  16   8  -17.66   12.91
  11 -17  -9   16.17   12.64
 -11  17   9   10.46   13.86
  12 -18 -10   -6.25   15.35
 -12  18  10  -20.25   24.32
  13 -19 -11   -1.63   14.00
 -13  19  11   -6.25   17.12
  14 -20 -12  -13.32   14.95
 -14  20  12    6.52   18.07
  15 -21 -13   -7.34   13.72
 -15  21  13  -14.95   16.44
  16 -22 -14   -5.03   15.49
 -16  22  14   -0.95   18.48
  17 -23 -15   -1.63   16.58
 -17  23  15    2.58   20.25
  18 -24 -16    3.80   13.32
 -18  24  16   -9.78   15.76
  19 -25 -17    9.51   14.67
 -19  25  17    7.34   15.08
  20 -26 -18  -11.14   11.69
 -20  26  18   -6.79   16.17
 -21  27  19   -0.82   17.26
 -22  28  20   -2.17   15.22
  25 -17 -27    6.39   19.29
  24 -16 -26  -27.99   20.79
 -23  15  25    3.26   19.16
  23 -15 -25   -8.97   24.73
 -22  14  24   -0.14   11.82
  22 -14 -24  -11.41   21.60
 -21  13  23  -24.46   23.78
  21 -13 -23   -9.92   15.49
  20 -12 -22   -6.39   14.67
  19 -11 -21    5.98   14.27
  18 -10 -20    2.45   15.22
  17  -9 -19   19.43   16.17
 -16   8  18    3.53   22.69
  16  -8 -18    0.95   20.38
 -15   7  17    2.31   21.47
  15  -7 -17   11.14   14.00
 -14   6  16   18.62   21.47
  14  -6 -16   26.09   13.59
 -13   5  15  -12.23   20.79
  13  -5 -15   33.83   13.86
 -12   4  14   18.07   17.80
  12  -4 -14    7.61   12.50
 -11   3  13   21.74   13.86
  11  -3 -13   -1.36   12.36
 -10   2  12   31.25   13.04
  10  -2 -12   38.72   12.77
  -9   1  11   83.16   11.14
   9  -1 -11   75.41   11.28
  -8   0  10   99.05   11.69
   8   0 -10   89.95   10.33
  -7  -1   9  271.07   15.08
   7   1  -9  259.52   14.13
  -6  -2   8  253.55   13.45
   6   2  -8  263.87   13.32
  -5  -3   7  332.76   15.22
   5   3  -7  327.19   16.03
  -4  -4   6  -12.50    7.34
   4   4  -6  -25.41    7.61
  -2  -6   4  168.21   15.08
   2   6  -4  154.36    9.92
   0  -8   2   27.45    5.98
   0   8  -2   28.67    9.24
   1  -9   1    4.21    6.93
  -1   9  -1    1.49    7.20
   2 -10   0   56.25    8.02
  -2  10   0   69.03    9.10
   3 -11  -1    4.48    7.74
  -3  11   1    1.90    9.10
   4 -12  -2   68.48    9.38
  -4  12   2   63.59    9.92
   5 -13  -3   43.62    9.65
  -5  13   3   23.10   10.87
   6 -14  -4   14.81    9.78
  -6  14   4   27.31   12.23
   7 -15  -5   77.04   13.18
  -7  15   5   57.75   14.27
   8 -16  -6   15.90   13.59
  -8  16   6   19.02   14.54
   9 -17  -7   16.03   12.50
  -9  17   7   15.22   15.35
  10 -18  -8    5.03   12.64
 -10  18   8  -16.71   15.08
  11 -19  -9    8.15   12.50
 -11  19   9   -1.90   15.49
  12 -20 -10   -3.80   14.40
 -12  20  10   -6.25   17.53
  13 -21 -11  -14.95   14.40
 -13  21  11    1.90   16.58
  14 -22 -12   -4.89   14.27
 -14  22  12   -1.49   14.95
  15 -23 -13   15.76   13.72
 -15  23  13    9.92   19.97
  16 -24 -14  -19.97   13.45
 -16  24  14   -2.72   18.34
  17 -25 -15   14.00   15.76
 -17  25  15    2.31   18.75
  18 -26 -16    1.63   14.00
 -18  26  16   -1.22   15.35
  19 -27 -17   -0.68   10.60
 -19  27  17    5.71   14.81
  20 -28 -18    1.77   18.75
 -20  28  18   31.66   15.49
  21 -29 -19    4.08   22.01
 -21  29  19   10.46   22.42
  25 -15 -27   11.69   16.31
  24 -14 -26   -3.80   10.73
 -23  13  25    3.80   12.36
  23 -13 -25   10.73   13.32
 -22  12  24   -4.21   15.22
  22 -12 -24    5.84   14.95
 -21  11  23    8.83   16.31
  21 -11 -23   -2.04   15.63
 -20  10  22    2.72   18.21
  20 -10 -22   25.27   16.03
 -19   9  21   11.01   20.92
  19  -9 -21   -9.10   15.76
 -18   8  20   17.66   17.94
  18  -8 -20   -2.72   13.45
 -17   7  19   -3.80   18.34
  17  -7 -19  -17.53   15.63
 -16   6  18    5.57   15.63
  16  -6 -18    0.82   14.40
 -15   5  17  -10.46   15.35
  15  -5 -17  -26.90   14.95
 -14   4  16    8.56   14.95
  14  -4 -16   18.62   13.59
 -13   3  15   34.65   15.22
  13  -3 -15   50.95   14.67
 -12   2  14   93.08   15.08
  12  -2 -14   77.18   13.32
 -11   1  13   66.72   17.80
  11  -1 -13   29.35   18.75
 -10   0  12   84.11   11.69
  10   0 -12   73.64   11.69
  -9  -1  11   94.03   12.64
   9   1 -11   87.37   12.91
  -8  -2  10   -4.21   10.05
   8   2 -10    0.68    9.51
  -7  -3   9  164.00   13.04
   7   3  -9  174.47   11.96
  -6  -4   8   -0.68    8.97
   6   4  -8   12.36    9.10
  -5  -5   7   33.02    7.88
   5   5  -7   31.52    7.88
  -4  -6   6  587.39   22.96
   4   6  -6  661.45   24.19
  -3  -7   5  358.71   15.90
   3   7  -5  346.48   15.22
  -2  -8   4   49.87    7.74
   2   8  -4   61.01    6.39
  -1  -9   3   53.81    6.11
   1   9  -3   42.26    6.25
   0 -10   2   70.38    6.79
   0  10  -2   81.80    7.47
   1 -11   1   11.28    9.65
  -1  11  -1   14.27    7.47
   2 -12   0   17.12    7.34
  -2  12   0   10.33    7.61
   3 -13  -1   67.80    8.70
  -3  13   1   46.74   10.19
   4 -14  -2  113.86   10.05
  -4  14   2  124.60   12.23
   5 -15  -3   11.96   10.19
  -5  15   3    6.52   11.41
   6 -16  -4   55.17   12.23
  -6  16   4   25.82   12.50
   7 -17  -5   24.05   12.09
  -7  17   5   13.86   20.65
   8 -18  -6  -19.84   13.04
  -8  18   6   -5.16   14.54
   9 -19  -7   12.64   13.32
  -9  19   7   25.41   15.90
  10 -20  -8  -11.69   12.23
 -10  20   8    1.90   15.63
  11 -21  -9   -5.84   13.18
 -11  21   9   -2.45   15.35
  12 -22 -10    4.21   15.35
 -12  22  10   20.65   16.31
  13 -23 -11    1.36   13.45
 -13  23  11   -6.79   17.53
  14 -24 -12    8.42   14.40
 -14  24  12  -11.01   17.26
  15 -25 -13   -9.78   20.92
 -15  25  13  -25.54   30.03
  16 -26 -14   19.29   13.18
 -16  26  14   15.35   15.22
  17 -27 -15   -2.31   14.27
 -17  27  15   15.49   15.08
  18 -28 -16    9.92   12.23
 -18  28  16   11.82   24.05
  19 -29 -17    5.03    9.65
  20 -30 -18  -10.87   17.39
 -20  30  18  -11.28   22.28
  21 -31 -19    3.26   14.81
 -21  31  19   -9.92   17.39
  26 -14 -28    5.57   16.98
 -25  13  27    2.72   15.08
  25 -13 -27   -0.14    8.56
 -24  12  26    1.63    9.38
  24 -12 -26    7.88   12.09
 -23  11  25   15.08   12.23
  23 -11 -25   -7.74   12.50
 -22  10  24  -10.46   20.92
  22 -10 -24   -5.84   17.39
 -21   9  23   -3.80   16.03
  21  -9 -23   -7.07   13.72
 -20   8  22    7.34   18.48
  20  -8 -22   13.45   14.81
 -19   7  21  -11.14   16.31
  19  -7 -21   -2.85   14.00
 -18   6  20    5.84   17.39
  18  -6 -20   -4.76   15.63
 -17   5  19   -8.42   17.39
  17  -5 -19  -20.92   15.35
 -16   4  18    5.57   15.63
  16  -4 -18    0.82   13.59
 -15   3  17   13.86   21.60
  15  -3 -17    5.16   18.89
 -14   2  16   33.97   25.00
  14  -2 -16   15.35   23.64
 -13   1  15   15.35   15.35
  13  -1 -15   14.81   14.27
 -12   0  14   82.07   14.81
  12   0 -14   75.82   18.89
 -11  -1  13   35.33   13.04
  11   1 -13   29.89   11.82
 -10  -2  12   -2.85   12.50
  10   2 -12   22.15   11.96
  -9  -3  11   59.11   11.14
   9   3 -11   56.80   10.46
  -8  -4  10    0.00   10.73
   8   4 -10   11.14    9.78
  -7  -5   9  318.63   16.85
   7   5  -9  294.85   15.08
  -6  -6   8  159.93   16.98
   6   6  -8  167.94   11.55
  -5  -7   7  478.96   27.72
   5   7  -7  548.67   30.16
  -4  -8   6    0.82   10.33
   4   8  -6    2.17    6.11
  -3  -9   5   52.04    6.79
   3   9  -5   36.28    5.98
  -2 -10   4    8.29    5.44
   2  10  -4   14.81    5.57
  -1 -11   3   -8.15    5.57
   1  11  -3   -0.54    5.84
   0 -12   2    6.52    6.39
   0  12  -2   -1.77    7.07
   1 -13   1   49.19    8.02
  -1  13  -1   40.90    8.29
   2 -14   0   90.09   10.05
  -2  14   0  100.00   10.87
   3 -15  -1    0.14    9.38
  -3  15   1   11.69   10.46
   4 -16  -2    5.16    9.38
  -4  16   2    3.26   11.69
   5 -17  -3   25.95   11.41
  -5  17   3   24.46   13.32
   6 -18  -4    1.36   11.55
  -6  18   4   13.59   13.32
   7 -19  -5   15.76   12.50
  -7  19   5   -3.13   12.77
   8 -20  -6    7.20   13.32
  -8  20   6    8.56   13.18
   9 -21  -7    2.31   13.45
  -9  21   7   12.50   14.81
  10 -22  -8    7.20   14.27
 -10  22   8    6.66   16.44
  11 -23  -9   -2.04   13.04
 -11  23   9    0.95   15.49
  12 -24 -10  -20.11   13.18
 -12  24  10   25.41   16.03
  13 -25 -11  -16.58   15.49
 -13  25  11    2.72   18.48
  14 -26 -12   -5.44   13.18
 -14  26  12    9.65   16.58
  15 -27 -13    4.48   12.64
 -15  27  13   -9.24   15.35
  16 -28 -14   11.01   15.08
 -16  28  14   14.54   20.65
  17 -29 -15   -2.04   10.87
 -17  29  15    6.66   14.13
  18 -30 -16   -4.08   10.46
  19 -31 -17   -2.85   17.53
  20 -32 -18    1.90   15.90
  26 -12 -28   -9.24   19.02
 -25  11  27    2.45    9.78
  25 -11 -27    8.70   12.91
 -24  10  26   10.87   11.69
  24 -10 -26   -0.82   10.33
 -23   9  25   -0.14   16.98
  23  -9 -25    4.35   15.35
 -22   8  24    8.15   13.18
  22  -8 -24    8.70   14.00
 -21   7  23  -15.22   17.26
  21  -7 -23  -11.69   15.90
 -20   6  22    2.17   18.89
  20  -6 -22    7.20   16.03
 -19   5  21    6.93   17.12
  19  -5 -21   -6.39   16.44
 -18   4  20   32.47   21.20
  18  -4 -20    5.30   18.34
 -17   3  19    5.44   16.98
  17  -3 -19  -11.14   14.95
 -16   2  18    1.49   22.42
  16  -2 -18   -1.49   17.94
 -15   1  17    3.80   24.05
  15  -1 -17    9.78   24.73
 -14   0  16   43.75   23.78
  14   0 -16   59.24   14.81
 -13  -1  15   47.69   19.97
  13   1 -15   92.12   17.39
 -12  -2  14   92.67   14.40
  12   2 -14   79.22   12.09
 -10  -4  12   67.12   12.36
  10   4 -12   53.94   11.28
  -9  -5  11   47.96    9.92
   9   5 -11   49.19    9.24
  -8  -6  10   30.57    8.70
   8   6 -10   59.51   11.41
  -7  -7   9  183.84   13.59
   7   7  -9  186.69   12.91
  -6  -8   8  321.89   19.97
   6   8  -8  345.67   23.10
  -5  -9   7  331.54   15.35
  -4 -10   6  236.29   16.03
   4  10  -6  272.43   12.36
   3  11  -5  363.60   13.86
  -2 -12   4   56.80    9.24
   2  12  -4   72.83    9.92
  -1 -13   3   66.17    7.88
   1  13  -3   62.77    7.88
   0 -14   2  122.56    8.97
   0  14  -2  124.60    9.65
   1 -15   1    1.63    8.42
  -1  15  -1   -8.02    9.51
   2 -16   0  235.34   12.09
  -2  16   0  221.34   13.32
   3 -17  -1   -3.80   10.19
  -3  17   1   10.73   11.14
   4 -18  -2   51.23   11.55
  -4  18   2   44.16   13.04
   5 -19  -3   17.66   12.36
  -5  19   3    9.38   13.18
   6 -20  -4  -16.17   11.28
  -6  20   4    3.40   12.36
   7 -21  -5   -5.03   11.55
  -7  21   5   -5.16   14.40
   8 -22  -6   -3.26   11.14
  -8  22   6   12.77   13.04
   9 -23  -7   14.13   12.36
  -9  23   7   10.87   14.00
  10 -24  -8    6.79   14.40
 -10  24   8   16.98   16.44
  11 -25  -9    0.00   13.86
 -11  25   9    6.79   16.98
  12 -26 -10    2.17   12.23
 -12  26  10    0.41   15.49
  13 -27 -11  -12.91   13.72
 -13  27  11   -8.15   15.35
  14 -28 -12   15.35   14.00
 -14  28  12    2.85   15.49
  15 -29 -13   14.81   11.55
 -15  29  13   -1.22   24.46
  16 -30 -14   -1.49   11.28
 -16  30  14   14.40   29.21
  17 -31 -15    0.14   12.64
 -17  31  15    9.24   21.60
  18 -32 -16   13.32   17.66
  19 -33 -17   -0.95   17.66
  26 -10 -28    2.58   20.92
 -25   9  27   -3.13   11.01
  25  -9 -27   -7.07   11.55
 -24   8  26   -3.40   14.81
  24  -8 -26    3.67   12.50
 -23   7  25  -16.85   16.85
  23  -7 -25   -7.34   15.76
 -22   6  24    8.97   18.48
  22  -6 -24   12.23   16.44
 -21   5  23    8.29   15.63
  21  -5 -23   16.58   14.67
 -20   4  22   19.29   17.53
  20  -4 -22    5.98   15.35
 -19   3  21  -10.33   17.80
  19  -3 -21  -16.85   15.22
 -18   2  20   -7.20   16.44
  18  -2 -20    9.51   14.00
 -17   1  19  -24.46   15.22
  17  -1 -19   12.23   12.91
 -16   0  18   46.88   26.90
  16   0 -18  -16.71   22.83
 -15  -1  17   -0.27   24.73
  15   1 -17   -4.48   18.89
 -14  -2  16   43.48   12.50
  14   2 -16   31.80   12.77
 -13  -3  15   -0.68   18.07
  13   3 -15   -5.30   18.89
 -12  -4  14    0.27   12.23
  12   4 -14   11.01   10.60
 -11  -5  13    3.67   11.28
  11   5 -13   11.28   12.50
 -10  -6  12   -0.14   11.41
  10   6 -12    5.98   11.28
  -9  -7  11   36.01   10.46
   9   7 -11   47.28    8.15
  -8  -8  10   15.76    8.02
   8   8 -10    5.98    7.07
  -7  -9   9  183.16   12.36
   7   9  -9  194.57   12.23
  -6 -10   8   36.55    7.88
   6  10  -8   50.68   11.96
  -5 -11   7   68.21   11.14
   5  11  -7   64.68    8.29
  -4 -12   6   97.70    7.34
   4  12  -6   89.95    7.61
   3  13  -5   47.83    7.34
  -2 -14   4  119.57    8.56
   2  14  -4  106.93    8.97
  -1 -15   3   -3.67    7.34
   1  15  -3    0.68    8.15
   0 -16   2  270.94   12.23
   0  16  -2  239.69   13.04
   1 -17   1   12.91    8.42
  -1  17  -1    8.42    9.38
   2 -18   0   57.88    8.97
  -2  18   0   46.33   10.73
   3 -19  -1   23.23   11.01
  -3  19   1   20.52   12.36
   4 -20  -2    1.36   11.69
  -4  20   2   15.63   12.91
   5 -21  -3   20.92   12.50
  -5  21   3    5.57   14.13
   6 -22  -4   20.92   11.14
  -6  22   4   12.77   13.59
   7 -23  -5   14.67   12.77
  -7  23   5   -1.63   14.81
   8 -24  -6   -6.25   12.64
  -8  24   6   -9.51   14.67
   9 -25  -7    6.11   11.41
  -9  25   7    8.83   15.08
  10 -26  -8    3.26   12.36
 -10  26   8   22.56   13.86
  11 -27  -9    2.45   13.59
 -11  27   9   -6.93   14.27
  12 -28 -10   -9.78   13.72
 -12  28  10   -2.31   15.08
  13 -29 -11   -1.63   12.50
 -13  29  11   -5.30   13.04
  14 -30 -12    8.97   19.43
 -14  30  12   14.81   29.21
  15 -31 -13    0.14    9.38
  16 -32 -14    7.20   16.58
 -16  32  14  -13.04   21.20
  17 -33 -15    5.30   15.08
  18 -34 -16    8.29   14.54
  27  -9 -29   -5.98   15.35
 -26   8  28    3.26   19.16
  26  -8 -28    8.42   11.41
 -25   7  27    4.76   14.00
  25  -7 -27   -7.34   13.45
 -24   6  26    0.95   14.13
  24  -6 -26   -1.49   13.32
 -23   5  25   -1.63   17.26
  23  -5 -25   -6.39   12.36
 -22   4  24   15.63   16.31
  22  -4 -24   -1.49   12.91
 -21   3  23  -19.43   17.12
  21  -3 -23    5.03   13.32
 -20   2  22    9.51   17.26
  20  -2 -22    4.48   13.32
 -19   1  21   12.23   16.03
  19  -1 -21  -16.98   13.32
 -18   0  20  -18.21   21.06
  18   0 -20   -3.80   23.64
 -17  -1  19  -15.35   25.41
  17   1 -19   -7.34   22.56
 -16  -2  18   17.66   21.74
  16   2 -18   -7.61   19.29
 -15  -3  17  -13.86   19.29
  15   3 -17  -29.62   18.21
 -14  -4  16   13.45   17.53
  14   4 -16   16.31   18.21
 -13  -5  15   -2.04   12.77
  13   5 -15   -6.11   11.28
 -12  -6  14    8.56   11.28
  12   6 -14    2.58   10.05
 -11  -7  13    8.97   10.87
  11   7 -13   19.43    9.65
 -10  -8  12   29.08   11.69
  10   8 -12   36.41   11.69
  -9  -9  11   11.41    9.92
   9   9 -11   15.63   10.05
  -8 -10  10   55.30    9.38
   8  10 -10   61.14    9.51
  -7 -11   9   36.41    8.02
   7  11  -9   47.01   12.36
  -6 -12   8    4.48    7.07
   6  12  -8    2.31    7.20
  -5 -13   7   57.20    6.66
   5  13  -7   62.50    7.07
  -4 -14   6   31.80   10.73
   4  14  -6   16.58   11.55
  -3 -15   5   14.54    6.93
   3  15  -5    0.82   11.01
  -2 -16   4   -5.98    7.88
   2  16  -4    0.00    8.56
  -1 -17   3    0.00    8.70
   1  17  -3   -2.04   13.04
   0 -18   2   58.02    9.51
   0  18  -2   57.48   10.33
   1 -19   1   24.19    9.38
  -1  19  -1    8.56   10.19
   2 -20   0   34.65   10.33
  -2  20   0   13.86   11.41
   3 -21  -1   -1.22   10.73
  -3  21   1    7.07   12.23
   4 -22  -2   25.54   11.69
  -4  22   2   11.14   13.32
   5 -23  -3   -4.48   11.82
  -5  23   3  -16.71   13.32
   6 -24  -4   -6.25   11.55
  -6  24   4   -0.82   11.55
   7 -25  -5  -12.23   13.45
  -7  25   5   -0.68   13.72
   8 -26  -6   -7.20   12.09
  -8  26   6   -9.78   14.00
   9 -27  -7  -11.82   13.18
  -9  27   7  -12.64   14.27
  10 -28  -8   11.55   11.69
 -10  28   8  -17.12   15.22
  11 -29  -9   -2.17   12.23
 -11  29   9    8.83   13.18
  12 -30 -10  -14.54   12.50
 -12  30  10    3.67   14.27
  13 -31 -11   -0.27   11.96
 -13  31  11    7.34   15.49
  14 -32 -12   11.01   11.96
 -14  32  12    6.11   14.54
  15 -33 -13   12.36   16.44
 -15  33  13    0.41   14.67
  16 -34 -14   -0.95   16.44
  17 -35 -15   -4.21   14.27
 -17  35  15    5.98   18.48
  27  -7 -29   16.44   23.64
 -26   6  28    2.17   22.83
  26  -6 -28    0.68   10.05
 -25   5  27    3.40   11.96
  25  -5 -27   -1.90   10.73
 -24   4  26   -2.58   13.86
  24  -4 -26  -11.01   11.14
 -23   3  25   -6.66   15.35
  23  -3 -25    2.17   11.41
 -22   2  24   -6.66   16.58
  22  -2 -24    8.29   12.77
 -21   1  23   -0.68   14.95
  21  -1 -23   -3.67   11.96
 -20   0  22    5.71   14.13
  20   0 -22  -11.69   21.33
 -19  -1  21   10.19   26.90
  19   1 -21    5.98   26.22
 -18  -2  20   -5.71   21.20
  18   2 -20   24.19   20.38
 -17  -3  19    1.90   19.97
  17   3 -19  -22.83   18.34
 -16  -4  18    7.20   19.16
  16   4 -18   -2.17   18.62
 -15  -5  17   -2.45   18.75
  15   5 -17   -1.49   20.65
 -14  -6  16    1.63   12.50
  14   6 -16   13.72   11.82
 -13  -7  15    4.76   11.82
  13   7 -15   12.23   11.55
 -12  -8  14   18.34   10.33
  12   8 -14   18.75   10.05
 -11  -9  13    6.52    9.78
  11   9 -13   -1.36    9.92
 -10 -10  12    5.44    9.92
  10  10 -12   -0.54    9.10
  -9 -11  11   38.32    8.83
   9  11 -11   39.95    9.78
  -8 -12  10   28.53    9.10
   8  12 -10   38.05   12.64
  -7 -13   9   65.36    8.83
   7  13  -9   60.87    8.70
  -6 -14   8   21.47   11.28
   6  14  -8   24.32   12.09
  -5 -15   7   71.20    8.42
   5  15  -7   43.21   10.87
  -4 -16   6   30.57   11.14
   4  16  -6   34.92    8.56
  -3 -17   5    7.20    8.15
   3  17  -5   16.17    9.24
  -2 -18   4   55.03    9.65
   2  18  -4   33.56   10.05
  -1 -19   3   12.36    9.38
   1  19  -3   23.78   10.33
   0 -20   2   20.25    9.10
   0  20  -2   40.76   10.87
   1 -21   1   -7.74   11.14
  -1  21  -1   13.18   15.90
   2 -22   0   27.72   10.05
  -2  22   0    5.57   12.23
   3 -23  -1    4.35   10.60
  -3  23   1   16.03   11.28
   4 -24  -2   -4.08   10.87
  -4  24   2   20.38   12.36
   5 -25  -3   -8.97   11.01
  -5  25   3    1.63   12.77
   6 -26  -4    8.29   11.69
  -6  26   4   11.28   13.04
   7 -27  -5   11.96   12.77
  -7  27   5    7.07   14.95
   8 -28  -6    1.36   10.73
  -8  28   6   -5.16   14.54
   9 -29  -7    4.48   11.28
  -9  29   7    4.35   12.50
  10 -30  -8   -1.36   12.36
 -10  30   8    6.11   14.00
  11 -31  -9   12.64   12.09
 -11  31   9    8.29   14.00
  12 -32 -10   -7.07   11.82
 -12  32  10   -1.49   12.91
  13 -33 -11   12.23   18.07
 -13  33  11  -12.64   13.04
  14 -34 -12   12.91   10.05
 -14  34  12   -5.30   13.04
  15 -35 -13    0.95    8.15
 -15  35  13    5.16   15.90
  16 -36 -14    8.02   14.95
 -28   6  30   19.97   22.96
  28  -6 -30   -5.84   15.35
 -27   5  29  -11.41   18.75
  27  -5 -29    3.67    9.92
 -26   4  28   -4.76   20.11
  26  -4 -28   -1.63   13.45
 -25   3  27   -8.15   15.22
  25  -3 -27  -11.28   14.13
 -24   2  26   -2.85   21.06
  24  -2 -26  -16.58   14.67
 -23   1  25  -21.74   25.54
  23  -1 -25   -2.45   14.27
 -22   0  24    7.61   22.96
  22   0 -24    7.07   13.32
 -21  -1  23   14.54   15.49
  21   1 -23   -9.10   15.63
 -20  -2  22   16.17   24.87
  20   2 -22  -13.59   25.14
 -19  -3  21  -23.37   21.60
  19   3 -21   12.09   18.75
 -18  -4  20  -12.23   19.43
  18   4 -20    6.11   19.84
 -17  -5  19   -3.40   22.83
  17   5 -19   -3.94   12.23
 -16  -6  18    4.62   13.18
  16   6 -18  -16.85   21.88
 -15  -7  17   14.00   13.45
  15   7 -17    1.77   11.28
 -14  -8  16    9.78   12.91
  14   8 -16    1.09   13.04
 -13  -9  15   -2.31   12.36
  13   9 -15    9.78   12.64
 -12 -10  14   31.80   10.46
  12  10 -14    1.49   10.33
 -11 -11  13   -1.49   10.73
  11  11 -13    7.74    9.24
 -10 -12  12   29.35    9.78
  10  12 -12    4.08    9.92
  -9 -13  11    7.34    8.70
   9  13 -11   18.21   12.23
  -8 -14  10    9.65    8.15
   8  14 -10   11.14    8.42
  -7 -15   9   20.65   13.04
   7  15  -9   27.85   12.77
  -6 -16   8   49.19    7.88
   6  16  -8   45.93    8.42
  -5 -17   7   26.63    8.42
   5  17  -7   18.89    8.42
  -4 -18   6    6.52   10.33
   4  18  -6   -0.82    9.10
  -3 -19   5   11.96    8.70
   3  19  -5   -2.58   10.33
  -2 -20   4    8.83    9.24
   2  20  -4    6.66    9.78
  -1 -21   3  -10.05    9.38
   1  21  -3    3.26    9.92
   0 -22   2    0.14    9.10
   0  22  -2   17.39   10.19
   1 -23   1    1.63   10.05
  -1  23  -1   -3.40   16.58
   2 -24   0    1.90    9.24
  -2  24   0    3.53   11.01
   3 -25  -1   -2.17   10.19
  -3  25   1   -5.57   11.14
   4 -26  -2   -9.38   11.28
  -4  26   2    2.04   13.04
   5 -27  -3   -1.77   11.41
  -5  27   3   -5.44   12.36
   6 -28  -4  -13.72   11.14
  -6  28   4    9.24   11.14
   7 -29  -5    8.70   12.23
  -7  29   5   10.60   12.91
   8 -30  -6    3.67   12.36
  -8  30   6    6.66   14.40
   9 -31  -7  -11.41   11.69
  -9  31   7    0.54   13.59
  10 -32  -8   -0.27   10.46
 -10  32   8   -2.58   14.13
  11 -33  -9   -1.09   10.33
 -11  33   9   -6.39   13.45
  12 -34 -10   -1.36   10.87
 -12  34  10    2.17   10.33
  13 -35 -11   -2.17    9.24
 -13  35  11    4.48   11.01
  14 -36 -12    3.40    7.34
  15 -37 -13    7.74   12.64
 -28   4  30    2.31   16.71
  28  -4 -30    4.62   14.40
 -27   3  29   -2.85   12.50
  27  -3 -29   -5.57   10.46
 -26   2  28   -6.66   12.64
  26  -2 -28    5.03   10.73
 -25   1  27   -6.79   15.49
  25  -1 -27   -0.95   12.23
 -24   0  26    7.34   16.03
  24   0 -26    2.45   11.14
 -23  -1  25    3.67   13.45
  23   1 -25   -0.95   11.82
 -22  -2  24  -10.05   25.82
  22   2 -24   -6.25   12.91
 -21  -3  23   11.28   19.84
  21   3 -23    7.74   16.44
 -20  -4  22  -17.12   20.65
  20   4 -22   -3.94   19.16
 -19  -5  21    8.29   25.95
  19   5 -21    6.25   23.10
 -18  -6  20    9.24   24.59
  18   6 -20   -0.27   21.33
 -17  -7  19   -0.27   12.50
  17   7 -19    1.77   17.53
 -16  -8  18  -10.73   13.04
  16   8 -18    4.62   12.91
 -15  -9  17  -12.77   11.96
  15   9 -17   -6.39   10.60
 -14 -10  16    2.04   11.01
  14  10 -16    6.66   10.05
 -13 -11  15  -10.46   12.09
  13  11 -15    9.10   10.19
 -12 -12  14    5.57   16.17
  12  12 -14   14.00   10.46
 -11 -13  13    2.31   10.73
  11  13 -13    5.57   15.22
 -10 -14  12   -4.35    9.24
  10  14 -12   -3.40   13.86
  -9 -15  11    5.71    8.29
   9  15 -11    0.95    9.51
  -8 -16  10    1.63    8.02
   8  16 -10    3.53   13.59
  -7 -17   9   10.46   11.41
   7  17  -9   26.90    9.10
  -6 -18   8   -0.14    7.88
   6  18  -8    0.82    8.70
  -5 -19   7    2.04    8.42
   5  19  -7   10.87    9.38
  -4 -20   6    6.93   12.09
   4  20  -6   -1.63    8.83
  -3 -21   5   19.43    8.56
   3  21  -5   11.01   14.00
  -2 -22   4  -16.71    9.38
   2  22  -4    0.54   10.19
  -1 -23   3   -8.56    8.83
   1  23  -3    8.56   10.05
   0 -24   2    3.40    9.10
   0  24  -2    2.17   10.87
   1 -25   1   -1.63    9.51
  -1  25  -1    0.41   10.05
   2 -26   0    0.68    9.38
  -2  26   0    1.36   10.46
   3 -27  -1   11.69   10.05
  -3  27   1   -3.13   11.41
   4 -28  -2   11.41   10.73
  -4  28   2    9.92   12.50
   5 -29  -3   11.01   11.01
  -5  29   3   16.85   12.77
   6 -30  -4    5.44   10.33
  -6  30   4    0.68   11.82
   7 -31  -5    4.76   11.28
  -7  31   5   -8.15   13.04
   8 -32  -6   -7.34   11.28
  -8  32   6    3.53   14.27
   9 -33  -7    1.63   10.33
  -9  33   7   -6.79   12.64
  10 -34  -8   -4.35   10.60
 -10  34   8   11.82   12.09
  11 -35  -9    0.14   10.05
 -11  35   9    9.38   11.96
  12 -36 -10   -1.63    7.74
 -12  36  10   -6.25   14.27
  13 -37 -11   -1.22    8.83
 -28   2  30   14.67   17.26
  28  -2 -30    1.09   11.82
 -27   1  29   -8.70   21.20
  27  -1 -29    2.45   11.01
 -26   0  28   12.64   15.35
  26   0 -28   18.75   12.50
 -25  -1  27   -7.61   14.27
  25   1 -27   -3.67   11.28
 -24  -2  26   -9.92   14.40
  24   2 -26    2.31   12.50
 -23  -3  25   -1.36   23.37
  23   3 -25   -8.42   18.21
 -22  -4  24   15.35   19.97
  22   4 -24    1.49   18.07
 -21  -5  23    2.99   22.69
  21   5 -23    5.84   21.47
 -20  -6  22    6.79   12.50
  20   6 -22  -19.84   18.48
 -19  -7  21    5.16   18.48
  19   7 -21   12.91   18.75
 -18  -8  20   -0.14   13.18
  18   8 -20   17.94   12.36
 -17  -9  19   -7.61   14.27
  17   9 -19   11.14   13.04
 -16 -10  18   -1.63   11.28
  16  10 -18    6.52   12.50
 -15 -11  17    9.10   10.87
  15  11 -17    1.90   11.55
 -14 -12  16   17.80   11.41
  14  12 -16   11.69   11.41
 -13 -13  15    8.15   10.60
  13  13 -15   -0.68   10.33
 -12 -14  14   31.80   10.05
  12  14 -14   19.57   15.63
 -11 -15  13   17.66    8.70
  11  15 -13   -2.45    9.78
 -10 -16  12    6.93    8.97
  10  16 -12    5.30    8.97
  -9 -17  11    5.98    8.97
   9  17 -11    7.34   14.67
  -8 -18  10    3.53    8.42
   8  18 -10   -3.80    8.56
  -7 -19   9   22.28    7.74
   7  19  -9   17.80    8.97
  -6 -20   8   -0.27   12.64
   6  20  -8    7.61   12.09
  -5 -21   7    2.99    8.42
   5  21  -7   10.33    8.83
  -4 -22   6   -8.97   12.50
   4  22  -6   10.60    9.51
  -3 -23   5    1.63    9.10
   3  23  -5    8.97    9.78
  -2 -24   4    4.76    9.24
   2  24  -4   -5.84   10.60
  -1 -25   3    0.82   12.09
   1  25  -3   -3.40    9.78
   0 -26   2   14.54   11.55
   0  26  -2    7.20   11.01
   1 -27   1   -2.17    9.51
  -1  27  -1   -4.76   10.87
   2 -28   0   -2.72   10.46
  -2  28   0   -0.41   11.41
   3 -29  -1   16.58   13.45
  -3  29   1    2.58   11.55
   4 -30  -2   -3.80   13.04
  -4  30   2  -10.46   16.85
   5 -31  -3   -3.40   10.46
  -5  31   3   -6.39   12.23
   6 -32  -4    9.51   10.19
  -6  32   4    6.66   12.50
   7 -33  -5   11.69   10.33
  -7  33   5    0.41   13.04
   8 -34  -6    1.22   11.96
  -8  34   6   13.59   11.96
   9 -35  -7    1.77   10.60
  -9  35   7    9.65   11.14
  10 -36  -8    3.53    8.70
 -10  36   8   -4.48   13.72
  11 -37  -9   -0.54    6.39
 -11  37   9    4.76   14.27
  12 -38 -10   -0.82    8.29
 -28   0  30   -0.68   16.58
  28   0 -30    5.57   11.14
 -27  -1  29    0.54   20.11
  27   1 -29    0.68   10.33
 -26  -2  28    1.36   14.54
  26   2 -28   -3.80   11.01
 -25  -3  27    9.92   16.44
  25   3 -27   -1.90   11.41
 -24  -4  26  -10.19   11.82
  24   4 -26    3.94   11.28
 -23  -5  25   -1.09   12.77
  23   5 -25   -7.47   20.65
 -22  -6  24    0.14   21.33
  22   6 -24   -9.51   17.39
 -21  -7  23    3.94   17.53
  21   7 -23    7.34   12.36
 -20  -8  22    6.66   11.14
  20   8 -22   -6.66   11.01
 -19  -9  21   -1.49   14.13
  19   9 -21    0.14   13.04
 -18 -10  20    8.29   10.87
  18  10 -20   10.87   16.44
 -17 -11  19    4.62   10.19
  17  11 -19    1.22    9.92
 -16 -12  18   10.73   11.55
  16  12 -18   -8.42   10.33
 -15 -13  17    4.62    8.56
  15  13 -17    1.22   11.28
 -14 -14  16    1.22    9.38
  14  14 -16    2.72   10.19
 -13 -15  15    0.00    9.92
 -12 -16  14   10.87    9.51
  12  16 -14    3.40    9.51
 -11 -17  13   -6.25    9.38
  11  17 -13   -0.14    9.78
 -10 -18  12   -2.45    8.02
  10  18 -12   12.09   13.59
  -9 -19  11    1.77    7.47
   9  19 -11   -2.58    9.24
  -8 -20  10    4.21    7.47
   8  20 -10   -6.39    8.42
  -7 -21   9    6.11    8.02
   7  21  -9    9.10    8.02
  -6 -22   8    2.99    8.15
   6  22  -8    7.20    8.83
  -5 -23   7    8.56    8.29
   5  23  -7    7.88    9.38
  -4 -24   6   -4.35   11.82
   4  24  -6   -4.48    9.51
  -3 -25   5   10.19    8.83
   3  25  -5    6.79    9.65
  -2 -26   4    2.99    8.83
   2  26  -4    3.94    9.92
  -1 -27   3   -5.44    9.92
   1  27  -3   11.55   10.87
   0 -28   2    6.66    8.70
   0  28  -2    2.85   11.01
   1 -29   1   -3.13    9.78
  -1  29  -1   14.67   11.96
   2 -30   0    0.54   14.13
  -2  30   0    5.44   18.48
   3 -31  -1    5.44   10.46
  -3  31   1   -4.21   10.73
   4 -32  -2   -3.53   10.46
  -4  32   2    6.25   10.33
   5 -33  -3    5.16    9.92
  -5  33   3    8.83   11.69
   6 -34  -4   -4.89   11.14
  -6  34   4    4.21   11.01
   7 -35  -5   -7.74   11.55
  -7  35   5   -1.49   11.82
   8 -36  -6    5.57   10.19
  -8  36   6    0.27   11.14
   9 -37  -7   -6.93    8.15
  10 -38  -8   12.50    9.38
 -10  38   8    0.68    9.65
  11 -39  -9   -2.31    7.61
 -29  -1  31    2.58   17.12
 -28  -2  30    2.58   13.32
  28   2 -30   -4.08    9.51
 -27  -3  29   -3.53   17.12
  27   3 -29   11.55   16.85
 -26  -4  28   -1.77   11.82
  26   4 -28    6.93   10.46
 -25  -5  27   -3.53   13.86
  25   5 -27    4.21   12.23
 -24  -6  26   -3.26   11.55
  24   6 -26    0.00   10.60
 -23  -7  25    4.62   10.87
  23   7 -25   11.41   10.60
 -22  -8  24   -1.90   13.59
  22   8 -24    2.17   12.64
 -21  -9  23   16.44   12.09
  21   9 -23   -3.80    9.38
 -20 -10  22   10.05   11.41
  20  10 -22   -6.25   11.14
 -19 -11  21    8.29   11.96
  19  11 -21   -7.07   10.33
 -18 -12  20    0.54   12.50
  18  12 -20    1.63   11.82
 -17 -13  19   17.12   12.36
  17  13 -19   -1.77   11.82
 -16 -14  18    2.99   11.28
  16  14 -18    4.08    9.65
 -15 -15  17    2.72   10.60
  15  15 -17   -3.26   12.36
 -14 -16  16    5.84   10.46
  14  16 -16   15.35   14.54
 -13 -17  15    3.80   14.00
  13  17 -15    3.80   14.67
 -12 -18  14    8.02    9.38
  12  18 -14    4.76    9.24
 -11 -19  13   19.43   12.77
  11  19 -13   -0.54   14.67
 -10 -20  12   -1.90    8.15
  10  20 -12   -4.76    9.10
  -9 -21  11    4.08    7.61
   9  21 -11   -0.95    8.29
  -8 -22  10    9.78    8.02
   8  22 -10   -1.49    8.15
  -7 -23   9    2.45    8.15
   7  23  -9    5.98    8.97
  -6 -24   8  -10.19    8.15
   6  24  -8   -2.58    8.70
  -5 -25   7   12.36    7.74
   5  25  -7   -1.63    8.70
  -4 -26   6   -0.82   11.28
   4  26  -6    5.16    8.97
  -3 -27   5   -1.90    8.42
   3  27  -5    8.29   14.13
  -2 -28   4    0.00    9.10
   2  28  -4    8.83   10.05
  -1 -29   3   -5.30    8.15
   1  29  -3   -5.57   10.33
   0 -30   2    2.31    9.24
   0  30  -2    0.54   10.19
   1 -31   1   -4.08    9.51
  -1  31  -1   -1.49   11.41
   2 -32   0    8.97    9.92
  -2  32   0    9.24    9.65
   3 -33  -1   -8.02   10.19
  -3  33   1   13.72    9.78
   4 -34  -2   -0.54    9.24
  -4  34   2   -1.22   10.05
   5 -35  -3   -0.54   10.33
  -5  35   3   -3.67   10.73
   6 -36  -4   17.53   10.33
  -6  36   4    6.79   10.60
   7 -37  -5    4.08    9.10
  -7  37   5   -1.77   12.50
   8 -38  -6   -2.17    7.74
   9 -39  -7   -4.35    6.93
  10 -40  -8    1.09    6.79
 -29  -3  31    1.22    8.70
 -28  -4  30    1.90    7.34
  28   4 -30    3.94    8.70
 -27  -5  29    3.80    8.97
  27   5 -29   -1.63   11.69
 -26  -6  28   -0.27   13.18
  26   6 -28   -0.95    9.78
 -25  -7  27    9.24   11.82
  25   7 -27    8.29   15.90
 -24  -8  26   -4.48   12.23
  24   8 -26   -2.31   11.01
 -23  -9  25    1.36   10.87
  23   9 -25   -1.22   10.33
 -22 -10  24   11.01   10.73
  22  10 -24    8.29   11.41
 -21 -11  23   -1.09   11.14
  21  11 -23   10.73   11.14
 -20 -12  22    6.93   12.50
  20  12 -22   15.08   10.05
 -19 -13  21   -1.09   10.60
  19  13 -21    2.04   11.41
 -18 -14  20   -7.20   11.82
  18  14 -20   -7.74   11.28
 -17 -15  19   -3.94   11.28
  17  15 -19    5.57   10.60
 -16 -16  18   -3.13   10.87
  16  16 -18  -10.05   14.54
 -15 -17  17   17.39   14.67
  15  17 -17   -6.11   10.19
 -14 -18  16   15.22    9.38
  14  18 -16    5.03   10.33
 -13 -19  15    7.20   12.64
  13  19 -15  -12.64   13.45
 -12 -20  14    0.27   14.67
  12  20 -14    7.47    9.51
 -11 -21  13    3.40    8.02
  11  21 -13    8.83    9.38
 -10 -22  12   -2.72    7.61
  10  22 -12    8.70    8.97
  -9 -23  11   -2.45    8.02
   9  23 -11   -0.82    8.70
  -8 -24  10   -2.45    7.74
   8  24 -10   -7.07    8.97
  -7 -25   9   -0.68    7.74
   7  25  -9    6.79    8.97
  -6 -26   8   -1.36    7.74
   6  26  -8   -1.22    8.56
  -5 -27   7    8.70    8.70
   5  27  -7   12.09    8.15
  -4 -28   6    3.26   10.33
   4  28  -6    6.66    9.10
  -3 -29   5   -9.92   10.46
   3  29  -5   -2.99    9.10
  -2 -30   4    3.80    8.15
   2  30  -4    1.49   11.96
  -1 -31   3   -5.16    8.70
   1  31  -3   -2.31   10.05
   0 -32   2   -2.99    8.42
   0  32  -2    7.47   10.46
   1 -33   1   -3.26    9.10
  -1  33  -1    7.34   10.05
   2 -34   0   -1.90    9.24
  -2  34   0    1.63   10.05
   3 -35  -1    2.17    9.10
  -3  35   1    7.07    9.92
   4 -36  -2    4.21    9.24
  -4  36   2   -2.85    8.97
   5 -37  -3    6.39    9.65
  -5  37   3   -0.54   13.45
   6 -38  -4    6.11    8.29
  -6  38   4   -4.62   10.05
   7 -39  -5    5.57    7.20
   8 -40  -6   -2.04    6.66
   9 -41  -7   -4.21    7.07
 -29  -5  31    3.13   14.40
 -28  -6  30    3.53    9.92
  28   6 -30   -6.66   11.96
 -27  -7  29   -7.74   13.32
  27   7 -29   -1.09   12.77
 -26  -8  28   -4.62   12.50
  26   8 -28   14.67   15.35
 -25  -9  27    9.24   10.19
  25   9 -27   13.18   11.41
 -24 -10  26    4.21   12.36
  24  10 -26    8.02   10.73
 -23 -11  25   -2.31   13.32
  23  11 -25    0.82   11.28
 -22 -12  24    5.30   11.41
  22  12 -24    1.90    8.70
 -21 -13  23    3.53   11.41
  21  13 -23   -2.45   10.05
 -20 -14  22   -3.53   11.01
  20  14 -22   -3.40   10.73
 -19 -15  21   -4.89   15.76
  19  15 -21    3.26   10.46
 -18 -16  20    6.11   10.73
  18  16 -20   -8.29   17.12
 -17 -17  19   -5.71   10.05
  17  17 -19   -0.41   16.71
 -16 -18  18   11.69    9.78
  16  18 -18   11.01   10.73
 -15 -19  17   -4.08   14.27
  15  19 -17   -2.99    9.78
 -14 -20  16    3.80    9.51
  14  20 -16   -3.94    9.65
 -13 -21  15    1.90    9.24
  13  21 -15   -3.13    9.10
 -12 -22  14    5.03    8.83
  12  22 -14    1.09   10.05
 -11 -23  13    3.80    8.15
  11  23 -13   -2.58    8.83
 -10 -24  12    0.95    8.15
  10  24 -12   -0.95    8.97
  -9 -25  11    0.27    7.61
   9  25 -11   10.46    8.29
  -8 -26  10    6.25    7.74
   8  26 -10  -11.01    9.24
  -7 -27   9    5.57   10.60
   7  27  -9   -0.54    8.56
  -6 -28   8   -3.13    7.61
   6  28  -8   -4.89    9.10
  -5 -29   7   -2.58    6.79
   5  29  -7    2.31    8.02
  -4 -30   6   -0.95   10.87
   4  30  -6   -1.09    7.74
  -3 -31   5   -2.58    9.24
   3  31  -5    4.62    8.97
  -2 -32   4   -2.17    7.07
   2  32  -4   -8.56    8.42
  -1 -33   3   -1.09    8.02
   1  33  -3    0.41    9.24
   0 -34   2    3.94    7.34
   0  34  -2   -7.88    9.65
  -1  35  -1    6.66    7.61
  -2  36   0    2.58    9.24
   3 -37  -1   -1.22   14.40
  -3  37   1   -5.44    8.83
   4 -38  -2    0.00    9.51
  -4  38   2    5.44   13.86
   5 -39  -3   -2.58    7.61
   6 -40  -4    5.03    7.07
 -29  -7  31   -1.77    7.88
  29   7 -31   -1.22    9.92
 -28  -8  30    3.53    9.38
  28   8 -30   -2.99   12.91
 -27  -9  29   -2.45   12.91
 -26 -10  28    4.08   16.03
 -25 -11  27   -1.36    9.65
  25  11 -27    9.38   12.09
 -24 -12  26    3.53   17.39
  24  12 -26   -4.76    8.83
 -23 -13  25    6.66   11.55
  23  13 -25   -3.53    9.92
 -22 -14  24   -1.63   10.33
  22  14 -24   -3.13    8.02
 -21 -15  23    4.62   17.26
  21  15 -23   -1.63   10.19
 -20 -16  22   -5.30   10.05
  20  16 -22    1.22   13.18
 -19 -17  21    1.49   11.01
  19  17 -21   -5.71   16.44
 -18 -18  20   10.19   15.35
  18  18 -20   -2.85    9.65
 -17 -19  19   -6.52   13.32
  17  19 -19    8.83   10.05
 -16 -20  18   -5.57    8.97
  16  20 -18   -2.17    9.78
 -15 -21  17    4.08   12.77
  15  21 -17   12.09   12.91
 -14 -22  16   -4.35   14.40
  14  22 -16    6.79    8.70
 -13 -23  15    2.04    9.10
  13  23 -15    1.77    9.51
 -12 -24  14    6.39    7.61
  12  24 -14   -3.40    8.97
 -11 -25  13    2.58    7.74
  11  25 -13   -7.74    7.88
 -10 -26  12   -1.09    7.34
  10  26 -12   -8.70    8.29
  -9 -27  11    2.85    7.07
   9  27 -11   -4.08    9.10
  -8 -28  10    5.44    6.79
   8  28 -10    2.31    8.42
  -7 -29   9   -2.45    7.20
   7  29  -9    4.89    8.29
  -6 -30   8    6.66    6.52
   6  30  -8    1.63    7.07
  -5 -31   7    9.92    6.93
   5  31  -7   -0.68    7.07
  -4 -32   6    1.77    8.02
   4  32  -6   -7.20    7.74
  -3 -33   5   -4.21    6.93
   3  33  -5   -2.45    6.39
  -2 -34   4   -4.21    9.10
   2  34  -4   -3.13    7.61
  -1 -35   3   -6.39    8.02
   1  35  -3    5.71    8.02
   0  36  -2    1.36    7.20
  -1  37  -1    0.00    7.74
  -2  38   0    0.68    7.47
 -29  -9  31    1.63   10.73
 -28 -10  30    2.04   12.23
 -26 -12  28   -1.90    9.78
 -25 -13  27   -4.21    6.66
 -24 -14  26    1.49   14.13
  24  14 -26    6.39   12.23
 -23 -15  25   -6.25   16.44
  23  15 -25    4.89    8.70
 -22 -16  24   -5.84    9.92
  22  16 -24   -3.40   11.28
 -21 -17  23   -5.03    9.24
  21  17 -23   -1.63   13.72
 -20 -18  22    9.65    9.10
  20  18 -22   -6.79   11.55
 -19 -19  21    6.79    8.70
  19  19 -21   -0.54    8.56
 -18 -20  20    9.92   14.67
  18  20 -20   -7.61   13.18
 -17 -21  19    2.17   12.09
  17  21 -19   10.73   13.32
 -16 -22  18    5.30    8.15
  16  22 -18   -7.34   12.09
 -15 -23  17   -0.82    7.88
  15  23 -17    0.14    8.83
 -14 -24  16    1.77    7.88
  14  24 -16   -0.14    8.02
 -13 -25  15   -4.76    7.07
  13  25 -15    9.92   12.23
 -12 -26  14    3.13    7.07
  12  26 -14    1.77   11.41
 -11 -27  13    7.88    6.25
  11  27 -13   -4.08    7.61
 -10 -28  12    5.30    6.66
  10  28 -12    7.61    8.02
  -9 -29  11   -0.41    6.52
   9  29 -11    3.40    6.66
  -8 -30  10    7.47    5.44
   8  30 -10    0.27    6.79
  -7 -31   9   -2.45    4.21
   7  31  -9   -1.09    8.97
  -6 -32   8    0.82    4.48
   6  32  -8    3.26    6.11
  -5 -33   7    0.41    5.71
   5  33  -7   -2.04    6.25
  -4 -34   6   -0.95    5.16
   4  34  -6    4.76    6.11
  -3 -35   5    0.27    6.66
   3  35  -5   -1.63    6.79
  -2 -36   4    4.35    7.47
   2  36  -4    1.63    7.07
  -1 -37   3   -2.58    8.70
   0  38  -2   12.77   11.41
  -1  39  -1   -6.25   11.41
 -29 -11  31    2.17   10.19
 -26 -14  28    0.82    9.65
 -25 -15  27    2.31    9.10
 -24 -16  26    1.90   11.69
 -23 -17  25   11.55   14.27
 -22 -18  24   -3.80    6.66
 -21 -19  23    6.93   14.67
  21  19 -23    1.36   11.55
 -20 -20  22   -5.44    8.02
  20  20 -22    0.82    7.20
 -19 -21  21   -0.95    7.07
  19  21 -21    1.49    6.93
 -18 -22  20    6.11    7.88
  18  22 -20   -1.09    9.65
 -17 -23  19   -3.26    7.61
  17  23 -19    0.68    7.20
 -16 -24  18    5.84    7.34
  16  24 -18    6.66    8.15
 -15 -25  17    3.26    7.07
  15  25 -17   -4.48    7.34
 -14 -26  16    0.00    7.34
  14  26 -16   -0.54    7.34
 -13 -27  15   -2.17    9.51
  13  27 -15    1.36    6.66
 -12 -28  14    2.58    6.52
  12  28 -14    3.80    7.20
 -11 -29  13   -0.27    5.84
  11  29 -13   -1.63    6.66
 -10 -30  12   -0.82    7.07
  10  30 -12   -0.14    6.52
  -9 -31  11   -1.49    5.57
   9  31 -11    2.04    6.39
  -8 -32  10    7.07    5.98
   8  32 -10   -1.09    5.57
  -7 -33   9   -3.67    6.11
   7  33  -9   -2.17    5.16
  -6 -34   8   -4.62    6.79
   6  34  -8    6.11    7.20
  -5 -35   7   -0.41    6.52
   5  35  -7   -1.63    8.15
  -4 -36   6   -0.82    5.16
  -3 -37   5   -7.34    8.02
  -2 -38   4   -1.49    8.42
 -25 -17  27   -3.26   11.01
 -24 -18  26    0.82   11.28
 -23 -19  25   -4.35   12.77
  23  19 -25    1.09   12.36
 -22 -20  24    4.89   13.72
 -21 -21  23   -1.90   11.01
 -20 -22  22   -0.14    9.65
  20  22 -22    0.14   10.05
 -19 -23  21   -5.16   11.14
  19  23 -21    3.13    6.25
 -18 -24  20    2.17    7.61
 -17 -25  19    4.08    6.25
  17  25 -19  -11.14   12.91
 -16 -26  18   -0.54    8.97
  16  26 -18    1.36    6.52
 -15 -27  17    4.89    6.79
  15  27 -17    2.04    6.11
 -14 -28  16    6.52    5.84
  14  28 -16    0.27    5.98
 -13 -29  15    2.17    4.62
  13  29 -15   -2.04    5.84
 -12 -30  14    2.04    4.89
  12  30 -14   -3.26    4.89
 -11 -31  13    0.54    4.21
   9  33 -11    1.09    8.29
   8  34 -10    2.58    7.47
  -7 -35   9   -0.95    5.44
   7  35  -9    4.21    6.93
  -5 -37   7    4.76    6.25
  -4 -38   6    2.85    6.66
 -21 -23  23    0.27    9.92
  20  24 -22   -0.82    9.51
  19  25 -21   -8.02    9.92
 -18 -26  20   -0.82    9.24
 -17 -27  19    0.68    5.84
 -16 -28  18    2.17    6.11
 -15 -29  17    2.31    5.98
 -14 -30  16    3.40    4.76
  19  27 -21   -2.58    9.65
  18  28 -20    7.20    9.51
  25  23 -21   -2.85    7.74
 -20 -26  16   -4.08    6.66
 -21 -25  17    0.41    8.70
 -24 -22  20   -1.09    7.61
  18  26 -14    2.99    4.35
 -18 -26  14    1.22    7.47
  19  25 -15   -4.89    8.02
 -19 -25  15   -1.09    6.52
  20  24 -16    2.85    9.51
 -20 -24  16    3.26    5.03
 -21 -23  17    0.68    5.44
 -22 -22  18   -1.36    5.98
 -23 -21  19    2.72    8.70
  24  20 -20    3.40    9.38
 -24 -20  20   -0.14    7.47
  16  26 -12    0.41    4.08
 -16 -26  12    4.35    4.48
  17  25 -13   -1.49    5.03
 -17 -25  13    2.04    4.76
  18  24 -14    2.72    5.57
 -18 -24  14    1.90    5.84
  19  23 -15    0.82    6.25
 -19 -23  15    2.58    5.44
 -20 -22  16   -1.09    7.34
 -21 -21  17    1.49    6.39
 -22 -20  18    1.22    9.24
 -23 -19  19   -1.36    8.83
  25  17 -21    5.98    8.97
 -25 -17  21    0.41    7.74
  26  16 -22    8.02    8.83
 -26 -16  22    5.57   11.14
  27  15 -23   -5.30   11.69
 -27 -15  23   -0.95    8.56
  28  14 -24   -7.07   11.55
 -28 -14  24    3.53    9.65
 -29 -13  25   -1.90   11.14
   1  39   3   -1.49    6.79
   2  38   2   -0.54    9.78
   4  36   0    0.14    5.98
  -4 -36   0    0.41    5.57
   5  35  -1    0.54    4.48
  -5 -35   1    9.24    5.57
   6  34  -2    0.27    5.71
  -6 -34   2   -1.09    3.94
 -14 -26  10    1.49    6.39
  15  25 -11    3.67    5.44
 -15 -25  11   -0.82    5.03
  16  24 -12    2.31    6.52
 -16 -24  12   -0.95    7.20
  17  23 -13    8.97    6.79
 -17 -23  13    2.04    8.70
  18  22 -14   -3.80    7.20
 -18 -22  14   -2.85    6.79
  19  21 -15   10.33    9.38
 -19 -21  15   -9.51   10.87
 -20 -20  16   -2.17   11.82
 -21 -19  17   -0.95    7.47
 -22 -18  18    3.13    7.74
 -23 -17  19   -2.04    8.97
  24  16 -20   -5.30    8.15
 -24 -16  20    3.26    7.20
  25  15 -21    2.04    7.47
 -25 -15  21   -2.58    7.74
  26  14 -22    5.30    8.29
 -26 -14  22   -2.72    8.02
  27  13 -23   -3.13   10.05
 -27 -13  23    4.76   11.01
  28  12 -24   13.72    8.42
 -28 -12  24    0.41    8.42
  29  11 -25    1.63    9.10
  30  10 -26   -5.44   13.32
  31   9 -27    1.49   10.19
   1  37   3   -3.67   11.01
  -1 -37  -3   -1.09    8.97
   2  36   2   -1.36    5.98
  -2 -36  -2   -2.58    5.71
   3  35   1    0.14    6.39
  -3 -35  -1    2.04    5.71
   4  34   0    0.68    5.03
  -4 -34   0   -3.53    7.74
   5  33  -1    3.40    5.71
  -5 -33   1    5.71    7.07
   6  32  -2    2.58    5.16
  -6 -32   2  -10.73    6.79
   7  31  -3    0.00    4.35
  -7 -31   3    7.47    4.35
  13  25  -9    2.31    5.16
 -13 -25   9    5.98    6.66
  14  24 -10    5.57    5.71
 -14 -24  10    1.63    5.30
  15  23 -11    4.76    9.10
 -15 -23  11    3.26    6.11
  16  22 -12    5.30    7.34
 -16 -22  12    8.70    6.79
  17  21 -13    3.67    8.02
 -17 -21  13   -0.68    7.47
  18  20 -14    5.71   11.14
 -18 -20  14    9.24   11.01
  19  19 -15   -5.84    8.02
 -19 -19  15    0.27   10.19
  20  18 -16   -5.98   13.18
 -20 -18  16    5.71    8.29
 -21 -17  17   -0.27    8.83
  22  16 -18   -0.14   10.60
 -22 -16  18    5.30    7.74
  23  15 -19   10.19    8.42
 -23 -15  19    5.16    7.61
  24  14 -20    4.08    9.10
 -24 -14  20   -0.68    8.02
  25  13 -21   -3.53    9.24
 -25 -13  21    4.76    8.29
  26  12 -22    3.80   10.60
 -26 -12  22   -6.39   14.95
  27  11 -23    7.34   10.33
  28  10 -24    0.14    9.92
 -28 -10  24    8.02   15.49
  29   9 -25   -2.04   15.90
  30   8 -26    4.89   11.28
 -30  -8  26    0.95    8.15
  31   7 -27    0.95   10.19
   3 -39  -7   -7.88   11.41
   2 -38  -6    1.22   12.77
   1 -37  -5    0.27    6.79
   0 -36  -4    0.41    7.47
   1  35   3   -1.90    9.92
  -1 -35  -3   -3.13   10.33
   2  34   2   -0.82    6.66
  -2 -34  -2    6.39    6.39
   3  33   1   -8.42    6.79
  -3 -33  -1   -1.09    6.79
   4  32   0   -3.67    6.52
  -4 -32   0   -1.22    6.79
   5  31  -1    0.14    6.39
  -5 -31   1   -5.16    8.02
   6  30  -2   13.18    9.24
  -6 -30   2    0.82    6.79
   7  29  -3    0.41    5.57
  -7 -29   3   -0.41    4.89
   8  28  -4   -3.26    7.47
  -8 -28   4    0.68    4.35
  -9 -27   5    2.17    4.21
 -10 -26   6   -4.89    4.08
 -11 -25   7   10.33    4.62
  12  24  -8   -0.82    7.74
 -12 -24   8   -1.22    5.16
  13  23  -9    6.79    6.25
 -13 -23   9    3.94    5.98
  14  22 -10   -3.40    6.52
 -14 -22  10   -0.14    6.39
  15  21 -11   -3.13    7.47
 -15 -21  11    1.22    7.07
  16  20 -12    2.58    8.02
 -16 -20  12   17.12   10.73
  17  19 -13    6.25    8.42
 -17 -19  13   -1.22    8.02
  18  18 -14   12.64   12.91
 -18 -18  14    3.13    7.88
  19  17 -15    7.61   12.77
 -19 -17  15   -0.41    8.83
  20  16 -16   -5.16    9.65
 -20 -16  16   -6.39    8.56
  21  15 -17   -4.21    8.70
 -21 -15  17   -6.79    9.24
  22  14 -18    5.84   10.19
 -22 -14  18    4.89    9.51
  23  13 -19   -3.67   10.19
 -23 -13  19   -0.54    9.92
  24  12 -20    3.67    7.88
 -24 -12  20    8.83    9.92
  25  11 -21   19.57   10.33
 -25 -11  21    3.26   10.33
  26  10 -22    5.98    8.97
 -26 -10  22   -1.49   18.34
  27   9 -23    9.10   11.55
  28   8 -24   21.20   15.49
  29   7 -25    1.90   15.08
 -29  -7  25   -5.16   12.36
  30   6 -26  -11.69   12.09
 -30  -6  26   -1.63   13.72
  31   5 -27   -3.40    8.83
 -31  -5  27    7.20    9.92
   5 -39  -9   -1.22   13.32
   4 -38  -8   -7.61   13.45
  -3  37   7    2.99   14.13
   3 -37  -7    1.49    7.88
  -2  36   6    1.49    8.56
   2 -36  -6   -0.68    8.02
  -1  35   5   -9.92    8.83
   1 -35  -5    5.16    8.42
   0  34   4  -11.01    8.02
   0 -34  -4   -2.58    8.02
   1  33   3   -7.20   11.01
  -1 -33  -3    0.82    6.52
   2  32   2   -0.14    7.34
  -2 -32  -2   -3.13    9.92
  -3 -31  -1   12.91    6.93
   4  30   0    3.94    8.02
  -4 -30   0    3.67    7.07
   5  29  -1    4.62    7.47
  -5 -29   1   10.19    8.02
   6  28  -2    4.21    7.20
  -6 -28   2    5.71    8.29
   7  27  -3    5.03    5.98
  -7 -27   3    4.08    5.16
   8  26  -4   -4.21    5.71
  -8 -26   4    1.22    4.76
   9  25  -5   -1.90    5.30
  -9 -25   5   -3.53    4.89
  10  24  -6    3.40    5.98
 -10 -24   6    0.82    4.89
  11  23  -7    6.11    6.11
 -11 -23   7    5.71    5.03
  12  22  -8   -1.49    6.11
 -12 -22   8    0.41    5.71
  13  21  -9    7.61    6.66
 -13 -21   9    8.29    6.11
  14  20 -10   -1.63    7.07
 -14 -20  10    1.77    6.52
  15  19 -11   -6.11   11.01
 -15 -19  11   10.33    7.47
  16  18 -12   -5.98   14.13
 -16 -18  12    6.25   11.82
  17  17 -13   -8.83   13.04
 -17 -17  13    6.39    9.24
  18  16 -14   -5.98   15.08
 -18 -16  14   10.87    9.10
  19  15 -15    6.79    9.92
 -19 -15  15   -2.85    8.83
  20  14 -16   -7.34   10.05
 -20 -14  16  -12.77    9.65
  21  13 -17    4.76   10.46
 -21 -13  17    0.27   10.60
  22  12 -18   -2.58   11.28
 -22 -12  18    6.79   11.01
  23  11 -19    2.45    9.38
 -23 -11  19    4.35    8.56
  24  10 -20   -2.72   11.41
 -24 -10  20   -5.16    9.10
  25   9 -21   -0.14   10.60
 -25  -9  21   -0.41   10.05
  26   8 -22    2.04    7.74
 -26  -8  22    4.21   13.04
  27   7 -23    0.95   10.73
 -27  -7  23   -1.90   16.98
  28   6 -24  -13.59   15.49
 -28  -6  24   18.75   12.77
  29   5 -25    6.25   17.53
 -29  -5  25   -4.08   18.07
  30   4 -26   -6.79   11.14
 -30  -4  26    1.22   11.82
  31   3 -27   -0.82   12.64
 -31  -3  27    1.63    8.70
  32   2 -28    3.80   10.46
 -32  -2  28   -3.26    8.83
   6 -38 -10    1.49   14.00
  -5  37   9    0.95   11.96
   5 -37  -9    1.63    7.61
  -4  36   8    1.77    8.83
   4 -36  -8   -4.35    8.42
  -3  35   7    2.85    9.38
   3 -35  -7   -5.30    9.10
  -2  34   6    1.22    9.65
   2 -34  -6    3.53    7.88
  -1  33   5    3.26    9.10
   1 -33  -5   -5.84    8.29
   0  32   4   -3.13    7.20
   0 -32  -4    1.90   11.01
   1  31   3    4.48   12.09
  -1 -31  -3   -1.36    7.61
   2  30   2   13.32   13.18
  -2 -30  -2   -4.08    7.47
   3  29   1    0.82    9.10
  -3 -29  -1   15.08    7.61
   4  28   0    4.76    8.70
  -4 -28   0    5.57    7.47
   5  27  -1  -14.13   10.05
  -5 -27   1   -5.57    7.47
   6  26  -2    3.80    7.74
  -6 -26   2   -4.89    9.10
   7  25  -3    8.83    6.39
  -7 -25   3    5.44    5.57
   8  24  -4   -1.36    5.71
  -8 -24   4    6.25    5.57
   9  23  -5   14.95    5.84
  -9 -23   5   16.17    5.71
  10  22  -6    1.77    7.88
 -10 -22   6    4.21    5.30
  11  21  -7   34.38    6.52
 -11 -21   7   15.63    5.98
  12  20  -8   -6.52    6.79
 -12 -20   8    7.34    6.39
  13  19  -9    7.20    6.79
 -13 -19   9    4.62    6.39
  14  18 -10   18.07    7.47
 -14 -18  10   14.81   10.73
  15  17 -11    0.27    8.15
 -15 -17  11    1.90    6.93
  16  16 -12   41.03   13.18
 -16 -16  12   40.76    8.97
  17  15 -13    5.57    9.24
 -17 -15  13   -0.95    8.97
  18  14 -14   18.48   11.01
 -18 -14  14   27.45    9.92
  19  13 -15  -11.96    9.92
 -19 -13  15   -2.72    9.65
  20  12 -16    0.68   10.46
 -20 -12  16   -7.07   10.60
  21  11 -17   18.89   11.55
 -21 -11  17   10.05   11.28
  22  10 -18    7.07   10.60
 -22 -10  18   -0.54    9.92
  23   9 -19   -0.95   12.23
 -23  -9  19    2.17   12.36
  24   8 -20   -2.72   10.33
 -24  -8  20   -1.09   12.09
  25   7 -21   -1.22   11.01
 -25  -7  21    1.36   13.04
  26   6 -22    3.67    8.42
 -26  -6  22    3.40   12.77
  27   5 -23   -4.76   11.82
 -27  -5  23    8.42   14.67
  28   4 -24   15.90   10.60
 -28  -4  24    2.58   18.21
  29   3 -25    3.94   11.55
 -29  -3  25   -3.53   12.91
  30   2 -26   -0.54   11.01
 -30  -2  26    2.58   16.85
  31   1 -27   -1.77   11.69
 -31  -1  27    1.77   20.92
  32   0 -28    0.14   12.36
 -32   0  28   11.28   17.12
   9 -39 -13    7.74   11.55
   8 -38 -12  -10.05   12.91
   7 -37 -11   -5.44   15.76
  -6  36  10   -6.66   11.41
   6 -36 -10    4.48    7.61
  -5  35   9   -0.27    9.51
   5 -35  -9    1.49    8.56
  -4  34   8    0.82   10.19
   4 -34  -8    3.13    9.65
  -3  33   7    1.77    9.78
   3 -33  -7    6.39    8.56
  -2  32   6  -10.33   13.86
   2 -32  -6    3.13    8.56
  -1  31   5    1.09    9.10
   1 -31  -5   -1.77    9.92
   0  30   4    0.00    9.51
   0 -30  -4   -2.85    7.88
   1  29   3    2.45   14.95
  -1 -29  -3   -7.07    8.56
   2  28   2   -9.51    9.38
  -2 -28  -2   -0.41    8.02
   3  27   1   -8.56    9.51
  -3 -27  -1    4.89    8.15
   4  26   0   -4.48   13.04
  -4 -26   0    4.62    7.88
   5  25  -1    0.68    8.29
  -5 -25   1    7.34    7.20
   6  24  -2   -2.85    6.93
  -6 -24   2    2.17    7.88
   7  23  -3   -4.21    6.25
  -7 -23   3    4.35    5.71
   8  22  -4    5.71    6.11
  -8 -22   4   -2.04    5.57
   9  21  -5    2.99    5.98
  -9 -21   5    0.82    5.57
  10  20  -6   16.44    5.98
 -10 -20   6   15.08    5.44
  11  19  -7   -6.52    9.10
 -11 -19   7    7.88    5.71
  12  18  -8    7.07    6.79
 -12 -18   8    5.03    6.11
  13  17  -9   13.45   10.60
 -13 -17   9    2.72    9.92
  14  16 -10    4.62   11.69
 -14 -16  10   -5.03    7.20
  15  15 -11   -9.10   12.77
 -15 -15  11   -8.29    7.47
  16  14 -12   16.44    9.24
 -16 -14  12    9.78    8.15
  17  13 -13    3.13    9.78
 -17 -13  13    4.08    8.97
  18  12 -14    6.79   10.46
 -18 -12  14    5.30   10.73
  19  11 -15   -0.68   10.73
 -19 -11  15   -4.48   11.01
  20  10 -16   -4.62   11.69
 -20 -10  16   10.87   10.73
  21   9 -17    9.78   11.14
 -21  -9  17    1.22   11.28
  22   8 -18    3.67   12.09
 -22  -8  18   -2.72   12.91
  23   7 -19    0.82   11.55
 -23  -7  19   -5.16   12.77
  24   6 -20    1.22   11.69
 -24  -6  20    1.09   12.50
  25   5 -21   -2.45   10.46
 -25  -5  21    1.90   13.32
  26   4 -22    1.90   18.75
 -26  -4  22   -7.61   13.45
  27   3 -23   -7.47   13.59
 -27  -3  23    2.31   14.67
  28   2 -24   -0.68   10.60
 -28  -2  24    5.30   14.27
  29   1 -25   20.52   11.69
 -29  -1  25    9.78   15.90
  30   0 -26   -5.57   11.01
 -30   0  26    2.04   13.59
  31  -1 -27    0.68   11.96
 -31   1  27    4.89   13.59
 -32   2  28   -2.45   18.89
   9 -37 -13    9.10   14.00
   8 -36 -12    2.85    7.61
  -7  35  11   12.64   11.28
   7 -35 -11   -1.49    7.88
  -6  34  10    3.13   15.49
   6 -34 -10   -6.52    9.38
  -5  33   9   -6.79   10.87
   5 -33  -9    5.84   11.01
  -4  32   8   -0.54   10.60
   4 -32  -8   -0.41    9.10
  -3  31   7    3.94   14.00
   3 -31  -7    9.10    9.65
  -2  30   6    0.54   10.05
   2 -30  -6   -6.52    9.10
  -1  29   5   -0.27   11.01
   1 -29  -5    8.02    9.51
   0  28   4   19.29   11.55
   0 -28  -4    2.31    9.38
   1  27   3   -0.82   14.00
  -1 -27  -3    8.70    8.97
   2  26   2    5.84    8.70
  -2 -26  -2    9.51   11.82
   3  25   1   -7.47    8.56
  -3 -25  -1   -2.85    7.61
   4  24   0   12.91    8.70
  -4 -24   0   11.14    6.79
   5  23  -1    2.72    8.42
  -5 -23   1    8.70    7.07
   6  22  -2    5.98    6.79
  -6 -22   2   -1.09    8.83
   7  21  -3   41.85    6.93
  -7 -21   3   38.45    6.25
   8  20  -4    3.40    9.38
  -8 -20   4    1.77    5.57
   9  19  -5   88.59   10.73
  -9 -19   5   99.33   10.05
  10  18  -6    0.95    6.25
 -10 -18   6   -5.57    8.70
  11  17  -7   32.75    6.93
 -11 -17   7   37.09    6.25
  12  16  -8   17.26    9.65
 -12 -16   8   22.28    6.79
  13  15  -9    5.16   11.55
 -13 -15   9   10.05    7.07
  14  14 -10   62.50    9.38
 -14 -14  10   78.67    9.51
  15  13 -11    3.13    9.38
 -15 -13  11    5.30    8.83
  16  12 -12   43.34   11.55
 -16 -12  12   43.89   10.19
  17  11 -13   -9.65    9.51
 -17 -11  13   -7.61   10.05
  18  10 -14   11.41   10.60
 -18 -10  14   22.42   11.55
  19   9 -15   11.41   11.41
 -19  -9  15    5.71   11.28
  20   8 -16    1.63   11.01
 -20  -8  16    5.03   11.69
  21   7 -17   21.60   12.77
 -21  -7  17   -4.08   13.04
  22   6 -18  -10.05   12.09
 -22  -6  18    0.54   12.77
  23   5 -19    3.94   11.28
 -23  -5  19    9.24   12.09
  24   4 -20    3.26   10.87
 -24  -4  20  -15.90   13.18
  25   3 -21    2.17   10.46
 -25  -3  21   10.73   12.64
  26   2 -22    4.08   13.32
 -26  -2  22  -21.47   15.63
  27   1 -23   -2.31    9.92
 -27  -1  23  -12.77   13.86
  28   0 -24    2.04    9.10
 -28   0  24   -6.66   15.76
  29  -1 -25    0.54    8.70
 -29   1  25   -1.22   12.91
  30  -2 -26   -3.13    8.42
 -30   2  26    6.79   13.59
  31  -3 -27    6.93   13.45
 -31   3  27    0.95   19.02
 -10  36  14   -1.49   13.59
  10 -36 -14   -5.84   13.32
  -9  35  13   -0.68    9.38
   9 -35 -13    2.17    7.74
  -8  34  12   11.55   11.69
   8 -34 -12   -3.94    8.15
  -7  33  11   -2.99   11.41
   7 -33 -11    0.82    9.92
  -6  32  10   -5.03   11.55
   6 -32 -10    0.68   10.05
  -5  31   9   -0.68   10.05
   5 -31  -9   -6.39    9.51
  -4  30   8   -2.58   11.01
   4 -30  -8    0.41   10.60
  -3  29   7   -3.94   11.01
   3 -29  -7   -2.99    9.92
  -2  28   6    8.83   11.69
   2 -28  -6   -9.65    9.78
  -1  27   5   -6.66   11.82
   1 -27  -5   -4.76    9.38
   0  26   4    8.02   10.33
   0 -26  -4    0.00    8.70
   1  25   3    2.31    9.51
  -1 -25  -3    2.45    8.29
   2  24   2   11.69    9.10
  -2 -24  -2  -11.69   11.55
   3  23   1    3.13    8.29
  -3 -23  -1    1.77    8.42
   4  22   0    2.31    8.29
  -4 -22   0    8.02    7.34
   5  21  -1   10.60    7.88
  -5 -21   1   11.69    6.93
   6  20  -2   11.14    6.79
  -6 -20   2    0.54    8.42
   7  19  -3   13.45    6.11
  -7 -19   3    2.04    5.44
   8  18  -4    3.40    5.84
  -8 -18   4    5.71    7.34
   9  17  -5    3.80    5.71
  -9 -17   5   -1.49    5.30
  10  16  -6    6.39    5.98
 -10 -16   6    9.24    5.57
  11  15  -7   -1.22    8.83
 -11 -15   7    4.08    5.98
  12  14  -8    3.40   11.41
 -12 -14   8   14.95    6.66
  13  13  -9  -14.27    8.42
 -13 -13   9    1.09    7.61
  14  12 -10   22.01    9.38
 -14 -12  10    7.07    8.29
  15  11 -11   10.46    9.24
 -15 -11  11   -6.11    9.51
  16  10 -12    0.54   10.05
 -16 -10  12   11.01   10.46
  17   9 -13   -7.20   10.05
 -17  -9  13    9.51   10.33
  18   8 -14    6.39   11.01
 -18  -8  14   -1.09   11.82
  19   7 -15   17.12   11.14
 -19  -7  15    2.31   10.19
  20   6 -16  -20.52   21.33
 -20  -6  16    2.72   14.81
  21   5 -17   20.52   12.64
 -21  -5  17   12.64   13.59
  22   4 -18    4.21   11.55
 -22  -4  18    4.08   13.18
  23   3 -19    8.42   11.82
 -23  -3  19    5.84   13.86
  24   2 -20   18.89   11.41
 -24  -2  20    2.58   14.81
  25   1 -21    8.70   11.82
 -25  -1  21    3.80   16.71
  26   0 -22   -3.53   11.96
 -26   0  22  -10.05   13.45
  27  -1 -23    1.09   11.14
 -27   1  23    0.14   13.45
  28  -2 -24    0.14   10.60
 -28   2  24   -2.85   12.36
  29  -3 -25   -0.95   10.05
 -29   3  25  -10.33   13.59
  30  -4 -26    3.94    8.97
 -30   4  26   -9.51   12.91
 -31   5  27   -0.95   20.25
 -13  37  17    0.14   14.00
 -12  36  16   -5.71   12.91
 -11  35  15    1.90   10.73
  11 -35 -15    0.41   12.77
 -10  34  14    0.14    9.51
  10 -34 -14    7.20   10.05
  -9  33  13    0.27   13.32
   9 -33 -13   -1.77   10.87
  -8  32  12    0.27   13.72
   8 -32 -12   -2.04   10.87
  -7  31  11    0.00   13.32
   7 -31 -11   -9.51   11.01
  -6  30  10    2.31   12.64
   6 -30 -10   -6.66   10.73
  -5  29   9   -7.20   11.55
   5 -29  -9    0.82    9.78
  -4  28   8   19.02   11.96
   4 -28  -8    1.09   10.33
  -3  27   7    0.68   12.36
   3 -27  -7    6.52   10.60
  -2  26   6   -0.27   11.41
   2 -26  -6   -9.10    9.92
  -1  25   5    1.90   10.46
   1 -25  -5   -1.49    9.38
   0  24   4    2.31   10.60
   0 -24  -4    9.24    8.97
   1  23   3    5.84    9.78
  -1 -23  -3   -4.35    8.42
   2  22   2   18.34   10.05
  -2 -22  -2    5.98    8.56
   3  21   1    9.24   13.18
  -3 -21  -1    8.29    8.02
   4  20   0    0.82   12.09
  -4 -20   0   -3.53    7.07
   5  19  -1   36.69    7.61
  -5 -19   1   30.03    8.70
   6  18  -2   18.48    6.79
  -6 -18   2   26.63    7.74
   7  17  -3   46.74    5.84
  -7 -17   3   45.25    5.84
   8  16  -4   16.98    5.71
  -8 -16   4   14.95    5.30
   9  15  -5   55.03    6.11
  -9 -15   5   59.79    5.71
  10  14  -6    4.21    9.78
 -10 -14   6    4.08    8.29
  11  13  -7   -5.03   10.33
 -11 -13   7   13.72    6.93
  12  12  -8  101.50    8.83
 -12 -12   8   99.33    9.24
  13  11  -9   -3.40    8.02
 -13 -11   9   11.28    7.88
  14  10 -10   45.65    9.92
 -14 -10  10   51.36    9.92
  15   9 -11   16.31   10.19
 -15  -9  11    1.09    9.51
  16   8 -12   16.31   11.55
 -16  -8  12   25.68   11.96
  17   7 -13  -16.58   18.62
 -17  -7  13    1.77   18.48
  18   6 -14   11.41    9.38
 -18  -6  14  -15.08   16.17
  19   5 -15   56.93   19.16
 -19  -5  15    9.51   19.43
  20   4 -16  -14.67   21.33
 -20  -4  16    5.30   12.23
  21   3 -17    0.95   13.18
 -21  -3  17   17.53   15.08
  22   2 -18  -15.90   13.59
 -22  -2  18    5.03   14.00
  23   1 -19   -6.25   11.14
 -23  -1  19   -2.04   16.17
  24   0 -20    7.47   12.23
 -24   0  20    5.71   14.13
  25  -1 -21   -2.58   13.45
 -25   1  21    7.20   16.17
  26  -2 -22   -7.34   11.96
 -26   2  22    7.61   13.86
  27  -3 -23   14.00   13.18
 -27   3  23   18.75   16.71
  28  -4 -24  -16.85   20.52
 -28   4  24   18.62   18.48
  29  -5 -25    4.76   11.14
 -29   5  25  -11.96   16.98
  30  -6 -26   -5.57    8.97
 -30   6  26   -7.07   21.47
  31  -7 -27    1.77   14.27
 -31   7  27   16.03   25.27
 -14  36  18   -0.27   17.53
 -13  35  17    5.44   16.31
  13 -35 -17   -4.48   12.09
 -12  34  16   -8.83   11.14
  12 -34 -16    0.82   11.96
 -11  33  15    8.83    9.65
  11 -33 -15    0.68    9.65
 -10  32  14   14.00   14.13
  10 -32 -14    0.54   14.95
  -9  31  13   -3.26   13.18
   9 -31 -13    0.00   11.41
  -8  30  12    5.03   14.54
   8 -30 -12   -7.61   11.01
  -7  29  11    3.53   13.86
   7 -29 -11    1.90   11.28
  -6  28  10   -1.63   13.18
   6 -28 -10   -5.30   11.14
  -5  27   9    0.82   13.59
   5 -27  -9   -6.66   11.96
  -4  26   8    3.53   12.09
   4 -26  -8    0.95    9.65
  -3  25   7    2.17   12.09
   3 -25  -7   13.32   10.33
  -2  24   6   -6.39   11.55
   2 -24  -6    8.29   10.33
  -1  23   5   11.82   10.87
   1 -23  -5   -0.95   10.19
   0  22   4   -2.04   10.33
   0 -22  -4  -10.60    9.38
   1  21   3   -5.30    8.70
  -1 -21  -3    0.82    8.70
   2  20   2   39.27    9.38
  -2 -20  -2   49.59    8.97
   3  19   1   18.34    8.15
  -3 -19  -1   20.79    7.20
   4  18   0   95.52   12.36
  -4 -18   0   95.93    8.42
   5  17  -1   10.46    6.25
  -5 -17   1   15.22    8.42
   6  16  -2   63.86    6.52
  -6 -16   2   59.24    8.42
   7  15  -3    6.93    5.16
  -7 -15   3    8.42    4.89
   8  14  -4   24.05    5.44
  -8 -14   4   17.26    5.03
  -9 -13   5   61.28    9.24
  10  12  -6   -2.85    9.51
 -10 -12   6    4.21    6.25
  11  11  -7  169.03   10.33
 -11 -11   7  167.26   10.05
  12  10  -8   37.64    8.29
 -12 -10   8   32.75    8.29
  13   9  -9    5.30    8.83
 -13  -9   9    2.58    9.24
  14   8 -10    9.10    8.70
 -14  -8  10    7.88   14.00
  15   7 -11   -3.53   11.41
 -15  -7  11   -9.38   11.96
  16   6 -12   33.02   17.66
 -16  -6  12   43.62   18.62
  17   5 -13   -6.52   10.60
 -17  -5  13    7.34   11.28
  18   4 -14   32.34   21.06
 -18  -4  14   19.70   21.74
  19   3 -15    2.58   12.50
 -19  -3  15    3.53   12.36
  20   2 -16    4.48   12.91
 -20  -2  16   15.76   14.54
  21   1 -17   -1.63   14.27
 -21  -1  17   -0.41   14.27
  22   0 -18    2.72   13.72
 -22   0  18   12.50   15.63
  23  -1 -19    6.66   12.64
 -23   1  19   -6.52   14.67
  24  -2 -20   24.32   15.22
 -24   2  20   -5.16   16.85
  25  -3 -21   15.90   14.13
 -25   3  21   18.48   13.59
  26  -4 -22   -4.89   16.31
 -26   4  22   -7.74   16.85
  27  -5 -23    3.40   13.86
 -27   5  23    3.40   14.67
  28  -6 -24    0.68   11.82
 -28   6  24   -4.21   16.03
  29  -7 -25    1.77   10.19
 -29   7  25   -2.45   13.59
  30  -8 -26    0.82   16.71
 -30   8  26    4.21   16.03
 -15  35  19  -12.36   17.53
 -14  34  18   -9.78   18.48
  14 -34 -18   -9.65   11.82
 -13  33  17    2.99   11.55
  13 -33 -17   14.54   14.40
 -12  32  16   -1.22   10.33
  12 -32 -16   -3.53    5.98
 -11  31  15    2.45   13.86
  11 -31 -15  -13.45   16.31
 -10  30  14   -0.68   13.86
  10 -30 -14   -2.17   11.14
  -9  29  13   -3.67   14.67
   9 -29 -13  -12.09   11.96
  -8  28  12   -8.15   13.32
   8 -28 -12    1.09   10.87
  -7  27  11    2.45   13.86
   7 -27 -11    5.44   12.09
  -6  26  10    0.27   13.32
   6 -26 -10    4.35   11.14
  -5  25   9   11.96   13.32
   5 -25  -9   -8.02   11.14
  -4  24   8   12.09   13.45
   4 -24  -8   -0.54    9.92
  -3  23   7    3.80   12.36
   3 -23  -7    0.54    9.24
  -2  22   6    1.90   12.09
   2 -22  -6    5.57    9.78
  -1  21   5   12.91   11.55
   1 -21  -5   17.66   10.46
   0  20   4    2.72   10.19
   0 -20  -4   10.60    9.51
   1  19   3    7.74    9.10
  -1 -19  -3    9.24    9.65
   2  18   2   13.72    8.15
  -2 -18  -2   17.26    8.02
   3  17   1    9.92    7.88
  -3 -17  -1    8.70    7.07
   4  16   0   12.91    6.25
  -4 -16   0   17.53    5.71
   5  15  -1    9.51    5.98
  -5 -15   1    9.78    5.03
   6  14  -2   93.21    6.11
  -6 -14   2   99.46    5.84
   7  13  -3    4.76    4.62
  -7 -13   3   -2.04    4.21
   8  12  -4   14.00    5.98
  -8 -12   4   17.39    4.21
   9  11  -5   54.08    9.24
  -9 -11   5   55.57    5.84
  10  10  -6   61.55    7.61
 -10 -10   6   49.59    6.39
  11   9  -7   41.17    7.61
 -11  -9   7   55.71    8.15
  12   8  -8   33.43    8.29
 -12  -8   8   45.93    8.70
  13   7  -9   56.66    9.92
 -13  -7   9   51.23   10.19
  14   6 -10    0.82    9.65
 -14  -6  10   10.33   10.19
  15   5 -11   25.54   16.85
 -15  -5  11   24.87   11.41
  16   4 -12   14.67   11.55
 -16  -4  12    2.58   12.64
  17   3 -13  -15.08   20.65
 -17  -3  13   21.20   20.11
  18   2 -14    0.82   11.41
 -18  -2  14   -1.09   11.96
  19   1 -15  -14.54   12.77
 -19  -1  15    2.58   14.54
  20   0 -16   -3.26   12.23
 -20   0  16    1.49   15.08
  21  -1 -17   -4.48   14.67
 -21   1  17   15.35   15.22
  22  -2 -18   -6.39   13.18
 -22   2  18  -10.73   16.44
  23  -3 -19   16.44   15.08
 -23   3  19   -7.07   16.58
  24  -4 -20   -0.41   15.08
 -24   4  20   -4.89   16.71
  25  -5 -21   -5.44   16.85
 -25   5  21   -4.48   17.80
  26  -6 -22    4.48   14.13
 -26   6  22    3.94   13.59
  27  -7 -23    2.85   13.32
 -27   7  23  -16.71   14.81
  28  -8 -24  -16.58   19.43
 -28   8  24    6.39   13.45
  29  -9 -25   -1.77   12.91
 -29   9  25  -15.35   16.98
  30 -10 -26    1.22    8.42
 -30  10  26    6.79   13.86
 -16  34  20   24.19   17.66
  16 -34 -20   -3.53   10.60
 -15  33  19   10.73   17.39
  15 -33 -19   17.39   11.14
 -14  32  18    3.26   12.77
  14 -32 -18    2.85   16.71
 -13  31  17   -9.10   10.05
  13 -31 -17    3.26    6.66
 -12  30  16   -4.89   11.96
  12 -30 -16   -5.71   14.00
 -11  29  15    2.17   14.27
  11 -29 -15    7.07   11.14
 -10  28  14   33.29   21.60
  10 -28 -14    4.89   12.23
  -9  27  13   -8.29   15.08
   9 -27 -13    2.72   13.59
  -8  26  12    8.56   14.81
   8 -26 -12   -2.45   13.18
  -7  25  11   14.81   19.29
   7 -25 -11   12.50   11.41
  -6  24  10    5.03   14.95
   6 -24 -10  -11.82   12.64
  -5  23   9   14.81   12.36
   5 -23  -9   11.96   10.19
  -4  22   8    1.22   13.59
   4 -22  -8  -12.09   10.46
  -3  21   7   66.44   12.23
   3 -21  -7   42.67   10.33
  -2  20   6    1.63   11.41
   2 -20  -6   10.73   15.49
  -1  19   5   46.88   11.96
   1 -19  -5   44.16    9.38
   0  18   4  119.71   11.82
   0 -18  -4   98.51    9.92
   1  17   3    1.90    8.97
  -1 -17  -3    4.35    8.15
   2  16   2  248.38   16.98
  -2 -16  -2  268.22   11.69
   3  15   1   -2.58    6.66
  -3 -15  -1   -4.62    5.84
   4  14   0  492.69   22.01
  -4 -14   0  490.51   22.28
   5  13  -1   40.08    5.16
  -5 -13   1   46.20    6.93
   7  11  -3  714.17   27.85
  -7 -11   3  740.66   27.99
  10   8  -6   48.37    7.47
 -10  -8   6   63.86    7.61
  11   7  -7  354.64   22.56
 -11  -7   7  325.83   15.35
  12   6  -8    7.61    7.74
 -12  -6   8   14.27    8.97
  13   5  -9   88.05   10.33
 -13  -5   9   72.56   10.73
  14   4 -10  195.39   14.40
 -14  -4  10  195.66   14.81
  15   3 -11   12.36   15.22
 -15  -3  11  -10.19   16.17
  16   2 -12  252.59   19.43
 -16  -2  12  255.45   18.48
  17   1 -13    2.85   12.23
 -17  -1  13   -6.66   13.18
  18   0 -14   15.90   12.91
 -18   0  14   11.41   14.00
  19  -1 -15   24.87   14.00
 -19   1  15   -8.70   13.72
  20  -2 -16  -12.23   14.40
 -20   2  16    6.25   15.35
  21  -3 -17    2.17   13.18
 -21   3  17   -1.49   15.35
  22  -4 -18   -5.44   16.31
 -22   4  18   -2.17   19.43
  23  -5 -19   -1.77   15.76
 -23   5  19  -13.32   16.44
  24  -6 -20   -3.13   15.08
 -24   6  20  -23.23   16.85
  25  -7 -21    0.00   14.13
 -25   7  21   -4.76   14.67
  26  -8 -22   17.26   15.76
 -26   8  22    3.53   15.49
  27  -9 -23    4.21   14.40
 -27   9  23    3.26   15.63
  28 -10 -24    6.93   12.77
 -28  10  24   16.71   14.40
  29 -11 -25   -5.16   10.60
 -29  11  25    2.58   11.96
 -17  33  21    9.24   14.40
  17 -33 -21    0.41    9.65
 -16  32  20    7.74   17.39
  16 -32 -20   -2.58   13.04
 -15  31  19  -11.96   11.82
  15 -31 -19    0.82    6.93
 -14  30  18   -0.68   12.09
  14 -30 -18   -0.82    9.92
 -13  29  17    5.16   11.96
  13 -29 -17   -6.25    9.92
 -12  28  16   12.36   15.35
  12 -28 -16  -11.96   13.18
 -11  27  15    9.51   13.04
  11 -27 -15   -3.67   11.69
 -10  26  14   -3.13   14.00
  10 -26 -14   -3.67   13.59
  -9  25  13   14.00   15.22
   9 -25 -13  -15.63   12.50
  -8  24  12   -2.17   15.90
   8 -24 -12   11.41   13.45
  -7  23  11    4.08   13.32
   7 -23 -11   12.91   11.69
  -6  22  10    7.07   13.72
   6 -22 -10    0.82   12.36
  -5  21   9    1.77   12.23
   5 -21  -9    2.85   10.60
  -4  20   8    3.40   13.18
   4 -20  -8   19.02   11.82
  -3  19   7   29.89   11.69
   3 -19  -7   25.82   11.01
  -2  18   6   17.39   10.87
   2 -18  -6   10.87   10.33
  -1  17   5    3.40    9.78
   1 -17  -5   29.35    8.70
   0  16   4   19.29   16.03
   0 -16  -4   24.05    8.15
   1  15   3    1.22    8.56
  -1 -15  -3   -5.03    7.20
   2  14   2   16.03    6.66
  -2 -14  -2   13.04    6.39
   3  13   1   60.06    6.66
  -3 -13  -1   62.23    5.71
   4  12   0   89.27    8.29
  -4 -12   0   85.60    5.30
   5  11  -1   37.23    5.84
  -5 -11   1   30.57    5.44
   6  10  -2  118.76    5.44
  -6 -10   2  122.15    5.03
  -7  -9   3  234.93   12.23
   8   8  -4   74.73    6.39
  -8  -8   4   85.74    6.79
   9   7  -5  352.06   14.13
  -9  -7   5  331.95   14.13
  10   6  -6   66.44    8.02
 -10  -6   6   73.92    8.56
  11   5  -7   52.04    9.51
 -11  -5   7   67.39    7.88
  12   4  -8   25.00    9.24
 -12  -4   8   19.70    8.97
  13   3  -9   17.53   11.01
 -13  -3   9   15.90   12.36
  14   2 -10  100.14   16.17
 -14  -2  10   93.21   11.96
  15   1 -11   -2.17   10.73
 -15  -1  11    3.40   13.32
  16   0 -12   44.98   13.72
 -16   0  12   72.56   14.95
  17  -1 -13  -10.73   12.64
 -17   1  13   33.97   15.49
  18  -2 -14    7.07   12.91
 -18   2  14   11.96   16.17
  19  -3 -15   15.08   13.18
 -19   3  15   -2.85   16.44
  20  -4 -16    6.39   15.08
 -20   4  16   12.50   14.95
  21  -5 -17    9.92   16.85
 -21   5  17    6.93   20.52
  22  -6 -18    9.78   14.81
 -22   6  18  -12.23   16.71
  23  -7 -19    8.29   14.95
 -23   7  19    4.08   18.89
  24  -8 -20   16.44   14.67
 -24   8  20  -18.48   16.71
  25  -9 -21   -1.36   16.71
 -25   9  21   17.53   16.17
  26 -10 -22  -13.86   14.13
 -26  10  22    0.82   14.95
  27 -11 -23   19.84   14.95
 -27  11  23    5.30   15.76
  28 -12 -24   -4.48   13.86
 -28  12  24    1.63   15.90
  29 -13 -25    9.10   10.46
 -29  13  25    8.42   11.14
 -17  31  21    5.71   10.60
  17 -31 -21   -1.49    7.74
 -16  30  20  -11.01   20.65
  16 -30 -20    0.95    7.34
 -15  29  19    5.03   10.60
  15 -29 -19   16.85   11.28
 -14  28  18   -5.44   10.87
  14 -28 -18    4.62   10.19
 -13  27  17  -10.73   14.27
  13 -27 -17   14.27   12.09
 -12  26  16   13.86   16.17
  12 -26 -16    8.83   13.59
 -11  25  15   -2.04   13.86
  11 -25 -15    7.47   11.69
 -10  24  14    0.00   16.17
  10 -24 -14   13.45   14.54
  -9  23  13   -6.39   15.22
   9 -23 -13   -2.31   12.77
  -8  22  12   18.34   14.54
   8 -22 -12    9.38   12.36
  -7  21  11   25.54   12.36
   7 -21 -11   25.68   11.41
  -6  20  10   13.72   14.54
   6 -20 -10    3.80   12.23
  -5  19   9  108.16   15.35
   5 -19  -9  104.49   13.45
  -4  18   8  -12.09   13.72
   4 -18  -8   -5.30   11.41
  -3  17   7   55.44   13.18
   3 -17  -7   57.20   10.33
  -2  16   6   74.73   10.33
   2 -16  -6   69.98   10.73
  -1  15   5    2.58    9.24
   1 -15  -5   12.64    8.29
   0  14   4  456.68   24.19
   0 -14  -4  489.70   25.68
   1  13   3   56.52    7.47
  -1 -13  -3   52.58    6.79
   2  12   2  296.07   12.09
  -2 -12  -2  291.59   11.01
   3  11   1    1.49    4.62
  -3 -11  -1    5.57    4.21
   4  10   0  238.46    8.29
  -4 -10   0  246.89   11.28
  -5  -9   1  338.20   14.27
   7   7  -3 1446.95   55.44
   8   6  -4    9.92    5.84
  -8  -6   4   15.08    5.44
  10   4  -6  241.18   18.34
 -10  -4   6  223.52   12.77
  11   3  -7  651.26   32.88
  12   2  -8  162.64   11.55
 -12  -2   8  147.02   11.28
  13   1  -9   28.81   10.60
 -13  -1   9   22.42   10.73
  14   0 -10  539.84   24.32
 -14   0  10  552.34   24.05
  15  -1 -11   -3.40   12.23
 -15   1  11   -0.14   12.91
  16  -2 -12  223.38   18.34
 -16   2  12  235.47   17.80
  17  -3 -13   -4.89   13.45
 -17   3  13   13.45   15.90
  18  -4 -14   28.13   14.00
 -18   4  14   42.53   15.90
  19  -5 -15   15.49   16.17
 -19   5  15   -2.85   25.95
  20  -6 -16    0.68   14.00
 -20   6  16    8.02   15.90
  21  -7 -17   12.36   14.00
 -21   7  17   11.96   17.53
  22  -8 -18   -3.26   15.22
 -22   8  18    6.66   17.12
  23  -9 -19   -1.36   15.76
 -23   9  19   20.79   17.39
  24 -10 -20   -1.63   14.13
 -24  10  20    9.24   15.08
  25 -11 -21   -6.52   13.59
 -25  11  21   -4.76   14.54
  26 -12 -22   -4.62   15.22
 -26  12  22  -10.33   15.35
  27 -13 -23   -0.27   12.77
 -27  13  23    8.83   15.90
  28 -14 -24    4.48   14.81
 -28  14  24    9.65   14.40
 -29  15  25  -12.36   17.39
 -18  30  22    1.22   10.46
  18 -30 -22    0.14    7.34
 -17  29  21   16.85   17.53
  17 -29 -21    2.31   16.98
 -16  28  20   -3.40   18.75
  16 -28 -20   -1.77    7.34
 -15  27  19   -7.61   22.42
  15 -27 -19    6.79   11.69
 -14  26  18    1.77   13.18
  14 -26 -18   -3.80   11.41
 -13  25  17    2.45   14.27
  13 -25 -17   22.96   21.88
 -12  24  16    4.21   13.86
  12 -24 -16    1.36   11.28
 -11  23  15    3.80   14.54
  11 -23 -15    7.47   13.72
 -10  22  14   16.71   17.80
  10 -22 -14   18.34   14.95
  -9  21  13   -9.10   14.67
   9 -21 -13   -4.21   11.82
  -8  20  12   14.40   14.40
   8 -20 -12  -13.45   11.55
  -7  19  11    5.16   13.45
   7 -19 -11   -7.07   13.04
  -6  18  10   -7.47   14.67
   6 -18 -10   11.41   13.32
  -5  17   9   18.34   12.23
   5 -17  -9    8.42    9.51
  -4  16   8   17.94   11.28
   4 -16  -8   11.69    9.92
  -3  15   7    7.88    9.10
   3 -15  -7   10.73    8.02
  -2  14   6   90.77   10.73
   2 -14  -6  102.45   10.33
  -1  13   5   38.59    9.24
   1 -13  -5   39.13    8.02
   0  12   4   73.37    8.83
   0 -12  -4   91.17    8.15
   1  11   3   -0.95    6.66
  -1 -11  -3   -5.98    5.71
   2  10   2  249.88   13.59
  -2 -10  -2  275.83   10.05
   3   9   1   43.34    4.76
  -3  -9  -1   41.58    4.35
   4   8   0  419.45   16.44
  -5  -7   1  233.71    9.38
   6   6  -2   36.55    4.35
  -6  -6   2   42.12    4.62
  -7  -5   3  316.05   19.02
   8   4  -4  190.63   10.73
  -8  -4   4  182.89   10.60
   9   3  -5   46.06    7.88
  -9  -3   5   27.99    8.02
  10   2  -6  119.30    9.78
 -10  -2   6  113.86    9.51
  11   1  -7   -0.41   10.60
 -11  -1   7    5.44   11.41
  12   0  -8  151.50   13.32
 -12   0   8  159.93   13.59
  13  -1  -9   24.46   12.23
 -13   1   9   20.65   13.72
  14  -2 -10   84.52   11.96
 -14   2  10   63.73   12.50
  15  -3 -11   -5.03   13.18
 -15   3  11   -4.21   13.59
  16  -4 -12   16.44   12.09
 -16   4  12    0.14   16.44
  17  -5 -13  -32.88   15.22
 -17   5  13   14.40   15.35
  18  -6 -14    0.41   15.35
 -18   6  14   -5.98   18.62
  19  -7 -15  -12.50   13.72
 -19   7  15    5.16   15.35
  20  -8 -16   -9.10   15.49
 -20   8  16    0.41   18.21
  21  -9 -17   10.19   16.31
 -21   9  17    0.00   19.16
  22 -10 -18   -5.16   14.40
 -22  10  18    8.56   16.17
  23 -11 -19   16.85   14.13
 -23  11  19  -12.36   16.85
  24 -12 -20   -4.08   13.59
 -24  12  20   -3.13   14.81
  25 -13 -21  -12.91   14.27
 -25  13  21   15.76   15.49
  26 -14 -22    7.74   14.13
 -26  14  22    4.08   25.00
  27 -15 -23   -0.41   12.36
 -27  15  23   24.87   15.90
  28 -16 -24    0.82   11.41
 -28  16  24   -4.48   13.04
 -19  29  23   -2.72   15.63
  19 -29 -23   -1.22   11.14
 -18  28  22   -5.57   13.18
  18 -28 -22    1.36    7.61
 -17  27  21   -3.94   20.25
  17 -27 -21   -4.76    8.97
 -16  26  20   -2.72   15.90
  16 -26 -20    5.98    9.92
 -15  25  19    0.68   12.23
  15 -25 -19    5.57   13.04
 -14  24  18    0.82   12.77
  14 -24 -18    6.52   12.23
 -13  23  17  -16.44   15.63
  13 -23 -17   -8.02   16.44
 -12  22  16   16.03   16.31
  12 -22 -16   -2.04   12.77
 -11  21  15   -2.58   15.35
  11 -21 -15   -5.16   13.86
 -10  20  14   11.96   19.16
  10 -20 -14   13.18   13.04
  -9  19  13   17.94   13.45
   9 -19 -13   26.50   11.69
  -8  18  12   19.43   15.76
   8 -18 -12   16.71   13.59
  -7  17  11   69.43   15.49
   7 -17 -11   38.05   11.55
  -6  16  10   22.69   13.86
   6 -16 -10   13.04   11.82
  -5  15   9   56.39   13.86
   5 -15  -9   78.67   11.82
  -4  14   8    0.14   11.28
   4 -14  -8    6.11    9.51
  -3  13   7    2.72   11.01
   3 -13  -7   -6.79    9.51
  -2  12   6  374.48   16.58
   2 -12  -6  375.15   16.58
  -1  11   5   41.85    9.10
   1 -11  -5   42.39    7.88
   0  10   4  228.14   11.69
   0 -10  -4  218.62   10.46
   1   9   3   41.17    6.39
  -1  -9  -3   37.64    6.52
   2   8   2  809.42   34.38
  -3  -7  -1   16.58    5.03
   5   5  -1 1064.45   40.63
  -5  -5   1 1067.72   41.71
   6   4  -2  132.21   10.87
  -6  -4   2  116.99   10.46
   7   3  -3  494.18   26.22
   8   2  -4   44.30    7.74
  -8  -2   4   33.70    7.47
   9   1  -5  285.07   14.13
  -9  -1   5  302.73   15.22
  10   0  -6   44.16    8.83
 -10   0   6   31.25    8.42
  11  -1  -7    2.58    9.78
 -11   1   7   18.75    9.92
  12  -2  -8  178.54   12.91
 -12   2   8  133.57   12.64
  13  -3  -9   19.43   12.09
 -13   3   9   27.04   20.11
  14  -4 -10  209.93   15.49
 -14   4  10  219.30   17.80
  15  -5 -11   28.81   12.23
 -15   5  11   35.33   13.59
  16  -6 -12    7.07   14.95
 -16   6  12   27.85   15.08
  17  -7 -13    1.77   13.86
 -17   7  13    6.79   15.22
  18  -8 -14   -8.83   13.72
 -18   8  14   17.94   14.95
  19  -9 -15   12.50   18.75
 -19   9  15   -2.45   16.17
  20 -10 -16   -0.27   15.22
 -20  10  16  -19.02   17.26
  21 -11 -17  -10.19   17.12
 -21  11  17   16.85   19.97
  22 -12 -18    2.72   16.71
 -22  12  18   19.84   19.29
  23 -13 -19    8.42   15.63
 -23  13  19    2.85   25.82
  24 -14 -20    3.40   14.13
 -24  14  20    1.63   16.03
  25 -15 -21   -9.65   15.76
 -25  15  21   -5.16   22.15
  26 -16 -22    6.66   12.64
 -26  16  22  -14.13   22.15
  27 -17 -23   -1.90   20.79
 -27  17  23   -2.99   21.88
 -28  18  24   -4.89   19.16
 -19  27  23   -3.40   14.00
  19 -27 -23   -1.22    7.47
 -18  26  22   29.08   24.32
  18 -26 -22   -9.92    9.92
 -17  25  21    4.62   17.94
  17 -25 -21  -12.77   10.60
 -16  24  20   -1.09   13.18
  16 -24 -20   -4.48   11.14
 -15  23  19   -5.16   10.05
  15 -23 -19    0.00   15.63
 -14  22  18   12.64   14.67
  14 -22 -18  -10.05   13.04
 -13  21  17   -1.90   17.26
  13 -21 -17   11.28   16.03
 -12  20  16   11.55   16.85
  12 -20 -16    8.83   13.59
 -11  19  15  -14.95   17.39
  11 -19 -15   12.50   14.40
 -10  18  14   -4.35   16.03
  10 -18 -14   11.01   13.72
  -9  17  13   -2.04   14.67
   9 -17 -13   -6.93   13.04
  -8  16  12   22.15   16.98
   8 -16 -12    7.74   15.08
  -7  15  11    9.92   13.18
   7 -15 -11   -5.44   11.41
  -6  14  10   17.12   13.04
   6 -14 -10    5.16   10.73
  -5  13   9   71.47   12.91
   5 -13  -9   80.30   11.96
  -4  12   8   17.26   14.54
   4 -12  -8   14.00   10.05
  -3  11   7  639.71   34.65
   3 -11  -7  681.56   35.60
  -2  10   6  111.55   10.60
   2 -10  -6  123.78   10.19
  -1   9   5  337.52   15.90
   1  -9  -5  320.26   14.81
   0   8   4  365.37   16.58
   0  -8  -4  358.71   15.63
   1   7   3    9.92    5.71
   2   6   2  205.72    8.42
  -2  -6  -2  211.42    8.56
   5   3  -1    1.63    3.80
  -5  -3   1    6.66    4.35
   6   2  -2  220.12   11.41
  -6  -2   2  214.01   10.73
  -7  -1   3    8.42    7.34
   8   0  -4  307.35   14.54
  -8   0   4  307.62   15.35
   9  -1  -5  352.33   16.44
  -9   1   5  317.14   15.76
  10  -2  -6  130.98   12.23
 -10   2   6  125.41   12.91
  11  -3  -7  597.58   23.91
 -11   3   7  597.31   25.68
  12  -4  -8   22.42   10.46
 -12   4   8   14.00   10.73
  13  -5  -9   52.45   12.50
 -13   5   9   69.03   14.27
  14  -6 -10   29.21   13.59
 -14   6  10  -11.69   15.22
  15  -7 -11   10.73   13.59
 -15   7  11  -21.33   14.00
  16  -8 -12   31.66   14.40
 -16   8  12   16.17   15.90
  17  -9 -13   -4.21   15.35
 -17   9  13    1.22   16.31
  18 -10 -14   13.86   16.44
 -18  10  14   28.26   17.80
  19 -11 -15   -1.49   16.17
 -19  11  15   18.07   29.49
  20 -12 -16    9.65   17.26
 -20  12  16    6.11   22.69
  21 -13 -17   -3.94   15.22
 -21  13  17    2.45   25.27
  22 -14 -18    1.09   14.95
 -22  14  18  -15.63   25.95
  23 -15 -19   -0.68   14.40
 -23  15  19    4.35   24.05
  24 -16 -20   -2.31   24.05
 -24  16  20    5.30   13.04
  25 -17 -21    8.29   21.20
 -25  17  21   12.50   21.20
  26 -18 -22    3.67   21.88
 -26  18  22    2.31   20.79
  27 -19 -23  -13.04   18.34
 -27  19  23   11.82   18.48
 -20  26  24  -21.88   18.48
  20 -26 -24    1.09   17.39
 -19  25  23    4.62   13.59
  19 -25 -23    1.63    9.10
 -18  24  22    4.62   18.62
  18 -24 -22    6.66   12.91
 -17  23  21   -0.68   10.46
  17 -23 -21   12.91   12.77
 -16  22  20   -2.72   10.46
  16 -22 -20   -5.16   11.96
 -15  21  19    0.54   15.90
  15 -21 -19  -16.44   14.13
 -14  20  18   -1.90   15.90
  14 -20 -18   10.46   13.18
 -13  19  17   -9.10   18.34
  13 -19 -17  -10.60   15.08
 -12  18  16  -18.34   17.39
  12 -18 -16    5.30   14.13
 -11  17  15    7.07   18.34
  11 -17 -15    3.13   14.13
 -10  16  14    1.22   20.52
  10 -16 -14   15.22   13.86
  -9  15  13   18.89   16.71
   9 -15 -13   -0.95   13.72
  -8  14  12    6.39   13.18
   8 -14 -12   11.96   11.96
  -7  13  11    1.90   15.22
   7 -13 -11    9.10   13.72
  -6  12  10   11.41   12.77
   6 -12 -10  -10.46   10.87
  -5  11   9   46.61   12.23
   5 -11  -9   44.57   10.73
  -3   9   7  209.39   14.00
   3  -9  -7  195.12   12.50
  -2   8   6  297.43   16.03
   2  -8  -6  308.17   15.49
  -1   7   5  172.02   16.85
   1  -7  -5  190.09   11.14
   0   6   4  280.45   20.38
   1   5   3   -3.40    6.39
  -1  -5  -3   -3.67    4.89
   2   4   2  717.83   22.01
  -2  -4  -2  775.85   32.34
   3   3   1  381.27   15.08
  -3  -3  -1  446.90   17.12
   4   2   0  382.90   12.36
  -4  -2   0  354.23   11.69
   5   1  -1    9.38    4.21
  -5  -1   1    3.53    6.79
   6   0  -2  561.98   21.60
  -6   0   2  561.58   20.52
   7  -1  -3    2.72    7.88
  -7   1   3   16.31    7.74
   8  -2  -4   47.42    8.29
  -8   2   4   19.02    9.10
   9  -3  -5   41.44    9.10
  -9   3   5   23.37   11.01
  10  -4  -6  225.42   15.90
 -10   4   6  236.42   15.49
  11  -5  -7   63.05   11.69
 -11   5   7   77.72   12.77
  12  -6  -8   19.97   11.14
 -12   6   8   13.72   11.96
  13  -7  -9   61.82   12.64
 -13   7   9   66.72   19.84
  14  -8 -10   12.09   13.72
 -14   8  10   29.35   23.64
  15  -9 -11    8.15   14.00
 -15   9  11  -34.38   21.74
  16 -10 -12   -5.71   13.86
 -16  10  12   17.26   21.60
  17 -11 -13   -2.58   16.03
 -17  11  13  -26.90   27.45
  18 -12 -14    6.93   20.25
 -18  12  14    6.25   23.64
  19 -13 -15   -8.15   22.83
 -19  13  15   14.00   17.53
  20 -14 -16    0.27   27.04
 -20  14  16   23.10   19.29
  21 -15 -17    8.15   23.10
 -21  15  17   -6.93   16.31
  22 -16 -18  -20.52   27.58
 -22  16  18    7.88   17.26
  23 -17 -19    2.58   21.60
 -23  17  19   -7.07   18.62
  24 -18 -20   -9.10   12.09
 -24  18  20   -7.74   14.81
  25 -19 -21   -0.82   13.72
 -25  19  21   -2.72   16.71
  26 -20 -22    1.49   11.55
 -26  20  22   -4.89   11.55
 -27  21  23    4.62   20.11
 -21  25  25    4.35   16.31
 -20  24  24   -3.26   20.92
  20 -24 -24   -6.25   18.21
 -19  23  23   -6.52   12.50
  19 -23 -23   -2.45   12.09
 -18  22  22    1.49   11.55
  18 -22 -22   -6.39   14.27
 -17  21  21  -14.13   14.81
  17 -21 -21   18.89   13.04
 -16  20  20    8.70   16.44
  16 -20 -20    4.76   13.45
 -15  19  19    8.02   20.11
  15 -19 -19    9.10   16.98
 -14  18  18   20.11   16.58
  14 -18 -18   -5.71   14.00
 -13  17  17  -11.96   17.80
  13 -17 -17   -0.41   18.62
 -12  16  16   37.77   18.89
  12 -16 -16   36.01   16.03
 -11  15  15    2.99   17.12
  11 -15 -15    2.58   17.53
 -10  14  14  101.09   16.31
  10 -14 -14   97.97   15.08
  -9  13  13    0.00   23.10
   9 -13 -13    3.40   14.27
  -8  12  12   85.60   15.76
   8 -12 -12  119.84   15.35
  -7  11  11  175.14   15.22
   7 -11 -11  161.01   15.90
  -6  10  10   49.46   13.45
   6 -10 -10   48.37   11.55
  -4   8   8   66.99    9.78
   4  -8  -8   91.72   10.46
  -3   7   7 1386.89   66.31
   3  -7  -7 1408.36   66.85
  -2   6   6   23.64    8.83
   2  -6  -6   38.32    8.42
   1   3   3  324.20   14.00
  -1  -3  -3  342.27   14.27
   3   1   1   31.25    2.72
  -3  -1  -1   26.09    2.85
   5  -1  -1    3.26    9.38
  -5   1   1   12.50    5.44
   6  -2  -2  202.05   11.55
  -6   2   2  195.25   11.28
   7  -3  -3  455.46   19.84
  -7   3   3  436.98   26.77
   8  -4  -4  177.73   13.18
  -8   4   4  171.34   18.34
   9  -5  -5 1766.12   80.17
  -9   5   5 1742.48   80.44
  10  -6  -6   70.38   11.14
 -10   6   6   83.97   19.02
  11  -7  -7  368.63   19.97
 -11   7   7  364.01   26.77
  12  -8  -8   46.47   18.34
 -12   8   8   38.18   16.03
  13  -9  -9    9.51   17.80
 -13   9   9   26.36   12.50
  14 -10 -10   36.14   20.52
 -14  10  10   39.00   14.81
  15 -11 -11   17.26   25.95
 -15  11  11   -1.36   19.84
  16 -12 -12   60.46   21.33
 -16  12  12   67.53   17.94
  17 -13 -13   -5.57   19.43
 -17  13  13   13.18   21.88
  18 -14 -14   36.14   16.31
 -18  14  14   22.83   18.75
  19 -15 -15   -8.97   17.12
 -19  15  15  -17.66   26.36
  20 -16 -16   -2.17   16.58
 -20  16  16    8.29   17.26
  21 -17 -17   14.40   15.76
 -21  17  17   18.34   21.88
  22 -18 -18  -15.35   15.08
 -22  18  18   -2.17   14.95
  23 -19 -19    7.61   16.98
 -23  19  19  -22.28   23.91
  24 -20 -20    5.16   12.50
 -24  20  20    8.56   14.40
  25 -21 -21  -10.87   11.55
 -25  21  21    4.08   16.85
  26 -22 -22  -13.45   22.42
 -26  22  22  -13.18   15.49
 -22  24  26   -7.20   14.40
 -21  23  25    4.21   21.06
 -20  22  24   -3.53   12.23
  20 -22 -24   -3.80   12.77
 -19  21  23    3.40   20.79
  19 -21 -23   19.57   16.31
 -18  20  22   11.14   14.27
  18 -20 -22    2.17   12.91
 -17  19  21   -5.98   25.82
  17 -19 -21  -15.90   18.34
 -16  18  20    1.36   17.53
  16 -18 -20   -4.35   14.00
 -15  17  19    0.95   24.73
  15 -17 -19   11.01   25.27
 -14  16  18    6.52   24.46
  14 -16 -18    4.21   21.33
 -13  15  17   11.28   24.32
  13 -15 -17   28.13   19.02
 -12  14  16   26.63   24.19
  12 -14 -16   28.26   20.25
 -11  13  15  -21.60   29.62
  11 -13 -15    9.65   21.47
 -10  12  14   12.91   15.08
  10 -12 -14   21.47   13.04
  -9  11  13   -6.25   14.27
   9 -11 -13   16.98   12.23
  -8  10  12   49.59   19.57
   8 -10 -12   16.98   17.53
  -7   9  11   50.27   11.69
   7  -9 -11   43.89   11.01
  -6   8  10   54.62   12.09
   6  -8 -10   63.59   10.19
  -5   7   9  362.38   17.94
   5  -7  -9  382.36   19.02
  -4   6   8    6.79    8.56
   4  -6  -8   15.90    8.42
  -3   5   7  384.67   19.02
   3  -5  -7  409.12   20.38
  -2   4   6  120.79   11.14
   2  -4  -6  158.02   17.26
  -1   3   5    9.51    8.02
   1  -3  -5   15.22    7.07
   0   2   4  347.03   15.08
   0  -2  -4  354.23   15.63
   1   1   3   19.97    3.67
  -1  -1  -3   25.14    3.40
   3  -1   1   25.54    3.67
  -3   1  -1   21.06    5.03
   4  -2   0  386.16   15.22
  -4   2   0  400.84   22.28
   5  -3  -1    2.31    7.07
  -5   3   1   12.36   11.01
   7  -5  -3  388.47   29.49
  -7   5   3  391.19   29.21
   8  -6  -4   -0.54   12.36
  -8   6   4    2.17    9.24
  -9   7   5  322.03   17.12
  10  -8  -6   31.52   15.08
 -10   8   6   37.64   11.82
  11  -9  -7   79.62   17.39
 -11   9   7   58.97   14.27
  12 -10  -8   36.28   12.77
 -12  10   8   54.35   13.32
  13 -11  -9    1.49   12.36
 -13  11   9   12.64   13.45
  14 -12 -10   29.35   14.81
 -14  12  10   25.00   15.35
  15 -13 -11   17.53   15.35
 -15  13  11   -2.72   17.12
  16 -14 -12    4.35   14.67
 -16  14  12   26.90   15.49
  17 -15 -13  -21.60   14.67
 -17  15  13  -16.98   15.49
  18 -16 -14  -11.01   15.63
 -18  16  14    7.47   17.26
  19 -17 -15  -11.82   15.35
 -19  17  15   24.46   18.75
  20 -18 -16   -0.82   14.13
 -20  18  16  -10.33   17.94
  21 -19 -17   14.13   15.90
 -21  19  17   -9.10   26.09
  22 -20 -18    6.52   14.40
 -22  20  18   26.22   15.90
  23 -21 -19   -3.94   14.95
 -23  21  19   23.91   15.22
  24 -22 -20   -8.83   24.19
 -24  22  20    3.53   17.94
  25 -23 -21  -10.73   20.79
 -25  23  21    0.95   13.86
 -22  22  26   -3.67   18.75
 -21  21  25    6.11   10.60
  21 -21 -25    3.26   11.69
 -20  20  24   -2.04   11.55
  20 -20 -24   -7.07   14.27
 -19  19  23   -0.95   14.00
  19 -19 -23    2.45   12.64
 -18  18  22  -15.08   16.85
  18 -18 -22   -0.54   13.18
 -17  17  21   22.01   32.75
  17 -17 -21   -3.53   22.69
 -16  16  20    9.10   26.09
  16 -16 -20  -21.60   17.26
 -15  15  19   -0.14   24.19
  15 -15 -19   -4.62   19.02
 -14  14  18   57.34   27.04
  14 -14 -18   48.92   23.91
 -13  13  17    4.89   23.78
  13 -13 -17   -6.52   19.43
 -12  12  16   72.42   17.94
  12 -12 -16   69.84   15.35
 -11  11  15   23.51   22.42
  11 -11 -15    3.40   19.43
 -10  10  14   46.61   22.96
  10 -10 -14   64.81   18.62
  -9   9  13   33.15   14.13
   9  -9 -13   28.67   11.96
  -8   8  12   29.21   12.64
   8  -8 -12   56.25   11.82
  -7   7  11  380.32   21.06
   7  -7 -11  367.68   18.89
  -6   6  10   92.94   12.23
   6  -6 -10   81.25   10.19
  -5   5   9 1885.69   82.61
   5  -5  -9 1989.77   83.97
  -4   4   8  206.67   13.18
   4  -4  -8  205.72   17.66
  -3   3   7  454.51   19.57
   3  -3  -7  465.10   27.31
  -2   2   6  184.38   11.69
   2  -2  -6  193.62   15.76
  -1   1   5   10.33    9.24
   0   0   4 8847.86  321.08
   0   0  -4 9351.69  335.61
   3  -3   1  402.19   25.41
  -3   3  -1  379.77   16.31
  -4   4   0 5653.81  225.96
   5  -5  -1  938.36   51.09
  -5   5   1  959.15   37.09
   6  -6  -2   37.91   13.86
  -6   6   2   53.54   10.60
   7  -7  -3 1275.74   64.54
  -7   7   3 1229.68   43.21
   8  -8  -4   79.49   11.01
  -8   8   4   81.80   11.69
  10 -10  -6   39.68   11.01
 -10  10   6   42.26   12.50
  11 -11  -7  168.62   15.90
 -11  11   7  164.82   15.90
  12 -12  -8  117.40   15.49
 -12  12   8   99.46   14.67
  13 -13  -9    6.79   13.72
 -13  13   9   -8.83   14.40
  14 -14 -10   86.55   15.63
 -14  14  10   90.77   16.58
  15 -15 -11    7.88   14.54
 -15  15  11  -16.85   15.49
  16 -16 -12   60.19   17.80
 -16  16  12   90.09   21.74
  17 -17 -13  -20.92   13.86
 -17  17  13  -21.33   16.44
  18 -18 -14   24.19   14.81
 -18  18  14    3.80   16.98
  19 -19 -15    2.04   15.76
 -19  19  15    6.11   18.75
  20 -20 -16  -10.73   14.54
 -20  20  16   -0.68   18.07
  21 -21 -17    4.08   15.49
 -21  21  17   -6.93   16.71
  22 -22 -18    4.89   14.54
 -22  22  18   -9.10   17.66
  23 -23 -19   -7.07   13.04
 -23  23  19   -9.51   16.03
  24 -24 -20   -2.31   22.69
 -24  24  20   -3.67   17.12
  25 -25 -21   -2.04   17.53
 -25  25  21   16.71   23.51
 -23  21  27   12.77   11.41
  23 -21 -27   31.25   19.84
 -22  20  26   -5.57   18.62
  22 -20 -26   -2.04   13.59
 -21  19  25  -16.85   25.00
  21 -19 -25   -2.58   11.55
 -20  18  24    0.27   23.10
  20 -18 -24   -7.74   20.79
 -19  17  23   11.01   23.10
  19 -17 -23    8.02   16.85
 -18  16  22  -15.90   27.45
  18 -16 -22   -3.67   17.80
 -17  15  21   28.94   26.09
  17 -15 -21  -20.92   17.26
 -16  14  20    1.90   31.93
  16 -14 -20   -5.84   22.83
 -15  13  19   18.75   26.50
  15 -13 -19   -2.31   18.75
 -14  12  18    8.56   23.51
  14 -12 -18    8.70   19.84
 -13  11  17  -14.13   25.14
  13 -11 -17   17.26   17.39
 -12  10  16   13.59   16.85
  12 -10 -16   20.92   15.49
 -11   9  15  -12.50   28.13
  11  -9 -15   -6.93   21.20
 -10   8  14    1.22   26.36
  -9   7  13  110.60   26.36
  -8   6  12   23.64   12.50
   8  -6 -12   39.54   16.98
  -7   5  11   57.88   10.73
   7  -5 -11   49.05   15.22
  -6   4  10  254.63   16.85
   6  -4 -10  253.82   23.64
  -5   3   9   52.86   13.04
   5  -3  -9   14.27   11.41
  -4   2   8   57.20   16.03
   4  -2  -8   49.32   13.45
   3  -1  -7   15.22   10.19
  -2   0   6  551.66   30.84
   2   0  -6  588.62   23.64
  -1  -1   5   -3.53    7.88
   1   1  -5    1.09    6.25
   0  -2   4  470.13   24.19
   1  -3   3  347.84   14.40
  -1   3  -3  342.95   14.00
   2  -4   2  729.93   25.68
  -2   4  -2  745.42   25.68
   3  -5   1   10.60    6.79
  -3   5  -1    9.38    7.20
  -4   6   0  304.50   22.28
   5  -7  -1  217.95   13.72
  -5   7   1  196.88   12.77
   6  -8  -2  288.74   15.76
  -6   8   2  252.05   15.08
   7  -9  -3  183.30   13.32
  -7   9   3  172.16   12.64
   8 -10  -4   30.44   13.86
  -8  10   4   27.04   14.54
   9 -11  -5   58.70   10.46
  -9  11   5   46.47   12.50
  10 -12  -6    5.30   10.73
 -10  12   6   -1.63   11.69
  11 -13  -7   11.55   11.96
 -11  13   7   23.64   12.36
  12 -14  -8   13.86   12.23
 -12  14   8   12.91   12.91
  13 -15  -9  -11.55   14.81
 -13  15   9   -8.02   16.03
  14 -16 -10  -14.13   13.32
 -14  16  10   -1.36   15.35
  15 -17 -11   -5.98   12.36
 -15  17  11    7.47   16.71
  16 -18 -12   19.97   16.71
 -16  18  12   13.45   21.88
  17 -19 -13   13.86   15.90
 -17  19  13  -12.50   19.16
  18 -20 -14    9.51   15.49
 -18  20  14    2.58   18.34
  19 -21 -15    4.48   16.31
 -19  21  15   -8.29   19.43
  20 -22 -16   -5.44   15.76
 -20  22  16   10.87   17.53
  21 -23 -17   -5.84   13.45
 -21  23  17    2.17   16.31
  22 -24 -18   18.89   12.23
 -22  24  18    7.47   18.34
  23 -25 -19  -16.44   23.78
 -23  25  19   15.90   20.25
  24 -26 -20    5.30   20.25
 -24  26  20    2.72   16.03
 -23  19  27    1.77   19.02
 -22  18  26   10.05   21.20
  22 -18 -26   -1.49   13.45
 -21  17  25    2.58   21.47
  21 -17 -25  -12.64   18.07
 -20  16  24   -4.21   23.37
  20 -16 -24  -14.81   16.03
 -19  15  23   16.58   31.25
  19 -15 -23   25.68   22.83
 -18  14  22   13.32   26.22
  18 -14 -22    2.99   19.16
 -17  13  21   23.64   23.64
  17 -13 -21  -27.58   19.70
 -16  12  20   17.39   25.82
  16 -12 -20   -3.80   18.89
 -15  11  19   18.62   25.00
 -14  10  18   17.53   30.44
 -13   9  17  -14.95   20.79
 -12   8  16   33.70   23.10
 -11   7  15    0.54   14.81
  11  -7 -15   -6.39   19.43
 -10   6  14   25.82   19.02
  -9   5  13   70.38   18.89
   9  -5 -13   89.27   13.18
  -8   4  12    5.44   17.80
   8  -4 -12   10.87   12.36
  -7   3  11  611.85   36.55
   7  -3 -11  639.03   24.05
  -6   2  10  132.75   16.17
   6  -2 -10  134.38   11.82
  -5   1   9  336.57   24.19
   5  -1  -9  337.38   16.71
  -4   0   8  316.86   15.90
   4   0  -8  345.53   15.35
   3   1  -7   -0.95   11.28
  -2  -2   6  225.96   12.23
   2   2  -6  205.58   12.23
  -1  -3   5   14.40    6.25
   1   3  -5   18.07    6.39
   1  -5   3    4.48    5.71
  -1   5  -3   17.12    5.57
   2  -6   2  196.75   10.87
  -2   6  -2  200.01   10.46
   3  -7   1    4.48    7.61
  -3   7  -1    1.36    7.88
   4  -8   0  385.07   17.12
  -4   8   0  364.01   16.58
   5  -9  -1  339.96   16.31
  -5   9   1  341.73   17.39
   6 -10  -2  102.04   10.19
  -6  10   2  127.32   17.94
   7 -11  -3  641.20   36.96
  -7  11   3  614.57   32.61
   8 -12  -4   13.72   10.19
  -8  12   4   -1.77   11.55
   9 -13  -5   66.04   11.41
  -9  13   5   78.40   11.55
  10 -14  -6   -4.76   11.69
 -10  14   6    6.93   13.32
  11 -15  -7    7.61   10.87
 -11  15   7  -20.52   13.59
  12 -16  -8   24.05   14.13
 -12  16   8    2.31   14.00
  13 -17  -9   21.88   14.54
 -13  17   9  -17.53   15.76
  14 -18 -10    7.88   13.72
 -14  18  10   17.66   15.63
  15 -19 -11    4.35   13.45
 -15  19  11   -1.49   18.89
  16 -20 -12   11.41   16.71
 -16  20  12    1.09   20.38
  17 -21 -13  -13.32   14.81
 -17  21  13  -12.50   18.48
  18 -22 -14   11.01   14.95
 -18  22  14   -9.51   15.63
  19 -23 -15   14.00   14.27
 -19  23  15   17.39   16.98
  20 -24 -16   -8.15   14.67
 -20  24  16   10.19   17.94
  21 -25 -17   -7.47   14.27
 -21  25  17   13.18   29.62
  22 -26 -18   16.98   18.89
 -22  26  18    8.42   16.98
  23 -27 -19   28.40   22.01
 -23  27  19   -4.21   16.58
  24 -18 -28   -5.44   13.04
 -23  17  27   -1.77   18.75
  23 -17 -27   -0.95   16.03
 -22  16  26    0.68   19.84
  22 -16 -26   15.35   13.59
 -21  15  25   16.98   23.91
  21 -15 -25   -2.72   16.31
 -20  14  24   -3.26   21.88
  20 -14 -24    1.36   24.32
 -19  13  23   24.32   22.96
 -18  12  22   11.28   29.76
 -17  11  21    9.65   25.27
  15  -9 -19   34.24   20.92
  14  -8 -18   11.41   19.02
  13  -7 -17   -5.44   20.38
  12  -6 -16   15.90   17.53
 -11   5  15    4.76   20.92
  11  -5 -15   26.36   12.09
 -10   4  14  218.90   17.66
  10  -4 -14  213.87   16.85
  -9   3  13   18.75   11.41
   9  -3 -13   34.24   11.28
  -8   2  12  164.27   14.27
   8  -2 -12  168.89   12.91
  -7   1  11   20.52   11.82
   7  -1 -11    2.31   10.19
  -6   0  10   38.72   10.46
   6   0 -10   31.93    9.24
  -5  -1   9  342.95   15.90
   5   1  -9  330.18   15.63
  -4  -2   8   36.96    9.10
   4   2  -8   63.86    8.97
  -3  -3   7  415.10   19.02
   3   3  -7  436.98   19.02
  -2  -4   6  134.93   16.31
   2   4  -6  110.20    9.65
  -1  -5   5 1048.69   37.50
   1   5  -5 1023.83   36.96
   0  -6   4  334.26   19.43
   0   6  -4  346.48   21.20
   1  -7   3    2.72    7.88
  -1   7  -3    4.35    6.11
   2  -8   2  810.09   25.82
  -2   8  -2  889.04   28.81
   3  -9   1   42.12    7.74
  -3   9  -1   30.16    8.42
   4 -10   0  264.96   12.50
  -4  10   0  254.09   12.91
   5 -11  -1   49.87    9.24
  -5  11   1   51.63   10.33
   6 -12  -2  381.00   16.98
  -6  12   2  375.02   18.07
   7 -13  -3   13.72    8.70
  -7  13   3   -3.94    9.38
   8 -14  -4   20.38   11.55
  -8  14   4   18.62   12.09
   9 -15  -5   58.02   12.09
  -9  15   5   48.78   14.27
  10 -16  -6   14.13   11.82
 -10  16   6    0.95   12.64
  11 -17  -7   48.10   13.45
 -11  17   7   15.63   14.27
  12 -18  -8   41.85   15.63
 -12  18   8   11.41   14.27
  13 -19  -9   24.73   13.86
 -13  19   9   10.19   16.03
  14 -20 -10    3.80   12.91
 -14  20  10   14.81   15.49
  15 -21 -11    8.15   13.32
 -15  21  11  -10.19   16.44
  16 -22 -12  -17.12   16.03
 -16  22  12   -2.45   20.25
  17 -23 -13    9.24   14.81
 -17  23  13   14.40   18.34
  18 -24 -14   -7.88   15.35
 -18  24  14   11.41   17.53
  19 -25 -15    4.08   13.86
 -19  25  15   43.21   22.83
  20 -26 -16   10.87   12.36
 -20  26  16   15.08   16.17
  21 -27 -17    3.40   22.56
 -21  27  17   -5.03   19.16
  22 -28 -18  -25.27   20.38
 -22  28  18   -2.99   14.00
 -23  29  19    5.03   23.23
  24 -16 -28    0.27   14.40
 -23  15  27  -14.13   13.86
  23 -15 -27   -4.62   18.07
 -22  14  26    0.41   20.25
  22 -14 -26    5.44   24.59
 -21  13  25   -8.42   18.07
  21 -13 -25   -6.66   14.95
  20 -12 -24   -4.62   17.39
  19 -11 -23    1.36   14.13
  18 -10 -22   -0.14   14.13
  17  -9 -21    9.24   16.44
 -16   8  20   15.22   25.00
  16  -8 -20    0.27   14.13
 -15   7  19   20.65   29.62
  15  -7 -19    8.97   22.83
 -14   6  18   -0.68   17.12
  14  -6 -18   -4.08   16.98
 -13   5  17    7.07   28.81
  13  -5 -17   -1.49   15.08
  12  -4 -16   30.16   17.80
 -11   3  15    6.79   13.72
  11  -3 -15    7.20   11.82
 -10   2  14  101.91   13.86
  10  -2 -14   77.31   13.04
  -9   1  13   37.37   11.69
   9  -1 -13   34.65   10.73
  -8   0  12  169.85   14.27
   8   0 -12  144.30   18.21
  -7  -1  11   22.96   10.05
   7   1 -11   14.27    8.56
  -6  -2  10  130.31   12.50
   6   2 -10  127.86   12.09
  -5  -3   9   33.15    8.02
   5   3  -9   39.81    8.02
  -4  -4   8  194.57   13.45
   4   4  -8  175.82   13.04
  -3  -5   7  314.96   15.22
   3   5  -7  333.44   15.22
  -2  -6   6   43.21    7.07
   2   6  -6   48.10    6.39
  -1  -7   5  220.12   15.63
   1   7  -5  230.45   20.65
   0  -8   4  406.68   15.90
   0   8  -4  399.20   16.31
   1  -9   3   34.10    6.25
  -1   9  -3   47.28    6.52
   2 -10   2  303.96   12.64
  -2  10  -2  288.06   12.64
   3 -11   1    5.98   11.96
  -3  11  -1   -7.47   12.36
   4 -12   0   81.80    8.83
  -4  12   0   93.35    9.65
   5 -13  -1   54.89    9.51
  -5  13   1   53.94    9.51
   6 -14  -2  105.71   11.14
  -6  14   2   85.60   11.96
   7 -15  -3    9.38   10.60
  -7  15   3    2.58   11.28
   8 -16  -4   24.59   12.36
  -8  16   4   26.22   13.59
   9 -17  -5   15.22   11.14
  -9  17   5    5.57   12.36
  10 -18  -6    8.56   18.07
 -10  18   6   19.84   13.45
  11 -19  -7    3.13   12.50
 -11  19   7    8.42   21.06
  12 -20  -8    5.98   12.91
 -12  20   8   -1.49   22.28
  13 -21  -9   10.05   15.08
 -13  21   9    7.61   29.35
  14 -22 -10   -0.95   18.89
 -14  22  10   24.19   24.73
  15 -23 -11  -24.19   13.32
 -15  23  11   -7.74   16.31
  16 -24 -12  -10.87   15.08
 -16  24  12   -0.82   15.63
  17 -25 -13    2.31   14.00
 -17  25  13   -4.35   18.07
  18 -26 -14    2.45   14.40
 -18  26  14  -18.75   17.53
  19 -27 -15   10.46   15.90
 -19  27  15   -2.04   17.66
  20 -28 -16   -5.98   12.09
 -20  28  16  -10.05   17.26
  21 -29 -17   12.77   20.65
 -21  29  17   -2.45   18.89
  24 -14 -28    8.15   19.84
  23 -13 -27   -0.41   14.40
 -22  12  26   -1.09   13.32
  22 -12 -26   14.40   12.91
 -21  11  25   -4.89   14.40
  21 -11 -25   -0.14   13.45
 -20  10  24   10.46   16.85
  20 -10 -24   14.13   14.27
 -19   9  23   -2.04   18.07
  19  -9 -23   -1.22   16.31
 -18   8  22   18.75   20.92
  18  -8 -22   10.87   18.21
 -17   7  21   -2.58   16.85
  17  -7 -21   27.99   15.35
 -16   6  20    7.88   17.66
  16  -6 -20   -6.93   14.54
 -15   5  19    0.41   15.76
  15  -5 -19    3.40   14.54
 -14   4  18   28.26   17.26
  14  -4 -18   33.29   15.22
 -13   3  17  -15.76   21.74
  13  -3 -17   21.33   20.79
 -12   2  16  239.55   28.81
  12  -2 -16  222.57   25.00
 -11   1  15   14.95   14.00
  11  -1 -15    5.71   11.55
 -10   0  14  561.71   36.55
  10   0 -14  570.14   38.05
  -9  -1  13   30.98   11.96
   9   1 -13   34.24   11.01
  -8  -2  12  162.92   12.77
   8   2 -12  160.47   12.23
  -7  -3  11  575.16   29.89
   7   3 -11  574.89   21.88
  -6  -4  10  218.62   13.32
   6   4 -10  218.76   13.72
  -5  -5   9 1566.65   67.26
   5   5  -9 1552.66   69.03
  -4  -6   8   19.97    7.47
   4   6  -8   -5.16    7.61
  -3  -7   7 1164.60   53.54
   3   7  -7 1267.73   56.80
  -2  -8   6  307.22   14.40
   2   8  -6  297.30   19.02
  -1  -9   5  422.03   21.74
   1   9  -5  414.97   20.92
   0 -10   4  241.86   14.40
   0  10  -4  228.27   13.32
   1 -11   3    7.20    6.39
  -1  11  -3   -4.89    6.66
   2 -12   2  303.55   12.91
  -2  12  -2  280.31   13.45
   3 -13   1   68.89    9.24
  -3  13  -1   74.60   10.19
   4 -14   0  576.39   20.92
  -4  14   0  528.42   21.33
   5 -15  -1    3.40   10.46
  -5  15   1    9.38   11.14
   6 -16  -2   76.23   10.46
  -6  16   2   50.41   11.41
   7 -17  -3   44.16   12.23
  -7  17   3   57.20   14.67
   8 -18  -4   -1.49   13.04
  -8  18   4    8.02   18.48
   9 -19  -5   64.27   13.72
  -9  19   5   88.59   15.22
  10 -20  -6   11.69   12.23
 -10  20   6    9.65   16.17
  11 -21  -7   34.38   13.72
 -11  21   7   34.10   16.71
  12 -22  -8  -19.70   13.72
 -12  22   8   25.82   15.22
  13 -23  -9   -3.40   13.32
 -13  23   9    3.40   17.12
  14 -24 -10   -4.08   15.22
 -14  24  10    3.26   18.34
  15 -25 -11   14.95   14.00
 -15  25  11   27.99   16.98
  16 -26 -12    1.09   14.67
 -16  26  12    1.77   17.66
  17 -27 -13    4.89   13.04
 -17  27  13   -9.51   14.95
  18 -28 -14    0.14   12.50
 -18  28  14   -0.27   15.08
  19 -29 -15    3.53   11.01
 -19  29  15    5.71   14.54
  20 -30 -16   32.34   18.75
 -20  30  16    4.08   21.74
  21 -31 -17   -2.45   16.58
  25 -13 -29    0.54   18.34
 -24  12  28   -2.58   14.67
  24 -12 -28   -2.04    9.78
 -23  11  27   -7.34   11.96
  23 -11 -27    8.97   12.64
 -22  10  26    9.24   16.58
  22 -10 -26    3.94   15.63
 -21   9  25    2.45   16.71
  21  -9 -25    4.35   22.96
 -20   8  24   -5.44   15.76
  20  -8 -24   -4.48   13.45
 -19   7  23  -15.90   18.48
  19  -7 -23   -1.63   14.54
 -18   6  22   20.79   16.58
  18  -6 -22   -1.63   15.35
 -17   5  21   17.26   18.21
  17  -5 -21    4.21   15.22
 -16   4  20   -2.17   16.17
  16  -4 -20    6.39   13.86
 -15   3  19  -28.94   27.58
  15  -3 -19   -9.38   25.54
 -14   2  18   -4.76   20.92
  14  -2 -18    2.04   20.11
 -13   1  17   -5.98   20.52
  13  -1 -17   15.49   19.43
 -12   0  16   38.05   18.75
  12   0 -16   55.30   13.04
 -11  -1  15   13.86   13.45
  11   1 -15   16.98   13.04
 -10  -2  14  115.09   13.59
  10   2 -14   98.78   12.77
  -9  -3  13   22.15   11.41
   9   3 -13    2.58   11.69
  -8  -4  12   12.36    9.78
   8   4 -12   13.59    9.38
  -7  -5  11   60.74   10.60
   7   5 -11   57.07   10.60
  -6  -6  10   62.10    9.92
   6   6 -10   62.10    9.65
  -5  -7   9  314.96   15.08
   5   7  -9  296.89   19.57
  -4  -8   8   75.55    9.10
   4   8  -8   86.96   12.36
  -3  -9   7  216.04   12.23
   3   9  -7  195.12   11.01
  -2 -10   6  186.29   12.77
   2  10  -6  170.80   10.33
  -1 -11   5   36.96    9.78
   1  11  -5   38.86    6.79
   0 -12   4  112.64   11.69
   0  12  -4  106.53   13.04
   1 -13   3   58.16    8.29
  -1  13  -3   62.64    8.83
   2 -14   2   11.82    7.61
  -2  14  -2   12.64   11.14
   3 -15   1   -0.41    9.51
  -3  15  -1    7.61    9.65
   4 -16   0   12.77    8.97
  -4  16   0   15.22   11.55
   5 -17  -1   22.01   11.01
  -5  17   1   16.58   10.60
   6 -18  -2   18.21   11.69
  -6  18   2   15.63   11.82
   7 -19  -3    6.93   12.09
  -7  19   3   -9.65   20.11
   8 -20  -4    9.92   13.32
  -8  20   4   -4.35   14.54
   9 -21  -5   13.18   12.77
  -9  21   5   -4.08   14.81
  10 -22  -6    0.00   14.00
 -10  22   6   11.14   15.63
  11 -23  -7   -3.13   14.95
 -11  23   7    5.84   17.53
  12 -24  -8    0.27   13.32
 -12  24   8   -5.57   16.71
  13 -25  -9   -7.07   13.18
 -13  25   9  -25.41   17.26
  14 -26 -10    2.45   14.54
 -14  26  10    6.66   16.44
  15 -27 -11   -9.10   14.95
 -15  27  11   -1.63   18.07
  16 -28 -12   -8.83   12.91
 -16  28  12   -4.08   15.35
  17 -29 -13   12.64   12.36
 -17  29  13    2.99   14.00
  18 -30 -14    2.04   11.82
  19 -31 -15    1.36    7.61
 -19  31  15   -6.11   20.65
  20 -32 -16    2.58   18.07
  25 -11 -29    3.80   22.96
 -24  10  28    5.44   11.28
  24 -10 -28  -10.60   10.73
 -23   9  27    4.21   13.59
  23  -9 -27   -2.04   11.69
 -22   8  26   -9.78   17.39
  22  -8 -26   -5.57   13.86
 -21   7  25   14.81   14.95
  21  -7 -25   12.77   13.45
 -20   6  24    1.49   16.98
  20  -6 -24   -1.22   14.67
 -19   5  23    0.14   16.98
  19  -5 -23   27.99   14.00
 -18   4  22    2.04   16.17
  18  -4 -22    8.97   14.00
 -17   3  21  -12.36   16.58
  17  -3 -21  -15.76   27.45
 -16   2  20  -11.01   27.31
  16  -2 -20   38.32   26.09
 -15   1  19   26.77   22.01
  15  -1 -19   -4.76   18.75
 -14   0  18   18.62   21.60
  14   0 -18   19.97   21.47
 -13  -1  17    3.26   19.84
  13   1 -17    9.65   19.57
 -12  -2  16  233.44   16.03
  12   2 -16  252.19   17.12
 -11  -3  15    6.66   12.77
  11   3 -15    7.20   11.28
 -10  -4  14  199.60   16.31
  10   4 -14  210.88   16.85
  -9  -5  13   75.14   12.50
   9   5 -13   74.46   10.60
  -8  -6  12    1.49    9.92
   8   6 -12    3.13    9.51
  -7  -7  11  311.70   15.90
   7   7 -11  330.04   16.44
  -6  -8  10   38.59    9.38
   6   8 -10   47.83    9.51
  -5  -9   9 1981.62   89.95
  -3 -11   7  680.88   22.83
   3  11  -7  638.35   31.12
  -2 -12   6  480.87   23.91
   2  12  -6  474.75   26.77
   0 -14   4  544.46   19.16
   0  14  -4  520.41   18.89
   1 -15   3   -0.54    8.15
  -1  15  -3   -8.83    8.56
   2 -16   2  302.73   14.81
  -2  16  -2  308.71   15.76
   3 -17   1   -5.44    8.56
  -3  17  -1    0.14   10.87
   4 -18   0  125.01   11.41
  -4  18   0  100.41   11.41
   5 -19  -1   32.75   11.41
  -5  19   1   56.93   13.32
   6 -20  -2    5.16   16.03
  -6  20   2    4.62   16.85
   7 -21  -3   34.65   12.36
  -7  21   3   55.98   15.76
   8 -22  -4    3.67   10.73
  -8  22   4   -3.80   12.36
   9 -23  -5    4.76   13.04
  -9  23   5   18.07   15.08
  10 -24  -6   12.50   11.96
 -10  24   6   -6.93   14.13
  11 -25  -7    9.78   14.00
 -11  25   7   21.20   14.27
  12 -26  -8    4.35   13.72
 -12  26   8   11.82   16.58
  13 -27  -9    3.94   12.36
 -13  27   9    8.83   17.26
  14 -28 -10    7.61   12.23
 -14  28  10  -11.28   15.63
  15 -29 -11   -6.11   13.59
 -15  29  11    2.31   14.13
  16 -30 -12   -0.68   12.64
 -16  30  12  -29.89   29.35
  17 -31 -13    2.45   10.33
 -17  31  13  -22.28   23.51
  18 -32 -14    1.49   15.22
 -18  32  14    3.26   17.66
  19 -33 -15   -2.72   18.62
 -25   9  29   18.34   19.57
  25  -9 -29  -11.01   19.70
 -24   8  28   -3.26   19.84
  24  -8 -28   -3.94   11.28
 -23   7  27   -8.15   14.81
  23  -7 -27   -1.90   11.14
 -22   6  26   -2.72   16.98
  22  -6 -26    6.79   12.91
 -21   5  25    8.56   18.48
  21  -5 -25   21.74   15.76
 -20   4  24   10.73   17.66
  20  -4 -24  -18.21   12.91
 -19   3  23   10.87   16.17
  19  -3 -23  -13.45   13.59
 -18   2  22   18.75   20.11
  18  -2 -22    8.56   17.66
 -17   1  21   -5.71   23.10
  17  -1 -21   14.81   23.23
 -16   0  20   21.20   22.28
  16   0 -20  -16.17   22.15
 -15  -1  19    5.84   22.01
  15   1 -19  -14.13   18.75
 -14  -2  18    9.10   20.65
  14   2 -18    4.76   19.84
 -13  -3  17   -5.44   13.32
  13   3 -17   -0.54   11.82
 -12  -4  16   27.72   18.89
  12   4 -16  -16.17   17.94
 -11  -5  15   18.21   11.28
  11   5 -15    1.22   11.96
 -10  -6  14   -5.98   13.45
  10   6 -14  -21.88   11.82
  -9  -7  13   57.20   12.64
   9   7 -13   62.10   10.73
  -8  -8  12   34.24   11.28
   8   8 -12   44.84   10.46
  -7  -9  11   39.81   10.05
   7   9 -11   41.71    9.78
  -6 -10  10   46.06    9.24
   6  10 -10   34.10   14.40
  -5 -11   9   45.79    8.29
   5  11  -9   40.63    8.83
  -4 -12   8   16.03   12.09
   4  12  -8    0.00   12.23
  -3 -13   7   10.19    6.66
   3  13  -7    6.66    7.61
  -2 -14   6  121.47    8.97
   2  14  -6  114.95    9.24
  -1 -15   5   -0.27    8.15
   1  15  -5   -7.88    8.70
   0 -16   4   18.07    8.42
   0  16  -4   30.57    9.10
   1 -17   3    9.51    8.70
  -1  17  -3   -1.90   10.05
   2 -18   2   16.31    9.78
  -2  18  -2   26.50   18.62
   3 -19   1   30.57    9.78
  -3  19  -1   36.28   10.46
   4 -20   0    5.30   11.14
  -4  20   0    9.24   12.77
   5 -21  -1   19.43   13.59
  -5  21   1   11.82   12.50
   6 -22  -2   -2.31   11.41
  -6  22   2   -8.56   12.50
   7 -23  -3    4.62   11.28
  -7  23   3    2.85   14.00
   8 -24  -4    5.84   13.18
  -8  24   4   13.59   14.27
   9 -25  -5  -12.50   14.00
  -9  25   5    1.36   15.90
  10 -26  -6   -4.89   12.09
 -10  26   6   -8.15   15.63
  11 -27  -7   -0.82   11.96
 -11  27   7    1.90   13.86
  12 -28  -8    1.49   11.96
 -12  28   8    1.49   14.40
  13 -29  -9   -8.29   13.18
 -13  29   9   10.87   15.35
  14 -30 -10   10.33   13.18
 -14  30  10   -8.42   27.85
  15 -31 -11   -0.14   11.28
 -15  31  11   12.09   25.14
  16 -32 -12    7.88   17.53
 -16  32  12   12.23   23.37
  17 -33 -13  -13.45   18.62
 -17  33  13  -14.27   20.92
  18 -34 -14   -3.53   18.21
  19 -35 -15    0.41   13.45
  26  -8 -30    6.93   16.98
 -25   7  29  -16.03   25.68
  25  -7 -29   -9.65   13.59
 -24   6  28    1.22   14.54
  24  -6 -28    1.63   11.14
 -23   5  27   14.54   14.13
  23  -5 -27    0.14   10.60
 -22   4  26    9.51   16.85
  22  -4 -26    1.36   12.23
 -21   3  25    1.77   16.71
  21  -3 -25    4.35   11.96
 -20   2  24   11.69   15.63
  20  -2 -24   -1.63   11.96
 -19   1  23    9.65   29.89
  19  -1 -23   -6.25   25.14
 -18   0  22    6.39   23.64
  18   0 -22    3.80   21.06
 -17  -1  21    1.77   21.47
  17   1 -21    0.41   21.47
 -16  -2  20   -7.61   21.20
  16   2 -20   10.60   18.48
 -15  -3  19   44.02   25.68
  15   3 -19   13.59   20.92
 -14  -4  18   53.67   24.05
  14   4 -18   23.64   13.59
 -13  -5  17    6.39   14.00
  13   5 -17    4.89   12.50
 -12  -6  16   29.21   12.09
  12   6 -16   45.52   11.82
 -11  -7  15   -2.31   10.73
  11   7 -15    9.10    9.78
 -10  -8  14   14.00   11.01
  10   8 -14    0.95   10.73
  -9  -9  13   23.37   11.69
   9   9 -13    9.65   10.19
  -8 -10  12   27.04   10.60
   8  10 -12   28.53   10.60
  -7 -11  11  165.50   12.36
   7  11 -11  193.76   20.38
  -6 -12  10   -8.97    8.42
   6  12 -10   -4.62    8.83
  -5 -13   9   67.12   13.59
   5  13  -9   93.62   13.18
  -4 -14   8   20.25   11.55
   4  14  -8   19.43   13.59
  -3 -15   7    2.85    9.51
   3  15  -7    9.78    7.74
  -2 -16   6   67.80    8.97
   2  16  -6   66.17    9.65
  -1 -17   5    8.70    8.83
   1  17  -5   24.73   10.05
   0 -18   4   95.93   10.87
   0  18  -4  105.30   11.41
   1 -19   3   28.26    9.78
  -1  19  -3   24.46   10.73
   2 -20   2   41.71    9.92
  -2  20  -2   39.68   11.28
   3 -21   1  -16.31   11.01
  -3  21  -1   20.65   11.14
   4 -22   0   10.33   11.28
  -4  22   0    6.66   12.23
   5 -23  -1   10.46   11.69
  -5  23   1   25.41   13.04
   6 -24  -2  -14.00   10.73
  -6  24   2   -4.35   12.50
   7 -25  -3   14.40   13.04
  -7  25   3   24.73   14.67
   8 -26  -4    1.22   13.04
  -8  26   4    1.90   12.50
   9 -27  -5    0.41   13.45
  -9  27   5  -13.32   14.54
  10 -28  -6   -4.89   13.04
 -10  28   6   -5.30   14.81
  11 -29  -7   -6.39   12.77
 -11  29   7   -1.49   14.95
  12 -30  -8   11.28   11.96
 -12  30   8   10.87   15.90
  13 -31  -9   -2.99   11.41
 -13  31   9   -1.49   13.32
  14 -32 -10    6.39   12.64
 -14  32  10   -0.14   13.59
  15 -33 -11   -0.14   17.94
 -15  33  11   13.86   13.86
  16 -34 -12   -1.36   16.03
 -16  34  12    3.26   12.77
  17 -35 -13  -10.73   16.71
 -17  35  13    4.21   16.17
  18 -36 -14   -5.03   12.50
 -26   6  30   21.74   24.32
  26  -6 -30    8.29   20.52
 -25   5  29    5.71   21.88
  25  -5 -29    6.52   11.14
 -24   4  28   -6.66   15.22
  24  -4 -28    6.66   13.18
 -23   3  27    5.30   15.90
  23  -3 -27    7.07   11.01
 -22   2  26   14.81   14.13
  22  -2 -26   -2.85   10.73
 -21   1  25   20.11   16.44
  21  -1 -25   -0.41   13.86
 -20   0  24    5.30   25.54
  20   0 -24   10.46   18.89
 -19  -1  23  -15.63   22.83
  19   1 -23   25.54   21.20
 -18  -2  22  -11.96   19.43
  18   2 -22   -3.94   19.16
 -17  -3  21    8.97   26.50
  17   3 -21   31.25   26.09
 -16  -4  20   20.65   14.95
  16   4 -20   10.73   13.18
 -15  -5  19   -6.25   24.32
  15   5 -19   -0.41   17.53
 -14  -6  18   -7.07   11.96
  14   6 -18  -14.27   10.87
 -13  -7  17  -11.82   13.72
  13   7 -17  -15.08   11.14
 -12  -8  16    6.11   14.40
  12   8 -16   12.09   12.09
 -11  -9  15   -2.04   10.73
  11   9 -15    5.03   11.01
 -10 -10  14   46.88   11.82
  10  10 -14   35.60   10.87
  -9 -11  13   18.89    9.24
   9  11 -13    3.94   10.73
  -8 -12  12   77.99   11.55
   8  12 -12   78.13   17.26
  -7 -13  11   -4.21    9.24
   7  13 -11   -0.82    9.65
  -6 -14  10   18.75    8.42
   6  14 -10    0.00    9.24
  -5 -15   9   58.16   13.72
   5  15  -9   83.16   13.86
  -4 -16   8   65.49   13.32
   4  16  -8   24.46   13.86
  -3 -17   7   57.20   13.32
   3  17  -7   58.97   10.46
  -2 -18   6   17.80    8.56
   2  18  -6    5.84    9.51
  -1 -19   5   44.30   10.19
   1  19  -5   44.02   11.28
   0 -20   4    1.09    9.65
   0  20  -4    3.94   10.46
   1 -21   3    9.10   10.60
  -1  21  -3   -8.83   11.41
   2 -22   2   18.48    9.10
  -2  22  -2    6.25   17.94
   3 -23   1    1.77   11.01
  -3  23  -1   -1.22   12.50
   4 -24   0   -1.63   11.01
  -4  24   0   -1.90   12.36
   5 -25  -1   -3.94   10.87
  -5  25   1   14.81   12.91
   6 -26  -2   -3.80   11.69
  -6  26   2    9.92   13.45
   7 -27  -3    0.41   12.09
  -7  27   3   -2.45   15.22
   8 -28  -4   -3.40   17.53
  -8  28   4   -2.45   13.72
   9 -29  -5    5.98   13.04
  -9  29   5    8.70   15.35
  10 -30  -6    5.16   10.87
 -10  30   6   -1.77   14.13
  11 -31  -7    5.84   10.87
 -11  31   7   -2.17   12.91
  12 -32  -8    7.61   11.96
 -12  32   8    0.00   11.69
  13 -33  -9    7.20   12.36
 -13  33   9   -8.56   11.28
  14 -34 -10    3.40    9.38
 -14  34  10   -0.95   12.64
  15 -35 -11   -5.44    8.83
 -15  35  11    2.85    9.78
  16 -36 -12   -4.35    9.24
  17 -37 -13    0.95   12.50
 -27   5  31    9.92   22.01
  27  -5 -31   -4.76   10.73
 -26   4  30   -5.30   14.67
  26  -4 -30   -0.95   12.09
 -25   3  29    9.92   16.71
  25  -3 -29   -3.40   13.59
 -24   2  28   -0.95   19.29
  24  -2 -28    7.88   13.18
 -23   1  27  -15.63   20.65
  23  -1 -27   -5.84   14.27
 -22   0  26  -13.86   17.26
  22   0 -26    0.68   14.81
 -21  -1  25    8.56   22.42
  21   1 -25    9.65   19.16
 -20  -2  24   -5.44   20.11
  20   2 -24   23.37   16.85
 -19  -3  23  -15.63   24.46
  19   3 -23  -11.69   25.14
 -18  -4  22   -3.80   20.65
  18   4 -22    1.90   20.25
 -17  -5  21   17.53   20.52
  17   5 -21   -6.25   12.50
 -16  -6  20    1.90   12.64
  16   6 -20   -0.27   12.91
 -15  -7  19   -1.22   13.72
  15   7 -19    7.07   11.55
 -14  -8  18    1.36   11.96
  14   8 -18   -8.97   11.69
 -13  -9  17    8.42   11.96
  13   9 -17  -12.77   11.14
 -12 -10  16   -2.45   11.01
  12  10 -16   -8.70   11.14
 -11 -11  15  -12.50   11.69
  11  11 -15    0.14   10.19
 -10 -12  14   12.36   10.33
  10  12 -14   16.03   10.87
  -9 -13  13   -9.65    9.78
   9  13 -13   -7.74   15.22
  -8 -14  12   10.73    9.38
   8  14 -12   12.36    9.65
  -7 -15  11   15.76    8.70
   7  15 -11    8.15    9.24
  -6 -16  10    4.89   12.09
   6  16 -10   15.22    9.10
  -5 -17   9   19.70   12.77
   5  17  -9    7.47    9.38
  -4 -18   8    3.67    9.10
   4  18  -8   -1.77    9.10
  -3 -19   7   15.22   11.82
   3  19  -7   10.46    8.56
  -2 -20   6    7.47    9.65
   2  20  -6   19.84   10.19
  -1 -21   5   17.80   10.33
   1  21  -5    8.02   10.05
   0 -22   4    8.02   14.54
   0  22  -4    6.25   10.73
   1 -23   3   -3.94   10.19
  -1  23  -3   -4.08   10.46
   2 -24   2    5.57    9.51
  -2  24  -2    9.51   10.87
   3 -25   1   -1.63    9.92
  -3  25  -1   -9.78   11.55
   4 -26   0    6.52   10.60
  -4  26   0   -8.83   12.09
   5 -27  -1    6.66   11.69
  -5  27   1    8.83   14.00
   6 -28  -2   -2.45   10.05
  -6  28   2    7.07   13.45
   7 -29  -3   14.13   10.19
  -7  29   3  -10.46   13.72
   8 -30  -4    5.16   11.14
  -8  30   4    7.07   14.13
   9 -31  -5    8.29   12.36
  -9  31   5    8.02   13.04
  10 -32  -6   -3.53   12.09
 -10  32   6    5.84   13.59
  11 -33  -7    7.47   12.36
 -11  33   7   -1.63   14.00
  12 -34  -8   -7.07   10.05
 -12  34   8   -5.16   10.19
  13 -35  -9    3.40    8.56
 -13  35   9   -2.58    8.70
  14 -36 -10   -4.35    8.97
 -14  36  10    2.99   12.23
  15 -37 -11   -1.36   12.09
 -16  38  12   -4.76   15.22
 -27   3  31   -5.16   20.11
  27  -3 -31   -3.13   13.86
 -26   2  30   -6.11   13.45
  26  -2 -30   -5.44   11.55
 -25   1  29    3.53   14.27
  25  -1 -29   22.42   10.60
 -24   0  28    9.24   15.49
  24   0 -28    2.31   12.77
 -23  -1  27  -10.33   19.43
  23   1 -27   -8.70   12.36
 -22  -2  26  -14.81   19.97
  22   2 -26   -9.10   16.98
 -21  -3  25   -3.94   22.69
  21   3 -25   -9.78   23.51
 -20  -4  24  -12.50   19.02
  20   4 -24  -21.20   19.84
 -19  -5  23   13.86   19.57
  19   5 -23    2.99   17.66
 -18  -6  22  -17.39   18.34
  18   6 -22   -4.35   23.64
 -17  -7  21   12.09   14.67
  17   7 -21    8.02   13.59
 -16  -8  20   15.63   15.76
  16   8 -20   -7.34   14.13
 -15  -9  19    4.08   12.36
  15   9 -19    8.02   11.55
 -14 -10  18    8.29   10.87
  14  10 -18   -0.27   12.91
 -13 -11  17   -4.08   10.19
  13  11 -17   -5.03   11.82
 -12 -12  16   61.82   12.64
  12  12 -16   61.14   11.96
 -11 -13  15   -6.79   10.87
  11  13 -15  -24.73   14.13
 -10 -14  14   79.49   12.36
  10  14 -14  104.35   18.34
  -9 -15  13    3.53    9.78
   9  15 -13   -2.04   10.19
  -8 -16  12   14.67    9.78
   8  16 -12   12.64    9.51
  -7 -17  11   33.15    9.10
   7  17 -11   28.13   16.71
  -6 -18  10   19.84    8.29
   6  18 -10   18.34    9.24
  -5 -19   9  108.02   11.14
   5  19  -9  123.51   11.41
  -4 -20   8   19.84   12.77
   4  20  -8   -0.14   14.67
  -3 -21   7   43.89   13.32
   3  21  -7   39.54   10.46
  -2 -22   6   -1.36    9.51
   2  22  -6   -7.34   10.05
  -1 -23   5   12.36    9.10
   1  23  -5   19.43   10.73
   0 -24   4   10.05   12.23
   0  24  -4   11.01   10.73
   1 -25   3    2.17    9.24
  -1  25  -3    7.74   10.46
   2 -26   2    2.58   10.73
  -2  26  -2   11.55   11.14
   3 -27   1   -8.42   10.05
  -3  27  -1   -9.10   11.41
   4 -28   0   10.33   10.73
  -4  28   0   18.34   11.69
   5 -29  -1   -5.71   14.40
  -5  29   1    2.31   19.29
   6 -30  -2    0.27   10.60
  -6  30   2   -5.16   12.64
   7 -31  -3   -0.68   10.33
  -7  31   3   -9.51   13.18
   8 -32  -4   11.41   11.01
  -8  32   4   10.73   13.18
   9 -33  -5    2.72   12.09
  -9  33   5  -12.64   14.13
  10 -34  -6  -13.59   11.69
 -10  34   6    1.09   13.04
  11 -35  -7   -0.68    9.38
 -11  35   7    4.08   12.36
  12 -36  -8    6.52    8.97
 -12  36   8   -0.41   10.33
  13 -37  -9    1.90    8.15
 -13  37   9   -0.82   14.81
  14 -38 -10    0.41   11.41
 -15  39  11  -10.05   15.76
 -27   1  31   -4.76   13.45
  27  -1 -31   -2.17   11.28
 -26   0  30    0.82   17.39
  26   0 -30   17.12   10.73
 -25  -1  29   -9.65   14.00
  25   1 -29    0.14   10.05
 -24  -2  28    0.82   12.09
  24   2 -28    2.99   11.69
 -23  -3  27    6.93   23.51
  23   3 -27   13.18   22.15
 -22  -4  26   14.54   20.38
  22   4 -26   13.04   18.62
 -21  -5  25  -12.64   17.94
  21   5 -25  -10.33   19.43
  20   6 -24    5.71   20.65
 -19  -7  23   10.46   12.36
  19   7 -23    8.15   11.28
 -18  -8  22   -3.13   12.91
  18   8 -22   -9.51   12.50
 -17  -9  21   -0.95   12.09
  17   9 -21   11.28   10.87
 -16 -10  20    7.20   11.28
  16  10 -20    0.54   11.01
 -15 -11  19    6.39   11.69
  15  11 -19    5.57   11.01
 -14 -12  18    3.80   10.87
  14  12 -18   -2.17   10.19
 -13 -13  17   -7.34    8.70
  13  13 -17   -9.24   10.05
 -12 -14  16   15.63    9.92
  12  14 -16   -0.14   16.71
 -11 -15  15   -2.99    9.38
  11  15 -15    9.24    9.65
 -10 -16  14    1.09    9.78
  10  16 -14    0.00    9.78
  -9 -17  13    3.67    8.70
   9  17 -13    6.52    9.38
  -8 -18  12   11.01    8.29
   8  18 -12    5.44    8.97
  -7 -19  11    5.30    8.42
   7  19 -11    8.97    8.70
  -6 -20  10   17.53    8.97
   6  20 -10   27.04    8.97
  -5 -21   9   -1.09   13.72
   5  21  -9    0.54   13.32
  -4 -22   8   -4.35    8.83
   4  22  -8   -5.44   10.05
  -3 -23   7   10.19   12.50
   3  23  -7  -15.63   10.19
  -2 -24   6   -3.67    9.24
   2  24  -6    2.99    9.92
  -1 -25   5   -8.15    9.24
   1  25  -5    6.52   10.60
   0 -26   4    8.02    9.78
   0  26  -4   11.14   11.14
   1 -27   3   -1.22    8.83
  -1  27  -3   -4.08   10.60
   2 -28   2    7.61   10.87
  -2  28  -2    3.80   11.41
   3 -29   1   -2.45   13.45
  -3  29  -1    5.44   16.17
   4 -30   0   -1.36   10.05
  -4  30   0   -1.36   11.55
   5 -31  -1   -3.94   13.32
  -5  31   1    0.00   12.23
   6 -32  -2    0.41    9.78
  -6  32   2   -8.42   12.50
   7 -33  -3   -2.99   10.46
  -7  33   3    6.52   13.18
   8 -34  -4    2.04   12.23
  -8  34   4    6.93   18.75
   9 -35  -5    0.14   10.19
  -9  35   5    8.97   12.77
  10 -36  -6   -3.13    8.83
 -10  36   6   -6.93   12.09
  11 -37  -7    4.62    8.83
 -11  37   7   -2.04    9.51
  12 -38  -8    7.47    8.15
  13 -39  -9    0.41   10.05
 -27  -1  31   -5.98   14.54
  27   1 -31  -11.96   18.07
 -26  -2  30   -0.95   19.02
  26   2 -30   19.16   17.66
 -25  -3  29   -4.48   14.00
  25   3 -29    9.51   10.60
 -24  -4  28    1.49   12.36
  24   4 -28   -7.88    9.78
 -23  -5  27   -8.83   19.70
  23   5 -27    0.41   17.12
 -22  -6  26    4.08   12.23
  22   6 -26    8.42   18.89
 -21  -7  25   -7.47   14.67
  21   7 -25    4.89   11.96
 -20  -8  24   -1.90   11.96
  20   8 -24   -6.52   10.60
 -19  -9  23    4.89   12.64
  19   9 -23    4.62   13.18
 -18 -10  22    0.00   13.04
  18  10 -22    2.58   11.69
 -17 -11  21    2.85   14.27
  17  11 -21    5.30   13.04
 -16 -12  20    6.66   13.32
  16  12 -20   -6.93   12.91
 -15 -13  19   -8.83   12.77
  15  13 -19    1.49   17.66
 -14 -14  18   16.31   11.69
  14  14 -18   25.95   11.69
 -13 -15  17    0.68   10.60
  13  15 -17   -0.68   17.12
 -12 -16  16   16.71   11.28
  12  16 -16   35.74   11.55
 -11 -17  15   -8.15   15.76
  11  17 -15   -5.30    9.92
 -10 -18  14   18.89    9.24
  10  18 -14   19.97   10.05
  -9 -19  13   14.54    8.56
   9  19 -13   12.09   10.73
  -8 -20  12    0.68    8.83
   8  20 -12    0.54    9.92
  -7 -21  11   35.74   14.27
   7  21 -11   26.09   10.19
  -6 -22  10    4.35    8.56
   6  22 -10    3.40    9.24
  -5 -23   9   11.14    8.42
   5  23  -9   17.80    9.65
  -4 -24   8   -0.41    8.56
   4  24  -8    9.10    9.65
   3  25  -7    3.13   10.33
  -2 -26   6    4.89    8.83
   2  26  -6   -0.95   10.60
  -1 -27   5   -4.89    9.10
   1  27  -5    0.00   10.60
   0 -28   4    1.36    9.51
   0  28  -4    0.00   10.46
   1 -29   3   -8.83    9.65
  -1  29  -3    8.02   12.23
   2 -30   2   15.90   14.13
  -2  30  -2   11.28   11.41
   3 -31   1   -2.04   13.86
  -3  31  -1   -1.09   16.58
   4 -32   0    0.82    9.51
  -4  32   0   -1.36   11.28
   5 -33  -1    3.80    9.38
  -5  33   1    1.22   11.28
   6 -34  -2   -4.08   10.05
  -6  34   2    9.65   10.87
   7 -35  -3    1.49   10.60
  -7  35   3    1.77   11.55
   8 -36  -4    2.99    9.65
  -8  36   4    3.67   11.55
   9 -37  -5    5.71   10.19
  -9  37   5    0.54    9.24
  10 -38  -6   -3.53    8.70
 -10  38   6   -8.02   10.87
  11 -39  -7   -1.63    7.20
 -11  39   7    4.48    9.51
  12 -40  -8   -1.22    6.11
 -28  -2  32    0.95    7.88
  28   2 -32   -2.99   12.36
 -27  -3  31    1.90    8.42
  27   3 -31   -3.40    9.24
 -26  -4  30   30.57   15.90
  26   4 -30    2.99   16.85
 -25  -5  29    0.82   11.14
  25   5 -29    5.98   11.01
 -24  -6  28   -4.21   14.00
  24   6 -28   10.73   11.01
 -23  -7  27   -5.84   12.64
  23   7 -27   -1.90    9.92
 -22  -8  26    7.74   11.96
  22   8 -26    0.41   10.73
 -21  -9  25   -7.07   14.40
  21   9 -25    4.21   12.64
 -20 -10  24    0.82   12.09
  20  10 -24   -5.16   10.46
 -19 -11  23  -10.46   11.41
  19  11 -23    2.17   11.28
 -18 -12  22   -3.13   11.55
  18  12 -22    7.47   12.50
 -17 -13  21   13.59   22.69
  17  13 -21    5.71   12.36
 -16 -14  20   -7.07   18.21
  16  14 -20    6.93   11.69
 -15 -15  19   -0.54   11.82
  15  15 -19    4.62   17.53
 -14 -16  18   -2.99   11.41
  14  16 -18   18.62   16.03
 -13 -17  17   -3.40   10.05
  13  17 -17   -4.21    9.38
 -12 -18  16    6.66   10.19
  12  18 -16   -2.45   10.46
 -11 -19  15   -9.10   12.23
  11  19 -15  -13.04   13.45
 -10 -20  14  -10.87   14.13
  10  20 -14    1.63   10.05
  -9 -21  13   10.05    8.29
   9  21 -13    0.54    9.65
  -8 -22  12   -7.47    8.29
   8  22 -12   -3.80    9.78
  -7 -23  11    5.84    8.15
   7  23 -11   21.47    9.78
  -6 -24  10   -5.71    8.42
   6  24 -10    0.41    9.24
  -5 -25   9    6.66    8.56
   5  25  -9    1.09    9.92
  -4 -26   8   -5.71   12.64
   4  26  -8   10.33    9.65
  -3 -27   7    0.95   13.18
   3  27  -7   -2.17   10.05
  -2 -28   6   -8.56    8.29
   2  28  -6   -5.57    9.24
  -1 -29   5    0.95    9.10
   1  29  -5    4.89   10.19
   0 -30   4   -3.40    8.56
   0  30  -4   13.59   10.46
   1 -31   3   -4.35    9.38
  -1  31  -3   -2.17   11.41
   2 -32   2    6.66   10.33
  -2  32  -2    4.48   18.21
   3 -33   1   -7.88    9.78
  -3  33  -1   -4.48   17.53
   4 -34   0    1.09    8.83
  -4  34   0    5.16   10.60
   5 -35  -1   -2.99    9.38
  -5  35   1    3.13    9.92
   6 -36  -2    6.66   10.87
  -6  36   2    9.78   14.95
   7 -37  -3    0.41    9.24
  -7  37   3   -0.27   13.72
   8 -38  -4    5.57    9.51
  -8  38   4   -8.70   16.03
   9 -39  -5   -0.41    7.61
  10 -40  -6    2.17    8.56
  11 -41  -7   -0.27    5.16
 -28  -4  32   -2.31    9.65
 -27  -5  31    9.78    8.02
  27   5 -31   -2.85   11.82
 -26  -6  30    4.48   13.72
  26   6 -30    6.93   12.64
 -25  -7  29   -0.27   12.64
  25   7 -29   -5.84   15.63
 -24  -8  28   -4.89   12.91
  24   8 -28    5.98   11.55
 -23  -9  27   -4.89   12.64
  23   9 -27    6.11   11.55
 -22 -10  26   -4.62   12.50
  22  10 -26    5.44   10.05
 -21 -11  25    0.95   11.55
  21  11 -25    0.82    9.65
 -20 -12  24   14.54   12.64
  20  12 -24    0.00   11.55
 -19 -13  23   -0.41    9.92
  19  13 -23   11.96   11.41
 -18 -14  22    7.74   10.73
  18  14 -22    8.70   11.28
 -17 -15  21    8.42   11.55
  17  15 -21    6.11   17.53
 -16 -16  20   -5.57   10.05
  16  16 -20   11.55   17.80
 -15 -17  19   -7.20   10.19
  15  17 -19   -2.31   11.14
 -14 -18  18    3.53   10.19
  14  18 -18   -0.27   10.60
 -13 -19  17   -8.29    9.65
  13  19 -17   -3.40   14.67
 -12 -20  16    2.31   10.33
  12  20 -16   -0.68   10.33
 -11 -21  15    7.88    8.97
  11  21 -15    5.71    9.92
 -10 -22  14    2.85    8.70
  10  22 -14    7.61   10.60
  -9 -23  13    2.04   11.69
   9  23 -13   10.87    9.24
  -8 -24  12   -8.83    7.88
   8  24 -12   -4.62    9.38
  -7 -25  11    8.56    8.15
   7  25 -11    0.68   10.05
  -6 -26  10    2.17    8.70
   6  26 -10   -6.11    9.51
  -5 -27   9    8.29    8.15
   5  27  -9   -2.72    9.78
  -4 -28   8   -7.61    8.29
   4  28  -8    5.71    9.38
  -3 -29   7   -6.79   12.77
   3  29  -7   -3.53    9.10
  -2 -30   6   -2.99   11.41
   2  30  -6   -1.90    9.24
  -1 -31   5    0.27    8.15
   1  31  -5    6.66    9.65
   0 -32   4   -0.68    8.42
   0  32  -4   -4.76   10.19
   1 -33   3   -5.84    9.10
  -1  33  -3   -4.48   11.28
   2 -34   2    5.03    8.70
  -2  34  -2    6.93   10.60
   3 -35   1   -3.13    8.83
  -3  35  -1    4.89   11.41
  -4  36   0    2.17    9.10
   5 -37  -1   -2.99   11.41
  -5  37   1    9.78   14.27
   6 -38  -2   -4.08    8.56
   7 -39  -3   20.11    9.24
   8 -40  -4   -2.72    8.42
   9 -41  -5    2.72    7.88
 -28  -6  32   -1.63   10.46
  28   6 -32    3.40   10.73
 -27  -7  31   -1.09   11.01
  27   7 -31    6.52   13.32
 -26  -8  30    5.98   11.82
 -25  -9  29    6.66   13.18
  25   9 -29   -4.76   14.81
 -24 -10  28    6.79   11.41
  24  10 -28   -8.70    8.56
 -23 -11  27   -3.40   10.60
  23  11 -27    8.83    9.92
 -22 -12  26   15.35   12.23
  22  12 -26    2.17   10.46
 -21 -13  25   -4.48   15.49
  21  13 -25    3.40    9.10
 -20 -14  24   -7.47   15.22
  20  14 -24    2.45    9.92
 -19 -15  23   11.01   10.60
  19  15 -23   -7.20   10.73
 -18 -16  22   -3.26   11.01
  18  16 -22  -11.55   16.98
 -17 -17  21    2.99   11.01
  17  17 -21    2.04   14.13
 -16 -18  20    1.36    9.78
  16  18 -20    5.44   11.14
 -15 -19  19    1.36   10.46
  15  19 -19   -0.68   14.27
 -14 -20  18    9.92   14.13
 -13 -21  17   -0.54    9.10
 -12 -22  16    1.09    9.10
  12  22 -16    0.14    9.92
 -11 -23  15   -6.11    8.02
  11  23 -15   -2.31    8.97
 -10 -24  14   -1.09    8.83
  10  24 -14   -3.40    9.92
  -9 -25  13   -1.09    8.42
   9  25 -13   -2.45    8.70
  -8 -26  12   -7.88    7.61
   8  26 -12    0.54    9.38
  -7 -27  11   -0.68    8.42
   7  27 -11   -2.72    9.24
  -6 -28  10    0.95    7.61
   6  28 -10  -10.05    8.97
  -5 -29   9   -3.13    8.02
   5  29  -9    5.71    7.74
  -4 -30   8    2.17    7.61
   4  30  -8    4.76    8.42
  -3 -31   7    8.42    9.51
   3  31  -7   -2.99    8.02
  -2 -32   6    0.68    9.51
   2  32  -6    8.42    7.88
  -1 -33   5   -2.58    7.74
   1  33  -5    4.08    8.97
   0 -34   4    3.26    7.47
   0  34  -4    6.66    9.51
  -1  35  -3    6.66   10.46
  -2  36  -2    6.79    7.88
  -3  37  -1   -0.14    7.88
   5 -39  -1    7.07   11.14
   6 -40  -2   -0.14    8.70
   7 -41  -3    2.72    7.34
 -28  -8  32    6.11   15.49
 -27  -9  31    6.79   13.86
 -26 -10  30    2.72    8.83
 -25 -11  29    4.21   10.73
 -24 -12  28    6.39    7.34
  24  12 -28   -0.27    8.56
 -23 -13  27   15.35    9.24
  23  13 -27   -0.41    8.02
 -22 -14  26    6.66    9.92
  22  14 -26   -9.51    9.51
 -21 -15  25    9.24    9.65
  21  15 -25   -2.85    9.92
 -20 -16  24    0.54    9.92
  20  16 -24    0.27   15.49
 -19 -17  23    4.48   11.96
  19  17 -23   11.82   14.27
 -18 -18  22    8.97    8.83
  18  18 -22    2.85    8.70
 -17 -19  21   -5.44   14.81
  17  19 -21   10.19   10.60
 -16 -20  20    2.04    9.65
  16  20 -20    0.27    9.24
 -15 -21  19    1.22    9.92
  15  21 -19    2.31    9.38
 -14 -22  18    0.68   14.00
  14  22 -18    0.95    9.92
 -13 -23  17    6.39   11.82
  13  23 -17   -0.95   13.86
 -12 -24  16   -5.03    8.29
  12  24 -16    4.21    9.38
 -11 -25  15   -2.45    8.42
  11  25 -15   -3.26    8.02
 -10 -26  14   -2.45    7.74
  10  26 -14   -1.36   13.32
  -9 -27  13   -3.80    8.02
   9  27 -13    4.62    9.65
  -8 -28  12    1.36    8.15
   8  28 -12    1.09    8.97
  -7 -29  11   -2.85    7.34
   7  29 -11   -0.68    8.70
  -6 -30  10   -3.40    6.79
   6  30 -10    1.36   10.73
  -5 -31   9    2.04    6.39
   5  31  -9   -0.82    5.98
  -4 -32   8   -2.31    6.39
   4  32  -8    6.39    6.93
  -3 -33   7    0.54    8.97
   3  33  -7    3.53    7.07
  -2 -34   6    2.58    8.29
   2  34  -6    6.25    6.66
  -1 -35   5    1.90    8.29
   1  35  -5    7.74   11.96
   0 -36   4   -4.21    9.38
   0  36  -4    4.21    8.42
  -1  37  -3   -1.63    7.20
  -2  38  -2    0.00   13.32
  -3  39  -1    6.39   11.96
 -28 -10  32    9.65   13.72
 -27 -11  31    5.16   14.54
 -26 -12  30   -5.57   13.59
 -25 -13  29   12.23   18.34
 -24 -14  28   -1.90   18.07
 -23 -15  27   -0.54   14.81
 -22 -16  26   -5.71   16.17
  22  16 -26   -3.53   10.46
 -21 -17  25    5.16    7.74
  21  17 -25   -0.41    9.51
 -20 -18  24    1.36   10.73
  20  18 -24   -0.68   11.01
 -19 -19  23   -2.45    8.97
  19  19 -23   -1.36    8.29
 -18 -20  22   -1.36    7.20
  18  20 -22    0.27   11.69
 -17 -21  21   -2.31    8.56
  17  21 -21    4.89    8.97
 -16 -22  20   11.28   13.45
  16  22 -20   -0.68   10.19
 -15 -23  19    7.47    8.15
  15  23 -19   -7.88    9.38
 -14 -24  18    3.13    8.02
  14  24 -18    9.10    9.51
 -13 -25  17    1.22    7.47
  13  25 -17  -10.60   12.77
 -12 -26  16    0.00    7.34
  12  26 -16  -10.46    8.56
 -11 -27  15    0.95    9.51
  11  27 -15    4.48   11.28
 -10 -28  14   -2.45    7.20
  10  28 -14    7.74    8.70
  -9 -29  13   -4.89    6.79
   9  29 -13   -6.39    7.88
  -8 -30  12    5.30    5.98
   8  30 -12    8.83    7.61
  -7 -31  11    0.41    5.44
   7  31 -11    2.99    6.79
  -6 -32  10    5.03    8.70
   6  32 -10    1.90    9.78
  -5 -33   9    5.44    7.34
   5  33  -9    2.17    6.25
  -4 -34   8    0.41    6.39
   4  34  -8   -1.22    9.51
  -3 -35   7    2.04    5.03
   3  35  -7    1.77    6.79
  -2 -36   6    0.41    7.20
   2  36  -6   -2.99   10.05
  -1 -37   5    3.80    8.42
   1  37  -5    1.36    9.78
   0 -38   4   -2.72    8.83
 -26 -14  30    3.53   10.33
 -25 -15  29   -0.95   12.50
 -24 -16  28    8.42   14.81
 -23 -17  27   -7.61   14.95
 -22 -18  26   18.75   14.81
  22  18 -26   -2.04    9.24
 -21 -19  25    3.94   13.86
  21  19 -25    0.95    5.98
 -20 -20  24  -13.18   13.59
  20  20 -24   -3.40   12.77
 -19 -21  23   -0.82    7.47
  19  21 -23    1.09   11.01
 -18 -22  22    1.36    8.15
  18  22 -22    0.14    6.25
 -17 -23  21    0.00    7.74
  17  23 -21    7.07    9.51
 -16 -24  20    7.34    8.83
  16  24 -20    1.36    7.61
 -15 -25  19    7.20    7.88
  15  25 -19    1.09    7.07
 -14 -26  18    1.09    7.20
  14  26 -18    6.25    7.07
 -13 -27  17    1.22    6.25
  13  27 -17    1.49    7.47
 -12 -28  16    6.25    5.30
  12  28 -16   -0.27    6.66
 -11 -29  15    1.36    4.62
  11  29 -15    2.17   10.19
  10  30 -14    4.48    9.65
  -9 -31  13   -7.34    8.15
   9  31 -13    1.49    9.65
  -8 -32  12    0.68    7.34
   8  32 -12   -5.98    8.15
  -7 -33  11    4.48    8.02
   7  33 -11   -9.92    9.24
  -6 -34  10    1.22    5.30
   6  34 -10    4.21    9.10
  -5 -35   9   -0.95    6.66
  -4 -36   8    1.22    5.98
  -3 -37   7   -3.80    5.16
  -1 -39   5    1.09    7.34
 -24 -18  28    6.93   13.86
 -23 -19  27   -0.14   13.04
 -22 -20  26   -1.36   13.18
  22  20 -26    5.16   12.09
 -21 -21  25    3.80   10.19
  21  21 -25    5.03   10.87
 -20 -22  24   -3.26   10.19
 -19 -23  23    3.94    7.61
 -18 -24  22   -4.21   10.87
 -16 -26  20   -1.09    6.11
  16  26 -20   -3.67   12.91
 -15 -27  19    2.45    5.98
 -14 -28  18   -2.99    5.71
  14  28 -18   -0.54    9.65
 -13 -29  17   -0.82    5.44
  13  29 -17   -2.72    8.29
 -12 -30  16    3.53    4.48
  12  30 -16    3.13    8.83
 -10 -32  14   -2.45    7.20
   9  33 -13   -1.90    8.02
   8  34 -12   -3.26    9.24
   7  35 -11   -4.08    7.61
  -3 -39   7   -0.82    4.35
  -2 -40   6    3.40    7.47
 -22 -22  26   -2.04   10.05
 -21 -23  25    9.78    9.38
  21  23 -25    8.70   10.33
 -17 -27  21    7.74    7.34
 -15 -29  19   -4.48    8.02
  -4 -40   8    3.80    6.66
 -19 -27  23    1.77    9.24
 -27 -23  21   -0.14    7.07
 -29 -19  23   -1.09    8.42
 -30 -18  24    1.09    8.70
 -21 -25  15   -3.67    7.34
  22  24 -16    2.31    6.79
 -22 -24  16   -2.45    8.15
  23  23 -17   -0.95    7.34
 -23 -23  17   -3.13    8.15
  24  22 -18    6.66    9.92
 -24 -22  18    3.94    7.74
  25  21 -19    3.94    9.92
 -25 -21  19   -4.08    7.88
  26  20 -20   -4.21   11.14
 -30 -16  24    0.54    9.10
 -31 -15  25    0.95   10.60
  20  24 -14    0.14    4.48
 -20 -24  14    0.95    4.62
  21  23 -15    0.41    8.83
 -21 -23  15    2.04    8.42
 -22 -22  16   -2.72    5.57
  23  21 -17   -5.16    8.97
 -23 -21  17   -2.04    5.71
  24  20 -18    1.09    8.42
 -24 -20  18   -2.85    8.29
  25  19 -19    6.79   11.96
 -25 -19  19    1.36    6.93
  26  18 -20    0.68   12.91
  27  17 -21   -1.77    8.02
 -27 -17  21   -3.94    9.38
 -28 -16  22   -4.89   11.01
 -31 -13  25   -2.72   11.55
  18  24 -12    0.00    4.76
 -18 -24  12   -3.13    7.34
  19  23 -13   -4.62    6.11
 -19 -23  13   -5.84    6.66
  20  22 -14   -5.03    5.98
 -20 -22  14    1.90    5.84
  21  21 -15    2.99    5.98
 -21 -21  15    3.80    9.10
  22  20 -16    7.88    9.65
 -22 -20  16   -0.14    9.65
 -24 -18  18   -0.14    8.83
  25  17 -19   -1.36    7.61
  26  16 -20    3.67    7.34
  27  15 -21    3.53    7.74
 -27 -15  21    2.72    7.07
  28  14 -22   -0.27   12.91
 -28 -14  22    5.03    7.74
  29  13 -23   -5.57   13.32
  30  12 -24    2.45   12.77
  31  11 -25   10.33   12.77
 -31 -11  25    1.36   12.23
  32  10 -26   -8.70    9.65
   3  37   3    5.03    5.03
  -3 -37  -3   -2.58    8.02
   4  36   2   12.09    7.20
   5  35   1   -2.85    6.93
  -5 -35  -1   -0.68    4.62
  17  23 -11    3.26    5.30
 -17 -23  11    1.36    7.20
  18  22 -12   -0.14    8.70
 -18 -22  12    2.99    5.71
  19  21 -13    2.31    6.66
 -19 -21  13   -5.57    9.78
  20  20 -14    1.09    6.79
 -20 -20  14   -4.35    7.34
  21  19 -15   -4.21   10.05
 -21 -19  15   -1.63    7.47
 -22 -18  16   -2.72    7.47
  23  17 -17    1.22   10.05
 -23 -17  17    3.80    7.20
  24  16 -18   -1.36   11.82
  25  15 -19    4.89    7.07
 -25 -15  19   -6.39   10.33
  26  14 -20    0.68    8.15
 -26 -14  20    4.76    7.74
  27  13 -21    3.67    9.51
 -27 -13  21   -3.53   10.33
  28  12 -22   -7.88   10.19
  29  11 -23   -8.70   10.05
 -29 -11  23    4.89   12.64
  30  10 -24    4.62    9.51
  31   9 -25    0.41   13.32
  32   8 -26    0.27    7.34
   1 -39  -7    6.66    9.24
   0 -38  -6    0.54   10.87
  -1 -37  -5   -4.48   11.01
   2  36   4    0.00   10.60
  -2 -36  -4   -9.38    9.65
   3  35   3   -2.58    6.25
  -3 -35  -3    0.54    6.93
   4  34   2   -2.31    6.66
  -4 -34  -2    1.90    5.03
   5  33   1    1.09    5.30
  -5 -33  -1   -0.95    6.39
   6  32   0   -0.41    4.89
  -6 -32   0    2.45    5.84
  16  22 -10   -5.16    7.34
 -16 -22  10    7.61    7.20
  17  21 -11    2.04    8.70
 -17 -21  11    3.80    6.25
  18  20 -12    3.94    9.78
 -18 -20  12   -2.99    7.34
  19  19 -13   14.81   11.82
 -19 -19  13   -4.48    7.07
  20  18 -14    7.61   10.73
 -20 -18  14    6.79    8.02
  21  17 -15   -1.36   12.09
 -21 -17  15   -1.77    7.61
  22  16 -16    2.45    8.42
 -22 -16  16    3.94    9.38
  23  15 -17   -2.85    8.56
 -23 -15  17   -4.62    8.42
  24  14 -18   -4.08    8.42
 -24 -14  18    1.36    8.02
  25  13 -19   -9.65   10.60
 -25 -13  19    1.36    8.15
  26  12 -20   -4.89   10.60
 -26 -12  20    3.26    8.15
  27  11 -21    0.82   10.46
 -27 -11  21   10.60   15.49
  28  10 -22   -1.36   10.19
 -28 -10  22   -3.40   12.09
  29   9 -23   -1.77   10.87
 -29  -9  23   12.36   14.40
  30   8 -24    3.40   14.13
  31   7 -25   -3.26   13.45
 -31  -7  25    4.89   12.09
  32   6 -26    6.25    8.15
   2 -38  -8   -6.11   12.50
   1 -37  -7    5.84   13.32
   0  36   6    5.98    8.02
   0 -36  -6   -5.44   13.59
   1  35   5    0.27    8.29
  -1 -35  -5   -5.98    7.07
   2  34   4    2.85    7.74
  -2 -34  -4    7.20    6.93
   3  33   3    0.95    6.52
  -3 -33  -3    1.36    6.39
   4  32   2    2.85    6.25
  -4 -32  -2    8.02    5.84
   5  31   1    0.14    7.20
  -5 -31  -1   -2.45    7.20
   6  30   0    1.63    5.57
  -6 -30   0   -3.26    6.66
   7  29  -1   -0.41    4.76
  -7 -29   1    0.82    5.98
 -14 -22   8    4.48    5.84
  15  21  -9   -5.03    8.29
 -15 -21   9   -1.77    5.44
  16  20 -10    1.22    6.93
 -16 -20  10    6.25    9.51
  17  19 -11   -4.08   10.46
 -17 -19  11   -1.63    7.20
  18  18 -12    2.17   10.60
 -18 -18  12    2.17   12.36
  19  17 -13   -3.53   12.09
 -19 -17  13    1.22    8.29
  20  16 -14    3.67    9.10
 -20 -16  14    1.49    7.88
  21  15 -15   -3.94    9.92
 -21 -15  15    1.36    8.83
  22  14 -16  -10.46   10.05
 -22 -14  16   -1.63    8.97
  23  13 -17    0.54   14.00
 -23 -13  17   -1.90    9.92
  24  12 -18   22.01    9.78
 -24 -12  18   -6.11    9.65
  25  11 -19   15.49   13.72
 -25 -11  19   -4.08    9.51
  26  10 -20    7.34   11.69
 -26 -10  20    8.42    9.51
  27   9 -21   -6.93    9.92
 -27  -9  21   -6.79   16.85
  28   8 -22   -1.63   11.41
 -28  -8  22    4.08   12.91
  29   7 -23   -7.20   14.67
 -29  -7  23   -5.16   15.49
  30   6 -24   -0.95    9.38
 -30  -6  24   -6.66   15.35
  31   5 -25    1.36   13.32
 -31  -5  25   11.55   17.53
  32   4 -26   -4.62    9.51
 -32  -4  26   -3.13    8.02
  33   3 -27   -1.36    9.92
 -33  -3  27   -4.76   11.82
   4 -38 -10    4.48   14.00
  -3  37   9   -3.26   11.41
   3 -37  -9   -0.14   14.67
  -2  36   8   -5.98    9.92
   2 -36  -8    2.58   14.00
  -1  35   7   -2.72    8.56
   1 -35  -7   -6.25    7.34
   0  34   6    2.58    8.97
   0 -34  -6    2.45    8.42
   1  33   5   12.23   11.01
  -1 -33  -5   -3.53    7.61
   2  32   4    7.74    7.47
  -2 -32  -4   -2.17    7.07
   3  31   3    9.10    8.70
  -3 -31  -3   -1.36    7.47
   4  30   2    1.77    6.93
  -4 -30  -2   -0.14    6.79
   5  29   1   -4.21    6.93
  -5 -29  -1   -0.82    8.70
   6  28   0   -7.07    6.25
  -6 -28   0   -2.85    6.93
   7  27  -1    0.14    5.44
  -7 -27   1    6.39    7.20
  13  21  -7    1.63    6.52
 -13 -21   7    6.93    6.11
  14  20  -8    3.94    8.42
 -14 -20   8    2.72    5.30
  15  19  -9    2.99    6.52
 -15 -19   9    9.51    6.52
  16  18 -10    2.45    8.29
 -16 -18  10    7.88   10.33
  17  17 -11   -1.90   13.04
 -17 -17  11    0.00    7.61
  18  16 -12  -10.73   14.27
 -18 -16  12   -1.36    8.70
  19  15 -13    0.68    9.38
 -19 -15  13   -3.80    7.74
  20  14 -14    2.85   10.05
 -20 -14  14   -3.53    9.24
  21  13 -15   -5.03    9.78
 -21 -13  15    3.80    9.38
  22  12 -16   -1.90    9.78
 -22 -12  16    5.84   10.73
  23  11 -17    6.66   10.87
 -23 -11  17   -4.08   10.33
  24  10 -18   13.86   11.01
 -24 -10  18   11.01   11.55
  25   9 -19   -6.79   12.36
 -25  -9  19    5.16   10.05
  26   8 -20    4.62   10.60
 -26  -8  20    5.84   12.36
  27   7 -21    2.04   11.55
 -27  -7  21   17.39   12.77
  28   6 -22    3.94   12.50
 -28  -6  22  -17.53   17.66
  29   5 -23    3.26   14.00
 -29  -5  23   -2.04   11.69
  30   4 -24    0.54   11.41
 -30  -4  24    0.41   15.90
  31   3 -25    0.95   11.69
 -31  -3  25   -4.21   11.41
  32   2 -26    0.68   13.18
 -32  -2  26    3.26   11.28
  33   1 -27    5.44   12.36
 -33  -1  27    5.03   20.79
   8 -40 -14    0.54   12.23
   7 -39 -13    5.98   13.32
   6 -38 -12   -4.76   15.22
   5 -37 -11  -11.82   15.35
  -4  36  10   -1.77    8.83
   4 -36 -10   12.91   15.49
  -3  35   9   -3.80    9.92
   3 -35  -9   -1.63    8.42
  -2  34   8    0.14    9.38
   2 -34  -8    3.80    8.70
  -1  33   7   11.01   10.05
   1 -33  -7    0.27    9.38
   0  32   6    0.27    8.56
   0 -32  -6    5.98    8.15
   1  31   5    0.27    8.42
  -1 -31  -5    2.72    7.88
   2  30   4    2.85    7.61
  -2 -30  -4   -2.45   11.55
   3  29   3    1.63    8.02
  -3 -29  -3    6.11    7.61
   4  28   2   -3.67    8.56
  -4 -28  -2    5.71    7.61
   5  27   1   -6.52    7.34
  -5 -27  -1    4.35    9.10
   6  26   0   -0.95    7.07
  -6 -26   0    5.57    8.56
   7  25  -1    2.31    5.71
  -7 -25   1    3.40    7.20
  12  20  -6    2.85    4.76
 -12 -20   6   10.05    4.35
  13  19  -7    2.72    5.71
 -13 -19   7    3.80    7.74
  14  18  -8    5.03    6.39
 -14 -18   8    1.22    5.57
  15  17  -9    8.70   10.60
 -15 -17   9    7.74    6.79
  16  16 -10  -14.95   12.91
 -16 -16  10    1.09    6.79
  17  15 -11   -1.49    8.56
 -17 -15  11  -11.41    8.29
  18  14 -12    8.70    8.56
 -18 -14  12    5.16    8.42
  19  13 -13   -1.09   10.46
 -19 -13  13    9.24    8.83
  20  12 -14    3.13    9.65
 -20 -12  14    7.88   10.46
  21  11 -15   -3.67   10.33
 -21 -11  15    3.40   10.33
  22  10 -16   -9.24   10.87
 -22 -10  16    2.17   10.05
  23   9 -17   -6.11   11.69
 -23  -9  17    1.90   11.82
  24   8 -18    3.94   11.01
 -24  -8  18   -9.10   11.41
  25   7 -19    0.95   10.87
 -25  -7  19    8.97   16.31
  26   6 -20   14.54   11.82
 -26  -6  20  -11.41   12.77
  27   5 -21    4.62   11.55
 -27  -5  21   10.87   12.50
  28   4 -22    0.95   11.69
 -28  -4  22    0.14   19.02
  29   3 -23   -1.49   10.87
 -29  -3  23   -1.36   11.14
  30   2 -24    0.00   10.87
 -30  -2  24   -5.44   22.01
  31   1 -25    3.94    9.51
 -31  -1  25    4.08   17.53
  32   0 -26    6.93   10.46
 -32   0  26    0.41   12.23
  33  -1 -27    0.54    9.78
 -33   1  27  -20.25   20.25
   8 -38 -14    2.72   12.91
   7 -37 -13   25.14   13.32
  -6  36  12    9.24   11.28
   6 -36 -12   -5.71   15.22
  -5  35  11    6.25    9.92
   5 -35 -11   -7.34   15.63
  -4  34  10    0.41   10.46
   4 -34 -10   -2.85    9.24
  -3  33   9   -0.14   10.05
   3 -33  -9   -6.66    9.10
  -2  32   8    2.85   14.95
   2 -32  -8   -1.22   11.14
  -1  31   7   -8.83    8.70
   1 -31  -7    5.44    8.97
   0  30   6    2.58    9.51
   0 -30  -6    3.80    8.56
   1  29   5  -12.64    9.38
  -1 -29  -5   -8.29    8.29
   2  28   4   -2.31   13.45
  -2 -28  -4    3.94    8.29
   3  27   3  -19.16   13.32
  -3 -27  -3   -8.15   10.60
   4  26   2   13.04    8.15
  -4 -26  -2    3.94    7.61
   5  25   1   -0.82    7.34
  -5 -25  -1    3.94    7.20
   6  24   0   -1.36    6.66
  -6 -24   0    4.21    8.42
   7  23  -1    4.62    5.44
  -7 -23   1   -5.44    7.07
  -8 -22   2    1.77    6.11
 -11 -19   5   13.59    4.21
  12  18  -6   -9.24    5.71
 -12 -18   6   -1.36    4.76
  13  17  -7    3.80    6.11
 -13 -17   7    6.52    5.44
  14  16  -8   -4.62    6.79
 -14 -16   8    2.99   10.19
  15  15  -9   -0.27   11.41
 -15 -15   9    2.45    7.20
  16  14 -10   -6.52    7.88
 -16 -14  10    8.02    8.42
  17  13 -11    9.65    8.56
 -17 -13  11   -5.84    8.29
  18  12 -12    3.67    9.38
 -18 -12  12  -12.64    9.51
  19  11 -13    2.04   10.19
 -19 -11  13   -1.22    9.92
  20  10 -14    1.22   11.01
 -20 -10  14    0.00   11.41
  21   9 -15  -15.22   11.14
 -21  -9  15   -3.40   11.28
  22   8 -16    4.76   12.50
 -22  -8  16   -2.99   13.18
  23   7 -17   -2.72   11.28
 -23  -7  17    7.34   11.69
  24   6 -18   -1.49   10.73
 -24  -6  18   -5.44   14.00
  25   5 -19    3.94   12.64
 -25  -5  19   -4.48   14.27
  26   4 -20   -5.98   12.77
 -26  -4  20   12.64   13.59
  27   3 -21   10.05   12.50
 -27  -3  21   -0.41   13.32
  28   2 -22    8.56   11.55
 -28  -2  22  -10.46   15.08
  29   1 -23    8.15   10.60
 -29  -1  23   -7.07   14.27
  30   0 -24  -10.19   10.87
 -30   0  24    2.31   14.67
  31  -1 -25    0.41    8.02
 -31   1  25  -11.55   13.86
  32  -2 -26   -2.31    7.88
 -32   2  26    0.54   11.82
 -10  38  16   -2.85    9.10
   9 -37 -15   -3.67   11.28
  -8  36  14    4.48   10.60
   8 -36 -14   -2.72   12.23
  -7  35  13    0.95   12.09
   7 -35 -13    4.89   13.86
  -6  34  12    8.83    9.78
   6 -34 -12    1.63    7.61
  -5  33  11    7.88   10.46
   5 -33 -11   -2.31    9.24
  -4  32  10   -7.74   11.01
   4 -32 -10   -5.44    9.24
  -3  31   9    2.45   10.05
   3 -31  -9    3.67    9.78
  -2  30   8   -0.54   10.19
   2 -30  -8   -1.22   10.05
  -1  29   7    4.35    9.65
   1 -29  -7    1.49    8.83
   0  28   6   -2.04   10.73
   0 -28  -6    3.80   10.05
   1  27   5    2.99    9.65
  -1 -27  -5    1.49    8.15
   2  26   4    5.84    9.65
  -2 -26  -4   19.84    8.15
   3  25   3    9.24    8.29
  -3 -25  -3   14.00    8.29
   4  24   2   -0.27    8.02
  -4 -24  -2    1.90    6.79
   5  23   1    8.29    7.20
  -5 -23  -1   12.50    6.66
   6  22   0    9.65    6.66
  -6 -22   0    0.41    8.56
   7  21  -1    7.61    7.88
  -7 -21   1   -0.14    7.07
  -8 -20   2    3.26    3.94
 -10 -18   4   34.10    6.66
  11  17  -5   -0.41    5.16
 -11 -17   5    7.88    4.76
  12  16  -6   16.44    6.11
 -12 -16   6   25.00    8.56
  13  15  -7    4.89   10.33
 -13 -15   7   -2.58   10.19
  14  14  -8    5.71   10.73
 -14 -14   8   -6.39    7.88
  15  13  -9   -0.14    7.61
 -15 -13   9    9.65    8.42
  16  12 -10    5.98    8.29
 -16 -12  10   -9.51    9.10
  17  11 -11   13.59    9.92
 -17 -11  11   24.59   10.05
  18  10 -12   -3.53   10.05
 -18 -10  12   -0.41   10.33
  19   9 -13   13.32   10.73
 -19  -9  13   10.60   11.01
  20   8 -14    2.85   10.19
 -20  -8  14   -6.25   11.96
  21   7 -15   -0.41   13.18
 -21  -7  15   -5.57   13.18
  22   6 -16    8.83   11.41
 -22  -6  16    4.89   12.23
  23   5 -17    0.54   10.60
 -23  -5  17   16.03   14.40
  24   4 -18  -17.26   18.48
 -24  -4  18    0.82   20.79
  25   3 -19   14.00   13.59
 -25  -3  19    2.85   15.35
  26   2 -20    1.36   12.50
 -26  -2  20   14.00   13.86
  27   1 -21   19.57   13.18
 -27  -1  21    4.48   15.63
  28   0 -22   -1.36   10.87
 -28   0  22   -3.67   13.86
  29  -1 -23   -6.39   10.60
 -29   1  23   -4.48   14.81
  30  -2 -24   -3.40    9.24
 -30   2  24    1.22   13.18
  31  -3 -25    0.41    8.83
 -31   3  25   -2.58   17.53
  32  -4 -26  -11.82   13.59
 -32   4  26    8.29   22.28
 -11  37  17   -1.63    7.88
 -10  36  16    3.80    9.65
  10 -36 -16   -3.80   10.05
  -9  35  15    4.08    7.88
  -8  34  14    1.09   11.55
  -7  33  13   -5.57   11.55
   7 -33 -13    3.94    8.83
  -6  32  12   -7.47   12.50
   6 -32 -12   -5.98   10.33
  -5  31  11    4.08   12.09
   5 -31 -11   -4.62   10.60
  -4  30  10  -11.82   11.96
   4 -30 -10   -2.17   10.33
  -3  29   9   -0.14   11.82
   3 -29  -9   -0.68    9.78
  -2  28   8    1.22   11.41
   2 -28  -8    0.00    9.51
  -1  27   7   -6.79   10.73
   1 -27  -7    4.76   10.46
   0  26   6  -11.82   10.46
   0 -26  -6   -6.66    8.83
   1  25   5   -4.89    9.10
  -1 -25  -5    6.66    8.70
   2  24   4    1.36   12.50
  -2 -24  -4    6.25   10.46
   3  23   3    3.26    8.70
  -3 -23  -3    4.35    7.61
   4  22   2   -3.67    8.56
  -4 -22  -2    9.51    7.20
   5  21   1   10.05    7.34
  -5 -21  -1    6.39    6.39
   6  20   0    9.24    8.97
  -6 -20   0    5.44    8.15
   7  19  -1   10.33    5.16
  -7 -19   1   15.49    6.66
  10  16  -4   22.15    4.62
 -10 -16   4   14.40    4.48
  11  15  -5   19.70    5.44
 -11 -15   5   20.38    4.76
  12  14  -6   15.49   10.33
 -12 -14   6   19.02    5.84
  13  13  -7   12.09    7.34
 -13 -13   7   -0.82    6.66
  14  12  -8    1.63    8.42
 -14 -12   8   14.81    8.02
  15  11  -9    3.94    8.56
 -15 -11   9    0.00    8.70
  16  10 -10    4.89    9.65
 -16 -10  10   10.60    9.51
  17   9 -11    8.97   10.33
 -17  -9  11    6.25   10.33
  18   8 -12    2.17   10.87
 -18  -8  12   11.82   11.14
  19   7 -13   18.21    9.78
 -19  -7  13    8.70   11.96
  20   6 -14    2.17   11.69
 -20  -6  14    2.31   12.64
  21   5 -15   -7.20   10.87
 -21  -5  15   -4.08   12.36
  22   4 -16   -9.24   14.40
 -22  -4  16  -27.18   16.17
  23   3 -17   -2.04   12.36
 -23  -3  17    4.89   13.72
  24   2 -18   12.36   14.13
 -24  -2  18    2.58   15.76
  25   1 -19    2.31   13.04
 -25  -1  19    1.63   14.95
  26   0 -20    1.09   14.95
 -26   0  20    5.44   16.17
  27  -1 -21   10.60   11.82
 -27   1  21   -2.72   12.91
  28  -2 -22    2.58   10.33
 -28   2  22    5.98   12.77
  29  -3 -23    1.36   10.33
 -29   3  23   -7.61   13.59
  30  -4 -24   13.18    9.10
 -30   4  24  -11.82   13.86
  31  -5 -25    6.52   10.33
 -31   5  25    6.11   15.35
  32  -6 -26    1.90   13.45
 -32   6  26   46.33   22.83
 -12  36  18    0.41    8.70
 -11  35  17   -2.17   10.05
  11 -35 -17   -0.27   10.73
 -10  34  16    0.95    8.83
  10 -34 -16    2.99   10.33
  -9  33  15  -11.69   11.96
  -8  32  14   -0.68   12.77
   8 -32 -14    6.11    9.92
  -7  31  13   -0.41   13.72
   7 -31 -13  -12.50   11.14
  -6  30  12   -4.89   13.18
   6 -30 -12   18.34   10.73
  -5  29  11   -8.15   12.77
   5 -29 -11   -3.53   10.19
  -4  28  10   -3.40   12.09
   4 -28 -10    0.68   10.87
  -3  27   9    0.27   12.36
   3 -27  -9   -3.40   10.87
  -2  26   8   -3.53   12.23
   2 -26  -8   19.29   10.73
  -1  25   7    3.40   11.01
   1 -25  -7    3.13    9.38
   0  24   6    4.35   10.60
   0 -24  -6    1.09    9.38
   1  23   5   17.12   14.67
  -1 -23  -5   14.40    8.70
   2  22   4   -8.15    8.97
  -2 -22  -4   -2.85    8.56
   3  21   3   47.15    9.10
  -3 -21  -3   41.44   11.28
   4  20   2   -2.99   11.55
  -4 -20  -2    8.56    6.52
   5  19   1   41.17    7.07
  -5 -19  -1   38.18    9.38
   6  18   0    6.93    5.84
  -6 -18   0    7.61    7.88
   7  17  -1    0.82    5.71
  -7 -17   1   -0.54    3.94
  -9 -15   3    2.99    5.03
  10  14  -4  169.17   11.55
 -10 -14   4  213.60   10.60
  11  13  -5    0.41    9.10
 -11 -13   5    5.84    5.16
  12  12  -6   53.94    7.47
 -12 -12   6   42.39    6.93
  13  11  -7   -0.14    7.74
 -13 -11   7    7.07    7.61
  14  10  -8   13.04    8.15
 -14 -10   8    2.04    7.61
  15   9  -9   65.63   10.87
 -15  -9   9   65.63   10.87
  16   8 -10    7.34    8.70
 -16  -8  10   12.91    9.10
  17   7 -11   46.06   12.91
 -17  -7  11   48.24   11.28
  18   6 -12  -27.58   18.34
 -18  -6  12    8.70   18.89
  19   5 -13   13.45   11.28
 -19  -5  13    6.79   11.69
  20   4 -14   -0.82   10.73
 -20  -4  14   -8.56   12.09
  21   3 -15   11.82   13.59
 -21  -3  15   -9.10   15.35
  22   2 -16    4.76   12.77
 -22  -2  16   -3.94   14.13
  23   1 -17    7.34   15.08
 -23  -1  17    4.89   17.53
  24   0 -18   13.18   14.27
 -24   0  18   -2.17   14.27
  25  -1 -19    3.53   13.59
 -25   1  19   -4.35   13.72
  26  -2 -20   -1.77   14.95
 -26   2  20    0.54   16.03
  27  -3 -21    8.02   13.18
 -27   3  21    2.17   14.00
  28  -4 -22  -11.28   12.23
 -28   4  22   10.46   15.08
  29  -5 -23   13.18   13.45
 -29   5  23   15.22   15.49
  30  -6 -24   -5.03   10.46
 -30   6  24    7.07   15.08
  31  -7 -25   -0.27    9.51
 -31   7  25   -8.29   15.08
 -14  36  20   -2.17   16.98
 -13  35  19    8.02    8.83
  13 -35 -19    1.90    9.51
 -12  34  18   -2.58   10.46
  12 -34 -18   -2.17   11.28
 -11  33  17    3.26    8.97
  11 -33 -17   -3.40   12.09
 -10  32  16   -8.97   22.15
  10 -32 -16    1.22   12.91
  -9  31  15    5.84   14.67
   9 -31 -15  -10.33   15.08
  -8  30  14   -3.53   11.69
   8 -30 -14    7.74   11.69
  -7  29  13   -9.51   13.72
   7 -29 -13   -8.70   11.28
  -6  28  12   -7.34   11.69
   6 -28 -12    5.44   11.55
  -5  27  11    0.54   12.64
   5 -27 -11    6.39   11.14
  -4  26  10   -2.17   11.69
   4 -26 -10    0.95   11.55
  -3  25   9    6.11   11.96
   3 -25  -9   -3.67   10.33
  -2  24   8   -7.07   11.14
   2 -24  -8    1.09   10.46
  -1  23   7   -6.79   11.14
   1 -23  -7    5.57    9.92
   0  22   6    9.65   10.19
   0 -22  -6   11.01   10.05
   1  21   5   13.04    9.24
  -1 -21  -5    7.88    9.38
   2  20   4   18.34    9.78
  -2 -20  -4    7.88    8.15
   3  19   3   19.29    8.15
  -3 -19  -3    8.42    7.74
   4  18   2   36.14    7.61
  -4 -18  -2   35.60    7.07
   5  17   1    7.47    9.10
  -5 -17  -1   24.32    5.71
   6  16   0   72.83    5.84
  -6 -16   0   71.61    7.07
  -7 -15   1    5.03    4.21
   9  13  -3   25.54    3.80
  -9 -13   3   25.82    5.44
  10  12  -4   57.88    8.29
 -10 -12   4   64.00    7.61
  11  11  -5  108.43    7.74
 -11 -11   5  108.84    7.61
  12  10  -6    3.80    6.79
 -12 -10   6   -7.34    6.52
  13   9  -7   59.79    8.29
 -13  -9   7   59.92    8.15
  14   8  -8    8.97    8.83
 -14  -8   8    1.09    8.83
  15   7  -9   34.78   10.19
 -15  -7   9   41.85   10.19
  16   6 -10    8.15   11.41
 -16  -6  10   -1.77   11.82
  17   5 -11    2.17   17.80
 -17  -5  11   19.29   19.70
  18   4 -12   38.45   11.96
 -18  -4  12   20.25   12.50
  19   3 -13   -4.08   10.73
 -19  -3  13    5.71   11.55
  20   2 -14   10.46   13.72
 -20  -2  14   22.96   15.22
  21   1 -15    5.16   13.59
 -21  -1  15   -0.68   14.13
  22   0 -16  -10.73   14.67
 -22   0  16  -15.49   14.40
  23  -1 -17   11.96   12.77
 -23   1  17   -0.95   14.67
  24  -2 -18   -5.57   14.40
 -24   2  18    5.03   14.13
  25  -3 -19   -2.99   14.81
 -25   3  19   -0.68   16.17
  26  -4 -20   11.41   13.72
 -26   4  20    9.24   14.27
  27  -5 -21  -10.60   14.81
 -27   5  21    0.82   17.94
  28  -6 -22    1.77   11.69
 -28   6  22   -5.84   14.13
  29  -7 -23   -0.14   12.09
 -29   7  23   -5.44   14.95
  30  -8 -24    0.14   10.87
 -30   8  24    0.27   14.00
  31  -9 -25    5.84   11.96
 -31   9  25  -13.04   28.13
 -15  35  21   -2.04   16.85
 -14  34  20   -3.80    9.10
  14 -34 -20   -6.11   10.87
 -13  33  19    3.26    9.51
  13 -33 -19    1.90   13.32
 -12  32  18   -2.45   10.73
  12 -32 -18   -3.40    7.47
 -11  31  17    8.56    9.51
  11 -31 -17    1.77   13.59
 -10  30  16   14.54   13.45
  10 -30 -16    5.57   14.67
  -9  29  15    2.31   17.39
   9 -29 -15   -1.63   11.82
  -8  28  14    7.07   14.27
   8 -28 -14  -14.54   11.96
  -7  27  13   -2.17   11.96
   7 -27 -13   12.77   11.41
  -6  26  12    1.22   14.13
   6 -26 -12   -3.26   12.09
  -5  25  11   -1.90   14.54
   5 -25 -11   11.14   12.09
  -4  24  10    9.24   13.45
   4 -24 -10    5.03   10.73
  -3  23   9   13.45   11.82
   3 -23  -9    5.84   10.19
  -2  22   8    1.36   11.69
   2 -22  -8   -2.04    9.92
  -1  21   7    5.98   11.55
   1 -21  -7    2.31    9.38
   0  20   6   -0.95   12.09
   0 -20  -6    7.20   14.27
   1  19   5   38.72   10.33
  -1 -19  -5   47.28    8.97
   2  18   4   36.14    9.51
  -2 -18  -4   44.30    8.83
   3  17   3   41.03    7.61
  -3 -17  -3   32.88    6.79
   4  16   2    1.77    6.11
  -4 -16  -2    3.67    5.44
   5  15   1   -1.22    7.20
  -5 -15  -1    3.40    4.48
   6  14   0   57.20    4.48
  -6 -14   0   66.04    5.84
   9  11  -3   42.26    7.20
  -9 -11   3   64.95    4.62
  10  10  -4  149.19    8.29
 -10 -10   4  142.94    7.88
  11   9  -5   49.59    7.07
 -11  -9   5   52.58    6.79
  12   8  -6   10.87    7.47
 -12  -8   6   14.81    7.34
  13   7  -7   80.57    9.65
 -13  -7   7  100.55   10.73
  14   6  -8   23.23    9.24
 -14  -6   8   19.97    8.29
  15   5  -9   81.93   11.96
 -15  -5   9   71.74   11.01
  16   4 -10   17.94   10.19
 -16  -4  10   26.77   10.60
  17   3 -11   40.90   12.77
 -17  -3  11   51.63   13.32
  18   2 -12    6.52   14.00
 -18  -2  12    7.74   14.67
  19   1 -13   -0.14   14.00
 -19  -1  13   18.75   14.95
  20   0 -14   -4.48   12.77
 -20   0  14    2.72   14.13
  21  -1 -15   -2.31   15.49
 -21   1  15    6.11   15.76
  22  -2 -16   -4.35   13.59
 -22   2  16   -1.49   14.67
  23  -3 -17    5.71   14.67
 -23   3  17  -17.94   14.81
  24  -4 -18   15.08   14.81
 -24   4  18   13.45   16.31
  25  -5 -19    5.44   15.49
 -25   5  19   14.27   16.44
  26  -6 -20  -16.71   13.86
 -26   6  20   -1.77   16.31
  27  -7 -21    3.26   12.64
 -27   7  21   13.72   14.40
  28  -8 -22  -10.19   13.32
 -28   8  22   -2.72   13.59
  29  -9 -23   -5.57   12.36
 -29   9  23  -11.82   15.63
  30 -10 -24    4.21   12.64
 -30  10  24    2.45   15.49
  31 -11 -25    1.22    8.29
 -31  11  25   -2.99   10.87
 -16  34  22   -3.94   13.72
 -15  33  21   -3.94   16.44
  15 -33 -21    4.62    9.92
 -14  32  20   -2.04   10.33
  14 -32 -20   -2.58    6.79
 -13  31  19   -5.44   17.94
  13 -31 -19   -2.99    9.38
 -12  30  18   -3.94   11.41
  12 -30 -18   -0.14    8.70
 -11  29  17    5.84   14.27
  11 -29 -17    9.78   11.82
 -10  28  16    8.97   11.69
  10 -28 -16   -1.36   10.33
  -9  27  15   13.72   12.64
   9 -27 -15    3.80   13.32
  -8  26  14   -5.16   14.54
   8 -26 -14    2.17   13.59
  -7  25  13    7.07   13.32
   7 -25 -13    8.29   11.69
  -6  24  12   14.67   14.95
   6 -24 -12   13.04   11.28
  -5  23  11    4.35   12.23
   5 -23 -11    8.42   10.60
  -4  22  10  -10.33   12.23
   4 -22 -10    8.15   11.14
  -3  21   9    9.51   18.62
   3 -21  -9   -4.08    9.24
  -2  20   8   -1.36   13.32
   2 -20  -8   -7.61   10.60
  -1  19   7    0.27   11.01
   1 -19  -7    7.61   10.60
   0  18   6   13.59   14.54
   0 -18  -6   16.85    8.83
   1  17   5   11.41    8.29
  -1 -17  -5   18.21    8.42
   2  16   4    5.16   10.73
  -2 -16  -4    1.09    6.93
   3  15   3    3.13    6.52
  -3 -15  -3    2.31    6.11
   4  14   2  115.09    7.07
  -4 -14  -2  104.22    6.39
   5  13   1   50.14    6.11
  -5 -13  -1   47.42    6.52
   8  10  -2    8.70    5.03
  -8 -10   2    8.15    4.48
   9   9  -3   41.03    5.03
  -9  -9   3   32.75    4.76
  10   8  -4   13.18    5.57
 -10  -8   4   19.29    5.98
  11   7  -5   74.87    8.15
 -11  -7   5   60.06    7.47
  12   6  -6   63.05    9.10
 -12  -6   6   50.14    8.42
  13   5  -7   49.87    9.38
 -13  -5   7   43.21    9.38
  14   4  -8    7.34    8.97
 -14  -4   8   24.73    9.51
  15   3  -9   11.41   12.23
 -15  -3   9   -4.76   11.96
  16   2 -10   -3.13   12.77
 -16  -2  10   -0.14   11.28
  17   1 -11    0.14   14.13
 -17  -1  11    5.98   14.54
  18   0 -12   12.77   12.50
 -18   0  12  -10.05   16.03
  19  -1 -13   -5.57   13.59
 -19   1  13   -0.14   15.35
  20  -2 -14    5.57   13.04
 -20   2  14    2.17   15.35
  21  -3 -15  -17.66   13.32
 -21   3  15   20.25   14.67
  22  -4 -16    1.63   14.40
 -22   4  16   15.22   17.39
  23  -5 -17   11.28   15.63
 -23   5  17   -9.92   15.63
  24  -6 -18    5.44   15.63
 -24   6  18   -6.25   14.81
  25  -7 -19   -8.02   14.13
 -25   7  19   -3.13   15.08
  26  -8 -20    6.79   14.54
 -26   8  20  -14.81   15.35
  27  -9 -21   -8.42   17.26
 -27   9  21  -13.45   16.85
  28 -10 -22   -8.97   13.32
 -28  10  22   -1.22   14.13
  29 -11 -23    0.68   13.18
 -29  11  23   -2.31   14.67
  30 -12 -24    1.36   11.55
 -30  12  24    3.40   13.18
 -16  32  22   -1.36   11.82
  16 -32 -22   -0.14    7.61
 -15  31  21   -1.36    9.51
  15 -31 -21   -3.80    6.52
 -14  30  20   -5.98   11.41
  14 -30 -20   -3.80    7.61
 -13  29  19   -4.35   10.87
  13 -29 -19    2.31    6.52
 -12  28  18    1.49   13.59
  12 -28 -18   -6.11   11.96
 -11  27  17   15.08   16.03
  11 -27 -17    0.68   11.14
 -10  26  16   -2.31   13.18
  10 -26 -16    2.04   11.82
  -9  25  15   10.05   14.67
   9 -25 -15  -14.13   13.45
  -8  24  14   -4.21   12.50
   8 -24 -14   -2.58   11.28
  -7  23  13   -0.41   13.32
   7 -23 -13   -5.30   13.32
  -6  22  12   15.49   14.67
   6 -22 -12    5.57   13.32
  -5  21  11   -6.25   12.36
   5 -21 -11   -2.72   10.05
  -4  20  10   -7.34   13.72
   4 -20 -10    7.74   11.82
  -3  19   9    2.85   16.98
   3 -19  -9    0.54    9.65
  -2  18   8    3.94   11.41
   2 -18  -8    6.66   10.05
  -1  17   7   -2.72   10.73
   1 -17  -7    0.00    9.51
   0  16   6   70.25   10.33
   0 -16  -6   83.84    9.24
   1  15   5   23.23   11.41
  -1 -15  -5    6.11    7.47
   2  14   4  117.13   12.36
  -2 -14  -4  116.85    8.15
   3  13   3   39.40    6.11
  -3 -13  -3   30.30    5.30
   4  12   2   58.56    5.16
  -4 -12  -2   57.61    5.03
  -5 -11  -1   36.82    3.13
   8   8  -2   57.34    4.48
  -8  -8   2   56.80    4.62
   9   7  -3  181.80    9.10
  -9  -7   3  156.67    8.70
  10   6  -4  239.14   12.23
 -10  -6   4  225.01   11.41
  11   5  -5   19.57    7.61
 -11  -5   5   12.23    7.88
  12   4  -6   72.01    9.92
 -12  -4   6   65.08    9.51
  13   3  -7   -1.77   10.19
 -13  -3   7    2.99   10.05
  14   2  -8  140.90   13.32
 -14  -2   8  122.70   12.09
  15   1  -9  -14.95   11.14
 -15  -1   9  -10.87   12.23
  16   0 -10   83.16   14.40
 -16   0  10   77.18   14.81
  17  -1 -11    8.29   13.18
 -17   1  11   -2.72   12.09
  18  -2 -12   25.95   14.95
 -18   2  12   35.19   16.71
  19  -3 -13   -3.40   13.86
 -19   3  13   -0.27   14.54
  20  -4 -14    2.85   12.77
 -20   4  14   20.11   14.81
  21  -5 -15   13.72   14.54
 -21   5  15    6.39   17.94
  22  -6 -16   16.71   15.08
 -22   6  16  -24.73   17.94
  23  -7 -17  -21.20   14.67
 -23   7  17   -5.44   16.03
  24  -8 -18    3.53   14.13
 -24   8  18   24.59   16.85
  25  -9 -19    3.13   17.26
 -25   9  19   12.91   17.53
  26 -10 -20    0.41   13.86
 -26  10  20   -5.44   16.17
  27 -11 -21   16.31   13.45
 -27  11  21   -0.54   14.54
  28 -12 -22  -11.01   16.03
 -28  12  22   -1.77   31.52
  29 -13 -23   -6.79   11.69
 -29  13  23    1.09   10.87
  30 -14 -24    0.68   10.05
 -30  14  24    2.45   13.59
 -17  31  23    6.79   14.54
  17 -31 -23   10.46   13.04
 -16  30  22   -3.94   10.05
  16 -30 -22    2.58    6.52
 -15  29  21   -0.14   10.05
  15 -29 -21   -0.54    7.34
 -14  28  20    5.84   13.32
  14 -28 -20    0.68    8.97
 -13  27  19   -1.22   13.72
  13 -27 -19    8.02    9.92
 -12  26  18  -10.46   13.86
  12 -26 -18    8.83   12.64
 -11  25  17   -3.40   11.69
  11 -25 -17   -0.54   11.28
 -10  24  16   -1.77   14.27
  10 -24 -16   -2.04   13.04
  -9  23  15    9.10   14.54
   9 -23 -15  -10.87   14.40
  -8  22  14   -3.94   13.86
   8 -22 -14   -0.68   11.69
  -7  21  13   15.08   13.86
   7 -21 -13   -8.70   14.13
  -6  20  12    2.45   14.81
   6 -20 -12    2.58   11.14
  -5  19  11   22.01   11.96
   5 -19 -11   14.13   10.60
  -4  18  10   34.92   14.27
   4 -18 -10   29.08   13.45
  -3  17   9   28.26   12.64
   3 -17  -9   16.31   11.55
  -2  16   8  129.35   13.32
   2 -16  -8  123.24   11.55
  -1  15   7   -4.21    9.65
   1 -15  -7    6.93    9.38
   0  14   6   52.86    9.65
   0 -14  -6   73.37    8.97
   1  13   5   58.97    8.15
  -1 -13  -5   61.69    7.61
   2  12   4   50.27    6.66
  -2 -12  -4   58.83    5.71
   3  11   3  493.77   22.28
  -3 -11  -3  456.00   20.11
   4  10   2    8.70    3.67
  -4 -10  -2    9.38    3.40
   7   7  -1  219.58    8.02
  -7  -7   1  229.50   11.14
  -8  -6   2  271.07   15.22
   9   5  -3   31.52    6.52
  -9  -5   3   39.00    6.93
  11   3  -5  275.01   15.22
 -11  -3   5  283.44   21.33
  12   2  -6  337.11   18.21
 -12  -2   6  335.48   23.91
  13   1  -7  -10.73   10.73
 -13  -1   7   -1.09   11.69
  14   0  -8   66.85   11.14
 -14   0   8   67.67   12.64
  15  -1  -9   -9.78   10.73
 -15   1   9   -6.66   11.55
  16  -2 -10    7.47   12.50
 -16   2  10  -23.23   17.66
  17  -3 -11   26.09   13.72
 -17   3  11   69.43   16.58
  18  -4 -12   35.06   13.72
 -18   4  12   46.20   16.17
  19  -5 -13   21.47   14.67
 -19   5  13   16.17   15.22
  20  -6 -14   17.12   16.44
 -20   6  14   17.66   15.08
  21  -7 -15   -2.45   14.13
 -21   7  15   -3.80   16.85
  22  -8 -16  -19.97   15.76
 -22   8  16   18.07   18.34
  23  -9 -17    3.67   15.90
 -23   9  17   19.29   17.53
  24 -10 -18   -3.40   13.18
 -24  10  18  -17.12   16.31
  25 -11 -19    7.20   14.81
 -25  11  19    5.03   15.76
  26 -12 -20    5.44   15.90
 -26  12  20   22.15   16.17
  27 -13 -21    2.45   15.76
 -27  13  21   13.18   29.49
  28 -14 -22   -3.53   11.82
 -28  14  22    5.98   25.00
 -29  15  23    0.82   11.01
 -18  30  24    3.40   11.14
  18 -30 -24    6.39   11.69
 -17  29  23   10.33   12.50
  17 -29 -23    6.11    8.83
 -16  28  22   -2.58    9.92
  16 -28 -22   -4.35    6.93
 -15  27  21   -4.89   11.41
  15 -27 -21   -4.21    9.65
 -14  26  20   -7.74   12.36
  14 -26 -20    4.08   10.60
 -13  25  19    4.89   13.72
  13 -25 -19   -8.15   10.73
 -12  24  18   -9.78   11.55
  12 -24 -18   12.23   13.86
 -11  23  17   -0.54   13.32
  11 -23 -17    6.39   11.69
 -10  22  16   -2.17   15.76
  10 -22 -16    2.17   13.45
  -9  21  15   -2.31   15.90
   9 -21 -15   16.44   12.91
  -8  20  14    7.74   15.63
   8 -20 -14   -2.85   12.23
  -7  19  13   16.17   14.54
   7 -19 -13    5.71   11.55
  -6  18  12   12.77   13.59
   6 -18 -12   -4.89   13.18
  -5  17  11   15.08   13.72
   5 -17 -11    6.52   11.69
  -4  16  10   30.98   11.82
   4 -16 -10   17.39   10.33
  -3  15   9   10.60   11.82
   3 -15  -9    6.52   10.87
  -2  14   8  148.51   13.04
   2 -14  -8  169.98   12.77
  -1  13   7   -0.68    9.51
   1 -13  -7   -8.70    8.70
   0  12   6   73.78    9.51
   0 -12  -6   43.07    8.15
   1  11   5   49.73    7.74
  -1 -11  -5   44.43    6.66
   2  10   4    1.36    5.44
  -2 -10  -4    6.93    5.71
   3   9   3    3.53    4.35
  -3  -9  -3    0.00    4.21
   4   8   2   39.54    3.40
  -4  -8  -2   33.56    3.26
   7   5  -1  201.50    9.10
  -7  -5   1  195.66    8.56
   8   4  -2   38.86    6.11
  -8  -4   2   43.48    5.57
   9   3  -3    8.42    6.25
  -9  -3   3    5.03    6.93
  10   2  -4    2.85    7.88
 -10  -2   4    9.38    7.07
  11   1  -5   47.28    9.10
 -11  -1   5   49.73    8.97
  12   0  -6   67.94    9.51
 -12   0   6   67.94    9.92
  13  -1  -7   -1.22   10.05
 -13   1   7   -2.58   15.35
  14  -2  -8  138.87   14.13
 -14   2   8  141.31   16.17
  15  -3  -9   -0.68   12.23
 -15   3   9   11.28   12.09
  16  -4 -10   22.56   13.04
 -16   4  10   42.39   13.45
  17  -5 -11    5.16   16.71
 -17   5  11    2.72   15.22
  18  -6 -12    4.21   14.67
 -18   6  12    5.03   17.39
  19  -7 -13   12.36   13.72
 -19   7  13   -0.41   15.63
  20  -8 -14   -3.40   15.35
 -20   8  14    4.76   15.90
  21  -9 -15   11.01   13.86
 -21   9  15   -2.04   16.44
  22 -10 -16   -9.38   15.90
 -22  10  16    0.00   19.02
  23 -11 -17    5.98   15.22
 -23  11  17   -1.49   18.07
  24 -12 -18    5.84   15.49
 -24  12  18    5.03   16.58
  25 -13 -19   -8.97   15.63
 -25  13  19   16.98   16.17
  26 -14 -20    1.09   13.72
 -26  14  20   -0.41   15.35
  27 -15 -21   -9.38   22.69
 -27  15  21    0.95   21.74
  28 -16 -22   -1.90   11.82
 -28  16  22    6.93   14.67
  29 -17 -23   -1.22   13.45
 -29  17  23   10.19   16.98
 -18  28  24    5.84   16.85
  18 -28 -24    0.82    7.47
 -17  27  23    8.29   21.06
  17 -27 -23    5.71   11.41
 -16  26  22   -4.62   12.36
  16 -26 -22    2.85    9.24
 -15  25  21   -4.21   12.77
  15 -25 -21    2.58   12.09
 -14  24  20    1.90    9.38
  14 -24 -20   -6.93   10.60
 -13  23  19   -8.15   11.28
  13 -23 -19   -2.72   13.04
 -12  22  18  -17.94   16.71
  12 -22 -18   12.23   14.00
 -11  21  17  -16.44   15.22
  11 -21 -17    3.26   12.77
 -10  20  16   16.03   16.44
  10 -20 -16    8.42   12.23
  -9  19  15   15.35   16.31
   9 -19 -15  -16.85   15.08
  -8  18  14    0.41   15.63
   8 -18 -14  -14.81   12.77
  -7  17  13  -18.07   13.45
   7 -17 -13    5.71   12.36
  -6  16  12   30.44   19.97
   6 -16 -12    9.65   13.18
  -5  15  11   14.40   13.59
   5 -15 -11   15.76   11.28
  -4  14  10  227.32   16.44
   4 -14 -10  259.52   16.71
  -3  13   9   19.57   10.46
   3 -13  -9   39.13    9.92
  -2  12   8  154.36   12.09
   2 -12  -8  152.59   11.41
  -1  11   7    8.15    9.51
   1 -11  -7   22.28    8.56
   0  10   6   30.71    8.15
   0 -10  -6   45.25    7.61
   1   9   5  340.37   19.97
  -1  -9  -5  342.54   13.72
   2   8   4   37.37    6.11
  -2  -8  -4   27.85    5.16
  -5  -5  -1 1125.06   40.49
   7   3  -1   14.13    8.70
  -7  -3   1    7.07    5.57
   9   1  -3   37.64    7.61
  -9  -1   3   41.31    7.88
  10   0  -4  265.64   13.72
 -10   0   4  275.01   14.00
  11  -1  -5   44.70    8.70
 -11   1   5   34.92    8.15
  12  -2  -6  348.93   17.66
 -12   2   6  364.83   18.07
  13  -3  -7   10.73    9.38
 -13   3   7   -1.63    9.92
  14  -4  -8    5.84   11.69
 -14   4   8    9.51   12.77
  15  -5  -9   70.25   13.86
 -15   5   9   64.41   14.67
  16  -6 -10    8.02   15.49
 -16   6  10   21.47   14.95
  17  -7 -11   26.63   14.54
 -17   7  11   46.33   15.90
  18  -8 -12   14.54   17.80
 -18   8  12  -11.01   20.92
  19  -9 -13    3.53   14.67
 -19   9  13   22.69   15.76
  20 -10 -14   15.35   14.67
 -20  10  14  -10.60   17.12
  21 -11 -15  -16.31   16.17
 -21  11  15  -14.27   18.07
  22 -12 -16   -8.70   15.22
 -22  12  16   12.36   16.71
  23 -13 -17   11.96   14.81
 -23  13  17    2.45   17.53
  24 -14 -18  -10.60   16.85
 -24  14  18   -6.79   19.02
  25 -15 -19   22.01   22.83
 -25  15  19  -10.46   22.42
  26 -16 -20    5.44   14.13
 -26  16  20   -3.13   24.19
  27 -17 -21   -4.62   17.66
 -27  17  21    5.16   29.08
  28 -18 -22   -2.17   18.34
 -28  18  22    1.49   21.47
 -19  27  25    3.94   16.58
  19 -27 -25   -0.27   20.92
 -18  26  24   -0.41   18.89
  18 -26 -24    3.13   10.19
 -17  25  23   18.07   22.01
  17 -25 -23   -5.57   17.66
 -16  24  22    7.34   18.34
  16 -24 -22    2.99   10.87
 -15  23  21    5.84   10.19
  15 -23 -21    9.10   14.81
 -14  22  20    2.04   13.72
  14 -22 -20    6.79   13.04
 -13  21  19  -11.82   15.76
  13 -21 -19    3.26   14.13
 -12  20  18   16.85   16.44
  12 -20 -18   -0.14   14.95
 -11  19  17   -4.89   18.07
  11 -19 -17   14.13   13.86
 -10  18  16   11.28   16.03
  10 -18 -16  -13.59   13.18
  -9  17  15   -9.65   16.71
  -8  16  14   10.33   15.08
   8 -16 -14   17.12   22.42
  -7  15  13   -4.08   14.81
   7 -15 -13   -8.42   12.36
  -6  14  12    9.51   13.32
   6 -14 -12   -1.22   11.41
  -5  13  11    2.72   12.64
   5 -13 -11   10.87   10.60
  -4  12  10   79.35   11.28
   4 -12 -10   68.62    9.65
  -3  11   9   77.72   11.01
   3 -11  -9   66.04    9.10
  -2  10   8  -11.41    9.51
   2 -10  -8  -11.96    8.83
  -1   9   7  288.87   16.17
   1  -9  -7  294.85   14.54
   0   8   6  214.82   11.96
   0  -8  -6  199.74   11.41
   1   7   5  210.06   11.55
  -1  -7  -5  199.74   10.19
   3   5   3   94.57    6.52
  -3  -5  -3  100.68    6.39
   4   4   2  728.30   29.21
  -4  -4  -2  707.24   19.97
   5   3   1   -0.95    4.21
  -5  -3  -1    8.83    4.08
   6   2   0  633.32   21.60
  -6  -2   0  673.27   22.15
   7   1  -1   47.15    7.47
  -7  -1   1   45.93    6.93
   8   0  -2   25.41    7.74
  -8   0   2   15.76    8.56
   9  -1  -3   34.92    7.74
  -9   1   3   29.08    7.74
  10  -2  -4   10.87    8.15
 -10   2   4    3.80    8.29
  11  -3  -5  289.28   15.90
 -11   3   5  286.56   15.63
  12  -4  -6   61.55   11.28
 -12   4   6   83.02   12.50
  13  -5  -7   43.62   11.55
 -13   5   7   38.32   11.41
  14  -6  -8   19.57   11.41
 -14   6   8   35.33   13.18
  15  -7  -9   64.41   13.86
 -15   7   9   43.21   15.76
  16  -8 -10    1.77   14.40
 -16   8  10    0.41   16.17
  17  -9 -11   -0.41   15.49
 -17   9  11   30.03   16.31
  18 -10 -12    7.20   13.45
 -18  10  12   14.95   16.03
  19 -11 -13    4.76   18.48
 -19  11  13    5.84   21.88
  20 -12 -14   10.46   13.59
 -20  12  14   23.78   26.90
  21 -13 -15    9.38   15.90
 -21  13  15   -7.61   23.51
  22 -14 -16    0.14   15.35
  23 -15 -17  -12.36   14.54
 -23  15  17    1.90   21.60
  24 -16 -18    1.49   22.01
 -24  16  18    2.04   16.03
  25 -17 -19   -7.74   26.90
 -25  17  19   13.72   16.71
  26 -18 -20   11.01   19.70
 -26  18  20   10.19   15.49
  27 -19 -21   -4.21   21.33
 -27  19  21   11.14   16.44
  28 -20 -22   -2.99   13.59
 -28  20  22    5.57   13.32
 -19  25  25    7.07   20.11
  19 -25 -25    2.72   10.73
 -18  24  24    4.89   17.80
  18 -24 -24    0.68   11.14
 -17  23  23   -7.20   25.95
  17 -23 -23    0.00   11.28
 -16  22  22   -2.85   14.54
  16 -22 -22   -3.67   12.64
 -15  21  21   13.86   13.45
  15 -21 -21   -5.71   13.04
 -14  20  20   -3.94   19.43
  14 -20 -20    0.82   13.18
 -13  19  19   34.38   17.12
  13 -19 -19    5.44   14.00
 -12  18  18   16.58   25.41
  12 -18 -18  -16.44   23.64
 -11  17  17   -3.53   16.17
  11 -17 -17    1.22   22.83
 -10  16  16   29.62   21.20
  10 -16 -16   -1.22   17.80
  -9  15  15  -20.65   21.33
   9 -15 -15  -10.19   18.48
  -8  14  14    0.27   14.54
   8 -14 -14    6.79   11.82
  -7  13  13   -7.20   23.64
   7 -13 -13  -11.01   13.72
  -6  12  12   62.50   24.46
   6 -12 -12   76.09   20.79
  -5  11  11  134.65   13.59
   5 -11 -11  124.06   12.50
  -4  10  10  175.96   14.40
   4 -10 -10  179.63   14.00
  -3   9   9   27.99    9.51
   3  -9  -9   29.89    9.92
  -2   8   8   53.81    9.10
   2  -8  -8   47.56    8.29
  -1   7   7  223.92   14.00
   1  -7  -7  253.82   14.13
   0   6   6  267.40   14.81
   0  -6  -6  268.22   13.59
   2   4   4  608.86   22.83
  -2  -4  -4  608.05   22.96
  -4  -2  -2  836.18   25.95
  -5  -1  -1    5.57    4.21
  -6   0   0 1146.12   48.64
   7  -1  -1   41.03    6.79
  -7   1   1   54.08   11.01
  -8   2   2  754.66   42.53
   9  -3  -3    6.39    8.02
  -9   3   3   17.26    7.88
  10  -4  -4  829.80   39.81
 -10   4   4  878.44   44.57
  11  -5  -5    0.41   10.05
 -11   5   5   17.26   10.19
  12  -6  -6   53.54   10.73
 -12   6   6   60.74   11.96
  13  -7  -7  111.15   12.91
 -13   7   7  128.27   19.84
  14  -8  -8   16.31   11.82
 -14   8   8   -9.51   17.94
  15  -9  -9   75.82   13.72
 -15   9   9  112.10   24.87
  16 -10 -10   23.23   15.35
 -16  10  10    6.93   21.20
  17 -11 -11   41.85   16.03
 -17  11  11   14.95   28.40
  18 -12 -12  -11.28   21.60
 -18  12  12   10.73   22.83
  19 -13 -13  -12.91   21.06
 -19  13  13   -3.40   17.12
  20 -14 -14    5.71   25.82
 -20  14  14    2.45   18.89
  21 -15 -15   -8.97   22.01
 -21  15  15   -5.71   17.39
  22 -16 -16  -12.64   23.91
 -22  16  16  -16.58   18.21
  23 -17 -17   32.47   16.31
 -23  17  17   13.45   23.64
  24 -18 -18    1.90   13.59
 -24  18  18   12.09   16.03
  25 -19 -19    6.39   13.45
 -25  19  19    1.77   14.95
  26 -20 -20   -7.88   11.28
 -26  20  20   -3.53   16.58
  27 -21 -21    2.58   15.63
 -27  21  21   -6.25   13.59
 -20  24  26   -7.61   19.43
 -19  23  25    4.21   10.46
  19 -23 -25   -5.44   11.82
 -18  22  24   -8.83   21.33
  18 -22 -24   19.97   15.76
 -17  21  23   -8.56   14.00
  17 -21 -23   -3.67   14.00
 -16  20  22   10.73   26.63
  16 -20 -22   -2.17   15.49
 -15  19  21  -13.86   23.37
  15 -19 -21    8.97   19.02
 -14  18  20   25.14   31.12
  14 -18 -20    4.21   22.69
 -13  17  19   16.31   24.87
  13 -17 -19   16.17   18.34
 -12  16  18   18.34   25.27
  12 -16 -18   -0.41   20.52
 -11  15  17    2.99   24.32
  11 -15 -17  -30.71   21.60
 -10  14  16  -14.13   26.09
  10 -14 -16    3.53   22.69
  -9  13  15   29.21   20.11
   9 -13 -15   33.02   20.38
  -8  12  14   41.44   13.59
   8 -12 -14   26.22   17.66
  -7  11  13   12.09   13.86
   7 -11 -13   -2.58   11.14
  -6  10  12   -1.09   11.69
   6 -10 -12   10.33   10.46
  -5   9  11   48.92   11.82
   5  -9 -11   51.23    9.92
  -4   8  10   12.23   13.32
   4  -8 -10   14.40   14.54
  -3   7   9  215.64   14.27
   3  -7  -9  187.78   12.64
  -2   6   8  293.36   17.12
   2  -6  -8  306.81   16.58
  -1   5   7  185.88   12.09
   1  -5  -7  177.32   12.23
   0   4   6  281.81   21.06
   0  -4  -6  274.06   14.27
   1   3   5   11.96    5.98
  -1  -3  -5   14.00    5.98
   2   2   4  710.77   26.50
  -2  -2  -4  771.37   28.26
   3   1   3  460.89   17.80
  -3  -1  -3  474.34   18.07
   4   0   2  389.15   14.95
  -4   0  -2  403.42   15.08
   5  -1   1    2.72    4.89
   6  -2   0  573.53   23.51
  -6   2   0  659.00   25.00
   7  -3  -1    4.35    7.88
   8  -4  -2   39.95    8.97
  -8   4   2   32.07   15.08
   9  -5  -3   39.27    8.70
  -9   5   3   50.95   16.31
  10  -6  -4  236.70   14.95
 -10   6   4  200.01   21.74
  11  -7  -5   85.33   12.36
 -11   7   5   92.12   15.76
  12  -8  -6   22.42   15.35
 -12   8   6   -0.14   16.58
  13  -9  -7   84.38   18.62
 -13   9   7   60.33   17.94
  14 -10  -8   -8.02   18.21
 -14  10   8    0.14   14.00
  15 -11  -9  -11.14   19.29
 -15  11   9   16.58   16.17
  16 -12 -10    1.77   20.92
 -16  12  10   -6.25   16.44
  17 -13 -11   10.33   25.68
 -17  13  11  -11.82   16.31
  18 -14 -12    0.68   16.71
 -18  14  12   22.42   21.33
  19 -15 -13   13.45   15.22
 -19  15  13    6.11   17.53
  20 -16 -14    9.78   17.12
 -20  16  14   10.73   17.39
  21 -17 -15  -10.05   16.03
 -21  17  15    7.88   19.02
  22 -18 -16   -4.48   15.49
 -22  18  16  -10.19   16.44
  23 -19 -17    5.84   15.08
 -23  19  17    9.92   16.71
  24 -20 -18   14.13   14.54
 -24  20  18   -5.16   17.12
  25 -21 -19   -4.89   13.04
 -25  21  19   13.04   14.27
  26 -22 -20   10.33   19.97
 -26  22  20   -7.20   15.76
 -27  23  21    2.72   23.51
 -21  23  27    6.11   17.80
 -20  22  26   -7.74   27.31
  20 -22 -26  -13.32   16.71
 -19  21  25    9.92   21.88
  19 -21 -25   12.09   16.44
 -18  20  24   13.59   24.73
  18 -20 -24    1.77   16.17
 -17  19  23  -21.47   30.57
  17 -19 -23   -0.27   21.33
 -16  18  22   -7.61   24.73
  16 -18 -22  -11.41   17.26
 -15  17  21   -8.83   22.69
  15 -17 -21   -9.78   15.90
 -14  16  20   28.67   26.90
  14 -16 -20  -15.22   24.19
 -13  15  19   36.55   30.30
  13 -15 -19    4.89   23.37
 -12  14  18    0.95   24.87
  12 -14 -18   10.05   18.21
 -11  13  17   21.33   22.83
  11 -13 -17    8.70   17.53
 -10  12  16   11.69   22.69
  10 -12 -16  -30.03   19.70
  -9  11  15   -3.40   14.13
   9 -11 -15  -11.55   12.36
  -8  10  14    1.22   20.65
   8 -10 -14   -2.04   17.26
  -7   9  13   62.10   20.65
   7  -9 -13   71.06   16.03
  -6   8  12   27.04   12.91
   6  -8 -12   -5.71   11.28
  -5   7  11   81.12   12.09
   5  -7 -11   80.44   10.87
  -4   6  10  243.35   14.81
   4  -6 -10  247.70   15.49
  -3   5   9   39.95    9.10
   3  -5  -9   41.44    8.15
  -2   4   8   38.59    8.70
   2  -4  -8   44.98    8.83
  -1   3   7    3.67   11.28
   1  -3  -7   13.59    8.56
   0   2   6  610.36   23.64
   0  -2  -6  646.64   25.14
   1   1   5   -5.03    8.02
  -1  -1  -5   -3.13    7.47
   2   0   4  430.05   24.05
  -2   0  -4  393.77   23.64
   3  -1   3  470.68   19.16
  -3   1  -3  430.46   24.73
   4  -2   2  902.08   44.70
  -4   2  -2  882.79   43.62
   5  -3   1   15.49    7.74
  -5   3  -1   22.01   11.82
   7  -5  -1  208.03   20.11
  -7   5   1  232.48   21.33
   8  -6  -2  267.68   22.96
  -8   6   2  270.12   16.71
   9  -7  -3  166.45   19.16
  -9   7   3  189.82   14.67
  10  -8  -4   38.45   14.13
 -10   8   4   32.88   11.28
  11  -9  -5   39.27   14.54
 -11   9   5   50.41   12.09
  12 -10  -6   11.96   16.58
 -12  10   6    1.63   12.91
  13 -11  -7   -4.21   11.96
 -13  11   7    2.04   13.45
  14 -12  -8   22.01   13.86
 -14  12   8    7.07   14.67
  15 -13  -9    4.62   14.67
 -15  13   9   13.45   16.31
  16 -14 -10    3.40   13.32
 -16  14  10   -2.04   15.90
  17 -15 -11    7.20   14.27
 -17  15  11    1.36   15.22
  18 -16 -12   10.73   15.90
 -18  16  12   -5.44   16.58
  19 -17 -13   -2.99   15.76
 -19  17  13   12.36   19.16
  20 -18 -14   27.58   16.31
 -20  18  14   -5.16   22.15
  21 -19 -15    2.85   14.54
 -21  19  15   -0.95   16.71
  22 -20 -16    9.24   17.80
 -22  20  16  -21.88   22.15
  23 -21 -17   -2.72   14.40
 -23  21  17    7.61   17.66
  24 -22 -18   15.08   13.59
 -24  22  18   -6.11   16.44
  25 -23 -19   29.21   25.82
 -25  23  19   -3.13   16.17
  26 -24 -20  -11.55   16.31
 -26  24  20    4.48   14.54
 -21  21  27   14.67   19.57
  21 -21 -27    5.44   16.58
 -20  20  26    2.58   22.42
  20 -20 -26   -3.26   18.21
 -19  19  25   17.26   25.68
  19 -19 -25   14.67   16.58
 -18  18  24   -7.07   25.54
  18 -18 -24   14.67   17.26
 -17  17  23   37.09   26.09
  17 -17 -23    2.04   19.02
 -16  16  22  -31.25   30.44
  16 -16 -22    2.17   19.57
 -15  15  21   -7.74   26.90
  15 -15 -21   19.16   19.02
 -14  14  20  -15.49   27.18
  14 -14 -20  -11.82   19.57
 -13  13  19    6.25   25.68
  13 -13 -19    2.99   18.34
 -12  12  18   36.96   24.05
  12 -12 -18   22.15   23.78
 -11  11  17   10.33   29.76
  11 -11 -17   13.86   24.19
 -10  10  16    8.56   26.77
  10 -10 -16   -0.68   22.69
  -9   9  15   82.07   16.58
   9  -9 -15   49.32   24.32
  -8   8  14  -25.00   15.90
   8  -8 -14   19.70   13.04
  -7   7  13  108.84   14.40
   7  -7 -13  120.79   13.59
  -6   6  12   58.16   13.32
   6  -6 -12   61.82   11.69
  -5   5  11   15.49   10.87
   5  -5 -11    4.76    9.92
  -4   4  10 1020.57   33.97
  -3   3   9    6.79   10.33
   3  -3  -9   16.17   15.08
  -2   2   8  755.74   28.67
   2  -2  -8  813.22   42.12
  -1   1   7   48.92    8.56
   1  -1  -7   44.70   11.28
   0   0   6  983.34   45.79
   0   0  -6  993.12   47.42
   1  -1   5   -0.41    7.61
  -1   1  -5    7.88    7.74
   2  -2   4  796.24   42.39
  -2   2  -4  761.04   40.36
   4  -4   2  649.49   35.46
  -4   4  -2  640.52   23.91
  -5   5  -1 1112.15   56.12
  -6   6   0  264.96   20.79
   7  -7  -1  228.95   14.13
  -7   7   1  214.01   14.40
   8  -8  -2   50.27    9.38
  -8   8   2   44.02    9.78
   9  -9  -3   30.44   10.87
  -9   9   3   27.99   13.04
  10 -10  -4  165.63   13.18
 -10  10   4  147.43   14.95
  11 -11  -5  121.20   12.77
 -11  11   5  117.67   12.77
  12 -12  -6   30.57   13.86
 -12  12   6   54.49   14.81
  13 -13  -7   -6.93   15.22
 -13  13   7  -19.02   15.22
  14 -14  -8   20.25   15.76
 -14  14   8   13.86   16.98
  15 -15  -9   -3.26   14.95
 -15  15   9    8.83   15.90
  16 -16 -10  -10.87   13.86
 -16  16  10   14.67   14.95
  17 -17 -11    5.84   15.35
 -17  17  11   -9.10   16.44
  18 -18 -12   14.95   14.81
 -18  18  12    9.78   16.98
  19 -19 -13   10.73   15.49
 -19  19  13   -0.14   19.84
  20 -20 -14   -8.29   17.39
 -20  20  14   10.33   23.51
  21 -21 -15   -5.84   15.22
 -21  21  15  -15.35   17.39
  22 -22 -16  -16.98   17.26
 -22  22  16    6.39   19.97
  23 -23 -17   13.59   15.22
 -23  23  17   -3.94   19.02
  24 -24 -18    8.02   20.52
 -24  24  18  -11.82   16.03
  25 -25 -19  -15.08   19.97
 -25  25  19    3.80   21.74
 -22  20  28    0.00   23.51
 -21  19  27   25.00   19.57
  21 -19 -27   13.45   16.44
 -20  18  26  -10.05   23.78
  20 -18 -26   13.18   16.71
 -19  17  25  -35.33   29.35
  19 -17 -25   -6.39   21.33
 -18  16  24    3.53   23.91
  18 -16 -24    4.21   17.26
 -17  15  23   -2.04   24.19
  17 -15 -23    7.88   18.89
 -16  14  22   -0.41   27.31
  16 -14 -22   -5.57   18.75
 -15  13  21   27.58   29.89
  15 -13 -21  -17.94   23.51
 -14  12  20  -10.19   28.26
  14 -12 -20  -11.96   18.21
 -13  11  19   -3.80   24.46
  13 -11 -19    2.99   20.65
 -12  10  18  -14.81   22.69
  12 -10 -18   19.29   18.75
 -11   9  17  -10.46   24.19
  11  -9 -17    6.39   18.48
 -10   8  16   -3.13   21.20
  10  -8 -16   16.58   17.80
  -9   7  15   44.70   20.92
  -8   6  14    6.66   13.45
   8  -6 -14   10.46   16.58
  -7   5  13   56.93   13.32
   7  -5 -13   70.25   18.62
  -6   4  12   79.76   12.23
   6  -4 -12   63.59   17.66
  -5   3  11  322.43   17.53
   5  -3 -11  351.65   22.15
  -4   2  10    6.39   12.36
   4  -2 -10    4.08   12.50
  -3   1   9   47.83   12.23
   3  -1  -9   36.55    8.15
  -2   0   8   46.33   13.59
   2   0  -8   12.36    8.83
  -1  -1   7   37.09   12.77
   1   1  -7   55.85    9.78
   0  -2   6  511.17   30.30
   0   2  -6  523.40   21.60
  -1   3  -5  -23.51   10.46
   2  -4   4  672.18   24.73
  -2   4  -4  662.94   25.00
   3  -5   3  101.91    8.97
  -3   5  -3  112.78    9.10
  -4   6  -2  130.98   11.41
   5  -7   1  199.19   12.23
  -5   7  -1  203.68   12.91
   6  -8   0  212.78   12.50
  -6   8   0  199.47   13.04
   7  -9  -1  278.00   14.40
  -7   9   1  278.68   15.49
   8 -10  -2    0.82    8.56
  -8  10   2   15.22    9.51
   9 -11  -3   51.23   13.04
  -9  11   3   61.82   13.45
  10 -12  -4   58.29   12.36
 -10  12   4   36.96   13.04
  11 -13  -5    3.13   13.59
 -11  13   5   -6.79   14.13
  12 -14  -6   25.41   13.45
 -12  14   6   19.16   14.54
  13 -15  -7   -2.31   15.49
 -13  15   7   10.19   16.85
  14 -16  -8    5.30   14.40
 -14  16   8    4.35   17.66
  15 -17  -9    9.38   14.00
 -15  17   9    8.70   16.58
  16 -18 -10    6.52   15.08
 -16  18  10    0.54   18.07
  17 -19 -11   12.36   16.44
 -17  19  11    5.71   18.62
  18 -20 -12   -4.76   14.13
 -18  20  12   25.00   17.66
  19 -21 -13   -2.45   14.54
 -19  21  13   13.86   19.02
  20 -22 -14   -7.47   18.34
 -20  22  14    1.36   20.25
  21 -23 -15    3.26   16.98
 -21  23  15   37.50   24.73
  22 -24 -16   -4.76   14.40
 -22  24  16   11.14   15.49
  23 -25 -17    7.74   13.45
 -23  25  17   -6.39   16.17
  24 -26 -18   12.64   22.56
 -24  26  18    7.07   16.03
  25 -27 -19    0.68   19.70
 -25  27  19   14.13   24.46
 -22  18  28  -15.63   22.56
  22 -18 -28    7.20   11.55
 -21  17  27  -15.08   19.29
  21 -17 -27    0.95   17.26
 -20  16  26    5.98   21.60
  20 -16 -26   15.63   18.21
 -19  15  25   -0.95   20.11
  19 -15 -25   -3.26   15.22
 -18  14  24  -27.04   29.08
  18 -14 -24   14.40   22.42
 -17  13  23   -2.85   23.64
  17 -13 -23   -6.52   19.57
 -16  12  22   -5.98   25.68
  16 -12 -22   -5.30   21.20
 -15  11  21    1.90   25.82
  15 -11 -21   25.41   18.89
 -14  10  20   26.77   25.54
 -13   9  19   22.56   25.41
 -12   8  18    8.15   22.56
 -11   7  17   57.48   16.85
  11  -7 -17   51.09   20.25
 -10   6  16   44.30   20.65
  10  -6 -16   30.03   17.39
  -9   5  15   88.32   22.15
   9  -5 -15   83.43   19.57
  -8   4  14   -3.26   17.80
   8  -4 -14   14.54   11.82
  -7   3  13   13.86   17.12
   7  -3 -13    9.51   10.46
  -5   1  11   47.96   15.22
   5  -1 -11   50.68   10.60
  -4   0  10  276.92   15.08
   4   0 -10  263.60   14.40
  -3  -1   9   44.02    9.78
   3   1  -9   30.71    8.42
  -2  -2   8  701.80   24.46
   2   2  -8  721.64   26.63
  -1  -3   7    4.08   10.33
   1   3  -7    5.44   13.86
   3  -7   3  449.61   25.00
  -3   7  -3  473.26   18.07
   4  -8   2   33.15    8.15
  -4   8  -2   35.60    8.02
   5  -9   1  332.08   20.92
  -5   9  -1  369.31   16.85
   6 -10   0   38.32    9.65
  -6  10   0   37.77   10.05
   7 -11  -1   17.66   10.33
  -7  11   1    2.04   11.14
   8 -12  -2  141.99   12.09
  -8  12   2  161.56   13.72
   9 -13  -3   52.31   12.36
  -9  13   3   13.86   12.64
  10 -14  -4  194.30   14.95
 -10  14   4  204.36   17.66
  11 -15  -5   36.82   14.00
 -11  15   5   28.94   16.17
  12 -16  -6   21.88   13.59
 -12  16   6   18.34   15.90
  13 -17  -7    7.88   14.81
 -13  17   7  -16.03   17.94
  14 -18  -8    1.09   15.49
 -14  18   8  -14.67   17.66
  15 -19  -9   12.09   14.27
 -15  19   9   14.54   17.12
  16 -20 -10    7.34   14.95
 -16  20  10   -6.11   17.66
  17 -21 -11   -4.48   15.90
 -17  21  11   -9.24   19.02
  18 -22 -12    1.49   18.62
 -18  22  12   16.71   25.95
  19 -23 -13   22.96   14.00
 -19  23  13   16.17   16.71
  20 -24 -14  -12.36   15.35
 -20  24  14   13.32   18.48
  21 -25 -15    2.31   15.08
 -21  25  15    0.41   16.98
  22 -26 -16  -13.45   14.81
 -22  26  16    2.45   17.53
  23 -27 -17    8.42   17.53
 -23  27  17   -4.08   14.81
  24 -28 -18  -26.63   20.92
  23 -17 -29   -3.26   17.66
 -22  16  28    7.07   20.52
  22 -16 -28   -2.04   10.19
 -21  15  27   -1.36   27.45
  21 -15 -27   17.26   18.21
 -20  14  26    5.44   21.33
  20 -14 -26    1.63   15.63
 -19  13  25   -6.11   21.47
  19 -13 -25    5.44   22.56
 -18  12  24   -5.71   16.71
  18 -12 -24    0.14   27.72
 -17  11  23  -20.25   30.44
  17 -11 -23  -18.34   22.56
 -16  10  22   16.58   30.57
 -15   9  21    8.97   29.89
  15  -9 -21  -16.31   16.03
  14  -8 -20    8.29   19.97
  13  -7 -19   19.57   20.11
 -12   6  18   13.04   23.51
  12  -6 -18    9.65   14.40
 -11   5  17   18.34   20.25
  11  -5 -17   -1.36   20.25
 -10   4  16   28.13   19.70
  10  -4 -16   27.85   19.02
  -9   3  15   13.18   13.86
   9  -3 -15   11.82   11.96
  -8   2  14  144.71   15.63
   8  -2 -14  159.38   14.00
  -7   1  13    0.68   11.01
   7  -1 -13  -17.80   10.60
  -6   0  12   61.69   11.82
   6   0 -12   57.88   10.33
  -5  -1  11   37.77   10.46
   5   1 -11   31.39   10.33
  -4  -2  10    2.04    7.74
   4   2 -10    4.62    8.97
  -3  -3   9    0.68    8.02
   3   3  -9    1.36    8.42
  -2  -4   8   40.36    8.15
   2   4  -8   44.30    7.88
  -1  -5   7  185.47   18.21
   1   5  -7  175.82   14.13
   0  -6   6  266.05   21.20
   0   6  -6  277.05   15.49
   1  -7   5  230.04   11.96
  -1   7  -5  234.25   12.50
   2  -8   4   25.95    6.66
  -2   8  -4   40.49    7.20
   3  -9   3   -6.39    7.07
  -3   9  -3    4.08    7.20
   4 -10   2   -1.49    8.15
  -4  10  -2   12.91    8.42
   5 -11   1   34.51    8.56
  -5  11  -1   47.83    8.83
   6 -12   0   68.07    9.92
  -6  12   0   53.94   10.46
   7 -13  -1    9.10    9.65
  -7  13   1   -7.61   10.46
   8 -14  -2  145.12   13.72
  -8  14   2  149.19   16.58
   9 -15  -3   10.46   12.91
  -9  15   3   28.26   13.18
  10 -16  -4   29.35   12.09
 -10  16   4   31.52   14.00
  11 -17  -5    8.29   12.77
 -11  17   5    2.45   14.27
  12 -18  -6   14.00   13.59
 -12  18   6   -0.82   15.08
  13 -19  -7    2.85   13.04
 -13  19   7    1.36   13.59
  14 -20  -8    1.22   14.40
 -14  20   8    1.90   15.76
  15 -21  -9   14.13   12.36
 -15  21   9   19.29   16.85
  16 -22 -10   -6.93   14.67
 -16  22  10    7.61   18.21
  17 -23 -11  -12.09   14.67
 -17  23  11  -20.92   18.07
  18 -24 -12   23.37   16.31
 -18  24  12    7.88   20.65
  19 -25 -13   14.67   15.22
 -19  25  13   17.66   18.75
  20 -26 -14   -1.63   13.59
 -20  26  14   33.29   17.94
  21 -27 -15   -9.65   11.69
 -21  27  15    4.21   19.43
  22 -28 -16   -3.40   12.64
 -22  28  16    1.36   12.23
  23 -29 -17    6.52   20.11
 -22  14  28    5.16   14.67
  22 -14 -28   -5.30   14.95
 -21  13  27  -13.32   16.71
  21 -13 -27    3.53   14.13
 -20  12  26    9.78   21.88
  20 -12 -26    3.40   15.35
 -19  11  25  -16.17   32.47
  19 -11 -25   -1.22   15.35
 -18  10  24   43.34   29.76
  18 -10 -24   -4.76   14.27
 -17   9  23   16.17   26.36
  17  -9 -23   -6.11   14.13
 -16   8  22   11.82   27.45
  16  -8 -22    1.09   14.40
 -15   7  21    3.80   18.62
  15  -7 -21    4.89   16.44
 -14   6  20    8.56   16.85
  14  -6 -20   -1.36   14.81
 -13   5  19   41.71   23.23
  13  -5 -19   18.89   20.11
 -12   4  18   26.50   15.49
  12  -4 -18    8.29   14.27
 -11   3  17   44.70   22.96
  11  -3 -17   45.93   21.74
 -10   2  16   17.39   19.70
  10  -2 -16    6.66   18.48
  -9   1  15   -1.63   13.18
   9  -1 -15    5.03   10.87
  -8   0  14   69.84   12.64
   8   0 -14   73.10   11.41
  -7  -1  13    4.35   11.14
   7   1 -13   -8.42   10.46
  -6  -2  12  350.29   16.98
   6   2 -12  378.42   17.12
  -5  -3  11  284.93   15.49
   5   3 -11  283.85   15.49
  -3  -5   9   44.30    8.70
   3   5  -9   33.29    8.02
  -2  -6   8  296.35   14.40
   2   6  -8  274.74   21.06
  -1  -7   7  236.83   19.97
   1   7  -7  215.77   18.62
   0  -8   6  255.99   12.91
   0   8  -6  279.36   13.18
   1  -9   5  341.73   13.45
  -1   9  -5  345.94   14.13
   2 -10   4   12.77    6.93
  -2  10  -4    5.44    7.20
   3 -11   3  536.98   23.37
  -3  11  -3  484.40   25.82
   4 -12   2   81.93    9.78
  -4  12  -2   77.04   10.19
   5 -13   1   51.23   10.46
  -5  13  -1   54.08   11.41
   6 -14   0   72.42   11.28
  -6  14   0   75.55   11.82
   7 -15  -1    6.66   10.87
  -7  15   1    7.88   10.87
   8 -16  -2  142.13   14.40
  -8  16   2  153.00   14.81
   9 -17  -3   21.33   10.73
  -9  17   3   28.26   13.86
  10 -18  -4   35.74   13.86
 -10  18   4   34.65   14.81
  11 -19  -5    8.97   12.64
 -11  19   5   22.42   14.67
  12 -20  -6    9.38   12.23
 -12  20   6    9.24   15.22
  13 -21  -7   -5.44   11.96
 -13  21   7   -5.03   14.67
  14 -22  -8  -12.23   12.91
 -14  22   8    9.78   15.22
  15 -23  -9    3.80   13.45
 -15  23   9    5.30   17.12
  16 -24 -10  -13.59   12.64
 -16  24  10   12.23   15.22
  17 -25 -11   -3.94   13.72
 -17  25  11  -12.09   15.90
  18 -26 -12    9.92   15.35
 -18  26  12    5.84   16.98
  19 -27 -13   21.06   13.86
 -19  27  13    6.79   15.35
  20 -28 -14    6.25   13.04
 -20  28  14   -5.98   16.71
  21 -29 -15    5.16   12.09
 -21  29  15    2.99   13.18
  22 -30 -16   -7.61   11.41
  23 -13 -29    4.48    9.92
 -22  12  28    3.94   15.90
  22 -12 -28    2.58   12.64
 -21  11  27   -7.47   16.03
  21 -11 -27    3.13   13.04
 -20  10  26   10.05   16.71
  20 -10 -26  -20.52   15.08
 -19   9  25    6.66   17.53
  19  -9 -25    4.62   14.40
 -18   8  24    9.24   18.21
  18  -8 -24    1.49   13.45
 -17   7  23   -2.99   19.02
  17  -7 -23   17.66   15.90
 -16   6  22   -0.82   21.47
  16  -6 -22   -4.08   18.62
 -15   5  21   -1.49   18.75
  15  -5 -21   31.66   20.79
 -14   4  20   -9.51   23.64
  14  -4 -20   29.76   20.25
 -13   3  19  -29.21   23.37
  13  -3 -19   11.96   22.01
 -12   2  18   -8.83   23.37
  12  -2 -18   -2.31   20.65
 -11   1  17   23.91   18.89
  11  -1 -17    7.74   18.07
 -10   0  16   73.51   15.35
  10   0 -16   77.86   13.45
  -9  -1  15  -29.08   19.29
  -8  -2  14  128.13   14.67
   8   2 -14  161.83   13.45
  -7  -3  13   13.45   11.82
   7   3 -13   -2.04   11.14
  -6  -4  12   55.03    9.92
   6   4 -12   66.44    9.38
  -5  -5  11   11.41    9.92
   5   5 -11   -0.95    9.51
  -4  -6  10  211.02   13.04
   4   6 -10  228.95   13.18
  -3  -7   9  178.27   11.41
   3   7  -9  182.89   16.44
  -2  -8   8   54.49    8.97
   2   8  -8   63.73    8.42
  -1  -9   7  331.81   21.33
   1   9  -7  310.48   14.27
   0 -10   6   51.09    7.20
   0  10  -6   55.17    7.74
   1 -11   5   43.21   10.60
  -1  11  -5   54.76    8.02
   2 -12   4   66.72    8.15
  -2  12  -4   47.83    9.10
   3 -13   3   35.19   11.96
  -3  13  -3   29.62   13.86
   4 -14   2  166.45   17.66
  -4  14  -2  169.30   12.23
   5 -15   1    7.07    9.92
  -5  15  -1    9.24   10.19
   6 -16   0   91.31   10.87
  -6  16   0   78.26   12.23
   7 -17  -1    1.90   11.41
  -7  17   1  -18.75   13.32
   8 -18  -2   22.69   11.69
  -8  18   2   17.80   13.86
   9 -19  -3   13.86   13.45
  -9  19   3   -3.94   16.17
  10 -20  -4   -8.15   18.07
 -10  20   4  -12.23   20.79
  11 -21  -5   -8.70   19.70
 -11  21   5   13.04   16.03
  12 -22  -6    3.80   11.55
 -12  22   6   -4.48   17.12
  13 -23  -7   15.90   13.32
 -13  23   7   -3.94   16.44
  14 -24  -8    9.10   14.00
 -14  24   8    3.80   16.98
  15 -25  -9   -7.20   16.31
 -15  25   9   -2.99   17.12
  16 -26 -10   13.32   16.17
 -16  26  10  -14.27   18.34
  17 -27 -11  -10.05   10.87
 -17  27  11    8.02   14.95
  18 -28 -12   -2.17   13.72
 -18  28  12   -0.54   14.95
  19 -29 -13    3.80   13.45
 -19  29  13    2.85   16.58
  20 -30 -14    5.03   11.82
 -20  30  14   20.11   22.69
  21 -31 -15    2.45   11.82
  22 -32 -16   -8.29   15.35
  24 -12 -30   -5.71   14.95
 -23  11  29   -2.85   14.81
  23 -11 -29    8.42   10.19
 -22  10  28   -1.63   14.27
  22 -10 -28   -5.44   12.23
 -21   9  27    3.67   19.97
  21  -9 -27    5.16   16.85
 -20   8  26  -12.91   18.48
  20  -8 -26   -9.51   14.40
 -19   7  25    6.66   16.44
  19  -7 -25  -11.69   13.86
 -18   6  24   -3.26   16.44
  18  -6 -24    9.51   15.08
 -17   5  23    5.71   18.48
  17  -5 -23    0.82   15.90
 -16   4  22   -3.13   23.64
  16  -4 -22   18.34   23.51
 -15   3  21   18.48   16.03
  15  -3 -21   -8.70   14.67
 -14   2  20   17.39   23.51
  14  -2 -20    8.56   19.57
 -13   1  19  -25.68   22.15
  13  -1 -19   13.59   19.02
 -12   0  18   -6.11   20.11
  12   0 -18   19.43   14.40
 -11  -1  17  -18.21   20.11
  11   1 -17   -1.09   12.50
 -10  -2  16   24.73   12.91
  10   2 -16    7.07   11.96
  -9  -3  15   -8.70   11.69
   9   3 -15    9.92   11.55
  -8  -4  14    6.52   12.36
   8   4 -14   10.19   10.60
  -7  -5  13   35.06   10.73
   7   5 -13   35.87   10.19
  -6  -6  12   59.38    9.78
   6   6 -12   56.39   10.19
  -5  -7  11   60.06    9.51
   5   7 -11   74.19    9.38
  -4  -8  10    0.82    8.83
   4   8 -10    3.53   11.14
  -3  -9   9   41.71    8.56
   3   9  -9   41.85    8.29
  -2 -10   8   12.77    8.29
   2  10  -8   -0.14    7.88
  -1 -11   7    5.03   10.87
   1  11  -7   21.06   11.01
   0 -12   6   60.87    8.29
   0  12  -6   65.36    8.02
   1 -13   5   76.50   10.46
  -1  13  -5   55.85   11.55
   2 -14   4  114.41    9.78
  -2  14  -4  125.55   10.19
   3 -15   3   -2.45    8.83
  -3  15  -3    3.94    9.10
   4 -16   2    6.93    9.65
  -4  16  -2   14.95   10.05
   5 -17   1   34.38   10.46
  -5  17  -1   30.16   11.28
   6 -18   0   -2.17   12.77
  -6  18   0   22.96   16.44
   7 -19  -1    8.29   11.28
  -7  19   1    5.44   11.96
   8 -20  -2    4.48   13.18
  -8  20   2   -8.70   14.27
   9 -21  -3   -0.14   18.34
  -9  21   3    8.15   14.54
  10 -22  -4  -14.27   19.02
 -10  22   4    7.88   15.08
  11 -23  -5   11.55   13.18
 -11  23   5   -6.39   14.81
  12 -24  -6    5.84   14.13
 -12  24   6   -5.44   17.12
  13 -25  -7  -14.13   15.22
 -13  25   7   -6.93   16.44
  14 -26  -8    5.57   13.32
 -14  26   8    8.15   17.80
  15 -27  -9    3.80   12.50
 -15  27   9  -12.36   16.98
  16 -28 -10   12.64   12.36
 -16  28  10   -5.03   15.49
  17 -29 -11   -5.16   13.59
 -17  29  11    6.93   14.81
  18 -30 -12    2.85   10.33
 -18  30  12    4.08   13.04
  19 -31 -13   13.32   21.88
 -19  31  13   19.84   22.28
  20 -32 -14    4.08    9.24
  21 -33 -15   -1.22    7.47
  24 -10 -30   -0.14   17.39
 -23   9  29    2.45   13.04
  23  -9 -29   -9.92   10.60
 -22   8  28    5.57   16.17
  22  -8 -28   -5.84   12.77
 -21   7  27   -9.78   17.66
  21  -7 -27   -5.84   13.59
 -20   6  26   -4.89   16.17
  20  -6 -26   -6.11   11.55
 -19   5  25    8.97   18.21
  19  -5 -25   19.84   14.54
 -18   4  24  -12.64   17.94
  18  -4 -24  -11.41   13.72
 -17   3  23   19.84   23.91
  17  -3 -23   22.28   21.33
 -16   2  22   -6.66   26.09
  16  -2 -22   28.26   22.56
 -15   1  21   27.04   22.83
  15  -1 -21   26.90   21.20
 -14   0  20   20.52   27.04
  14   0 -20   10.05   24.19
 -13  -1  19   -6.66   15.90
  13   1 -19   -2.04   14.95
 -12  -2  18    9.78   24.32
  12   2 -18    6.66   23.64
 -11  -3  17   67.12   15.35
  11   3 -17   37.37   13.72
 -10  -4  16   25.41   14.00
  10   4 -16   31.39   11.41
  -9  -5  15   79.90   13.59
   9   5 -15   77.72   12.77
  -8  -6  14   -1.09   11.28
   8   6 -14   32.34   11.01
  -7  -7  13   93.21   12.77
   7   7 -13  113.73   12.64
  -6  -8  12   -8.70   14.40
   6   8 -12   12.50   10.87
  -5  -9  11   44.02   10.73
   5   9 -11   60.60   16.03
  -4 -10  10  148.24   12.09
   4  10 -10  162.24   11.82
  -3 -11   9   65.90    7.88
   3  11  -9   55.03   10.73
   2  12  -8  153.54   18.07
  -1 -13   7   -1.63   11.28
   0 -14   6   82.61    8.83
   0  14  -6   68.07    9.38
   1 -15   5   20.52    8.56
  -1  15  -5   -2.72    9.38
   2 -16   4    4.21    8.97
  -2  16  -4    4.89   10.05
   3 -17   3   76.23   15.63
  -3  17  -3   50.27   10.87
   4 -18   2   54.21   11.96
  -4  18  -2   29.89   11.69
   5 -19   1   54.35   10.46
  -5  19  -1   51.50   12.09
   6 -20   0   -7.61   15.63
  -6  20   0    0.54   13.72
   7 -21  -1    4.35   12.64
  -7  21   1    2.04   13.32
   8 -22  -2   -8.83   11.14
  -8  22   2    5.71   12.77
   9 -23  -3  -14.67   11.96
  -9  23   3   18.07   14.54
  10 -24  -4  -22.56   11.96
 -10  24   4    4.48   14.67
  11 -25  -5    5.16   12.23
 -11  25   5   10.87   14.54
  12 -26  -6    5.98   13.04
 -12  26   6    0.14   14.95
  13 -27  -7   -1.22   13.32
 -13  27   7    9.92   14.81
  14 -28  -8   -1.36   13.86
 -14  28   8   -5.30   16.71
  15 -29  -9   -2.17   11.41
 -15  29   9  -10.73   16.98
  16 -30 -10  -11.14   12.23
 -16  30  10    9.51   14.81
  17 -31 -11  -10.19   11.96
 -17  31  11    0.14   25.14
  18 -32 -12   -3.26   19.70
 -18  32  12   -3.53   27.99
  19 -33 -13   -3.53    9.10
 -19  33  13    0.27   18.89
  20 -34 -14    1.49    6.79
 -20  34  14   -9.10   15.90
 -24   8  30   37.91   22.28
  24  -8 -30    3.53   10.73
 -23   7  29    1.22   18.62
  23  -7 -29   -7.20   11.69
 -22   6  28    6.39   16.85
  22  -6 -28    6.93   12.64
 -21   5  27    2.45   17.12
  21  -5 -27   -4.76   11.69
 -20   4  26   17.80   30.30
  20  -4 -26   -3.53   15.49
 -19   3  25  -13.18   21.88
  19  -3 -25    9.65   14.54
 -18   2  24    6.39   23.78
  18  -2 -24    9.92   21.60
 -17   1  23   -5.57   24.87
  17  -1 -23    7.34   22.15
 -16   0  22   -5.30   28.40
  16   0 -22    1.63   28.13
 -15  -1  21    6.66   26.63
  15   1 -21   -7.34   25.68
 -14  -2  20   -8.56   22.28
  14   2 -20  -16.85   19.02
 -13  -3  19   -5.98   14.00
  13   3 -19   -8.15   12.50
 -12  -4  18   43.89   15.63
  12   4 -18   39.81   13.45
 -11  -5  17  -14.54   13.72
  11   5 -17   18.48   14.95
 -10  -6  16   23.91   11.55
  10   6 -16   -1.09   10.60
  -9  -7  15   27.58   12.77
   9   7 -15   40.76   11.69
  -8  -8  14   19.57   11.41
   8   8 -14    3.13   10.60
  -7  -9  13   54.35   11.69
   7   9 -13   68.75   11.96
  -6 -10  12   -7.61   10.05
   6  10 -12   15.90   15.35
  -5 -11  11  112.91   11.28
   5  11 -11  115.36   11.96
  -4 -12  10   66.31   10.05
   4  12 -10   56.25   10.05
  -3 -13   9   39.54   13.72
   3  13  -9   35.74   14.81
   2  14  -8  135.20   17.12
  -1 -15   7  -24.73   11.82
   1  15  -7   10.33   11.96
   0 -16   6   86.42   10.05
   0  16  -6   79.35   11.01
   1 -17   5   20.38    8.56
  -1  17  -5    7.07   10.46
   2 -18   4   27.72   10.73
  -2  18  -4   39.54   11.41
   3 -19   3    3.40   10.60
  -3  19  -3    8.42   11.01
   4 -20   2    0.82   10.73
  -4  20  -2   14.81   10.73
   5 -21   1   13.59   11.41
  -5  21  -1   19.84   11.82
   6 -22   0    8.42   10.33
  -6  22   0  -15.08   12.50
   7 -23  -1   -3.26   10.73
  -7  23   1    6.11   13.86
   8 -24  -2    7.88   18.62
  -8  24   2   -6.79   23.23
   9 -25  -3  -14.67   13.45
  -9  25   3    4.08   15.35
  10 -26  -4    3.53   13.45
 -10  26   4    5.16   14.95
  11 -27  -5   -3.40   13.32
 -11  27   5   -6.79   16.44
  12 -28  -6    7.74   13.59
 -12  28   6    9.10   15.22
  13 -29  -7    2.58   11.69
 -13  29   7    1.22   16.58
  14 -30  -8   -3.67   11.69
 -14  30   8    8.56   14.00
  15 -31  -9   -0.68   12.64
 -15  31   9    0.95   13.86
  16 -32 -10    1.09   11.82
 -16  32  10    4.76   15.22
  17 -33 -11   -8.29   10.05
 -17  33  11   -7.61   14.95
  18 -34 -12   26.50   19.43
 -18  34  12   -1.63   18.89
  19 -35 -13   -1.90   16.71
 -25   7  31   -7.88   20.79
  25  -7 -31   -1.09   17.39
 -24   6  30  -13.59   27.45
  24  -6 -30    8.70   11.28
 -23   5  29    2.58   14.95
  23  -5 -29    3.40   11.41
 -22   4  28   -0.95   14.67
  22  -4 -28   10.05   12.23
 -21   3  27    7.34   15.90
  21  -3 -27   19.02   12.09
 -20   2  26   -5.84   22.69
  20  -2 -26   17.26   18.48
 -19   1  25  -11.28   21.47
  19  -1 -25   -4.35   20.11
 -18   0  24   27.85   29.08
  18   0 -24  -14.13   24.19
 -17  -1  23   12.77   21.47
  17   1 -23    5.30   20.65
 -16  -2  22  -12.50   23.23
  16   2 -22    2.72   19.43
 -15  -3  21  -36.14   22.56
  15   3 -21   24.59   19.84
 -14  -4  20   -0.27   13.59
  14   4 -20    8.83   12.77
 -13  -5  19   12.09   13.45
  13   5 -19   11.41   12.36
 -12  -6  18    1.49   12.36
  12   6 -18   -6.66   11.14
 -11  -7  17   57.88   14.27
  11   7 -17   36.82   11.41
 -10  -8  16  -12.36   12.50
  10   8 -16  -17.12   11.69
  -9  -9  15   61.69   13.32
   9   9 -15   72.56   12.50
  -8 -10  14    6.52   10.46
   8  10 -14   -4.62    9.10
  -7 -11  13   -1.90   11.69
   7  11 -13   14.54   17.12
  -6 -12  12   51.90   11.28
   6  12 -12   37.64    9.65
  -5 -13  11    9.24    9.78
   5  13 -11    5.03   10.05
   4  14 -10  208.16   19.97
   3  15  -9  114.00   17.26
   2  16  -8  143.62   10.73
  -1 -17   7   -0.82   11.82
   1  17  -7   -8.97    9.78
   0 -18   6   15.35   10.05
   0  18  -6   10.05   10.60
   1 -19   5   52.31   10.87
  -1  19  -5   52.18   11.96
   2 -20   4    3.94   10.33
  -2  20  -4    3.67   11.01
   3 -21   3   49.73   12.09
  -3  21  -3   42.67   12.64
   4 -22   2    3.67   15.76
  -4  22  -2    0.00   10.60
   5 -23   1   10.33   11.28
  -5  23  -1   19.43   11.28
   6 -24   0   11.01   11.69
  -6  24   0    1.90   11.69
   7 -25  -1   12.77   10.33
  -7  25   1   -3.94   11.96
   8 -26  -2  -10.19   11.82
  -8  26   2    5.16   14.67
   9 -27  -3    4.76   10.87
  -9  27   3    5.16   14.13
  10 -28  -4   -9.24   14.81
 -10  28   4   -2.99   17.80
  11 -29  -5   -2.72   11.28
 -11  29   5   11.55   14.40
  12 -30  -6   -2.58   11.55
 -12  30   6    3.94   13.59
  13 -31  -7   -1.09   12.36
 -13  31   7    1.36   11.55
  14 -32  -8    5.44   12.64
 -14  32   8   12.36   12.77
  15 -33  -9    5.16   10.60
 -15  33   9    2.72   10.87
  16 -34 -10   -1.90    8.02
 -16  34  10    1.49   12.09
  17 -35 -11    9.78   16.17
 -17  35  11   11.96   14.13
  18 -36 -12    0.27   13.45
 -19  37  13   28.40   24.32
 -25   5  31   17.94   18.34
  25  -5 -31    3.26   10.87
 -24   4  30    7.34   14.95
  24  -4 -30    5.98   10.73
 -23   3  29   -5.16   15.35
  23  -3 -29   -3.94   12.77
 -22   2  28    3.67   13.45
  22  -2 -28   -5.30    9.24
 -21   1  27  -12.23   20.79
  21  -1 -27    3.53   18.89
 -20   0  26   -3.26   25.41
  20   0 -26   -5.98   23.37
 -19  -1  25   17.94   20.65
  19   1 -25    0.95   18.48
 -18  -2  24   -1.63   19.97
  18   2 -24  -20.79   21.74
 -17  -3  23   15.90   22.42
  17   3 -23    2.04   20.25
 -16  -4  22   -8.29   14.40
  16   4 -22    8.29   20.38
 -15  -5  21   10.73   14.67
  15   5 -21    1.49   15.49
 -14  -6  20  -18.62   14.00
  14   6 -20   -1.36   13.18
 -13  -7  19    1.90   15.08
  13   7 -19    0.95   14.95
 -12  -8  18    8.83   12.64
  12   8 -18    3.80   12.23
 -11  -9  17    0.54   12.09
  11   9 -17    1.63   11.96
 -10 -10  16   -2.04   12.50
  10  10 -16   22.69   11.96
  -9 -11  15   13.32   10.87
   9  11 -15    5.71   11.69
  -8 -12  14   11.69   10.46
   8  12 -14   22.01   16.98
  -7 -13  13    1.09   10.87
   7  13 -13    9.78   10.33
  -6 -14  12   19.29   10.33
   6  14 -12   24.05   10.33
  -5 -15  11   18.21    9.24
   5  15 -11    7.34   14.67
  -4 -16  10   47.56   12.50
   4  16 -10   20.52   14.40
  -3 -17   9    7.20   13.32
   3  17  -9   23.78   13.86
  -2 -18   8    8.70   13.04
   2  18  -8   14.27   10.60
  -1 -19   7   13.04    9.78
   1  19  -7   15.49   10.46
   0 -20   6    7.47   10.05
   0  20  -6    3.94   11.28
   1 -21   5   15.49   12.91
  -1  21  -5    8.15   13.72
   2 -22   4   -1.22   10.33
  -2  22  -4   -6.25   11.01
   3 -23   3    2.99   10.33
  -3  23  -3   16.03   11.41
   4 -24   2   -4.48   10.60
  -4  24  -2   10.05   11.82
   5 -25   1    8.70   11.01
  -5  25  -1    1.63   12.23
   6 -26   0   11.55   11.96
  -6  26   0  -16.17   19.70
   7 -27  -1    7.47   12.50
  -7  27   1   -6.79   12.77
   8 -28  -2    3.67   12.50
  -8  28   2   -2.17   14.27
   9 -29  -3   13.72   12.36
  -9  29   3   -2.45   13.04
  10 -30  -4   -3.40   11.96
 -10  30   4    1.09   14.00
  11 -31  -5   -3.53   12.23
 -11  31   5   21.60   14.95
  12 -32  -6    2.04   12.50
 -12  32   6    1.36   14.54
  13 -33  -7    2.17   11.82
 -13  33   7   -0.14   10.73
  14 -34  -8    3.80    9.10
 -14  34   8   -1.22    9.51
  15 -35  -9    0.41   10.05
 -15  35   9   -2.17    8.70
  16 -36 -10   -2.45    9.51
 -16  36  10   10.73   12.23
 -18  38  12    0.27   14.95
 -26   4  32    0.82   14.00
  26  -4 -32    8.56   11.82
 -25   3  31    1.63   14.67
  25  -3 -31    8.97   13.72
 -24   2  30    4.21   15.35
  24  -2 -30   -9.92   12.36
 -23   1  29    9.92   14.95
  23  -1 -29    3.94   11.82
 -22   0  28   -1.77   20.25
  22   0 -28    6.25   14.40
 -21  -1  27   21.74   26.50
  21   1 -27    9.24   24.46
 -20  -2  26  -11.55   20.65
  20   2 -26   -8.56   19.43
 -19  -3  25    0.68   20.79
  19   3 -25  -18.48   18.34
  18   4 -24   -4.89   22.96
 -17  -5  23  -23.78   24.32
  17   5 -23    8.97   12.91
 -16  -6  22    2.45   14.54
  16   6 -22    8.70   12.23
 -15  -7  21   -3.40   14.00
  15   7 -21    2.58   13.04
 -14  -8  20    2.17   11.96
  14   8 -20   -5.98   12.36
 -13  -9  19    2.45   12.77
  13   9 -19    5.84   10.87
 -12 -10  18   10.73   11.41
  12  10 -18    0.95   12.50
 -11 -11  17   23.37   11.96
  11  11 -17   16.17   12.36
 -10 -12  16    2.58   10.87
  10  12 -16    4.08   10.87
  -9 -13  15   -3.53   10.87
   9  13 -15  -21.74   17.12
  -8 -14  14   -6.79   10.33
   8  14 -14   12.36    9.78
  -7 -15  13    1.77    9.24
   7  15 -13   -8.97   10.60
  -6 -16  12   33.56    9.92
   6  16 -12   22.56    8.83
  -5 -17  11   14.13   10.05
   5  17 -11   13.86   11.01
  -4 -18  10   68.48    9.78
   4  18 -10   53.67   15.63
  -3 -19   9   -5.03   12.64
   3  19  -9    6.93   10.87
  -2 -20   8    2.85   12.36
   2  20  -8   -6.66   10.87
  -1 -21   7   -3.13   10.33
   1  21  -7   13.18   10.73
   0 -22   6    4.21   10.60
   0  22  -6    8.29   11.41
   1 -23   5   13.04    9.78
  -1  23  -5    0.00   11.41
   2 -24   4  -10.73    9.38
  -2  24  -4   11.82   11.14
   3 -25   3   -7.74   10.46
  -3  25  -3    7.61   11.28
   4 -26   2   -5.44   10.87
  -4  26  -2   -7.20   13.18
   5 -27   1   -8.70   11.28
  -5  27  -1   -5.71   12.50
   6 -28   0   12.91   11.41
  -6  28   0   -4.89   13.04
   7 -29  -1    5.03   11.41
  -7  29   1   -9.78   12.36
   8 -30  -2    1.36   11.01
  -8  30   2    4.76   13.86
   9 -31  -3    8.56   11.41
  -9  31   3   -0.68   13.86
  10 -32  -4    0.82   10.46
 -10  32   4   11.69   14.54
  11 -33  -5    6.25   11.28
 -11  33   5   -4.62   14.00
  12 -34  -6    0.00    9.78
 -12  34   6    1.49   10.73
  13 -35  -7   14.27   11.69
 -13  35   7    8.02   11.14
  14 -36  -8   -5.03    8.02
 -14  36   8   -0.68   10.19
  15 -37  -9    0.95    9.38
 -15  37   9    8.83   13.86
  16 -38 -10    4.35   10.19
 -26   2  32    0.00   14.95
  26  -2 -32    6.25   11.41
 -25   1  31    0.82   10.19
  25  -1 -31   -1.90    9.92
 -24   0  30    1.09   12.23
  24   0 -30    9.10   11.55
 -23  -1  29    1.90   24.87
  23   1 -29   -6.11   22.42
 -22  -2  28   -7.20   19.84
  22   2 -28   33.97   19.70
 -21  -3  27   13.86   21.20
  21   3 -27   -6.11   19.97
 -20  -4  26   24.87   22.96
  20   4 -26   -1.49   21.06
 -19  -5  25   -2.99   17.94
  19   5 -25   -5.98   18.21
 -18  -6  24    0.41   11.82
  18   6 -24    3.53   11.41
 -17  -7  23   11.55   14.27
  17   7 -23   10.60   11.82
 -16  -8  22    9.51   12.36
  16   8 -22    2.85   14.67
 -15  -9  21   -0.95   12.23
  15   9 -21    0.00   12.50
 -14 -10  20    5.98   12.50
  14  10 -20   -2.45   11.55
 -13 -11  19    4.48   12.09
  13  11 -19   -0.54   16.71
 -12 -12  18   -3.53    9.24
  12  12 -18   -3.13    9.92
 -11 -13  17   10.87   11.28
  11  13 -17    2.99   17.94
 -10 -14  16   13.45   11.55
  10  14 -16   15.08   16.31
  -9 -15  15    8.02   15.76
   9  15 -15   -3.53   16.58
  -8 -16  14    4.89   10.05
   8  16 -14    4.89   11.28
  -7 -17  13   10.33    9.38
   7  17 -13    2.45   10.19
  -6 -18  12   11.14   13.72
   6  18 -12   14.95   10.46
  -5 -19  11   15.22    8.29
   5  19 -11   12.36    9.38
  -4 -20  10   -1.63    9.92
   4  20 -10   -1.77   10.60
  -3 -21   9   -2.17   12.23
   3  21  -9  -10.46   10.60
  -2 -22   8   -2.58   12.23
   2  22  -8    3.13   10.73
  -1 -23   7   13.45    9.51
   1  23  -7   10.46   10.60
   0 -24   6  -10.19   10.19
   0  24  -6   -2.31    9.92
   1 -25   5    1.09   10.46
  -1  25  -5    2.31   11.55
   2 -26   4    0.00    9.51
  -2  26  -4   -0.27   11.28
   3 -27   3    8.56   14.40
  -3  27  -3   -8.02   11.82
   4 -28   2    0.82   10.05
  -4  28  -2    2.17   20.65
   5 -29   1    1.77    9.78
  -5  29  -1    2.04   17.94
   6 -30   0    1.22   11.28
  -6  30   0   11.55   13.59
   7 -31  -1   -8.15   11.41
  -7  31   1   -2.31   20.52
   8 -32  -2   10.73    9.65
  -8  32   2   -0.95   12.23
   9 -33  -3   -4.08    9.24
  -9  33   3    4.08   12.36
  10 -34  -4   12.09   12.09
 -10  34   4    1.90   13.45
  11 -35  -5   -8.97   11.01
 -11  35   5   -3.80   13.18
  12 -36  -6   -5.30   10.19
 -12  36   6    3.13   12.09
  13 -37  -7    1.09    8.70
 -13  37   7   10.05   10.87
  14 -38  -8    0.27    8.70
 -14  38   8   15.63   14.67
  15 -39  -9    2.31   13.45
 -26   0  32   10.46   11.28
  26   0 -32   -3.67   14.54
 -25  -1  31   -4.35    9.78
  25   1 -31    2.45   11.41
 -24  -2  30    3.40   11.41
  24   2 -30   -1.36   11.69
 -23  -3  29  -14.40   20.79
  23   3 -29   -4.89   17.80
 -22  -4  28  -19.43   23.51
  22   4 -28   19.43   21.33
 -21  -5  27  -14.27   21.33
  21   5 -27  -10.87   17.80
 -20  -6  26   -5.16   13.72
  20   6 -26   -2.04   16.44
 -19  -7  25    5.71   12.09
  19   7 -25    3.40   11.28
 -18  -8  24   -2.99   15.35
  18   8 -24   -4.08   13.86
 -17  -9  23    9.38   13.32
  17   9 -23    3.94   11.69
 -16 -10  22    7.34   13.18
  16  10 -22    1.77   12.50
 -15 -11  21  -11.41   13.59
  15  11 -21   -2.58   12.09
 -14 -12  20    0.95   14.27
  14  12 -20    8.29   11.55
 -13 -13  19   13.72   12.64
  13  13 -19   11.82   11.01
 -12 -14  18   12.50   11.69
  12  14 -18    9.10   16.71
 -11 -15  17   -9.65   10.19
  11  15 -17   -6.66   10.73
 -10 -16  16   -2.58   10.60
  10  16 -16   -5.84    9.65
  -9 -17  15    9.51    9.65
   9  17 -15   -1.49   10.73
  -8 -18  14    2.72    8.83
   8  18 -14   -9.51   14.67
  -7 -19  13   13.86   13.18
   7  19 -13    4.62   10.60
  -6 -20  12    5.57    9.38
   6  20 -12    6.79    9.78
  -5 -21  11   -1.22    9.78
   5  21 -11   -5.71    9.78
  -4 -22  10   -5.57   14.67
   4  22 -10   -4.62   10.19
  -3 -23   9    4.76   11.69
   3  23  -9    0.41   10.19
  -2 -24   8  -18.07   12.50
   2  24  -8    2.58   10.33
  -1 -25   7    9.10   14.54
   1  25  -7   -5.03   11.14
   0 -26   6   -9.10    9.10
   0  26  -6   10.87   15.08
   1 -27   5   -2.31    9.78
  -1  27  -5   16.58   10.73
   2 -28   4    2.99   12.64
  -2  28  -4   -4.76   18.07
   3 -29   3   -1.49    9.78
  -3  29  -3    5.03   11.41
   4 -30   2   -1.90   13.18
  -4  30  -2  -12.91   18.75
   5 -31   1   -4.89   14.00
  -5  31  -1    4.89   19.29
   6 -32   0   -5.57   10.87
  -6  32   0    6.66   12.50
   7 -33  -1   -4.48   13.04
  -7  33   1  -14.67   13.32
   8 -34  -2    2.31   10.33
  -8  34   2   -0.82   10.73
   9 -35  -3    3.94   11.69
  -9  35   3   -2.31   13.18
  10 -36  -4   -1.22   10.87
 -10  36   4    8.42   13.18
  11 -37  -5    0.00    9.51
 -11  37   5    1.36    9.10
  12 -38  -6    2.58    7.74
 -12  38   6   -8.56   11.55
  13 -39  -7   -6.25    8.29
 -13  39   7   -3.40   10.60
  14 -40  -8   -3.80   10.46
 -26  -2  32   -6.93   16.58
  26   2 -32  -14.81   16.58
 -25  -3  31   -3.26   10.73
  25   3 -31   -1.49   17.94
 -24  -4  30   -3.13   14.00
  24   4 -30   -8.83   15.90
 -23  -5  29   12.23   11.69
  23   5 -29    1.63   10.19
 -22  -6  28   27.04   20.11
  22   6 -28   10.46   17.94
 -21  -7  27    5.84   13.04
  21   7 -27   10.33   13.04
 -20  -8  26    2.31   13.32
  20   8 -26    3.80   10.19
 -19  -9  25    0.95   12.09
  19   9 -25   -2.45   10.05
 -18 -10  24    7.74   13.18
  18  10 -24   -2.04   12.91
 -17 -11  23  -17.80   21.06
  17  11 -23    0.27   13.72
 -16 -12  22   -7.34   12.91
  16  12 -22   -7.34   13.59
 -15 -13  21   -1.63   11.69
  15  13 -21   -4.08   12.50
 -14 -14  20    4.35   12.23
  14  14 -20  -15.35   19.84
 -13 -15  19    5.84   11.96
  13  15 -19   16.98   17.53
 -12 -16  18   -5.03   10.60
  12  16 -18    2.99   12.09
 -11 -17  17   -1.63   10.46
  11  17 -17    5.16    9.24
 -10 -18  16    5.57   10.46
  10  18 -16   22.56   16.58
  -9 -19  15    9.92    9.24
   9  19 -15   19.57   17.39
  -8 -20  14    1.09   13.45
   8  20 -14   -2.99    9.78
  -7 -21  13   -8.29    9.24
   7  21 -13   14.67    9.51
  -6 -22  12   -1.77    9.10
   6  22 -12  -11.14   10.05
  -5 -23  11    1.09    8.42
   5  23 -11  -21.60   15.63
  -4 -24  10    2.99    9.10
   4  24 -10   18.48   11.41
  -3 -25   9   12.23   13.86
   3  25  -9    4.35   11.14
  -2 -26   8   -5.30   13.32
   2  26  -8    2.85   10.60
  -1 -27   7   -8.15   10.33
   1  27  -7    5.30   13.18
   0 -28   6   12.77   14.67
   0  28  -6   -3.67   10.87
   1 -29   5    3.67    9.38
  -1  29  -5   11.69   10.87
   2 -30   4    2.58   10.33
  -2  30  -4   -0.41   11.01
   3 -31   3    2.58    9.92
  -3  31  -3    8.56   11.41
   4 -32   2    4.48   13.45
  -4  32  -2   -2.31   11.55
   5 -33   1   -4.89   10.33
  -5  33  -1    7.47   11.41
   6 -34   0   -4.76    9.51
  -6  34   0   10.19   10.73
   7 -35  -1    3.67   10.19
  -7  35   1   -0.68   11.55
   8 -36  -2   -5.30    9.65
  -8  36   2   -3.94   19.57
   9 -37  -3    1.09    9.24
  -9  37   3    0.41   16.71
  10 -38  -4   -2.31    9.92
 -10  38   4    6.79   11.69
  11 -39  -5    0.54    7.20
  12 -40  -6   -3.13    7.20
 -27  -3  33    2.45    9.51
 -26  -4  32    0.41    9.92
  26   4 -32   -5.71   11.41
 -25  -5  31    1.22   10.05
  25   5 -31    6.39   16.85
 -24  -6  30    7.20   13.59
  24   6 -30   10.33   15.90
 -23  -7  29   -1.77   14.13
  23   7 -29    9.51   10.60
 -22  -8  28    0.68   11.82
  22   8 -28    4.08    9.78
 -21  -9  27   -0.41   13.32
  21   9 -27   -4.35   11.28
 -20 -10  26   -1.63   13.72
  20  10 -26   -1.09    9.92
 -19 -11  25    6.39   13.72
  19  11 -25    2.99   12.36
 -18 -12  24    1.49   10.87
  18  12 -24   -2.58    9.24
 -17 -13  23   13.45   12.23
  17  13 -23    5.44   11.41
 -16 -14  22   -2.72   11.55
  16  14 -22  -10.87   12.77
 -15 -15  21    6.39   11.01
  15  15 -21    8.97   17.80
 -14 -16  20   -6.52   11.55
 -13 -17  19    0.41   10.33
  13  17 -19   10.19   14.67
 -12 -18  18    4.62   15.49
  12  18 -18   -1.09   11.28
 -11 -19  17   -0.54   10.19
  11  19 -17    7.74   10.73
 -10 -20  16   -1.63   13.32
  10  20 -16   15.63   14.54
  -9 -21  15    4.21    9.24
   9  21 -15    2.72   10.73
  -8 -22  14    4.48    9.10
   8  22 -14   11.69   10.05
  -7 -23  13   -5.03    9.65
   7  23 -13    5.03   10.46
  -6 -24  12    0.54    8.70
   6  24 -12  -20.65   13.72
  -5 -25  11   13.18   12.50
   5  25 -11   16.71   10.33
  -4 -26  10   -6.25    9.10
   4  26 -10   11.82   10.33
  -3 -27   9    9.24   12.91
   3  27  -9   -4.21   11.14
  -2 -28   8   -5.84   13.32
   2  28  -8  -14.40   10.33
  -1 -29   7   11.69    8.97
   1  29  -7   -4.08    9.92
   0 -30   6    3.53    8.83
   0  30  -6    5.71   10.05
   1 -31   5    1.49    9.24
  -1  31  -5    6.93   10.87
   2 -32   4   -2.72    8.83
  -2  32  -4  -11.01   10.73
   3 -33   3   -5.30    8.83
  -3  33  -3    1.36   11.14
   4 -34   2    1.90    9.51
  -4  34  -2    7.20   10.87
   5 -35   1    6.66    9.65
  -5  35  -1   -4.76    9.38
   6 -36   0   -4.76    8.02
  -6  36   0    0.27   13.18
   7 -37  -1   -1.90    8.42
  -7  37   1   -1.63   17.39
   8 -38  -2    4.48    9.24
   9 -39  -3    0.41   11.14
  10 -40  -4    1.90    6.93
  11 -41  -5    4.48    6.79
 -27  -5  33    4.35    9.24
  27   5 -33   17.94   16.85
 -26  -6  32   -5.98    9.78
  26   6 -32   -7.20   12.36
 -25  -7  31   -5.57   11.69
 -24  -8  30    3.40   12.36
  24   8 -30  -10.33   16.71
 -23  -9  29   -2.17   13.59
  23   9 -29   -5.44    9.51
 -22 -10  28    9.92   12.64
  22  10 -28    2.17   10.19
 -21 -11  27   21.33   12.23
  21  11 -27    7.20   10.46
 -20 -12  26   14.67   10.73
  20  12 -26    3.80   11.82
 -19 -13  25  -16.85   16.58
  19  13 -25    0.00   11.14
 -18 -14  24    1.36   11.41
  18  14 -24    1.63   12.36
 -17 -15  23    7.20   12.50
  17  15 -23    1.22   14.95
 -16 -16  22   -9.10   10.87
  16  16 -22    9.24   14.67
 -15 -17  21   -8.97   10.87
  15  17 -21  -11.41    9.65
 -14 -18  20   -9.92   18.07
  14  18 -20   -0.95   10.19
 -13 -19  19    2.72   10.87
  13  19 -19   13.18   11.55
 -12 -20  18   -0.95    9.65
  12  20 -18   -6.39   10.33
 -11 -21  17   10.19    9.10
  11  21 -17    1.49    9.92
 -10 -22  16   -4.62    9.78
  10  22 -16   -4.21   10.87
  -9 -23  15    6.66    8.56
   9  23 -15   11.14   10.05
  -8 -24  14    2.58    9.51
   8  24 -14   -1.36    9.78
  -7 -25  13    2.85    8.02
   7  25 -13   -8.15   12.23
  -6 -26  12    4.21    8.29
   6  26 -12    8.42    9.78
  -5 -27  11    3.26    8.70
   5  27 -11   -5.03    9.51
  -4 -28  10    4.62    8.70
   4  28 -10    1.90    8.97
  -3 -29   9   -1.90   12.91
   3  29  -9   -3.53   10.05
  -2 -30   8   12.09   12.09
   2  30  -8   -2.58    9.38
  -1 -31   7   15.22    9.78
   1  31  -7   -2.99   12.09
   0 -32   6   -5.84    8.56
   0  32  -6    6.11    9.78
   1 -33   5   -2.45    9.10
  -1  33  -5    5.57   10.87
   2 -34   4    2.17    8.29
  -2  34  -4   14.00   10.87
   3 -35   3   -2.58    8.42
  -3  35  -3  -13.32   10.87
  -4  36  -2   -1.63    8.83
   5 -37   1   -2.17    8.83
  -5  37  -1   -5.30   11.28
   6 -38   0    1.63    8.15
   7 -39  -1    3.26    9.78
   8 -40  -2    3.80    9.65
   9 -41  -3   -2.45    6.25
 -27  -7  33   30.57   20.79
 -26  -8  32   22.56   17.66
 -25  -9  31   -6.11   18.48
 -24 -10  30    4.35   11.14
 -23 -11  29   -0.41   10.19
  23  11 -29    2.58    7.74
  22  12 -28   -0.41    7.61
 -21 -13  27    5.03   12.64
  21  13 -27    1.22    8.56
 -20 -14  26   -3.40   11.14
  20  14 -26    0.41    9.24
 -19 -15  25    7.07   14.81
  19  15 -25    0.54   14.27
 -18 -16  24    5.44   16.58
  18  16 -24    7.74   15.35
 -17 -17  23    7.20   11.69
  17  17 -23   -2.72   16.03
 -16 -18  22   -5.16   10.87
  16  18 -22   -8.15   11.96
 -15 -19  21   -4.48   10.87
  15  19 -21   -1.90    9.24
 -14 -20  20    3.80   10.19
  14  20 -20   -0.14   10.73
 -13 -21  19   -7.74   14.40
  13  21 -19   17.80   11.14
 -12 -22  18   -3.94    8.83
  12  22 -18   -0.95    9.51
 -11 -23  17    4.08    8.83
  11  23 -17   -0.95    9.78
 -10 -24  16   -6.66    9.51
  10  24 -16   -2.58    9.65
  -9 -25  15    3.13    8.97
   9  25 -15   -2.04    9.92
  -8 -26  14    3.94    8.42
   8  26 -14   -5.30   12.77
  -7 -27  13   -3.13    8.42
   7  27 -13    0.95    9.65
  -6 -28  12    2.31    8.29
   6  28 -12   -0.54    9.92
  -5 -29  11    7.20    7.61
   5  29 -11   -6.25    8.15
  -4 -30  10   -1.09    7.07
   4  30 -10   -3.67    9.38
  -3 -31   9   -8.97    8.02
   3  31  -9   -1.09    8.70
  -2 -32   8   -3.40   10.33
   2  32  -8   -5.98    8.29
  -1 -33   7   -3.53   10.46
   1  33  -7    1.09    7.74
   0 -34   6    5.30    8.15
   0  34  -6   -4.89   12.50
   1 -35   5   11.14    8.02
  -1  35  -5   -8.97   14.27
   2 -36   4    6.66    7.74
  -2  36  -4    8.15    8.97
  -3  37  -3   -1.09    8.15
  -4  38  -2   -7.34   12.09
   7 -41  -1    5.84    7.88
 -27  -9  33    4.35   16.98
 -26 -10  32   -0.95   12.50
 -23 -13  29    2.99    7.88
  23  13 -29    5.30    7.34
 -22 -14  28    1.49   12.23
  22  14 -28    2.45    7.07
 -21 -15  27    2.17   10.46
  21  15 -27    4.35   11.55
 -20 -16  26    0.95   10.05
  20  16 -26   -5.44   12.09
 -19 -17  25   -5.98   11.82
  19  17 -25    4.89   12.23
 -18 -18  24   -6.52   11.82
  18  18 -24   -5.30    8.97
  17  19 -23   -2.99    9.92
 -16 -20  22    0.68    9.65
  16  20 -22    3.80    9.92
 -15 -21  21  -15.49   12.77
  15  21 -21   24.73   15.22
 -14 -22  20    2.17    9.24
  14  22 -20    4.76   10.19
 -13 -23  19   -3.40    8.56
  13  23 -19    2.17   10.87
 -12 -24  18    3.67    8.02
  12  24 -18    2.72    9.51
 -11 -25  17    0.82   10.60
  11  25 -17    0.00    8.42
 -10 -26  16    1.09    8.70
  10  26 -16   -2.99    9.65
  -9 -27  15   -6.66   10.73
   9  27 -15   -8.97   12.50
  -8 -28  14   -4.08    7.47
   8  28 -14    5.84    8.97
  -7 -29  13    5.57    6.39
   7  29 -13    0.14    9.24
  -6 -30  12    0.00    6.25
   6  30 -12   -1.49    8.29
  -5 -31  11   -3.26    6.66
   5  31 -11   -0.54    7.88
  -4 -32  10    1.90    7.20
   4  32 -10    3.40    7.88
  -3 -33   9   -2.58    6.79
   3  33  -9    1.09    7.74
  -2 -34   8   -3.53    8.97
   2  34  -8    1.77    6.79
  -1 -35   7    0.27    7.88
   1  35  -7    1.90   10.46
   0 -36   6    0.27    6.93
   0  36  -6    2.45   11.14
   1 -37   5   -5.03    6.25
  -1  37  -5   -1.49   11.96
  -3  39  -3   -8.29   12.50
  -5  41  -1   -8.70    8.83
 -26 -12  32    7.61   18.62
 -25 -13  31    0.95   16.03
 -24 -14  30   -3.94   16.58
 -23 -15  29   -3.26   14.13
  23  15 -29    1.77    6.52
 -22 -16  28    5.71   16.44
  22  16 -28    3.40   10.19
 -21 -17  27    8.02   16.85
  21  17 -27   -3.40   12.64
 -20 -18  26   -0.41    8.29
  20  18 -26    4.76    7.47
 -19 -19  25   -1.77    8.29
  19  19 -25    5.30    7.61
 -18 -20  24   -1.09    7.61
  18  20 -24   -5.71   10.87
 -17 -21  23    0.68    8.83
  17  21 -23   -5.71    7.74
 -16 -22  22    3.40    9.24
  16  22 -22   -2.99   10.46
 -15 -23  21   -8.97   12.50
  15  23 -21   -0.27   16.17
 -14 -24  20   -4.76    7.20
  14  24 -20    0.00   14.40
 -13 -25  19    0.82    5.84
  13  25 -19    4.89   14.81
 -12 -26  18    1.63    6.25
  12  26 -18    0.54    8.29
 -11 -27  17   -3.53    6.25
  11  27 -17    1.90    7.61
 -10 -28  16    3.53    6.25
  10  28 -16   -3.13    8.02
  -9 -29  15    2.31    5.71
   9  29 -15    3.94    8.02
  -8 -30  14   -3.67    9.24
   8  30 -14    5.30    8.29
  -7 -31  13   10.19    8.15
   7  31 -13   -1.22   10.33
  -6 -32  12    0.54    4.48
   6  32 -12   -3.80    6.93
  -5 -33  11    1.77    8.29
   5  33 -11    4.35    6.79
  -4 -34  10    4.35    7.88
   4  34 -10   11.41   11.14
  -3 -35   9    1.09    5.57
   3  35  -9    2.04    7.74
  -2 -36   8    1.90    5.57
   2  36  -8   -0.27    7.61
 -26 -14  32   -6.39   13.18
 -25 -15  31    7.88   14.67
 -24 -16  30    3.13   13.72
 -23 -17  29   -1.49   13.18
 -22 -18  28   12.50   14.95
 -21 -19  27   -5.16   15.49
  21  19 -27    2.45    7.07
 -20 -20  26   -2.45   10.87
  20  20 -26   -0.54    7.20
 -19 -21  25    2.58    9.92
  19  21 -25    3.40   11.82
 -18 -22  24    4.48    8.42
 -17 -23  23    2.58    8.70
  17  23 -23    9.92   12.64
 -16 -24  22    1.22    8.15
  16  24 -22    2.17   12.91
 -15 -25  21   -1.63    7.20
  15  25 -21   -5.16   14.00
 -14 -26  20   -0.82    6.93
  14  26 -20   -2.72    7.47
 -13 -27  19    0.95    6.93
  13  27 -19   -0.27    8.56
 -12 -28  18    0.82    4.89
  12  28 -18   -3.26    6.93
 -11 -29  17    3.26    5.30
  11  29 -17   -3.26   10.46
 -10 -30  16   -2.17    4.89
  10  30 -16    0.54   10.19
  -9 -31  15    1.90    9.24
   8  32 -14   -9.78   10.73
  -7 -33  13    7.47    9.65
   7  33 -13    0.54   10.05
   6  34 -12   -3.94    9.24
  -3 -37   9   14.13    6.39
   3  37  -9    1.09    9.65
  -2 -38   8   -4.08    5.98
 -23 -19  29   -3.80    8.02
 -22 -20  28   -5.16   11.28
 -21 -21  27    0.14   10.60
  20  22 -26    3.80   11.96
 -19 -23  25   -2.72    8.56
 -18 -24  24    0.68    8.02
 -17 -25  23    2.58    9.65
 -16 -26  22   13.18   12.23
 -15 -27  21    5.84    5.84
 -14 -28  20   -3.53    5.57
  14  28 -20   -4.62   11.28
 -13 -29  19   -2.31    6.52
  13  29 -19    5.57    8.56
  12  30 -18    2.17    8.56
  11  31 -17    0.00    8.97
 -10 -32  16   -0.41    6.11
   8  34 -14    4.62    8.42
  -7 -35  13    0.41    5.44
   2  40  -8    2.04    8.02
 -21 -23  27   -1.63    8.70
  21  23 -27    1.49   10.33
 -16 -28  22    0.41    6.52
 -15 -29  21    1.49    5.98
 -14 -30  20   -3.40    7.74
 -11 -33  17   -1.09    4.89
  -6 -38  12    2.99    4.89
 -25 -23  17   -0.14    6.25
  26  22 -18    0.27    4.76
 -27 -21  19   -1.63    8.56
 -28 -20  20  -10.05   10.60
 -29 -19  21    1.63    8.29
 -30 -18  22   -1.36    7.88
 -31 -17  23    0.00    9.38
  23  23 -15    4.35    6.25
  24  22 -16    3.13    7.07
 -24 -22  16    5.98    6.39
  25  21 -17   -3.40    5.84
 -25 -21  17   -1.63    6.93
  26  20 -18   -1.49    9.65
 -26 -20  18   -1.90    6.93
  27  19 -19   -3.94    7.34
 -27 -19  19   -1.49    7.47
 -28 -18  20  -12.64    9.51
 -30 -16  22    3.94   11.55
 -31 -15  23    0.82    9.92
 -32 -14  24   -3.80   11.01
  21  23 -13   -1.36    7.74
  22  22 -14    1.90    5.57
 -22 -22  14    0.14    6.93
  23  21 -15   10.60    8.42
 -23 -21  15   -4.08    6.52
  24  20 -16    0.54    8.97
 -24 -20  16    1.63    7.34
  25  19 -17    1.90   10.19
 -25 -19  17   -2.72    7.07
  26  18 -18  181.12   19.29
 -26 -18  18    5.44    7.74
  27  17 -19   -6.25    7.74
 -27 -17  19   -3.67    8.15
  28  16 -20    3.40    6.66
 -28 -16  20    1.36    6.52
  29  15 -21   -1.49    6.11
 -29 -15  21    6.66   13.04
 -30 -14  22    0.95   11.82
  32  12 -24    3.13    9.51
 -32 -12  24    6.39   11.96
  33  11 -25    2.72    8.42
  20  22 -12    2.31    5.84
 -20 -22  12   -0.27    6.11
  21  21 -13    1.36    6.66
 -21 -21  13   -3.40    7.34
  22  20 -14    3.53    7.20
 -22 -20  14   -1.90    8.83
  23  19 -15   14.81   11.55
 -23 -19  15    0.41    6.11
  24  18 -16   -2.45   12.36
 -24 -18  16    2.58    5.98
  25  17 -17   -3.40    8.29
 -25 -17  17    5.44    8.97
  26  16 -18    2.31    8.02
 -26 -16  18    1.09    8.42
  27  15 -19   -0.82    7.34
 -27 -15  19    1.63    6.25
  28  14 -20   -2.17    7.88
  29  13 -21    1.09    8.97
 -29 -13  21   -3.13   12.77
  30  12 -22    0.95   10.46
 -30 -12  22   -0.41   13.04
  31  11 -23   16.85   11.28
 -31 -11  23    1.36    9.65
  32  10 -24    6.39   12.23
 -32 -10  24   -1.49   11.96
  33   9 -25   -3.13   10.05
  -3 -37  -5   -6.25    8.83
  -4 -36  -4    9.51    8.29
   5  35   3    4.62    7.20
 -18 -22  10   -5.44    6.52
  19  21 -11    0.54    6.11
 -19 -21  11    1.90    5.71
  20  20 -12   -3.94    9.78
 -20 -20  12    6.25    9.51
  21  19 -13   -3.40   10.05
 -21 -19  13    6.79   10.05
  22  18 -14    0.68   12.64
 -22 -18  14   -3.80    7.34
  23  17 -15   -1.49    8.02
 -23 -17  15    4.08   10.05
  24  16 -16   -1.49    8.56
 -24 -16  16    1.09    6.52
  25  15 -17    7.88    7.61
 -25 -15  17   -2.58   10.19
  26  14 -18    0.14    8.42
 -26 -14  18    0.41    6.93
  27  13 -19    0.95    8.97
 -27 -13  19   -0.27    6.66
  28  12 -20   -2.04   10.05
 -28 -12  20   -1.63   12.23
  29  11 -21   -2.85    9.51
 -29 -11  21   -5.30   12.09
  30  10 -22    4.76    9.65
 -30 -10  22   10.60   12.91
  31   9 -23   -4.08   11.96
  32   8 -24    6.93   11.41
  33   7 -25   -3.94    7.88
  34   6 -26    3.94   14.81
   2  36   6    5.03    9.10
  -2 -36  -6    2.04   10.87
   3  35   5   -7.74    8.97
  -3 -35  -5    0.14    5.84
   4  34   4   -0.54    6.11
  -4 -34  -4    0.27    4.89
  -5 -33  -3    2.17    5.44
   6  32   2    3.13    4.48
  -6 -32  -2    2.17    5.16
 -17 -21   9    0.41    4.89
  18  20 -10   -5.16    6.39
 -18 -20  10    6.52    5.98
  19  19 -11   -6.66    9.92
 -19 -19  11    4.08    9.24
  20  18 -12    1.49   10.05
 -20 -18  12    4.48    7.20
  21  17 -13   -8.97   12.77
 -21 -17  13    2.17    8.29
  22  16 -14   -0.82    8.42
 -22 -16  14    2.72    7.61
  23  15 -15   -3.40    8.02
 -23 -15  15   -6.11    7.74
  24  14 -16   -8.97    8.83
 -24 -14  16    3.26    8.42
  25  13 -17   -5.57   10.05
 -25 -13  17   -7.61    8.42
  26  12 -18   -1.22   10.60
 -26 -12  18    1.49    8.70
  27  11 -19   -1.22   10.87
 -27 -11  19   -5.71    9.38
  28  10 -20   -4.35    9.51
 -28 -10  20   -1.63   16.85
  29   9 -21    5.44   10.87
  30   8 -22    0.00   11.41
  31   7 -23    2.72    9.78
 -31  -7  23   -4.62   14.00
  32   6 -24   -3.26   12.36
 -32  -6  24   -0.68   13.86
  33   5 -25    4.62    8.02
 -33  -5  25   -1.63    9.92
  34   4 -26    0.82    7.74
   3 -39 -11   11.82   15.08
   2 -38 -10   -4.76   11.01
  -1  37   9   -3.13   10.87
   1 -37  -9    4.21   13.32
   0  36   8    1.09    8.42
   0 -36  -8   -5.57   11.96
   1  35   7  -15.35   10.87
  -1 -35  -7   -1.36    6.39
   2  34   6    6.11    8.02
  -2 -34  -6    0.41    6.39
   3  33   5    4.89    7.61
  -3 -33  -5    0.27    7.20
   4  32   4    3.40    7.34
  -4 -32  -4    2.58    5.84
   5  31   3   -0.82    5.98
  -5 -31  -3   -4.76    5.98
   6  30   2    1.49    5.30
  -6 -30  -2    0.14    6.66
  16  20  -8   -6.79    7.20
 -16 -20   8    6.11    6.39
  17  19  -9   -0.95    6.25
 -17 -19   9   -0.54    6.25
  18  18 -10    6.66    6.93
 -18 -18  10   -0.27   10.46
  19  17 -11    1.49   11.01
 -19 -17  11    3.53    8.02
  20  16 -12   14.13    8.70
 -20 -16  12    6.79   11.28
  21  15 -13  -10.73    8.42
 -21 -15  13   10.87   11.28
  22  14 -14    3.40    8.29
 -22 -14  14   -0.54   10.05
  23  13 -15   -0.68    8.83
 -23 -13  15    0.27    9.24
  24  12 -16    6.52    9.65
 -24 -12  16   -0.95    9.78
  25  11 -17   10.73   10.05
 -25 -11  17    3.53   11.01
  26  10 -18   -1.09   10.87
 -26 -10  18    2.31   10.19
  27   9 -19   -1.63   10.19
 -27  -9  19    1.22   11.55
  28   8 -20    8.56   11.41
 -28  -8  20   -1.77   12.23
  29   7 -21   -0.27   11.55
  30   6 -22    3.80   10.73
 -30  -6  22    9.65    9.51
  31   5 -23   -0.68    8.02
 -31  -5  23  -10.05   15.63
  32   4 -24    1.22   10.60
 -32  -4  24    9.92   16.17
  33   3 -25    4.48    8.97
 -33  -3  25    5.71    8.97
  34   2 -26    2.58   17.53
 -34  -2  26   -2.31   16.17
   6 -40 -14    4.48   11.14
   5 -39 -13    5.16   14.54
   4 -38 -12   -2.17   13.72
   3 -37 -11   -2.99   14.67
  -2  36  10    0.14    8.83
   2 -36 -10   -4.21   14.95
  -1  35   9   -5.44    9.10
   1 -35  -9    4.35   13.04
   0  34   8    4.21    9.65
   0 -34  -8    0.54    7.20
   1  33   7   -4.21    9.38
  -1 -33  -7   11.96    7.20
   2  32   6   -2.85   11.96
  -2 -32  -6    1.77    7.34
   3  31   5    1.63    7.88
  -3 -31  -5    0.00    7.07
   4  30   4   -8.42    7.34
  -4 -30  -4    0.14    6.39
   5  29   3   -0.27    6.79
  -5 -29  -3    4.08    6.66
   6  28   2    2.85    7.61
  -6 -28  -2   -0.82    7.47
  -7 -27  -1    0.41    5.98
 -15 -19   7    0.68    4.48
  16  18  -8   -1.09    6.25
 -16 -18   8   -4.21    8.29
  17  17  -9   15.63   10.33
 -17 -17   9   -4.62    9.78
  18  16 -10   13.32   12.64
 -18 -16  10    4.35    7.61
  19  15 -11   -3.67   11.41
 -19 -15  11    6.52    8.02
  20  14 -12   -0.41    9.78
 -20 -14  12   11.28    8.29
  21  13 -13   -9.24   11.69
 -21 -13  13  -10.87    8.83
  22  12 -14    1.49    9.51
 -22 -12  14   13.04   12.50
  23  11 -15    3.26   10.33
 -23 -11  15   11.55   10.46
  24  10 -16   -5.30   11.01
 -24 -10  16   -5.84   11.69
  25   9 -17  -15.63   12.23
 -25  -9  17    2.45    9.92
  26   8 -18   -3.53   12.23
 -26  -8  18   -2.17   11.82
  27   7 -19   -9.38   13.18
 -27  -7  19    5.84   12.77
  28   6 -20   -0.82   11.28
 -28  -6  20   -3.26   13.04
  29   5 -21   -1.90   11.41
 -29  -5  21   -0.14   11.01
  30   4 -22    1.49    7.61
 -30  -4  22   -1.49   10.46
  31   3 -23   -6.39    8.42
 -31  -3  23    5.98   14.81
  32   2 -24   -6.11   13.04
 -32  -2  24    4.21   11.41
  33   1 -25    2.99   10.73
 -33  -1  25    9.92   15.35
  34   0 -26   -1.09    9.78
  -7  39  15   -4.48   11.28
   7 -39 -15   -2.04   11.41
  -6  38  14   -3.80   11.55
   6 -38 -14    2.45   16.31
  -5  37  13   -3.26   11.55
   5 -37 -13    7.34   13.86
  -4  36  12    1.09   11.01
   4 -36 -12   32.07   14.27
  -3  35  11   -0.14    8.83
   3 -35 -11  -12.09   14.00
  -2  34  10   -5.03   11.01
   2 -34 -10   23.10   15.63
  -1  33   9   11.55    9.92
   1 -33  -9    5.30    8.56
   0  32   8    5.84    9.51
   0 -32  -8    0.54    8.42
   1  31   7    2.58    9.65
  -1 -31  -7    1.22    8.56
   2  30   6   -2.31    8.70
  -2 -30  -6    1.77    7.74
   3  29   5  -11.14    8.02
  -3 -29  -5    0.82    7.47
   4  28   4    0.00   10.87
  -4 -28  -4   12.91    7.20
   5  27   3    7.47    6.93
  -5 -27  -3    3.80    8.29
   6  26   2    0.95    6.66
  -6 -26  -2   -0.41    5.98
   7  25   1    1.49    6.52
  -7 -25  -1   -2.72    6.39
 -14 -18   6   -0.14    6.52
  15  17  -7    2.72    5.98
 -15 -17   7   -4.08    5.30
  16  16  -8   16.58   10.19
 -16 -16   8    6.52    8.42
  17  15  -9    0.82    7.61
 -17 -15   9    1.22    6.66
  18  14 -10    4.35    8.56
 -18 -14  10   15.49    8.29
  19  13 -11    1.36    8.15
 -19 -13  11   -2.31    9.24
  20  12 -12    6.25    9.38
 -20 -12  12   26.36    9.51
  21  11 -13    7.74   10.05
 -21 -11  13   -5.57   10.19
  22  10 -14    1.22   10.19
 -22 -10  14   -6.39   14.81
  23   9 -15    8.29   11.28
 -23  -9  15    7.47   11.55
  24   8 -16    1.90   10.33
 -24  -8  16   -0.54   10.33
  25   7 -17   11.96   10.60
 -25  -7  17   -8.42   11.69
  26   6 -18    1.77   12.91
 -26  -6  18   -2.17   12.64
  27   5 -19    2.17   12.23
 -27  -5  19   -1.63   12.36
  28   4 -20    7.88   11.41
 -28  -4  20  -11.01   11.69
  29   3 -21    5.84   11.41
 -29  -3  21    1.90   11.96
  30   2 -22    6.52    9.51
 -30  -2  22   -2.45   11.82
  31   1 -23    0.95    9.51
 -31  -1  23  -12.09   18.21
  32   0 -24   -3.13    7.20
 -32   0  24   -5.84   13.32
  33  -1 -25    3.94    8.56
 -33   1  25   14.13   13.45
  34  -2 -26   -5.71    9.92
  -8  38  16  -10.87   11.55
  -7  37  15    2.58   11.41
   7 -37 -15   -0.95   10.73
  -6  36  14    3.67    7.88
   6 -36 -14   -6.11   13.04
  -5  35  13   -5.71   14.95
   5 -35 -13    5.03   13.04
  -4  34  12    5.30   10.19
   4 -34 -12    1.49   12.36
  -3  33  11    0.27   10.73
   3 -33 -11   -5.84   13.18
  -2  32  10    0.95    9.65
   2 -32 -10   -1.49    8.29
  -1  31   9    5.30   10.19
   1 -31  -9    4.62    9.24
   0  30   8   -8.15    8.56
   0 -30  -8    1.09    8.15
   1  29   7    0.95    8.97
  -1 -29  -7    3.80    8.15
   2  28   6   11.14    9.10
  -2 -28  -6    0.41    8.56
   3  27   5   -5.03    8.70
  -3 -27  -5    0.54    7.74
   4  26   4    3.67    7.34
  -4 -26  -4    8.97    7.47
   5  25   3    5.98    7.74
  -5 -25  -3    1.77    8.42
   6  24   2    2.31    6.52
  -6 -24  -2    9.38    5.98
   7  23   1    3.13    5.03
  -7 -23  -1    5.03    5.98
  14  16  -6    2.85    5.30
 -14 -16   6   10.33    5.30
  15  15  -7    3.53   10.05
 -15 -15   7   -1.49    6.39
  16  14  -8    1.36    7.47
 -16 -14   8   -0.68    7.07
  17  13  -9   -4.08    8.15
 -17 -13   9    2.58    7.20
  18  12 -10    3.80    8.83
 -18 -12  10    0.82    8.97
  19  11 -11    3.40    9.51
 -19 -11  11   -0.41   10.05
  20  10 -12    1.36    9.92
 -20 -10  12    1.22   10.46
  21   9 -13   -2.58    9.24
 -21  -9  13   -0.27   11.41
  22   8 -14    6.25   12.23
 -22  -8  14  -10.19   16.31
  23   7 -15   -1.90   11.55
 -23  -7  15  -15.22   11.96
  24   6 -16   -6.25   12.91
 -24  -6  16   -3.26   13.86
  25   5 -17    7.07   13.72
 -25  -5  17    5.98   12.36
  26   4 -18  -11.01   13.18
 -26  -4  18   -5.16   14.27
  27   3 -19    4.21   12.50
 -27  -3  19   -7.74   12.77
  28   2 -20   -3.13   12.36
 -28  -2  20    6.11   19.70
  29   1 -21    5.57    9.78
 -29  -1  21  -16.98   15.49
  30   0 -22   -0.27   10.05
 -30   0  22   -3.94   13.86
  31  -1 -23    3.80    8.70
 -31   1  23    0.95   14.00
  32  -2 -24   -2.72    7.20
 -32   2  24   -2.72   12.64
  33  -3 -25   -0.82   17.53
 -33   3  25    7.07   23.51
 -10  38  18   -5.44   13.45
  -9  37  17   -3.53   12.23
  -8  36  16    6.52    9.10
  -7  35  15    0.41    7.47
  -6  34  14   -1.63   11.28
   6 -34 -14   -8.42   13.59
  -5  33  13    0.95    9.92
   5 -33 -13    7.07   14.40
  -4  32  12    6.52   11.96
   4 -32 -12   -2.72   14.95
  -3  31  11    6.39   11.01
   3 -31 -11    6.25    9.51
  -2  30  10    8.97   10.19
   2 -30 -10    2.72    9.51
  -1  29   9   -7.74   10.19
   1 -29  -9    1.49    9.24
   0  28   8   -8.70   10.46
   0 -28  -8   -3.94    9.10
   1  27   7    1.09    9.78
  -1 -27  -7   -2.85    8.70
   2  26   6    5.98    9.24
  -2 -26  -6   -3.40    8.42
   3  25   5    5.71   13.18
  -3 -25  -5    2.99   12.36
   4  24   4    1.77    8.29
  -4 -24  -4    2.85    7.34
   5  23   3   -2.58   10.19
  -5 -23  -3   -2.99    6.39
   6  22   2    2.72    6.39
  -6 -22  -2    2.17    5.30
   7  21   1    1.49    4.89
  -7 -21  -1    2.85    5.57
  13  15  -5    5.57    5.03
 -13 -15   5   -6.93    4.76
  14  14  -6   -1.77    9.38
 -14 -14   6   -4.89    7.88
  15  13  -7    2.45    7.07
 -15 -13   7    2.04    7.20
  16  12  -8    7.20    8.02
 -16 -12   8   23.91    8.70
  17  11  -9   10.46    9.24
 -17 -11   9    7.88    8.97
  18  10 -10   22.15    9.65
 -18 -10  10   13.04    9.65
  19   9 -11    3.26    9.65
 -19  -9  11    7.61   10.19
  20   8 -12    9.92   10.73
 -20  -8  12   10.60   11.28
 -21  -7  13   -4.21    9.51
  22   6 -14   -0.27   12.36
 -22  -6  14    7.20   14.13
  23   5 -15   -7.20   12.91
 -23  -5  15   12.64   14.40
  24   4 -16   -4.08   12.09
 -24  -4  16    3.40   13.72
  25   3 -17    0.82   14.67
 -25  -3  17   22.56   15.49
  26   2 -18    9.65   13.72
 -26  -2  18   23.37   14.81
  27   1 -19   -5.30   12.64
 -27  -1  19    0.95   14.54
  28   0 -20   -0.14   13.04
 -28   0  20   12.50   15.63
  29  -1 -21   -5.57   11.69
 -29   1  21    9.24   13.86
  30  -2 -22   -2.85   10.60
 -30   2  22    0.41   14.13
  31  -3 -23    0.54    8.42
 -31   3  23   19.84   13.59
  32  -4 -24   -2.31    9.24
 -32   4  24   16.71   13.86
  33  -5 -25   -1.09   15.35
 -33   5  25   -0.14   24.46
 -11  37  19    1.63    9.78
 -10  36  18    5.71    9.78
  -9  35  17    3.40   11.96
   9 -35 -17    3.53   10.60
  -8  34  16   -4.35    8.70
  -7  33  15    2.99   11.28
  -6  32  14  -11.55   12.09
   6 -32 -14   -3.40   13.45
  -5  31  13   -3.53   13.04
   5 -31 -13  -16.31   14.13
  -4  30  12   -0.95   12.77
   4 -30 -12    0.82    9.51
  -3  29  11   -3.94   11.55
   3 -29 -11    0.14   10.60
  -2  28  10    6.52   11.41
   2 -28 -10   10.87    9.92
  -1  27   9    3.67   11.01
   1 -27  -9   -8.56    9.78
   0  26   8   14.67   11.28
   0 -26  -8   -6.93   10.33
   1  25   7   -4.08   10.05
  -1 -25  -7    3.67    8.83
   2  24   6    2.04    8.70
  -2 -24  -6   -9.51    8.83
   3  23   5    0.27    8.83
  -3 -23  -5   -3.53    7.34
   4  22   4    7.07   12.77
  -4 -22  -4   11.28    7.47
   5  21   3   11.55    7.34
  -5 -21  -3   12.09    6.39
   6  20   2    5.30    5.84
  -6 -20  -2   14.00    5.30
  -7 -19  -1   14.00    4.76
  12  14  -4    3.67    4.21
 -12 -14   4   14.13    4.35
  13  13  -5   33.29    8.83
 -13 -13   5   22.15    5.44
  14  12  -6   14.13    8.70
 -14 -12   6   17.53    7.07
  15  11  -7   -1.09    8.42
 -15 -11   7    0.27    8.29
  16  10  -8    5.44    9.10
 -16 -10   8  -15.22   14.95
  17   9  -9   -0.95    9.38
 -17  -9   9   -3.67   10.05
  18   8 -10   12.50   10.46
 -18  -8  10   -5.84   10.73
  19   7 -11    7.34   10.87
 -19  -7  11    3.40   11.14
  20   6 -12    5.44    9.51
 -20  -6  12   -0.82   12.09
  21   5 -13    4.62   12.50
 -21  -5  13   -1.22   12.64
  22   4 -14   -5.84   13.04
 -22  -4  14   -2.72   14.54
  23   3 -15    3.26   13.45
 -23  -3  15    5.03   13.86
  24   2 -16   -4.76   14.40
 -24  -2  16   16.31   16.17
  25   1 -17  -10.87   14.81
 -25  -1  17    0.14   16.31
  26   0 -18   -5.98   13.45
 -26   0  18    9.51   14.95
  27  -1 -19    3.67   14.95
 -27   1  19    4.35   17.53
  28  -2 -20   -6.39   12.09
 -28   2  20   -6.25   12.91
  29  -3 -21   12.77   12.36
 -29   3  21   -1.49   13.59
  30  -4 -22   17.26   11.41
 -30   4  22  -10.33   13.32
  31  -5 -23   -2.85   11.14
 -31   5  23  -17.66   24.73
  32  -6 -24   -1.22    9.92
 -32   6  24    0.54   15.76
  33  -7 -25   -2.99   12.36
 -33   7  25    6.25   13.04
 -12  36  20  -10.05   16.17
 -11  35  19    5.30   10.87
  11 -35 -19   -0.14    8.83
 -10  34  18  -14.00   11.55
  10 -34 -18    6.11   10.73
  -9  33  17   -2.72    8.29
   9 -33 -17    4.21    9.24
  -8  32  16    5.84   12.64
  -7  31  15   -2.31   12.23
   7 -31 -15   -3.80   12.50
  -6  30  14    2.17   13.04
   6 -30 -14    0.27   14.40
  -5  29  13    7.07   12.77
   5 -29 -13   -0.82   14.95
  -4  28  12   12.36   10.46
   4 -28 -12   -0.95   10.46
  -3  27  11   -8.02   13.32
   3 -27 -11    8.56   10.33
  -2  26  10   10.87   11.96
   2 -26 -10    1.90    9.92
  -1  25   9    6.93   11.69
   1 -25  -9  -11.01    9.38
   0  24   8   -1.63   10.33
   0 -24  -8    7.74    9.24
   1  23   7   -7.47    9.92
  -1 -23  -7    0.27    9.10
   2  22   6   -3.80   10.05
  -2 -22  -6   -1.90    9.24
   3  21   5   18.75    9.24
  -3 -21  -5   10.73    8.02
   4  20   4    2.04    7.74
  -4 -20  -4    0.27    7.34
   5  19   3   -0.82    6.79
  -5 -19  -3    7.07    5.98
   6  18   2   15.63    5.30
  -6 -18  -2   11.69    6.66
  12  12  -4   30.16    8.15
 -12 -12   4   40.08    8.29
  13  11  -5    7.74    6.52
 -13 -11   5    5.30    6.25
  14  10  -6    4.89    6.79
 -14 -10   6    0.41    7.88
  15   9  -7   40.08    8.29
 -15  -9   7   33.15    8.97
  16   8  -8   -5.71    9.78
 -16  -8   8    5.84    8.97
  17   7  -9   23.37   10.46
 -17  -7   9    7.88   10.60
  18   6 -10    4.48    9.51
 -18  -6  10   14.54    9.78
  19   5 -11   10.73   16.44
 -19  -5  11    8.97   11.28
  20   4 -12   -4.48   12.64
 -20  -4  12   -9.10   12.91
  21   3 -13   -3.80   13.32
 -21  -3  13   -7.20   14.13
  22   2 -14    2.99   12.64
 -22  -2  14   14.40   12.91
  23   1 -15   23.78   14.95
 -23  -1  15    2.58   14.40
  24   0 -16   11.14   15.08
 -24   0  16   -4.89   17.39
  25  -1 -17    2.72   13.45
 -25   1  17   21.74   15.22
  26  -2 -18   -2.31   12.91
 -26   2  18    8.42   14.81
  27  -3 -19    0.00   12.50
 -27   3  19   -8.29   14.00
  28  -4 -20    4.48   17.39
 -28   4  20   -4.21   14.27
  29  -5 -21    5.30   14.00
 -29   5  21   16.71   16.03
  30  -6 -22   10.05   12.77
 -30   6  22   -6.11   14.54
  31  -7 -23    6.79   10.60
 -31   7  23   -9.51   27.85
  32  -8 -24    3.26    9.65
 -32   8  24    6.66   21.88
 -13  35  21   -6.11   16.17
  13 -35 -21   -8.29   10.19
 -12  34  20    6.93    9.51
  12 -34 -20    2.04    9.65
 -11  33  19    6.11   11.55
  11 -33 -19    7.20   16.03
 -10  32  18    6.52    8.29
  10 -32 -18   -3.94    6.66
  -9  31  17   12.64   11.69
   9 -31 -17    2.58   11.96
  -8  30  16   -2.45   13.45
   8 -30 -16   -1.22   16.31
  -7  29  15    0.41   12.36
   7 -29 -15    6.66   15.49
  -6  28  14   -1.77   13.86
   6 -28 -14   -3.53   15.49
  -5  27  13    4.35   11.69
   5 -27 -13   -3.80   10.33
  -4  26  12  -13.72   12.64
   4 -26 -12   10.19   11.01
  -3  25  11    2.99   13.04
   3 -25 -11    3.94   11.69
  -2  24  10    2.72   11.41
   2 -24 -10   10.73    9.24
  -1  23   9   -1.90   10.73
   1 -23  -9    4.62    9.38
   0  22   8   -0.68    9.78
   0 -22  -8  -10.05    8.83
   1  21   7    0.82   10.19
  -1 -21  -7   -3.53    8.83
   2  20   6   -4.62    8.83
  -2 -20  -6    1.90   13.32
   3  19   5   -0.54    8.42
  -3 -19  -5    6.25    7.61
   4  18   4   39.95    7.88
  -4 -18  -4   26.63    7.47
   5  17   3    7.47    5.84
  -5 -17  -3   15.22    5.71
   6  16   2   63.18    4.89
  -6 -16  -2   55.85    4.62
  11  11  -3  306.94   10.87
 -11 -11   3  283.44   10.05
  12  10  -4   63.73    6.79
 -12 -10   4   60.06    5.84
  13   9  -5   78.13    7.74
 -13  -9   5   69.03    8.29
  14   8  -6   19.43    7.88
 -14  -8   6   24.59    7.74
  15   7  -7    3.26    8.97
 -15  -7   7   -7.47    8.70
  16   6  -8   15.49    9.38
 -16  -6   8   18.48    9.38
  17   5  -9    4.62   10.46
 -17  -5   9    5.44   11.41
  18   4 -10   47.01   12.23
 -18  -4  10   64.00   19.16
  19   3 -11   22.69   11.01
 -19  -3  11   13.32   11.55
  20   2 -12   -7.88   11.55
 -20  -2  12    2.85   12.50
  21   1 -13   -7.20   11.41
 -21  -1  13    0.95   12.09
  22   0 -14  -10.73   14.81
 -22   0  14   12.23   14.67
  23  -1 -15   -9.10   15.35
 -23   1  15  -19.97   16.44
  24  -2 -16   -7.34   15.22
 -24   2  16  -12.36   15.90
  25  -3 -17   -6.39   13.45
 -25   3  17   22.42   16.71
  26  -4 -18   16.31   14.54
 -26   4  18   -3.94   14.00
  27  -5 -19    1.63   12.64
 -27   5  19   19.57   13.72
  28  -6 -20   13.32   15.08
 -28   6  20  -13.45   14.95
  29  -7 -21    0.00   13.04
 -29   7  21   -5.44   11.69
  30  -8 -22   -1.09   13.45
 -30   8  22   -3.67   14.13
  31  -9 -23   15.22   12.36
 -31   9  23   -8.83   15.08
  32 -10 -24   -6.11    9.38
 -14  34  22    8.56   16.71
  14 -34 -22   -2.45   10.46
 -13  33  21   -0.14    9.51
  13 -33 -21    6.25    6.79
 -12  32  20    3.67   15.49
  12 -32 -20    0.14    7.74
 -11  31  19    4.48   10.05
  11 -31 -19    1.49    6.52
 -10  30  18  -14.27   19.29
  10 -30 -18   -3.80    9.38
  -9  29  17   -2.31   12.91
   9 -29 -17  -12.23    9.78
  -8  28  16    6.25   12.91
   8 -28 -16   14.13   18.62
  -7  27  15   -3.13   14.54
   7 -27 -15    3.13   11.69
  -6  26  14    4.21   13.32
   6 -26 -14    1.63   10.19
  -5  25  13    3.94   13.45
   5 -25 -13   -9.51   12.91
  -4  24  12   13.45   13.72
   4 -24 -12    2.99   12.23
  -3  23  11   10.87   13.18
   3 -23 -11    7.61   10.73
  -2  22  10   -3.94   10.60
   2 -22 -10   -6.79   10.46
  -1  21   9   11.28   11.55
   1 -21  -9   11.14   10.05
   0  20   8   14.27   11.41
   0 -20  -8   11.96    9.51
   1  19   7   24.87    9.78
  -1 -19  -7   21.33    8.97
   2  18   6   11.41    8.83
  -2 -18  -6    9.92    7.47
   3  17   5   25.27    7.88
  -3 -17  -5   12.91    7.34
   4  16   4   15.22    6.66
  -4 -16  -4   11.41    5.84
   5  15   3   13.04    5.16
  -5 -15  -3    6.52    4.48
   6  14   2   89.68    6.39
  -6 -14  -2   87.23    4.35
  10  10  -2   87.10    4.89
 -10 -10   2   78.26    4.62
  11   9  -3   58.29    6.11
 -11  -9   3   55.44    5.71
  12   8  -4    9.24    6.52
 -12  -8   4   20.92    6.39
  13   7  -5   45.52    7.61
 -13  -7   5   48.10    8.02
  14   6  -6    4.76    7.20
 -14  -6   6   -1.22   10.87
  15   5  -7   48.37   11.01
 -15  -5   7   50.95   13.59
  16   4  -8   11.55   11.28
 -16  -4   8   39.27   12.77
  17   3  -9   25.82   11.55
 -17  -3   9   25.27   10.60
  18   2 -10   18.07   11.14
 -18  -2  10   48.10   13.18
  19   1 -11  -16.44   11.82
 -19  -1  11    4.08   11.82
  20   0 -12    6.11   10.73
 -20   0  12    6.39   12.64
  21  -1 -13   19.97   14.95
 -21   1  13  -15.90   15.22
  22  -2 -14  -13.86   14.54
 -22   2  14    3.67   15.22
  23  -3 -15   -7.47   13.18
 -23   3  15   17.26   15.08
  24  -4 -16   -9.38   14.13
 -24   4  16    5.84   16.17
  25  -5 -17    0.82   13.72
 -25   5  17   11.69   14.81
  26  -6 -18   20.38   21.47
 -26   6  18   -8.70   16.31
  27  -7 -19   -2.17   13.59
 -27   7  19    0.82   14.95
  28  -8 -20    9.78   13.45
 -28   8  20   21.60   14.54
  29  -9 -21    6.25   15.90
 -29   9  21    6.25   29.62
  30 -10 -22  -13.59   11.14
 -30  10  22   -3.13   13.18
  31 -11 -23    5.44   12.36
 -31  11  23    9.10   11.01
 -15  33  23    0.68   14.00
  15 -33 -23   -0.54    7.34
 -14  32  22   -4.35   14.95
  14 -32 -22   -3.26    7.34
 -13  31  21   -2.99   10.73
  13 -31 -21    2.17    8.42
 -12  30  20    3.13   10.33
  12 -30 -20    1.36    6.79
 -11  29  19   -7.34   13.04
  11 -29 -19    3.67   10.19
 -10  28  18    0.68   14.67
  10 -28 -18    3.80    9.65
  -9  27  17   -4.76   12.36
   9 -27 -17    5.71   16.85
  -8  26  16   12.50   13.18
   8 -26 -16   -0.41   13.04
  -7  25  15    9.10   13.72
   7 -25 -15  -10.33   11.69
  -6  24  14    5.16   13.59
   6 -24 -14   -3.40   11.14
  -5  23  13   -0.14   15.08
   5 -23 -13   11.96   12.64
  -4  22  12    4.62   13.45
   4 -22 -12   16.71   11.55
  -3  21  11   12.91   11.01
   3 -21 -11   -1.36   10.19
  -2  20  10   -1.09   11.55
   2 -20 -10   -7.20    9.51
  -1  19   9    9.38   11.55
   1 -19  -9    6.66   10.33
   0  18   8    2.04   10.19
   0 -18  -8    2.04    9.10
   1  17   7   -5.03    9.78
  -1 -17  -7    7.20    8.70
   2  16   6   78.26    8.70
  -2 -16  -6   78.13    9.10
   3  15   5   11.41    6.79
  -3 -15  -5   10.33    6.66
   4  14   4  204.09    9.38
  -4 -14  -4  211.42    8.83
   5  13   3   34.24    6.79
  -5 -13  -3   26.22    4.48
  -9  -9   1  463.34   17.53
  10   8  -2    2.72    5.16
 -10  -8   2    6.39    4.76
  12   6  -4   58.70    8.29
 -12  -6   4   68.75    8.02
  13   5  -5  121.88   10.60
 -13  -5   5  107.89   10.19
  14   4  -6    2.04    9.92
 -14  -4   6    8.83    9.51
  15   3  -7    4.08   10.46
 -15  -3   7    7.61   11.82
  16   2  -8  138.59   13.86
 -16  -2   8  145.52   14.54
  17   1  -9   -8.02   12.64
 -17  -1   9   -1.77   11.96
  18   0 -10   53.94   12.23
 -18   0  10   76.36   15.08
  19  -1 -11  -11.69   12.36
 -19   1  11    6.11   14.40
  20  -2 -12    8.97   13.45
 -20   2  12   -8.02   14.40
  21  -3 -13    0.68   14.40
 -21   3  13   11.41   16.17
  22  -4 -14   -7.20   14.27
 -22   4  14   11.82   14.13
  23  -5 -15   15.08   13.59
 -23   5  15   16.17   15.63
  24  -6 -16   21.88   14.81
 -24   6  16   -9.51   15.49
  25  -7 -17   -8.83   15.90
 -25   7  17   -2.04   21.88
  26  -8 -18   -6.93   13.04
 -26   8  18   -9.38   15.49
  27  -9 -19   -5.98   13.72
 -27   9  19   15.08   15.49
  28 -10 -20   -9.78   15.90
 -28  10  20    4.21   14.95
  29 -11 -21   10.60   12.91
 -29  11  21    0.68   23.51
  30 -12 -22   -3.67   14.00
  31 -13 -23    0.82    8.70
 -31  13  23    1.49   10.73
 -15  31  23   -0.68    8.97
  15 -31 -23   -4.08    6.25
 -14  30  22   11.01   12.36
  14 -30 -22    2.72    8.15
 -13  29  21    5.71   14.67
  13 -29 -21    6.79    9.51
 -12  28  20   -2.31   13.32
  12 -28 -20   -5.03    7.34
 -11  27  19  -11.41   18.21
  11 -27 -19   -1.77   11.01
 -10  26  18   -3.40   13.18
  10 -26 -18    4.76    9.65
  -9  25  17    2.85   13.72
   9 -25 -17   -6.25   10.87
  -8  24  16   -0.95   13.04
   8 -24 -16   -0.68   11.14
  -7  23  15   -3.80   16.03
   7 -23 -15   -1.90   13.18
  -6  22  14    1.77   14.13
   6 -22 -14   -1.90   11.82
  -5  21  13    7.07   11.41
   5 -21 -13    8.15   10.87
  -4  20  12   -9.51   13.86
   4 -20 -12    5.57   11.41
  -3  19  11   -5.16   13.04
   3 -19 -11   -4.35   11.28
  -2  18  10   37.77   10.60
   2 -18 -10   36.96   10.05
  -1  17   9   17.39   10.33
   1 -17  -9    8.56    8.97
   0  16   8  122.42   12.23
   0 -16  -8  127.32   10.05
   1  15   7    4.21    8.83
  -1 -15  -7    5.44    7.74
   2  14   6   90.09    8.70
  -2 -14  -6   95.66    8.02
   3  13   5   37.23    6.39
  -3 -13  -5   34.38    6.66
   4  12   4   29.89    5.84
  -4 -12  -4   38.05    5.57
   5  11   3  290.78    9.38
  -5 -11  -3  290.91    9.24
  -8  -8   0  247.70    9.92
  -9  -7   1  269.04    9.78
  10   6  -2  122.29    7.47
 -10  -6   2  119.16    7.47
  11   5  -3  274.74   12.23
 -11  -5   3  278.00   17.53
  12   4  -4   37.23    7.88
 -12  -4   4   21.88    8.15
  13   3  -5   40.08    9.10
 -13  -3   5   27.45    9.51
  14   2  -6  111.83   11.82
 -14  -2   6   98.10   10.87
  15   1  -7  -11.41    9.51
 -15  -1   7    7.61   10.19
  16   0  -8  111.15   14.13
 -16   0   8  106.39   14.40
  17  -1  -9   -6.25   13.86
 -17   1   9  -16.71   20.52
  18  -2 -10   33.29   13.86
 -18   2  10   26.09   15.76
  19  -3 -11   11.41   12.23
 -19   3  11    4.89   13.45
  20  -4 -12   -3.26   14.81
 -20   4  12   -0.95   14.67
  21  -5 -13   31.52   14.27
 -21   5  13   16.31   17.12
  22  -6 -14   -3.13   12.50
 -22   6  14    8.83   15.76
  23  -7 -15   -3.94   15.22
 -23   7  15   -4.76   17.26
  24  -8 -16    4.89   15.49
 -24   8  16   33.97   17.66
  25  -9 -17    5.30   14.13
 -25   9  17    5.57   15.08
  26 -10 -18    9.10   16.17
 -26  10  18   -4.62   15.22
  27 -11 -19    0.82   14.81
 -27  11  19    0.95   13.72
  28 -12 -20   -2.85   14.95
 -28  12  20   10.19   25.41
  29 -13 -21    0.41   13.72
 -29  13  21   22.69   27.85
  30 -14 -22   -2.72    9.51
 -30  14  22   -8.83   18.75
 -31  15  23   27.99   18.62
 -16  30  24    2.99   11.28
  16 -30 -24    2.45    8.56
 -15  29  23    9.10    8.97
  15 -29 -23    0.54    8.97
 -14  28  22    6.39   12.77
  14 -28 -22   -3.26   10.46
 -13  27  21   -1.22   10.46
  13 -27 -21    3.67    8.29
 -12  26  20   15.76   14.13
  12 -26 -20   -1.22    9.78
 -11  25  19   -6.79   11.14
  11 -25 -19    0.41   10.05
 -10  24  18    7.20   10.87
  10 -24 -18  -17.80   12.64
  -9  23  17   -9.38   13.72
   9 -23 -17   -4.21   11.82
  -8  22  16   -8.56   14.81
   8 -22 -16    8.56   12.50
  -7  21  15    8.70   16.58
   7 -21 -15    0.54   12.23
  -6  20  14   -4.21   12.64
   6 -20 -14   25.54   12.23
  -5  19  13    7.88   13.72
   5 -19 -13   13.32   17.80
  -4  18  12    5.84   14.40
   4 -18 -12   24.05   11.28
  -3  17  11   59.38   14.54
   3 -17 -11   37.09   12.36
  -2  16  10    0.82   12.36
   2 -16 -10   -7.47   10.87
  -1  15   9   15.90   11.01
   1 -15  -9   -3.53    9.78
   0  14   8   68.48   10.19
   0 -14  -8   66.58    9.51
   1  13   7    4.76    8.42
  -1 -13  -7   13.04    8.02
   2  12   6  382.49   15.76
  -2 -12  -6  387.66   15.08
   3  11   5  284.25   11.96
  -3 -11  -5  305.72   11.55
   5   9   3   33.29    3.67
  -5  -9  -3   36.96    3.67
   8   6   0  223.11    8.83
  -8  -6   0  212.37    8.70
   9   5  -1  352.46   18.48
  -9  -5   1  341.19   13.04
  10   4  -2   16.44    6.11
 -10  -4   2   25.95    6.52
  11   3  -3  477.47   25.54
 -11  -3   3  503.83   25.00
  12   2  -4   67.53    9.24
 -12  -2   4   69.70    9.92
  13   1  -5   45.52    8.97
 -13  -1   5   40.22    9.38
  14   0  -6   61.28   10.05
 -14   0   6   48.51   10.05
  15  -1  -7    4.08   11.14
 -15   1   7    1.90   11.82
  16  -2  -8  119.57   13.86
 -16   2   8  138.59   14.40
  17  -3  -9   13.45   13.18
 -17   3   9   10.05   14.67
  18  -4 -10   39.95   13.59
 -18   4  10   40.22   14.54
  19  -5 -11   -6.11   14.81
 -19   5  11   10.19   16.98
  20  -6 -12   -1.49   13.86
 -20   6  12   -7.34   14.95
  21  -7 -13    2.58   14.67
 -21   7  13    2.45   15.49
  22  -8 -14   -6.25   18.07
 -22   8  14   10.60   20.11
  23  -9 -15   -2.99   14.13
 -23   9  15   11.82   16.85
  24 -10 -16    2.72   16.58
 -24  10  16  -16.71   18.62
  25 -11 -17   28.40   15.49
 -25  11  17   -2.31   16.31
  26 -12 -18   -2.04   13.59
 -26  12  18    6.52   15.35
  27 -13 -19   -5.03   13.59
 -27  13  19    7.74   11.96
  28 -14 -20   -6.52   13.86
 -28  14  20   14.54   27.85
  29 -15 -21   13.86   19.43
 -29  15  21    4.48   14.00
  30 -16 -22   -4.62   14.27
 -30  16  22    8.83   12.09
 -17  29  25    1.63    8.70
  17 -29 -25    0.00    8.70
 -16  28  24   -3.26   23.37
  16 -28 -24    3.80   10.05
 -15  27  23  -11.55   16.71
  15 -27 -23    0.95   10.05
 -14  26  22   -0.68   22.83
  14 -26 -22   -7.34   12.64
 -13  25  21    6.39   10.05
  13 -25 -21   -3.80    9.51
 -12  24  20   -9.24   14.40
  12 -24 -20   -6.66   10.46
 -11  23  19  -22.96   14.67
  11 -23 -19   -1.09   11.69
 -10  22  18    5.03   16.71
  10 -22 -18    0.82   12.50
  -9  21  17   -9.24   15.22
   9 -21 -17  -10.05   12.09
  -8  20  16    8.15   22.83
   8 -20 -16   12.64   14.13
  -7  19  15   -1.09   14.81
   7 -19 -15   16.31   13.18
  -6  18  14    9.65   13.45
   6 -18 -14    4.48   11.96
  -5  17  13  -11.82   12.23
   5 -17 -13    0.95   11.01
  -4  16  12   16.58   12.91
   4 -16 -12   -0.95   11.14
  -3  15  11   10.19   10.46
   3 -15 -11   -5.84    9.92
  -2  14  10  105.58   12.50
   2 -14 -10   77.86   10.73
  -1  13   9   28.94    9.51
   1 -13  -9   42.53    8.70
   0  12   8  176.37   12.36
   0 -12  -8  175.82   10.73
   1  11   7   13.86    7.74
  -1 -11  -7   16.58    7.34
   2  10   6  118.21    8.56
  -2 -10  -6  121.34    7.88
   3   9   5   32.34    5.84
  -3  -9  -5   39.68    5.57
   4   8   4  215.91    9.38
  -4  -8  -4  212.65    8.97
  -5  -7  -3  415.37   17.26
   7   5   1  248.65    9.65
  -7  -5  -1  243.76    9.24
   8   4   0  369.58   14.00
  -8  -4   0  367.68   14.00
   9   3  -1   45.11    7.07
  -9  -3   1   39.95    6.25
  10   2  -2  300.29   13.18
 -10  -2   2  280.04   13.32
  11   1  -3   14.67    7.34
 -11  -1   3   -2.17    7.47
  12   0  -4   80.71    9.10
 -12   0   4   86.28    9.65
  13  -1  -5   48.10   10.60
 -13   1   5   66.17   11.28
  14  -2  -6   91.99   11.96
 -14   2   6  114.27   13.04
  15  -3  -7    1.22   10.73
 -15   3   7    8.29   13.86
  16  -4  -8   19.43   11.96
 -16   4   8   19.84   14.27
  17  -5  -9  -11.14   12.36
 -17   5   9    8.15   14.27
  18  -6 -10   -0.14   12.64
 -18   6  10    9.65   14.67
  19  -7 -11   10.19   13.59
 -19   7  11    2.04   15.63
  20  -8 -12   -7.07   15.63
 -20   8  12    2.45   16.58
  21  -9 -13    2.99   14.00
 -21   9  13   10.19   16.85
  22 -10 -14    3.53   15.76
 -22  10  14   -5.03   16.17
  23 -11 -15  -12.64   15.35
 -23  11  15  -12.77   19.16
  24 -12 -16    4.08   16.03
 -24  12  16  -11.69   18.62
  25 -13 -17   -7.61   22.83
 -25  13  17    2.72   18.21
  26 -14 -18    9.10   14.81
 -26  14  18   -6.11   14.95
  27 -15 -19   39.40   15.49
 -27  15  19   26.90   22.28
  28 -16 -20    2.31   10.05
 -28  16  20    5.16   14.67
  29 -17 -21   15.49   13.45
 -29  17  21    0.00   23.51
  18 -28 -26    0.68   10.33
 -17  27  25   -8.15   22.83
  17 -27 -25    1.22   11.01
 -16  26  24    1.90   21.20
  16 -26 -24   11.55   10.87
 -15  25  23  -13.72   19.16
  15 -25 -23   -2.72    9.92
 -14  24  22    2.85   15.49
  14 -24 -22   16.03   12.91
 -13  23  21    8.15   13.32
  13 -23 -21   -8.42   11.01
 -12  22  20   -3.13   15.63
  12 -22 -20    3.13   10.73
 -11  21  19    7.88   16.71
  11 -21 -19  -20.25   13.86
 -10  20  18   13.59   22.83
  10 -20 -18   -1.49   18.34
  -9  19  17    9.38   15.08
   9 -19 -17  -22.15   17.94
  -8  18  16   16.98   23.10
   8 -18 -16   18.89   22.28
  -7  17  15   -7.34   15.76
   7 -17 -15   -4.89   12.64
  -6  16  14    9.24   25.95
   6 -16 -14   39.54   19.70
  -5  15  13  -31.25   23.91
   5 -15 -13  -22.83   19.29
  -4  14  12   11.01   13.18
   4 -14 -12    1.49    9.65
  -3  13  11   12.64   12.64
   3 -13 -11   -8.02   11.69
  -2  12  10   11.41   12.77
   2 -12 -10   20.38    9.78
  -1  11   9   84.92   10.46
   1 -11  -9   66.31   10.19
   0  10   8   90.22   10.33
   0 -10  -8   88.59   10.19
   1   9   7  293.36   14.67
  -1  -9  -7  287.51   13.86
   2   8   6  273.79   18.89
  -2  -8  -6  300.69   13.18
   3   7   5  408.58   23.91
  -3  -7  -5  384.26   15.49
  -4  -6  -4    7.61    4.21
   6   4   2  184.11   12.23
  -7  -3  -1    5.98    7.88
   8   2   0   30.44    6.52
  -8  -2   0   44.84    6.93
   9   1  -1    6.66    6.25
  -9  -1   1    0.41    6.39
  10   0  -2   66.44    9.51
 -10   0   2   58.70    8.70
  11  -1  -3    0.95    9.38
 -11   1   3   -6.39    8.56
  12  -2  -4   77.72   10.46
 -12   2   4   51.63   10.60
  13  -3  -5   36.28   11.41
 -13   3   5   43.62   12.77
  14  -4  -6   20.65    9.51
 -14   4   6   20.25   11.41
  15  -5  -7   63.73   12.09
 -15   5   7   65.90   13.18
  16  -6  -8   54.08   15.49
 -16   6   8   -3.80   15.08
  17  -7  -9   11.82   14.67
 -17   7   9   39.81   14.95
  18  -8 -10    3.40   13.45
 -18   8  10   -2.31   17.39
  19  -9 -11   -9.78   13.18
 -19   9  11   -5.57   15.22
  20 -10 -12   -0.95   14.27
 -20  10  12   -6.52   15.63
  21 -11 -13   -4.21   15.08
 -21  11  13   24.05   17.80
  22 -12 -14  -15.90   16.31
 -22  12  14  -11.96   18.89
  23 -13 -15   -3.67   14.13
 -23  13  15   -4.48   16.44
  24 -14 -16    9.51   16.31
 -24  14  16    2.31   18.21
  25 -15 -17  -21.88   18.07
 -25  15  17   14.27   16.98
  26 -16 -18   14.67   14.54
 -26  16  18    4.21   23.51
  27 -17 -19   -2.72   16.31
 -27  17  19    5.44   28.40
  28 -18 -20   13.86   22.96
 -28  18  20  -11.69   19.57
  29 -19 -21   -4.35   16.98
 -18  26  26    4.76   20.65
  18 -26 -26   -6.79   14.67
 -17  25  25  -10.05   24.73
  17 -25 -25    2.58   11.82
 -16  24  24   -7.20   16.85
  16 -24 -24   12.77   15.76
 -15  23  23    5.98   13.45
  15 -23 -23   -2.17   11.82
 -14  22  22   -7.47   31.12
  14 -22 -22   -9.65   20.79
 -13  21  21  -21.33   23.51
  13 -21 -21   16.44   16.85
 -12  20  20   25.27   25.95
  12 -20 -20   -8.15   18.34
 -11  19  19   -6.52   23.23
  11 -19 -19   -2.72   22.56
 -10  18  18   39.13   29.49
  10 -18 -18  -28.40   22.56
  -9  17  17   14.27   23.10
   9 -17 -17   26.90   18.48
  -8  16  16   22.83   21.20
   8 -16 -16   11.14   19.29
  -7  15  15   -0.14   19.97
   7 -15 -15   24.87   18.34
  -6  14  14   12.50   13.32
   6 -14 -14   -1.09   11.69
  -5  13  13   42.12   13.45
   5 -13 -13   24.87   11.55
  -4  12  12   30.44   12.91
   4 -12 -12   53.81   11.14
  -3  11  11  334.53   18.34
   3 -11 -11  322.30   16.44
  -2  10  10   72.83   12.09
   2 -10 -10   77.86   11.69
  -1   9   9  490.79   21.47
   1  -9  -9  476.38   20.11
   0   8   8  247.97   12.91
   0  -8  -8  238.73   12.91
   1   7   7  238.60   13.59
  -1  -7  -7  237.78   12.91
   2   6   6   52.45    7.34
  -2  -6  -6   45.93    7.34
   3   5   5 2409.77   98.51
  -4  -4  -4 2089.78   82.07
   5   3   3  144.57    8.15
  -5  -3  -3  145.39    7.88
   6   2   2  246.21   11.28
  -6  -2  -2  233.98   11.01
   7   1   1   62.77   10.46
  -7  -1  -1   36.41   10.73
   9  -1  -1   -4.89    7.74
  -9   1   1    8.97    8.83
  10  -2  -2  283.85   13.86
 -10   2   2  303.96   14.54
  11  -3  -3  475.97   28.81
 -11   3   3  523.12   21.74
  12  -4  -4   25.14    9.38
 -12   4   4   27.04   11.82
  13  -5  -5  118.48   11.96
 -13   5   5  115.22   12.50
  14  -6  -6   16.85   12.64
 -14   6   6   19.84   12.91
  15  -7  -7    6.93   12.36
 -15   7   7   10.60   14.81
  16  -8  -8    4.21   12.50
 -16   8   8    9.38   14.54
  17  -9  -9   -8.83   13.04
 -17   9   9   12.09   14.54
  18 -10 -10   19.57   15.22
 -18  10  10   30.16   16.17
  19 -11 -11    8.83   15.49
 -19  11  11   56.25   17.66
  20 -12 -12   21.20   17.12
 -20  12  12   16.58   21.74
  21 -13 -13   -9.10   14.67
 -21  13  13   23.51   23.23
  22 -14 -14   -7.61   16.71
 -22  14  14   -7.88   25.41
  23 -15 -15    7.07   16.03
 -23  15  15  -10.05   28.67
  24 -16 -16   -3.13   14.54
 -24  16  16   23.10   23.10
  25 -17 -17   -0.68   28.94
 -25  17  17    7.88   18.62
  26 -18 -18   -6.39   26.36
 -26  18  18   -1.63   17.39
  27 -19 -19  -15.22   19.97
 -27  19  19   -7.74   13.72
  28 -20 -20    0.14   20.52
 -28  20  20   -1.36   14.13
 -19  25  27   15.49   17.66
  19 -25 -27    2.85   12.64
 -18  24  26   11.82   22.01
  18 -24 -26    6.25   16.03
 -17  23  25   -6.39   25.54
  17 -23 -25    3.13   19.02
 -16  22  24  -12.09   23.64
  16 -22 -24   16.17   16.31
 -15  21  23    2.45   23.91
  15 -21 -23   -0.27   17.66
 -14  20  22   -9.51   29.62
  14 -20 -22   18.21   22.15
 -13  19  21   -7.47   23.51
  13 -19 -21    7.47   15.76
 -12  18  20   42.26   25.14
  12 -18 -20   -6.79   19.16
 -11  17  19  -27.18   25.14
  11 -17 -19  -23.37   20.25
 -10  16  18   -6.39   23.78
  10 -16 -18    2.58   23.23
  -9  15  17   28.94   28.13
   9 -15 -17  -20.11   21.60
  -8  14  16   61.42   26.36
   8 -14 -16   28.81   21.60
  -7  13  15  -20.52   20.25
   7 -13 -15   -9.92   16.71
  -6  12  14   38.05   20.25
   6 -12 -14   17.80   16.31
  -5  11  13   27.45   25.27
   5 -11 -13    6.39   19.70
  -4  10  12   68.35   14.81
   4 -10 -12   84.65   12.23
  -3   9  11   58.16   11.41
   3  -9 -11   54.21   11.55
  -2   8  10  -16.71   10.73
   2  -8 -10   -5.98    9.24
  -1   7   9  264.42   15.49
   1  -7  -9  265.50   14.13
   0   6   8  207.62   12.77
   0  -6  -8  206.80   12.77
   1   5   7  221.34   13.18
  -1  -5  -7  224.06   12.50
   2   4   6  137.64   11.41
  -2  -4  -6  157.89   11.28
   3   3   5  104.08    8.56
  -3  -3  -5  107.89    8.15
   4   2   4  802.76   40.08
  -4  -2  -4  771.10   37.91
   5   1   3   -0.54    5.16
  -5  -1  -3   -6.66    5.57
   6   0   2  777.08   27.18
  -6   0  -2  814.71   28.13
  -7   1  -1   52.58    9.38
   8  -2   0   33.70    8.02
  -8   2   0   17.53    7.88
   9  -3  -1   21.74    8.83
  -9   3   1   41.44    9.10
  10  -4  -2    8.97    8.97
 -10   4   2   13.86    8.83
  11  -5  -3  285.61   14.40
 -11   5   3  276.24   14.95
  12  -6  -4   67.80   11.28
 -12   6   4   82.07   11.41
  13  -7  -5   51.23   11.01
 -13   7   5   61.14   12.36
  14  -8  -6   32.34   11.55
 -14   8   6   21.88   17.66
  15  -9  -7   33.70   11.28
 -15   9   7   35.87   16.71
  16 -10  -8    0.95   13.32
 -16  10   8   -2.45   22.15
  17 -11  -9   14.27   14.67
 -17  11   9   12.64   23.64
  18 -12 -10   10.60   14.67
 -18  12  10   -1.77   23.51
  19 -13 -11   -3.67   20.79
 -19  13  11    2.58   23.64
  20 -14 -12    0.68   25.68
 -20  14  12   37.77   24.05
  21 -15 -13    1.36   27.18
 -21  15  13   16.17   18.89
  22 -16 -14  -10.60   22.15
 -22  16  14   24.87   23.64
  23 -17 -15    2.72   25.95
 -23  17  15    6.25   19.16
  24 -18 -16  -10.19   17.66
 -24  18  16   -2.31   21.06
  25 -19 -17   -8.42   14.13
 -25  19  17   -3.80   16.17
  26 -20 -18    6.52   14.54
 -26  20  18  -17.66   15.90
  27 -21 -19   -9.51   12.23
 -27  21  19    4.08   14.40
  28 -22 -20   -7.61   12.36
 -28  22  20    8.56   14.67
 -19  23  27   -0.82   23.51
  19 -23 -27  -12.77   15.76
 -18  22  26   42.26   21.47
  18 -22 -26    7.20   16.03
 -17  21  25    1.63   29.76
  17 -21 -25   33.97   20.11
 -16  20  24  -30.84   25.54
  16 -20 -24  -15.76   16.31
 -15  19  23   27.99   24.87
  15 -19 -23    0.95   17.12
 -14  18  22    7.20   20.65
  14 -18 -22  -35.60   19.43
 -13  17  21  -32.34   29.49
  13 -17 -21   21.06   23.51
 -12  16  20   31.12   25.82
  12 -16 -20    1.49   19.29
 -11  15  19  -19.16   27.45
  11 -15 -19  -23.37   18.62
 -10  14  18   16.71   22.96
  10 -14 -18    7.61   17.94
  -9  13  17   -4.08   23.23
   9 -13 -17   -5.98   17.66
  -8  12  16   18.75   22.83
   8 -12 -16   32.07   18.89
  -7  11  15   -4.76   13.72
   7 -11 -15    6.52   16.44
  -6  10  14  -13.04   12.09
   6 -10 -14    5.03   10.73
  -5   9  13   71.88   13.32
   5  -9 -13   72.29   11.55
  -4   8  12   39.95   11.96
   4  -8 -12   18.21   10.46
  -3   7  11  645.41   24.59
   3  -7 -11  690.52   37.23
  -2   6  10  132.62   10.73
   2  -6 -10  136.96   10.19
  -1   5   9  372.57   17.12
   1  -5  -9  354.77   16.31
   0   4   8  369.45   18.34
   0  -4  -8  410.07   19.29
   1   3   7   11.28   12.36
  -1  -3  -7    3.40   12.50
   2   2   6  201.64   12.50
  -2  -2  -6  205.31   12.64
   3   1   5   16.17    7.20
  -3  -1  -5    3.13    6.25
   5  -1   3    9.78    6.11
  -5   1  -3    7.47    6.39
   6  -2   2  206.53   12.64
  -6   2  -2  198.65   12.36
   7  -3   1    9.65   12.23
  -7   3  -1    7.61    8.29
   8  -4   0  414.29   19.16
  -8   4   0  400.56   27.31
   9  -5  -1  336.02   16.98
  -9   5   1  322.57   24.19
  10  -6  -2  118.62   11.96
 -10   6   2   87.78   17.80
  11  -7  -3  629.24   37.09
 -11   7   3  623.26   37.77
  12  -8  -4    6.79   10.19
 -12   8   4  -15.35   16.17
  13  -9  -5   87.37   18.07
 -13   9   5   80.71   19.02
  14 -10  -6    7.61   20.92
 -14  10   6    6.25   14.54
  15 -11  -7    1.36   22.01
 -15  11   7    3.40   14.95
  16 -12  -8   -3.80   26.09
 -16  12   8   26.22   18.34
  17 -13  -9  -15.49   25.41
 -17  13   9   -2.45   17.12
  18 -14 -10    1.36   22.42
 -18  14  10   14.67   16.31
  19 -15 -11    4.35   16.44
 -19  15  11   -1.36   18.48
  20 -16 -12   10.46   15.08
 -20  16  12   -0.14   16.03
  21 -17 -13    4.35   16.17
 -21  17  13    0.82   18.34
  22 -18 -14  -19.84   14.67
 -22  18  14   -3.40   18.89
  23 -19 -15    0.27   14.00
 -23  19  15  -13.32   17.53
  24 -20 -16    6.79   15.22
 -24  20  16    3.94   19.02
  25 -21 -17    3.67   14.27
 -25  21  17   -7.74   17.53
  26 -22 -18   -8.97   12.91
 -26  22  18    4.08   15.08
  27 -23 -19    3.53   23.51
 -27  23  19   -3.40   14.81
 -20  22  28    6.52   21.20
  20 -22 -28   -4.35   20.25
 -19  21  27    1.36   21.20
  19 -21 -27    7.20   15.35
 -18  20  26   30.44   23.78
  18 -20 -26    8.70   18.75
 -17  19  25  -17.94   25.14
  17 -19 -25   -8.56   22.96
 -16  18  24    2.31   32.34
  16 -18 -24   -1.36   17.94
 -15  17  23  -13.86   25.41
  15 -17 -23   14.27   17.94
 -14  16  22  -16.71   24.87
  14 -16 -22    7.61   19.84
 -13  15  21    3.80   22.01
  13 -15 -21  -15.63   18.34
 -12  14  20   45.52   31.80
  12 -14 -20   -1.36   24.05
 -11  13  19  -15.76   29.08
  11 -13 -19  -14.67   23.23
 -10  12  18   18.48   23.23
  10 -12 -18   -8.02   19.84
  -9  11  17    7.88   20.92
   9 -11 -17   -1.63   19.16
  -8  10  16   16.71   21.74
   8 -10 -16    9.65   17.39
  -7   9  15   40.63   25.82
   7  -9 -15   72.83   22.42
  -6   8  14   37.23   20.65
   6  -8 -14   37.37   20.25
  -5   7  13   51.90   13.18
   5  -7 -13   71.47   11.41
  -4   6  12   97.15   12.23
   4  -6 -12   74.32   11.69
  -3   5  11  350.56   18.75
   3  -5 -11  350.15   17.26
  -2   4  10    9.92   10.05
   2  -4 -10   23.91    8.97
  -1   3   9   43.62    9.51
   1  -3  -9   53.40   10.19
   0   2   8   32.34    8.83
   0  -2  -8   25.41    8.83
   1   1   7   52.58    8.70
  -1  -1  -7   42.94    8.56
   2   0   6  641.74   26.36
  -2   0  -6  674.22   36.69
   3  -1   5    0.82    7.20
  -3   1  -5   14.54   10.19
   4  -2   4  690.12   26.36
   5  -3   3  114.14   10.33
  -5   3  -3  126.50   14.54
   6  -4   2  151.50   11.96
  -6   4  -2  145.66   16.98
   7  -5   1  230.85   18.89
  -7   5  -1  227.05   18.07
   8  -6   0  233.44   17.94
  -8   6   0  189.41   17.66
   9  -7  -1  336.97   23.78
  -9   7   1  287.92   17.39
  10  -8  -2   -5.57   13.59
 -10   8   2    3.80   10.33
  11  -9  -3   50.68   17.66
[truncated: 1,466,571 more chars]
