# Supplementary material for: Crystalline hydrogen bonding of water molecules confined in a metal-organic framework
Source: Commun Chem. 2022 Apr 8;5:51. doi: 10.1038/s42004-022-00666-8 (PMC9814150; doi:10.1038/s42004-022-00666-8)
Supplement: Supplementary file 3 — Supplementary Data 1 [file 42004_2022_666_MOESM3_ESM.zip › 298_H2O-HK(8th).cif]

 
data_H2O-HK(8th)
 
_audit_creation_method            'SHELXL-2018/3'
_shelx_SHELXL_version_number      '2018/3'
_chemical_name_systematic         ?
_chemical_name_common             ?
_chemical_melting_point           ?
_chemical_formula_moiety          
 'C18 H6 Cu3 O12 3(H2 O), 3.36(H2 O), 0.48(H2 O), 2.4(H2 O)'
_chemical_formula_sum
 'C18 H24.48 Cu3 O21.24' 
_chemical_formula_weight          771.31

loop_
 _atom_type_symbol
 _atom_type_description
 _atom_type_scat_dispersion_real
 _atom_type_scat_dispersion_imag
 _atom_type_scat_source
 'C'  'C'   0.0021   0.0012
 'International Tables Vol C Tables 4.2.6.8 and 6.1.1.4'
 'H'  'H'   0.0000   0.0000
 'International Tables Vol C Tables 4.2.6.8 and 6.1.1.4'
 'O'  'O'   0.0080   0.0047
 'International Tables Vol C Tables 4.2.6.8 and 6.1.1.4'
 'Cu'  'Cu'   0.3383   1.0252
 'International Tables Vol C Tables 4.2.6.8 and 6.1.1.4'
 
_space_group_crystal_system       cubic
_space_group_IT_number            225
_space_group_name_H-M_alt         'F m -3 m'
_space_group_name_Hall            '-F 4 2 3'
 
_shelx_space_group_comment
;
The symmetry employed for this shelxl refinement is uniquely defined
by the following loop, which should always be used as a source of
symmetry information in preference to the above space-group names.
They are only intended as comments.
;
 
loop_
 _space_group_symop_operation_xyz
 'x, y, z'
 '-x, -y, z'
 '-x, y, -z'
 'x, -y, -z'
 'z, x, y'
 'z, -x, -y'
 '-z, -x, y'
 '-z, x, -y'
 'y, z, x'
 '-y, z, -x'
 'y, -z, -x'
 '-y, -z, x'
 'y, x, -z'
 '-y, -x, -z'
 'y, -x, z'
 '-y, x, z'
 'x, z, -y'
 '-x, z, y'
 '-x, -z, -y'
 'x, -z, y'
 'z, y, -x'
 'z, -y, x'
 '-z, y, x'
 '-z, -y, -x'
 'x, y+1/2, z+1/2'
 '-x, -y+1/2, z+1/2'
 '-x, y+1/2, -z+1/2'
 'x, -y+1/2, -z+1/2'
 'z, x+1/2, y+1/2'
 'z, -x+1/2, -y+1/2'
 '-z, -x+1/2, y+1/2'
 '-z, x+1/2, -y+1/2'
 'y, z+1/2, x+1/2'
 '-y, z+1/2, -x+1/2'
 'y, -z+1/2, -x+1/2'
 '-y, -z+1/2, x+1/2'
 'y, x+1/2, -z+1/2'
 '-y, -x+1/2, -z+1/2'
 'y, -x+1/2, z+1/2'
 '-y, x+1/2, z+1/2'
 'x, z+1/2, -y+1/2'
 '-x, z+1/2, y+1/2'
 '-x, -z+1/2, -y+1/2'
 'x, -z+1/2, y+1/2'
 'z, y+1/2, -x+1/2'
 'z, -y+1/2, x+1/2'
 '-z, y+1/2, x+1/2'
 '-z, -y+1/2, -x+1/2'
 'x+1/2, y, z+1/2'
 '-x+1/2, -y, z+1/2'
 '-x+1/2, y, -z+1/2'
 'x+1/2, -y, -z+1/2'
 'z+1/2, x, y+1/2'
 'z+1/2, -x, -y+1/2'
 '-z+1/2, -x, y+1/2'
 '-z+1/2, x, -y+1/2'
 'y+1/2, z, x+1/2'
 '-y+1/2, z, -x+1/2'
 'y+1/2, -z, -x+1/2'
 '-y+1/2, -z, x+1/2'
 'y+1/2, x, -z+1/2'
 '-y+1/2, -x, -z+1/2'
 'y+1/2, -x, z+1/2'
 '-y+1/2, x, z+1/2'
 'x+1/2, z, -y+1/2'
 '-x+1/2, z, y+1/2'
 '-x+1/2, -z, -y+1/2'
 'x+1/2, -z, y+1/2'
 'z+1/2, y, -x+1/2'
 'z+1/2, -y, x+1/2'
 '-z+1/2, y, x+1/2'
 '-z+1/2, -y, -x+1/2'
 'x+1/2, y+1/2, z'
 '-x+1/2, -y+1/2, z'
 '-x+1/2, y+1/2, -z'
 'x+1/2, -y+1/2, -z'
 'z+1/2, x+1/2, y'
 'z+1/2, -x+1/2, -y'
 '-z+1/2, -x+1/2, y'
 '-z+1/2, x+1/2, -y'
 'y+1/2, z+1/2, x'
 '-y+1/2, z+1/2, -x'
 'y+1/2, -z+1/2, -x'
 '-y+1/2, -z+1/2, x'
 'y+1/2, x+1/2, -z'
 '-y+1/2, -x+1/2, -z'
 'y+1/2, -x+1/2, z'
 '-y+1/2, x+1/2, z'
 'x+1/2, z+1/2, -y'
 '-x+1/2, z+1/2, y'
 '-x+1/2, -z+1/2, -y'
 'x+1/2, -z+1/2, y'
 'z+1/2, y+1/2, -x'
 'z+1/2, -y+1/2, x'
 '-z+1/2, y+1/2, x'
 '-z+1/2, -y+1/2, -x'
 '-x, -y, -z'
 'x, y, -z'
 'x, -y, z'
 '-x, y, z'
 '-z, -x, -y'
 '-z, x, y'
 'z, x, -y'
 'z, -x, y'
 '-y, -z, -x'
 'y, -z, x'
 '-y, z, x'
 'y, z, -x'
 '-y, -x, z'
 'y, x, z'
 '-y, x, -z'
 'y, -x, -z'
 '-x, -z, y'
 'x, -z, -y'
 'x, z, y'
 '-x, z, -y'
 '-z, -y, x'
 '-z, y, -x'
 'z, -y, -x'
 'z, y, x'
 '-x, -y+1/2, -z+1/2'
 'x, y+1/2, -z+1/2'
 'x, -y+1/2, z+1/2'
 '-x, y+1/2, z+1/2'
 '-z, -x+1/2, -y+1/2'
 '-z, x+1/2, y+1/2'
 'z, x+1/2, -y+1/2'
 'z, -x+1/2, y+1/2'
 '-y, -z+1/2, -x+1/2'
 'y, -z+1/2, x+1/2'
 '-y, z+1/2, x+1/2'
 'y, z+1/2, -x+1/2'
 '-y, -x+1/2, z+1/2'
 'y, x+1/2, z+1/2'
 '-y, x+1/2, -z+1/2'
 'y, -x+1/2, -z+1/2'
 '-x, -z+1/2, y+1/2'
 'x, -z+1/2, -y+1/2'
 'x, z+1/2, y+1/2'
 '-x, z+1/2, -y+1/2'
 '-z, -y+1/2, x+1/2'
 '-z, y+1/2, -x+1/2'
 'z, -y+1/2, -x+1/2'
 'z, y+1/2, x+1/2'
 '-x+1/2, -y, -z+1/2'
 'x+1/2, y, -z+1/2'
 'x+1/2, -y, z+1/2'
 '-x+1/2, y, z+1/2'
 '-z+1/2, -x, -y+1/2'
 '-z+1/2, x, y+1/2'
 'z+1/2, x, -y+1/2'
 'z+1/2, -x, y+1/2'
 '-y+1/2, -z, -x+1/2'
 'y+1/2, -z, x+1/2'
 '-y+1/2, z, x+1/2'
 'y+1/2, z, -x+1/2'
 '-y+1/2, -x, z+1/2'
 'y+1/2, x, z+1/2'
 '-y+1/2, x, -z+1/2'
 'y+1/2, -x, -z+1/2'
 '-x+1/2, -z, y+1/2'
 'x+1/2, -z, -y+1/2'
 'x+1/2, z, y+1/2'
 '-x+1/2, z, -y+1/2'
 '-z+1/2, -y, x+1/2'
 '-z+1/2, y, -x+1/2'
 'z+1/2, -y, -x+1/2'
 'z+1/2, y, x+1/2'
 '-x+1/2, -y+1/2, -z'
 'x+1/2, y+1/2, -z'
 'x+1/2, -y+1/2, z'
 '-x+1/2, y+1/2, z'
 '-z+1/2, -x+1/2, -y'
 '-z+1/2, x+1/2, y'
 'z+1/2, x+1/2, -y'
 'z+1/2, -x+1/2, y'
 '-y+1/2, -z+1/2, -x'
 'y+1/2, -z+1/2, x'
 '-y+1/2, z+1/2, x'
 'y+1/2, z+1/2, -x'
 '-y+1/2, -x+1/2, z'
 'y+1/2, x+1/2, z'
 '-y+1/2, x+1/2, -z'
 'y+1/2, -x+1/2, -z'
 '-x+1/2, -z+1/2, y'
 'x+1/2, -z+1/2, -y'
 'x+1/2, z+1/2, y'
 '-x+1/2, z+1/2, -y'
 '-z+1/2, -y+1/2, x'
 '-z+1/2, y+1/2, -x'
 'z+1/2, -y+1/2, -x'
 'z+1/2, y+1/2, x'
 
_cell_length_a                    26.393(3)
_cell_length_b                    26.393(3)
_cell_length_c                    26.393(3)
_cell_angle_alpha                 90
_cell_angle_beta                  90
_cell_angle_gamma                 90
_cell_volume                      18385(6)
_cell_formula_units_Z             16
_cell_measurement_temperature     298(2)
_cell_measurement_reflns_used     112934
_cell_measurement_theta_min       0.361
_cell_measurement_theta_max       33.548
 
_exptl_crystal_description        'octahedron'
_exptl_crystal_colour             'pale blue'
_exptl_crystal_density_meas       ?
_exptl_crystal_density_method     ?
_exptl_crystal_density_diffrn     1.115          
_exptl_crystal_F_000              6230
_exptl_transmission_factor_min    ?
_exptl_transmission_factor_max    ?
_exptl_crystal_size_max           0.054
_exptl_crystal_size_mid           0.052
_exptl_crystal_size_min           0.050
_exptl_absorpt_coefficient_mu     1.030
_shelx_estimated_absorpt_T_min    0.946
_shelx_estimated_absorpt_T_max    0.950
_exptl_absorpt_correction_type    'empirical'
_exptl_absorpt_correction_T_min   0.815
_exptl_absorpt_correction_T_max   1.000
_exptl_absorpt_process_details    '<i>HKL3000sm Scalepack</i>(Otwinowski et.al,2003)'
_exptl_absorpt_special_details    ?
_diffrn_ambient_temperature       298(2)
_diffrn_radiation_wavelength      0.630
_diffrn_radiation_type            synchrotron
_diffrn_source                    'PLSII 2D bending magnet'
_diffrn_measurement_device_type   'Rayonix MX225HS CCD area detector'
_diffrn_measurement_method        'omega scan'
_diffrn_detector_area_resol_mean  ?
_diffrn_reflns_number             46968
_diffrn_reflns_av_unetI/netI      0.0608
_diffrn_reflns_av_R_equivalents   0.3525
_diffrn_reflns_limit_h_min        -36
_diffrn_reflns_limit_h_max        36
_diffrn_reflns_limit_k_min        -36
_diffrn_reflns_limit_k_max        36
_diffrn_reflns_limit_l_min        -36
_diffrn_reflns_limit_l_max        36
_diffrn_reflns_theta_min          1.185
_diffrn_reflns_theta_max          25.989
_diffrn_reflns_theta_full         22.210
_diffrn_measured_fraction_theta_max   0.990
_diffrn_measured_fraction_theta_full  0.984
_diffrn_reflns_Laue_measured_fraction_max    0.990
_diffrn_reflns_Laue_measured_fraction_full   0.984
_diffrn_reflns_point_group_measured_fraction_max   0.990
_diffrn_reflns_point_group_measured_fraction_full  0.984
_reflns_number_total              1334
_reflns_number_gt                 470
_reflns_threshold_expression      'I > 2\s(I)'
_reflns_Friedel_coverage          0.000
_reflns_Friedel_fraction_max      .
_reflns_Friedel_fraction_full     .
 
_reflns_special_details
;
 Reflections were merged by SHELXL according to the crystal
 class for the calculation of statistics and refinement.
 
 _reflns_Friedel_fraction is defined as the number of unique
 Friedel pairs measured divided by the number that would be
 possible theoretically, ignoring centric projections and
 systematic absences.
;
 
_computing_data_collection        '<i>PAL BL2D-SMDC Program</i>(Shin et.al, 2016)'
_computing_cell_refinement        '<i>HKL3000sm</i>(Otwinowski & Minor, 1997)'
_computing_data_reduction         '<i>HKL3000sm</i>(Otwinowski & Minor, 1997)'
_computing_structure_solution     '<i>SHELXT-2018</i>(Sheldrick, 2018)'
_computing_structure_refinement   '<i>SHELXL-2018</i>(Sheldrick, 2018)'
_computing_molecular_graphics     '<i>DIAMOND 4</i>(Putx&Brandenburg, 2014)'
_computing_publication_material   '<i>publCIF</i>(Westrip, 2010)'
_refine_special_details           ?
_refine_ls_structure_factor_coef  Fsqd
_refine_ls_matrix_type            full
_refine_ls_weighting_scheme       calc
_refine_ls_weighting_details
'w=1/[\s^2^(Fo^2^)+(0.2000P)^2^] where P=(Fo^2^+2Fc^2^)/3'
_atom_sites_solution_primary      ?
_atom_sites_solution_secondary    ?
_atom_sites_solution_hydrogens    mixed
_refine_ls_hydrogen_treatment     mixed
_refine_ls_extinction_method      none
_refine_ls_extinction_coef        .
_refine_ls_number_reflns          1334
_refine_ls_number_parameters      65
_refine_ls_number_restraints      37
_refine_ls_R_factor_all           0.1989
_refine_ls_R_factor_gt            0.1070
_refine_ls_wR_factor_ref          0.3769
_refine_ls_wR_factor_gt           0.3189
_refine_ls_goodness_of_fit_ref    1.035
_refine_ls_restrained_S_all       5.801
_refine_ls_shift/su_max           0.023
_refine_ls_shift/su_mean          0.001
 
loop_
 _atom_site_label
 _atom_site_type_symbol
 _atom_site_fract_x
 _atom_site_fract_y
 _atom_site_fract_z
 _atom_site_U_iso_or_equiv
 _atom_site_adp_type
 _atom_site_occupancy
 _atom_site_site_symmetry_order  
 _atom_site_calc_flag
 _atom_site_refinement_flags_posn
 _atom_site_refinement_flags_adp
 _atom_site_refinement_flags_occupancy
 _atom_site_disorder_assembly
 _atom_site_disorder_group
Cu1 Cu 0.21492(5) 0.28508(5) 0.500000 0.0935(10) Uani 1 4 d S T P . .
O1 O 0.2565(2) 0.3169(2) 0.5526(2) 0.112(2) Uani 1 1 d . . . . .
C1 C 0.2962(3) 0.2962(3) 0.5697(4) 0.096(3) Uani 1 2 d DS T P . .
C2 C 0.3223(3) 0.3223(3) 0.6135(4) 0.100(3) Uani 1 2 d DS T P . .
C3 C 0.3645(3) 0.3008(5) 0.6355(3) 0.103(3) Uani 1 2 d S T P . .
H3 H 0.378287 0.271512 0.621714 0.124 Uiso 1 2 calc R U P . .
O1W O 0.1585(4) 0.3415(4) 0.500000 0.155(5) Uani 1 4 d DS TU P . .
H1O1 H 0.1243(5) 0.3350(8) 0.500000 0.232 Uiso 1 2 d DS U P . .
O2W O 0.0792(12) 0.22939(19) 0.48998(10) 0.193(11) Uani 0.28 1 d D U P A -1
H1O2 H 0.074986 0.197211 0.502707 0.289 Uiso 0.28 1 d DS U P B -1
H2O2 H 0.084991 0.254143 0.513836 0.289 Uiso 0.28 1 d D U P C -1
O3W O 0.0765(11) 0.0809(7) 0.5822(14) 0.20(4) Uani 0.04 1 d D U P D -1
H1O3 H 0.101068 0.057700 0.590720 0.297 Uiso 0.04 1 d D U P E -1
H2O3 H 0.059880 0.061007 0.558846 0.297 Uiso 0.04 1 d DS U P F -1
O4W O 0.0713(7) 0.3177(13) 0.5663(2) 0.243(18) Uani 0.2 1 d D U P G -1
H1O4 H 0.084180 0.316770 0.598701 0.365 Uiso 0.2 1 d D U P H -1
H2O4 H 0.041440 0.333930 0.574142 0.365 Uiso 0.2 1 d D U P I -1
 
loop_
 _atom_site_aniso_label
 _atom_site_aniso_U_11
 _atom_site_aniso_U_22
 _atom_site_aniso_U_33
 _atom_site_aniso_U_23
 _atom_site_aniso_U_13
 _atom_site_aniso_U_12
Cu1 0.0936(11) 0.0936(11) 0.0934(14) 0.000 0.000 0.0105(10)
O1 0.112(4) 0.109(4) 0.114(4) -0.012(3) -0.021(3) 0.027(4)
C1 0.100(5) 0.100(5) 0.088(7) 0.002(4) 0.002(4) -0.015(7)
C2 0.105(5) 0.105(5) 0.091(7) -0.002(4) -0.002(4) 0.005(7)
C3 0.101(5) 0.108(8) 0.101(5) -0.005(5) -0.008(7) 0.005(5)
O1W 0.145(6) 0.145(6) 0.174(11) 0.000 0.000 0.038(9)
O2W 0.159(15) 0.227(17) 0.191(19) -0.042(17) -0.024(17) -0.015(14)
O3W 0.20(4) 0.20(4) 0.20(4) 0.00(2) 0.00(2) 0.00(2)
O4W 0.24(2) 0.25(2) 0.24(2) 0.014(19) 0.019(18) 0.009(19)
 
_geom_special_details
;
 All esds (except the esd in the dihedral angle between two l.s. planes)
 are estimated using the full covariance matrix.  The cell esds are taken
 into account individually in the estimation of esds in distances, angles
 and torsion angles; correlations between esds in cell parameters are only
 used when they are defined by crystal symmetry.  An approximate (isotropic)
 treatment of cell esds is used for estimating esds involving l.s. planes.
;
 
loop_
 _geom_bond_atom_site_label_1
 _geom_bond_atom_site_label_2
 _geom_bond_distance
 _geom_bond_site_symmetry_2
 _geom_bond_publ_flag
Cu1 O1 1.958(6) 86_556 ?
Cu1 O1 1.958(6) 181 ?
Cu1 O1 1.958(6) 98_556 ?
Cu1 O1 1.958(6) . ?
Cu1 O1W 2.105(14) . ?
Cu1 Cu1 2.619(4) 169_556 ?
O1 C1 1.265(7) . ?
C1 C2 1.5102(10) . ?
C2 C3 1.378(7) 11_566 ?
C2 C3 1.378(7) . ?
C3 H3 0.9300 . ?
O1W H1O1 0.919(7) . ?
O1W H1O1 0.919(7) 86_556 ?
O2W H1O2 0.9200(10) . ?
O2W H2O2 0.9201(10) . ?
O3W H1O3 0.9200(10) . ?
O3W H2O3 0.9200(10) . ?
O4W H1O4 0.9200(10) . ?
O4W H2O4 0.9200(10) . ?
 
loop_
 _geom_angle_atom_site_label_1
 _geom_angle_atom_site_label_2
 _geom_angle_atom_site_label_3
 _geom_angle
 _geom_angle_site_symmetry_1
 _geom_angle_site_symmetry_3
 _geom_angle_publ_flag
O1 Cu1 O1 90.2(4) 86_556 181 ?
O1 Cu1 O1 88.8(4) 86_556 98_556 ?
O1 Cu1 O1 169.3(3) 181 98_556 ?
O1 Cu1 O1 169.3(3) 86_556 . ?
O1 Cu1 O1 88.8(4) 181 . ?
O1 Cu1 O1 90.2(4) 98_556 . ?
O1 Cu1 O1W 95.33(17) 86_556 . ?
O1 Cu1 O1W 95.33(17) 181 . ?
O1 Cu1 O1W 95.33(17) 98_556 . ?
O1 Cu1 O1W 95.33(17) . . ?
O1 Cu1 Cu1 84.67(17) 86_556 169_556 ?
O1 Cu1 Cu1 84.67(17) 181 169_556 ?
O1 Cu1 Cu1 84.67(17) 98_556 169_556 ?
O1 Cu1 Cu1 84.67(17) . 169_556 ?
O1W Cu1 Cu1 180.00(10) . 169_556 ?
C1 O1 Cu1 122.1(5) . . ?
O1 C1 O1 126.0(9) 110 . ?
O1 C1 C2 117.0(4) 110 . ?
O1 C1 C2 117.0(4) . . ?
C3 C2 C3 119.0(11) 11_566 . ?
C3 C2 C1 120.3(6) 11_566 . ?
C3 C2 C1 120.3(6) . . ?
C2 C3 C2 121.0(11) 8_656 . ?
C2 C3 H3 119.5 8_656 . ?
C2 C3 H3 119.5 . . ?
Cu1 O1W H1O1 124.2(13) . . ?
Cu1 O1W H1O1 124.2(13) . 86_556 ?
H1O1 O1W H1O1 112(3) . 86_556 ?
H1O2 O2W H2O2 115.20(14) . . ?
H1O3 O3W H2O3 96.93(11) . . ?
H1O4 O4W H2O4 96.96(10) . . ?
 
loop_
 _geom_torsion_atom_site_label_1
 _geom_torsion_atom_site_label_2
 _geom_torsion_atom_site_label_3
 _geom_torsion_atom_site_label_4
 _geom_torsion
 _geom_torsion_site_symmetry_1
 _geom_torsion_site_symmetry_2
 _geom_torsion_site_symmetry_3
 _geom_torsion_site_symmetry_4
 _geom_torsion_publ_flag
Cu1 O1 C1 O1 7.8(17) . . . 110 ?
Cu1 O1 C1 C2 -174.6(7) . . . . ?
O1 C1 C2 C3 -177.3(10) 110 . . 11_566 ?
O1 C1 C2 C3 4.9(17) . . . 11_566 ?
O1 C1 C2 C3 -4.9(17) 110 . . . ?
O1 C1 C2 C3 177.3(10) . . . . ?
C3 C2 C3 C2 -3(3) 11_566 . . 8_656 ?
C1 C2 C3 C2 -175.3(8) . . . 8_656 ?
 
loop_
 _geom_hbond_atom_site_label_D 
 _geom_hbond_atom_site_label_H 
 _geom_hbond_atom_site_label_A 
 _geom_hbond_distance_DH 
 _geom_hbond_distance_HA 
 _geom_hbond_distance_DA 
 _geom_hbond_angle_DHA 
 _geom_hbond_site_symmetry_A 
 _geom_hbond_publ_flag
O1W H1O1 O4W^a  0.919(7) 2.29(2) 2.96(2) 129.7(4) . yes
O1W H1O1 O4W^a  0.919(7) 2.29(2) 2.96(2) 129.7(4) 98_556 yes
O1W H1O1 O4W^a  0.919(7) 2.467(12) 3.139(10) 130.1(4) 69_455 yes
O1W H1O1 O4W^a  0.919(7) 2.467(12) 3.139(10) 130.1(4) 168_455 yes
O4W^a H2O4^a O1W  0.9200(10) 2.489(8) 3.139(10) 127.9(8) 173_556 yes
 
_refine_diff_density_max    0.599
_refine_diff_density_min   -0.419
_refine_diff_density_rms    0.125

_shelx_res_file
;
TITL H2O-HK(8th) in Fm-3m
    H2O-HK(8th).res
    created by SHELXL-2018/3 at 19:27:40 on 19-Apr-2021
CELL  0.63000  26.3929  26.3929  26.3929   90.000   90.000   90.000
ZERR   16.000   0.0030   0.0030   0.0030    0.000    0.000    0.000
LATT  4
SYMM -X, -Y, Z
SYMM -X, Y, -Z
SYMM X, -Y, -Z
SYMM Z, X, Y
SYMM Z, -X, -Y
SYMM -Z, -X, Y
SYMM -Z, X, -Y
SYMM Y, Z, X
SYMM -Y, Z, -X
SYMM Y, -Z, -X
SYMM -Y, -Z, X
SYMM Y, X, -Z
SYMM -Y, -X, -Z
SYMM Y, -X, Z
SYMM -Y, X, Z
SYMM X, Z, -Y
SYMM -X, Z, Y
SYMM -X, -Z, -Y
SYMM X, -Z, Y
SYMM Z, Y, -X
SYMM Z, -Y, X
SYMM -Z, Y, X
SYMM -Z, -Y, -X
SFAC C H O CU
DISP C          0.0021         0.0012           9.00
DISP H          0.0000         0.0000           0.66
DISP O          0.0080         0.0047          23.75
DISP Cu         0.3383         1.0252        3719.19
UNIT 288 391.68 339.84 48
ACTA
OMIT -3 52
OMIT 0 2 4
OMIT 0 0 8
OMIT 3 5 5
OMIT 0 0 2
OMIT 1 3 3
OMIT 4 4 6
OMIT 0 4 4
OMIT 3 13 15
OMIT 2 2 10
OMIT 1 5 5
OMIT 0 0 6
OMIT 0 0 10
OMIT 8 8 16
L.S. 10
BOND $H
SIZE 0.054 0.052 0.050
TEMP 25.15
EQIV $2 x, y, -z+1
EQIV $3 z-1/2, y, -x+1/2
EQIV $4 z-1/2, y, x+1/2
EQIV $5 -z+1/2, -x+1/2, -y+1
HTAB O1W O4W
HTAB O1W O4W_$2
HTAB O1W O4W_$3
HTAB O1W O4W_$4
HTAB O4W O1W_$5
LIST 4
CONF
WPDB
MERG 2
FMAP -2
PLAN -10
WGHT    0.200000
FVAR       0.05852
CU1   4    0.214919    0.285081    0.500000    10.25000    0.09358    0.09358 =
         0.09341    0.00000    0.00000    0.01046
O1    3    0.256493    0.316904    0.552583    11.00000    0.11215    0.10930 =
         0.11372   -0.01239   -0.02083    0.02743
DFIX 1.51 0.001 C1 C2
C1    1    0.296170    0.296170    0.569736    10.50000    0.10037    0.10037 =
         0.08832    0.00229    0.00229   -0.01548
C2    1    0.322272    0.322272    0.613454    10.50000    0.10529    0.10529 =
         0.09079   -0.00183   -0.00183    0.00532
C3    1    0.364486    0.300849    0.635514    10.50000    0.10085    0.10837 =
         0.10085   -0.00529   -0.00807    0.00529
AFIX  43
H3    2    0.378287    0.271512    0.621714    10.50000   -1.20000

AFIX   0
SIMU 0.01 O1W
DELU 0.01 O1W
ISOR 0.01 O1W
EQIV $1 0.5-y, 0.5-x, 1-z
DFIX 0.92 0.01 O1W H1O1 O1W H1O1_$1
DANG 1.52 0.02 H1O1 H1O1_$1
REM  coordinated H2O 10.25 site
O1W   3    0.158511    0.341489    0.500000    10.25000    0.14526    0.14526 =
         0.17401    0.00000    0.00000    0.03842
H1O1  2    0.124287    0.334989    0.500000    10.50000   -1.50000

REM Free H2O #1 10.5 site
PART -1
ISOR 0.01 O2W
DFIX 0.92 0.001 O2W H1O2 O2W H2O2
DANG 1.52 0.001 H1O2 H2O2
O2W   3    0.079191    0.229391    0.489984    10.28000    0.15940    0.22748 =
         0.19144   -0.04207   -0.02350   -0.01480
H1O2  2   10.074986   10.197211   10.502707    10.28000   -1.50000
H2O2  2   10.084991   10.254143   10.513836    10.28000   -1.50000
PART 0
REM Free H2O #2 10.16667 site
PART -1
ISOR 0.01 O3W
DFIX 0.92 0.001 O3W H1O3 O3W H2O3
DANG 1.52 0.001 H1O3 H2O3
O3W   3    0.076454    0.080869    0.582211    10.04000    0.19761    0.19838 =
         0.19859    0.00024   -0.00107   -0.00147
H1O3  2   10.101068   10.057700   10.590720    10.04000   -1.50000
H2O3  2   10.059880   10.061007   10.558846    10.04000   -1.50000
PART 0
REM  Free H2O #3 10.5 site
PART -1
ISOR 0.01 O4W
DFIX 0.92 0.001 O4W H1O4 O4W H2O4
DANG 1.52 0.001 H1O4 H2O4
O4W   3    0.071292    0.317717    0.566328    10.20000    0.23837    0.24710 =
         0.24370    0.01376    0.01875    0.00900
H1O4  2   10.084180   10.316770   10.598701    10.20000   -1.50000
H2O4  2   10.041440   10.333930   10.574142    10.20000   -1.50000
PART 0
HKLF 4


REM  H2O-HK(8th) in Fm-3m
REM wR2 = 0.3769, GooF = S = 1.035, Restrained GooF = 5.801 for all data
REM R1 = 0.1070 for 470 Fo > 4sig(Fo) and 0.1989 for all 1334 data
REM 65 parameters refined using 37 restraints

END

WGHT      0.2000      0.0000

REM Highest difference peak  0.599,  deepest hole -0.419,  1-sigma level  0.125
Q1    1   0.1227  0.3773  0.0000  10.25000  0.05    0.60
Q2    1   0.1108  0.0000  0.0000  10.12500  0.05    0.54
Q3    1   0.0566  0.0566  0.0566  10.16667  0.05    0.53
Q4    1   0.2902  0.2902  0.2098  10.16667  0.05    0.51
Q5    1   0.1894  0.2600  0.5257  11.00000  0.05    0.45
Q6    1   0.2500  0.2500  0.4694  10.25000  0.05    0.45
Q7    1   0.2157  0.3305  0.5000  10.50000  0.05   -0.42
Q8    1   0.3198  0.3198  0.6802  10.16667  0.05    0.40
Q9    1   0.2254  0.2355  0.5000  10.50000  0.05   -0.40
Q10   1   0.0000  0.2994  0.0000  10.12500  0.05   -0.38
;
_shelx_res_checksum   26874

_shelx_hkl_file
;
   6  -6   6  647.84   26.87
  -6   6  -6  634.20   35.16
  -7   7  -7 3588.79  143.67
   8  -8   8  312.32   17.53
  -8   8  -8  281.68   16.79
   9  -9   9  362.28   18.58
  -9   9  -9  337.83   18.16
  10 -10  10  344.54   17.74
 -10  10 -10  350.95   19.52
  11 -11  11   -1.26    8.92
 -11  11 -11   -8.08   10.39
  12 -12  12  119.96   12.70
 -12  12 -12  120.48   13.96
  13 -13  13    4.09   11.54
 -13  13 -13    4.83   14.38
  14 -14  14   84.38   14.06
 -14  14 -14   99.60   16.58
  15 -15  15    9.55   10.91
 -15  15 -15    9.24   14.90
  16 -16  16   61.81   13.22
 -16  16 -16   64.44   15.53
  17 -17  17   -0.63   11.12
 -17  17 -17   -9.03   13.54
  18 -18  18    3.67   11.65
 -18  18 -18  -24.24   14.48
  19 -19  19    4.72   11.44
 -19  19 -19   -1.05   14.27
  20 -20  20    6.72   11.33
 -20  20 -20   -8.08   13.75
  21 -21  21   12.59   10.60
 -21  21 -21   -6.40   12.91
  22 -22  22   -1.78    8.71
 -22  22 -22    4.51   12.17
  23 -23  23    4.20    7.35
 -23  23 -23    1.36   10.49
  24 -24  24   -1.78   10.28
 -24  24 -24   -0.52   15.95
 -22  24 -24   -8.08   10.70
  22 -24  24   -4.83   10.28
 -21  23 -23    0.31   11.75
  21 -23  23    0.84    8.19
 -20  22 -22    9.34   13.43
  20 -22  22   -1.26    9.66
 -19  21 -21    3.46   12.49
  19 -21  21    9.97    9.87
 -18  20 -20   14.69   13.22
  18 -20  20  -11.44   11.54
 -17  19 -19    3.46   13.96
  17 -19  19   13.64   11.33
 -16  18 -18   -2.62   14.06
  16 -18  18   -2.73   11.96
 -15  17 -17   -5.88   14.69
  15 -17  17   28.86   12.59
 -14  16 -16   10.39   14.90
  14 -16  16   12.59   12.07
 -13  15 -15    5.56   13.54
  13 -15  15   17.53   10.60
 -12  14 -14   21.30   14.17
  12 -14  14   28.23   11.75
 -11  13 -13  -15.85   12.59
  11 -13  13  -14.17    9.97
 -10  12 -12   19.31   12.70
  10 -12  12   16.90   11.65
  -9  11 -11   49.54   10.70
   9 -11  11   47.54    9.55
  -8  10 -10   64.65    9.87
   8 -10  10   86.79   12.49
  -7   9  -9  192.37   13.22
   7  -9   9  201.18   19.10
  -6   8  -8  358.08   18.37
   6  -8   8  383.90   26.24
  -5   7  -7  439.84   19.52
   5  -7   7  457.05   28.23
  -2   4  -4  397.12   23.82
   2  -4   4  407.09   17.11
  -1   3  -3  153.75   12.17
   1  -3   3  162.14    8.82
   0   2  -2 2034.83   77.66
   0  -2   2 2093.29   81.33
  -1  -1   1   67.06    5.88
  -2   0   0 1502.33   53.94
   3  -1   1   10.81    2.20
  -3   1  -1   12.49    2.10
   4  -2   2  367.53   15.95
  -4   2  -2  354.41   15.43
   5  -3   3   94.35    7.87
  -5   3  -3   76.51    8.40
   6  -4   4   -1.36    7.56
  -6   4  -4    1.68    7.66
   7  -5   5    3.46    6.72
  -7   5  -5   15.01    6.30
   8  -6   6  122.05    9.66
  -8   6  -6  123.42   10.91
   9  -7   7  249.99   14.27
  -9   7  -7  231.20   14.06
  10  -8   8   11.75    7.66
 -10   8  -8   15.64    8.61
  11  -9   9   29.28    9.55
 -11   9  -9   26.03    9.87
  12 -10  10    5.98    9.13
 -12  10 -10   15.85    9.66
  13 -11  11   22.88    9.45
 -13  11 -11   26.97   10.70
  14 -12  12   -3.36   10.81
 -14  12 -12  -17.95   11.33
  15 -13  13   -1.89   10.49
 -15  13 -13   -7.03   12.28
  16 -14  14    2.10   10.28
 -16  14 -14    4.62   13.64
  17 -15  15   -5.67   11.44
 -17  15 -15   10.07   13.85
  18 -16  16   -5.35   12.07
 -18  16 -16   -6.19   12.59
  19 -17  17    2.83   12.17
 -19  17 -17   -3.36   15.74
  20 -18  18   -4.51   10.81
 -20  18 -18  -13.75   13.33
  21 -19  19   -5.46   11.44
 -21  19 -19   -6.82   14.69
  22 -20  20   -1.78    9.55
 -22  20 -20   -0.73   13.75
  23 -21  21   10.07    9.13
 -23  21 -21    0.63    9.97
  24 -22  22    1.15    7.24
 -24  22 -22    1.68   11.96
  25 -23  23   -3.04    5.56
 -25  23 -23   -4.83   10.28
 -21  25 -25    2.20   10.07
  21 -25  25    4.93   10.07
 -20  24 -24  -11.23   16.27
  20 -24  24   -2.41    8.29
 -19  23 -23   -3.15   11.86
  19 -23  23    2.41    8.71
 -18  22 -22   -7.77   15.01
  18 -22  22   -3.36   11.23
 -17  21 -21   15.32   14.59
  17 -21  21    3.78   10.81
 -16  20 -20    6.82   15.32
  16 -20  20    4.20   11.86
 -15  19 -19   -8.50   14.80
  15 -19  19    4.30   13.01
 -14  18 -18   -0.42   15.64
  14 -18  18   13.22   12.59
 -13  17 -17   -5.56   13.64
  13 -17  17  -11.96   10.60
 -12  16 -16   73.88   14.69
  12 -16  16   76.30   21.20
 -11  15 -15    7.77   12.49
  11 -15  15  -16.37   15.11
 -10  14 -14   81.75   14.27
  10 -14  14  129.61   20.25
  -9  13 -13   -7.03   11.75
   9 -13  13   -0.94   13.43
  -8  12 -12  114.50   13.96
   8 -12  12  100.02   18.37
  -7  11 -11  149.03   19.52
   7 -11  11  183.97   19.21
  -6  10 -10   33.58   12.80
   6 -10  10   43.55    9.55
  -5   9  -9 1978.26   86.06
   5  -9   9 2061.59   90.36
  -4   8  -8   49.75   12.70
   4  -8   8   51.84    7.87
   3  -7   7  906.96   43.87
  -2   6  -6   80.91   11.86
   2  -6   6   62.44    7.24
  -1   5  -5  710.08   25.40
   1  -5   5  730.75   25.92
   0   4  -4 2940.53  109.36
   0  -4   4 2903.27  114.60
   1   3  -3  169.60    7.66
  -1  -3   3  177.15    7.98
   3   1  -1   11.33    1.36
  -3  -1   1   17.42    1.99
   4   0   0 5532.84  135.49
  -4   0   0 5394.52  130.55
   5  -1   1    4.41    2.94
  -5   1  -1    3.25    4.83
   6  -2   2  211.57   10.70
  -6   2  -2  210.32   11.33
   7  -3   3  394.60   23.51
  -7   3  -3  385.05   23.40
   8  -4   4  222.28   12.70
  -8   4  -4  223.75   13.22
   9  -5   5 1738.04   79.45
  -9   5  -5 1734.89   83.43
  10  -6   6   73.88    8.19
 -10   6  -6  103.37    9.45
  11  -7   7  347.80   17.11
 -11   7  -7  356.82   18.05
  12  -8   8   44.18    9.66
 -12   8  -8   35.26   10.07
  13  -9   9   14.80    8.82
 -13   9  -9    4.20    9.45
  14 -10  10   51.84   11.02
 -14  10 -10   59.40   12.49
  15 -11  11    2.41    9.87
 -15  11 -11   12.07   12.80
  16 -12  12   59.09   13.54
 -16  12 -12   82.80   13.96
  17 -13  13    1.05   10.49
 -17  13 -13    6.93   11.75
  18 -14  14   57.62   13.54
 -18  14 -14   40.93   16.69
  19 -15  15   -4.51   10.60
 -19  15 -15   -7.14   14.17
  20 -16  16    8.19   12.07
 -20  16 -16    7.77   14.06
  21 -17  17    3.99   13.33
 -21  17 -17    2.10   14.69
  22 -18  18   10.39   12.49
 -22  18 -18    8.61   13.43
  23 -19  19    4.83    9.13
 -23  19 -19    5.35   11.54
  24 -20  20    2.20   10.91
 -24  20 -20  -11.12   13.75
  25 -21  21    1.15    6.40
 -25  21 -21    4.62    8.40
  26 -22  22   -3.15    8.71
 -26  22 -22    8.71   12.07
 -19  25 -25    3.25   13.85
  19 -25  25    4.41    7.77
 -18  24 -24    3.25   11.23
  18 -24  24   10.39   13.54
 -17  23 -23   -0.10   12.17
  17 -23  23   -3.57    9.34
 -16  22 -22  -15.01   13.54
  16 -22  22   -3.57    9.76
 -15  21 -21   -7.56   12.91
  15 -21  21   11.75   15.11
 -14  20 -20    0.21   14.80
  14 -20  20    0.94   18.16
 -13  19 -19    0.00   14.06
  13 -19  19   -0.63   16.06
 -12  18 -18   19.21   12.91
  12 -18  18    7.98   17.00
 -11  17 -17    8.61   14.06
  11 -17  17    6.61   15.64
 -10  16 -16  -21.30   16.58
  10 -16  16    6.72    9.87
  -9  15 -15   17.63   15.01
   9 -15  15    5.46   11.33
  -8  14 -14   -1.05   15.85
   8 -14  14   -8.19    9.97
  -7  13 -13  -16.16   14.48
   7 -13  13    5.88    9.34
  -6  12 -12   55.52   17.21
   6 -12  12   45.76   10.70
  -5  11 -11  133.60   11.33
   5 -11  11  149.76   11.33
  -4  10 -10  147.35   11.54
   4 -10  10  120.38   10.28
  -3   9  -9   20.78    9.34
   3  -9   9   25.61    8.61
  -2   8  -8   43.34    7.87
   2  -8   8   51.21    7.87
  -1   7  -7  178.52   10.91
   1  -7   7  196.25   11.44
   0   6  -6   88.05    7.35
   0  -6   6   92.46    8.61
   1   5  -5  588.65   29.60
  -1  -5   5  633.67   22.25
   2   4  -4  421.99   16.06
  -2  -4   4  420.95   15.95
   4   2  -2  369.00   13.12
  -4  -2   2  358.82   19.42
   5   1  -1    6.30    2.31
  -5  -1   1   -0.31    2.52
   6   0   0  699.79   21.09
  -6   0   0  717.21   30.96
   7  -1   1   28.23    5.56
  -7   1  -1   21.83    5.67
  -8   2  -2  594.42   32.95
   9  -3   3   -0.21    5.56
  -9   3  -3   -1.26    5.56
  11  -5   5   26.55    6.61
 -11   5  -5   20.57    7.35
  12  -6   6   70.73    8.29
 -12   6  -6   64.02    8.82
  13  -7   7   90.99   10.49
 -13   7  -7   96.24   10.81
  14  -8   8   -8.40    7.45
 -14   8  -8   -8.82    9.45
  15  -9   9   68.85   10.39
 -15   9  -9   68.53   11.23
  16 -10  10    5.04    9.55
 -16  10 -10   22.35   12.28
  17 -11  11   24.14   11.54
 -17  11 -11   27.71   12.28
  18 -12  12    9.34   10.70
 -18  12 -12   -5.56   11.96
  19 -13  13   17.11   11.12
 -19  13 -13   -7.66   11.96
  20 -14  14  -10.60   13.01
 -20  14 -14    3.04   13.64
  21 -15  15    4.20   11.65
 -21  15 -15  -10.39   15.64
  22 -16  16    1.78   11.96
 -22  16 -16   -3.88   14.48
  23 -17  17   -7.66   10.70
 -23  17 -17  -10.07   11.86
  24 -18  18   -1.05   11.23
 -24  18 -18   -4.30   12.59
  25 -19  19  -10.28    9.76
 -25  19 -19   -2.94   10.81
  26 -20  20   -0.94    7.14
 -26  20 -20    1.05    8.61
  27 -21  21    0.52    3.36
 -27  21 -21    2.31    8.61
  28 -22  22    1.15    3.99
 -28  22 -22   -8.92    8.71
 -18  26 -26   -0.84   13.22
  18 -26  26    6.09    9.24
 -17  25 -25   -3.88   15.64
  17 -25  25    9.24   16.48
 -16  24 -24   -4.72   11.23
  16 -24  24   -4.51   13.75
 -15  23 -23    2.20   13.12
  15 -23  23    1.15   14.17
 -14  22 -22   -3.25   20.36
  14 -22  22   -8.82    9.13
 -13  21 -21    3.67   19.84
  13 -21  21   -4.09   12.59
 -12  20 -20  -14.17   19.63
  12 -20  20   -3.36   12.07
 -11  19 -19   -3.46   22.98
  11 -19  19   14.90   11.86
 -10  18 -18   13.33   18.47
  10 -18  18    1.68   11.12
  -9  17 -17   21.62   14.69
   9 -17  17   -5.14   14.17
  -8  16 -16   14.17   11.86
   8 -16  16   17.11   10.49
  -7  15 -15  -15.74   11.86
   7 -15  15   -3.25   10.07
  -6  14 -14   -4.20   11.44
   6 -14  14    7.03   10.28
  -5  13 -13   33.27   10.60
   5 -13  13   39.57   10.18
  -4  12 -12   49.64   11.02
   4 -12  12   41.35    9.97
  -3  11 -11  298.68   16.16
   3 -11  11  282.73   15.53
  -2  10 -10   80.91    9.13
   2 -10  10   71.78    8.71
  -1   9  -9  384.84   16.16
   1  -9   9  419.27   17.84
   0   8  -8   96.97    8.61
   0  -8   8   94.24    7.87
   1   7  -7  164.66    9.87
  -1  -7   7  167.71    9.76
   2   6  -6   52.37    6.61
  -2  -6   6   44.29    6.51
   3   5  -5 1925.69   78.50
  -3  -5   5 2011.95   80.08
   4   4  -4 1224.22   37.36
  -4  -4   4 1268.29   37.99
   5   3  -3   92.98    5.98
  -5  -3   3   89.63    5.98
   6   2  -2  231.51    8.50
  -6  -2   2  208.11    7.77
   7   1  -1   37.89    4.20
  -7  -1   1   30.33    4.41
   8   0   0  535.55   26.55
   9  -1   1   22.88    5.14
  -9   1  -1   16.90    5.67
  10  -2   2  217.35   10.49
 -10   2  -2  215.98   11.02
  12  -4   4    6.72    6.72
 -12   4  -4   17.11    7.14
  13  -5   5   74.51    9.55
 -13   5  -5   89.73    9.97
  14  -6   6   18.79    8.29
 -14   6  -6   27.60    8.82
  15  -7   7   -0.73    7.87
 -15   7  -7   -0.94    9.24
  16  -8   8   10.49    8.61
 -16   8  -8    8.50    9.66
  17  -9   9   -5.88    9.34
 -17   9  -9    4.20    9.87
  18 -10  10   33.79   10.91
 -18  10 -10   36.31   13.43
  19 -11  11   21.09   10.60
 -19  11 -11   17.53   12.17
  20 -12  12   35.89   11.44
 -20  12 -12   13.96   12.70
  21 -13  13    4.30   10.28
 -21  13 -13    4.72   11.96
  22 -14  14    8.71   11.44
 -22  14 -14    8.61   14.80
  23 -15  15    3.25   11.12
 -23  15 -15   -1.89   13.96
  24 -16  16    7.98   10.60
 -24  16 -16    8.92   13.85
  25 -17  17    6.72    9.55
 -25  17 -17   -1.89   11.12
  26 -18  18    0.73    9.45
 -26  18 -18   -1.68   13.12
  27 -19  19   -2.20    8.82
 -27  19 -19   -3.88   10.18
  28 -20  20   -0.84    5.35
 -28  20 -20    4.83    8.82
  29 -21  21   12.80    6.51
 -29  21 -21    3.04    7.14
 -16  26 -26   -5.98   18.58
  16 -26  26    6.19   15.95
 -15  25 -25    5.46   14.80
  15 -25  25   -0.10    6.93
 -14  24 -24    3.46   25.19
  14 -24  24    3.78    8.71
 -13  23 -23   11.65   14.90
  13 -23  23    2.62    9.55
 -12  22 -22  -15.43   15.22
  12 -22  22   -8.92   10.07
 -11  21 -21    7.77   13.01
  11 -21  21   -1.15   11.33
 -10  20 -20   -1.15   13.43
  10 -20  20   -7.98   12.49
  -9  19 -19   31.69   15.22
   9 -19  19    6.51   11.23
  -8  18 -18    4.72   12.49
   8 -18  18   -1.05   11.23
  -7  17 -17    5.77   11.86
   7 -17  17   19.00   10.49
  -6  16 -16    2.41   11.75
   6 -16  16   26.45   10.49
  -5  15 -15    7.87   12.28
   5 -15  15   -0.52   11.33
  -4  14 -14  126.99   13.12
   4 -14  14  147.77   12.70
  -3  13 -13   17.42    9.76
   3 -13  13   21.72    9.13
  -2  12 -12  674.08   26.03
   2 -12  12  683.31   26.66
  -1  11 -11   20.88    9.66
   1 -11  11    0.94    8.92
   0  10 -10  251.14   12.49
   0 -10  10  252.82   13.43
   1   9  -9  399.12   17.42
  -1  -9   9  390.41   17.00
   2   8  -8   45.76    7.45
  -2  -8   8   28.13    7.87
   3   7  -7  865.92   29.49
  -3  -7   7  945.89   42.29
   4   6  -6  518.34   19.84
  -4  -6   6  537.23   19.94
   6   4  -4   10.07    5.56
  -6  -4   4    4.30    5.14
   7   3  -3  424.09   22.67
  -7  -3   3  435.74   15.22
   8   2  -2  596.84   24.24
  -8  -2   2  611.43   25.92
   9   1  -1   14.17    6.19
  -9  -1   1   20.78    3.88
  11  -1   1    1.57    5.67
 -11   1  -1    6.09    5.04
  12  -2   2  229.84   10.07
 -12   2  -2  232.56   11.65
  13  -3   3   24.14    6.51
 -13   3  -3   27.50    6.40
  14  -4   4  228.68   12.28
 -14   4  -4  225.64   12.38
  15  -5   5   90.88   10.07
 -15   5  -5  101.80    9.66
  16  -6   6    5.56    9.66
 -16   6  -6   -3.99   10.28
  17  -7   7  210.42   14.27
 -17   7  -7  201.18   14.69
  18  -8   8   15.01    9.24
 -18   8  -8   22.25   11.02
  19  -9   9   89.63   10.28
 -19   9  -9   85.64   12.59
  20 -10  10   15.95    9.76
 -20  10 -10    9.87   12.70
  21 -11  11   25.71   11.65
 -21  11 -11   47.54   14.06
  22 -12  12    6.93   12.07
 -22  12 -12   -7.66   13.43
  23 -13  13    0.63    9.87
 -23  13 -13   -6.19   12.38
  24 -14  14   23.09   10.60
 -24  14 -14   12.59   12.59
  25 -15  15    2.20   10.91
 -25  15 -15   -4.93   14.17
  26 -16  16   -5.88   10.28
 -26  16 -16   -2.83   12.70
  27 -17  17  -10.60    9.87
 -27  17 -17    0.63   11.54
  28 -18  18   -7.56    7.14
 -28  18 -18    2.62   12.38
  29 -19  19    0.94    6.19
 -29  19 -19   -5.67   15.53
  30 -20  20    0.21    4.93
 -30  20 -20   -3.04   13.33
 -15  27 -27    8.19   10.07
  15 -27  27   -3.36   15.22
 -14  26 -26    1.78   11.54
  14 -26  26   -0.21    8.61
 -13  25 -25   -2.73   13.01
  13 -25  25    0.84    6.72
 -12  24 -24    1.68   12.91
  12 -24  24    3.99    8.50
 -11  23 -23   -6.61   13.85
  11 -23  23   -0.63    7.87
 -10  22 -22    1.26   14.48
  10 -22  22   17.42   11.54
  -9  21 -21   -0.52   13.96
   9 -21  21   -3.36   11.23
  -8  20 -20   -8.71   13.54
   8 -20  20   12.91   11.54
  -7  19 -19   -3.25   13.12
   7 -19  19   11.23   11.44
  -6  18 -18    7.87   13.85
   6 -18  18   -4.20   11.33
  -5  17 -17    9.87   11.75
   5 -17  17    2.41   10.49
  -4  16 -16    0.63   12.59
   4 -16  16   12.91   11.44
  -3  15 -15   11.86   11.23
   3 -15  15   19.73   10.70
  -2  14 -14   28.65   14.59
   2 -14  14   46.60   13.12
  -1  13 -13   17.32   10.49
   1 -13  13    8.50    8.61
   0  12 -12   44.50   10.39
   0 -12  12   56.99   10.28
   1  11 -11    3.88    9.34
  -1 -11  11    5.67    8.40
   2  10 -10   75.04    8.61
  -2 -10  10   77.45    8.50
   3   9  -9   12.80    6.61
  -3  -9   9   21.51    6.93
   4   8  -8   60.24    7.03
  -4  -8   8   67.90    6.61
   5   7  -7  365.64   14.38
  -5  -7   7  381.38   14.80
   6   6  -6  601.35   22.25
  -6  -6   6  650.89   31.80
   7   5  -5   15.64    4.09
  -7  -5   5   18.79    4.30
   8   4  -4  194.26    8.71
  -8  -4   4  218.82    9.55
   9   3  -3    7.14    4.93
  -9  -3   3    1.78    3.57
  10   2  -2  210.84    7.77
 -10  -2   2  209.27    8.19
  11   1  -1    3.57    4.83
 -11  -1   1    1.05    4.51
  12   0   0   12.28    4.83
 -12   0   0    9.24    5.14
  13  -1   1   20.57    5.88
 -13   1  -1   20.57    6.19
  14  -2   2   18.89    5.98
 -14   2  -2   14.17    6.19
  15  -3   3    2.94    7.24
 -15   3  -3    6.09    7.45
  16  -4   4   -0.31    8.50
 -16   4  -4    4.93    8.92
  17  -5   5    8.61    7.56
 -17   5  -5   15.53    8.71
  18  -6   6    3.78    9.76
 -18   6  -6    5.56   10.81
  19  -7   7   10.18   10.07
 -19   7  -7   35.16   11.65
  20  -8   8   15.53    8.82
 -20   8  -8    6.61   10.91
  21  -9   9   22.04    9.45
 -21   9  -9   -1.99   10.70
  22 -10  10    0.73   11.33
 -22  10 -10   18.47   13.64
  23 -11  11    5.04   10.07
 -23  11 -11    6.93   12.49
  24 -12  12   14.17   12.38
 -24  12 -12   -3.67   11.75
  25 -13  13   -0.42    9.97
 -25  13 -13    0.52   12.49
  26 -14  14    0.10    9.13
 -26  14 -14    0.84   11.86
  27 -15  15    0.63   10.91
 -27  15 -15    3.15   13.01
  28 -16  16   -0.52    9.03
 -28  16 -16    2.52   12.28
  29 -17  17    0.10    9.03
 -29  17 -17   18.05   10.60
  30 -18  18    5.14    7.14
 -30  18 -18    4.72   10.49
  31 -19  19   -2.20   11.02
 -31  19 -19    3.99   16.58
  32 -20  20    4.30    8.61
 -32  20 -20    2.62   11.65
 -13  27 -27   -0.42   11.02
  13 -27  27   -4.20    8.19
 -12  26 -26   -4.93   11.54
  12 -26  26   -2.94    7.56
 -11  25 -25    2.31   12.28
  11 -25  25   -4.41    7.87
 -10  24 -24    1.05   14.59
  10 -24  24   -3.36    7.14
  -9  23 -23    3.78   12.91
   9 -23  23   -0.10    7.66
  -8  22 -22    2.20   13.43
   8 -22  22    2.62   10.18
  -7  21 -21   28.44   14.38
   7 -21  21   10.18   11.96
  -6  20 -20  -10.91   13.12
   6 -20  20   -5.67   12.07
  -5  19 -19   25.08   17.32
   5 -19  19   42.50   15.32
  -4  18 -18    0.00   13.43
   4 -18  18    8.19   10.18
  -3  17 -17   35.37   13.12
   3 -17  17   16.79    9.87
  -2  16 -16   79.66   14.69
   2 -16  16   99.39   10.91
  -1  15 -15   20.46   15.32
   1 -15  15   18.68   16.06
   0  14 -14  752.16   45.65
   0 -14  14  796.24   40.30
   1  13 -13   10.91    8.92
  -1 -13  13   21.83    8.61
   2  12 -12  626.12   24.77
  -2 -12  12  675.44   25.50
   3  11 -11  280.74   14.90
  -3 -11  11  265.31   14.06
   4  10 -10  124.47    9.66
  -4 -10  10  110.61    8.92
   5   9  -9 1769.42   75.25
  -5  -9   9 1813.39   77.77
   6   8  -8  323.03   14.48
  -6  -8   8  323.87   20.15
   7   7  -7 3301.34  129.09
   9   5  -5 1739.72   71.57
  10   4  -4 1009.70   28.23
  12   2  -2  225.74    8.92
 -12  -2   2  227.32    9.45
  13   1  -1   27.60    4.93
 -13  -1   1   24.03    5.14
  14   0   0  650.05   28.55
 -14   0   0  717.63   30.22
  15  -1   1   -8.50    6.09
 -15   1  -1   -0.63    6.30
  16  -2   2  294.80   16.90
 -16   2  -2  313.06   20.36
  17  -3   3   50.27    8.40
 -17   3  -3   54.89    8.71
  18  -4   4   32.53    8.29
 -18   4  -4   29.81    7.87
  19  -5   5  104.00   10.91
 -19   5  -5  120.38   11.44
  20  -6   6   -2.41    8.29
 -20   6  -6   -3.04    9.03
  21  -7   7  101.38   11.44
 -21   7  -7   96.66   12.80
  22  -8   8   40.19    9.76
 -22   8  -8   40.72   12.07
  23  -9   9   47.02   10.49
 -23   9  -9   46.91   13.43
  24 -10  10   12.38   11.02
 -24  10 -10    6.51   13.43
  25 -11  11    7.77    9.66
 -25  11 -11   13.43   13.85
  26 -12  12   11.96   12.70
 -26  12 -12   -2.31   11.54
  27 -13  13   -9.76    9.55
 -27  13 -13    0.42   11.33
  28 -14  14    3.67    9.24
 -28  14 -14   -9.13   11.33
  29 -15  15    0.31   10.39
 -29  15 -15   -5.77   12.07
  30 -16  16   -1.99    8.40
 -30  16 -16    1.15   11.96
  31 -17  17   -0.42   11.54
 -31  17 -17   -2.94    9.45
  32 -18  18   -0.42    9.45
 -32  18 -18   -1.05   15.43
  33 -19  19   -3.25   11.33
 -33  19 -19   -1.68   15.43
 -12  28 -28   -1.68   13.12
  12 -28  28    1.99    9.66
 -11  27 -27    0.84   11.33
  11 -27  27   -0.52    7.98
 -10  26 -26    6.51   12.07
  10 -26  26    1.47    7.87
  -9  25 -25   19.00   13.22
   9 -25  25    0.73    6.30
  -8  24 -24   -3.15   12.38
   8 -24  24    1.99    8.92
  -7  23 -23   16.06   13.33
   7 -23  23   11.02   10.07
  -6  22 -22    3.04   13.22
   6 -22  22   -7.14   10.28
  -5  21 -21    1.05   12.38
   5 -21  21   -0.10   10.60
  -4  20 -20   14.06   13.33
   4 -20  20   11.75   11.54
  -3  19 -19   -3.36   12.59
   3 -19  19    4.51   10.70
  -2  18 -18    8.29   10.91
   2 -18  18    7.03    9.76
  -1  17 -17    6.82   11.86
   1 -17  17   23.40   10.81
   0  16 -16   -6.09   10.60
   0 -16  16   12.59   10.07
   1  15 -15   22.56   13.43
  -1 -15  15   19.21   14.38
   2  14 -14   60.24   10.60
  -2 -14  14   54.15   10.39
   3  13 -13   25.50    9.97
  -3 -13  13   14.80   14.90
   4  12 -12   39.15    9.55
  -4 -12  12   35.58    8.19
   5  11 -11  113.55   10.18
  -5 -11  11  134.96    9.87
   6  10 -10   42.08    6.72
  -6 -10  10   42.82    6.40
   7   9  -9  178.31   10.07
  -7  -9   9  170.65   10.18
   8   8  -8  279.27   13.12
  -8  -8   8  260.59   17.84
   9   7  -7  191.53    9.76
  -9  -7   7  189.01    9.76
  10   6  -6   71.36    5.88
 -10  -6   6   75.35   10.07
  11   5  -5   30.54    4.30
 -11  -5   5   29.07    4.72
  12   4  -4    9.97    6.30
 -12  -4   4   12.70    4.51
  13   3  -3   13.54    4.62
 -13  -3   3   25.61    5.14
  14   2  -2   23.61    7.56
 -14  -2   2   12.70    5.14
  15   1  -1   -0.52    5.35
 -15  -1   1    0.84    5.56
  16   0   0  210.32   10.07
 -16   0   0  202.23   10.49
  17  -1   1   14.69    6.51
 -17   1  -1    1.05    7.03
  18  -2   2   10.07    7.66
 -18   2  -2   26.87    9.03
  19  -3   3   15.11    7.24
 -19   3  -3   20.36    8.61
  20  -4   4   -3.46    7.66
 -20   4  -4   -2.83    9.66
  21  -5   5    3.78    8.29
 -21   5  -5   19.31    9.76
  22  -6   6    6.30    7.98
 -22   6  -6   -6.93    9.87
  23  -7   7   -2.10    8.61
 -23   7  -7   -9.45    8.92
  24  -8   8    4.83   10.28
 -24   8  -8   -8.29   12.17
  25  -9   9   -4.09    9.55
 -25   9  -9   -4.30   12.28
  26 -10  10   -4.72    9.66
 -26  10 -10   -3.78   12.17
  27 -11  11    1.26   10.49
 -27  11 -11    3.78   12.49
  28 -12  12   -6.93    9.34
 -28  12 -12    1.47    9.66
  29 -13  13   -0.10    8.71
 -29  13 -13   -4.62    8.61
  30 -14  14   15.11    8.50
 -30  14 -14   -2.41   10.39
  31 -15  15   -2.83    8.29
 -31  15 -15    6.61   11.75
  32 -16  16   -2.20   10.91
 -32  16 -16    6.61   11.44
 -33  17 -17    7.98   12.17
  34 -18  18    0.31    5.67
 -34  18 -18   -0.94   12.91
 -10  28 -28    4.62   10.49
  10 -28  28   -0.10    6.72
  -9  27 -27    5.46   11.12
   9 -27  27   -5.14    9.03
  -8  26 -26    7.66   12.28
   8 -26  26    1.26    8.61
  -7  25 -25   11.96   13.22
   7 -25  25    0.84    9.55
  -6  24 -24    9.66   12.38
   6 -24  24    2.52    9.87
  -5  23 -23  -13.85   12.59
   5 -23  23   -5.35   10.28
  -4  22 -22   -7.98   12.07
   4 -22  22    3.57    9.97
  -3  21 -21   16.69   14.59
   3 -21  21    5.88   11.65
  -2  20 -20    1.78   12.38
   2 -20  20    0.84   10.70
  -1  19 -19   10.60   11.96
   1 -19  19   15.95   10.39
   0  18 -18   18.47   20.25
   0 -18  18   36.73   11.44
   1  17 -17    8.29   10.60
  -1 -17  17   14.90   10.18
   2  16 -16   75.56   16.90
  -2 -16  16   94.87   18.37
   3  15 -15   21.62   10.28
  -3 -15  15    6.82    9.34
   4  14 -14  145.04   12.28
  -4 -14  14  153.75   12.80
   5  13 -13   33.48    9.45
  -5 -13  13   47.33    8.82
   6  12 -12   37.47    9.03
  -6 -12  12   55.94    9.13
   7  11 -11  171.48   11.33
  -7 -11  11  149.24   10.49
   8  10 -10   64.96    7.24
  -8 -10  10   53.00    7.14
   9   9  -9  304.66   14.17
  -9  -9   9  315.37   19.63
  10   8  -8   12.38    5.67
 -10  -8   8    9.97    5.56
  11   7  -7  337.41   18.37
  12   6  -6   77.14    5.98
  13   5  -5   96.13    6.09
 -13  -5   5  103.37    6.61
  14   4  -4  221.33   12.70
 -14  -4   4  216.40    9.55
  15   3  -3    2.62    5.14
 -15  -3   3    1.15    5.25
  16   2  -2  310.12   15.74
 -16  -2   2  284.51   15.53
  17   1  -1    6.72    6.30
 -17  -1   1    9.03    6.09
  18   0   0  171.27   11.02
 -18   0   0  166.87   10.39
  19  -1   1   29.07    7.03
 -19   1  -1   15.95    7.77
  20  -2   2   51.32    9.34
 -20   2  -2   48.07    9.76
  21  -3   3   65.59    9.97
 -21   3  -3   62.76   10.81
  22  -4   4   -5.25    8.61
 -22   4  -4    3.78    9.34
  23  -5   5   65.28    9.76
 -23   5  -5   56.46   10.91
  24  -6   6   14.27    8.71
 -24   6  -6    3.46   10.49
  25  -7   7   -0.63    8.40
 -25   7  -7    0.52   11.86
  26  -8   8   -7.24    9.34
 -26   8  -8   -9.87    9.87
  27  -9   9    4.72   10.49
 -27   9  -9   -5.98   12.70
  28 -10  10    0.94    9.45
 -28  10 -10    3.04   12.49
  29 -11  11    4.09    8.71
 -29  11 -11    5.04    9.87
  30 -12  12   -0.10    9.76
 -30  12 -12    6.82   10.60
  31 -13  13   -6.72    7.77
 -31  13 -13    0.31    8.29
  32 -14  14   -4.41    7.77
 -32  14 -14   24.66   20.46
  33 -15  15   -4.20    6.09
 -33  15 -15   -3.46    9.76
 -34  16 -16    7.98   10.49
  35 -17  17    3.99    8.50
 -35  17 -17    5.25    8.08
  -8  28 -28  -10.60   13.85
   8 -28  28    0.31    6.72
  -7  27 -27  -10.28   13.54
   7 -27  27    5.77    9.97
  -6  26 -26    8.40   12.80
   6 -26  26   -0.94    9.03
  -5  25 -25   -7.35   11.44
   5 -25  25    2.83   10.07
  -4  24 -24    2.62   11.12
   4 -24  24   -4.62    9.13
  -3  23 -23    5.14   11.23
   3 -23  23   -1.68   10.81
  -2  22 -22  -11.86   12.59
   2 -22  22   -2.83   10.49
  -1  21 -21   -2.73   11.75
   1 -21  21  -11.44   10.18
   0  20 -20    7.66   12.07
   0 -20  20   -3.04   11.44
   1  19 -19   -1.26   16.27
  -1 -19  19   19.00   17.00
   2  18 -18   -5.77   10.70
  -2 -18  18    4.20    9.66
   3  17 -17   16.16   13.75
  -3 -17  17   13.75   13.96
   4  16 -16   11.33   17.21
  -4 -16  16    0.94    9.24
   5  15 -15   -0.63   10.18
  -5 -15  15   -0.31   13.01
   6  14 -14   -1.78    8.19
  -6 -14  14    9.03    7.87
   7  13 -13   12.38    7.77
  -7 -13  13    3.46    7.24
   8  12 -12  103.06   10.18
  -8 -12  12   84.38    9.03
   9  11 -11   49.12    7.98
  -9 -11  11   39.25    7.98
  10  10 -10  296.27   14.59
 -10 -10  10  299.63   15.22
  11   9  -9   25.08    6.61
 -11  -9   9   28.02    6.30
  12   8  -8   35.16    5.98
 -12  -8   8   26.87   10.81
  13   7  -7   92.56    6.82
 -13  -7   7   84.06    6.72
  14   6  -6   30.64    4.72
 -14  -6   6   43.34    5.46
  15   5  -5   88.89    6.30
 -15  -5   5   80.08    6.72
  16   4  -4   13.33    6.72
 -16  -4   4    0.73    5.77
  17   3  -3   55.83    6.51
 -17  -3   3   48.28    6.51
  18   2  -2   20.57    5.56
 -18  -2   2   21.41    6.40
  19   1  -1   22.04    6.61
 -19  -1   1   23.51    7.56
  20   0   0    9.24    7.35
 -20   0   0   11.33    7.87
  21  -1   1   11.65    7.24
 -21   1  -1    6.19    7.35
  22  -2   2   11.44    8.40
 -22   2  -2   14.90    9.45
  23  -3   3    7.87    7.45
 -23   3  -3    2.41    8.29
  24  -4   4   13.64    7.56
 -24   4  -4    3.04    8.40
  25  -5   5    6.93    8.50
 -25   5  -5    7.87    9.66
  26  -6   6    1.68    9.76
 -26   6  -6    8.61   11.44
  27  -7   7  -19.84    9.97
 -27   7  -7    7.03   11.65
  28  -8   8   -4.09    8.29
 -28   8  -8    3.67   11.86
  29  -9   9    1.89    9.13
 -29   9  -9   -4.30   11.75
  30 -10  10   -7.24    9.87
 -30  10 -10    3.88   10.91
  31 -11  11   -6.72    8.29
 -31  11 -11   -9.55   10.81
  32 -12  12   -2.10    7.87
 -32  12 -12   11.96    8.61
  33 -13  13    0.52    6.82
 -33  13 -13    2.52    9.55
 -34  14 -14    9.55   16.58
 -35  15 -15    4.41    9.97
 -36  16 -16    5.14   11.02
  37 -17  17    5.35    7.24
   7 -29  29    0.84    6.61
  -6  28 -28    1.47   16.79
   6 -28  28   -0.94    6.30
  -5  27 -27   -1.99   10.70
   5 -27  27    2.94    7.45
  -4  26 -26    4.83   12.38
   4 -26  26    3.88    9.55
  -3  25 -25   -7.03   10.91
   3 -25  25    6.93    8.71
  -2  24 -24   14.27   11.96
   2 -24  24   -1.26   10.07
  -1  23 -23   -9.24   13.12
   1 -23  23  -14.06   10.39
   0  22 -22   -8.40   12.38
   0 -22  22    0.63   10.60
   1  21 -21    8.19   12.59
  -1 -21  21  -15.43   20.67
   2  20 -20    7.45   17.63
  -2 -20  20  -11.86   15.95
   3  19 -19  -21.41   15.85
  -3 -19  19   -3.15   15.43
   4  18 -18   24.35   18.16
  -4 -18  18   16.58   17.74
   5  17 -17    4.62   17.21
  -5 -17  17   -2.41   13.22
   6  16 -16   17.84   11.54
  -6 -16  16   24.66   13.54
   7  15 -15    5.67    7.98
  -7 -15  15    0.42    7.56
   8  14 -14   -2.94    7.77
  -8 -14  14    9.76    8.29
   9  13 -13    1.68    7.14
  -9 -13  13    4.09    7.56
  10  12 -12   23.09    7.14
 -10 -12  12   21.20    7.77
  11  11 -11    1.36    7.35
 -11 -11  11   -1.99    7.35
  12  10 -10    9.66    5.88
 -12 -10  10   10.70    6.82
  13   9  -9   16.06    6.51
 -13  -9   9   14.59   10.49
  14   8  -8    3.57    5.25
 -14  -8   8    0.52    5.56
  15   7  -7    1.68    7.45
 -15  -7   7   -3.88    5.77
  16   6  -6    6.61    7.24
 -16  -6   6    2.73    8.40
  17   5  -5    9.97    5.04
 -17  -5   5    6.93    5.56
  18   4  -4   37.47    8.61
 -18  -4   4   36.31    6.61
  19   3  -3    7.45    6.09
 -19  -3   3    8.92    6.61
  20   2  -2   39.57    6.93
 -20  -2   2   39.88    7.56
  21   1  -1    6.30    6.82
 -21  -1   1    6.93    6.93
  22   0   0   15.32    7.56
 -22   0   0   11.86    8.19
  23  -1   1    5.98   10.18
 -23   1  -1   -0.21    7.45
  24  -2   2   -0.31    7.77
 -24   2  -2    5.25    8.82
  25  -3   3    5.67    7.87
 -25   3  -3    1.15    8.82
  26  -4   4    1.68    7.98
 -26   4  -4    0.00    9.13
  27  -5   5    6.51    9.03
 -27   5  -5   -2.94   11.12
  28  -6   6   12.38    8.08
 -28   6  -6    2.20   10.60
  29  -7   7    1.36    7.87
 -29   7  -7   -7.35   10.28
  30  -8   8    6.09   10.18
 -30   8  -8   11.75   12.70
  31  -9   9   -0.73    8.92
 -31   9  -9    2.41   11.86
  32 -10  10    4.30    6.61
 -32  10 -10   -5.35   10.39
  33 -11  11    1.68    7.45
 -33  11 -11    7.45   11.33
  34 -12  12    1.99    5.98
 -34  12 -12    5.25   10.60
 -35  13 -13    8.40   15.22
  38 -16  16    0.94    6.51
   5 -29  29   -2.52    6.40
  -4  28 -28    3.57    8.92
   4 -28  28   -1.68    7.24
  -3  27 -27    6.09   12.91
   3 -27  27   -8.19    9.34
  -2  26 -26   -0.94   11.75
   2 -26  26    4.20    9.24
  -1  25 -25    4.30   11.12
   1 -25  25   -7.35    9.45
   0  24 -24    8.61   10.81
   0 -24  24   -6.40    9.45
   1  23 -23    6.72   11.02
  -1 -23  23   -0.10    9.66
   2  22 -22    3.36   12.91
  -2 -22  22  -11.54   10.91
   3  21 -21   -7.98   17.00
  -3 -21  21    8.19   16.27
   4  20 -20  -14.27   18.68
  -4 -20  20   -2.94   18.05
   5  19 -19   33.90   15.85
  -5 -19  19   12.70   14.90
   6  18 -18   12.07   12.49
  -6 -18  18  -20.25   14.17
   7  17 -17   25.08    8.82
  -7 -17  17    8.40   15.85
   8  16 -16    5.88    8.71
  -8 -16  16    8.50    7.87
   9  15 -15  -10.07    9.55
  -9 -15  15    4.62    7.77
  10  14 -14   91.93   10.81
 -10 -14  14   82.91   10.18
  11  13 -13   -2.83    7.98
 -11 -13  13   -5.98    7.98
  12  12 -12   93.72    9.97
 -12 -12  12   90.67    9.76
  13  11 -11   14.90    7.03
 -13 -11  11   19.94    6.72
  14  10 -10   39.04    7.24
 -14 -10  10   29.18   10.07
  15   9  -9   51.42    7.03
 -15  -9   9   69.06    7.98
  16   8  -8   23.09    5.77
 -16  -8   8    1.89    8.40
  17   7  -7  170.02   11.96
 -17  -7   7  148.61   13.12
  19   5  -5   91.41   10.81
 -19  -5   5  111.77    8.61
  20   4  -4   -8.61    9.13
 -20  -4   4   -2.62    6.30
  21   3  -3   42.19    7.24
 -21  -3   3   47.65    7.14
  22   2  -2   21.30    7.03
 -22  -2   2   11.33    6.72
  23   1  -1    4.41    7.45
 -23  -1   1   10.07   11.02
  24   0   0   35.26    7.24
 -24   0   0   31.90    8.50
  25  -1   1    9.13    7.45
 -25   1  -1    7.56   12.38
  26  -2   2   21.93    7.45
 -26   2  -2   15.95    8.82
  27  -3   3    2.20    7.45
 -27   3  -3    1.15    8.40
  28  -4   4    5.35    7.14
 -28   4  -4   11.86    9.34
  29  -5   5    5.88    7.77
 -29   5  -5   -2.41    9.45
  30  -6   6   -0.21    8.19
 -30   6  -6    0.10    9.76
  31  -7   7    5.35    7.87
 -31   7  -7    4.83    9.76
  32  -8   8   -4.20    7.14
 -32   8  -8    4.72   10.70
  33  -9   9   -6.72    8.19
 -33   9  -9    0.10    9.45
  34 -10  10    5.88    6.40
 -34  10 -10    2.31   11.02
 -35  11 -11    0.42    9.97
 -36  12 -12    0.94   16.37
  -3  29 -29   -2.52    8.50
   3 -29  29   -2.83   10.81
  -2  28 -28    0.31    8.19
   2 -28  28   -3.25   11.96
  -1  27 -27   -1.26   10.18
   1 -27  27   -5.46    6.72
   0  26 -26   24.35   10.70
   0 -26  26    5.46    8.82
   1  25 -25   -2.10   10.28
  -1 -25  25   -3.99    8.50
   2  24 -24    0.21   10.60
  -2 -24  24    0.73    9.55
   3  23 -23    6.30   10.81
  -3 -23  23    2.31    9.97
   4  22 -22    0.21   11.02
  -4 -22  22    5.04   15.74
   5  21 -21    9.34   18.05
  -5 -21  21    0.42   18.16
   6  20 -20   -7.14   14.80
  -6 -20  20    1.57   14.80
   7  19 -19    5.67   14.17
  -7 -19  19    2.73   18.58
   8  18 -18   -3.04    9.66
  -8 -18  18   -1.57    8.61
   9  17 -17    5.46    9.45
  -9 -17  17  -10.28    8.61
  10  16 -16   -2.31    7.98
 -10 -16  16   -3.67    7.77
  11  15 -15   -0.42    7.14
 -11 -15  15   -5.25    8.08
  12  14 -14   13.01    6.61
 -12 -14  14    3.57    7.87
  13  13 -13   -2.94    7.45
 -13 -13  13    3.67    7.03
  14  12 -12    6.72    7.24
 -14 -12  12    5.88    6.51
  15  11 -11    1.89    6.40
 -15 -11  11   -2.20    9.87
  16  10 -10    9.66    5.77
 -16 -10  10    8.50    6.30
  17   9  -9    4.20    5.56
 -17  -9   9    1.47    5.98
  18   8  -8   15.11    5.35
 -18  -8   8   22.25    6.09
  19   7  -7   19.21    5.67
 -19  -7   7    7.03    6.19
  20   6  -6   -4.62    5.46
 -20  -6   6    3.15    6.40
  21   5  -5    3.15    5.56
 -21  -5   5    4.51    6.30
  22   4  -4    5.35    8.71
 -22  -4   4    1.26    6.82
  23   3  -3    4.72    5.88
 -23  -3   3   -2.52    6.82
  24   2  -2    1.78    6.19
 -24  -2   2   -7.03    7.45
  25   1  -1   -4.09    7.24
 -25  -1   1    6.51    7.77
  26   0   0    2.20    6.72
 -26   0   0    3.67    7.98
  27  -1   1    3.67    7.03
 -27   1  -1    3.36    8.82
  28  -2   2    2.10    7.77
 -28   2  -2   -3.67    9.03
  29  -3   3   -1.15   10.91
 -29   3  -3   -6.30    8.50
  30  -4   4    7.87    7.77
 -30   4  -4    3.04    9.45
  31  -5   5    1.57   11.23
 -31   5  -5    5.67    8.92
  32  -6   6    3.46    7.56
 -32   6  -6   13.12   16.16
  33  -7   7   -0.31    7.66
 -33   7  -7   -6.09    9.66
  34  -8   8   -2.41    6.82
 -34   8  -8   -2.83   10.18
  35  -9   9   -2.83   12.49
 -35   9  -9    3.78    9.97
  36 -10  10   17.95   13.01
 -36  10 -10    3.25    8.40
 -37  11 -11    0.63    9.97
   2 -30  30    0.73    8.71
  -1  29 -29   -9.24    9.34
   1 -29  29    3.25    9.24
   0  28 -28   -2.52   10.49
   0 -28  28    0.94    9.03
   1  27 -27   -1.57    9.03
  -1 -27  27    0.73    7.24
   2  26 -26   -2.52    8.92
  -2 -26  26    4.20    8.82
   3  25 -25   -7.14    8.40
  -3 -25  25    3.04    7.98
   4  24 -24    5.88   12.28
  -4 -24  24  -11.54   16.58
   5  23 -23  -10.49   16.27
  -5 -23  23  -12.38   20.25
   6  22 -22   14.48   13.22
  -6 -22  22   -2.83   16.27
   7  21 -21    9.24   15.01
  -7 -21  21   35.47   19.21
   8  20 -20  -13.43   17.32
  -8 -20  20   -2.31   17.42
   9  19 -19   19.84    9.45
  -9 -19  19   15.85    8.50
  10  18 -18    9.76    9.34
 -10 -18  18   -1.15    9.87
  11  17 -17   -1.89    9.13
 -11 -17  17   -4.09    8.71
  12  16 -16   35.89    8.92
 -12 -16  16   43.66    8.82
  13  15 -15   -0.42    7.66
 -13 -15  15   -4.62    7.45
  14  14 -14   51.11    7.98
 -14 -14  14   51.53    7.87
  15  13 -13   -1.89    6.19
 -15 -13  13    1.47   10.60
  16  12 -12   47.33    7.45
 -16 -12  12   55.62    7.98
  17  11 -11   21.41    6.09
 -17 -11  11   16.27    6.72
  18  10 -10   19.21    5.88
 -18 -10  10   15.11    6.72
  19   9  -9   70.63    9.03
 -19  -9   9   76.30   12.49
  20   8  -8   15.95    5.88
 -20  -8   8   23.82    8.61
  21   7  -7   81.96   10.18
 -21  -7   7  105.16   11.86
  22   6  -6   -3.78    5.88
 -22  -6   6  -10.49    6.61
  23   5  -5   59.72    9.66
 -23  -5   5   50.27    7.35
  24   4  -4   -3.67    7.98
 -24  -4   4   -5.14    7.03
  25   3  -3   10.07    6.72
 -25  -3   3   15.01    7.45
  26   2  -2    7.98    9.97
 -26  -2   2   18.37    7.66
  27   1  -1   -1.36    6.61
 -27  -1   1   -7.03    7.87
  28   0   0   25.82    7.35
 -28   0   0   21.51    8.29
  29  -1   1    1.26    7.14
 -29   1  -1   -1.15    8.61
  30  -2   2    6.82    7.45
 -30   2  -2    8.92    8.40
  31  -3   3    1.36    7.24
 -31   3  -3   -2.10    8.19
  32  -4   4    6.93    7.24
 -32   4  -4   -4.09    8.61
 -33   5  -5   -3.25    8.50
  34  -6   6   -1.57    6.82
 -34   6  -6   -3.15    8.71
  35  -7   7   -2.73    5.98
 -35   7  -7   -0.31   13.22
  36  -8   8   -8.08   10.49
 -36   8  -8    8.92    9.13
  37  -9   9    7.77   11.86
 -37   9  -9    3.15    8.92
  38 -10  10    2.62   11.23
 -38  10 -10   -7.77    9.97
 -39  11 -11    1.36   11.02
   0 -30  30    0.84    7.24
   1  29 -29    2.10   11.23
  -1 -29  29   -1.47    7.35
   2  28 -28   -2.10    9.45
  -2 -28  28   -5.35    8.40
   3  27 -27   -4.30    9.87
  -3 -27  27   -1.36    7.98
   4  26 -26   -3.25    8.92
  -4 -26  26    8.19    7.77
   5  25 -25    8.92    8.29
  -5 -25  25   -8.08   17.63
   6  24 -24   -2.62    9.87
  -6 -24  24  -13.33   14.38
   7  23 -23   -6.93   11.33
  -7 -23  23    8.29    9.97
   8  22 -22    9.24   10.49
  -8 -22  22    3.46    8.61
   9  21 -21    1.26    9.03
  -9 -21  21   -4.41   13.85
  10  20 -20    2.62   10.81
 -10 -20  20    4.09    8.82
  11  19 -19  -12.49   10.28
 -11 -19  19   18.37    9.76
  12  18 -18    4.41    9.97
 -12 -18  18    6.93    9.03
  13  17 -17    1.05    7.56
 -13 -17  17   -0.42    8.08
  14  16 -16    8.08    7.77
 -14 -16  16   12.80    7.66
  15  15 -15    1.47    7.87
 -15 -15  15    7.24    7.03
  16  14 -14   -3.25    7.14
 -16 -14  14   -0.21   10.39
  17  13 -13    0.94    6.61
 -17 -13  13    5.04    6.93
  18  12 -12    2.62    5.77
 -18 -12  12   -0.10    6.51
  19  11 -11    1.47    5.46
 -19 -11  11    7.77    6.51
  20  10 -10    3.57    5.56
 -20 -10  10   11.54    6.51
  21   9  -9   -1.99    5.67
 -21  -9   9   10.91    6.72
  22   8  -8   28.44    5.98
 -22  -8   8   23.40    6.51
  23   7  -7   -2.41    5.46
 -23  -7   7   -2.73    6.30
  24   6  -6   -7.24    5.77
 -24  -6   6    7.14    6.61
  25   5  -5    4.83    5.67
 -25  -5   5    4.20    6.82
  26   4  -4   -0.73    8.71
 -26  -4   4    4.41    7.14
  27   3  -3    3.46    5.98
 -27  -3   3   -1.68    7.14
  28   2  -2    7.14    7.03
 -28  -2   2    1.78    7.87
  29   1  -1    5.77    6.30
 -29  -1   1    0.21    7.45
  30   0   0    6.09    6.82
 -30   0   0    2.94    6.93
  31  -1   1    3.78    6.93
 -31   1  -1   -3.88    7.56
  32  -2   2   -5.56    6.82
 -32   2  -2    4.20    7.66
  33  -3   3    0.42    6.93
 -33   3  -3   -1.57    7.45
  34  -4   4   -2.31    6.61
 -34   4  -4   -0.94    8.08
  35  -5   5    5.35    5.46
 -35   5  -5   -4.41    7.98
  36  -6   6   -0.10    5.98
 -36   6  -6   -3.36   12.80
  37  -7   7   -8.08   10.91
 -37   7  -7    0.94   12.17
  38  -8   8    7.77   10.81
 -38   8  -8   14.48   12.17
  39  -9   9    2.31   10.49
 -39   9  -9    6.72    8.19
  -2 -30  30   -5.88    9.03
   3  29 -29   -1.47    9.45
  -3 -29  29    3.36    8.61
   4  28 -28   -4.83    9.45
   5  27 -27    2.31    9.87
   6  26 -26    6.93    8.50
  -6 -26  26   -8.19   10.91
   7  25 -25    5.56    6.72
  -7 -25  25    3.15    7.35
   8  24 -24    2.73    7.66
  -8 -24  24  -12.59    8.71
   9  23 -23    4.83    8.92
  -9 -23  23   -2.20    8.61
  10  22 -22   -4.72    8.50
 -10 -22  22   -9.45    7.66
  11  21 -21    8.50   10.18
 -11 -21  21   12.70    8.29
  12  20 -20    3.88    8.82
 -12 -20  20   -2.52    8.82
  13  19 -19    6.72    9.66
 -13 -19  19    6.30    8.71
  14  18 -18   22.14    9.13
 -14 -18  18   11.33    8.29
  15  17 -17    0.42    7.77
 -15 -17  17    5.25    7.56
  16  16 -16   30.75    8.50
 -16 -16  16   13.22   14.69
  17  15 -15   -1.05    6.72
 -17 -15  15   -2.31   11.65
  18  14 -14   32.01    7.14
 -18 -14  14   26.45    8.61
  19  13 -13   12.70    8.82
 -19 -13  13   12.59    7.24
  20  12 -12   14.38    5.67
 -20 -12  12    9.13    6.93
  21  11 -11   25.61    6.09
 -21 -11  11   23.61    7.14
  22  10 -10    5.67    5.67
 -22 -10  10   11.33   10.39
  23   9  -9   33.90    6.61
 -23  -9   9   34.95    7.14
  24   8  -8   -1.47    5.56
 -24  -8   8   -4.30    5.88
  25   7  -7    3.46    5.25
 -25  -7   7    6.30    6.51
  26   6  -6    5.46    5.77
 -26  -6   6   -5.67    6.72
  27   5  -5   -2.73    5.25
 -27  -5   5   -5.35    6.82
  28   4  -4   -7.56    8.61
 -28  -4   4    1.47    7.03
  29   3  -3    3.15    6.40
 -29  -3   3    3.15    6.93
  30   2  -2    4.83    6.40
 -30  -2   2    5.04    6.93
  31   1  -1    2.31    8.61
 -31  -1   1   -0.31    6.51
  32   0   0    9.66    6.30
 -32   0   0    3.67    7.45
  33  -1   1   -2.31    5.98
 -33   1  -1   -1.05    6.82
  34  -2   2   -4.93    6.19
 -34   2  -2   -5.35   11.02
  35  -3   3   -1.99    5.35
 -35   3  -3   -2.41    6.82
  36  -4   4    0.21    5.56
 -36   4  -4    1.57    6.72
  37  -5   5    2.52    5.04
 -37   5  -5    4.93    9.66
 -38   6  -6  -10.07   11.75
 -39   7  -7    1.15    9.03
 -40   8  -8   -0.42    9.03
   4  30 -30   -6.82    9.45
  -4 -30  30    1.99    6.40
   5  29 -29   -2.20    7.66
  -5 -29  29   -4.20    6.30
   6  28 -28   -5.67    8.50
   7  27 -27   -0.10    8.40
  -7 -27  27   -1.57    6.61
   8  26 -26   -1.26    8.19
  -8 -26  26   -0.21    7.14
   9  25 -25    8.29    6.82
  -9 -25  25   -6.40    7.77
  10  24 -24    0.52    8.71
 -10 -24  24   -4.20    7.87
  11  23 -23    2.73    7.87
 -11 -23  23    2.83    7.03
  12  22 -22    0.31    8.50
 -12 -22  22    2.62    8.61
  13  21 -21    1.89    8.40
 -13 -21  21    4.41    8.40
  14  20 -20   -1.99    8.29
 -14 -20  20    2.20    6.51
  15  19 -19    7.56    8.40
 -15 -19  19    2.41    8.08
  16  18 -18    4.51    8.71
 -16 -18  18   -1.36    7.24
  17  17 -17    6.19    7.14
 -17 -17  17   -3.36   13.12
  18  16 -16    2.73    7.14
 -18 -16  16   -6.30   13.33
  19  15 -15    2.10    6.40
 -19 -15  15    3.78    8.08
  20  14 -14    2.73    6.30
 -20 -14  14   -5.14    7.66
  21  13 -13    4.51    5.67
 -21 -13  13    1.78   10.39
  22  12 -12    0.52    5.56
 -22 -12  12   -9.24    6.61
  23  11 -11    1.68    5.25
 -23 -11  11   -3.46    6.40
  24  10 -10   -3.88    5.14
 -24 -10  10    1.99    6.51
  25   9  -9   -1.99    5.14
 -25  -9   9    1.15    6.19
  26   8  -8    4.51    5.46
 -26  -8   8   -4.20    6.19
  27   7  -7   -1.36    5.04
 -27  -7   7   -3.67    6.40
  28   6  -6    1.15    5.56
 -28  -6   6   -1.15    6.40
  29   5  -5   -1.15    5.25
 -29  -5   5    0.52    6.93
  30   4  -4   -1.26    7.77
 -30  -4   4   -4.83    6.82
  31   3  -3   -5.88    8.29
 -31  -3   3    3.36    7.14
  32   2  -2   -2.73    5.35
 -32  -2   2   -3.25    6.30
  33   1  -1   -1.15    5.04
 -33  -1   1   -0.10    6.82
  34   0   0    3.88    5.67
 -34   0   0    1.89    9.55
  35  -1   1    3.57    5.88
 -35   1  -1    5.77   10.60
  36  -2   2    2.20    8.82
 -36   2  -2   10.70    6.93
  37  -3   3   -5.77    8.71
 -37   3  -3    3.46    9.24
 -39   5  -5    1.26    8.19
   6  30 -30   -5.77    9.13
   7  29 -29   -2.20    6.61
   8  28 -28   -1.36    7.77
  -8 -28  28   -3.36    8.50
   9  27 -27   -4.41    8.40
  -9 -27  27   -4.41    5.56
  10  26 -26   -3.67    7.66
 -10 -26  26   -6.19    6.72
  11  25 -25   -2.62    6.51
 -11 -25  25   -0.31    7.87
  12  24 -24    1.89    7.14
 -12 -24  24    5.04    7.87
  13  23 -23    0.00    7.98
 -13 -23  23    3.25    6.93
  14  22 -22   -2.94    6.40
 -14 -22  22   -1.36    5.77
  15  21 -21    1.99    8.29
 -15 -21  21   -0.31    6.19
  16  20 -20   -0.10    7.77
 -16 -20  20    2.20    7.35
  17  19 -19   -3.46    8.82
 -17 -19  19   -1.99   12.59
  18  18 -18    6.82    7.66
 -18 -18  18    8.61   12.80
  19  17 -17    2.83    6.93
 -19 -17  17    2.41    7.87
  20  16 -16    0.84    6.19
 -20 -16  16   -8.19    7.66
  21  15 -15    0.42    6.51
 -21 -15  15    4.93   11.12
  22  14 -14   -0.73    6.30
 -22 -14  14    0.84    6.93
  23  13 -13    7.77    8.29
 -23 -13  13   -7.14    6.82
  24  12 -12    4.51    5.56
 -24 -12  12    1.78    6.93
  25  11 -11   -0.42    5.04
 -25 -11  11    1.57    6.51
  26  10 -10   -1.68    5.67
 -26 -10  10    1.26    8.71
  27   9  -9    6.51    4.93
 -27  -9   9    5.25    6.30
  28   8  -8   -1.78    4.72
 -28  -8   8    1.47    5.88
  29   7  -7    0.21    4.93
 -29  -7   7    2.41    5.35
  30   6  -6    3.46    4.30
 -30  -6   6   -0.63    5.67
  31   5  -5    1.15    3.99
 -31  -5   5   -0.31    5.98
  32   4  -4   -0.63    7.03
 -32  -4   4   -8.40    7.66
  33   3  -3    4.30    6.72
 -33  -3   3    3.15    5.56
  34   2  -2   -6.09    4.72
 -34  -2   2    4.72    5.67
  35   1  -1    0.31    5.46
 -35  -1   1   -0.21    9.45
  36   0   0   -3.67    4.83
  37  -1   1    2.94    8.50
 -37   1  -1    0.42    8.71
  38  -2   2    4.30    7.56
 -38   2  -2    0.00    7.56
   8  30 -30    6.40   12.91
   9  29 -29    0.42    6.72
  10  28 -28   -1.47    8.08
  11  27 -27    4.20    6.61
 -11 -27  27   -1.68    7.03
  12  26 -26   -4.09    6.30
 -12 -26  26    6.82    7.98
  13  25 -25    3.88   10.07
 -13 -25  25    4.83    8.08
  14  24 -24    2.73    9.03
 -14 -24  24    0.42    7.35
  15  23 -23   -2.20    6.93
 -15 -23  23    2.10    4.72
  16  22 -22    0.00    5.98
 -16 -22  22    0.42    5.25
  17  21 -21    5.67    7.24
 -17 -21  21    1.57    5.98
  18  20 -20  -10.18   11.54
 -18 -20  20   -4.09   12.17
  19  19 -19    3.46    8.19
 -19 -19  19   11.23   11.65
  20  18 -18    0.84    6.61
 -20 -18  18   -5.14    7.45
  21  17 -17    5.04    6.30
 -21 -17  17   -7.24    7.98
  22  16 -16    8.19    6.61
 -22 -16  16    4.41    7.24
  23  15 -15    0.10    6.09
 -23 -15  15   -0.21    9.24
  24  14 -14   -0.94    5.67
 -24 -14  14    2.20    6.82
  25  13 -13    1.36    5.14
 -25 -13  13   -0.73    6.40
  26  12 -12   -1.68    5.25
 -26 -12  12    0.21    5.88
  27  11 -11    4.30    4.93
 -27 -11  11   -1.57    5.67
  28  10 -10    3.78    4.72
 -28 -10  10    9.24    5.35
  29   9  -9   -1.26    4.72
 -29  -9   9   -0.63    7.56
  30   8  -8    4.09    4.30
 -30  -8   8    3.04    7.77
  31   7  -7   -0.42    3.88
 -31  -7   7   -3.88    7.24
  32   6  -6   -0.84    3.78
 -32  -6   6    2.10    4.62
  33   5  -5    0.84    3.78
 -33  -5   5    0.42    4.41
  34   4  -4    0.52    3.15
 -34  -4   4    0.21    6.61
  35   3  -3    1.68    4.93
  36   2  -2    0.00    4.20
 -36  -2   2    0.84    6.09
  37   1  -1    0.10    7.45
  38   0   0    4.09    6.40
 -38   0   0    3.99    7.98
  39  -1   1   -1.78    7.77
  -9 -31  31   -9.24   11.33
  10  30 -30    1.36   12.17
 -10 -30  30   -3.99   12.70
  11  29 -29    3.88    9.55
  12  28 -28    5.98   11.44
  13  27 -27    3.04   10.39
  14  26 -26    4.93   11.75
  15  25 -25    2.73    8.71
 -15 -25  25    2.10    6.51
  16  24 -24   -2.94    8.50
 -16 -24  24    2.94    7.03
  17  23 -23    0.63    4.41
 -17 -23  23    3.25    5.35
  18  22 -22    3.78    8.71
 -18 -22  22    4.72   10.39
  19  21 -21   -0.52    9.45
 -19 -21  21   -2.31    9.76
  20  20 -20   10.70    9.03
 -20 -20  20    0.42    8.29
  21  19 -19   -5.56    6.72
 -21 -19  19    2.31    7.35
  22  18 -18   -4.62    5.67
 -22 -18  18    2.20    7.14
  23  17 -17    2.20    8.29
 -23 -17  17    1.36    6.19
  24  16 -16   -8.29    5.67
 -24 -16  16   -2.31    5.46
  25  15 -15   -0.31    7.14
 -25 -15  15   -2.73    5.04
  26  14 -14   -1.36    4.72
 -26 -14  14   -5.56    5.46
  27  13 -13   -2.73    4.51
 -27 -13  13   -2.73    5.14
  28  12 -12    5.25    4.62
 -28 -12  12   -0.84    4.93
  29  11 -11    0.42    4.30
 -29 -11  11    5.46    4.72
  30  10 -10   -0.73    3.67
  31   9  -9    4.93    5.14
  32   8  -8    0.10    5.35
  34   6  -6   -2.41    4.09
  35   5  -5    0.31    2.83
  36   4  -4    0.21    3.15
  37   3  -3    0.52    4.20
 -37  -3   3   -0.63    7.24
 -38  -2   2    1.89    7.03
 -39  -1   1   -2.31    7.24
  40   0   0    5.88    7.87
  41  -1   1   -4.62    7.45
 -11 -31  31   -5.35   10.91
 -12 -30  30   -4.93   11.02
  13  29 -29    0.42    9.34
 -13 -29  29    2.94    9.34
  14  28 -28    1.78   11.54
  15  27 -27   -0.42    9.24
  16  26 -26    2.31   11.33
 -20 -22  22   -1.47   10.28
  21  21 -21   -1.57    8.82
 -21 -21  21   -5.35    6.19
  22  20 -20    0.94    8.82
 -22 -20  20   -7.45    9.55
  23  19 -19   10.28    8.40
  24  18 -18    1.05    8.08
 -24 -18  18   -3.04    8.61
  25  17 -17   -1.68    5.88
 -25 -17  17    0.52    5.25
  26  16 -16    2.52    3.88
 -26 -16  16    5.98    5.56
  27  15 -15    0.10    3.25
 -27 -15  15   -2.41    4.62
  28  14 -14    0.73    5.88
 -28 -14  14    0.94    4.30
  29  13 -13    1.68    5.35
 -29 -13  13    3.67    4.30
  30  12 -12    0.31    4.62
 -30 -12  12    0.73    5.35
  31  11 -11    3.36    3.88
  32  10 -10   -0.84    4.20
  33   9  -9    3.46    3.15
  36   6  -6   -0.52    3.25
  37   5  -5   -0.42    2.94
 -13 -31  31    5.67   10.81
 -14 -30  30   -3.88   10.39
 -15 -29  29    3.46   11.02
  16  28 -28    3.57    9.66
  17  27 -27    0.10    9.03
  18  26 -26    2.73    8.71
  19  25 -25   18.79   11.75
  22  22 -22   -4.51    8.82
 -22 -22  22    1.36    6.93
  23  21 -21    2.10    7.45
 -23 -21  21    0.94    7.87
  24  20 -20    1.26    7.45
 -24 -20  20   -1.36    8.61
  25  19 -19    2.31    8.29
 -26 -18  18   -6.19    6.51
  27  17 -17    0.52    5.35
 -27 -17  17    1.15    4.51
  28  16 -16   -1.15    4.41
 -28 -16  16    7.35    6.82
  29  15 -15    2.83    4.41
 -29 -15  15    2.73    4.83
  30  14 -14    0.31    4.93
 -30 -14  14    0.00    3.67
 -31 -13  13    3.04    3.36
 -17 -29  29    5.14   10.91
 -18 -28  28    1.26    9.34
  19  27 -27    0.73    8.19
  20  26 -26   -0.31    8.61
  21  25 -25   -0.63    8.08
 -22 -24  24    4.51    9.03
  27  19 -19    3.25    5.88
 -27 -19  19    0.31    5.88
 -28 -18  18   -2.20    5.88
 -29 -17  17   -3.46    4.93
 -30 -16  16    1.05    4.83
 -29 -19  19    3.99    5.35
 -27 -21  19    4.20    4.20
 -24 -24  22    8.50    7.24
 -23 -25  23   -2.83    8.92
  23  25 -23   -0.21    6.72
 -22 -26  24   -4.51    8.50
  22  26 -24   -0.42    7.77
  28  18 -16   -2.20    3.36
  27  19 -17   -3.46    4.20
 -26 -20  18    4.72    5.98
 -24 -22  20    0.10    7.56
  24  22 -20    0.94    5.14
  23  23 -21   -1.78    6.51
 -22 -24  22    5.67    7.77
  22  24 -22   -1.68    7.45
 -21 -25  23   -2.62    5.67
  21  25 -23   -1.26    6.72
 -20 -26  24    2.41    8.29
  20  26 -24   -0.21    7.24
 -19 -27  25    2.83   10.49
  18  28 -26    2.31    8.82
  17  29 -27    7.56    8.82
 -28 -16  14   -3.67    5.77
  28  16 -14    0.00    4.51
 -27 -17  15   -3.78    4.20
  27  17 -15   -1.26    4.20
 -26 -18  16   -2.20    4.51
  26  18 -16   -0.63    5.04
 -25 -19  17    1.78    7.98
 -24 -20  18   -1.26    4.83
 -23 -21  19   -7.45    8.50
  23  21 -19    0.00    7.56
 -22 -22  20    1.47    8.92
  22  22 -20   -3.99    7.56
 -21 -23  21    4.51    9.66
  21  23 -21    2.83    8.71
 -18 -26  24    2.94    8.92
  18  26 -24   -3.25    9.55
  17  27 -25    0.52    9.66
  16  28 -26    1.15    8.29
  15  29 -27    2.31    9.66
 -14 -30  28    1.89   10.28
  14  30 -28   -3.36    8.50
  29  13 -11    0.21    4.72
 -28 -14  12    0.00    3.67
  28  14 -12    2.52    3.25
 -27 -15  13    3.04    4.09
  27  15 -13   -3.25    3.36
 -26 -16  14    3.67    4.41
  26  16 -14    1.89    3.67
 -25 -17  15    1.68    4.83
  25  17 -15   -2.31    4.51
 -24 -18  16    2.10    5.35
  24  18 -16   -6.09    6.61
 -23 -19  17    1.99    8.71
  23  19 -17   -0.52    5.46
 -22 -20  18    2.62    5.88
  22  20 -18   -0.73    5.88
 -21 -21  19   -3.57    8.71
  21  21 -19   -0.73    5.35
 -20 -22  20    1.36    5.88
 -19 -23  21    5.25    7.98
  19  23 -21   -0.94    8.08
 -18 -24  22    7.45    9.34
 -17 -25  23    1.57    5.04
  16  26 -24    0.94    7.87
  15  27 -25   -3.99   11.02
  14  28 -26   -0.63   10.07
  13  29 -27    0.10   12.17
  12  30 -28   -2.31    8.29
  39   1   1    1.99    5.67
 -36  -4   2   -1.15    6.19
  36   4  -2    2.20    3.78
  35   5  -3   -0.42    2.73
 -34  -6   4   -1.99    5.14
  34   6  -4   -1.15    3.67
 -33  -7   5    1.99    3.88
  29  11  -9    0.73    3.36
 -28 -12  10   -2.41    3.99
  28  12 -10    1.47    3.46
 -27 -13  11   -1.47    4.72
  27  13 -11    5.88    3.99
 -26 -14  12    3.36    4.62
  26  14 -12   -2.41    4.30
 -25 -15  13   -0.94    5.35
  25  15 -13    3.36    4.62
 -24 -16  14    1.05    5.67
  24  16 -14   -1.57    5.14
 -23 -17  15    1.57    5.98
  23  17 -15   -2.41    5.67
 -22 -18  16   -1.15    9.66
  22  18 -16   -4.30    8.92
 -21 -19  17   -1.99    6.93
  21  19 -17    0.73    6.40
 -20 -20  18    2.31    7.35
  20  20 -18   -3.88    6.30
 -19 -21  19   -5.56   10.91
  19  21 -19    4.30    6.93
  18  22 -20   -4.83   10.18
 -17 -23  21    2.52    6.72
  17  23 -21    6.09    9.45
 -16 -24  22   -2.20    5.67
  16  24 -22    2.52    5.35
 -15 -25  23    0.42    6.82
  15  25 -23   -1.47    9.55
 -14 -26  24    0.00    5.35
  14  26 -24   -3.15    9.66
  13  27 -25   -7.87   13.12
 -12 -28  26   -0.52    6.82
  12  28 -26    4.62   10.18
  11  29 -27   -5.35   13.54
  10  30 -28    3.46    9.55
 -38   0  -2   -0.52    7.56
  38   0   2   -2.62    6.61
 -37  -1  -1    0.63    8.08
  37   1   1    2.83    6.93
 -36  -2   0   -2.73    4.83
  36   2   0    4.41    7.77
 -35  -3   1    1.78    5.25
  35   3  -1    2.41    5.25
 -34  -4   2    1.15    6.30
  34   4  -2    3.88    5.14
 -33  -5   3   -3.25    5.46
  33   5  -3   -0.42    3.36
 -32  -6   4    2.52    6.51
  32   6  -4    1.36    3.36
 -31  -7   5   -2.31    4.41
  31   7  -5    2.10    3.46
 -30  -8   6    1.15    4.09
  30   8  -6   -0.42    3.57
 -29  -9   7   -2.62    4.09
  29   9  -7   -1.78    3.46
 -28 -10   8   -2.94    4.30
  28  10  -8   -0.73    4.09
 -27 -11   9    3.99    4.51
  27  11  -9    2.20    4.41
 -26 -12  10    0.31    5.14
  26  12 -10    5.77    4.72
 -25 -13  11    5.35    5.35
  25  13 -11    2.73    4.62
 -24 -14  12    1.05    5.77
  24  14 -12   -3.15    4.93
 -23 -15  13    3.46    6.51
  23  15 -13   -1.99    4.93
 -22 -16  14   -7.56    9.55
  22  16 -14    0.00    5.77
 -21 -17  15   -0.31    6.51
  21  17 -15    1.15    6.30
 -20 -18  16   -5.88    7.03
  20  18 -16    7.24    6.19
 -19 -19  17   11.75   12.70
  19  19 -17    1.89    7.14
 -18 -20  18  -15.32   11.23
  18  20 -18    0.21   11.02
 -17 -21  19   -4.62    6.61
  17  21 -19   -4.62    7.14
 -16 -22  20    1.26    6.30
  16  22 -20   -2.31    7.24
 -15 -23  21   -5.98    5.56
  15  23 -21   -8.19    6.82
 -14 -24  22    5.56    6.09
  14  24 -22    0.31    9.97
 -13 -25  23   -4.30    5.88
  13  25 -23    1.68    7.35
 -12 -26  24   -1.78    9.24
  12  26 -24   -0.42    7.14
 -11 -27  25   -5.88    7.77
  11  27 -25   -1.68    7.14
 -10 -28  26    6.19    9.55
  10  28 -26    7.77    7.56
  -9 -29  27    3.15    8.82
   9  29 -27   -0.63    8.29
  -8 -30  28   -0.73    5.56
   8  30 -28   -2.94    6.93
 -40   4  -6   -0.52    7.87
 -38   2  -4   -1.36    5.98
  38  -2   4   -2.10    8.71
 -37   1  -3    4.41    8.19
  37  -1   3   -4.72    7.24
 -36   0  -2    3.46    6.09
  36   0   2    1.57    7.14
 -35  -1  -1   -2.62    5.98
  35   1   1    0.21    6.72
 -34  -2   0    0.10    6.19
  34   2   0    4.51    4.72
 -33  -3   1    4.93    7.98
  33   3  -1   -2.52    5.14
 -32  -4   2   -0.21    5.56
  32   4  -2    3.78    6.93
 -31  -5   3    4.09    5.25
  31   5  -3    1.89    6.72
 -30  -6   4    0.00    5.25
  30   6  -4    0.84    4.30
 -29  -7   5    3.15    5.04
  29   7  -5    1.15    4.20
 -28  -8   6    1.57    4.93
  28   8  -6    0.10    4.09
 -27  -9   7    3.25    5.14
  27   9  -7   -0.31    4.09
 -26 -10   8    1.57    5.25
  26  10  -8    0.52    4.51
 -25 -11   9   -5.04    5.67
  25  11  -9    0.00    5.04
 -24 -12  10   -2.31    5.67
  24  12 -10   -0.73    4.93
 -23 -13  11    3.15    5.88
  23  13 -11    1.57    4.83
 -22 -14  12   -0.31    6.19
  22  14 -12    0.31    5.04
 -21 -15  13    6.61    6.51
  21  15 -13    1.68    8.61
 -20 -16  14   -6.61    7.03
  20  16 -14   -3.15    6.30
 -19 -17  15   -2.73    7.35
  19  17 -15    3.46    6.40
 -18 -18  16    7.14   10.91
  18  18 -16   -4.62    7.66
 -17 -19  17   -3.36    7.14
  17  19 -17   -3.46    7.87
 -16 -20  18   -1.47    7.56
  16  20 -18   -2.20    7.87
 -15 -21  19   -2.10    7.35
  15  21 -19   -1.15    7.66
 -14 -22  20    8.40    7.77
  14  22 -20    2.94    8.50
 -13 -23  21    4.09    8.19
  13  23 -21   -1.99    7.87
 -12 -24  22    1.68    6.93
  12  24 -22   -4.41    7.14
 -11 -25  23   -6.09    7.66
  11  25 -23    1.89    8.92
 -10 -26  24    0.84    7.03
  10  26 -24    0.21    7.24
  -9 -27  25   -0.31    6.40
   9  27 -25   -3.46    8.29
  -8 -28  26   -5.77    8.71
   8  28 -26   -3.78    7.56
  -7 -29  27   -5.67   10.07
   7  29 -27    2.83    7.77
   6  30 -28   -1.36    5.88
   5  31 -29    0.52    8.61
 -40   6  -8    7.66    8.92
 -39   5  -7    3.04    9.76
 -38   4  -6    4.09    9.13
  38  -4   6   10.60    8.29
 -37   3  -5    9.97    7.87
  37  -3   5   -4.20    9.03
 -36   2  -4   -0.73    7.03
  36  -2   4    3.57    6.82
 -35   1  -3   -3.25    6.30
  35  -1   3   -1.99    7.56
 -34   0  -2    5.67   10.28
  34   0   2    4.09    7.87
 -33  -1  -1   -8.71    6.51
  33   1   1   -1.78    5.46
 -32  -2   0   -0.84    6.19
  32   2   0    4.41    5.25
 -31  -3   1    3.99    7.03
  31   3  -1    4.72    5.56
 -30  -4   2    9.13    6.61
  30   4  -2   -8.50    7.03
 -29  -5   3   -1.26    5.88
  29   5  -3    5.77    7.98
 -28  -6   4    3.25    5.88
  28   6  -4    1.47    4.72
 -27  -7   5   -0.31    5.35
  27   7  -5    0.52    4.83
 -26  -8   6   -5.77    5.56
  26   8  -6   -1.15    4.41
 -25  -9   7   -1.78    5.46
  25   9  -7    1.26    4.30
 -24 -10   8   -4.83    5.77
  24  10  -8    1.36    4.62
 -23 -11   9   -1.68    5.77
  23  11  -9    1.26    4.83
 -22 -12  10   -5.98    5.98
  22  12 -10   -0.21    4.93
 -21 -13  11    9.45    6.09
  21  13 -11    7.77    7.77
 -20 -14  12  -10.07    9.97
  20  14 -12    9.34    5.35
 -19 -15  13    4.41    6.93
  19  15 -13   -4.51    6.40
 -18 -16  14    4.09    7.24
  18  16 -14    3.36    6.61
 -17 -17  15   -2.10   11.33
  17  17 -15   -7.98   10.18
 -16 -18  16    3.46    7.35
  16  18 -16   -0.73   11.12
 -15 -19  17   -3.57    7.66
  15  19 -17    0.00    8.08
 -14 -20  18    6.30    8.40
  14  20 -18    4.93    8.50
 -13 -21  19    2.10    8.82
  13  21 -19   -0.10    8.92
 -12 -22  20   -2.10    7.98
  12  22 -20   -7.35    9.55
 -11 -23  21    6.09    7.98
  11  23 -21   -3.36    7.87
 -10 -24  22   -2.41    8.50
  10  24 -22    0.94    8.08
  -9 -25  23    2.62    7.03
   9  25 -23    1.68    7.66
  -8 -26  24   -4.83    7.98
   8  26 -24   -5.46    7.14
  -7 -27  25   -0.84    7.98
   7  27 -25   -2.20    9.76
  -6 -28  26    9.97   11.44
   6  28 -26    3.25    9.34
   5  29 -27    1.05    8.29
  -4 -30  28    6.09    7.98
   4  30 -28   -2.20    6.93
  41  -9  11    0.63    9.34
  40  -8  10    3.78    9.45
 -39   7  -9    3.46    6.51
  39  -7   9   -6.51   10.49
 -38   6  -8    2.83    7.24
 -37   5  -7    4.30   11.12
  37  -5   7    0.42   10.70
 -36   4  -6    8.29    7.35
  36  -4   6    1.99    5.14
 -35   3  -5   -2.41    7.14
  35  -3   5   -0.63    5.04
 -34   2  -4   -1.78    7.45
  34  -2   4    6.30    5.46
 -33   1  -3   -1.05    7.77
  33  -1   3    3.78    7.77
 -32   0  -2    2.62    7.03
  32   0   2    4.83    5.88
 -31  -1  -1    4.93    7.03
  31   1   1   -0.31    6.30
 -30  -2   0    8.82    7.03
  30   2   0    2.62    6.30
 -29  -3   1   -3.36    6.61
  29   3  -1   -1.47    6.09
 -28  -4   2    0.52    9.24
  28   4  -2   -3.15    6.51
 -27  -5   3   -4.72    6.61
  27   5  -3    5.56    7.35
 -26  -6   4   -0.10    6.40
  26   6  -4   -3.57    5.14
 -25  -7   5   -1.57    5.88
  25   7  -5   -1.89    4.83
 -24  -8   6   -3.04    5.25
  24   8  -6    2.41    4.72
 -23  -9   7    5.35    5.35
  23   9  -7    2.41    7.35
 -22 -10   8    2.31    5.46
  22  10  -8    0.21    4.72
 -21 -11   9    2.94    5.98
  21  11  -9    5.77    4.93
 -20 -12  10   -3.25    5.67
  20  12 -10    4.41    7.56
 -19 -13  11    2.83    5.77
  19  13 -11    0.63    5.46
 -18 -14  12   -7.03    6.72
  18  14 -12    1.36    6.19
 -17 -15  13    1.47   11.75
  17  15 -13   -8.82    6.40
 -16 -16  14    7.03   12.28
  16  16 -14    5.35    7.14
 -15 -17  15    4.93    6.93
  15  17 -15   -3.78    7.77
 -14 -18  16    9.45    7.35
  14  18 -16   -1.89    7.98
 -13 -19  17   -2.94    8.08
  13  19 -17   -5.77    8.19
 -12 -20  18    5.88    9.03
  12  20 -18   -3.99    9.55
 -11 -21  19    3.46    8.61
  11  21 -19    6.19   10.07
 -10 -22  20    2.52    8.08
  10  22 -20   -6.19    8.08
  -9 -23  21   11.02    8.50
   9  23 -21   -3.25    9.87
  -8 -24  22   11.75    9.34
   8  24 -22    0.10    7.87
  -7 -25  23    6.30    8.92
   7  25 -23    4.20    7.14
  -6 -26  24    7.77   11.12
   6  26 -24    0.31    7.35
  -5 -27  25    3.78   10.81
   5  27 -25   -7.14    9.87
  -4 -28  26   -4.83   12.07
   4  28 -26   21.20   10.39
  -3 -29  27    0.10   10.39
   3  29 -27    2.83    9.66
  -2 -30  28   -3.46    9.76
   2  30 -28    6.09    7.56
  40 -10  12    0.94    9.13
 -39   9 -11   -1.47    8.40
  39  -9  11    3.78   10.70
 -38   8 -10    4.72    6.82
  38  -8  10    1.05   10.60
 -37   7  -9   -2.73    9.45
  37  -7   9    0.00   11.33
 -36   6  -8   -8.08   13.75
  36  -6   8   -2.10    5.04
 -35   5  -7   -5.14    8.82
  35  -5   7   -0.73    5.35
 -34   4  -6   -2.41    8.40
  34  -4   6    3.67    8.82
 -33   3  -5   -1.99    8.29
  33  -3   5    2.31    6.61
 -32   2  -4    2.62    7.77
  32  -2   4    2.83    6.51
 -31   1  -3   -1.15    8.29
  31  -1   3   -4.83    6.72
 -30   0  -2    3.88    7.77
  30   0   2    0.84    7.03
 -29  -1  -1   -2.41    7.87
  29   1   1   10.28    6.61
 -28  -2   0   -2.31    7.66
  28   2   0    6.61    6.61
 -27  -3   1    0.21    6.72
  27   3  -1    5.35    6.19
 -26  -4   2    4.83    7.03
  26   4  -2   -2.52    5.98
 -25  -5   3   -4.51    6.40
  25   5  -3   11.75    8.50
 -24  -6   4    1.57    6.09
  24   6  -4   -5.04    4.83
 -23  -7   5   16.69    5.88
  23   7  -5   10.39    4.72
 -22  -8   6    9.87    5.56
  22   8  -6    2.10    4.93
 -21  -9   7    9.24    5.67
  21   9  -7    7.45    4.83
 -20 -10   8    5.04    5.46
  20  10  -8    1.68    4.62
 -19 -11   9   -0.73    5.98
  19  11  -9   -2.20    7.24
 -18 -12  10   -6.72    5.77
  18  12 -10    4.09    6.93
 -17 -13  11    0.52    6.40
  17  13 -11    2.52    5.88
 -16 -14  12    1.89    9.97
  16  14 -12    7.24    5.98
 -15 -15  13    2.73    6.72
  15  15 -13    6.40    6.72
 -14 -16  14    6.09    7.03
  14  16 -14   -3.67    6.93
 -13 -17  15   -2.52    7.45
  13  17 -15  -10.49    7.98
 -12 -18  16    0.10    7.98
  12  18 -16   -9.76    8.71
 -11 -19  17    7.87    8.82
  11  19 -17    1.57   10.07
 -10 -20  18    3.36    7.56
  10  20 -18    0.52    8.19
  -9 -21  19    3.88    9.87
   9  21 -19    7.35    8.82
  -8 -22  20   16.37   17.00
   8  22 -20    4.72    8.71
  -7 -23  21   -2.31    8.92
   7  23 -21  -10.91   10.18
  -6 -24  22    1.99    9.13
   6  24 -22   -3.36    9.66
  -5 -25  23   -5.67    8.29
   5  25 -23    1.57    7.98
  -4 -26  24    2.41    7.35
   4  26 -24   -4.41    9.66
  -3 -27  25    5.88    7.45
   3  27 -25    6.19    9.76
  -2 -28  26    0.84    7.87
   2  28 -26    6.82   10.39
  -1 -29  27   -2.20    8.71
   1  29 -27   -0.10    8.50
   0 -30  28    2.10    9.34
   0  30 -28   -3.04    9.97
   1 -31  29   -1.05    8.71
  40 -12  14   -1.78    5.25
 -38  10 -12   -2.62    8.82
  38 -10  12    7.56   11.54
 -37   9 -11    5.14    9.34
  37  -9  11   -2.10   12.07
 -36   8 -10   -5.25    7.87
  36  -8  10    0.94   10.39
 -35   7  -9   -2.83    9.34
  35  -7   9    3.67    5.04
 -34   6  -8    1.99    9.66
  34  -6   8    4.72    6.09
 -33   5  -7   -2.62    9.13
  33  -5   7   -5.67    7.24
 -32   4  -6    0.52    8.92
  32  -4   6    4.51   11.86
 -31   3  -5    0.10    8.82
  31  -3   5   -6.61    7.77
 -30   2  -4    0.52    8.61
  30  -2   4    8.50   10.07
 -29   1  -3    6.51   14.48
  29  -1   3   -5.46    7.24
 -28   0  -2   -5.25    8.82
  28   0   2   10.60    7.87
 -27  -1  -1    1.47    8.29
  27   1   1    2.73    6.82
 -26  -2   0    1.36    7.66
  26   2   0    3.99    6.51
 -25  -3   1    6.09    6.61
  25   3  -1    1.36    5.77
 -24  -4   2   -2.62    6.61
  24   4  -2    1.99    5.77
 -23  -5   3  -12.07    6.51
  23   5  -3    5.04    8.29
 -22  -6   4    6.09    5.98
  22   6  -4   -1.05    5.04
 -21  -7   5    3.04    5.67
  21   7  -5    4.30    5.14
 -20  -8   6    3.04    5.67
  20   8  -6    1.47    4.62
 -19  -9   7    5.56    5.77
  19   9  -7   17.95    4.93
 -18 -10   8    8.92    5.35
  18  10  -8   -1.26    5.46
 -17 -11   9   11.86    5.88
  17  11  -9    8.40    8.08
 -16 -12  10    2.10    6.61
  16  12 -10    7.66    5.77
 -15 -13  11   -5.67    9.76
  15  13 -11   -2.10    5.88
 -14 -14  12   16.37    6.61
  14  14 -12   15.85    6.51
 -13 -15  13   -7.24    6.82
  13  15 -13   -4.20    7.03
 -12 -16  14   16.27    7.87
  12  16 -14    8.92    8.08
 -11 -17  15    2.62    7.98
  11  17 -15   16.79    8.29
 -10 -18  16   -0.63    7.14
  10  18 -16   -6.09    9.03
  -9 -19  17    3.46    8.40
   9  19 -17   -3.25    9.34
  -8 -20  18    9.66   16.48
   8  20 -18   -0.42   13.33
  -7 -21  19    7.24   14.69
   7  21 -19    8.40   13.54
  -6 -22  20    4.93   17.63
   6  22 -20    4.51   16.90
  -5 -23  21    4.51    8.82
   5  23 -21    3.25    9.87
  -4 -24  22    7.24    9.87
   4  24 -22    6.93   11.12
  -3 -25  23   -8.19    9.13
   3  25 -23    6.19    9.87
  -2 -26  24   -7.35    8.29
   2  26 -24    8.82   10.81
  -1 -27  25    4.09    7.87
   1  27 -25   -7.98   10.28
   0 -28  26    0.00    7.03
   0  28 -26   -2.10   10.07
   1 -29  27    4.41    6.61
  -1  29 -27   -5.77    9.13
   2 -30  28   -1.78    9.45
  -2  30 -28    2.20    9.55
   3 -31  29   -3.46    8.92
  -3  31 -29    2.73    9.45
  39 -13  15    0.63    5.67
 -36  10 -12  -11.12    9.87
  36 -10  12    4.83   10.07
 -35   9 -11   -2.62    9.97
  35  -9  11    6.51   13.54
 -34   8 -10   -0.84   10.91
  34  -8  10    3.04    6.40
 -33   7  -9   -0.10    9.87
  33  -7   9    0.21    7.66
 -32   6  -8    7.03    8.50
  32  -6   8    0.63    7.24
 -31   5  -7   -4.30    9.13
  31  -5   7    0.52    7.56
 -30   4  -6   -1.15    9.55
  30  -4   6   -2.10    8.29
 -29   3  -5    4.51    9.03
  29  -3   5    5.77    7.87
 -28   2  -4    4.93    8.82
  28  -2   4   -4.72    7.45
 -27   1  -3    0.31    8.08
  27  -1   3    0.84    7.35
 -26   0  -2    4.72    7.87
  26   0   2    9.13    7.03
 -25  -1  -1    7.66    6.82
  25   1   1   19.00    9.55
 -24  -2   0    8.19    7.35
  24   2   0    7.24    6.51
 -23  -3   1    0.21   10.07
  23   3  -1    2.73    6.40
 -22  -4   2    1.05    6.09
  22   4  -2    0.84    5.98
 -21  -5   3    9.87    6.40
  21   5  -3   11.33    7.56
 -20  -6   4   -0.21    5.56
  20   6  -4    1.68    4.83
 -19  -7   5    9.24    5.46
  19   7  -5   10.07    4.72
 -18  -8   6    0.94    5.04
  18   8  -6    0.42    4.72
 -17  -9   7   20.57    5.56
  17   9  -7   20.99    4.93
 -16 -10   8    8.29    5.35
  16  10  -8    8.19    8.08
 -15 -11   9   -0.84    6.09
  15  11  -9   -1.99    5.77
 -14 -12  10    3.67   10.39
  14  12 -10   21.72    6.09
 -13 -13  11   -1.47    6.93
  13  13 -11   -1.05    6.51
 -12 -14  12    5.67    7.45
  12  14 -12   -3.57    6.72
 -11 -15  13   -3.88    6.40
  11  15 -13    3.46    7.14
 -10 -16  14   -1.99    8.19
  10  16 -14   13.43    8.82
  -9 -17  15    0.84    7.66
   9  17 -15    2.52    8.82
  -8 -18  16    2.20    8.50
   8  18 -16   10.70    8.71
  -7 -19  17   -1.68   14.06
   7  19 -17    0.84   14.06
  -6 -20  18  -12.70   17.53
   6  20 -18    8.92   16.27
  -5 -21  19    6.61   17.21
   5  21 -19   18.58   15.85
  -4 -22  20    5.98    9.97
   4  22 -20   -9.03   10.49
  -3 -23  21    8.61    9.97
   3  23 -21   -8.29   11.54
  -2 -24  22    1.68    9.66
   2  24 -22    1.47   10.18
  -1 -25  23    1.05    8.82
   1  25 -23    3.15   11.75
   0 -26  24    4.30    8.29
   0  26 -24    2.73   10.49
   1 -27  25   -1.57    8.92
  -1  27 -25    5.14   10.39
   2 -28  26    0.73    7.03
  -2  28 -26   -1.99   10.49
   3 -29  27    2.10    9.55
  -3  29 -27   -5.98    8.29
   4 -30  28    2.62   10.70
  -4  30 -28   -5.04   11.33
  38 -14  16   -1.05    6.30
 -36  12 -14    0.31   12.38
 -35  11 -13    1.57    9.76
 -34  10 -12   11.23    9.55
  34 -10  12   10.07   13.54
 -33   9 -11    0.42   11.23
  33  -9  11   -6.09    7.56
 -32   8 -10   -2.10   10.39
  32  -8  10   -5.25    8.08
 -31   7  -9    4.51    9.76
  31  -7   9   14.80    7.45
 -30   6  -8    6.72   10.81
  30  -6   8   11.86    8.08
 -29   5  -7    4.30    9.97
  29  -5   7    0.73    8.50
 -28   4  -6    7.98   10.07
  28  -4   6   -5.14    7.35
 -27   3  -5    3.67    9.03
  27  -3   5   -5.25    7.87
 -26   2  -4   -6.30    8.92
  26  -2   4    8.50    7.77
 -25   1  -3    0.73    8.40
  25  -1   3   -0.73    7.03
 -24   0  -2   12.38    7.98
  24   0   2    8.61    7.24
 -23  -1  -1    6.72    6.82
  23   1   1    2.10    6.30
 -22  -2   0   14.27    7.24
  22   2   0    8.82    6.61
 -21  -3   1   16.06    6.72
  21   3  -1    5.77    5.88
 -20  -4   2    0.94    6.19
  20   4  -2    4.93    5.77
 -19  -5   3    1.15    5.88
  19   5  -3    2.31    6.61
 -18  -6   4    8.40    5.46
  18   6  -4   -1.05    5.04
 -17  -7   5   11.02    5.46
  17   7  -5    8.82    4.41
 -16  -8   6   36.42    5.46
  16   8  -6   42.92    5.04
 -15  -9   7   32.22    5.35
  15   9  -7   28.13    5.35
 -14 -10   8   -1.57    5.56
  14  10  -8    5.04    5.25
 -13 -11   9    4.93    6.09
  13  11  -9    3.36    5.56
 -12 -12  10   18.79    6.51
  12  12 -10   11.44    6.51
 -11 -13  11    9.66    6.93
  11  13 -11   13.12    7.45
 -10 -14  12   10.60    7.24
  10  14 -12   20.05    7.56
  -9 -15  13    9.34    7.66
   9  15 -13    2.62    8.82
  -8 -16  14    6.51    7.77
   8  16 -14    1.78    8.40
  -7 -17  15   -9.03    7.98
   7  17 -15   -7.35    8.08
  -6 -18  16    7.35   13.01
   6  18 -16   16.58   11.86
  -5 -19  17    4.93   17.00
   5  19 -17    5.14   17.00
  -4 -20  18    8.92   15.01
   4  20 -18    8.29   13.85
  -3 -21  19    7.56   10.49
   3  21 -19    5.25   13.01
  -2 -22  20    6.30    9.97
   2  22 -20   -2.10   11.33
  -1 -23  21   14.90    9.87
   1  23 -21    2.20   11.12
   0 -24  22   -1.05    9.55
   0  24 -22   -0.10   11.54
   1 -25  23    2.94    9.34
  -1  25 -23   -7.56   11.65
   2 -26  24    1.89    9.45
  -2  26 -24   -2.73   11.54
   3 -27  25   -2.20    8.29
  -3  27 -25    1.36   11.65
   4 -28  26   -2.62    8.82
  -4  28 -26   -4.41   11.65
   5 -29  27   15.95   11.54
  -5  29 -27   -0.10    9.24
   6 -30  28    5.35    6.82
  37 -15  17   15.11   10.70
 -35  13 -15    8.08   15.22
 -34  12 -14    1.99    9.03
  34 -12  14    1.15    5.77
 -33  11 -13   -4.51    8.71
  33 -11  13   -0.84    6.09
 -32  10 -12    0.00    9.97
  32 -10  12    2.31    7.87
 -31   9 -11   -0.52    9.87
  31  -9  11    6.30    8.40
 -30   8 -10   -2.73   10.81
  30  -8  10    5.25    7.77
 -29   7  -9   12.49   12.28
  29  -7   9   -2.52    9.24
 -28   6  -8    1.68    9.76
  28  -6   8    2.20    9.76
 -27   5  -7   10.60   10.60
  27  -5   7    2.31   12.07
 -26   4  -6  -10.70   10.39
  26  -4   6  -11.54    8.40
 -25   3  -5    0.52    9.87
  25  -3   5    7.35    8.40
 -24   2  -4    8.82    8.82
  24  -2   4    8.82    7.56
 -23   1  -3   -1.78    8.40
  23  -1   3    6.51    7.45
 -22   0  -2   21.51    8.29
  22   0   2   17.42    7.24
 -21  -1  -1    9.34    7.35
  21   1   1    6.61    6.51
 -20  -2   0   27.08    7.35
  20   2   0   32.95   10.60
 -19  -3   1   16.16   10.28
  19   3  -1   19.73    5.77
 -18  -4   2   34.11    5.67
  18   4  -2   39.25    6.19
 -17  -5   3   11.23    5.35
  17   5  -3   14.48    6.93
 -16  -6   4   30.12    4.72
  16   6  -4   37.57    4.83
 -15  -7   5   52.47    7.98
  15   7  -5   56.88    4.93
 -14  -8   6   27.39    7.87
  14   8  -6   22.46    7.35
 -13  -9   7   48.70    6.40
  13   9  -7   62.02    5.88
 -12 -10   8   40.93    6.61
  12  10  -8   30.54    6.09
 -11 -11   9   39.99    6.93
  11  11  -9   37.47    7.66
 -10 -12  10    1.05    6.82
  10  12 -10    3.57    6.19
  -9 -13  11    9.87    7.14
   9  13 -11   -7.56    6.82
  -8 -14  12    8.92    6.93
   8  14 -12   11.02    8.61
  -7 -15  13    9.45    6.93
   7  15 -13   -3.04    8.40
  -6 -16  14   11.02    7.98
   6  16 -14    9.45    9.34
  -5 -17  15   -8.19   14.90
   5  17 -15    1.26   16.27
  -4 -18  16   -0.73    8.82
   4  18 -16   -8.71    9.45
  -3 -19  17   12.91   14.90
   3  19 -17   -1.36   13.33
  -2 -20  18    3.04   18.89
   2  20 -18   -2.31   12.80
  -1 -21  19    4.72   10.91
   1  21 -19   -8.71   12.28
   0 -22  20    3.88   11.33
   0  22 -20  -11.12   12.59
   1 -23  21  -15.01   11.86
  -1  23 -21    1.68   12.59
   2 -24  22   -1.15   10.81
  -2  24 -22   -9.13   13.22
   3 -25  23    0.84    9.55
  -3  25 -23   -8.29   12.80
   4 -26  24   -6.82    8.50
  -4  26 -24   -0.84   11.02
   5 -27  25    3.88    7.56
  -5  27 -25   -1.99   10.07
   6 -28  26    7.24   11.44
  -6  28 -26   12.70   10.18
   7 -29  27   -2.41    6.61
  -7  29 -27   10.49   10.28
  36 -16  18   -3.04    5.46
 -35  15 -17   -6.82   11.75
  35 -15  17    5.67    5.77
 -34  14 -16   -0.52   16.69
 -33  13 -15   -3.78   15.53
  33 -13  15   -2.94    5.88
 -32  12 -14    7.24    9.24
  32 -12  14    5.77    6.93
 -31  11 -13    1.36   10.81
  31 -11  13   -6.30    9.13
 -30  10 -12    7.66   10.28
  30 -10  12   -4.20    9.13
 -29   9 -11    7.14    9.97
  29  -9  11   -0.84    9.66
 -28   8 -10   -5.35   10.28
  28  -8  10    4.20   10.28
 -27   7  -9   12.49   11.86
  27  -7   9   -0.21    8.71
 -26   6  -8    1.68   11.12
  26  -6   8   -0.63    9.76
 -25   5  -7    0.73    9.24
  25  -5   7    2.31    7.14
 -24   4  -6    3.36    9.87
  24  -4   6    3.46    7.77
 -23   3  -5   -9.87    9.66
  23  -3   5   -1.99    8.40
 -22   2  -4    5.98    9.03
  22  -2   4   10.91    7.56
 -21   1  -3   16.48    8.50
  21  -1   3    1.05    7.35
 -20   0  -2   28.55    7.87
  20   0   2   36.84    7.56
 -19  -1  -1   27.92    7.03
  19   1   1   20.05    6.40
 -18  -2   0   60.03    7.03
  18   2   0   56.15    6.72
 -17  -3   1    9.97    5.46
  17   3  -1   14.17    5.04
 -16  -4   2   -3.57    4.72
  16   4  -2    0.73    4.83
 -15  -5   3   14.59    6.51
  15   5  -3   12.70    6.40
 -14  -6   4   25.71    4.41
  14   6  -4   16.48    3.99
 -13  -7   5   58.77    4.83
  13   7  -5   43.03    7.03
 -12  -8   6   14.69    4.41
  12   8  -6   17.32    4.41
 -11  -9   7   31.48    5.35
  11   9  -7   34.63    5.67
 -10 -10   8   54.05    6.72
  10  10  -8   58.04    6.30
  -9 -11   9   18.37    6.09
   9  11  -9   19.31    6.72
  -8 -12  10   26.55    6.82
   8  12 -10   34.84    7.14
  -7 -13  11    6.82    7.35
   7  13 -11    6.19    7.66
  -6 -14  12   20.67    7.66
   6  14 -12    0.52    9.34
  -5 -15  13   -0.94    8.08
   5  15 -13   15.53    9.45
  -4 -16  14    6.61   16.69
   4  16 -14   18.26   16.16
  -3 -17  15    0.42    8.61
   3  17 -15    8.08    8.92
  -2 -18  16   16.27   13.01
   2  18 -16   -4.09   14.17
  -1 -19  17   10.18    9.66
   1  19 -17  -12.49   11.12
   0 -20  18    9.87    9.97
   0  20 -18   -2.73   11.75
   1 -21  19   11.44   11.86
  -1  21 -19   -7.56   15.22
   2 -22  20    0.31   10.07
  -2  22 -20    2.20   11.96
   3 -23  21    7.56   10.07
  -3  23 -21    4.41   12.38
   4 -24  22   15.32    9.97
  -4  24 -22   12.17   11.54
   5 -25  23    2.10    9.24
  -5  25 -23    7.35   11.54
   6 -26  24   -9.03    8.61
  -6  26 -24   -7.14   13.22
   7 -27  25    4.41    7.98
  -7  27 -25    6.09   12.38
   8 -28  26   -3.67    8.50
  -8  28 -26    5.14   11.75
   9 -29  27    1.68    6.30
  -9  29 -27    8.19    9.76
  35 -17  19    1.78    9.45
 -34  16 -18   -0.21   10.39
  34 -16  18   -0.84    5.35
 -33  15 -17   -2.10    8.82
 -32  14 -16   11.12   16.37
  32 -14  16   -2.52    6.72
 -31  13 -15    4.72   10.91
  31 -13  15   -3.36    7.87
 -30  12 -14    1.26   10.39
  30 -12  14   -2.10    7.87
 -29  11 -13  -11.96   12.07
  29 -11  13   -1.57    8.71
 -28  10 -12    1.36   11.54
  28 -10  12   -6.51    9.97
 -27   9 -11   -1.78   11.65
  27  -9  11   -0.73    9.76
 -26   8 -10   13.33   11.75
  26  -8  10   -1.89   10.07
 -25   7  -9   -1.57   10.60
  25  -7   9   11.12   10.28
 -24   6  -8  -18.26   10.60
  24  -6   8    0.94    8.08
 -23   5  -7    5.67    9.76
  23  -5   7   13.43    8.50
 -22   4  -6    0.52    8.50
  22  -4   6   -1.68    8.29
 -21   3  -5   14.38    9.55
  21  -3   5   12.59    7.56
 -20   2  -4    2.31    8.50
  20  -2   4    4.83    7.14
 -19   1  -3   19.52    7.66
  19  -1   3   22.46    6.51
 -18   0  -2   58.56    8.08
  18   0   2   62.55    7.45
 -17  -1  -1    5.56    6.30
  17   1   1    4.30    5.77
 -16  -2   0  239.28   10.07
  16   2   0  233.51    9.87
 -15  -3   1   -1.89    4.62
  15   3  -1   -2.62    4.51
 -14  -4   2  116.49    6.93
  14   4  -2  105.79    5.77
 -13  -5   3   32.95    4.51
  13   5  -3   36.21    4.30
 -12  -6   4   64.02    7.03
  12   6  -4   73.46    5.04
 -11  -7   5   63.49    5.25
  11   7  -5   52.37    4.41
 -10  -8   6   49.01    5.04
  10   8  -6   51.42    4.83
  -9  -9   7  196.78    9.97
   9   9  -7  176.94    9.13
  -8 -10   8    7.45    5.25
   8  10  -8    3.36    5.77
  -7 -11   9   35.58    6.82
   7  11  -9   26.24    7.45
  -6 -12  10    6.51    6.93
   6  12 -10   -1.05    6.82
  -5 -13  11   16.58    7.87
   5  13 -11    9.55    9.03
  -4 -14  12   16.48    8.19
   4  14 -12   14.90    9.24
  -3 -15  13   34.53   16.37
   3  15 -13   35.79   17.53
  -2 -16  14   20.25    9.03
   2  16 -14   30.43    9.45
  -1 -17  15   18.79    8.82
   1  17 -15   15.95   13.01
   0 -18  16   14.38   10.49
   0  18 -16    5.67   11.86
   1 -19  17    4.51   10.60
  -1  19 -17    5.77   10.81
   2 -20  18    0.00   11.44
  -2  20 -18   10.07   13.01
   3 -21  19   -1.68   10.60
  -3  21 -19    4.93   12.07
   4 -22  20   -9.34   10.28
  -4  22 -20    3.04   12.70
   5 -23  21   -6.30   10.39
  -5  23 -21   -2.83   12.70
   6 -24  22   11.75    9.97
  -6  24 -22  -15.53   12.49
   7 -25  23    4.51   10.60
  -7  25 -23    7.77   13.96
   8 -26  24   -4.30    9.45
  -8  26 -24    3.04   13.64
   9 -27  25    7.45    8.19
  -9  27 -25  -10.81   12.49
  10 -28  26    2.62    9.13
 -10  28 -26   -2.31   10.81
  11 -29  27    0.63    6.40
 -11  29 -27    3.04   10.91
 -33  17 -19   -6.19   12.91
  33 -17  19   -1.47    8.61
 -32  16 -18   -4.20    7.45
  32 -16  18   -4.30   11.33
 -31  15 -17   -1.57   10.49
  31 -15  17   -0.31    6.93
 -30  14 -16    7.35   11.33
  30 -14  16    5.77    8.92
 -29  13 -15    0.94    9.66
  29 -13  15    4.51    8.61
 -28  12 -14    0.63   12.91
  28 -12  14   -1.36   14.38
 -27  11 -13   -8.61   11.86
  27 -11  13   -6.93    9.45
 -26  10 -12    8.71   13.22
  26 -10  12   -4.09   10.39
 -25   9 -11    7.66   11.75
  25  -9  11   -0.73    9.45
 -24   8 -10   -6.09   12.28
  24  -8  10    1.36    9.34
 -23   7  -9    5.46   12.17
  23  -7   9    8.19   10.07
 -22   6  -8   -0.42    9.34
  22  -6   8    2.73    8.08
 -21   5  -7   19.21   10.18
  21  -5   7   13.64    9.13
 -20   4  -6   -6.19   10.28
  20  -4   6   -9.87    8.82
 -19   3  -5   -5.14    8.08
  19  -3   5    7.35    7.98
 -18   2  -4   42.61    8.19
  18  -2   4   52.47    7.87
 -17   1  -3    6.61    7.45
  17  -1   3   10.07    7.35
 -16   0  -2  235.40   11.33
  16   0   2  235.71   10.07
 -15  -1  -1    2.31    5.67
  15   1   1    3.25    4.93
 -14  -2   0   91.62    6.40
  14   2   0  104.53    6.19
 -13  -3   1   58.46    4.93
  13   3  -1   62.97    4.72
 -12  -4   2   46.81    4.62
  12   4  -2   53.52    6.09
 -11  -5   3  283.78    9.55
  11   5  -3  290.18    9.76
 -10  -6   4  233.09    8.61
  10   6  -4  235.92    9.03
  -9  -7   5  236.55   13.64
   9   7  -5  248.20   14.17
  -8  -8   6  330.69   18.26
   8   8  -6  329.64   18.89
  -7  -9   7  198.56   10.70
   7   9  -7  203.07   11.02
  -6 -10   8   56.67    6.51
   6  10  -8   49.96    7.66
  -5 -11   9   69.16    7.45
   5  11  -9   53.42    8.29
  -4 -12  10   51.74    7.77
   4  12 -10   44.18    9.55
  -3 -13  11   11.75    8.71
   3  13 -11   11.75    8.29
  -2 -14  12   90.99    9.55
   2  14 -12  104.00   11.12
  -1 -15  13   -3.88    9.24
   1  15 -13   -5.77    9.34
   0 -16  14   59.72    9.97
   0  16 -14   54.15   10.91
   1 -17  15   -4.20   11.33
  -1  17 -15   19.73   12.07
   2 -18  16   21.30   10.07
  -2  18 -16  -10.81   11.23
   3 -19  17   -3.36   11.12
  -3  19 -17  -13.54   12.59
   4 -20  18  -16.79   11.33
  -4  20 -18   -2.20   12.70
   5 -21  19    0.00   11.12
  -5  21 -19    4.72   13.22
   6 -22  20   -3.04   11.23
  -6  22 -20   16.06   13.22
   7 -23  21    1.36   11.65
  -7  23 -21   -5.04   14.80
   8 -24  22   -4.20    9.45
  -8  24 -22  -13.54   12.70
   9 -25  23   -3.46    8.19
  -9  25 -23    2.94   12.80
  10 -26  24    1.15    7.87
 -10  26 -24   -2.52   11.96
  11 -27  25   -0.73    8.40
 -11  27 -25    5.14   11.33
  12 -28  26   -2.20    8.40
 -12  28 -26    4.20   10.70
 -32  18 -20    0.84   14.69
  32 -18  20    6.19   11.12
 -31  17 -19   -4.62    7.45
  31 -17  19   -7.77    7.98
 -30  16 -18   -1.68   10.49
  30 -16  18   -0.42    7.45
 -29  15 -17   -2.41   11.75
  29 -15  17    8.40    8.29
 -28  14 -16    9.45   12.59
  28 -14  16    4.30    9.76
 -27  13 -15    1.89   11.12
  27 -13  15    1.05    9.03
 -26  12 -14   -8.50   12.38
  26 -12  14   -5.67   10.28
 -25  11 -13    3.04   13.33
  25 -11  13    2.73    9.76
 -24  10 -12    9.03   13.85
  24 -10  12    6.09   10.39
 -23   9 -11    5.25   11.23
  23  -9  11    1.57    9.76
 -22   8 -10    6.82    9.66
  22  -8  10    0.73    8.40
 -21   7  -9   15.11   10.07
  21  -7   9   17.42    8.92
 -20   6  -8    2.10    9.24
  20  -6   8   16.58    8.19
 -19   5  -7    3.25    9.97
  19  -5   7   20.99    8.08
 -18   4  -6    3.25    9.76
  18  -4   6    4.83    8.29
 -17   3  -5    6.40    7.66
  17  -3   5    7.56    8.08
 -16   2  -4   -9.13    7.56
  16  -2   4   -8.71    6.93
 -15   1  -3   -4.30    6.40
  15  -1   3    0.84    6.40
 -14   0  -2   94.56    8.08
  14   0   2   87.21    6.72
 -13  -1  -1   28.86    5.77
  13   1   1   26.55    4.93
 -12  -2   0   14.38    4.30
  12   2   0    7.98    4.30
 -11  -3   1    9.97    3.67
  11   3  -1    7.77    3.46
 -10  -4   2   10.18    3.36
  10   4  -2    8.50    3.78
  -9  -5   3   42.50    3.78
   9   5  -3   33.37    5.88
  -8  -6   4    7.45    3.57
   8   6  -4   10.07    3.36
  -7  -7   5  375.61   13.96
   7   7  -5  378.13   19.63
  -6  -8   6  127.83    8.29
   6   8  -6  141.26    8.71
  -5  -9   7  255.44   12.70
   5   9  -7  243.58   12.38
  -4 -10   8   12.17    5.77
   4  10  -8   13.12    5.98
  -3 -11   9   60.45    7.45
   3  11  -9   63.07    8.08
  -2 -12  10   17.84    7.14
   2  12 -10   24.24    8.40
  -1 -13  11   82.17   18.58
   0 -14  12   83.64    9.55
   0  14 -12   77.87   10.18
   1 -15  13    9.34    9.24
  -1  15 -13   11.86   10.28
   2 -16  14   28.34   11.23
  -2  16 -14   18.58   11.86
   3 -17  15   -5.25   10.49
  -3  17 -15    6.30   11.44
   4 -18  16    5.04   10.18
  -4  18 -16   -2.10   11.75
   5 -19  17   -5.98   10.91
  -5  19 -17   -1.05   12.17
   6 -20  18   -9.87   11.23
  -6  20 -18   -6.72   12.91
   7 -21  19   11.02   11.75
  -7  21 -19    4.09   14.80
   8 -22  20    6.82   11.54
  -8  22 -20  -14.80   13.22
   9 -23  21   -5.14   11.12
  -9  23 -21  -15.95   13.64
  10 -24  22   -0.31    8.71
 -10  24 -22  -13.54   14.17
  11 -25  23    8.19    8.19
 -11  25 -23   -1.05   13.01
  12 -26  24    6.40    7.87
 -12  26 -24   10.81   11.75
  13 -27  25    3.88    7.56
 -13  27 -25   -0.94   11.02
  14 -28  26   -6.30   13.01
 -14  28 -26    4.51    9.45
 -31  19 -21    1.26   10.39
  31 -19  21    0.21    5.88
 -30  18 -20   -4.62   16.37
  30 -18  20    1.26    5.67
 -29  17 -19   -3.36   10.18
  29 -17  19    0.10    5.67
 -28  16 -18   -3.78   11.65
  28 -16  18   -1.47    8.40
 -27  15 -17    2.10   12.49
  27 -15  17    5.04    9.24
 -26  14 -16  -10.39   12.17
  26 -14  16   -4.20    9.24
 -25  13 -15   10.18   12.70
  25 -13  15    5.14   11.23
 -24  12 -14    4.20   11.96
  24 -12  14    5.77   10.91
 -23  11 -13    4.62   15.22
  23 -11  13   -3.67   12.28
 -22  10 -12    6.93   11.33
  22 -10  12    4.41    8.92
 -21   9 -11    3.36   11.23
  21  -9  11   -2.94    9.87
 -20   8 -10    5.98    9.76
  20  -8  10    7.87    7.77
 -19   7  -9    6.72   10.70
  19  -7   9   10.81    9.76
 -18   6  -8    3.15    8.71
  18  -6   8    2.31    8.92
 -17   5  -7   25.08    9.24
  17  -5   7   16.90    7.56
 -16   4  -6   33.27    8.61
  16  -4   6   30.02    7.87
 -15   3  -5   18.89    7.77
  15  -3   5    2.52    7.35
 -14   2  -4  116.91    8.71
  14  -2   4  110.51    8.19
 -13   1  -3   67.90    7.56
  13  -1   3   74.30    6.72
 -12   0  -2   11.12    5.25
  12   0   2    4.20    4.83
 -11  -1  -1    2.62    5.04
  11   1   1    1.26    4.51
 -10  -2   0   41.14    4.41
  10   2   0   43.66    4.09
  -9  -3   1   36.31    3.36
   9   3  -1   39.88    5.35
  -8  -4   2   51.11    3.46
   8   4  -2   49.75    3.36
  -7  -5   3  264.47   14.06
   7   5  -3  266.67   10.39
  -6  -6   4  611.95   27.39
  -5  -7   5   15.74    4.93
   5   7  -5    8.08    4.41
  -4  -8   6   15.01    5.04
   4   8  -6   17.74    5.04
  -3  -9   7  142.73    9.87
   3   9  -7  130.45    9.03
  -2 -10   8    0.73    5.77
   2  10  -8   -2.62    6.40
  -1 -11   9   64.96    8.71
   1  11  -9   70.63    8.50
   0 -12  10   77.77    8.50
   0  12 -10   71.15    9.45
   1 -13  11   15.95    9.45
  -1  13 -11   -2.73   10.39
   2 -14  12   97.29   12.28
  -2  14 -12   97.81   10.91
   3 -15  13    6.93    9.97
  -3  15 -13   17.95   10.60
   4 -16  14   22.88    9.76
  -4  16 -14   17.84   11.33
   5 -17  15    7.66    9.97
  -5  17 -15    9.87   11.12
   6 -18  16   -5.14   11.02
  -6  18 -16    2.41   13.75
   7 -19  17   13.54   10.49
  -7  19 -17    8.29   14.27
   8 -20  18   10.91   12.49
  -8  20 -18   24.56   13.54
   9 -21  19    3.57   11.96
  -9  21 -19   -5.88   13.96
  10 -22  20   -9.34   11.75
 -10  22 -20   -5.46   14.69
  11 -23  21   -7.14    9.03
 -11  23 -21  -12.07   13.85
  12 -24  22    1.78    8.71
 -12  24 -22   -7.14   12.91
  13 -25  23    3.04    9.76
 -13  25 -23   20.36   11.23
  14 -26  24    1.15    7.03
 -14  26 -24    3.15   12.38
  15 -27  25    0.73    7.45
 -15  27 -25    1.57   11.86
  16 -28  26   -0.52   11.75
 -30  20 -22   22.98   18.68
  30 -20  22    7.77    8.40
 -29  19 -21   -1.99   10.49
  29 -19  21    0.10    5.88
 -28  18 -20    8.92   11.75
  28 -18  20    0.10    5.35
 -27  17 -19    6.61   13.85
  27 -17  19    7.24    9.97
 -26  16 -18    1.68   12.28
  26 -16  18    0.21    9.66
 -25  15 -17    0.84   14.38
  25 -15  17   -4.09   11.33
 -24  14 -16   -3.15   12.17
  24 -14  16   -6.72    9.87
 -23  13 -15    3.78   13.85
  23 -13  15   -0.42   11.12
 -22  12 -14   -3.04   11.96
  22 -12  14  -10.18   11.23
 -21  11 -13  -13.43   14.69
  21 -11  13  -15.43   12.07
 -20  10 -12    7.77   11.02
  20 -10  12   -3.15    9.45
 -19   9 -11   -8.61   11.96
  19  -9  11   -6.19   10.28
 -18   8 -10   -5.56    9.55
  18  -8  10   -4.41    9.76
 -17   7  -9   36.00   11.65
  17  -7   9   14.69   10.70
 -16   6  -8   49.75   10.07
  16  -6   8   28.55    9.03
 -15   5  -7   67.38   10.28
  15  -5   7   66.64    8.71
 -14   4  -6   13.01    8.71
  14  -4   6   18.47    8.40
 -13   3  -5   44.50    7.24
  13  -3   5   39.67    7.98
 -12   2  -4   41.66    6.72
  12  -2   4   49.12    6.40
 -11   1  -3   -1.99    5.14
  11  -1   3    6.93    4.83
 -10   0  -2   45.44    5.88
  10   0   2   41.45    4.72
  -9  -1  -1   22.04    4.41
   9   1   1   19.52    3.78
  -8  -2   0   19.10    3.57
   8   2   0   19.21    3.46
   7   3  -1    4.09    3.57
  -6  -4   2  107.99    8.40
   6   4  -2  118.17    5.67
  -4  -6   4    2.94    4.30
   4   6  -4   11.02    4.72
  -3  -7   5  262.37   12.07
   3   7  -5  249.36   12.28
  -2  -8   6  222.59   11.12
   2   8  -6  212.62   11.33
  -1  -9   7  258.07   13.01
   1   9  -7  248.20   12.80
   0 -10   8   89.52    8.82
   0  10  -8   83.22    8.92
   1 -11   9   69.27    7.98
  -1  11  -9   61.60    8.08
   2 -12  10    8.61    8.19
  -2  12 -10   26.24    8.50
   3 -13  11   10.81    9.55
  -3  13 -11   -1.05   10.49
   4 -14  12   10.91    9.24
  -4  14 -12   21.20   10.18
   5 -15  13    0.31    9.97
  -5  15 -13  -15.32   11.33
   6 -16  14   12.17   10.81
  -6  16 -14   21.51   12.49
   7 -17  15    5.77   13.12
  -7  17 -15    2.83   13.85
   8 -18  16   -2.52   10.91
  -8  18 -16  -15.53   12.70
   9 -19  17    9.24   11.65
  -9  19 -17    6.93   13.43
  10 -20  18    3.36   10.49
 -10  20 -18   -9.03   15.43
  11 -21  19   -3.25   12.49
 -11  21 -19  -16.58   15.53
  12 -22  20  -12.17   12.28
 -12  22 -20    0.00   13.96
  13 -23  21   -7.45   11.65
 -13  23 -21    5.67   14.90
  14 -24  22    2.10    9.24
 -14  24 -22   -5.04   17.21
  15 -25  23   -1.15    9.13
 -15  25 -23   12.70   22.67
  16 -26  24   -1.68   14.06
 -16  26 -24   -3.99   16.37
  17 -27  25    4.72   17.95
 -17  27 -25   11.44   19.00
 -28  20 -22    3.15    8.92
  28 -20  22    4.41    6.19
 -27  19 -21   -5.98   10.91
  27 -19  21    0.00    5.67
 -26  18 -20    6.93   11.33
  26 -18  20    3.78    8.29
 -25  17 -19   -1.26   14.38
  25 -17  19   10.60   11.33
 -24  16 -18   13.64   12.28
  24 -16  18    7.45    9.55
 -23  15 -17    7.56   13.96
  23 -15  17    9.55   12.07
 -22  14 -16    3.57   14.80
  22 -14  16   -1.26   11.75
 -21  13 -15  -12.07   13.43
  21 -13  15   -8.08   12.17
 -20  12 -14  -10.07   13.22
  20 -12  14   11.86   11.54
 -19  11 -13    1.68   13.64
  19 -11  13   -1.68   12.07
 -18  10 -12   -0.52   10.70
  18 -10  12   -0.52    9.03
 -17   9 -11   15.22   10.81
  17  -9  11   29.07   11.44
 -16   8 -10    9.76   11.02
  16  -8  10   -1.89    9.13
 -15   7  -9   51.00   10.39
  15  -7   9   28.13   10.28
 -14   6  -8   24.24    8.29
  14  -6   8   20.57    8.40
 -13   5  -7   53.84    9.03
  13  -5   7   54.89    8.61
 -12   4  -6   69.06    8.08
  12  -4   6   62.02    6.93
 -11   3  -5  281.57   13.64
  11  -3   5  253.24   11.86
 -10   2  -4   10.81    6.19
  10  -2   4   -3.46    5.88
  -9   1  -3   34.95    5.56
   9  -1   3   39.36    5.98
  -8   0  -2   16.58    4.93
   8   0   2   16.16    4.41
  -7  -1  -1   31.06    3.78
   7   1   1   35.37    5.56
  -6  -2   0  525.47   15.22
   6   2   0  532.71   14.90
  -5  -3   1    7.14    1.89
   5   3  -1    8.29    2.62
  -4  -4   2  435.22   14.06
   4   4  -2  445.08   14.90
  -3  -5   3   83.33    5.88
   3   5  -3   91.41    6.30
  -2  -6   4   89.94    6.82
   2   6  -4   97.08    9.03
  -1  -7   5  174.74    9.66
   1   7  -5  170.75    9.66
   0  -8   6  274.54   13.64
   0   8  -6  263.21   14.06
   1  -9   7  242.74   13.22
  -1   9  -7  244.63   12.59
   2 -10   8    5.77   10.91
  -2  10  -8   10.07   10.28
   3 -11   9   43.03    8.71
  -3  11  -9   73.67    9.13
   4 -12  10   54.57    9.55
  -4  12 -10   69.06   10.07
   5 -13  11    8.92   10.18
  -5  13 -11    1.05    9.97
   6 -14  12   24.45    9.34
  -6  14 -12   21.09   10.70
   7 -15  13   -5.04   10.18
  -7  15 -13   -7.66   12.07
   8 -16  14   -8.92   10.60
  -8  16 -14    0.52   11.65
   9 -17  15   -0.31   10.39
  -9  17 -15    0.31   11.65
  10 -18  16   11.23   11.12
 -10  18 -16    1.57   18.79
  11 -19  17   -1.47   11.23
 -11  19 -17   -6.61   17.11
  12 -20  18   -2.94   11.86
 -12  20 -18    3.67   21.20
  13 -21  19   16.58   11.65
 -13  21 -19   21.51   19.84
  14 -22  20    3.15   11.54
 -14  22 -20  -15.64   20.05
  15 -23  21    9.66   14.90
 -15  23 -21  -10.60   13.54
  16 -24  22   -0.73   16.48
 -16  24 -22   -1.47   11.75
  17 -25  23    0.63   13.64
 -17  25 -23   -0.63   11.23
  18 -26  24  -18.68   16.58
 -18  26 -24    0.42   13.22
 -27  21 -23   -5.88    9.55
  27 -21  23   -0.31    4.72
 -26  20 -22    3.36   10.60
  26 -20  22    0.94    6.09
 -25  19 -21    6.19   11.44
  25 -19  21    1.26   10.39
 -24  18 -20    4.62   11.12
  24 -18  20   -3.99    9.55
 -23  17 -19    6.82   15.74
  23 -17  19   -3.57   10.70
 -22  16 -18    2.41   14.17
  22 -16  18    1.89   10.60
 -21  15 -17  -13.33   13.54
  21 -15  17   -8.19   11.65
 -20  14 -16  -17.63   14.38
  20 -14  16    6.40   11.86
 -19  13 -15   -9.87   13.64
  19 -13  15    7.56   12.07
 -18  12 -14   30.02   12.80
  18 -12  14   -4.93   11.44
 -17  11 -13    2.10   12.59
  17 -11  13   -1.36    9.34
 -16  10 -12    0.84   10.81
  16 -10  12    5.88   10.07
 -15   9 -11    3.57   10.60
  15  -9  11   21.20    9.45
 -14   8 -10   -1.68   10.81
  14  -8  10    1.78    7.98
 -13   7  -9   76.40    9.66
  13  -7   9   51.84    8.92
 -12   6  -8   14.38    9.76
  12  -6   8    8.40    8.29
 -11   5  -7   68.43    8.92
  11  -5   7   55.73    8.29
 -10   4  -6  219.24   12.91
  10  -4   6  229.52   11.96
  -9   3  -5   45.55    6.30
   9  -3   5   43.45    5.88
  -8   2  -4   45.86    6.72
   8  -2   4   54.36    5.67
   7  -1   3   -4.30    7.87
  -6   0  -2  542.37   18.79
   6   0   2  563.78   18.47
  -5  -1  -1    8.19    2.62
   5   1   1    8.92    2.20
  -3  -3   1  218.82    7.66
   3   3  -1  233.09    8.19
  -2  -4   2  324.50   12.07
   2   4  -2  327.54   17.11
  -1  -5   3   15.01    4.83
   1   5  -3   15.43    4.41
   0   6  -4  270.56   17.63
   1  -7   5  152.17    9.97
  -1   7  -5  159.94   10.07
   2  -8   6  211.26   11.02
  -2   8  -6  208.22   11.44
   3  -9   7  147.66   11.02
  -3   9  -7  152.80   10.81
   4 -10   8   41.14    8.08
  -4  10  -8   32.95    8.40
   5 -11   9   74.41   11.02
  -5  11  -9   68.22   10.81
   6 -12  10   -0.42    7.98
  -6  12 -10    8.92   13.85
   7 -13  11   -1.36    9.76
  -7  13 -11   11.23   14.38
   8 -14  12   15.32   10.60
  -8  14 -12    6.09   13.85
   9 -15  13    1.47   10.49
  -9  15 -13   16.27   16.27
  10 -16  14   13.12   10.39
 -10  16 -14   11.33   16.90
  11 -17  15   -0.42   16.37
 -11  17 -15   -8.61   18.68
  12 -18  16   14.06   20.57
 -12  18 -16    4.20   14.48
  13 -19  17   -5.98   16.79
 -13  19 -17    5.25   13.12
  14 -20  18  -27.60   21.20
 -14  20 -18   -5.77   14.27
  15 -21  19    2.10   16.37
 -15  21 -19   22.77   14.59
  16 -22  20    1.05   11.44
 -16  22 -20   20.36   16.27
  17 -23  21    2.20    8.92
 -17  23 -21    2.10   11.96
  18 -24  22    7.03    8.40
 -18  24 -22   -0.10   12.07
  19 -25  23    1.78    8.29
 -19  25 -23   -0.21   11.44
  20 -26  24    4.41    7.77
 -20  26 -24   -2.94   10.81
 -26  22 -24    0.10   10.18
  26 -22  24   -3.99   11.02
 -25  21 -23   -0.94   11.33
  25 -21  23   -0.84    6.30
 -24  20 -22   -3.46    9.76
  24 -20  22    0.63    8.71
 -23  19 -21  -13.85   11.96
  23 -19  21    3.15   10.49
 -22  18 -20   -6.30   12.80
  22 -18  20    0.52    9.66
 -21  17 -19   -2.20   13.43
  21 -17  19    0.42   10.39
 -20  16 -18    7.03   13.64
  20 -16  18   -1.15   11.12
 -19  15 -17  -18.16   14.17
  19 -15  17  -13.43   11.65
 -18  14 -16   -8.71   14.17
  18 -14  16    3.78   10.49
 -17  13 -15   10.60   12.28
  17 -13  15   -9.66   10.39
 -16  12 -14    9.24   13.33
  16 -12  14   13.85   10.81
 -15  11 -13    1.47   11.65
  15 -11  13    5.04    9.55
 -14  10 -12   19.63   11.12
  14 -10  12   14.69   10.70
 -13   9 -11   10.28    9.76
  13  -9  11    3.36    8.71
 -12   8 -10   45.13    9.13
  12  -8  10   51.42    9.76
 -11   7  -9   41.87   11.33
  11  -7   9   41.66    9.03
 -10   6  -8   65.28    9.45
  10  -6   8   44.50    8.19
  -9   5  -7  264.78   15.43
   9  -5   7  286.40   16.27
  -8   4  -6   18.68    6.82
   8  -4   6    1.36    5.98
  -7   3  -5  272.55   14.38
   7  -3   5  268.77   13.96
  -6   2  -4  101.80   13.01
   6  -2   4  104.84   13.43
  -5   1  -3   10.28    4.30
   5  -1   3    6.93    4.62
  -3  -1  -1    9.97    1.47
   3   1   1   11.86    1.36
  -2  -2   0 2559.36   85.74
   2   2   0 2804.20   65.91
  -1  -3   1    9.97    1.89
   1   3  -1    9.87    1.89
   0  -4   2  371.31   20.46
   0   4  -2  420.53   20.57
   1  -5   3    0.52    4.83
  -1   5  -3   17.42    5.56
   2  -6   4   88.16    8.29
  -2   6  -4   96.24   11.23
   3  -7   5  301.10   13.85
  -3   7  -5  276.85   19.52
   4  -8   6   15.01    7.98
  -4   8  -6   15.85   12.38
   5  -9   7  254.92   13.43
  -5   9  -7  233.30   18.16
   6 -10   8   52.89    8.92
  -6  10  -8   63.60   11.65
   7 -11   9   49.12   14.90
  -7  11  -9   36.00   16.58
   8 -12  10   45.23   11.96
  -8  12 -10   55.10   14.38
   9 -13  11   15.74   14.17
  -9  13 -11    3.99   11.96
  10 -14  12    4.93   15.01
 -10  14 -12   14.38   10.49
  11 -15  13   10.60   16.06
 -11  15 -13    8.92   13.01
  12 -16  14   51.32   20.15
 -12  16 -14   29.60   13.75
  13 -17  15    0.31   10.49
 -13  17 -15  -21.20   12.70
  14 -18  16    9.66   11.12
 -14  18 -16   -2.94   13.12
  15 -19  17    3.78   11.23
 -15  19 -17  -11.33   14.27
  16 -20  18   -9.13   12.70
 -16  20 -18   13.85   15.53
  17 -21  19   -0.52   10.91
 -17  21 -19   -7.56   14.69
  18 -22  20   -8.71   11.65
 -18  22 -20    2.62   13.85
  19 -23  21    7.77    9.76
 -19  23 -21   -5.46   12.91
  20 -24  22    3.57    8.61
 -20  24 -22   -1.99   12.07
  21 -25  23    7.66    6.61
 -21  25 -23   -3.36   11.75
 -24  22 -24   -1.78   12.17
  24 -22  24    0.73    6.61
 -23  21 -23   -7.45    9.76
  23 -21  23   -1.05    7.87
 -22  20 -22   -0.94   10.49
  22 -20  22    5.56    8.71
 -21  19 -21    8.61   11.75
  21 -19  21   -0.52    9.76
 -20  18 -20    4.72   13.85
  20 -18  20   -5.14   11.12
 -19  17 -19   25.71   15.53
  19 -17  19    1.36   12.28
 -18  16 -18   15.32   15.53
  18 -16  18   -2.52   11.02
 -17  15 -17   -8.29   13.43
  17 -15  17   -4.09   10.70
 -16  14 -16   -6.51   15.11
  16 -14  16   15.11   11.12
 -15  13 -15   -2.20   11.65
  15 -13  15    0.84   10.18
 -14  12 -14   39.78   14.48
  14 -12  14   14.06   12.28
 -13  11 -13    9.76   11.02
  13 -11  13   -2.94    9.87
 -12  10 -12    8.19   11.44
  12 -10  12   22.98   10.07
 -11   9 -11   36.42   11.12
  11  -9  11   39.99   10.18
 -10   8 -10   63.70   10.81
  10  -8  10   66.54    9.97
  -9   7  -9  212.94   13.54
   9  -7   9  210.32   12.91
  -8   6  -8  389.04   18.89
   8  -6   8  391.87   19.10
  -7   5  -7  427.66   19.84
   7  -5   7  413.70   26.45
  -6   4  -6  612.06   37.47
   6  -4   6  652.67   26.13
  -4   2  -4  394.08   24.56
   4  -2   4  414.12   25.61
  -3   1  -3  191.32   10.18
   3  -1   3  191.00   10.07
  -1  -1  -1   13.12    1.57
   1  -3   1    9.76    2.31
  -1   3  -1   13.54    3.67
   2  -4   2  372.35   15.85
  -2   4  -2  358.08   20.88
   3  -5   3   95.08    7.87
  -3   5  -3   70.31   10.81
   5  -7   5    7.87    8.61
  -5   7  -5   17.32    6.61
   7  -9   7  201.08   16.79
  -7   9  -7  230.26   13.96
   8 -10   8   18.47   12.38
  -8  10  -8   12.17    8.40
   9 -11   9   18.89   15.32
  -9  11  -9   30.12    9.45
  10 -12  10   -0.63   10.28
 -10  12 -10    2.52   11.54
  11 -13  11   22.77    9.66
 -11  13 -11   24.56   11.12
  12 -14  12    5.46   13.01
 -12  14 -12    6.72   13.01
  13 -15  13  -12.59   10.39
 -13  15 -13    1.36   12.49
  14 -16  14    5.14   12.07
 -14  16 -14    2.31   14.06
  15 -17  15    9.97   11.33
 -15  17 -15    3.57   13.12
  16 -18  16   -0.42   12.70
 -16  18 -16    4.72   15.22
  17 -19  17   -0.42   12.38
 -17  19 -17    9.97   14.69
  18 -20  18   -5.04   10.91
 -18  20 -18  -10.49   13.12
  19 -21  19    0.10   11.02
 -19  21 -19    1.15   13.75
  20 -22  20   -0.42    9.76
 -20  22 -20    8.61   12.70
  21 -23  21   -7.45    8.82
 -21  23 -21    0.21   11.44
  22 -24  22   -1.47    9.45
 -22  24 -22    9.87   11.65
  23 -25  23   -4.09    9.34
 -23  25 -23   -5.14   11.12
 -23  23 -25    0.42   11.12
  23 -23  25   13.33    9.66
 -22  22 -24  -19.10   18.58
  22 -22  24   -4.93    9.45
 -21  21 -23   -3.99   10.39
  21 -21  23    1.89    8.50
 -20  20 -22   -5.25   13.33
  20 -20  22   -4.62    9.66
 -19  19 -21    3.78   12.70
  19 -19  21   16.58   10.49
 -18  18 -20   -2.31   15.11
  18 -18  20   -0.10   11.02
 -17  17 -19   -0.63   15.43
  17 -17  19   -1.57   12.07
 -16  16 -18   -8.61   15.74
  16 -16  18    3.36   11.86
 -15  15 -17    3.46   13.12
  15 -15  17   10.07   11.86
 -14  14 -16   14.48   14.69
  14 -14  16   -2.62   12.70
 -13  13 -15    8.82   11.12
  13 -13  15   -1.99   10.70
 -12  12 -14    9.03   12.91
  12 -12  14   17.63   11.33
 -11  11 -13   31.90   12.28
  11 -11  13   28.13   11.12
 -10  10 -12   -4.41    9.76
  10 -10  12    6.51    9.76
  -9   9 -11   31.59    9.97
   9  -9  11   32.11    8.71
  -8   8 -10   11.86    8.40
   8  -8  10   20.05    7.66
  -7   7  -9  209.90   14.27
   7  -7   9  214.83   13.54
  -6   6  -8  134.96   14.90
   6  -6   8  127.83   13.75
  -5   5  -7   14.69    6.30
   5  -5   7   15.22    6.30
  -4   4  -6    6.93    6.09
   4  -4   6    5.35    8.50
  -3   3  -5   94.14    8.92
   3  -3   5  100.54   13.54
  -2   2  -4  357.98   14.48
   2  -2   4  370.57   22.25
  -1   1  -3   10.18    2.52
   1  -1   3    9.34    3.25
   2  -2   0 2750.26  113.34
  -2   2   0 2594.41   74.20
   3  -3   1  191.84   15.64
  -3   3  -1  202.97   11.02
   4  -4   2  458.94   28.13
  -4   4  -2  430.29   19.10
  -6   6  -4  632.73   34.00
   7  -7   5  435.64   18.79
  -7   7  -5  423.99   18.58
   8  -8   6  379.28   17.95
  -8   8  -6  354.51   18.47
   9  -9   7  191.32   12.80
  -9   9  -7  181.66   14.17
  10 -10   8   54.57   10.28
 -10  10  -8   59.40   11.23
  11 -11   9   44.60    9.55
 -11  11  -9   27.50   10.49
  12 -12  10   13.54    9.55
 -12  12 -10   15.32   10.60
  13 -13  11   -3.88   10.39
 -13  13 -11    8.50   11.02
  14 -14  12    5.67   11.44
 -14  14 -12   23.40   14.80
  15 -15  13   15.32   10.39
 -15  15 -13   -9.13   11.96
  16 -16  14    6.51   10.91
 -16  16 -14   20.46   12.70
  17 -17  15   -2.62   12.07
 -17  17 -15    9.87   14.06
  18 -18  16  -10.18   11.02
 -18  18 -16    9.34   13.22
  19 -19  17   -1.89   11.86
 -19  19 -17  -12.17   14.38
  20 -20  18   -3.25   11.33
 -20  20 -18    3.99   11.86
  21 -21  19    9.66   10.60
 -21  21 -19   -0.63   12.28
  22 -22  20   -1.57   11.54
 -22  22 -20    0.42   13.43
  23 -23  21   -0.63    7.45
 -23  23 -21   -3.88    9.87
  24 -24  22    1.26    6.09
 -24  24 -22   16.06   12.91
  22 -24  26   -0.21    9.66
 -21  23 -25  -13.64   16.27
  21 -23  25    1.78    6.72
 -20  22 -24   12.91   19.73
  20 -22  24    5.77    9.87
 -19  21 -23    7.03   12.07
  19 -21  23    9.13    9.34
 -18  20 -22   -0.10   13.33
  18 -20  22    9.24    9.87
 -17  19 -21    8.61   15.43
  17 -19  21    6.61    9.87
 -16  18 -20    8.19   14.17
  16 -18  20   -3.15   10.49
 -15  17 -19  -14.06   13.43
  15 -17  19   -6.09   10.60
 -14  16 -18   15.43   14.06
  14 -16  18   -4.93   12.59
 -13  15 -17    4.30   12.07
  13 -15  17   -8.61   10.81
 -12  14 -16   39.78   14.06
  12 -14  16   14.90   11.02
 -11  13 -15    3.88   12.49
  11 -13  15   -2.83   11.44
 -10  12 -14    6.61   12.07
  10 -12  14   12.70   10.60
  -9  11 -13    7.45   10.60
   9 -11  13    8.61    9.45
  -8  10 -12   41.45    9.87
   8 -10  12   47.23   11.65
  -7   9 -11   53.73    9.87
   7  -9  11   34.32   13.75
  -6   8 -10   49.33    8.92
   6  -8  10   70.63   13.54
  -5   7  -9  265.94   14.69
   5  -7   9  278.43   19.52
  -4   6  -8   11.44    7.24
  -3   5  -7  253.87   20.25
   3  -5   7  277.17   19.73
   1  -3   5  -19.94    9.97
   0   2  -4  352.73   17.42
   0  -2   4  347.59   12.49
   2   0  -2 2118.06   84.06
   3  -1  -1    7.14    1.99
  -3   1   1   10.18    2.10
   4  -2   0  384.74   14.48
  -4   2   0  385.89   14.69
   5  -3   1   10.39    5.04
  -5   3  -1    5.88    4.93
   6  -4   2  109.78    9.13
  -6   4  -2  119.85    9.97
   7  -5   3  274.75   15.01
  -7   5  -3  265.31   15.43
   8  -6   4   12.17    6.19
  -8   6  -4    7.45    6.30
   9  -7   5  281.26   15.11
  -9   7  -5  276.01   16.27
  10  -8   6   53.52    9.45
 -10   8  -6   46.60    9.97
  11  -9   7   41.56    9.03
 -11   9  -7   37.99    9.76
  12 -10   8   47.33   10.07
 -12  10  -8   57.20   10.18
  13 -11   9   15.11   10.49
 -13  11  -9   38.94   11.65
  14 -12  10   17.53   10.07
 -14  12 -10    5.77   10.91
  15 -13  11   16.79   11.33
 -15  13 -11   17.32   13.12
  16 -14  12   17.42   10.70
 -16  14 -12   25.40   13.01
  17 -15  13    4.30   10.60
 -17  15 -13    7.56   12.38
  18 -16  14   11.96   10.91
 -18  16 -14   10.49   13.75
  19 -17  15    3.46   11.75
 -19  17 -15   10.60   15.22
  20 -18  16    1.78   11.54
 -20  18 -16   -9.34   13.22
  21 -19  17   -7.56   11.54
 -21  19 -17   15.32   12.59
  22 -20  18   -4.83   11.33
 -22  20 -18  -10.81   13.85
  23 -21  19    1.15   10.49
 -23  21 -19   -2.20   12.17
  24 -22  20   -0.21    8.19
 -24  22 -20   -6.09   10.28
  25 -23  21   -2.62    5.98
 -25  23 -21    7.77    9.13
  26 -24  22   -1.47    5.14
 -26  24 -22   -1.78    8.08
 -20  24 -26    6.61   12.49
  20 -24  26    3.15    9.03
 -19  23 -25    2.10   19.52
  19 -23  25    5.67   11.23
 -18  22 -24    2.62   10.07
  18 -22  24    8.08    9.03
 -17  21 -23   -5.56   13.54
  17 -21  23   16.27   12.17
 -16  20 -22   -3.15   14.59
  16 -20  22   -5.46   10.07
 -15  19 -21    8.50   15.95
  15 -19  21    7.56   10.70
 -14  18 -20   -2.41   13.64
  14 -18  20   -1.89   11.12
 -13  17 -19    9.97   13.64
  13 -17  19   18.26   10.70
 -12  16 -18   17.95   12.91
  12 -16  18   10.49   14.59
 -11  15 -17   -1.47   21.41
 -10  14 -16    8.19   11.75
  10 -14  16    1.89   15.85
  -9  13 -15    5.25   11.65
   9 -13  15   -1.26   15.64
  -8  12 -14   36.10   17.95
  -7  11 -13    9.34   14.59
   7 -11  13    8.61   13.64
  -6  10 -12   10.07   12.70
   6 -10  12   -2.20    8.61
  -5   9 -11   66.22   13.96
   5  -9  11   67.69    9.45
  -4   8 -10   17.53   10.70
   4  -8  10    0.84   10.39
  -3   7  -9  131.50   14.27
   3  -7   9  154.06    9.66
  -2   6  -8  245.89   18.16
   2  -6   8  220.71   11.96
  -1   5  -7  159.10   10.60
   1  -5   7  182.08   11.33
   0   4  -6  321.66   19.63
   0  -4   6  304.77   20.25
   1   3  -5   20.57    5.56
  -1  -3   5   13.85    4.83
   3   1  -3  217.87    9.97
  -3  -1   3  207.80   13.85
   4   0  -2  359.66   15.32
  -4   0   2  335.73   10.70
   5  -1  -1    2.62    4.09
  -5   1   1   -2.62    3.99
   6  -2   0  548.88   20.15
  -6   2   0  567.45   20.25
   7  -3   1   -8.71    8.82
   8  -4   2   57.09    6.72
  -8   4  -2   28.13    6.72
   9  -5   3   41.66    6.61
  -9   5  -3   39.78    7.03
  10  -6   4  233.30   13.12
 -10   6  -4  217.35   13.22
  11  -7   5   64.02    8.19
 -11   7  -5   52.79    8.40
  12  -8   6   14.27    7.77
 -12   8  -6   15.22    8.40
  13  -9   7   75.98   10.28
 -13   9  -7   53.00    9.66
  14 -10   8   12.59   10.49
 -14  10  -8    5.77   10.81
  15 -11   9    5.77    9.03
 -15  11  -9   14.17   10.70
  16 -12  10    4.30    9.87
 -16  12 -10   -1.68   11.33
  17 -13  11  -16.16   11.02
 -17  13 -11   11.23   12.17
  18 -14  12   -3.46   11.65
 -18  14 -12   -1.68   13.33
  19 -15  13  -24.87   11.96
 -19  15 -13    4.09   14.80
  20 -16  14   -7.45   11.54
 -20  16 -14   -8.61   13.54
  21 -17  15   -5.98   10.70
 -21  17 -15    7.56   13.12
  22 -18  16    7.56   12.28
 -22  18 -16  -23.30   15.11
  23 -19  17   -0.10   10.07
 -23  19 -17   -0.10   11.54
  24 -20  18    4.62   10.07
 -24  20 -18   -6.61   13.43
  25 -21  19    9.87    8.61
 -25  21 -19    2.41   11.12
  26 -22  20    1.05    5.04
 -26  22 -20   -8.19   10.39
  27 -23  21    1.47    5.77
 -27  23 -21   -3.36    9.13
 -18  24 -26   -2.83   10.18
  18 -24  26    2.94    8.50
 -17  23 -25    0.31   10.28
  17 -23  25    6.19    8.50
 -16  22 -24    4.09   11.02
  16 -22  24    0.73    7.45
 -15  21 -23   -3.04   14.90
  15 -21  23   -1.99    9.24
 -14  20 -22   -0.63   14.80
  14 -20  22    6.40   11.54
 -13  19 -21    2.73   13.01
  13 -19  21   -1.05   16.90
 -12  18 -20    8.19   13.85
  12 -18  20   -6.61   17.11
 -11  17 -19   -0.73   13.43
 -10  16 -18   -3.88   17.74
  10 -16  18    6.09   16.48
   9 -15  17    0.00   14.06
  -8  14 -16    9.97   17.32
   8 -14  16    7.35   10.60
  -7  13 -15   -7.77   15.53
   7 -13  15  -10.07    9.55
   6 -12  14    9.03   12.91
  -5  11 -13   -2.73   13.75
   5 -11  13   -5.67    8.92
  -4  10 -12   48.49   10.28
   4 -10  12   63.18    8.61
  -3   9 -11   56.04    8.92
   3  -9  11   61.81    8.61
  -2   8 -10   -3.36    7.35
   2  -8  10    4.62    6.51
  -1   7  -9  229.10   12.49
   1  -7   9  245.37   13.33
   0   6  -8  271.50   14.59
   0  -6   8  287.66   14.27
   1   5  -7  166.97   10.07
  -1  -5   7  169.91    9.76
   2   4  -6   95.29    7.77
  -2  -4   6   74.30    6.82
   3   3  -5   65.59    6.19
  -3  -3   5   78.19    6.30
   4   2  -4  466.49   17.21
  -4  -2   4  456.42   17.42
   5   1  -3   12.28    3.25
  -5  -1   3    5.04    3.46
   6   0  -2  484.54   15.64
  -6   0   2  517.18   24.03
   7  -1  -1   41.87    5.35
  -7   1   1   36.31    5.14
   8  -2   0   22.98    5.67
  -8   2   0   17.21    6.09
   9  -3   1   28.76    5.77
  -9   3  -1   33.27    6.30
  10  -4   2    1.36    5.04
 -10   4  -2    6.93    5.56
  11  -5   3  257.02   13.43
 -11   5  -3  268.25   14.59
  12  -6   4   62.23    7.98
 -12   6  -4   58.88    8.40
  13  -7   5   54.57    8.19
 -13   7  -5   51.32    9.03
  14  -8   6   28.86    8.19
 -14   8  -6   33.90    9.13
  15  -9   7   34.95    8.50
 -15   9  -7   30.33    9.03
  16 -10   8  -12.59   10.07
 -16  10  -8   -7.03   10.81
  17 -11   9   16.90    9.97
 -17  11  -9   17.11   10.91
  18 -12  10    3.46    9.66
 -18  12 -10    5.77   11.23
  19 -13  11   14.17   13.85
 -19  13 -11   10.91   13.22
  20 -14  12    0.52   10.70
 -20  14 -12    8.19   13.96
  21 -15  13    2.94   13.43
 -21  15 -13    5.25   15.85
  22 -16  14    3.78   10.70
 -22  16 -14  -10.70   12.70
  23 -17  15   -0.42    9.66
 -23  17 -15   -1.99   13.01
  24 -18  16    1.26   11.65
 -24  18 -16   -0.10   15.85
  25 -19  17   -0.63   10.39
 -25  19 -17    4.83   12.17
  26 -20  18    9.55    9.24
 -26  20 -18   -0.42   12.17
  27 -21  19   -1.78    6.19
 -27  21 -19    3.46   10.60
  28 -22  20   -1.26    5.98
 -28  22 -20    2.20    9.03
 -17  25 -27   -0.63   10.28
  17 -25  27   -9.55   12.17
 -16  24 -26    0.73   13.54
  16 -24  26    3.15   13.22
 -15  23 -25    5.67   11.02
  15 -23  25   -1.99   11.23
 -14  22 -24   15.53   12.07
  14 -22  24    1.57   11.44
 -13  21 -23   11.44   19.42
  13 -21  23    4.09    7.35
 -12  20 -22    9.45   23.93
  12 -20  22    9.13   13.33
 -11  19 -21   20.46   19.73
  11 -19  21    6.82   11.86
 -10  18 -20  -15.53   19.63
  10 -18  20  -12.38   12.07
  -9  17 -19  -17.84   20.36
   9 -17  19   21.09   11.65
  -8  16 -18   10.81   12.70
   8 -16  18   -2.41   10.91
  -7  15 -17   -7.87   15.01
   7 -15  17  -12.59   12.91
  -6  14 -16   19.63   11.96
   6 -14  16   23.09   10.18
  -5  13 -15   -3.99   11.12
   5 -13  15    2.10    9.55
  -4  12 -14  -11.86   14.59
   4 -12  14    4.51    9.55
  -3  11 -13    7.45   17.32
   3 -11  13   20.88   10.70
  -2  10 -12   31.17    9.76
   2 -10  12   33.90    9.34
  -1   9 -11   79.55    8.92
   1  -9  11   66.64    8.92
   0   8 -10   89.52    8.29
   0  -8  10  107.99    9.55
   1   7  -9  238.23   12.49
  -1  -7   9  257.02   12.49
   2   6  -8  233.72   10.81
  -2  -6   8  227.95   12.28
   3   5  -7  270.03   11.86
  -3  -5   7  248.31   11.96
   6   2  -4  144.62    8.40
  -6  -2   4  120.58    8.08
   7   1  -3    2.62    3.67
  -7  -1   3   -2.94    6.40
   8   0  -2   20.46    5.77
   9  -1  -1   19.42    4.93
  -9   1   1   25.08    5.35
  10  -2   0   56.36    5.88
 -10   2   0   41.56    6.93
  11  -3   1    0.63    5.25
 -11   3  -1   -1.68    6.09
  12  -4   2   50.79    6.72
 -12   4  -2   45.44    7.03
  13  -5   3   35.79    8.29
 -13   5  -3   30.75    8.61
  14  -6   4    7.03    7.35
 -14   6  -4   14.80    8.40
  15  -7   5   55.31    8.82
 -15   7  -5   66.12    9.97
  16  -8   6   37.78    8.92
 -16   8  -6   43.34   10.18
  17  -9   7   17.00   10.07
 -17   9  -7   19.00   10.07
  18 -10   8   -6.72   10.39
 -18  10  -8    5.35   11.02
  19 -11   9    6.09    8.92
 -19  11  -9   -0.52   11.02
  20 -12  10   -2.62    9.66
 -20  12 -10   -4.51   10.81
  21 -13  11   11.44   10.49
 -21  13 -11   -6.82   12.80
  22 -14  12   -2.10   10.49
 -22  14 -12   14.27   12.07
  23 -15  13    1.89   11.54
 -23  15 -13   10.18   14.06
  24 -16  14    3.99   11.23
 -24  16 -14   13.54   14.38
  25 -17  15   -0.52   10.07
 -25  17 -15   -5.25   12.91
  26 -18  16   18.37   12.17
 -26  18 -16   -2.41   12.70
  27 -19  17    0.21   10.07
 -27  19 -17    2.83   11.75
  28 -20  18   -0.84    6.61
 -28  20 -18   10.07    8.92
  29 -21  19    4.41    6.30
 -29  21 -19    2.10    8.29
 -15  25 -27   -5.14   14.80
  15 -25  27   20.36   13.64
 -14  24 -26   15.74   17.63
  14 -24  26    0.63    7.77
 -13  23 -25   12.80   23.19
  13 -23  25   -2.31    8.29
 -12  22 -24    7.66   12.70
  12 -22  24    2.52    6.93
 -11  21 -23    2.31   13.01
  11 -21  23    5.98   10.18
 -10  20 -22  -22.98   13.75
  10 -20  22   10.28   11.12
  -9  19 -21   -1.57   13.33
   9 -19  21  -11.02   11.75
  -8  18 -20   17.74   14.69
   8 -18  20   -6.09   12.28
  -7  17 -19   19.00   13.33
   7 -17  19   -3.36   10.49
  -6  16 -18    2.41   12.59
   6 -16  18   -1.99   11.33
  -5  15 -17    6.82   11.96
   5 -15  17    8.61   10.60
  -4  14 -16   -1.36   11.23
   4 -14  16   24.24   10.39
  -3  13 -15    9.76   10.81
   3 -13  15   21.09    9.76
  -2  12 -14  101.06   11.96
   2 -12  14  118.59   10.49
  -1  11 -13   77.98   11.86
   1 -11  13   68.74   11.33
   0  10 -12   73.36   10.49
   0 -10  12   82.28    9.55
   1   9 -11   60.66    8.92
  -1  -9  11   76.61    9.45
   2   8 -10    2.20    6.93
  -2  -8  10   -5.35    6.40
   3   7  -9  127.30    8.82
  -3  -7   9  134.86    9.45
   4   6  -8   15.43    5.56
  -4  -6   8   19.00    6.19
   5   5  -7   12.59    6.09
  -5  -5   7   17.42    5.98
   6   4  -6  569.03   20.78
  -6  -4   6  599.04   21.83
   7   3  -5  263.84   12.17
  -7  -3   5  246.94   11.12
  -8  -2   4   62.55    7.98
   9   1  -3   31.06    4.41
  -9  -1   3   34.63    4.62
  10   0  -2   44.71    4.83
 -10   0   2   53.52    5.35
  11  -1  -1    1.78    6.93
 -11   1   1    5.46    4.93
  12  -2   0   15.64    5.67
 -12   2   0    5.98    6.51
  13  -3   1   75.56    7.56
 -13   3  -1   74.83    7.98
  14  -4   2  127.20   12.17
 -14   4  -2  123.94   15.95
  15  -5   3   18.16    8.61
 -15   5  -3   13.12    8.71
  16  -6   4   36.10    8.29
 -16   6  -4   27.50    8.50
  17  -7   5    6.72    8.71
 -17   7  -5   24.24    9.66
  18  -8   6    0.21    8.40
 -18   8  -6    5.25    9.45
  19  -9   7   21.72    9.03
 -19   9  -7   13.85   10.07
  20 -10   8   -8.08   10.28
 -20  10  -8   11.44   11.65
  21 -11   9   -0.73    9.03
 -21  11  -9   -0.84   11.86
  22 -12  10   -2.94   10.07
 -22  12 -10    4.62   11.23
  23 -13  11   -2.10   10.91
 -23  13 -11  -11.54   12.59
  24 -14  12    1.68    9.87
 -24  14 -12   -7.66   13.01
  25 -15  13  -12.07   10.60
 -25  15 -13   -0.73   13.22
  26 -16  14    5.88   11.86
 -26  16 -14   -4.62   14.69
  27 -17  15    4.83    9.34
 -27  17 -15    3.57   11.12
  28 -18  16   -6.09    8.40
 -28  18 -16    1.05   11.12
  29 -19  17   -2.94    8.82
 -29  19 -17   -3.04   11.54
  30 -20  18    3.15    9.45
 -30  20 -18    4.30   12.28
  31 -21  19   -1.36    9.45
 -31  21 -19    8.40   13.54
 -14  26 -28    7.87   10.81
  14 -26  28   -4.41    7.14
 -13  25 -27   13.22   13.96
  13 -25  27    4.51    8.71
 -12  24 -26   10.49   14.38
  12 -24  26   -1.26    8.40
 -11  23 -25   -7.98   12.91
  11 -23  25   -2.41    6.93
 -10  22 -24   15.74   13.22
  10 -22  24   -2.41    9.97
  -9  21 -23   -5.98   13.96
   9 -21  23   -7.56   11.33
  -8  20 -22  -12.70   13.12
   8 -20  22   -3.04   11.44
  -7  19 -21   -1.26   15.01
   7 -19  21   14.69   12.49
  -6  18 -20    5.67   12.17
   6 -18  20   -6.51   11.54
  -5  17 -19   -5.98   11.96
   5 -17  19   -3.36   11.12
  -4  16 -18    4.62   11.65
   4 -16  18   15.43   11.12
  -3  15 -17   -3.57   11.54
   3 -15  17    5.14   10.39
  -2  14 -16   23.40   11.02
   2 -14  16   28.44   10.28
  -1  13 -15    6.40   15.11
   1 -13  15   21.51   16.06
   0  12 -14   83.64   17.74
   0 -12  14   77.87   11.44
   1  11 -13   29.91    9.03
  -1 -11  13   23.61    8.92
   2  10 -12   23.93    8.08
  -2 -10  12   27.60    8.71
   3   9 -11   58.25    9.03
  -3  -9  11   52.37    7.66
   4   8 -10   -7.03    7.66
  -4  -8  10   -8.50    7.24
   5   7  -9  247.26   13.01
  -5  -7   9  265.31   13.22
   6   6  -8  109.78   11.33
  -6  -6   8  121.63    8.08
   7   5  -7  410.77   16.58
  -7  -5   7  396.81   16.06
   8   4  -6   11.02    4.72
  -8  -4   6    5.25    7.14
   9   3  -5   51.53    4.72
  -9  -3   5   49.64    5.25
  10   2  -4    6.51    4.30
 -10  -2   4    6.30    4.20
  11   1  -3    2.62    4.41
 -11  -1   3    8.29    4.30
  12   0  -2   17.74    5.46
 -12   0   2   10.39    5.04
  13  -1  -1   27.18    5.56
 -13   1   1   30.54    5.67
  14  -2   0  100.43    7.56
 -14   2   0   97.39    8.08
  15  -3   1   -5.46    6.30
 -15   3  -1    6.82    6.51
  16  -4   2   -4.83    7.45
 -16   4  -2   -1.26    8.61
  17  -5   3   17.00    7.56
 -17   5  -3    9.13    8.40
  18  -6   4   -0.21    7.45
 -18   6  -4   15.43    8.50
  19  -7   5    4.72    9.45
 -19   7  -5   -2.10   10.60
  20  -8   6   10.81    8.82
 -20   8  -6    6.61    9.45
  21  -9   7   12.59    8.40
 -21   9  -7   17.21   10.28
  22 -10   8   -2.83    8.92
 -22  10  -8   -1.05   10.70
  23 -11   9   -1.26   10.07
 -23  11  -9    2.83   12.17
  24 -12  10   18.79    9.97
 -24  12 -10    4.09   11.23
  25 -13  11   -7.56    9.97
 -25  13 -11   22.04   12.07
  26 -14  12   -2.20   11.02
 -26  14 -12   -0.31   11.86
  27 -15  13    7.56   10.39
 -27  15 -13    7.87   11.65
  28 -16  14   -3.36    9.87
 -28  16 -14   -3.25   11.44
  29 -17  15   -0.63    8.71
 -29  17 -15   -3.15    9.55
  30 -18  16   -2.41    7.66
 -30  18 -16   -1.36    9.34
 -31  19 -17    6.19   15.11
 -32  20 -18   -6.72   17.42
 -12  26 -28    7.03   11.23
  12 -26  28   -2.83    7.87
 -11  25 -27    0.73   13.54
  11 -25  27   -3.88    8.40
 -10  24 -26    4.30   12.70
  10 -24  26   -4.09    6.40
  -9  23 -25    6.40   11.86
   9 -23  25    2.41    9.97
  -8  22 -24    6.61   13.33
   8 -22  24    8.92   10.49
  -7  21 -23   -6.09   12.38
   7 -21  23    2.41   10.49
  -6  20 -22   19.73   14.17
   6 -20  22    7.45   11.54
  -5  19 -21    0.84   12.07
   5 -19  21   -2.41   11.44
  -4  18 -20   19.10   12.80
   4 -18  20   -9.55   11.75
  -3  17 -19    2.94   13.54
   3 -17  19    0.63   10.91
  -2  16 -18   14.38   16.37
   2 -16  18   28.76   15.64
  -1  15 -17  -15.32   17.63
   1 -15  17   22.04   10.49
   0  14 -16   74.83   16.79
   0 -14  16   79.66   15.95
   1  13 -15   22.98   14.59
   2  12 -14   82.59   12.07
  -2 -12  14  106.21   10.81
   3  11 -13   -7.77    8.19
  -3 -11  13    1.78   12.28
   4  10 -12   56.36    9.03
  -4 -10  12   55.52    8.61
   5   9 -11   54.26    8.71
  -5  -9  11   58.14    7.24
   6   8 -10   41.35    7.14
  -6  -8  10   44.60    7.56
   7   7  -9  192.26   11.54
  -7  -7   9  193.21   10.70
   8   6  -8  347.69   15.64
  -8  -6   8  336.88   21.20
   9   5  -7  259.43   12.17
  -9  -5   7  251.87   16.16
  10   4  -6  251.87   11.23
 -10  -4   6  236.97   10.39
 -11  -3   5  278.53   16.48
  12   2  -4   50.06    4.83
 -12  -2   4   45.97    7.45
  13   1  -3   75.14    6.19
 -13  -1   3   66.75    6.30
  14   0  -2  107.15    7.45
 -14   0   2  112.29    7.56
  15  -1  -1   -0.31    6.51
 -15   1   1    9.97    6.61
  16  -2   0  258.07   11.33
 -16   2   0  238.86   12.38
  17  -3   1    7.24    7.24
 -17   3  -1   -4.20    7.98
  18  -4   2   48.28    8.50
 -18   4  -2   57.41    9.34
  19  -5   3    9.76    8.71
 -19   5  -3    2.73   10.07
  20  -6   4   11.44    7.98
 -20   6  -4    0.00   10.91
  21  -7   5   18.16   10.39
 -21   7  -5   11.02   11.54
  22  -8   6    5.56    9.76
 -22   8  -6    0.63   11.23
  23  -9   7   -0.84    8.82
 -23   9  -7    1.47   10.49
  24 -10   8    6.19    8.71
 -24  10  -8    3.15   11.02
  25 -11   9    4.62    9.13
 -25  11  -9   -5.46   11.33
  26 -12  10   -4.83   13.85
 -26  12 -10    0.63   12.38
  27 -13  11   -6.40    9.34
 -27  13 -11   -6.82   10.70
  28 -14  12   -1.68    9.45
 -28  14 -12    3.57    9.45
  29 -15  13    7.35   10.91
 -29  15 -13    4.30   10.70
  30 -16  14   -0.42    9.03
 -30  16 -14   -5.98   10.60
  31 -17  15   -3.46    9.24
 -31  17 -15    1.05   10.91
 -32  18 -16    5.14    9.55
 -33  19 -17   -1.15   14.06
 -11  27 -29   -3.67   12.38
  11 -27  29    0.42    5.14
 -10  26 -28   14.90   19.42
  10 -26  28   -3.88    8.40
  -9  25 -27   18.79   12.38
   9 -25  27   -0.63    6.30
  -8  24 -26   -4.72   12.80
   8 -24  26   -3.78    9.66
  -7  23 -25  -17.74   12.80
   7 -23  25    8.82    9.34
  -6  22 -24   -8.40   12.17
   6 -22  24   -6.40   10.39
  -5  21 -23    5.04   14.59
   5 -21  23   -4.93   11.54
  -4  20 -22   -0.21   13.33
   4 -20  22   -3.99   12.80
  -3  19 -21   12.49   14.06
   3 -19  21   13.85   12.17
  -2  18 -20   15.32   15.22
   2 -18  20   -5.67   13.22
  -1  17 -19   15.32   15.95
   1 -17  19   -1.26   14.80
   0  16 -18   14.38   16.06
   0 -16  18   19.94   15.11
   1  15 -17   22.04   10.39
  -1 -15  17   11.96    9.76
   2  14 -16   24.77   16.37
  -2 -14  16   42.40   17.53
   3  13 -15   10.28   10.91
  -3 -13  15    6.61    9.55
   4  12 -14    8.40   10.49
  -4 -12  14    9.34   10.18
   5  11 -13   14.48    8.71
  -5 -11  13  -10.70    8.08
   6  10 -12   -3.15    7.56
  -6 -10  12   -0.52    7.14
   7   9 -11   44.81    7.14
  -7  -9  11   45.34    6.93
   8   8 -10   13.96    6.40
  -8  -8  10    6.72    5.77
   9   7  -9  175.89   10.49
  -9  -7   9  186.49   10.49
  10   6  -8   54.47    9.76
 -10  -6   8   44.60    8.08
  11   5  -7   63.70    5.88
 -11  -5   7   57.41    6.19
  12   4  -6   83.33    5.56
 -12  -4   6   84.17    6.51
  13   3  -5   48.70    7.66
 -13  -3   5   45.23    5.67
  14   2  -4  119.54    7.45
 -14  -2   4  106.31    7.66
  15   1  -3   -3.46    5.56
 -15  -1   3    2.41    5.14
  16   0  -2  252.82   11.65
 -16   0   2  251.45   11.54
  17  -1  -1    5.56    6.82
 -17   1   1   10.91    7.24
  18  -2   0   73.46    8.82
 -18   2   0   61.29    9.03
  19  -3   1   18.05    7.14
 -19   3  -1   23.51    9.13
  20  -4   2   11.54    8.50
 -20   4  -2    6.09    9.34
  21  -5   3   17.00    9.13
 -21   5  -3   21.09    9.45
  22  -6   4    4.72    8.29
 -22   6  -4    3.46    9.45
  23  -7   5   13.33   10.07
 -23   7  -5   32.01   10.07
  24  -8   6   -7.35   10.18
 -24   8  -6   -8.71   10.81
  25  -9   7   17.32    9.55
 -25   9  -7    8.08   11.96
  26 -10   8   -2.10    9.03
 -26  10  -8   11.54   10.91
  27 -11   9   -1.99    8.61
 -27  11  -9   -6.82    9.87
  28 -12  10   -2.52   10.49
 -28  12 -10   -6.82   11.02
  29 -13  11  -15.32   12.80
 -29  13 -11   -1.99    9.55
  30 -14  12   -0.21    8.40
 -30  14 -12    3.99    8.19
  31 -15  13   -6.82    9.87
 -31  15 -13    3.04   10.18
  32 -16  14   -0.10    7.45
 -32  16 -14    0.73   10.91
 -33  17 -15   -0.31    9.66
 -34  18 -16    2.10    9.97
  35 -19  17   -2.52    9.76
 -35  19 -17    0.21    9.34
  -9  27 -29   16.48   13.85
   9 -27  29    7.56    6.93
  -8  26 -28   -5.88   14.90
   8 -26  28   -5.25    8.19
  -7  25 -27   -5.04   13.01
   7 -25  27   -1.99    9.13
  -6  24 -26    9.34   14.27
   6 -24  26   -4.62   10.81
  -5  23 -25    0.94   11.75
   5 -23  25   -0.73    9.66
  -4  22 -24   -0.94   12.49
   4 -22  24   13.12   10.39
  -3  21 -23   -8.50   11.96
   3 -21  23    6.09   10.28
  -2  20 -22    0.73   11.65
   2 -20  22   14.38   11.54
  -1  19 -21  -12.38   12.17
   1 -19  21    7.35   10.70
   0  18 -20   16.27   11.65
   0 -18  20    0.52   10.28
   1  17 -19  -18.89   16.27
  -1 -17  19  -14.06   15.53
   2  16 -18  -12.59   18.47
  -2 -16  18   10.91   17.42
   3  15 -17    0.42   11.54
  -3 -15  17   -6.40   16.69
   4  14 -16   15.43    9.24
  -4 -14  16   15.43    9.76
   5  13 -15   -6.40    8.82
  -5 -13  15   -6.40    8.29
   6  12 -14   13.75    9.13
  -6 -12  14   15.01    7.66
   7  11 -13    7.03    8.29
  -7 -11  13    6.09    9.03
   8  10 -12   30.85    8.29
  -8 -10  12   37.26    7.03
   9   9 -11   22.98    7.35
  -9  -9  11   15.22    7.45
  10   8 -10   63.28    7.77
 -10  -8  10   58.67    7.45
  11   7  -9   23.09    8.29
 -11  -7   9   32.64   10.07
  12   6  -8   13.64    5.25
 -12  -6   8    8.08    6.09
  13   5  -7   61.39    5.77
 -13  -5   7   62.76    8.82
  14   4  -6   13.12    7.24
 -14  -4   6   24.14    5.56
  15   3  -5    7.45    7.45
 -15  -3   5   13.33    5.46
  16   2  -4   -3.15    5.56
 -16  -2   4   -1.26    5.88
  17   1  -3   13.22    6.30
 -17  -1   3    7.24    6.40
  18   0  -2   63.70    7.03
 -18   0   2   73.04    7.77
  19  -1  -1   13.54    7.03
 -19   1   1   16.16    7.45
  20  -2   0   36.21    8.71
 -20   2   0   38.73    9.03
  21  -3   1    7.14    8.19
 -21   3  -1    4.72    9.24
  22  -4   2    2.83    7.35
 -22   4  -2    2.41   11.02
  23  -5   3    4.72    7.77
 -23   5  -3    4.51    9.76
  24  -6   4   -1.47    8.82
 -24   6  -4   -3.04    9.87
  25  -7   5    6.09    8.82
 -25   7  -5   10.81   11.33
  26  -8   6    1.99    8.71
 -26   8  -6   -9.03   10.70
  27  -9   7    1.99    9.34
 -27   9  -7   11.75   11.12
  28 -10   8  -13.43   10.07
 -28  10  -8    9.87   12.49
  29 -11   9   -7.45   12.17
 -29  11  -9   -8.40   12.28
  30 -12  10    5.25    8.19
 -30  12 -10   -7.14   10.70
  31 -13  11    1.99    8.82
 -31  13 -11   -4.72   10.28
  32 -14  12   -8.08    8.50
 -32  14 -12    8.82   10.28
  33 -15  13   -4.83    7.77
 -33  15 -13    1.68   13.64
 -34  16 -14   -2.83   11.44
 -35  17 -15    3.36   10.28
 -36  18 -16   -2.31   10.28
  -7  27 -29   -2.52   13.85
   7 -27  29   -0.31    7.56
  -6  26 -28   -3.36   13.22
   6 -26  28   -5.46    8.92
  -5  25 -27    8.40   11.44
   5 -25  27   12.59    8.71
  -4  24 -26   -3.25   10.39
   4 -24  26   -0.31   10.60
  -3  23 -25   -5.46   10.70
   3 -23  25    1.57    9.87
  -2  22 -24   -0.63   11.65
   2 -22  24  -19.00   10.91
  -1  21 -23    7.24   12.07
   1 -21  23   -2.20   10.91
   0  20 -22   -8.61   17.53
   0 -20  22  -17.84   18.47
   1  19 -21   -8.29   16.69
  -1 -19  21    6.82   17.00
   2  18 -20  -12.70   19.73
  -2 -18  20   -0.31   19.84
   3  17 -19   26.13   18.68
  -3 -17  19   11.54   18.89
   4  16 -18  -21.51   14.27
  -4 -16  18    4.09    9.03
   5  15 -17   -7.98   12.38
  -5 -15  17  -15.95   13.33
   6  14 -16   22.88    8.82
  -6 -14  16   16.06    8.19
   7  13 -15   -1.26    8.19
  -7 -13  15   -5.35    7.45
   8  12 -14    2.94    7.77
  -8 -12  14   13.01    7.35
   9  11 -13   19.63    8.71
  -9 -11  13    2.83    8.29
  10  10 -12    5.98    7.14
 -10 -10  12   11.33    7.77
  11   9 -11   39.67    7.03
 -11  -9  11   33.58    7.14
  12   8 -10   37.47    6.61
 -12  -8  10   44.08   11.02
  13   7  -9   46.81    7.14
 -13  -7   9   49.12    7.03
  14   6  -8   22.04    8.82
 -14  -6   8   29.81    9.24
  15   5  -7   61.50   10.18
 -15  -5   7   53.73   10.81
  16   4  -6   31.38    5.56
 -16  -4   6   30.02    5.98
  17   3  -5   12.38    6.09
 -17  -3   5   12.28    9.13
  18   2  -4   41.24    6.19
 -18  -2   4   37.26    7.03
  19   1  -3   27.50    6.61
 -19  -1   3   25.82    7.35
  20   0  -2   22.98    6.82
 -20   0   2   26.34    7.87
  21  -1  -1    8.82    7.35
 -21   1   1   -7.66    8.50
  22  -2   0   20.25    7.77
 -22   2   0   16.69    9.34
  23  -3   1    1.99    7.56
 -23   3  -1    0.42    8.61
  24  -4   2   -3.67    8.40
 -24   4  -2   -2.73    9.03
  25  -5   3    1.89    8.08
 -25   5  -3    1.68    9.55
  26  -6   4    5.35    8.50
 -26   6  -4    8.19    9.24
  27  -7   5   -1.68    9.87
 -27   7  -5   10.07   11.02
  28  -8   6   -4.20    9.24
 -28   8  -6    1.57   11.54
  29  -9   7   -5.25    9.87
 -29   9  -7   -5.46   11.54
  30 -10   8   -5.56    7.87
 -30  10  -8   -7.14   12.59
  31 -11   9    5.98    9.76
 -31  11  -9   -5.14   11.12
  32 -12  10   -2.94    8.82
 -32  12 -10   19.52   12.38
  33 -13  11   -1.15    6.72
 -33  13 -11    2.52   11.75
  34 -14  12    3.04    6.61
 -34  14 -12   -1.78   13.22
 -35  15 -13    2.73    9.76
 -36  16 -14   -4.93    7.87
 -37  17 -15    5.88   11.23
   6 -28  30    3.57    6.19
   5 -27  29   -1.89    6.93
  -4  26 -28   -3.25   10.81
   4 -26  28    1.68    8.08
  -3  25 -27    8.29   11.54
   3 -25  27   -3.67    8.61
  -2  24 -26   -8.92   10.49
   2 -24  26   -1.47    9.45
  -1  23 -25    3.25   10.70
   1 -23  25    7.14    9.55
   0  22 -24  -12.70   11.75
   0 -22  24    2.41   10.91
   1  21 -23   -2.41   15.53
  -1 -21  23   -1.68   17.21
   2  20 -22    1.47   16.90
  -2 -20  22    3.25   17.53
   3  19 -21   -2.20   20.67
  -3 -19  21  -10.39   18.79
   4  18 -20   13.22   16.06
  -4 -18  20   -8.82   15.74
   5  17 -19    4.41   14.17
  -5 -17  19   -3.25    9.55
   6  16 -18   -2.31   13.75
  -6 -16  18   12.28   17.00
   7  15 -17    5.77    8.92
  -7 -15  17  -13.22    8.92
   8  14 -16    7.14    9.34
  -8 -14  16    6.40    8.50
   9  13 -15    4.62    8.82
  -9 -13  15    2.52    8.19
  10  12 -14   23.61    7.45
 -10 -12  14   11.96    8.19
  11  11 -13   23.51    8.40
 -11 -11  13   20.36    8.50
  12  10 -12   10.49    7.14
 -12 -10  12   22.25    7.35
  13   9 -11    9.03    7.03
 -13  -9  11   10.81   11.12
  14   8 -10    8.19    6.19
 -14  -8  10    1.36    6.51
  15   7  -9   33.48    6.30
 -15  -7   9   33.48   10.49
  16   6  -8   47.75    6.82
 -16  -6   8   54.99    6.61
  17   5  -7   20.88    5.88
 -17  -5   7   12.91    7.03
  18   4  -6   -3.04    8.40
 -18  -4   6   28.44    6.72
  19   3  -5    8.92    9.03
 -19  -3   5    1.15    6.51
  20   2  -4   15.22    6.61
 -20  -2   4    6.40    7.03
  21   1  -3   -1.15    6.61
 -21  -1   3   10.07    7.56
  22   0  -2   30.96    7.24
 -22   0   2   13.01    7.66
  23  -1  -1    0.21    7.35
 -23   1   1    6.30    8.50
  24  -2   0    9.76    7.45
 -24   2   0   11.96   14.69
  25  -3   1    5.77    7.56
 -25   3  -1    1.99    8.61
  26  -4   2   -4.09    7.98
 -26   4  -2    4.41    9.55
  27  -5   3   -3.78    8.50
 -27   5  -3    3.78   15.74
  28  -6   4   -9.34    9.03
 -28   6  -4   -5.46    9.87
  29  -7   5    8.61    8.71
 -29   7  -5   -0.42   10.28
  30  -8   6   -1.26    8.29
 -30   8  -6    5.98   10.60
  31  -9   7   -0.52    8.40
 -31   9  -7   -5.25   10.07
  32 -10   8    4.30    8.50
 -32  10  -8    6.51   11.54
  33 -11   9   -2.20    6.61
 -33  11  -9   -2.52   11.86
  34 -12  10   -3.67    6.40
 -34  12 -10    1.47    8.71
 -35  13 -11    1.68    9.87
 -36  14 -12    1.57   16.48
 -37  15 -13    0.00    7.45
 -38  16 -14    3.46   10.60
   4 -28  30   -1.26    7.56
  -3  27 -29    6.72   10.60
   3 -27  29    3.88    8.29
  -2  26 -28   -7.35   10.70
   2 -26  28    1.57    7.77
  -1  25 -27    1.68   10.49
   1 -25  27    1.26    9.55
   0  24 -26   -9.13   11.12
   0 -24  26   -1.26    9.24
   1  23 -25    1.78   10.81
  -1 -23  25    4.41    9.55
   2  22 -24    0.52   11.75
  -2 -22  24   13.12   17.42
   3  21 -23   -2.94   18.89
  -3 -21  23   -2.10   20.05
   4  20 -22   -9.13   15.74
  -4 -20  22    5.88   15.95
   5  19 -21    2.52   14.59
  -5 -19  21   17.21   14.59
   6  18 -20    6.61   11.23
  -6 -18  20   -5.46    9.34
   7  17 -19   -0.21   16.90
  -7 -17  19   -2.83   16.79
   8  16 -18    6.09    9.03
  -8 -16  18    2.31    9.13
   9  15 -17   -6.40    8.61
  -9 -15  17    0.94    8.71
  10  14 -16   -0.42    8.19
 -10 -14  16   -1.26    8.08
  11  13 -15    9.03    9.34
 -11 -13  15   10.49    7.14
  12  12 -14   10.60    8.08
 -12 -12  14  -10.49    8.08
  13  11 -13    6.61    6.61
 -13 -11  13    2.94    7.35
  14  10 -12   10.91    6.40
 -14 -10  12   30.75   11.86
  15   9 -11    7.24    6.51
 -15  -9  11   -5.14    6.82
  16   8 -10    4.30    5.77
 -16  -8  10   -6.82    6.30
  17   7  -9   32.95   10.60
 -17  -7   9   16.69    9.66
  18   6  -8    8.61    5.88
 -18  -6   8   -2.41    6.51
  19   5  -7    4.51    5.77
 -19  -5   7    5.46    6.61
  20   4  -6    4.30    9.13
 -20  -4   6   -5.25    6.51
  21   3  -5   12.07    6.93
 -21  -3   5   15.32    7.45
  22   2  -4    2.83    6.82
 -22  -2   4    9.34    7.77
  23   1  -3    0.94    6.82
 -23  -1   3   -2.73    7.87
  24   0  -2   -0.10    7.24
 -24   0   2    3.78    8.50
  25  -1  -1    0.73    7.24
 -25   1   1    4.41    8.19
  26  -2   0    3.67   11.12
 -26   2   0    1.57    7.66
  27  -3   1   -3.25    8.92
 -27   3  -1   -9.66    7.77
  28  -4   2    3.15    7.24
 -28   4  -2   -2.52    8.61
  29  -5   3   -4.09    7.56
 -29   5  -3   -0.10   10.28
  30  -6   4   10.07    7.45
 -30   6  -4   -6.72    9.45
  31  -7   5   -2.20    8.29
 -31   7  -5   -3.25   13.43
  32  -8   6    7.14    8.08
 -32   8  -6    6.40   10.49
  33  -9   7   -4.41    7.24
 -33   9  -7    3.88   10.39
  34 -10   8   -1.68    6.19
 -34  10  -8    4.09   10.49
  35 -11   9   -1.78    6.30
 -35  11  -9    5.25    8.08
 -36  12 -10    8.40   10.28
 -37  13 -11    1.89   16.16
 -38  14 -12    7.24   10.07
  -2  28 -30   -1.78   11.44
   2 -28  30   -3.67    9.34
  -1  27 -29   11.96    8.71
   1 -27  29    7.66    7.66
   0  26 -28    4.09   10.07
   0 -26  28   -4.09    7.77
   1  25 -27    1.89    9.55
  -1 -25  27   -1.36    8.08
   2  24 -26    4.93    9.76
  -2 -24  26   -1.05    8.71
   3  23 -25    4.41   14.06
  -3 -23  25  -14.80   20.46
   4  22 -24   -1.99   13.75
  -4 -22  24   13.64   15.32
   5  21 -23  -13.33   15.85
  -5 -21  23    8.92   15.43
   6  20 -22    8.82   18.58
  -6 -20  22    6.51   19.21
   7  19 -21    4.93   16.27
  -7 -19  21   -0.63   15.22
   8  18 -20   -2.41    9.34
  -8 -18  20    0.31    8.61
   9  17 -19    4.09    9.55
  -9 -17  19   -5.35    9.13
  10  16 -18    9.97    9.66
 -10 -16  18   -5.14    9.13
  11  15 -17   -2.73    8.82
 -11 -15  17   -2.10    8.82
  12  14 -16    6.30    8.82
 -12 -14  16   21.51    8.50
  13  13 -15   12.17    6.72
 -13 -13  15    6.40    7.56
  14  12 -14   10.91    7.35
 -14 -12  14   10.60    7.56
  15  11 -13   -1.89    7.35
 -15 -11  13    7.35   12.07
  16  10 -12   -0.52    6.72
 -16 -10  12   -0.31    8.19
  17   9 -11    8.71    6.09
 -17  -9  11    6.82    6.30
  18   8 -10    6.09    6.09
 -18  -8  10    4.62    6.82
  19   7  -9    7.87    5.98
 -19  -7   9   19.42   10.39
  20   6  -8   -3.15    6.09
 -20  -6   8    5.14    6.82
  21   5  -7    1.05    5.77
 -21  -5   7   10.49    6.93
  22   4  -6   -3.88    8.61
 -22  -4   6    5.98    7.03
  23   3  -5    0.00    6.40
 -23  -3   5    3.15    6.93
  24   2  -4   -0.52    6.51
 -24  -2   4    3.88    6.93
  25   1  -3    2.83    8.61
 -25  -1   3   -1.15    7.24
  26   0  -2    1.15    7.77
 -26   0   2   11.54    8.29
  27  -1  -1    5.14   10.81
 -27   1   1   -2.20    8.50
  28  -2   0    0.94    7.98
 -28   2   0   10.18    9.03
  29  -3   1   -0.31    8.08
 -29   3  -1   -7.87    9.34
  30  -4   2   -4.62    7.66
 -30   4  -2   -9.45    8.61
  31  -5   3   -4.62    7.45
 -31   5  -3   20.46   15.74
  32  -6   4    1.68    9.24
 -32   6  -4   14.38    8.40
  33  -7   5    1.68    7.24
 -33   7  -5   -4.20    8.61
  34  -8   6    6.40   12.07
 -34   8  -6   -2.52    9.66
  35  -9   7    1.57    5.35
 -35   9  -7    3.15    8.61
  36 -10   8    6.93    6.93
 -36  10  -8   -1.47    8.40
 -37  11  -9    4.62   13.64
 -38  12 -10    8.19   14.06
   1 -29  31   -3.88    7.87
   0  28 -30   -3.04   11.44
   0 -28  30   -0.21    7.56
   1  27 -29    4.62    9.66
  -1 -27  29   -4.51    9.24
   2  26 -28    1.68    8.19
  -2 -26  28    1.89    7.24
   3  25 -27    0.10    8.82
  -3 -25  27    5.04   16.48
   4  24 -26   -2.52   10.07
  -4 -24  26   -3.25   16.37
   5  23 -25   -4.51   11.65
  -5 -23  25   10.91   15.64
   6  22 -24  -13.75   17.84
  -6 -22  24    5.35   18.05
   7  21 -23    1.89   14.38
  -7 -21  23    5.88   14.69
   8  20 -22    3.57   13.54
  -8 -20  22    1.57   14.48
   9  19 -21   -4.72   10.28
  -9 -19  21   15.74    9.03
  10  18 -20   -4.93   10.49
 -10 -18  20   -6.82    9.97
  11  17 -19    6.30    8.71
 -11 -17  19    1.05    8.40
  12  16 -18   -8.19    7.45
 -12 -16  18    7.24    8.08
  13  15 -17   -3.67    7.66
 -13 -15  17    5.67    8.19
  14  14 -16    5.04    7.24
 -14 -14  16    6.40    7.66
  15  13 -15    3.57    6.93
 -15 -13  15   -6.19   11.75
  16  12 -14   10.39    6.72
 -16 -12  14   14.17    7.03
  17  11 -13    1.89    7.03
 -17 -11  13   -3.36    7.14
  18  10 -12    4.72    5.98
 -18 -10  12  -11.44   10.18
  19   9 -11   -2.20    5.88
 -19  -9  11   -2.20    6.61
  20   8 -10   -2.20    5.46
 -20  -8  10    3.99    6.19
  21   7  -9    9.87    6.09
 -21  -7   9   13.12    6.72
  22   6  -8    4.72    6.09
 -22  -6   8    1.36    6.61
  23   5  -7    9.87    5.98
 -23  -5   7   15.64    6.93
  24   4  -6   -3.78    8.40
 -24  -4   6    2.83    6.61
  25   3  -5    3.04    9.87
 -25  -3   5   -0.42    7.35
  26   2  -4    1.99    6.61
 -26  -2   4   -4.51    7.98
  27   1  -3   -0.63    6.61
 -27  -1   3    1.57    8.29
  28   0  -2   -1.05    7.56
 -28   0   2   -1.26    8.40
  29  -1  -1    6.51    7.77
 -29   1   1    3.25    8.82
  30  -2   0   -2.41    7.77
 -30   2   0   -5.98    9.03
  31  -3   1    3.78    7.56
 -31   3  -1    0.10    7.98
  32  -4   2    7.77    7.14
 -32   4  -2    6.19    7.56
  33  -5   3   -2.62    7.66
 -33   5  -3   -5.14    7.98
  34  -6   4   -1.05    8.08
 -34   6  -4    0.42    7.77
  35  -7   5    0.94    4.83
 -35   7  -5   -8.19   13.43
  36  -8   6   -2.73    5.88
 -36   8  -6    4.72   12.91
  37  -9   7    1.57    5.67
 -37   9  -7    9.97   10.18
 -38  10  -8    3.25   10.60
  39 -11   9   -1.47   12.38
 -39  11  -9    1.99   12.59
  -1 -29  31   -1.68    7.56
   2  28 -30    7.77   12.38
  -2 -28  30   -1.47    7.24
   3  27 -29   -7.14   10.07
  -3 -27  29   -6.51    7.45
   4  26 -28   -0.94    9.24
  -4 -26  28    2.41    9.45
   5  25 -27   -5.25    7.98
  -5 -25  27   11.75   11.86
   6  24 -26   -1.89    9.97
  -6 -24  26    3.04   18.16
   7  23 -25    1.15    9.87
  -7 -23  25  -15.32   14.27
   8  22 -24   -0.63   13.75
  -8 -22  24   -1.05    8.08
   9  21 -23    2.62   10.28
  -9 -21  23    2.83    7.87
  10  20 -22   -1.89   10.81
 -10 -20  22    1.26    8.82
  11  19 -21    7.14    8.61
 -11 -19  21   -0.52    7.98
  12  18 -20   13.54    8.50
 -12 -18  20   -9.13    8.08
  13  17 -19    3.25    8.71
 -13 -17  19    1.47    7.77
  14  16 -18    4.09    7.87
 -14 -16  18   11.23    8.29
  15  15 -17    5.35    7.98
 -15 -15  17    5.98    7.87
  16  14 -16   14.06    8.19
 -16 -14  16   18.26   12.91
  17  13 -15   -7.14    7.24
 -17 -13  15    3.36    7.77
  18  12 -14    0.00    6.61
 -18 -12  14    0.94    7.24
  19  11 -13    2.31    8.71
 -19 -11  13   -0.52   12.49
  20  10 -12    0.94    6.40
 -20 -10  12   -1.68    6.82
  21   9 -11   -0.94    6.09
 -21  -9  11    1.05    6.61
  22   8 -10   -1.36    5.98
 -22  -8  10   -2.41    6.40
  23   7  -9    3.04    8.29
 -23  -7   9    4.51    7.14
  24   6  -8    5.14    5.98
 -24  -6   8    6.61    6.61
  25   5  -7   -2.83    5.77
 -25  -5   7   -0.84    7.03
  26   4  -6   -2.10    7.35
 -26  -4   6   -5.14    6.93
  27   3  -5   -2.20    7.66
 -27  -3   5   -6.93    7.66
  28   2  -4   -6.40    7.45
 -28  -2   4    3.46    7.77
  29   1  -3    0.21    6.93
 -29  -1   3    5.25    7.66
  30   0  -2    2.94    7.45
 -30   0   2   -3.36    7.77
  31  -1  -1    0.42    7.45
 -31   1   1    2.83    8.61
  32  -2   0    1.47    7.03
 -32   2   0    4.41    8.40
  33  -3   1   -4.51    7.03
 -33   3  -1    1.15   11.65
  34  -4   2    0.84    6.09
 -34   4  -2    9.03   11.54
  35  -5   3    9.24    5.88
 -35   5  -3   -8.40   10.91
  36  -6   4   -1.99    5.04
 -36   6  -4    9.13    9.66
  37  -7   5    3.46    6.19
 -37   7  -5  -11.02   10.70
 -38   8  -6    1.89   11.86
 -39   9  -7   -3.04   10.81
  -3 -29  31    3.15    7.87
   4  28 -30   -5.25    8.71
  -4 -28  30    3.88    8.61
   5  27 -29    1.26    8.82
  -5 -27  29   -2.20    9.24
   6  26 -28    1.05    9.13
  -6 -26  28    5.25   12.17
   7  25 -27   -2.41    7.77
  -7 -25  27    0.52   11.65
   8  24 -26   -2.83    5.35
  -8 -24  26    0.94    7.14
   9  23 -25   -1.05    8.82
  -9 -23  25   -3.46    9.45
  10  22 -24   20.78    9.24
 -10 -22  24   -0.73    7.45
  11  21 -23   -8.82    9.13
 -11 -21  23   -0.94    9.45
  12  20 -22   -0.84    9.87
 -12 -20  22    2.41    8.08
  13  19 -21   -8.50    9.97
 -13 -19  21   -3.88    7.66
  14  18 -20   -1.99    8.08
 -14 -18  20   -1.47    8.19
  15  17 -19    3.04    8.82
 -15 -17  19    5.35    8.50
  16  16 -18   -1.26    8.61
 -16 -16  18    5.88   12.17
  17  15 -17    5.04    7.24
 -17 -15  17   -4.72   12.80
  18  14 -16   -0.52    7.35
 -18 -14  16   10.39    8.29
  19  13 -15    1.26    7.03
 -19 -13  15    4.20    8.08
  20  12 -14   -4.30   10.70
 -20 -12  14    2.94    7.87
  21  11 -13    5.67    6.09
 -21 -11  13    6.09    7.35
  22  10 -12    3.57    5.77
 -22 -10  12   -2.20    7.03
  23   9 -11   -0.52    6.09
 -23  -9  11   13.01    6.93
  24   8 -10    0.10    5.88
 -24  -8  10   -9.45    7.24
  25   7  -9   -2.52    5.88
 -25  -7   9    2.73    6.93
  26   6  -8    7.45    5.88
 -26  -6   8    1.68    6.72
  27   5  -7   -5.35    5.88
 -27  -5   7    0.73    7.24
  28   4  -6    5.35    8.82
 -28  -4   6   -0.21    7.66
  29   3  -5    4.30    8.82
 -29  -3   5    3.15    7.66
  30   2  -4    2.83    6.51
 -30  -2   4   -1.99    7.35
  31   1  -3    1.78    6.51
 -31  -1   3   -0.10    7.56
  32   0  -2   -1.57    6.30
 -32   0   2    3.36    7.56
  33  -1  -1   -0.10    6.19
 -33   1   1   -2.52    7.87
  34  -2   0   -5.14    6.30
  35  -3   1    0.31    6.09
 -35   3  -1   -8.19   10.49
  36  -4   2    4.20    5.56
 -36   4  -2    4.09    9.24
  37  -5   3   -0.52    5.77
 -37   5  -3    2.94    9.34
  38  -6   4   -2.10    6.61
 -39   7  -5   -0.63    9.76
 -40   8  -6    5.77    9.34
 -41   9  -7    3.25    8.19
   5  29 -31   -2.41   10.28
  -5 -29  31    0.63    5.98
   6  28 -30   -0.63    7.56
  -6 -28  30    0.21    6.19
   7  27 -29    9.03    8.82
  -7 -27  29    6.51    9.13
   8  26 -28   -1.36    7.77
  -8 -26  28   -1.26    6.61
   9  25 -27    0.42    7.77
  -9 -25  27   -0.31    7.03
  10  24 -26    2.52    4.93
 -10 -24  26    1.68    5.88
  11  23 -25    3.15    7.98
 -11 -23  25    0.84    7.45
  12  22 -24    2.31    6.93
 -12 -22  24   -0.94    6.72
  13  21 -23   -1.05    8.19
 -13 -21  23    2.62    5.77
  14  20 -22    1.57    9.24
 -14 -20  22    5.46    8.82
  15  19 -21   -3.88    9.24
 -15 -19  21   -0.21    8.19
  16  18 -20   -2.31    7.56
 -16 -18  20    2.41    8.08
  17  17 -19    0.21    7.45
 -17 -17  19   -0.63   13.64
  18  16 -18   -3.25    7.87
 -18 -16  18    2.41   12.17
  19  15 -17    0.73    7.24
 -19 -15  17    0.73    7.66
  20  14 -16    0.63    7.35
 -20 -14  16   10.70    7.24
  21  13 -15   -9.45    7.35
 -21 -13  15   -3.99    7.56
  22  12 -14   -0.10   10.70
 -22 -12  14    7.98   11.65
  23  11 -13   -3.99    5.67
 -23 -11  13   -1.57    7.03
  24  10 -12    4.72    5.35
 -24 -10  12    4.93    6.93
  25   9 -11   -1.26    5.77
 -25  -9  11    2.52    6.93
  26   8 -10   -1.57    5.56
 -26  -8  10    2.10    6.82
  27   7  -9    1.57    5.88
 -27  -7   9    3.99    6.72
  28   6  -8    0.73    5.56
 -28  -6   8   -7.56    6.72
  29   5  -7   -2.41    5.25
 -29  -5   7    2.31    6.30
  30   4  -6    0.31    5.25
 -30  -4   6   -9.76    6.40
  31   3  -5   -0.73    7.87
 -31  -3   5    0.94    6.82
  32   2  -4   -4.20    7.77
 -32  -2   4    2.94    6.93
  33   1  -3   -3.67    5.77
 -33  -1   3   -2.10    7.03
  34   0  -2   -0.52    5.88
 -34   0   2    0.42    9.87
  35  -1  -1   -4.93    5.46
 -35   1   1   -4.41    8.82
  36  -2   0    0.84    4.72
 -36   2   0    5.98    8.19
  37  -3   1    2.31    5.46
  38  -4   2    0.00    9.45
   7  29 -31    1.68    9.03
   8  28 -30    0.00    6.61
   9  27 -29   -5.25   10.60
  10  26 -28   -1.05    7.24
 -10 -26  28    1.68    6.09
  11  25 -27    1.05    7.35
 -11 -25  27    3.25    6.30
  12  24 -26   -2.83    5.35
 -12 -24  26   -5.04    6.93
  13  23 -25   -3.88    5.77
 -13 -23  25   -2.41    5.46
  14  22 -24    0.42    7.45
 -14 -22  24   -1.05    6.30
  15  21 -23    5.25    7.45
 -15 -21  23   -1.15    5.56
  16  20 -22   -5.77    7.66
 -16 -20  22    2.52    6.82
  17  19 -21    0.00    8.61
 -17 -19  21   -0.73   12.80
  18  18 -20   -7.77    8.08
 -18 -18  20    3.04   13.54
  19  17 -19    5.04    7.14
 -19 -17  19    8.50    8.82
  20  16 -18    4.93    7.66
 -20 -16  18    4.09    7.98
  21  15 -17    0.84    6.93
 -21 -15  17   -0.10    7.56
  22  14 -16   -3.88   11.12
 -22 -14  16   -6.61    7.03
  23  13 -15   -4.51    6.51
 -23 -13  15    2.83    7.45
  24  12 -14    4.62    5.98
 -24 -12  14    7.98   10.18
  25  11 -13   -3.67    5.25
 -25 -11  13   -3.25    6.51
  26  10 -12    6.40    5.56
 -26 -10  12    2.41    7.03
  27   9 -11   -2.52    5.25
 -27  -9  11   -0.10    6.61
  28   8 -10    0.84    5.04
 -28  -8  10   -1.26    5.98
  29   7  -9    1.68    5.14
 -29  -7   9    2.52    6.72
  30   6  -8    1.47    4.72
 -30  -6   8    1.68    6.19
  31   5  -7   -2.62    4.62
 -31  -5   7   -2.83    6.30
  32   4  -6   -2.31    4.51
 -32  -4   6    1.47    5.35
  33   3  -5   -0.84    6.93
 -33  -3   5    4.62    5.35
  34   2  -4   -3.04    6.19
 -34  -2   4    3.99    5.77
  35   1  -3    1.78    4.72
 -35  -1   3   -1.89    8.61
  36   0  -2   -0.73    4.62
  37  -1  -1    3.04    5.56
  38  -2   0    2.10    6.51
 -38   2   0   -5.46    9.45
   9  29 -31   -9.55   13.22
  10  28 -30   -2.62    6.82
 -11 -27  29   -0.84    5.98
  12  26 -28    1.26    8.82
  13  25 -27    2.41   10.49
  14  24 -26    1.47    4.93
 -14 -24  26   -2.10    4.51
  15  23 -25   -3.25    8.50
 -15 -23  25    3.88    5.56
  16  22 -24   -1.78    5.14
 -16 -22  24   -3.67    5.56
  17  21 -23    1.47    7.77
 -17 -21  23   -4.41    7.77
  18  20 -22    0.42    7.66
 -18 -20  22    2.10    9.55
  19  19 -21   -6.40    7.35
 -19 -19  21    3.46    8.08
  20  18 -20    0.84    6.93
 -20 -18  20    2.83    8.61
  21  17 -19    3.25    7.24
 -21 -17  19   -3.36    7.87
  22  16 -18   -1.05    6.40
 -22 -16  18    4.83    6.61
  23  15 -17   -1.99    6.30
 -23 -15  17   -3.46    6.09
  24  14 -16   -0.31    6.19
 -24 -14  16   -8.08    8.19
  25  13 -15    1.78    5.77
 -25 -13  15   -2.10    6.40
  26  12 -14    0.21    5.04
 -26 -12  14   -1.57    6.19
  27  11 -13   -0.52    5.35
 -27 -11  13   -3.36    5.98
  28  10 -12    0.42    5.35
 -28 -10  12    1.68    5.88
  29   9 -11   -0.73    5.14
 -29  -9  11   -0.42    5.14
  30   8 -10    1.57    4.83
 -30  -8  10   -2.20    5.25
  31   7  -9   -1.68    4.30
 -31  -7   9    0.00    7.24
  32   6  -8   -2.10    3.99
 -32  -6   8    0.52    7.03
  33   5  -7   -1.78    3.78
 -33  -5   7    0.84    5.25
  34   4  -6    0.63    3.78
 -34  -4   6    4.30    4.51
  35   3  -5    0.94    3.15
 -35  -3   5   -1.89    7.35
  36   2  -4    0.52    5.56
 -36  -2   4    3.67    7.87
  38   0  -2   -2.83    4.51
 -38   0   2    0.21    8.08
  39  -1  -1   -2.62    8.40
 -10 -30  32    1.68   10.07
 -11 -29  31   -4.51   12.28
  12  28 -30   -1.26    9.03
 -12 -28  30    2.31   11.65
  13  27 -29   -6.51   10.91
  14  26 -28    3.46    9.03
 -16 -24  26    2.94    5.04
 -18 -22  24    3.46    9.87
  19  21 -23   -2.52    9.66
 -19 -21  23    0.94    9.87
  20  20 -22   -2.73    9.55
 -20 -20  22    0.94    7.14
  21  19 -21   -0.73    9.66
 -21 -19  21    7.77    7.24
  22  18 -20    0.52    6.40
 -22 -18  20    0.63    7.03
  23  17 -19    1.26    5.04
 -23 -17  19    5.04    6.09
  24  16 -18    2.52    6.09
 -24 -16  18    2.73    5.88
  25  15 -17   -1.68    4.72
 -25 -15  17    6.40    5.25
  26  14 -16   -1.57    4.51
 -26 -14  16    2.10    5.25
  27  13 -15   -3.25    5.88
 -27 -13  15    3.88    5.56
  28  12 -14    1.57    4.93
 -28 -12  14   -2.10    5.67
  29  11 -13    2.31    3.78
  30  10 -12   -1.05    7.35
 -30 -10  12    3.15    6.09
  31   9 -11   -7.24    6.51
 -31  -9  11    2.52    7.56
  32   8 -10   -2.83    5.88
  35   5  -7    0.42    2.73
  36   4  -6    0.52    3.36
 -36  -4   6   -0.84    4.62
  37   3  -5    0.31    3.15
 -38  -2   4    0.73    6.30
  41  -1  -1    4.09    7.98
 -13 -29  31    1.15    8.82
 -14 -28  30    9.45   10.70
 -15 -27  29    3.04   10.70
  16  26 -28    2.31    9.97
  17  25 -27   -0.52    9.87
  18  24 -26    3.78    6.61
 -18 -24  26    4.51    9.87
  20  22 -24    2.83    9.34
 -20 -22  24   -2.31    8.50
  21  21 -23    0.00    8.19
 -21 -21  23    6.09    9.13
  22  20 -22   -1.78    8.29
 -22 -20  22    0.00    5.88
  23  19 -21   -4.51    8.40
 -23 -19  21   -1.68    7.03
 -24 -18  20   -2.62    7.77
  25  17 -19   -2.20    4.83
 -25 -17  19   -0.73    6.93
  26  16 -18    1.15    5.46
 -26 -16  18    0.94    4.62
  27  15 -17    0.63    4.83
 -27 -15  17    0.52    5.14
  28  14 -16   -4.72    4.20
 -28 -14  16    0.63    4.72
  29  13 -15   -0.73    3.67
 -29 -13  15   -4.62    6.93
  30  12 -14    0.31    3.57
 -30 -12  14   -3.88    6.82
  31  11 -13    0.10    3.99
  32  10 -12    0.10    6.30
  33   9 -11    0.10    5.25
  38   4  -6    2.20    3.88
 -39  -3   5   -3.46    5.98
 -15 -29  31   -5.88   10.49
 -16 -28  30    2.62   10.18
 -17 -27  29    2.62    9.03
  18  26 -28   -3.57    9.13
 -18 -26  28    3.04    9.13
  19  25 -27    1.68    9.03
  20  24 -26   -5.14    8.61
  22  22 -24    1.99    8.40
  23  21 -23    1.57    7.03
  25  19 -21    2.41    7.24
 -25 -19  21   -1.36    5.67
  26  18 -20   -0.21    7.35
 -26 -18  20   -0.84    5.46
  27  17 -19   -5.35    5.56
 -27 -17  19   -2.20    6.19
  28  16 -18   -1.05    5.14
 -28 -16  18    2.10    4.72
  29  15 -17    2.52    4.62
 -29 -15  17   -1.47    5.35
 -30 -14  16    1.26    5.04
  32  12 -14    0.84    4.93
  33  11 -13    0.52    5.04
 -18 -28  30    6.40    9.76
 -19 -27  29    5.77    9.03
  21  25 -27    1.89    8.82
  22  24 -26    0.31    7.98
  27  19 -21    3.88    6.09
  28  18 -20    2.94    5.56
 -29 -17  19    1.15    4.83
 -30 -16  18    0.52    4.93
 -31 -15  17   -1.47    4.51
 -25 -25  21   -2.31    5.25
 -24 -26  22   -0.10    5.98
 -23 -27  23   -1.99    6.72
 -26 -22  18    2.83    5.67
 -25 -23  19    1.78    6.51
  25  23 -19   -0.10    4.41
 -24 -24  20   -1.99    6.40
 -23 -25  21   -0.52    6.93
 -22 -26  22   -2.52    5.56
 -21 -27  23    6.19    8.61
 -20 -28  24   -1.47    6.19
  27  19 -15    2.73    2.73
  26  20 -16    2.73    3.46
 -25 -21  17    0.63    6.40
  25  21 -17    1.57    3.78
 -24 -22  18   -0.94    7.66
  24  22 -18   -1.57    6.51
 -23 -23  19    1.57    4.93
  23  23 -19    0.31    3.99
 -22 -24  20   -3.04    5.46
  22  24 -20    1.36    4.93
 -21 -25  21    2.31    5.98
  21  25 -21    0.31    5.46
 -20 -26  22   -2.62    7.24
  20  26 -22    7.45    7.77
 -19 -27  23   -0.10    7.24
  19  27 -23   -4.20    8.92
 -18 -28  24    0.21    8.29
  18  28 -24    0.84    9.13
  17  29 -25    7.77    8.82
  16  30 -26   -3.99    9.03
  15  31 -27    1.26    7.98
  27  17 -13    2.20    2.83
 -26 -18  14    3.36    5.35
  26  18 -14   -0.63    3.36
  25  19 -15    1.99    3.78
  24  20 -16   -1.47    7.45
 -23 -21  17    1.78    4.62
  23  21 -17    3.36    4.83
 -22 -22  18   -2.10    7.66
  22  22 -18   -2.10    4.83
 -21 -23  19   -1.26    9.45
  21  23 -19    4.41    8.19
 -20 -24  20   -1.68    8.08
  20  24 -20   -2.31    7.35
 -19 -25  21   -2.20    7.98
  19  25 -21   -0.73    7.66
 -18 -26  22   -2.83    8.82
  18  26 -22    3.46    9.24
 -17 -27  23   -0.21    7.98
  17  27 -23   -8.92    9.55
  16  28 -24   -2.31    8.40
  15  29 -25   -4.83    8.82
  14  30 -26   -7.03   11.23
  13  31 -27   14.48   15.32
 -26 -16  12    3.25    5.46
  26  16 -12    3.46    3.36
 -25 -17  13   -1.89    6.61
  25  17 -13   -3.46    3.88
 -24 -18  14   -0.52    4.93
  24  18 -14    0.21    4.20
 -23 -19  15   -3.25    5.56
  23  19 -15   -3.15    7.45
 -22 -20  16    1.68    5.77
  22  20 -16   -2.94    7.66
 -21 -21  17    6.72    7.66
  21  21 -17   -2.73    5.67
  20  22 -18   -2.41    5.56
  19  23 -19   -0.31    7.56
 -18 -24  20   -3.78    5.35
  18  24 -20    0.21    6.93
 -17 -25  21    1.99    4.93
  17  25 -21   -3.15   10.07
  16  26 -22    5.56   10.39
  15  27 -23   -0.21    9.03
  14  28 -24    1.47   10.39
 -13 -29  25    0.84    6.09
  13  29 -25    9.76   12.70
  12  30 -26  -13.85   13.01
  11  31 -27   -0.63   11.44
  10  32 -28   -6.19    9.34
  39   1   3    2.83    6.19
  38   2   2    1.36    3.57
  36   4   0    0.31    3.57
  35   5  -1   -0.94    4.30
 -25 -15  11    0.84    4.30
  25  15 -11   -0.84    5.35
 -24 -16  12    0.00    5.25
  24  16 -12    3.36    4.41
 -23 -17  13   -2.31    5.35
  23  17 -13   -2.73    4.93
 -22 -18  14    3.67    5.88
  22  18 -14    1.36    5.35
 -21 -19  15    0.94    6.19
  21  19 -15   -1.15    5.56
 -20 -20  16   -6.19    6.82
  20  20 -16    1.99    6.51
 -19 -21  17   -0.10    8.19
  19  21 -17    0.21    6.19
  18  22 -18    0.84    6.61
  17  23 -19   -0.10    5.77
 -16 -24  20    2.73    5.25
  16  24 -20    3.04    5.88
 -15 -25  21   -0.84    5.35
  15  25 -21    6.40    4.72
 -14 -26  22   13.33    7.35
  14  26 -22    3.67   12.07
 -13 -27  23    0.73    9.03
  13  27 -23    3.15    9.03
 -12 -28  24   -3.04    7.87
  12  28 -24   -1.57   11.96
 -11 -29  25    5.46    7.24
  11  29 -25   -5.88   13.22
 -10 -30  26   -3.25    7.24
  10  30 -26    4.51   13.64
   9  31 -27   -2.52    7.35
 -41   3  -7    0.10    5.98
 -40   2  -6    8.29    7.87
 -39   1  -5   -1.05    7.56
  38   0   4    0.21    4.51
 -36  -2  -2    3.99    7.35
  36   2   2    1.26    6.51
 -35  -3  -1   -0.10    6.61
  35   3   1    3.04    3.78
 -34  -4   0    7.77    7.45
  34   4   0   -0.31    4.93
 -33  -5   1    2.83    7.45
  33   5  -1    0.10    5.04
 -32  -6   2    0.00    5.67
  32   6  -2    1.36    3.04
 -31  -7   3    0.84    5.35
  31   7  -3   -0.21    3.04
 -25 -13   9    3.57    5.77
  25  13  -9   -0.94    3.78
 -24 -14  10    1.05    4.83
  24  14 -10    3.04    3.88
 -23 -15  11    7.56    5.25
  23  15 -11    0.73    4.51
 -22 -16  12    3.57    5.46
  22  16 -12   -0.84    7.87
 -21 -17  13   -2.62    6.30
  21  17 -13   -5.04    5.56
 -20 -18  14   -2.10    6.93
  20  18 -14   -6.51    5.77
 -19 -19  15    0.52    9.76
  19  19 -15    0.63    6.61
 -18 -20  16   -2.83   11.54
  18  20 -16   -1.89    9.87
 -17 -21  17    3.04    6.72
  17  21 -17    3.15    7.14
 -16 -22  18    4.62    6.61
  16  22 -18    2.20    6.93
 -15 -23  19   -4.72    6.51
  15  23 -19    1.36    7.35
 -14 -24  20    3.46    6.51
  14  24 -20   -2.10    7.03
 -13 -25  21   -2.94    6.61
  13  25 -21    2.94    6.30
 -12 -26  22    1.47   10.28
  12  26 -22   -3.46    8.61
 -11 -27  23   -4.83    6.93
  11  27 -23    1.36    6.40
 -10 -28  24    1.57    6.30
  10  28 -24   -8.29    7.87
  -9 -29  25    4.62    9.76
   9  29 -25    1.78    7.24
  -8 -30  26    4.30    7.14
   8  30 -26    0.84    7.14
   7  31 -27    0.42    7.66
 -41   5  -9   -0.31    7.03
 -40   4  -8    2.73    9.24
 -39   3  -7    1.47    5.67
  39  -3   7   -9.55    7.66
 -38   2  -6    0.52    6.09
  38  -2   6   -4.41    7.24
 -37   1  -5   -0.10    5.98
  37  -1   5   -4.72    6.72
 -36   0  -4   -1.57    7.98
  36   0   4    2.31    6.72
 -35  -1  -3   -3.78    8.71
  35   1   3    7.87    7.87
 -34  -2  -2    0.94    6.30
  34   2   2    2.94    4.72
 -33  -3  -1    3.88    6.30
  33   3   1   -3.04    4.72
 -32  -4   0    2.52    5.98
  32   4   0    2.94    6.19
 -31  -5   1    5.04    7.98
  31   5  -1    2.83    6.30
 -30  -6   2   -1.68    4.93
  30   6  -2    0.63    3.57
 -29  -7   3   -1.47    4.62
  29   7  -3    0.21    4.51
 -28  -8   4    2.41    4.30
  28   8  -4    1.26    3.25
  25  11  -7   11.02    3.57
 -24 -12   8    4.83    4.20
  24  12  -8   -2.83    3.99
 -23 -13   9    1.68    5.04
  23  13  -9   12.59    6.09
 -22 -14  10    4.41    5.56
  22  14 -10   -1.36    4.62
 -21 -15  11    2.52    5.77
  21  15 -11    0.73    5.25
 -20 -16  12    1.15   10.28
  20  16 -12    3.36    7.98
 -19 -17  13   -1.57    6.72
  19  17 -13   -1.68    5.98
 -18 -18  14   20.57    9.03
  18  18 -14   18.05    6.72
 -17 -19  15    1.15    5.88
  17  19 -15    5.35    7.03
 -16 -20  16    3.67    6.82
  16  20 -16    2.52    7.56
 -15 -21  17    2.10    7.35
  15  21 -17   -1.89    7.35
 -14 -22  18    0.63    7.66
  14  22 -18   -5.56    7.77
 -13 -23  19    7.45    7.14
  13  23 -19   -2.41    7.35
 -12 -24  20    1.68    7.98
  12  24 -20   -1.68    6.72
 -11 -25  21    1.47    7.35
  11  25 -21    3.67    7.98
 -10 -26  22    7.24   11.44
  10  26 -22    3.04    7.56
  -9 -27  23   -4.72    8.08
   9  27 -23    6.30    7.77
  -8 -28  24    8.82    7.45
   8  28 -24   -2.52    9.34
  -7 -29  25   -2.52    8.40
   7  29 -25    1.78    8.40
  -6 -30  26    3.25   10.07
   6  30 -26    0.73    7.56
  -5 -31  27    1.36    6.72
   5  31 -27   -3.15    5.98
   4  32 -28   -1.36    7.56
 -40   6 -10   -2.83    9.66
 -39   5  -9    4.09    5.56
 -38   4  -8    3.78    6.72
 -37   3  -7    2.52    6.40
  37  -3   7   -0.10    8.40
 -36   2  -6   -2.10    7.24
  36  -2   6    1.05    5.35
 -35   1  -5    7.14    7.14
  35  -1   5    1.47    4.09
 -34   0  -4    2.20    7.24
  34   0   4   -3.57    7.03
 -33  -1  -3   -1.15    6.72
  33   1   3   -0.21    4.83
 -32  -2  -2   -2.41    6.61
  32   2   2   -0.52    5.56
 -31  -3  -1    3.04    6.61
  31   3   1    0.52    5.46
 -30  -4   0    0.00    6.51
  30   4   0   -0.73    5.04
 -29  -5   1    5.04    6.09
  29   5  -1   -1.89    6.40
 -28  -6   2    4.83    5.25
  28   6  -2    7.35    6.93
 -27  -7   3    0.21    5.04
  27   7  -3   -1.26    3.99
 -26  -8   4    0.10    4.72
  26   8  -4    0.21    3.67
 -25  -9   5   -1.89    4.30
  25   9  -5   -2.10    3.25
 -24 -10   6   -1.15    3.88
  24  10  -6    0.42    3.57
 -23 -11   7    6.61    4.51
  23  11  -7    7.77    3.99
 -22 -12   8   -1.36    4.72
  22  12  -8   -0.73    6.19
 -21 -13   9    2.31    5.46
  21  13  -9    3.04    4.41
 -20 -14  10   -2.62    5.67
  20  14 -10    4.62    7.56
 -19 -15  11  -10.81    6.30
  19  15 -11    0.52    5.46
 -18 -16  12    5.14    6.61
  18  16 -12    8.19    5.98
 -17 -17  13   -2.62   11.75
  17  17 -13    4.62    6.40
 -16 -18  14    7.03    6.82
  16  18 -14    9.03    6.19
 -15 -19  15   -0.94    7.03
  15  19 -15   -3.04    8.08
 -14 -20  16    8.50    7.45
  14  20 -16    8.61    7.98
 -13 -21  17   -5.77    8.71
  13  21 -17    0.52    7.98
 -12 -22  18    3.25    7.03
  12  22 -18    3.46    7.87
 -11 -23  19   -0.94    8.92
  11  23 -19    2.20    7.66
 -10 -24  20    4.83    7.77
  10  24 -20    2.62    9.24
  -9 -25  21   -1.26    8.71
   9  25 -21    1.15    7.24
  -8 -26  22   -2.31    7.98
   8  26 -22   -5.04    8.40
  -7 -27  23   -5.77   10.28
   7  27 -23    1.26    9.24
  -6 -28  24   -5.98   11.12
   6  28 -24   -4.83   10.70
  -5 -29  25   -2.62   11.23
   5  29 -25   -1.36    9.45
  -4 -30  26   -9.34   10.18
   4  30 -26   -0.21    8.71
   3  31 -27   -2.31    6.40
  40  -8  12    3.15    9.55
  39  -7  11    4.20   10.39
 -38   6 -10   -0.31    5.98
  38  -6  10   -3.99   10.28
 -37   5  -9    1.99    8.19
  37  -5   9    4.51   11.23
 -36   4  -8    4.51    8.19
  36  -4   8    3.15    5.14
 -35   3  -7    7.35    8.29
  35  -3   7    1.78    4.72
 -34   2  -6    2.73    8.40
  34  -2   6   -1.89    5.25
 -33   1  -5   -3.88    7.03
  33  -1   5   -2.41    4.62
 -32   0  -4    0.42    7.03
  32   0   4    1.05    6.61
 -31  -1  -3   -5.25    7.14
  31   1   3   -5.25    9.45
 -30  -2  -2    0.42    7.35
  30   2   2   10.81    6.09
 -29  -3  -1    5.04    6.72
  29   3   1    1.57    6.09
 -28  -4   0    6.82    6.51
  28   4   0    8.82    5.77
 -27  -5   1    1.68    5.98
  27   5  -1    2.31    7.03
 -26  -6   2    3.57    6.09
  26   6  -2    2.41    6.30
 -25  -7   3    6.61    5.25
  25   7  -3    9.03    4.30
 -24  -8   4   -2.62    4.62
  24   8  -4    1.57    3.78
 -23  -9   5   17.53    4.72
  23   9  -5   19.21    3.88
 -22 -10   6   -3.25    6.30
  22  10  -6    1.26    3.88
 -21 -11   7   28.76    5.14
  21  11  -7   33.58    4.41
 -20 -12   8   -1.05    5.25
  20  12  -8    3.25    4.20
 -19 -13   9   12.17    5.46
  19  13  -9   16.48    7.35
 -18 -14  10   17.00    5.77
  18  14 -10    8.71    5.04
 -17 -15  11   -0.63    9.76
  17  15 -11   -3.46    5.56
 -16 -16  12   33.27   10.28
  16  16 -12   37.89    7.14
 -15 -17  13   -1.36    7.03
  15  17 -13   -5.56    6.09
 -14 -18  14   25.92    7.87
  14  18 -14   36.52    8.50
 -13 -19  15    3.78    7.56
  13  19 -15   -1.05    7.77
 -12 -20  16    7.77    7.56
  12  20 -16    0.21    8.61
 -11 -21  17    3.04    8.19
  11  21 -17    9.45    8.61
 -10 -22  18   -3.88    9.34
  10  22 -18    2.20    8.71
  -9 -23  19    5.98    8.61
   9  23 -19    1.68   10.07
  -8 -24  20   -4.62    9.13
   8  24 -20   -2.41    9.03
  -7 -25  21    2.52    8.82
   7  25 -21   -9.03    8.40
  -6 -26  22    1.57    7.66
   6  26 -22    1.36    8.92
  -5 -27  23    7.03    8.71
   5  27 -23    0.00    9.76
  -4 -28  24   -1.68    7.35
   4  28 -24   -5.77   10.91
  -3 -29  25   -5.56   11.44
   3  29 -25    7.24   10.28
  -2 -30  26   -6.51   10.28
   2  30 -26   -0.73    8.71
  -1 -31  27    0.73    8.19
   1  31 -27    3.67    7.03
   0 -32  28   -1.57    8.19
   0  32 -28    0.73    9.13
 -38   8 -12    1.78    6.61
  38  -8  12    4.62   10.18
 -37   7 -11    1.89    6.93
  37  -7  11    5.67    9.55
 -36   6 -10    4.62    8.92
  36  -6  10    0.73    8.92
 -35   5  -9    8.29   14.27
  35  -5   9    6.19    5.35
 -34   4  -8    3.15    9.45
  34  -4   8   -0.21    5.56
 -33   3  -7   13.43    8.82
  33  -3   7    4.51    7.56
 -32   2  -6   -1.05    8.29
  32  -2   6   -4.62    6.51
 -31   1  -5    1.26    8.08
  31  -1   5    1.36    8.71
 -30   0  -4    2.41    8.08
  30   0   4    3.36    7.24
 -29  -1  -3   -0.21    7.77
  29   1   3    0.21    6.30
 -28  -2  -2    7.87    7.24
  28   2   2    3.88    6.19
 -27  -3  -1   -4.83    7.14
  27   3   1   -0.84    6.30
 -26  -4   0    4.09    9.97
  26   4   0   -1.15    5.46
 -25  -5   1    1.05    5.98
  25   5  -1    4.41    5.04
 -24  -6   2    0.00    5.46
  24   6  -2   -4.62    7.03
 -23  -7   3    7.98    4.93
  23   7  -3    1.15    4.20
 -22  -8   4   -5.14    4.83
  22   8  -4   -2.10    3.99
 -21  -9   5    1.89    4.41
  21   9  -5    7.45    4.83
 -20 -10   6   24.14    4.83
  20  10  -6   24.14    4.41
 -19 -11   7    2.20    4.93
  19  11  -7    0.00    4.20
 -18 -12   8    3.99    5.04
  18  12  -8    8.82    7.35
 -17 -13   9    1.47    5.56
  17  13  -9    2.62    4.72
 -16 -14  10    3.36    9.13
  16  14 -10    5.25    5.35
 -15 -15  11   -3.88    6.51
  15  15 -11   -1.68    5.98
 -14 -16  12    8.61    6.93
  14  16 -12    5.67    6.51
 -13 -17  13    3.25    6.93
  13  17 -13   -0.63    8.19
 -12 -18  14    2.20    6.93
  12  18 -14    3.25    8.08
 -11 -19  15   12.07    7.45
  11  19 -15    1.26    8.71
 -10 -20  16   -0.73    7.66
  10  20 -16    0.84    8.50
  -9 -21  17    5.56    8.08
   9  21 -17   -3.15   10.39
  -8 -22  18   -2.62    8.50
   8  22 -18   -1.78    9.97
  -7 -23  19    5.35   10.39
   7  23 -19    2.20   11.02
  -6 -24  20   -4.20    8.29
   6  24 -20    6.93    9.24
  -5 -25  21   -6.93    9.55
   5  25 -21    3.78   10.70
  -4 -26  22    3.46    8.29
   4  26 -22   -8.19    9.45
  -3 -27  23   -3.46    7.87
   3  27 -23   -1.57   11.02
  -2 -28  24   -1.78    6.72
   2  28 -24    0.00   10.81
  -1 -29  25   -2.83    8.08
   1  29 -25    1.36    9.45
   0 -30  26    4.41   10.18
   0  30 -26   -4.41    8.82
   1 -31  27   -4.62    9.24
  -1  31 -27    2.94    9.45
   2 -32  28   -9.34   10.81
  -2  32 -28    2.10    6.51
 -37   9 -13   -8.29   12.91
 -36   8 -12   -5.14    8.29
  36  -8  12   -0.42   12.28
 -35   7 -11   -5.46    9.97
  35  -7  11    4.30    5.46
 -34   6 -10   -1.05    9.76
  34  -6  10   -1.99    5.98
 -33   5  -9    1.05    9.24
  33  -5   9   -0.84    6.40
 -32   4  -8    0.73    9.13
  32  -4   8   -1.47    6.09
 -31   3  -7   -8.82    9.34
  31  -3   7    8.61    7.24
 -30   2  -6    6.19    8.08
  30  -2   6    7.66    6.72
 -29   1  -5   -0.10    9.13
  29  -1   5    0.10   10.81
 -28   0  -4   11.86    8.08
  28   0   4    7.98    7.14
 -27  -1  -3    5.14    8.08
  27   1   3   -4.41    6.51
 -26  -2  -2   14.59    7.66
  26   2   2   15.22    6.72
 -25  -3  -1    2.83    6.82
  25   3   1   -4.09    5.98
 -24  -4   0   11.23    5.98
  24   4   0    3.46    5.46
 -23  -5   1   15.01    5.98
  23   5  -1   11.12    5.35
 -22  -6   2    3.78    5.56
  22   6  -2    2.94    6.72
 -21  -7   3   51.11    5.77
  21   7  -3   52.79    4.93
 -20  -8   4    3.99    7.24
  20   8  -4    6.72    5.67
 -19  -9   5  120.27    8.71
  19   9  -5   84.59    8.50
 -18 -10   6   10.81    4.83
  18  10  -6    2.94    4.30
 -17 -11   7   37.36    5.25
  17  11  -7   34.84    4.93
 -16 -12   8   15.11    5.56
  16  12  -8   14.80    4.93
 -15 -13   9    5.14    9.45
  15  13  -9    5.56    5.67
 -14 -14  10   70.11    7.98
  14  14 -10   68.95    8.61
 -13 -15  11    3.15    7.45
  13  15 -11    2.52    6.82
 -12 -16  12   41.35    8.92
  12  16 -12   66.01    8.82
 -11 -17  13   -1.99    6.72
  11  17 -13   -4.09    7.66
 -10 -18  14    1.36    7.77
  10  18 -14   10.07    8.40
  -9 -19  15    7.14    8.19
   9  19 -15   -1.05    8.29
  -8 -20  16    0.10    9.45
   8  20 -16    9.66    8.50
  -7 -21  17   21.09   17.63
   7  21 -17   12.91   16.69
  -6 -22  18    1.89   10.70
   6  22 -18   -5.98   10.60
  -5 -23  19   18.37    8.40
   5  23 -19    5.35   10.81
  -4 -24  20   -1.36    9.55
   4  24 -20   -0.63   10.49
  -3 -25  21   -1.47    8.61
   3  25 -21    4.93   10.07
  -2 -26  22   -6.19    8.92
   2  26 -22    5.98   10.18
  -1 -27  23    1.78    7.45
   1  27 -23   -7.03   10.49
   0 -28  24   -3.99    7.24
   0  28 -24    4.72   10.18
   1 -29  25    2.31    7.66
  -1  29 -25   -2.41    8.61
   2 -30  26   -0.73    9.03
  -2  30 -26    3.04    7.87
   3 -31  27    0.21    8.29
  -3  31 -27   -3.46    6.51
  37 -11  15    0.63    5.25
 -36  10 -14    3.36   13.96
 -35   9 -13   -1.47    9.03
  35  -9  13   -9.03   11.44
 -34   8 -12    3.36   10.49
  34  -8  12    0.31    6.72
 -33   7 -11   -4.93    9.87
  33  -7  11    0.63    6.30
 -32   6 -10    1.36   10.07
  32  -6  10    6.19    7.87
 -31   5  -9    1.68    9.97
  31  -5   9   -3.46    7.87
 -30   4  -8    0.52    8.61
  30  -4   8   -5.14    7.66
 -29   3  -7   -0.94    9.34
  29  -3   7   -3.99    7.14
 -28   2  -6    0.21    9.03
  28  -2   6    7.03   11.54
 -27   1  -5   12.91    8.71
  27  -1   5   -4.83    7.35
 -26   0  -4   -7.35    8.50
  26   0   4    2.83    6.61
 -25  -1  -3    2.94    7.45
  25   1   3   -1.05    6.61
 -24  -2  -2  -14.38   10.18
  24   2   2    4.83    6.30
 -23  -3  -1    9.03    7.14
  23   3   1    1.15    5.98
 -22  -4   0    0.52    6.09
  22   4   0    4.41    5.46
 -21  -5   1   16.16    5.98
  21   5  -1   15.22    5.04
 -20  -6   2   17.53    5.46
  20   6  -2   17.42    6.93
 -19  -7   3   16.16    4.83
  19   7  -3   16.16    4.30
 -18  -8   4    1.78    4.30
  18   8  -4   -0.73    3.88
 -17  -9   5    4.62    4.51
  17   9  -5    0.63    3.88
 -16 -10   6   11.12    4.62
  16  10  -6    7.77    6.19
 -15 -11   7    5.46    4.93
  15  11  -7    1.78    4.51
 -14 -12   8    9.66    8.71
  14  12  -8   14.17    5.25
 -13 -13   9    0.42    5.35
  13  13  -9    1.36    5.46
 -12 -14  10   11.44    6.93
  12  14 -10   17.42    6.61
 -11 -15  11   -4.83    7.35
  11  15 -11   -2.20    5.77
 -10 -16  12   14.06    7.56
  10  16 -12   -4.62    8.40
  -9 -17  13    3.46    7.66
   9  17 -13    1.89   12.59
  -8 -18  14  -10.91    8.61
   8  18 -14    7.24    8.40
  -7 -19  15   -8.19   11.54
   7  19 -15    9.24   12.59
  -6 -20  16    0.52   17.21
   6  20 -16   -6.72   15.64
  -5 -21  17    6.09   13.54
   5  21 -17    1.68   10.70
  -4 -22  18    6.61    9.87
   4  22 -18  -13.12   11.54
  -3 -23  19    2.83    9.34
   3  23 -19    0.63   11.12
  -2 -24  20   -5.98   10.60
   2  24 -20    9.76   11.86
  -1 -25  21  -11.44    9.03
   1  25 -21    5.88   10.28
   0 -26  22    7.66    8.50
   0  26 -22    2.62   12.28
   1 -27  23   -1.57    7.24
  -1  27 -23   12.70   11.12
   2 -28  24    4.51    8.71
  -2  28 -24    1.47    9.87
   3 -29  25   -0.52    6.51
  -3  29 -25    1.57    8.40
   4 -30  26   -4.51   10.18
  -4  30 -26    2.62   11.02
   5 -31  27   -0.73    8.82
  -5  31 -27   -8.19    7.87
  36 -12  16    0.63    6.61
 -35  11 -15   -1.78   15.11
 -34  10 -14   -2.52   10.18
  34 -10  14    0.52   12.17
 -33   9 -13    6.61   10.18
  33  -9  13    5.04    7.35
 -32   8 -12    0.94    9.55
  32  -8  12   -4.30    6.72
 -31   7 -11    5.98    9.66
  31  -7  11    1.05    7.77
 -30   6 -10    1.47    9.87
  30  -6  10   -3.15    7.56
 -29   5  -9    7.77   10.81
  29  -5   9   -0.94    8.50
 -28   4  -8   -0.52   10.28
  28  -4   8    0.94    8.19
 -27   3  -7   -5.46    9.34
  27  -3   7   -4.83    7.56
 -26   2  -6   13.96    9.03
  26  -2   6    2.94    7.87
 -25   1  -5    5.98    8.40
  25  -1   5   -0.73    6.51
 -24   0  -4   11.12    7.56
  24   0   4   12.38    6.61
 -23  -1  -3    7.56    7.24
  23   1   3    0.21    6.40
 -22  -2  -2   15.43    7.24
  22   2   2   20.25    6.40
 -21  -3  -1    4.72    6.61
  21   3   1    1.26    6.09
 -20  -4   0    4.93    5.67
  20   4   0   -3.15    5.25
 -19  -5   1   53.10    5.56
  19   5  -1   54.99    5.35
 -18  -6   2   15.32    5.25
  18   6  -2   18.05    6.40
 -17  -7   3   51.53    4.72
  17   7  -3   50.06    4.72
 -16  -8   4   11.23    4.62
  16   8  -4   18.68    3.67
 -15  -9   5   64.33    5.46
  15   9  -5   59.93    4.62
 -14 -10   6   -2.31    4.93
  14  10  -6    1.47    3.99
 -13 -11   7    4.72    8.29
  13  11  -7    5.88    7.45
 -12 -12   8   97.08    7.77
  12  12  -8   79.66    6.93
 -11 -13   9   12.49    5.98
  11  13  -9    5.67    6.09
 -10 -14  10   35.16    7.66
  10  14 -10   39.15    8.08
  -9 -15  11    8.92    7.77
   9  15 -11   13.01    8.50
  -8 -16  12   12.80   14.17
   8  16 -12   20.05    9.34
  -7 -17  13    9.66    6.82
   7  17 -13   -1.36    7.87
  -6 -18  14    3.88    7.56
   6  18 -14    5.35    9.13
  -5 -19  15   14.48   15.53
   5  19 -15   10.70   16.06
  -4 -20  16   -5.77   14.48
   4  20 -16   -2.20   14.06
  -3 -21  17    7.35   10.07
   3  21 -17   10.39   10.81
  -2 -22  18   10.91   10.18
   2  22 -18    6.19   10.39
  -1 -23  19    5.88   10.81
   1  23 -19  -13.54   12.38
   0 -24  20    5.04    9.34
   0  24 -20   -1.68   11.44
   1 -25  21    3.67   10.07
  -1  25 -21    3.15   12.59
   2 -26  22    3.88    8.50
  -2  26 -22   -4.83   11.02
   3 -27  23   -5.98   15.01
  -3  27 -23  -11.12   10.60
   4 -28  24   -0.94    7.98
  -4  28 -24    4.20   10.91
   5 -29  25    9.97    9.03
  -5  29 -25   11.65   10.60
   6 -30  26    1.05    7.35
  -6  30 -26   -2.41    9.45
   7 -31  27    2.52    6.72
  -7  31 -27    4.72    8.08
  37 -15  19    5.98    8.40
  36 -14  18   -1.68    4.72
  35 -13  17    0.63    5.46
 -34  12 -16   -5.98   12.49
  34 -12  16    1.57    5.67
 -33  11 -15    1.15    7.24
  33 -11  15    1.78    6.93
 -32  10 -14    4.51   10.07
  32 -10  14   -4.93    6.30
 -31   9 -13   -1.68    9.76
  31  -9  13    1.78    7.87
 -30   8 -12   -2.10   10.28
  30  -8  12    4.41    8.92
 -29   7 -11    5.98   10.49
  29  -7  11    0.63    7.87
 -28   6 -10   -5.56   10.49
  28  -6  10   -4.30    8.82
 -27   5  -9    2.73   10.60
  27  -5   9    7.03    8.40
 -26   4  -8   -2.62    9.55
  26  -4   8   -3.57    8.50
 -25   3  -7    6.93    9.97
  25  -3   7   10.28    8.19
 -24   2  -6   -2.31    9.24
  24  -2   6    5.98    7.35
 -23   1  -5   13.12    7.87
  23  -1   5   13.33    6.93
 -22   0  -4   -2.10    8.71
  22   0   4    4.30    7.24
 -21  -1  -3    6.82    7.87
  21   1   3    1.05    7.66
 -20  -2  -2   40.61    7.77
  20   2   2   47.96    7.03
 -19  -3  -1   22.25    6.40
  19   3   1   23.51    5.98
 -18  -4   0  116.18    7.24
  18   4   0  113.03    6.61
 -17  -5   1   27.08    4.93
  17   5  -1   20.88    4.41
 -16  -6   2   71.05    5.35
  16   6  -2   70.94    4.62
 -15  -7   3    3.15    3.67
  15   7  -3    5.77    3.57
 -14  -8   4   26.97    4.09
  14   8  -4   13.33    3.46
 -13  -9   5   75.14    5.25
  13   9  -5   70.52    7.35
 -12 -10   6    1.57    7.77
  12  10  -6    3.04    4.62
 -11 -11   7  166.34    9.55
  11  11  -7  163.19    8.92
 -10 -12   8   38.62    7.66
  10  12  -8   30.85    6.30
  -9 -13   9   12.49    5.98
   9  13  -9   14.59    6.93
  -8 -14  10   -0.42    7.35
   8  14 -10    8.50    7.77
  -7 -15  11   13.85    8.61
   7  15 -11   -2.73   12.38
  -6 -16  12   21.41   11.96
   6  16 -12   25.61   11.12
  -5 -17  13   -6.30    9.13
   5  17 -13   -4.41    9.34
  -4 -18  14   50.90   16.69
   4  18 -14   36.31   14.06
  -3 -19  15   15.85    9.97
   3  19 -15    7.24   10.18
  -2 -20  16    5.25   10.28
   2  20 -16   -3.78    9.97
  -1 -21  17   -3.57    9.45
   1  21 -17   -3.88   11.12
   0 -22  18  -13.01   10.91
   0  22 -18   -2.62   11.33
   1 -23  19   -4.09    9.55
  -1  23 -19   -1.15   11.96
   2 -24  20   -7.87   10.28
  -2  24 -20   -8.08   11.23
   3 -25  21   -3.36   10.18
  -3  25 -21    1.99   12.80
   4 -26  22   -0.52    9.45
  -4  26 -22    5.77   11.75
   5 -27  23   -2.20    9.55
  -5  27 -23    8.92   10.81
   6 -28  24    0.21    7.77
  -6  28 -24    4.09   11.75
   7 -29  25    0.52   11.12
  -7  29 -25   -2.10   10.39
   8 -30  26    2.20    6.72
  -8  30 -26   -0.94   10.18
  35 -15  19    0.10    5.14
 -34  14 -18    8.08   13.33
  34 -14  18    6.93   11.86
 -33  13 -17   -0.52   15.22
  33 -13  17   -0.52    5.77
 -32  12 -16   -2.31    9.55
  32 -12  16    7.14    7.14
 -31  11 -15    6.72   10.49
  31 -11  15   -3.04    6.19
 -30  10 -14   10.39   11.65
  30 -10  14    4.62    8.29
 -29   9 -13    9.45   10.70
  29  -9  13    0.10    8.50
 -28   8 -12  -10.07   11.02
  28  -8  12    5.77    9.55
 -27   7 -11   -8.92   10.18
  27  -7  11   -2.62    8.19
 -26   6 -10   -2.31   11.12
  26  -6  10   -6.19    9.76
 -25   5  -9    5.14   10.39
  25  -5   9    4.72    9.03
 -24   4  -8    2.31   10.07
  24  -4   8   -2.73    7.56
 -23   3  -7    7.24    9.55
  23  -3   7    8.50    7.87
 -22   2  -6    6.51    8.40
  22  -2   6    7.98    6.61
 -21   1  -5   23.93    9.03
  21  -1   5   19.00    7.56
 -20   0  -4   11.96    7.98
  20   0   4    8.29    7.24
 -19  -1  -3   24.98    7.35
  19   1   3   25.71    6.61
 -18  -2  -2   12.38    6.40
  18   2   2   12.17    5.46
 -17  -3  -1   -3.15    5.88
  17   3   1    8.82    5.04
 -16  -4   0   20.05    4.83
  16   4   0   20.05    4.30
 -15  -5   1    9.45    4.51
  15   5  -1    7.77    5.35
 -14  -6   2   88.26    4.72
  14   6  -2   90.15    5.04
 -13  -7   3   -0.31    3.36
  13   7  -3   -2.52    3.15
 -12  -8   4   15.11    5.14
  12   8  -4   13.85    3.15
 -11  -9   5   54.15    6.82
  11   9  -5   62.34    4.93
 -10 -10   6   33.48    5.25
  10  10  -6   43.34    5.04
  -9 -11   7   32.95    6.09
   9  11  -7   36.63    5.98
  -8 -12   8   44.50    6.51
   8  12  -8   34.95    6.82
  -7 -13   9   47.23    8.29
   7  13  -9   55.31    7.98
  -6 -14  10   19.00    7.24
   6  14 -10   10.28    7.56
  -5 -15  11   17.74    8.08
   5  15 -11    4.51   11.54
  -4 -16  12   -2.31    8.61
   4  16 -12   -5.46    9.45
  -3 -17  13   28.13   13.85
   3  17 -13    5.04   13.64
  -2 -18  14  -12.17    9.76
   2  18 -14    5.88    9.97
  -1 -19  15   -5.35    9.87
   1  19 -15   -9.34    9.76
   0 -20  16   -0.84    9.34
   0  20 -16   -3.78   11.12
   1 -21  17   -7.87   11.02
  -1  21 -17   -3.25   11.65
   2 -22  18    7.98   10.18
  -2  22 -18   18.89   12.70
   3 -23  19   -2.10   12.91
  -3  23 -19    1.78   13.12
   4 -24  20    6.51   10.07
  -4  24 -20   -4.62   11.75
   5 -25  21    6.72    9.76
  -5  25 -21   -3.04   12.91
   6 -26  22    1.89    8.71
  -6  26 -22   11.96   11.54
   7 -27  23    0.21    7.66
  -7  27 -23   17.95   12.38
   8 -28  24    2.10    8.19
  -8  28 -24    1.36   11.23
   9 -29  25   -2.73    7.98
  -9  29 -25   -1.26   10.39
  10 -30  26    1.26    6.19
 -10  30 -26   -3.04   13.01
 -34  16 -20    4.20   14.17
  34 -16  20    0.31    4.09
 -33  15 -19   -1.05    9.03
  33 -15  19   -5.67   10.81
 -32  14 -18   -0.31    9.13
  32 -14  18    4.62    6.19
 -31  13 -17   -1.26    9.13
  31 -13  17   -0.73    7.24
 -30  12 -16   10.60    9.03
  30 -12  16   -3.99    7.45
 -29  11 -15   -1.68   12.07
  29 -11  15   -2.41    9.55
 -28  10 -14   -5.46   11.75
  28 -10  14   -7.77    9.66
 -27   9 -13    3.15   12.49
  27  -9  13   -9.03   10.49
 -26   8 -12   -0.42   10.07
  26  -8  12   -5.25    8.50
 -25   7 -11    7.66   10.49
  25  -7  11    7.14    9.03
 -24   6 -10   11.86    9.55
  24  -6  10    2.41    8.82
 -23   5  -9   28.02    9.24
  23  -5   9   20.57    9.03
 -22   4  -8    3.04    9.24
  22  -4   8   -0.84    7.45
 -21   3  -7   56.46   10.39
  21  -3   7   49.75    9.24
 -20   2  -6    3.15    9.13
  20  -2   6   17.21    8.29
 -19   1  -5   52.16    8.50
  19  -1   5   48.49    8.29
 -18   0  -4  123.00    9.03
  18   0   4  117.54    8.50
 -17  -1  -3    3.36    6.61
  17   1   3   -1.05    6.09
 -16  -2  -2  294.27   11.44
  16   2   2  284.09   15.22
 -15  -3  -1    3.15    4.72
  15   3   1    5.14    4.41
 -14  -4   0  507.74   20.15
 -13  -5   1   50.58    4.20
  13   5  -1   45.97    5.35
   9   9  -5 1822.31   73.36
  -8 -10   6   48.70    5.98
   8  10  -6   45.76    5.77
  -7 -11   7  291.65   20.46
   7  11  -7  304.56   13.54
  -6 -12   8    4.09    5.88
   6  12  -8   11.86    7.24
  -5 -13   9   81.33    7.66
   5  13  -9   81.33    9.55
  -4 -14  10  204.02   11.75
   4  14 -10  216.51   13.75
  -3 -15  11    1.57    7.98
   3  15 -11   -7.45   10.39
  -2 -16  12  270.98   16.16
   2  16 -12  254.92   21.41
  -1 -17  13    5.56    9.13
   1  17 -13    1.47   10.70
   0 -18  14   24.77    9.66
   0  18 -14   16.27   10.28
   1 -19  15    6.40    9.97
  -1  19 -15   -5.35   10.49
   2 -20  16    1.36   10.60
  -2  20 -16   -1.15   12.59
   3 -21  17   22.88   12.17
  -3  21 -17    4.72   13.33
   4 -22  18   -2.73   11.33
  -4  22 -18   -1.15   12.17
   5 -23  19   13.33   11.02
  -5  23 -19   25.61   12.91
   6 -24  20   -0.31   11.12
  -6  24 -20    3.99   12.28
   7 -25  21    5.56   10.07
  -7  25 -21   17.21   12.80
   8 -26  22   -0.42   10.28
  -8  26 -22  -18.05   12.70
   9 -27  23   -2.20    7.77
  -9  27 -23    9.87   13.12
  10 -28  24    1.57    8.40
 -10  28 -24    3.04   11.75
  11 -29  25   -3.04    9.13
 -11  29 -25    5.35   18.79
  12 -30  26    0.73    5.88
  33 -17  21   -0.73    5.04
 -32  16 -20   -2.10   10.60
  32 -16  20    4.83    8.92
 -31  15 -19   -2.73    8.92
  31 -15  19    0.84    5.88
 -30  14 -18   -1.47    9.03
  30 -14  18    0.52    6.82
 -29  13 -17   10.49   11.12
  29 -13  17   -2.94    7.66
 -28  12 -16   -9.97   10.39
  28 -12  16   -2.62    7.98
 -27  11 -15   12.70   13.33
  27 -11  15   -1.57   10.07
 -26  10 -14    3.78   11.65
  26 -10  14    1.68    8.92
 -25   9 -13   12.70   12.70
  25  -9  13   -3.04    9.34
 -24   8 -12    2.41   10.81
  24  -8  12   -2.94    8.71
 -23   7 -11   13.33   10.70
  23  -7  11   11.44   10.28
 -22   6 -10    6.19    9.97
  22  -6  10    0.31    8.29
 -21   5  -9   -2.20   10.60
  21  -5   9   -1.68    8.92
 -20   4  -8   -0.10    9.34
  20  -4   8    9.76    9.45
 -19   3  -7   17.84    9.13
  19  -3   7   19.21    8.71
 -18   2  -6   14.38    8.71
  18  -2   6   17.11    7.56
 -17   1  -5   17.63    7.98
  17  -1   5   18.68    6.09
 -16   0  -4    4.72    6.61
  16   0   4   18.79    5.98
 -15  -1  -3    4.41    5.56
  15   1   3   -2.94    5.14
 -14  -2  -2   14.17    5.04
  14   2   2   16.37    4.72
 -13  -3  -1   67.17    5.25
  13   3   1   63.49    4.93
 -12  -4   0   93.19    4.83
  12   4   0  107.78    7.24
 -11  -5   1   35.05    3.25
  11   5  -1   38.62    4.62
 -10  -6   2  120.38    4.72
  10   6  -2  118.49    4.41
  -9  -7   3  130.24    9.13
   9   7  -3  152.70    6.40
  -8  -8   4   76.82    5.25
   8   8  -4   69.69    5.14
  -7  -9   5  274.96   11.23
   7   9  -5  255.97   11.12
  -6 -10   6   76.82    6.72
   6  10  -6   71.47    7.03
  -5 -11   7   43.87    6.72
   5  11  -7   56.15    7.56
  -4 -12   8   26.45    7.56
   4  12  -8   23.51    8.19
  -3 -13   9   20.99    7.66
   3  13  -9   27.81    7.14
  -2 -14  10   86.69    9.76
   2  14 -10   90.57   10.39
  -1 -15  11    0.84    9.66
   1  15 -11  -10.70   11.23
   0 -16  12   52.26   10.28
   0  16 -12   47.23   10.07
   1 -17  13   -0.42   10.81
  -1  17 -13   13.96   11.54
   2 -18  14   -3.15   10.70
  -2  18 -14  -11.33   12.07
   3 -19  15    3.67   12.07
  -3  19 -15   12.38   14.27
   4 -20  16    1.26   10.07
  -4  20 -16   -8.61   11.23
   5 -21  17   -3.25   12.17
  -5  21 -17    5.25   14.48
   6 -22  18    7.03   11.02
  -6  22 -18   -3.36   12.70
   7 -23  19  -15.85   11.23
  -7  23 -19   11.23   12.70
   8 -24  20    3.36   11.86
  -8  24 -20   -9.13   13.96
   9 -25  21    3.04   10.60
  -9  25 -21    0.10   12.91
  10 -26  22    1.57    9.03
 -10  26 -22   -1.89   12.28
  11 -27  23    5.14    9.76
 -11  27 -23   -9.97   14.06
  12 -28  24   -1.26    8.82
 -12  28 -24   -2.10   10.07
  13 -29  25    0.31    7.87
 -13  29 -25   10.39   13.85
  32 -18  22   -2.94    7.03
 -31  17 -21    3.25   15.85
  31 -17  21    1.36    7.87
 -30  16 -20    0.00    8.08
  30 -16  20   -0.10    4.72
 -29  15 -19    2.83   10.60
  29 -15  19    1.05    6.30
 -28  14 -18   -4.51   12.49
  28 -14  18    3.99    8.40
 -27  13 -17   -4.72   12.49
  27 -13  17   -2.94    8.29
 -26  12 -16   -2.73   11.02
  26 -12  16    4.93    9.66
 -25  11 -15    5.46   14.27
  25 -11  15   -3.25    9.76
 -24  10 -14    0.84   11.33
  24 -10  14   -1.99    9.34
 -23   9 -13   23.72   12.17
  23  -9  13   10.28    8.71
 -22   8 -12   -0.52   10.28
  22  -8  12    3.46    9.34
 -21   7 -11   54.57   12.28
  21  -7  11   40.93   11.02
 -20   6 -10   26.76   10.81
  20  -6  10   22.56    9.03
 -19   5  -9  139.48   13.64
  19  -5   9  114.18   17.21
 -18   4  -8    0.63    8.71
  18  -4   8   -5.67    9.13
 -17   3  -7   60.55    9.87
  17  -3   7   63.60    9.45
 -16   2  -6   83.85    9.13
  16  -2   6   73.15    8.19
 -15   1  -5   18.58    7.03
  15  -1   5   21.51    6.40
 -14   0  -4  504.69   24.24
 -13  -1  -3   63.91    6.40
  13   1   3   62.44    5.98
 -12  -2  -2  202.02    9.13
  12   2   2  202.34    8.29
 -11  -3  -1   -1.36    3.67
  11   3   1   -3.36    3.36
  10   4   0  206.54    6.61
  -9  -5   1  264.89   11.12
   9   5  -1  264.57   11.02
  -8  -6   2  229.42   11.65
   8   6  -2  324.71   13.85
  -7  -7   3  963.84   41.14
  -6  -8   4   15.85    3.99
   6   8  -4   13.12    4.51
  -5  -9   5 1661.11   67.48
  -4 -10   6  206.43   11.23
   4  10  -6  190.90   10.91
  -3 -11   7  571.02   29.60
   3  11  -7  518.23   28.65
  -2 -12   8  142.20   10.49
   2  12  -8  131.08   10.70
  -1 -13   9   24.66    7.87
   1  13  -9   19.42    7.87
   0 -14  10  563.25   22.98
   0  14 -10  587.29   23.61
   1 -15  11   -1.05    8.92
  -1  15 -11    5.56    8.82
   2 -16  12  253.76   15.53
  -2  16 -12  248.10   16.16
   3 -17  13   14.69    9.87
  -3  17 -13   28.97   12.59
   4 -18  14   35.05   12.70
  -4  18 -14   69.79   14.27
   5 -19  15   22.04   10.49
  -5  19 -15    8.92   11.96
   6 -20  16    1.57   12.07
  -6  20 -16    3.36   13.54
   7 -21  17   32.85   11.75
  -7  21 -17   35.26   13.64
   8 -22  18   -4.09   11.23
  -8  22 -18    5.98   16.16
   9 -23  19    6.30   11.02
  -9  23 -19   17.32   13.75
  10 -24  20    0.21   11.12
 -10  24 -20    1.47   13.33
  11 -25  21    8.92   10.18
 -11  25 -21    0.63   13.33
  12 -26  22   -1.15    9.13
 -12  26 -22    3.78   12.38
  13 -27  23    0.21    7.98
 -13  27 -23    3.15   12.38
  14 -28  24   11.02    9.24
 -14  28 -24   -3.04   10.18
  15 -29  25    1.05    5.98
 -15  29 -25    3.99    8.40
 -30  18 -22   -3.78   10.60
  30 -18  22   -0.10    2.62
 -29  17 -21    1.99   10.28
  29 -17  21    1.26    5.35
 -28  16 -20   -4.72   11.23
  28 -16  20   -0.21    5.46
 -27  15 -19   -3.67   11.23
  27 -15  19   -2.10    6.72
 -26  14 -18    8.19   14.59
  26 -14  18   -4.51   10.91
 -25  13 -17    5.56   11.75
  25 -13  17   -5.98    9.24
 -24  12 -16    1.78   12.17
  24 -12  16   11.86   10.39
 -23  11 -15   -3.99   13.33
  23 -11  15  -11.23   10.28
 -22  10 -14    4.62   11.75
  22 -10  14    8.08   10.91
 -21   9 -13   -1.47   11.33
  21  -9  13   18.58    9.55
 -20   8 -12   -8.92   11.33
  20  -8  12    9.34    9.45
 -19   7 -11   -2.62   11.96
  19  -7  11    0.63    9.97
 -18   6 -10    2.62   10.07
  18  -6  10   -2.31    8.19
 -17   5  -9    9.03    8.92
  17  -5   9    1.15    8.19
 -16   4  -8   27.81    8.61
  16  -4   8   20.25    7.45
 -15   3  -7   -1.57    8.71
  15  -3   7    0.10    8.08
 -14   2  -6   99.60    8.92
  14  -2   6  113.03    7.87
 -13   1  -5   54.05    7.98
  13  -1   5   54.89    6.93
 -12   0  -4  110.82    7.14
  12   0   4   98.65    6.82
 -11  -1  -3   -0.21    4.51
  11   1   3    1.26    4.20
 -10  -2  -2  216.93    8.61
  10   2   2  215.98    8.40
  -9  -3  -1   28.02    3.36
   9   3   1   31.90    3.25
  -7  -5   1  174.63    8.08
  -6  -6   2   54.15    3.67
   6   6  -2   54.36    3.88
   5   7  -3  258.28   14.69
  -4  -8   4  181.87    9.24
   4   8  -4  180.41    9.55
  -3  -9   5   33.16    5.88
   3   9  -5   31.48    5.98
  -2 -10   6  121.74    8.40
   2  10  -6  123.73    8.29
  -1 -11   7   20.05    6.93
   1  11  -7   19.84    6.72
   0 -12   8  150.39   10.70
   0  12  -8  141.26   11.33
   1 -13   9   29.18    7.45
  -1  13  -9   42.82    9.03
   2 -14  10   99.91   10.70
  -2  14 -10   89.10   10.91
   3 -15  11   -7.66    9.66
  -3  15 -11   -1.05    9.03
   4 -16  12   -4.30   10.60
  -4  16 -12    9.24   11.44
   5 -17  13  -17.74   11.75
  -5  17 -13   -3.15   12.28
   6 -18  14  -15.11   10.49
  -6  18 -14  -13.75   11.33
   7 -19  15    7.14    9.97
  -7  19 -15    7.45   11.86
   8 -20  16   -9.66   12.59
  -8  20 -16   -3.78   14.59
   9 -21  17   -3.46   11.96
  -9  21 -17   -0.73   13.54
  10 -22  18    9.66   11.44
 -10  22 -18   -2.41   13.96
  11 -23  19    5.25   13.75
 -11  23 -19   -2.20   16.58
  12 -24  20    1.26   10.07
 -12  24 -20  -13.01   13.12
  13 -25  21    1.15   10.18
 -13  25 -21   -7.45   14.27
  14 -26  22    1.89    8.92
 -14  26 -22   15.01   14.17
  15 -27  23    1.57    8.61
 -15  27 -23    5.35   12.59
  16 -28  24    1.89    7.87
 -16  28 -24    2.41   12.07
 -29  19 -23   -1.47    8.71
  29 -19  23    0.84    5.77
 -28  18 -22   13.96   10.18
  28 -18  22   -1.78    4.83
 -27  17 -21  -14.69   11.33
  27 -17  21   -1.68    7.24
 -26  16 -20   -3.88   11.33
  26 -16  20    4.51    7.77
 -25  15 -19   -2.62   12.17
  25 -15  19   -6.61    9.03
 -24  14 -18   -9.97   15.95
  24 -14  18    2.83   11.96
 -23  13 -17   -4.83   12.17
  23 -13  17   -6.09    9.97
 -22  12 -16   11.96   13.96
  22 -12  16   -0.94   12.59
 -21  11 -15    5.88   14.27
  21 -11  15   -0.31   10.49
 -20  10 -14    9.87   12.17
  20 -10  14    5.46    9.87
 -19   9 -13    0.73   11.23
  19  -9  13    5.88    9.87
 -18   8 -12   18.79    9.97
  18  -8  12   14.27    8.61
 -17   7 -11   48.59   12.07
  17  -7  11   54.68   10.70
 -16   6 -10   21.72   10.39
  16  -6  10   17.74    8.50
 -15   5  -9   56.15   11.02
  15  -5   9   67.59   10.07
 -14   4  -8   14.38    8.61
  14  -4   8    7.87    7.14
 -13   3  -7    5.25    6.09
  13  -3   7   -1.05    6.19
  12  -2   6  353.57   16.06
 -11   1  -5   47.96    5.88
  11  -1   5   44.18    5.67
 -10   0  -4  196.78    9.97
  10   0   4  207.38    9.97
  -9  -1  -3   26.34    4.41
   9   1   3   22.77    4.30
  -7  -3  -1    8.92    3.36
  -5  -5   1  762.34   20.99
  -4  -6   2   94.03    7.77
   4   6  -2   84.59    5.56
  -3  -7   3  331.63   18.68
   3   7  -3  344.65   13.96
  -2  -8   4   35.16    6.09
   2   8  -4   46.81    5.67
  -1  -9   5  245.79   12.17
   1   9  -5  210.63   15.53
   0 -10   6   43.97    7.24
   0  10  -6   40.61    6.72
   1 -11   7   15.43    6.72
  -1  11  -7   24.98    7.14
   2 -12   8  138.22   10.07
  -2  12  -8  125.20   12.07
   3 -13   9   15.22    7.98
  -3  13  -9   27.50    9.03
   4 -14  10  241.38   16.06
  -4  14 -10  247.99   15.32
   5 -15  11   12.70    9.34
  -5  15 -11   14.80   10.49
   6 -16  12   25.82    9.97
  -6  16 -12   25.40   11.86
   7 -17  13    9.97   11.33
  -7  17 -13   -7.03   11.96
   8 -18  14   -3.88   10.07
  -8  18 -14   -5.67   11.33
   9 -19  15   27.29   11.75
  -9  19 -15   -8.61   15.43
  10 -20  16    4.72   11.65
 -10  20 -16   -1.68   11.96
  11 -21  17   13.85   13.01
 -11  21 -17   25.19   14.90
  12 -22  18    5.35   11.86
 -12  22 -18   -2.73   13.64
  13 -23  19   11.33   11.33
 -13  23 -19   14.80   14.59
  14 -24  20    8.29   11.86
 -14  24 -20  -23.40   21.83
  15 -25  21   -7.66    9.34
 -15  25 -21   -8.19   17.84
  16 -26  22   -0.31    9.55
 -16  26 -22   11.23   22.14
  17 -27  23   -0.10   14.17
 -17  27 -23   -3.36   17.21
  18 -28  24    0.10   13.01
 -18  28 -24   -3.04   14.17
 -28  20 -24    0.10    7.77
  28 -20  24   -1.26    4.20
 -27  19 -23    1.99   11.12
  27 -19  23    2.62    7.14
 -26  18 -22   -3.46   10.49
  26 -18  22   -9.45    7.24
 -25  17 -21   -4.30   11.96
  25 -17  21    5.04    9.45
 -24  16 -20    1.57   14.17
  24 -16  20   -2.73   10.18
 -23  15 -19    5.14   12.80
  23 -15  19   -8.50    9.76
 -22  14 -18   12.17   15.53
  22 -14  18   -3.46   11.33
 -21  13 -17   -9.76   12.70
  21 -13  17    3.57   10.70
 -20  12 -16   17.63   13.33
  20 -12  16   11.65   13.01
 -19  11 -15   -4.09   11.75
  19 -11  15   -0.73    9.87
 -18  10 -14   24.35   11.65
  18 -10  14   14.80    9.45
 -17   9 -13  -18.47   13.64
  17  -9  13  -11.54   10.07
 -16   8 -12   12.38   10.18
  16  -8  12   21.20    9.45
 -15   7 -11    3.46   11.44
  15  -7  11   20.15   10.81
 -14   6 -10   -3.57    9.03
  14  -6  10    3.78    7.87
 -13   5  -9   88.58    9.66
  13  -5   9   97.08    8.61
 -12   4  -8   22.35    8.92
  12  -4   8   16.69    7.56
 -10   2  -6  118.59    9.03
  10  -2   6  116.70    8.92
  -9   1  -5  258.80   18.05
   9  -1   5  250.30   11.75
  -8   0  -4  305.19   13.64
   8   0   4  315.16   12.70
   7   1   3    4.09    5.77
  -6  -2  -2  199.30    7.87
   6   2   2  195.73    7.24
  -5  -3  -1    8.08    1.89
   5   3   1   11.23    2.10
  -4  -4   0 4380.31  144.20
   4   4   0 4509.71  147.77
  -3  -5   1    9.55    3.04
   3   5  -1   12.59    3.15
  -2  -6   2  223.22   10.49
   2   6  -2  206.64    9.13
  -1  -7   3    4.09    4.62
   1   7  -3    1.78    5.67
   0  -8   4  244.63   11.65
   0   8  -4  239.60   11.96
   1  -9   5  257.54   12.91
  -1   9  -5  232.46   11.44
   2 -10   6  117.75    9.55
  -2  10  -6  119.12    9.24
   3 -11   7  551.61   22.67
  -3  11  -7  554.96   23.30
   4 -12   8    5.25    8.29
  -4  12  -8   10.18    9.55
   5 -13   9   89.63    9.97
  -5  13  -9   79.45   10.81
   6 -14  10    5.77    9.66
  -6  14 -10    0.94    9.55
   7 -15  11   -3.67   12.28
  -7  15 -11    0.73   11.54
   8 -16  12    9.87   10.28
  -8  16 -12   -1.36   12.38
   9 -17  13    4.20   10.28
  -9  17 -13   -4.62   12.28
  10 -18  14   15.53   11.12
 -10  18 -14   22.35   17.84
  11 -19  15   -7.35   11.02
 -11  19 -15   -2.20   17.84
  12 -20  16    7.35   12.07
 -12  20 -16    7.98   23.19
  13 -21  17   -2.31   11.54
 -13  21 -17    1.15   19.52
  14 -22  18   -1.78   13.12
 -14  22 -18   -0.31   20.99
  15 -23  19    7.45   18.16
 -15  23 -19   14.90   20.46
  16 -24  20   -6.09   15.01
 -16  24 -20   -3.88   14.17
  17 -25  21   -8.40   16.37
 -17  25 -21   -9.55   13.43
  18 -26  22   -2.10   12.91
 -18  26 -22    6.40   11.75
  19 -27  23    5.77   17.95
 -19  27 -23    0.31   10.49
 -26  20 -24    0.21   10.81
  26 -20  24    1.57    6.19
 -25  19 -23   14.59   10.07
  25 -19  23    1.36    7.24
 -24  18 -22    4.30   11.86
  24 -18  22   -0.21    9.24
 -23  17 -21    3.15   12.91
  23 -17  21    0.52   10.18
 -22  16 -20   22.25   15.43
  22 -16  20   -1.26   10.60
 -21  15 -19    6.19   13.33
  21 -15  19    3.99    9.66
 -20  14 -18   -7.03   15.95
  20 -14  18   23.61   13.33
 -19  13 -17   11.86   13.22
  19 -13  17  -14.80   10.70
 -18  12 -16   -3.36   13.22
  18 -12  16    4.93   11.65
 -17  11 -15    4.93   11.54
  17 -11  15   -1.99   10.07
 -16  10 -14    5.46   11.33
  16 -10  14   14.17   10.60
 -15   9 -13    9.45   11.44
  15  -9  13    4.30   10.28
 -14   8 -12   13.01   10.18
  14  -8  12   21.62    8.82
 -13   7 -11   14.17    9.03
  13  -7  11    2.94    7.98
 -12   6 -10    7.66    8.50
  12  -6  10   -1.36    8.19
 -11   5  -9   83.33   10.07
  11  -5   9   70.21    8.92
  10  -4   8   -1.15    8.50
  -9   3  -7  143.78   10.07
   9  -3   7  154.48   10.07
   8  -2   6  277.17   19.42
  -7   1  -5  170.75   11.02
   7  -1   5  176.52   10.70
  -5  -1  -3    5.14    3.99
   5   1   3   -2.62    3.57
  -4  -2  -2  359.03   11.65
   4   2   2  395.65   12.28
  -3  -3  -1  205.28    8.82
   3   3   1  184.29    5.77
  -2  -4   0  465.02   19.31
   2   4   0  413.70   12.70
   1   5  -1    6.19    3.67
   0  -6   2  524.63   19.63
   0   6  -2  441.73   16.58
   1  -7   3   -7.35    7.03
  -1   7  -3    9.34    9.76
   2  -8   4   29.81    5.98
  -2   8  -4   26.66    6.61
   3  -9   5   36.94    6.72
  -3   9  -5   37.36    6.82
   4 -10   6  208.11   12.59
  -4  10  -6  208.53   12.91
   5 -11   7   69.90    9.55
  -5  11  -7   58.35    9.13
   6 -12   8   13.22    8.92
  -6  12  -8   29.18    9.55
   7 -13   9   62.34    9.97
  -7  13  -9   55.10   14.06
   8 -14  10   -3.67   10.07
  -8  14 -10  -15.74   14.38
   9 -15  11   12.17   10.81
  -9  15 -11   -9.76   20.15
  10 -16  12    4.93   11.54
 -10  16 -12    1.78   15.53
  11 -17  13   -5.04   10.49
 -11  17 -13   11.23   17.74
  12 -18  14   25.61   19.73
 -12  18 -14   -9.13   16.06
  13 -19  15   -7.77   18.68
 -13  19 -15   -4.41   13.33
  14 -20  16  -11.65   17.11
 -14  20 -16   25.40   15.43
  15 -21  17   21.30   22.14
 -15  21 -17    4.30   13.85
  16 -22  18    8.82   17.21
 -16  22 -18    9.34   14.17
  17 -23  19    5.67   10.49
 -17  23 -19    2.73   14.17
  18 -24  20   -0.10    8.40
 -18  24 -20   -1.26   12.80
  19 -25  21   -0.42    8.82
 -19  25 -21   -0.31   11.86
  20 -26  22   -5.04    8.71
 -20  26 -22    3.99   12.38
 -21  27 -23    4.51   16.27
 -25  21 -25    5.67   11.54
  25 -21  25   -2.31    6.51
 -24  20 -24   -3.99   14.48
  24 -20  24    3.36    7.77
 -23  19 -23   -5.46   11.65
  23 -19  23   -0.84    8.29
 -22  18 -22   -0.10   13.12
  22 -18  22   -2.52    8.71
 -21  17 -21    0.42   13.85
  21 -17  21   -3.88   10.70
 -20  16 -20   -3.67   15.22
  20 -16  20    5.46   11.33
 -19  15 -19   -8.61   13.54
  19 -15  19    0.94   11.12
 -18  14 -18   38.62   15.22
  18 -14  18   20.57   12.80
 -17  13 -17   10.28   12.17
  17 -13  17  -14.90   10.39
 -16  12 -16   51.21   14.17
  16 -12  16   58.46   12.80
 -15  11 -15   -9.34   12.38
  15 -11  15    6.40   10.81
 -14  10 -14  100.23   15.43
  14 -10  14  100.12   13.01
 -13   9 -13    5.67   10.39
  13  -9  13    7.77    8.71
 -12   8 -12  102.64   12.80
  12  -8  12  100.33   12.17
 -11   7 -11  197.30   14.06
  11  -7  11  189.75   14.27
 -10   6 -10   58.35   10.18
  10  -6  10   38.10    8.50
  -9   5  -9 2097.91   96.03
   9  -5   9 2190.57   96.03
  -8   4  -8   79.03    9.03
   8  -4   8   77.45    7.77
  -7   3  -7 1013.69   51.95
   7  -3   7  990.81   50.90
  -6   2  -6   50.48    7.03
   6  -2   6   41.45    6.82
  -3  -1  -3  158.79    7.77
   3   1   3  175.47    7.87
  -1  -3  -1   14.59    1.99
   1   3   1   12.59    2.62
   1  -5   1   -2.31    5.25
  -1   5  -1    4.41    5.25
   2  -6   2  225.95   12.38
  -2   6  -2  216.72   11.44
   3  -7   3  324.08   14.80
  -3   7  -3  325.13   21.51
   4  -8   4  201.81   11.86
  -4   8  -4  198.04   15.74
   6 -10   6   76.09    7.77
  -6  10  -6   76.30   12.17
   7 -11   7  339.19   16.69
  -7  11  -7  358.08   25.82
   8 -12   8   49.54   15.74
  -8  12  -8   33.79   13.64
   9 -13   9   16.69   14.48
  -9  13  -9   22.25   10.49
  10 -14  10   75.67   14.59
 -10  14 -10   26.34   11.44
  11 -15  11   -7.24   14.90
 -11  15 -11  -13.22   11.54
  12 -16  12   58.98   19.52
 -12  16 -12   71.89   14.38
  13 -17  13    4.72   10.81
 -13  17 -13    1.89   12.28
  14 -18  14   48.59   12.59
 -14  18 -14   18.89   15.11
  15 -19  15    1.89   12.38
 -15  19 -15   -5.25   15.32
  16 -20  16    2.31   11.12
 -16  20 -16    0.21   14.38
  17 -21  17    1.05   12.17
 -17  21 -17    1.36   13.64
  18 -22  18   -2.94   10.81
 -18  22 -18   -9.45   14.06
  19 -23  19   14.27    9.87
 -19  23 -19    9.87   13.33
  20 -24  20   -3.36   10.28
 -20  24 -20  -19.42   14.17
  21 -25  21    3.78    9.34
 -21  25 -21   -6.61   11.86
  22 -26  22    2.83    7.66
 -22  26 -22    2.62   10.07
 -23  21 -25   -9.87   15.64
  23 -21  25    7.03    6.72
 -22  20 -24   -4.30   11.23
  22 -20  24   -4.51    7.66
 -21  19 -23   -1.36   13.01
  21 -19  23    3.99    8.92
 -20  18 -22    7.98   11.65
  20 -18  22    1.15    9.13
 -19  17 -21   -5.88   13.12
  19 -17  21   -0.63   11.02
 -18  16 -20   -7.24   13.22
  18 -16  20   14.17   10.91
 -17  15 -19   11.44   13.01
  17 -15  19    8.29   10.60
 -16  14 -18   19.94   12.91
  16 -14  18    7.98   11.33
 -15  13 -17    3.57   14.48
  15 -13  17    6.09   10.60
 -14  12 -16   28.34   12.91
  14 -12  16   13.75   14.17
 -13  11 -15    4.09   11.65
  13 -11  15  -14.27   10.18
 -12  10 -14   22.04   15.53
  12 -10  14   40.19   13.12
 -11   9 -13   19.00   11.54
  11  -9  13   30.75   10.70
 -10   8 -12   46.07   10.81
  10  -8  12   59.82    9.66
  -9   7 -11   53.21    9.76
   9  -7  11   51.95    8.61
  -8   6 -10   56.36    9.13
   8  -6  10   62.44    9.13
  -7   5  -9  279.58   15.43
   7  -5   9  299.94   15.11
  -6   4  -8   13.54    8.08
   6  -4   8   21.20    7.56
  -5   3  -7  295.85   14.80
   5  -3   7  341.71   16.27
  -4   2  -6   99.18    8.29
   4  -2   6  115.55    8.82
  -3   1  -5    2.41    4.51
   3  -1   5   13.96    4.83
  -2   0  -4  340.03   13.43
   2   0   4  350.74   13.75
  -1  -1  -3    8.50    2.31
   1   1   3   10.28    2.10
   0  -2  -2 2533.44  103.69
   0   2   2 2558.84  103.58
   1  -3  -1   10.49    2.52
  -1   3   1    6.72    3.04
   2  -4   0  408.35   21.83
  -2   4   0  411.50   22.25
   3  -5   1    4.62    5.56
  -3   5  -1   16.37    9.87
  -4   6  -2   99.49   11.96
   5  -7   3  312.64   22.35
  -5   7  -3  302.25   21.62
   6  -8   4   21.51    9.34
  -6   8  -4   15.74    7.03
   7  -9   5  260.06   21.62
  -7   9  -5  268.77   15.11
   8 -10   6   40.72   12.70
  -8  10  -6   62.23   15.11
   9 -11   7   51.00   14.27
  -9  11  -7   46.81   10.49
  10 -12   8   44.81   11.44
 -10  12  -8   51.95   12.59
  11 -13   9    2.10    8.92
 -11  13  -9    5.77   10.70
  12 -14  10   10.60   10.39
 -12  14 -10   18.68   11.75
  13 -15  11    4.83   11.12
 -13  15 -11   26.13   13.22
  14 -16  12   16.06   11.86
 -14  16 -12   30.02   12.59
  15 -17  13  -14.80   12.80
 -15  17 -13   12.49   13.64
  16 -18  14    6.82   11.65
 -16  18 -14   -8.82   13.33
  17 -19  15    5.56   13.85
 -17  19 -15    3.36   15.53
  18 -20  16    8.50   10.81
 -18  20 -16   19.21   14.80
  19 -21  17    4.93   10.70
 -19  21 -17   -2.41   13.75
  20 -22  18    5.77   10.60
 -20  22 -18    8.92   12.17
  21 -23  19   -0.21   10.07
 -21  23 -19   -7.45   13.33
  22 -24  20    2.41    9.97
 -22  24 -20   -1.57   10.07
  23 -25  21    0.94    7.03
 -23  25 -21   -1.05   10.70
  22 -22  26   17.42   10.60
 -21  21 -25   -2.83   17.11
  21 -21  25    6.61    9.66
 -20  20 -24    3.57    9.66
  20 -20  24   -1.05    8.50
 -19  19 -23   -9.13   20.67
 -18  18 -22   -6.72   13.12
  18 -18  22    3.88    8.92
 -17  17 -21    7.35   13.75
  17 -17  21   -9.97   10.81
 -16  16 -20   17.84   14.48
  16 -16  20   38.31   17.21
 -15  15 -19   10.18   13.96
  15 -15  19    6.30   15.43
 -14  14 -18   41.14   14.17
  14 -14  18   39.78   12.07
 -13  13 -17   -3.04   17.63
  13 -13  17    8.19   13.96
 -12  12 -16   93.09   22.14
  12 -12  16  110.30   19.73
 -11  11 -15   20.88   11.75
  11 -11  15   -8.19   10.18
 -10  10 -14   53.21   16.58
  10 -10  14   53.63    9.87
  -9   9 -13    9.66    9.87
   9  -9  13   26.03   11.86
  -8   8 -12   34.74    9.76
   8  -8  12   36.63    9.03
  -7   7 -11  353.04   17.95
   7  -7  11  364.38   18.58
  -6   6 -10   84.59    9.24
   6  -6  10   91.30    8.82
  -5   5  -9 1789.25   80.08
   5  -5   9 1790.09   58.56
  -4   4  -8  189.96   11.12
   4  -4   8  216.51   17.74
  -3   3  -7  363.12   15.32
   3  -3   7  335.52   23.30
  -2   2  -6  206.64   11.33
   2  -2   6  209.79   17.00
  -1   1  -5    8.08    5.14
   1  -1   5   17.84    6.09
   0   0   4 6442.32  236.66
  -1   1   3   17.95    3.04
  -2   2   2 9999.00  335.31
   3  -3  -1  180.62   14.69
  -3   3   1  184.18   10.07
   4  -4   0 4512.54  183.24
  -4   4   0 4338.54  169.60
  -5   5  -1  827.51   32.22
   6  -6   2   23.61    9.55
  -6   6  -2   58.04    7.98
   7  -7   3 1017.68   53.84
   8  -8   4   68.43    8.19
  -8   8  -4   83.85    9.24
  -9   9  -5 2004.08   89.10
  10 -10   6   42.82    9.55
 -10  10  -6   46.70    8.92
  11 -11   7  177.89   14.27
 -11  11  -7  182.08   15.64
  12 -12   8  114.18   12.70
 -12  12  -8  106.52   12.91
  13 -13   9    6.51   10.39
 -13  13  -9    6.09   10.91
  14 -14  10  123.00   12.91
 -14  14 -10  124.36   14.38
  15 -15  11   13.12   10.70
 -15  15 -11   -6.82   11.86
  16 -16  12   53.00   12.49
 -16  16 -12   56.67   13.12
  17 -17  13   -6.40   12.17
 -17  17 -13   12.80   15.74
  18 -18  14   16.48   11.33
 -18  18 -14   21.72   13.96
  19 -19  15   -4.30   12.38
 -19  19 -15    6.19   14.69
  20 -20  16    2.52   11.75
 -20  20 -16  -14.17   14.48
  21 -21  17    0.52   12.49
 -21  21 -17   -6.09   13.96
  22 -22  18   -1.36   10.49
 -22  22 -18   12.07   12.49
  23 -23  19   -4.09   10.28
 -23  23 -19   -0.21   10.60
  24 -24  20    3.46    4.30
 -24  24 -20    0.21    9.45
  25 -25  21   -0.73    3.78
 -25  25 -21   -3.78    9.34
  21 -23  27   -2.10    8.71
 -20  22 -26  -14.38   17.84
  20 -22  26   -3.67    6.72
 -19  21 -25   11.12   18.26
  19 -21  25   -2.41    8.40
 -18  20 -24    5.46   10.91
  18 -20  24   -2.31   11.44
 -17  19 -23   -2.20   17.32
  17 -19  23    1.78   12.91
 -16  18 -22   -3.78   14.38
  16 -18  22    4.30   15.11
 -15  17 -21   -0.94   13.22
  15 -17  21  -11.65   13.01
 -14  16 -20   20.67   20.36
  14 -16  20    0.73   14.59
 -13  15 -19   41.14   23.09
  13 -15  19    4.62   19.00
 -12  14 -18   16.69   12.28
  12 -14  18   16.79   10.81
 -11  13 -17    6.30   17.63
  11 -13  17   -8.71   13.64
 -10  12 -16    4.20   16.16
  10 -12  16   12.28   13.75
  -9  11 -15   18.37   11.23
   9 -11  15    4.30    9.24
  -8  10 -14   -7.35   10.39
   8 -10  14    8.19   14.17
  -7   9 -13   78.08   10.81
   7  -9  13   59.19   14.38
  -6   8 -12    2.94    8.08
   6  -8  12    9.34   11.54
  -5   7 -11   40.09    8.92
   5  -7  11   57.51   11.44
  -4   6 -10  201.60   13.33
   4  -6  10  211.36   18.05
  -3   5  -9   25.40   10.91
   3  -5   9   52.05   10.49
  -2   4  -8   40.93   10.49
   2  -4   8   35.16    9.55
   1  -3   7   11.65    5.98
   0   2  -6  509.10   25.82
   0  -2   6  512.98   19.94
   1   1  -5    3.99    5.67
  -1  -1   5   -4.20    4.09
   2   0  -4  439.31   21.72
  -2   0   4  403.84   15.22
   3  -1  -3  150.39    7.98
  -3   1   3  156.37    7.77
   4  -2  -2  346.85   14.17
  -4   2   2  351.78   14.17
   5  -3  -1   13.75    4.72
  -5   3   1    8.19    4.30
   6  -4   0  297.95   21.72
   7  -5   1  224.17   13.01
  -7   5  -1  215.77   13.33
   8  -6   2  273.28   14.17
  -8   6  -2  253.66   15.43
   9  -7   3  159.73   11.44
  -9   7  -3  156.48   11.86
  10  -8   4    5.56    7.03
 -10   8  -4    2.83   10.81
  11  -9   5   63.18    9.13
 -11   9  -5   77.56   10.39
  12 -10   6   -3.15   10.49
 -12  10  -6    1.05   11.54
  13 -11   7    4.93    9.66
 -13  11  -7   15.53   11.02
  14 -12   8   15.53   10.70
 -14  12  -8   22.14   11.65
  15 -13   9    6.93   10.81
 -15  13  -9    1.99   12.17
  16 -14  10    0.52   11.12
 -16  14 -10   -1.05   12.28
  17 -15  11   -4.83    9.87
 -17  15 -11   -5.25   11.65
  18 -16  12   -2.41   11.23
 -18  16 -12    6.09   13.12
  19 -17  13  -12.59   11.33
 -19  17 -13    9.76   15.01
  20 -18  14   -7.24   11.96
 -20  18 -14   25.92   15.64
  21 -19  15   17.32   11.65
 -21  19 -15    1.15   14.59
  22 -20  16    1.89   10.70
 -22  20 -16   10.60   13.22
  23 -21  17   -3.04   13.33
 -23  21 -17   -5.67   15.74
  24 -22  18    7.24    9.45
 -24  22 -18   -3.99   12.38
  25 -23  19   -3.04    6.09
 -25  23 -19    6.40   10.39
  26 -24  20    5.14   10.39
 -26  24 -20    4.93   12.07
 -19  23 -27    7.35   13.43
  19 -23  27    1.05    6.82
 -18  22 -26   25.19   20.05
  18 -22  26    3.04   11.44
 -17  21 -25   -0.21   10.81
  17 -21  25    2.20   11.23
 -16  20 -24   -4.51   16.90
  16 -20  24    1.89   12.49
 -15  19 -23   -1.89   18.05
  15 -19  23   14.80   13.75
 -14  18 -22   -3.78   23.30
  14 -18  22   26.13   16.90
 -13  17 -21   12.80   20.36
  13 -17  21   -2.73   14.90
 -12  16 -20    6.72   18.58
  12 -16  20   -2.94   14.59
 -11  15 -19   11.44   18.58
 -10  14 -18   12.91   17.95
  -9  13 -17    6.40   21.93
  -8  12 -16   10.18   20.67
  -7  11 -15   -6.72   19.84
  -6  10 -14  -14.27   13.96
   6 -10  14    6.82   12.28
  -5   9 -13   96.24   14.27
   5  -9  13   74.62   10.07
  -4   8 -12    8.82   13.43
   4  -8  12   13.96    8.08
  -3   7 -11  615.41   34.74
   3  -7  11  606.18   22.88
  -2   6 -10  125.31   15.64
   2  -6  10  136.01    9.55
  -1   5  -9  268.77   17.84
   1  -5   9  270.45   13.33
   0   4  -8  254.92   12.49
   0  -4   8  258.49   11.12
   1   3  -7   -0.52    6.19
  -1  -3   7    7.45    7.77
   2   2  -6  207.59   10.60
  -2  -2   6  199.40   10.28
   3   1  -5   15.32    5.56
  -3  -1   5   17.00    5.25
   5  -1  -3   15.11    4.20
  -5   1   3    9.97    4.20
   6  -2  -2  217.45   13.85
  -6   2   2  187.33    9.87
   7  -3  -1   -0.10    4.93
  -7   3   1    4.09    7.87
   8  -4   0  305.50   14.48
  -8   4   0  345.59   15.32
   9  -5   1  276.43   14.17
  -9   5  -1  257.86   14.38
  10  -6   2  129.09   10.49
 -10   6  -2  118.70   11.02
  11  -7   3  600.30   33.06
 -11   7  -3  597.99   33.48
  12  -8   4   14.27    7.87
 -12   8  -4   18.26    8.19
  13  -9   5   86.37    9.76
 -13   9  -5   92.77   11.12
  14 -10   6   13.22    9.87
 -14  10  -6    4.41   10.39
  15 -11   7   -5.04    9.87
 -15  11  -7   13.01   11.33
  16 -12   8    1.89   10.91
 -16  12  -8   14.80   12.91
  17 -13   9    5.35   10.91
 -17  13  -9  -12.80   13.01
  18 -14  10   29.07   12.70
 -18  14 -10   35.89   14.59
  19 -15  11    5.14   10.18
 -19  15 -11    3.04   11.44
  20 -16  12   15.64   11.33
 -20  16 -12   -5.35   13.75
  21 -17  13   10.81   10.81
 -21  17 -13   -7.87   14.48
  22 -18  14    3.99   11.44
 -22  18 -14    2.83   14.38
  23 -19  15   16.27   13.43
 -23  19 -15   -6.40   15.22
  24 -20  16   -8.29    9.76
 -24  20 -16    8.19   13.64
  25 -21  17   -3.04   10.60
 -25  21 -17    6.19   12.49
  26 -22  18    4.51   14.17
 -26  22 -18    5.77   12.07
  27 -23  19    0.21    5.98
 -27  23 -19   -6.09    8.82
  28 -24  20    5.77    6.82
 -28  24 -20   -0.31    7.66
  18 -24  28   -2.41    6.93
 -17  23 -27   -5.67   12.07
  17 -23  27   -6.82    8.40
 -16  22 -26   -6.93   11.54
  16 -22  26    4.09    8.08
 -15  21 -25   -5.46   16.90
  15 -21  25    2.52    6.19
 -14  20 -24   14.90   20.99
 -13  19 -23   12.17   19.63
 -12  18 -22    1.05   15.11
  12 -18  22   12.17   21.72
 -11  17 -21   20.78   20.99
  -9  15 -19  -11.96   17.84
   9 -15  19   10.70   11.44
   8 -14  18   -7.14   12.91
  -7  13 -17   21.83   16.90
   7 -13  17    2.20   10.18
   6 -12  16   44.81   10.18
   5 -11  15   10.60   12.91
  -4  10 -14  245.79   14.27
   4 -10  14  238.55   14.27
  -3   9 -13   10.49    8.50
   3  -9  13   26.55    7.98
  -2   8 -12  123.63   11.02
   2  -8  12  138.53   11.02
  -1   7 -11   14.48    8.08
   1  -7  11    5.46    7.56
   0   6 -10   33.79    7.77
   0  -6  10   37.36    6.61
   1   5  -9  278.22   13.22
  -1  -5   9  260.80   12.17
   2   4  -8   41.45    7.03
  -2  -4   8   44.92    6.72
   3   3  -7  322.08   14.48
  -3  -3   7  339.40   15.64
   4   2  -6   88.68   11.96
  -4  -2   6   89.10    8.82
   5   1  -5  723.09   36.52
  -5  -1   5  842.63   43.34
   6   0  -4  289.24   16.48
  -6   0   4  287.66   16.79
   8  -2  -2  600.62   20.05
  -8   2   2  641.97   30.02
   9  -3  -1   25.40    5.46
  -9   3   1   30.85    5.88
  10  -4   0  231.93   12.07
 -10   4   0  216.09   11.33
  11  -5   1   50.69    7.45
 -11   5  -1   38.52    7.14
  12  -6   2  357.77   15.53
 -12   6  -2  370.15   17.21
  13  -7   3    4.20    7.45
 -13   7  -3   -0.73    8.71
  14  -8   4   12.70    8.29
 -14   8  -4   28.02    8.82
  15  -9   5   60.66   10.18
 -15   9  -5   53.42   11.86
  16 -10   6   24.14    9.76
 -16  10  -6   17.32   11.86
  17 -11   7   36.84   10.81
 -17  11  -7   57.41   12.49
  18 -12   8   13.12   10.18
 -18  12  -8    1.47   12.07
  19 -13   9   15.74   10.18
 -19  13  -9   21.83   13.01
  20 -14  10    7.98   12.38
 -20  14 -10   -3.04   15.01
  21 -15  11   -5.35   11.96
 -21  15 -11   -8.40   13.43
  22 -16  12    3.36    9.97
 -22  16 -12    2.52   13.33
  23 -17  13   -2.31   14.38
 -23  17 -13   13.96   13.85
  24 -18  14    1.36    9.87
 -24  18 -14   -5.67   13.12
  25 -19  15    5.88   11.65
 -25  19 -15    5.04   13.96
  26 -20  16   15.74   10.39
 -26  20 -16   -1.15   12.59
  27 -21  17   -0.84    6.82
 -27  21 -17   -9.13    9.76
  28 -22  18   -4.41    8.08
 -28  22 -18   -4.41   11.44
  29 -23  19    1.68   10.70
 -29  23 -19   -1.47    8.29
 -16  24 -28    3.78   14.06
  16 -24  28   -7.77   12.07
 -15  23 -27    0.63   11.54
  15 -23  27    9.34   12.49
 -14  22 -26   10.18   13.33
  14 -22  26   -2.73    7.14
 -13  21 -25   31.27   20.57
  13 -21  25    2.10    9.76
 -12  20 -24   -0.52   19.21
  12 -20  24   14.38   10.49
 -11  19 -23    8.08   24.14
  11 -19  23   13.43   12.28
 -10  18 -22   -1.57   18.37
  10 -18  22    5.88   10.81
  -9  17 -21   -2.73   18.58
   9 -17  21    5.56   11.23
  -8  16 -20   -6.61   14.27
   8 -16  20    2.10   11.86
  -7  15 -19   11.12   12.17
   7 -15  19   -4.72   11.23
  -6  14 -18   -5.88   11.33
   6 -14  18   -9.13   10.18
  -5  13 -17    7.66   11.96
   5 -13  17   -0.94   16.37
  -4  12 -16    7.56   11.44
   4 -12  16    5.67    9.55
  -3  11 -15    0.42   14.80
   3 -11  15    1.57    9.45
  -2  10 -14   91.83   15.01
   2 -10  14  100.64   10.81
  -1   9 -13   35.16   10.07
   1  -9  13   35.05    8.71
   0   8 -12  171.80   12.28
   0  -8  12  169.91   11.23
   1   7 -11   32.85    8.50
  -1  -7  11   30.85    7.66
   2   6 -10  127.51    8.61
  -2  -6  10  119.96    8.71
   3   5  -9   33.48    6.61
  -3  -5   9   25.61    7.14
   4   4  -8  174.74    9.97
  -4  -4   8  163.19    9.66
   5   3  -7  269.30   13.01
  -5  -3   7  247.99   11.96
   6   2  -6   54.47    6.40
  -6  -2   6   63.07    8.50
   7   1  -5  176.94   12.91
  -7  -1   5  208.64   11.44
   8   0  -4  327.23   13.12
  -8   0   4  321.04   13.01
   9  -1  -3   44.50    7.45
  -9   1   3   21.83    4.83
  10  -2  -2  233.61   10.49
 -10   2   2  210.74   10.39
  11  -3  -1   -2.83    5.88
 -11   3   1    4.20    5.67
  12  -4   0   97.81    7.66
 -12   4   0  122.68    9.13
  13  -5   1   70.31    7.98
 -13   5  -1   51.00    8.50
  14  -6   2  100.64    9.03
 -14   6  -2  116.60   10.18
  15  -7   3    5.04    8.40
 -15   7  -3   -0.31    9.13
  16  -8   4   10.07    9.55
 -16   8  -4   16.16    9.45
  17  -9   5    8.08   15.64
 -17   9  -5    3.78   10.91
  18 -10   6    0.42   11.75
 -18  10  -6    3.67   12.70
  19 -11   7   -0.94   10.49
 -19  11  -7    5.35   12.91
  20 -12   8   12.91   10.28
 -20  12  -8  -15.01   12.28
  21 -13   9    6.30   10.49
 -21  13  -9   14.27   13.01
  22 -14  10    4.72   12.28
 -22  14 -10    7.14   13.85
  23 -15  11    9.55   11.33
 -23  15 -11   11.44   15.74
  24 -16  12    2.31   11.75
 -24  16 -12   -0.21   14.80
  25 -17  13    2.62   10.70
 -25  17 -13  -13.01   13.22
  26 -18  14    1.15    9.66
 -26  18 -14   -9.55   11.33
  27 -19  15    0.73    9.97
 -27  19 -15    6.61   11.44
  28 -20  16   -2.41    9.13
 -28  20 -16    1.26   11.96
  29 -21  17    1.89    7.87
 -29  21 -17   -4.20    9.55
  30 -22  18   -3.04   10.18
 -30  22 -18   -4.09    8.61
 -15  25 -29    1.99   12.38
  15 -25  29    2.94    8.29
 -14  24 -28   -1.15   16.06
  14 -24  28   -6.51   10.91
 -13  23 -27   22.67   17.53
  13 -23  27    2.83    6.09
 -12  22 -26    0.42   15.95
  12 -22  26    0.94    9.24
 -11  21 -25    8.08   13.96
  11 -21  25   -1.15    8.92
 -10  20 -24   -4.83   13.22
  10 -20  24    1.47   10.91
  -9  19 -23    1.47   13.85
   9 -19  23   19.31   11.54
  -8  18 -22   -6.30   13.22
   8 -18  22   12.28   11.54
  -7  17 -21   31.48   15.22
   7 -17  21   29.60   12.80
  -6  16 -20    9.76   13.54
   6 -16  20    6.30   10.70
  -5  15 -19   29.81   13.75
   5 -15  19    4.51   10.07
  -4  14 -18   48.28   16.48
   4 -14  18   61.08   17.42
  -3  13 -17   13.01   19.94
   3 -13  17   20.36   19.31
  -2  12 -16  306.24   17.53
   2 -12  16  300.89   17.11
  -1  11 -15    4.09   11.44
   1 -11  15    9.87    9.76
   0  10 -14  608.28   24.14
   0 -10  14  641.65   25.40
   1   9 -13   24.56    8.92
  -1  -9  13   41.35    8.92
   2   8 -12  106.10    9.87
  -2  -8  12  122.79   10.28
   3   7 -11  496.40   20.57
  -3  -7  11  586.55   23.82
   4   6 -10  185.55   10.70
  -4  -6  10  204.23   11.86
   5   5  -9 1544.10   46.49
  -5  -5   9 1481.44   64.65
   6   4  -8   11.96    5.25
  -6  -4   8    5.98    5.88
   7   3  -7  898.88   41.03
   8   2  -6  281.05   12.28
  -8  -2   6  261.74   12.49
   9   1  -5  286.93   11.44
  -9  -1   5  293.85   12.17
  10   0  -4  199.30    8.82
 -10   0   4  212.20    9.24
  11  -1  -3    5.35    5.25
 -11   1   3   -0.73    5.35
  12  -2  -2  213.36    9.87
 -12   2   2  218.29   11.02
  13  -3  -1   64.96    6.72
 -13   3   1   60.03    7.77
  14  -4   0  582.88   29.28
 -14   4   0  588.44   29.49
  15  -5   1    9.76    7.87
 -15   5  -1   13.33    7.87
  16  -6   2   79.24    9.34
 -16   6  -2   72.10   10.70
  17  -7   3   83.22   10.70
 -17   7  -3   64.23   10.81
  18  -8   4   -2.20    9.55
 -18   8  -4   -3.88    9.55
  19  -9   5  134.86   12.49
 -19   9  -5  132.55   13.43
  20 -10   6   16.06   11.12
 -20  10  -6   35.37   10.60
  21 -11   7   45.34   12.17
 -21  11  -7   47.23   14.17
  22 -12   8   15.01    9.97
 -22  12  -8   -5.56   12.59
  23 -13   9   10.39   10.91
 -23  13  -9    8.71   12.07
  24 -14  10    8.08   11.33
 -24  14 -10   -0.42   13.54
  25 -15  11    3.57   12.38
 -25  15 -11    5.25   14.17
  26 -16  12   -1.15   10.70
 -26  16 -12  -16.90   12.70
  27 -17  13   -2.83    9.13
 -27  17 -13   -5.46    9.87
  28 -18  14    0.42    9.97
 -28  18 -14    9.76   10.28
  29 -19  15   -6.09    8.29
 -29  19 -15    2.41   11.33
  30 -20  16    2.10    7.14
 -30  20 -16    6.19   12.49
 -31  21 -17   -0.94    8.61
 -13  25 -29    0.10   13.22
  13 -25  29    2.10    6.19
 -12  24 -28    5.14   13.01
  12 -24  28   -1.36    5.25
 -11  23 -27    1.15   14.27
  11 -23  27    8.40    9.87
 -10  22 -26    2.52   13.64
  10 -22  26    0.00    9.66
  -9  21 -25    2.94   12.91
   9 -21  25   -1.78   11.23
  -8  20 -24    3.36   13.96
   8 -20  24   18.47   12.91
  -7  19 -23    9.24   13.22
   7 -19  23   19.00   11.12
  -6  18 -22    0.52   13.01
   6 -18  22   12.70   11.96
  -5  17 -21    3.78   12.80
   5 -17  21   -8.29   12.07
  -4  16 -20    8.40   12.07
   4 -16  20    3.99   11.12
  -3  15 -19    3.78   11.65
   3 -15  19   14.06   10.49
  -2  14 -18   10.18   12.91
   2 -14  18    2.73   20.78
  -1  13 -17   -3.15   18.58
   1 -13  17    3.78   18.05
   0  12 -16   62.65   11.86
   0 -12  16   65.38   11.23
   1  11 -15   -8.92   16.58
  -1 -11  15   -1.05    9.76
   2  10 -14  100.12   11.54
  -2 -10  14   95.50   11.33
   3   9 -13   20.46    7.66
  -3  -9  13   20.78    7.77
   4   8 -12   21.72    7.87
  -4  -8  12   22.77    7.56
   5   7 -11   51.74    7.87
  -5  -7  11   49.54    7.56
   6   6 -10   52.16    7.66
  -6  -6  10   76.72    7.66
   7   5  -9  252.08   13.64
  -7  -5   9  249.99   12.91
   8   4  -8   75.56    6.61
  -8  -4   8   68.01   10.49
   9   3  -7  157.74    8.71
  -9  -3   7  142.73    8.40
  10   2  -6  142.73    9.87
 -10  -2   6  127.72   11.02
  11   1  -5   52.68    5.35
 -11  -1   5   42.08    5.67
  12   0  -4  111.45    7.35
 -12   0   4  120.79    7.66
  13  -1  -3   64.86    6.40
 -13   1   3   65.28    7.03
  14  -2  -2   15.95    6.93
 -14   2   2   15.74    6.82
  15  -3  -1    1.78    7.03
 -15   3   1    9.87    7.66
  16  -4   0   22.25    7.66
 -16   4   0   10.18    8.19
  17  -5   1   29.07    7.77
 -17   5  -1   16.27    9.24
  18  -6   2    4.20    9.76
 -18   6  -2   25.61   10.28
  19  -7   3   30.54    9.87
 -19   7  -3   12.80    9.87
  20  -8   4    6.40    8.71
 -20   8  -4   32.85   10.81
  21  -9   5   -2.52    9.34
 -21   9  -5   10.39   10.39
  22 -10   6    9.03   10.07
 -22  10  -6   -2.52   11.23
  23 -11   7   15.53   10.28
 -23  11  -7    8.08   12.17
  24 -12   8    2.73   10.39
 -24  12  -8  -11.02   13.85
  25 -13   9    3.46    9.45
 -25  13  -9   11.44   14.48
  26 -14  10   -0.84   10.39
 -26  14 -10  -12.17   12.28
  27 -15  11   -7.87   11.23
 -27  15 -11    2.20   11.33
  28 -16  12   -8.50   15.22
 -28  16 -12   -2.73   11.12
  29 -17  13   -9.66    9.45
 -29  17 -13   -4.30   10.81
  30 -18  14   -2.41    8.50
 -30  18 -14   -2.10   10.49
  31 -19  15   -3.25    9.55
 -31  19 -15    0.94    9.34
 -32  20 -16    0.00    9.34
 -11  25 -29   14.59   15.22
  11 -25  29   -1.15    5.88
 -10  24 -28  -22.67   21.93
  10 -24  28    0.00    8.40
  -9  23 -27   18.79   17.00
   9 -23  27   -0.63    9.24
  -8  22 -26   -9.24   12.80
   8 -22  26    0.84   10.60
  -7  21 -25   -4.83   13.33
   7 -21  25   -0.94   10.60
  -6  20 -24   -4.83   11.65
   6 -20  24    2.83   11.23
  -5  19 -23   -3.04   14.80
   5 -19  23   19.00   12.17
  -4  18 -22   -7.24   13.01
   4 -18  22  -13.85   11.33
  -3  17 -21    0.94   18.58
   3 -17  21   11.65   17.74
  -2  16 -20  -10.91   16.48
   2 -16  20   -6.82   16.27
  -1  15 -19  -12.49   20.57
   1 -15  19  -11.33   17.21
   0  14 -18   42.71   20.25
   0 -14  18   23.30   19.31
   1  13 -17   -0.84   14.69
  -1 -13  17    1.57    9.24
   2  12 -16  259.22   15.85
  -2 -12  16  281.05   15.22
   3  11 -15    5.77   10.70
  -3 -11  15    0.10    9.45
   4  10 -14  231.62   13.22
  -4 -10  14  244.11   14.17
   5   9 -13   84.48    9.87
  -5  -9  13   83.75    9.03
   6   8 -12   12.07    7.56
  -6  -8  12    0.52    7.87
   7   7 -11  312.53   14.80
  -7  -7  11  298.68   19.84
   8   6 -10   53.42    6.93
  -8  -6  10   42.19    7.87
   9   5  -9 1920.44   77.66
  -9  -5   9 1880.35   75.77
  11   3  -7  599.36   31.17
 -11  -3   7  537.02   28.44
  12   2  -6  371.41   18.16
 -12  -2   6  345.49   17.32
  13   1  -5   52.05    7.77
  14   0  -4  513.40   17.74
 -14   0   4  486.75   17.21
  15  -1  -3    0.10    5.77
 -15   1   3   -1.05    6.40
  16  -2  -2  293.33   12.17
 -16   2   2  298.47   13.01
  17  -3  -1    5.35    7.35
 -17   3   1    3.46    7.77
  18  -4   0  115.13    9.66
 -18   4   0  128.04   10.60
  19  -5   1   64.54    9.24
 -19   5  -1   51.95    8.82
  20  -6   2   19.63    9.03
 -20   6  -2    6.40   10.49
  21  -7   3   52.26    9.45
 -21   7  -3   67.80   11.33
  22  -8   4   -9.87    9.24
 -22   8  -4   16.27   11.23
  23  -9   5   20.88   11.12
 -23   9  -5   12.80   12.17
  24 -10   6   13.12    9.87
 -24  10  -6   -1.78   11.75
  25 -11   7    5.04   10.28
 -25  11  -7   20.99   12.38
  26 -12   8   -4.41    9.45
 -26  12  -8    5.56   12.59
  27 -13   9    0.73    9.66
 -27  13  -9   -7.56   13.54
  28 -14  10    3.46    9.34
 -28  14 -10   14.06   12.59
  29 -15  11   -6.82   10.18
 -29  15 -11    1.36   10.28
  30 -16  12    6.51   10.91
 -30  16 -12    1.05    8.92
  31 -17  13    5.14   11.12
 -31  17 -13    6.30   11.44
  32 -18  14    6.40    8.08
 -32  18 -14    2.83    9.87
 -33  19 -15   -0.94    8.71
  34 -20  16    0.63    9.87
 -34  20 -16   -6.61   12.07
 -10  26 -30    5.56   12.28
  10 -26  30   -0.73    7.03
  -9  25 -29    0.63   15.43
   9 -25  29   -2.52    7.03
  -8  24 -28   16.27   18.37
   8 -24  28    2.20    8.19
  -7  23 -27    3.67   12.17
   7 -23  27   -6.09   10.39
  -6  22 -26    6.19   11.44
   6 -22  26    1.89   10.60
  -5  21 -25   -0.21   11.75
   5 -21  25   -5.46   11.12
  -4  20 -24   12.70   13.22
   4 -20  24   12.91   12.38
  -3  19 -23    7.77   11.96
   3 -19  23    2.41   11.54
  -2  18 -22    8.40   17.74
   2 -18  22   24.14   17.32
  -1  17 -21   -3.57   16.90
   1 -17  21  -20.15   17.00
   0  16 -20   -0.52   20.15
   0 -16  20   22.67   20.78
   1  15 -19   -7.14   14.69
  -1 -15  19   -8.61   16.16
   2  14 -18  -13.54   15.43
  -2 -14  18    5.77   14.48
   3  13 -17    0.00    9.45
  -3 -13  17    9.66    9.13
   4  12 -16   11.44    8.50
  -4 -12  16    2.20    8.61
   5  11 -15   22.14   10.39
  -5 -11  15   16.79    9.45
   6  10 -14    1.57    9.97
  -6 -10  14   -5.14    7.77
   7   9 -13   63.70    8.29
  -7  -9  13   61.50    8.08
   8   8 -12   41.77    8.61
  -8  -8  12   39.15    8.08
   9   7 -11   40.51    6.93
  -9  -7  11   42.61    7.77
  10   6 -10   41.98    6.09
 -10  -6  10   37.05    9.97
  11   5  -9   72.10    9.03
 -11  -5   9   67.27    6.72
  12   4  -8   34.00   10.49
 -12  -4   8   30.02    9.66
  13   3  -7   10.60    9.34
 -13  -3   7    5.35    5.56
  14   2  -6  106.52    7.03
 -14  -2   6  106.00   12.17
  15   1  -5    0.10    5.88
 -15  -1   5    7.45    5.67
  16   0  -4   18.68    5.56
 -16   0   4   20.99    6.30
  17  -1  -3    3.99    6.72
 -17   1   3   10.60    7.45
  18  -2  -2   20.36    7.66
 -18   2   2   10.70    8.40
  19  -3  -1   20.67    7.77
 -19   3   1   23.72    8.50
  20  -4   0    5.67    8.19
 -20   4   0    0.42    9.13
  21  -5   1   26.24    9.45
 -21   5  -1   22.88   10.91
  22  -6   2    0.73    9.34
 -22   6  -2   -2.52   10.18
  23  -7   3   -2.41    9.66
 -23   7  -3    9.97    9.45
  24  -8   4   -4.20    8.29
 -24   8  -4   -1.15   11.86
  25  -9   5   -0.63   10.70
 -25   9  -5    2.83   10.70
  26 -10   6    1.47   10.81
 -26  10  -6   12.91   12.70
  27 -11   7   -9.24   10.60
 -27  11  -7    9.13   13.64
  28 -12   8   -8.19    9.87
 -28  12  -8    0.42   12.59
  29 -13   9    4.20    9.45
 -29  13  -9   -9.24   11.96
  30 -14  10   -4.51    9.66
 -30  14 -10    5.67   12.38
  31 -15  11    0.63   15.32
 -31  15 -11   -2.10   11.96
  32 -16  12   -3.99    8.61
 -32  16 -12    0.42    9.87
 -33  17 -13    0.84   10.28
 -34  18 -14   -7.66   15.43
 -35  19 -15    4.62    8.29
  -8  26 -30  -10.28   11.54
   8 -26  30    3.25    5.35
  -7  25 -29   -0.10   16.58
   7 -25  29    4.83    7.35
  -6  24 -28  -10.70   14.17
   6 -24  28    0.73   10.70
  -5  23 -27   -6.93   11.54
   5 -23  27   -0.10   10.28
  -4  22 -26    4.93   12.07
   4 -22  26   -4.51   10.07
  -3  21 -25   -6.61   12.38
   3 -21  25   -3.78   10.91
  -2  20 -24    2.10   12.38
   2 -20  24   -0.42   11.02
  -1  19 -23   14.69   12.28
   1 -19  23  -10.60   11.44
   0  18 -22  -11.86   12.91
   0 -18  22   -7.77   21.20
   1  17 -21   -0.21   20.25
  -1 -17  21  -11.23   16.79
   2  16 -20   22.25   15.01
  -2 -16  20   16.69   14.80
   3  15 -19   13.12   15.01
  -3 -15  19   17.42   13.85
   4  14 -18   34.53   10.70
  -4 -14  18   41.56   10.28
   5  13 -17    5.35   10.18
  -5 -13  17    1.05    9.87
   6  12 -16   24.77    8.82
  -6 -12  16   25.82    8.50
   7  11 -15   20.46    8.61
  -7 -11  15    0.94    8.82
   8  10 -14   -3.25    9.34
  -8 -10  14    7.24    9.03
   9   9 -13    5.25    7.24
  -9  -9  13   11.65    7.45
  10   8 -12   35.89    6.93
 -10  -8  12   42.08    8.50
  11   7 -11  167.50   10.91
 -11  -7  11  146.30   16.27
  12   6 -10   -0.73    6.61
 -12  -6  10    0.84    6.30
  13   5  -9   90.99   10.81
 -13  -5   9   79.97    7.98
  14   4  -8   30.02    9.87
 -14  -4   8   34.32    9.24
  15   3  -7    2.52    5.46
 -15  -3   7    6.93    6.40
  16   2  -6   73.57    7.14
 -16  -2   6   89.52    7.66
  17   1  -5   26.76    6.72
 -17  -1   5   21.51    6.72
  18   0  -4  116.81    9.13
 -18   0   4  110.30    9.55
  19  -1  -3   10.60    9.87
 -19   1   3   24.14    7.98
  20  -2  -2   56.67    7.77
 -20   2   2   40.09    8.40
  21  -3  -1    6.30    7.77
 -21   3   1  -12.17    9.55
  22  -4   0    5.14    8.40
 -22   4   0   -5.67    9.13
  23  -5   1   13.54    7.77
 -23   5  -1   21.09    8.92
  24  -6   2    1.05    7.98
 -24   6  -2   -8.61   10.28
  25  -7   3   15.74    8.19
 -25   7  -3   -0.52   10.91
  26  -8   4    1.05   10.07
 -26   8  -4   -1.68   11.96
  27  -9   5   17.00    8.82
 -27   9  -5   -3.46   12.07
  28 -10   6    6.19    9.34
 -28  10  -6    5.04   11.44
  29 -11   7   -0.94    9.13
 -29  11  -7   -9.03   11.65
  30 -12   8    1.78    8.71
 -30  12  -8    7.35   11.86
  31 -13   9   12.28    8.40
 -31  13  -9   -4.30   11.65
  32 -14  10    3.57    7.24
 -32  14 -10   10.18   10.60
  33 -15  11   -0.31    7.45
 -33  15 -11    0.10    9.66
 -34  16 -12    5.88   11.44
 -35  17 -13   -3.67   14.38
 -36  18 -14   -5.98    7.66
   7 -27  31   -0.63    7.24
  -6  26 -30   -1.05   16.27
   6 -26  30   -2.31    6.51
  -5  25 -29    3.04   10.91
   5 -25  29    5.56    6.82
  -4  24 -28    3.25   10.60
   4 -24  28   -9.55    8.40
  -3  23 -27    2.52   11.65
   3 -23  27   -2.10   10.49
  -2  22 -26   -0.21   11.44
   2 -22  26   -8.92    9.55
  -1  21 -25   -8.29   16.16
   1 -21  25   -0.21   17.32
   0  20 -24   -5.77   17.74
   0 -20  24  -16.16   21.72
   1  19 -23   12.17   17.74
  -1 -19  23   23.51   17.11
   2  18 -22   -5.04   16.06
  -2 -18  22    5.88   15.43
   3  17 -21   -8.08   17.21
  -3 -17  21    3.99   15.43
   4  16 -20   -2.94   14.90
  -4 -16  20   -8.29   18.05
   5  15 -19   23.72   11.33
  -5 -15  19   19.52    9.76
   6  14 -18   -0.52    9.34
  -6 -14  18   -5.35    8.82
   7  13 -17   -7.14    9.55
  -7 -13  17  -10.91    9.24
   8  12 -16   15.64    8.92
  -8 -12  16   14.48    8.71
   9  11 -15    8.61    8.61
  -9 -11  15   13.54    7.66
  10  10 -14   52.26    9.45
 -10 -10  14   52.58    9.55
  11   9 -13    8.82    7.03
 -11  -9  13   11.23    8.08
  12   8 -12   85.64    8.40
 -12  -8  12   91.09   13.96
  13   7 -11    6.30    6.61
 -13  -7  11    1.26    7.45
  14   6 -10    3.99    6.51
 -14  -6  10    2.83    6.72
  15   5  -9   78.40   11.44
 -15  -5   9   74.09   11.02
  16   4  -8   13.54    9.13
 -16  -4   8    8.92    9.66
  17   3  -7   58.98    8.71
 -17  -3   7   61.60    6.82
  18   2  -6   18.47    7.14
 -18  -2   6   16.27    6.61
  19   1  -5   51.21    7.98
 -19  -1   5   49.01    8.08
  20   0  -4    4.72    7.03
 -20   0   4   -5.67    7.35
  21  -1  -3    5.25    7.56
 -21   1   3   -3.99    8.29
  22  -2  -2   15.22    8.19
 -22   2   2   15.11    9.13
  23  -3  -1    7.03    6.82
 -23   3   1   -2.20    9.13
  24  -4   0   10.60    8.29
 -24   4   0    6.19    8.71
  25  -5   1    5.98    8.61
 -25   5  -1    5.77    9.55
  26  -6   2   -1.15    9.45
 -26   6  -2   -3.46    9.76
  27  -7   3   -3.67    8.92
 -27   7  -3   11.33    9.97
  28  -8   4   -5.35   10.07
 -28   8  -4    9.45   10.91
  29  -9   5   -0.52    9.66
 -29   9  -5    0.94   10.18
  30 -10   6   -6.61    8.71
 -30  10  -6   -1.68   11.12
  31 -11   7   -3.15    8.61
 -31  11  -7   10.60   11.96
  32 -12   8    5.56    6.72
 -32  12  -8    9.03   12.70
  33 -13   9   -1.68    5.98
 -33  13  -9   -7.24   11.12
  34 -14  10    7.98    6.30
 -34  14 -10    8.82   10.91
  35 -15  11   -1.26    7.03
 -35  15 -11   -5.56   10.49
 -36  16 -12    1.47   11.33
 -37  17 -13   -0.94    8.71
   5 -27  31   -3.67    7.24
  -4  26 -30    8.19    9.87
   4 -26  30   -2.52    8.61
  -3  25 -29  -10.91   10.60
   3 -25  29    1.68    8.40
  -2  24 -28   -5.88   10.60
   2 -24  28   11.33    9.34
  -1  23 -27    7.14   10.18
   1 -23  27   -0.42    9.03
   0  22 -26   -7.45   14.69
   0 -22  26   21.41   16.69
   1  21 -25   -0.73   19.73
  -1 -21  25   -0.10   21.20
   2  20 -24    4.51   16.06
  -2 -20  24   -3.15   16.69
   3  19 -23   18.89   16.90
  -3 -19  23    0.31   17.11
   4  18 -22    0.84   19.73
  -4 -18  22  -18.58   19.00
   5  17 -21    3.36   11.65
  -5 -17  21  -11.12   10.49
   6  16 -20   -6.30   14.38
  -6 -16  20   -2.62    9.97
   7  15 -19   13.01    9.24
  -7 -15  19    1.36    9.03
   8  14 -18    7.98    9.24
  -8 -14  18    9.24    7.77
   9  13 -17    3.67    9.34
  -9 -13  17    9.34    8.71
  10  12 -16    8.19    9.97
 -10 -12  16    4.83    8.19
  11  11 -15   -3.78    8.71
 -11 -11  15    7.03    8.92
  12  10 -14   16.79    7.56
 -12 -10  14   12.49    7.45
  13   9 -13   -0.21    9.97
 -13  -9  13   -1.05   11.75
  14   8 -12   11.65    7.35
 -14  -8  12   15.43    7.66
  15   7 -11    4.93    6.72
 -15  -7  11    6.40    7.14
  16   6 -10   15.95    9.97
 -16  -6  10   24.45   10.60
  17   5  -9    8.50    5.77
 -17  -5   9   16.16    6.51
  18   4  -8    6.51    6.40
 -18  -4   8   -4.93    7.35
  19   3  -7   16.90    9.34
 -19  -3   7   15.95    7.14
  20   2  -6   10.28    7.35
 -20  -2   6   20.99    7.45
  21   1  -5   17.74    6.72
 -21  -1   5   11.65    7.24
  22   0  -4   -6.30    6.72
 -22   0   4   -0.73    8.19
  23  -1  -3    7.87    7.35
 -23   1   3    5.77    8.29
  24  -2  -2    6.19    7.35
 -24   2   2  -12.59    8.40
  25  -3  -1    1.47    7.56
 -25   3   1    1.05    8.29
  26  -4   0   -3.57    8.08
 -26   4   0    1.15    9.03
  27  -5   1    2.31    8.71
 -27   5  -1    1.15    9.34
  28  -6   2    4.62    9.87
 -28   6  -2    3.15   10.91
  29  -7   3    7.03    9.03
 -29   7  -3    4.30   10.60
  30  -8   4    1.78    8.82
 -30   8  -4   -3.25   17.32
  31  -9   5   -5.46    8.40
 -31   9  -5   -1.47   10.28
  32 -10   6    0.21    7.35
 -32  10  -6    0.31   11.44
  33 -11   7    3.15    6.82
 -33  11  -7   -2.20   10.39
  34 -12   8   -0.63    7.24
 -34  12  -8  -11.65   11.86
  35 -13   9   -5.04    6.40
 -35  13  -9    0.63    9.66
  36 -14  10    2.52    6.82
 -36  14 -10   -5.04    8.19
 -37  15 -11   -3.04    9.55
 -38  16 -12    5.88   11.02
   3 -27  31   -0.94   11.44
  -2  26 -30   -1.99   10.39
   2 -26  30   -6.72   10.18
  -1  25 -29   -4.09    9.66
   1 -25  29   -3.04    7.14
   0  24 -28    3.04    8.50
   0 -24  28   -5.14    9.03
   1  23 -27   -9.87    9.97
  -1 -23  27   16.27    9.66
   2  22 -26    9.45   13.43
  -2 -22  26    1.89   16.79
   3  21 -25   -9.45   16.06
  -3 -21  25   10.49   17.21
   4  20 -24  -15.64   19.42
  -4 -20  24   -1.15   20.57
   5  19 -23   17.53   18.89
  -5 -19  23   32.01   18.05
   6  18 -22  -14.48   15.11
  -6 -18  22    5.14    9.87
   7  17 -21   11.02   10.28
  -7 -17  21   30.22   10.07
   8  16 -20    2.31   10.28
  -8 -16  20    6.30    9.66
   9  15 -19    6.82   10.91
  -9 -15  19    8.71    9.76
  10  14 -18   13.33   10.39
 -10 -14  18   19.31    9.13
  11  13 -17    3.15    8.29
 -11 -13  17   -1.78    9.03
  12  12 -16   61.18    9.76
 -12 -12  16   63.28    9.55
  13  11 -15    6.40    8.40
 -13 -11  15   -3.04    7.77
  14  10 -14   79.03   10.49
 -14 -10  14   85.22   15.32
  15   9 -13    4.83    7.77
 -15  -9  13   -0.52    7.35
  16   8 -12   21.41    6.93
 -16  -8  12    6.40    7.77
  17   7 -11   50.06   11.65
 -17  -7  11   40.09   12.80
  18   6 -10   22.14    6.82
 -18  -6  10   28.55    7.56
  19   5  -9  102.22    9.87
 -19  -5   9  109.46    9.24
  20   4  -8    1.47    6.30
 -20  -4   8   -2.20   10.07
  21   3  -7   58.88   10.28
 -21  -3   7   55.73    8.61
  22   2  -6   11.86    7.45
 -22  -2   6    4.51    7.98
  23   1  -5    1.47    6.82
 -23  -1   5   15.64    7.77
  24   0  -4   -2.20   11.86
 -24   0   4    7.14    7.77
  25  -1  -3   -1.15    7.14
 -25   1   3   -3.67    8.61
  26  -2  -2   15.64    7.98
 -26   2   2   19.31    8.82
  27  -3  -1    1.78   11.75
 -27   3   1   -4.51    8.19
  28  -4   0    7.56   10.07
 -28   4   0    9.66   10.39
  29  -5   1    0.00    7.35
 -29   5  -1    7.56    9.24
  30  -6   2    3.99    8.82
 -30   6  -2   -4.62   16.27
  31  -7   3    0.42    7.35
 -31   7  -3    4.83    9.03
  32  -8   4   -4.72    6.19
 -32   8  -4    3.88   10.39
  33  -9   5    4.30    7.03
 -33   9  -5   -4.62    8.50
  34 -10   6    1.15    6.82
 -34  10  -6   -4.72    9.97
  35 -11   7   -4.62    7.24
 -35  11  -7    1.57    9.55
  36 -12   8    1.26    5.98
 -36  12  -8    0.73    9.13
  37 -13   9    1.15    5.77
  -1  27 -31   -0.73   11.12
   1 -27  31    2.10    7.77
   0  26 -30   -0.10    9.24
   0 -26  30   -1.57    8.40
   1  25 -29   -7.66    9.66
  -1 -25  29    7.24   14.59
   2  24 -28    3.25   13.64
  -2 -24  28    6.51   14.80
   3  23 -27  -10.28   12.70
  -3 -23  27   11.65   17.21
   4  22 -26    4.20   15.43
  -4 -22  26    5.25   17.42
   5  21 -25  -14.27   13.64
  -5 -21  25    2.73   16.27
   6  20 -24    7.87   15.01
  -6 -20  24   -9.55   15.11
   7  19 -23    6.82   19.10
  -7 -19  23    0.73   19.21
   8  18 -22   12.38   10.81
  -8 -18  22    4.72    9.55
   9  17 -21    2.20   10.60
  -9 -17  21    0.94   10.91
  10  16 -20    0.84    8.82
 -10 -16  20   -5.77    8.50
  11  15 -19    3.46    8.71
 -11 -15  19   -1.36    7.98
  12  14 -18   -8.08    7.66
 -12 -14  18    3.57    6.93
  13  13 -17   -2.52    8.50
 -13 -13  17    8.29    8.50
  14  12 -16    7.77    7.98
 -14 -12  16    9.13    8.19
  15  11 -15   -0.73    7.03
 -15 -11  15    5.77   11.86
  16  10 -14   -4.72    7.35
 -16 -10  14    6.51    8.19
  17   9 -13   -2.20    6.51
 -17  -9  13    3.15    7.56
  18   8 -12   11.33    6.51
 -18  -8  12    8.40   11.75
  19   7 -11    5.35    6.09
 -19  -7  11    5.46    6.82
  20   6 -10   19.10    6.61
 -20  -6  10   20.78    7.45
  21   5  -9    4.93    6.09
 -21  -5   9   -1.26    6.72
  22   4  -8    7.03    6.30
 -22  -4   8    0.10    7.14
  23   3  -7    9.76    9.55
 -23  -3   7   -2.73    6.40
  24   2  -6    3.25    6.30
 -24  -2   6    0.84    7.24
  25   1  -5    4.62    6.72
 -25  -1   5    0.73    7.56
  26   0  -4    4.83    7.35
 -26   0   4    6.82    7.87
  27  -1  -3    5.98    7.56
 -27   1   3    2.94    8.40
  28  -2  -2   -0.94    7.66
 -28   2   2    2.20    9.24
  29  -3  -1    5.04    8.19
 -29   3   1   -3.25    9.45
  30  -4   0   -1.89    8.61
 -30   4   0    1.26    8.82
  31  -5   1    4.51    7.45
 -31   5  -1    7.24    8.71
  32  -6   2   -6.40    7.98
 -32   6  -2    5.25   11.23
  33  -7   3   -0.94    6.61
 -33   7  -3   -3.25    6.40
  34  -8   4    1.57    7.14
 -34   8  -4    3.36    9.13
  35  -9   5    5.77    7.45
 -35   9  -5   -2.20    9.03
  36 -10   6   -1.36    6.61
 -36  10  -6   -2.62    8.82
  37 -11   7   -0.94    6.93
 -37  11  -7   -7.24   12.49
 -38  12  -8   -2.83   14.38
 -39  13  -9   11.12   13.43
   0 -28  32   13.01    7.03
   1  27 -31   -6.09    8.40
  -1 -27  31    0.10    8.92
   2  26 -30   -3.46    8.71
  -2 -26  30    8.92    7.24
   3  25 -29    7.87    7.24
  -3 -25  29    1.26   11.33
   4  24 -28   -0.52   13.75
  -4 -24  28    2.10   15.01
   5  23 -27    3.25    7.45
  -5 -23  27   -2.41   14.90
   6  22 -26    0.52   11.86
  -6 -22  26  -12.49   13.75
   7  21 -25   -8.19   10.28
  -7 -21  25   11.44   18.47
   8  20 -24   -3.36   10.39
  -8 -20  24    0.94    8.50
   9  19 -23    1.05   10.49
  -9 -19  23    9.24    9.66
  10  18 -22    4.51    9.76
 -10 -18  22    5.56    8.50
  11  17 -21    5.46    9.55
 -11 -17  21    3.99    9.55
  12  16 -20    6.93   10.91
 -12 -16  20   -0.21    8.71
  13  15 -19   -4.09   10.28
 -13 -15  19    5.77    9.24
  14  14 -18   30.02    9.66
 -14 -14  18   43.45   15.74
  15  13 -17    4.30    8.19
 -15 -13  17   -2.52   13.43
  16  12 -16   19.10    8.82
 -16 -12  16   37.36   14.59
  17  11 -15    0.84    7.03
 -17 -11  15  -11.54    8.61
  18  10 -14   20.25    6.82
 -18 -10  14   20.05    7.77
  19   9 -13   11.75    9.87
 -19  -9  13   14.38   11.23
  20   8 -12    6.19    6.93
 -20  -8  12   10.07    7.56
  21   7 -11   28.86    6.82
 -21  -7  11   41.24    8.08
  22   6 -10   -7.03    5.98
 -22  -6  10   -8.19    7.14
  23   5  -9   23.30    6.51
 -23  -5   9   15.95    7.35
  24   4  -8   -4.83    6.51
 -24  -4   8  -10.07    7.77
  25   3  -7   13.33   10.07
 -25  -3   7   12.80    7.45
  26   2  -6    3.04    7.24
 -26  -2   6    6.51    7.56
  27   1  -5    0.10    7.24
 -27  -1   5    1.89    8.71
  28   0  -4    4.51    7.66
 -28   0   4    4.83    7.87
  29  -1  -3   -0.10    6.93
 -29   1   3   -4.20    8.40
  30  -2  -2   -0.42    7.56
 -30   2   2    0.21    8.50
  31  -3  -1   -3.46    7.66
 -31   3   1    1.05    9.03
  32  -4   0    4.20    8.61
 -32   4   0    6.09   14.27
  33  -5   1   -3.04    7.66
 -33   5  -1   -4.41    8.61
  34  -6   2    3.78    9.13
 -34   6  -2  -10.07   11.54
  35  -7   3    3.99    8.82
 -35   7  -3    1.99   13.12
  36  -8   4   -4.83    7.14
 -36   8  -4   -3.04   13.43
 -37   9  -5    8.71   11.44
  38 -10   6    1.26    5.04
 -38  10  -6   -7.45   11.33
 -39  11  -7    9.45   11.65
  -2 -28  32   -1.26    8.82
   3  27 -31    1.05    9.45
  -3 -27  31    0.10    7.45
   4  26 -30   -0.42   12.59
  -4 -26  30  -13.12   16.48
   5  25 -29    0.73    7.56
  -5 -25  29   -1.99   11.96
   6  24 -28   -2.20    6.30
  -6 -24  28   -0.31   11.12
   7  23 -27   -7.45   13.64
  -7 -23  27   -2.62   19.42
   8  22 -26   -2.73    8.40
  -8 -22  26   -5.77    8.40
   9  21 -25   -5.77    9.45
  -9 -21  25    8.61    8.08
  10  20 -24   -3.67   11.44
 -10 -20  24    1.36    9.45
  11  19 -23   -2.94   10.18
 -11 -19  23    3.67    8.61
  12  18 -22    1.68    9.34
 -12 -18  22   -1.78    9.03
  13  17 -21    2.73    9.34
 -13 -17  21   -1.36    8.92
  14  16 -20   11.96    8.71
 -14 -16  20   -1.36    9.24
  15  15 -19    6.30    8.08
 -15 -15  19    3.46    8.61
  16  14 -18   -4.93    8.19
 -16 -14  18    0.31   12.80
  17  13 -17    0.10    6.82
 -17 -13  17    3.15    8.40
  18  12 -16    9.55    6.93
 -18 -12  16   -1.99    7.56
  19  11 -15   11.33    6.93
 -19 -11  15    0.52    7.77
  20  10 -14   -3.04    9.66
 -20 -10  14   14.06    7.77
  21   9 -13   -3.88    6.51
 -21  -9  13    0.52    7.03
  22   8 -12    7.35    9.66
 -22  -8  12    3.78    7.24
  23   7 -11    6.19    5.98
 -23  -7  11    1.36    7.14
  24   6 -10    2.20    5.88
 -24  -6  10    4.72    7.14
  25   5  -9   -1.89    8.19
 -25  -5   9    5.04    7.24
  26   4  -8   -4.93    6.72
 -26  -4   8   -1.47    7.14
  27   3  -7  -17.11    9.66
 -27  -3   7    0.10    7.77
  28   2  -6   10.60    8.82
 -28  -2   6   -3.99    8.92
  29   1  -5    5.56    6.72
 -29  -1   5   -3.25    7.56
  30   0  -4   -2.41    7.24
 -30   0   4    0.63    8.50
  31  -1  -3    0.10    6.51
 -31   1   3    3.78    8.08
  32  -2  -2   -5.98    7.14
 -32   2   2    8.82    7.87
  33  -3  -1   -4.83    7.35
 -33   3   1   -2.10    8.82
  34  -4   0   -3.25    7.45
 -34   4   0    6.93   11.65
  35  -5   1    5.35    8.29
 -35   5  -1   -2.10   10.70
  36  -6   2   -1.78    6.82
 -36   6  -2   -4.62   11.33
  37  -7   3    7.56    6.93
 -37   7  -3   16.90   10.81
 -38   8  -4   10.28   11.86
 -39   9  -5    1.47   10.70
 -40  10  -6    4.62    9.03
   4  28 -32   -4.93   10.70
  -4 -28  32   -1.57    6.61
   5  27 -31    3.67    7.98
  -5 -27  31    1.26    6.40
   6  26 -30   -1.78   13.85
  -6 -26  30   -5.98   12.91
   7  25 -29    4.62    9.03
  -7 -25  29   -5.25   13.64
   8  24 -28   -1.89    6.40
  -8 -24  28    0.63   12.17
   9  23 -27    1.15    8.61
  -9 -23  27    1.78    7.56
  10  22 -26    3.46   10.49
 -10 -22  26   -4.30    9.03
  11  21 -25    0.10    8.08
 -11 -21  25    4.62    7.24
  12  20 -24   -0.10    9.24
 -12 -20  24    1.26    8.61
  13  19 -23    4.72   10.18
 -13 -19  23    3.67    9.24
  14  18 -22    6.93    9.87
 -14 -18  22  -10.70    9.24
  15  17 -21    3.46    9.55
 -15 -17  21   -1.78    8.71
  16  16 -20   -6.30    8.19
 -16 -16  20    5.67   14.80
  17  15 -19    5.14    7.77
 -17 -15  19    5.88   14.27
  18  14 -18   11.65    8.19
 -18 -14  18   -3.25    8.92
  19  13 -17    4.83    7.66
 -19 -13  17    4.83    8.40
  20  12 -16    0.84    7.35
 -20 -12  16    4.93    7.98
  21  11 -15    0.00    6.93
 -21 -11  15    7.24    7.24
  22  10 -14    3.67    6.93
 -22 -10  14    7.56    7.35
  23   9 -13    3.25    8.50
 -23  -9  13    7.77    7.56
  24   8 -12    0.42    6.19
 -24  -8  12   -6.19    6.93
  25   7 -11   16.37    5.98
 -25  -7  11    8.92    7.56
  26   6 -10    3.57    5.98
 -26  -6  10    6.51    7.77
  27   5  -9    9.34    6.82
 -27  -5   9    7.87    7.35
  28   4  -8   -2.20    6.19
 -28  -4   8   -1.47    7.45
  29   3  -7    1.05    9.03
 -29  -3   7   -5.25    7.77
  30   2  -6   12.80    9.45
 -30  -2   6    2.41    6.82
  31   1  -5    2.20    6.61
 -31  -1   5    1.36    8.08
  32   0  -4    1.36    6.61
 -32   0   4   -8.29    6.93
  33  -1  -3    2.20    5.77
 -33   1   3   -3.99    7.56
  34  -2  -2    6.51    6.61
 -34   2   2   -6.51    7.77
  35  -3  -1    1.26    6.09
 -35   3   1   -6.61    9.66
  36  -4   0    4.51    5.77
 -36   4   0    0.94    9.34
  37  -5   1    5.35    5.88
  38  -6   2    0.10    7.03
 -40   8  -4   -7.03    9.97
 -41   9  -5    4.51    8.82
   6  28 -32   -5.04    7.56
   7  27 -31    2.52    9.45
  -7 -27  31   -9.13   16.69
   8  26 -30    2.73   13.33
  -8 -26  30   -1.05   11.86
   9  25 -29   -9.13    9.34
  -9 -25  29   -0.21    6.40
  10  24 -28   -2.31    6.19
 -10 -24  28    2.73    6.72
  11  23 -27    4.62    8.29
 -11 -23  27   -2.31    6.82
  12  22 -26   -1.47    6.61
 -12 -22  26   -3.04    5.88
  13  21 -25   -3.04    8.08
 -13 -21  25   -5.35    7.45
  14  20 -24    7.56    7.87
 -14 -20  24    1.99    6.61
  15  19 -23   -6.40    8.92
 -15 -19  23   -2.52    7.14
  16  18 -22   -0.94    9.34
 -16 -18  22   -0.31    8.61
  17  17 -21    5.56    9.24
 -17 -17  21   -1.26   14.48
  18  16 -20   -0.21    8.61
 -18 -16  20    0.84    9.03
  19  15 -19   -2.94    8.19
 -19 -15  19   -8.08    9.55
  20  14 -18   -3.25    7.77
 -20 -14  18    2.94    9.24
  21  13 -17   -4.09    6.82
 -21 -13  17   -5.98    7.77
  22  12 -16    2.73    7.14
 -22 -12  16    0.42    7.14
  23  11 -15   -2.31    5.98
 -23 -11  15   -0.52    7.24
  24  10 -14   -4.20    6.51
 -24 -10  14   -1.78    7.66
  25   9 -13    7.77    6.40
 -25  -9  13   -0.31    6.82
  26   8 -12    1.68    5.67
 -26  -8  12   -0.63    7.03
  27   7 -11   -5.46    5.67
 -27  -7  11   -0.94    7.14
  28   6 -10    2.20    9.03
 -28  -6  10    0.42    6.61
  29   5  -9    1.36    5.46
 -29  -5   9   -1.05    7.03
  30   4  -8    1.47    5.67
 -30  -4   8   -1.15    7.45
  31   3  -7    0.00    4.93
 -31  -3   7    5.46    7.14
  32   2  -6    0.84    8.08
 -32  -2   6    2.10    7.03
  33   1  -5   -2.94    8.61
 -33  -1   5    5.25    6.51
  34   0  -4   -0.84    5.88
 -34   0   4   -2.62    6.40
  35  -1  -3   -0.94    6.09
 -35   1   3    4.62    6.82
  36  -2  -2    5.67    5.77
  37  -3  -1    3.57    5.88
  38  -4   0   -1.15    5.14
  39  -5   1    0.10    7.35
   8  28 -32   -3.99    7.03
  -8 -28  32    0.52    8.40
   9  27 -31    7.98   10.07
  -9 -27  31    5.88   12.70
  11  25 -29    0.84    7.45
  12  24 -28    3.25    9.76
 -12 -24  28   -2.94    6.09
  13  23 -27   -2.20    6.30
 -13 -23  27   -2.73    6.61
  14  22 -26    4.93   11.02
 -14 -22  26   -5.46    5.98
  15  21 -25    1.99    7.56
 -15 -21  25    2.20    5.88
  16  20 -24   -0.52    8.29
 -16 -20  24   -1.57    5.88
  17  19 -23   -0.21    8.19
 -17 -19  23   -0.94   11.54
  18  18 -22    2.73    8.40
 -18 -18  22   -2.31   13.43
  19  17 -21    5.67    8.61
 -19 -17  21   -1.47    8.61
  20  16 -20   -2.10    7.98
 -20 -16  20    0.21    8.29
  21  15 -19   -9.55    7.35
 -21 -15  19    4.83    7.98
  22  14 -18   -6.51   10.81
 -22 -14  18   -2.73    8.40
  23  13 -17    6.61    9.45
 -23 -13  17    2.62    7.98
  24  12 -16   -3.15    6.30
 -24 -12  16   15.11    7.35
  25  11 -15   -4.30    5.98
 -25 -11  15   -0.63    6.72
  26  10 -14   -0.73    5.88
 -26 -10  14    2.94    7.03
  27   9 -13   -2.20    5.25
 -27  -9  13   -1.68    7.03
  28   8 -12    0.31    5.35
 -28  -8  12   -5.14    6.61
  29   7 -11    2.31    5.77
 -29  -7  11    0.31    6.19
  30   6 -10   -2.73    5.77
 -30  -6  10   -0.21    5.56
  31   5  -9    0.10    5.56
 -31  -5   9   13.43    6.19
  32   4  -8    1.15    5.04
 -32  -4   8   -0.31    4.30
  33   3  -7    3.46    4.62
 -33  -3   7   -2.62    5.35
  34   2  -6    4.51    6.82
 -34  -2   6   -3.57    5.35
  35   1  -5    1.36    5.46
 -35  -1   5    7.77    9.45
  36   0  -4   -0.94    5.56
 -36   0   4    4.83    8.19
  37  -1  -3   -0.31    5.04
 -37   1   3    7.45    9.76
  38  -2  -2   -1.47    4.83
 -38   2   2   -0.63    9.87
  39  -3  -1    3.99    4.62
 -39   3   1   -4.09   10.49
  40  -4   0   -1.26    5.88
 -10 -28  32   -1.89   10.60
  11  27 -31   -7.56   11.23
 -11 -27  31   -1.26   14.27
  12  26 -30    0.84   12.17
 -12 -26  30    4.09    6.30
  13  25 -29   -1.05    9.87
  14  24 -28    1.89   11.23
 -14 -24  28   -6.72   12.17
  15  23 -27    2.94    8.92
 -15 -23  27   -0.31    8.71
  16  22 -26   -3.25   10.07
 -16 -22  26    0.21    6.19
  17  21 -25   -4.51    6.61
 -17 -21  25    6.09    9.55
  18  20 -24    5.25    7.87
 -18 -20  24   10.70    8.82
  19  19 -23    5.88    7.14
 -19 -19  23    3.57    7.87
  20  18 -22   -4.09   10.91
 -20 -18  22    0.84    7.66
  21  17 -21    3.99    7.45
 -21 -17  21    2.73    7.98
  22  16 -20    5.14    7.45
 -22 -16  20   -2.31    8.08
  23  15 -19  -11.54    7.35
 -23 -15  19    0.84    7.77
  24  14 -18    3.78    6.82
 -24 -14  18    0.10    7.45
  25  13 -17   -5.88    6.19
 -25 -13  17   -0.42    7.45
  26  12 -16   -1.05    5.46
 -26 -12  16   -1.57   10.18
  27  11 -15   -1.15    5.04
 -27 -11  15    5.35    6.51
  28  10 -14    0.42    5.46
 -28 -10  14    4.62   10.81
  29   9 -13   -1.15    5.04
 -29  -9  13    0.31    7.98
  30   8 -12    0.00    5.14
 -30  -8  12    0.31    7.03
  31   7 -11   -0.84    4.93
 -31  -7  11    3.25    5.14
  32   6 -10   -9.34    7.77
 -32  -6  10    0.21    5.35
  33   5  -9   -2.52    4.20
 -33  -5   9    1.99    4.30
  34   4  -8    2.10    4.20
 -34  -4   8    2.31    4.51
  35   3  -7   -2.41    3.57
 -35  -3   7   -1.78    6.19
  36   2  -6    1.68    3.15
 -36  -2   6    2.31    7.35
  37   1  -5   -0.31    6.19
 -37  -1   5    6.30    7.87
  38   0  -4    2.20    5.14
  39  -1  -3    0.84    4.83
  40  -2  -2    2.83    5.04
  41  -3  -1   -0.10    9.03
 -12 -28  32    0.73    4.41
 -13 -27  31    0.10    5.88
  14  26 -30    5.46   11.44
 -14 -26  30    5.88    5.25
  15  25 -29    0.00    9.45
 -15 -25  29   -1.05   12.28
  16  24 -28    7.35   11.12
 -16 -24  28    1.05   10.81
  17  23 -27   -4.83    8.19
 -17 -23  27   -1.78    8.08
  19  21 -25    5.25   10.18
 -19 -21  25   -0.73    7.45
  20  20 -24    3.46   10.39
 -20 -20  24  -12.80    7.98
  21  19 -23   -3.67   10.07
 -21 -19  23    1.99    7.14
  22  18 -22   -3.67    6.51
 -22 -18  22    1.05    6.61
  23  17 -21   -0.73    5.56
 -23 -17  21   -7.35    9.45
  24  16 -20   -4.09    9.24
 -24 -16  20    0.21    7.24
  25  15 -19    0.94    8.19
 -25 -15  19    0.31    5.56
  26  14 -18    8.40    7.98
 -26 -14  18    0.73    5.14
  27  13 -17   24.98    6.30
 -27 -13  17   -2.94    6.30
  28  12 -16    0.73    4.20
 -28 -12  16    6.09    5.98
  29  11 -15   -1.05    3.99
  30  10 -14    0.73    3.57
  31   9 -13   -5.98    6.82
  32   8 -12    2.20    6.61
 -32  -8  12    3.04    4.30
  33   7 -11    1.68    5.77
 -33  -7  11    0.31    5.98
  34   6 -10    0.00    6.82
  36   4  -8    0.31    4.83
 -36  -4   8    0.31    5.25
 -14 -28  32   -4.62    9.13
 -15 -27  31   24.03   15.32
 -16 -26  30   -0.63    9.45
  17  25 -29    6.19    9.34
 -17 -25  29  -10.91   10.91
  18  24 -28   -1.89    8.61
 -18 -24  28    3.78   10.07
  19  23 -27    2.31    7.87
 -19 -23  27    0.42    7.03
  21  21 -25    1.36    6.40
 -21 -21  25   -2.62    8.08
  22  20 -24   -4.20    9.13
 -22 -20  24   -2.62    6.30
  23  19 -23    1.68    8.50
 -23 -19  23    4.62    8.40
  24  18 -22    7.24    5.77
 -24 -18  22   -0.31    7.03
  25  17 -21   -2.62    7.14
 -25 -17  21   -3.25    8.40
  26  16 -20    0.94    4.72
 -26 -16  20    2.10    5.56
  27  15 -19    1.36    4.51
 -27 -15  19    4.41    6.93
  28  14 -18    3.57    4.20
 -28 -14  18   -0.84    5.14
  29  13 -17    2.83    5.67
 -29 -13  17    1.47    6.61
 -30 -12  16    8.08    7.24
 -32 -10  14    0.10    6.72
  33   9 -13   -1.89    6.82
  34   8 -12    0.00    5.67
 -16 -28  32    4.93    8.71
 -17 -27  31    1.57    9.03
  18  26 -30   -1.36    8.92
 -18 -26  30   -4.41    8.50
 -19 -25  29   -3.46    9.13
  20  24 -28    2.52    8.40
 -20 -24  28    1.36    7.87
  21  23 -27    6.72    8.50
  22  22 -26    4.51    8.50
  24  20 -24    0.94    7.35
  26  18 -22    0.94    7.03
 -26 -18  22    2.20    6.93
  27  17 -21    3.46    4.30
 -27 -17  21    1.68    6.09
  28  16 -20   -3.04    4.20
 -28 -16  20   -1.47    4.83
  29  15 -19    0.63    6.51
 -29 -15  19   -1.78    4.83
  30  14 -18   -0.94    5.98
 -30 -14  18   -1.05    7.14
  33  11 -15   -2.94    5.35
 -33 -11  15   -0.10    6.09
  34  10 -14    0.42    5.88
  29  17 -21   -4.51    5.56
 -31 -15  19   -0.42    4.62
  26  22 -16   -0.63    3.57
 -25 -23  17    0.73    5.56
  25  23 -17    0.73    3.78
  24  24 -18   -1.36    5.35
  23  25 -19    0.84    3.25
 -22 -26  20    1.99    4.62
 -21 -27  21   -1.05    4.62
 -20 -28  22   -2.41    7.24
 -19 -29  23    3.67    7.14
  18  30 -24   -0.42    7.45
  17  31 -25    1.68    8.50
  25  21 -15    0.94    3.25
  24  22 -16   -1.68    5.04
 -23 -23  17   -0.84    4.72
  23  23 -17    0.10    5.35
 -22 -24  18    4.62    5.25
  22  24 -18    0.52    4.30
 -21 -25  19    1.57    5.67
  21  25 -19    5.04    6.40
 -20 -26  20    1.57    6.40
 -19 -27  21    1.26    6.09
 -18 -28  22    1.99    6.51
  17  29 -23    4.72    8.71
  16  30 -24   -4.51    9.34
  15  31 -25    6.93    9.55
  14  32 -26    5.98    8.92
  25  19 -13   -1.26    2.94
 -24 -20  14    8.29    6.40
  24  20 -14   -3.46    6.09
  23  21 -15   -0.52    6.51
 -22 -22  16   -5.77    7.35
  22  22 -16   -0.73    5.14
 -21 -23  17   -8.71    9.76
  21  23 -17    1.26    5.56
 -20 -24  18   -0.31    5.46
  20  24 -18   -3.25    5.04
 -19 -25  19    5.14    6.61
  19  25 -19   -2.20    7.87
 -18 -26  20    2.10    7.35
  18  26 -20   -0.42    4.83
  17  27 -21    1.47    9.45
  16  28 -22    0.73    9.24
  15  29 -23    7.45    8.40
  14  30 -24   -1.68    8.08
  13  31 -25    1.15    9.24
  12  32 -26   -3.88   10.81
  11  33 -27   -3.36    8.40
 -24 -18  12    1.78    4.20
  24  18 -12   -3.15    3.57
 -23 -19  13    1.68    6.19
  23  19 -13   -1.47    4.30
  22  20 -14    0.21    7.14
 -21 -21  15   -3.78    6.09
  21  21 -15    0.84    5.35
 -20 -22  16    4.51    6.30
  20  22 -16   -3.46    5.14
  19  23 -17    1.57    5.25
 -18 -24  18    2.31    5.35
  18  24 -18    6.30    6.09
 -17 -25  19    1.78    4.72
  17  25 -19    1.36    5.04
 -16 -26  20    0.73    5.25
  16  26 -20   -1.68    5.25
 -15 -27  21    2.83    6.61
  15  27 -21   -8.92   11.54
 -14 -28  22    3.46    7.45
  14  28 -22   -0.94   10.60
 -13 -29  23   10.91    7.56
  13  29 -23   19.31   10.60
 -12 -30  24    5.77    6.82
  12  30 -24    2.83   11.33
  11  31 -25   -5.14   11.23
  10  32 -26    3.46   10.81
   9  33 -27    2.83    9.34
  38   2   4    3.67    6.09
  37   3   3    3.36    5.98
 -36  -4  -2    1.47    5.88
  36   4   2    0.10    3.88
 -23 -17  11    1.99    4.62
  23  17 -11   -1.36    3.78
 -22 -18  12    3.99    5.35
  22  18 -12    0.73    4.72
 -21 -19  13   -3.67    9.13
  21  19 -13   -3.36    8.29
 -20 -20  14    3.25    6.51
  20  20 -14    3.88    5.46
 -19 -21  15   -4.93   10.70
  19  21 -15    1.68    6.19
 -18 -22  16   -1.26    9.87
  18  22 -16   -2.94    6.61
 -17 -23  17    2.41    5.14
  17  23 -17   -2.10    6.40
 -16 -24  18   -4.62    5.25
  16  24 -18    4.20    6.82
 -15 -25  19   -1.78    5.67
  15  25 -19    0.00    6.61
 -14 -26  20    1.47    5.77
  14  26 -20    2.94    6.72
 -13 -27  21   17.63    8.82
  13  27 -21    7.24   11.12
 -12 -28  22   -2.10    8.50
  12  28 -22    2.52    9.97
 -11 -29  23    2.62    6.30
  11  29 -23   -6.30   12.80
 -10 -30  24   -0.73    9.66
  10  30 -24    0.21    7.66
  -9 -31  25    0.21    6.51
   9  31 -25   -1.26    7.14
   8  32 -26   -1.68    6.51
 -41   3  -9   -0.10    7.77
 -40   2  -8    6.72    6.40
 -39   1  -7    1.78    5.46
 -38   0  -6   -0.73    5.14
  37   1   5    0.10    7.14
 -36  -2  -4    3.88    7.87
  36   2   4   -0.52    4.30
 -35  -3  -3    0.63    7.03
  34   4   2    5.14    3.99
 -33  -5  -1   -2.41    6.09
  33   5   1    1.99    4.30
 -32  -6   0    1.99    5.46
  32   6   0   -5.04    4.30
  23  15  -9   -1.78    4.93
 -22 -16  10    0.42    4.93
  22  16 -10    3.04    3.99
 -21 -17  11    1.47    5.56
  21  17 -11   11.23    6.93
 -20 -18  12   -3.67    5.88
  20  18 -12   -0.10    5.14
 -19 -19  13   -0.21    9.66
  19  19 -13   -1.15    5.67
 -18 -20  14    3.15   10.91
  18  20 -14    0.63    6.51
 -17 -21  15    2.20    6.51
  17  21 -15   -6.30    8.61
 -16 -22  16    3.78    6.93
  16  22 -16   -2.73    6.82
 -15 -23  17   -0.10    6.72
  15  23 -17    3.67    8.19
 -14 -24  18    2.62    6.72
  14  24 -18    1.26    7.98
 -13 -25  19    1.15    7.56
  13  25 -19    0.63    7.56
 -12 -26  20   -3.99    5.98
  12  26 -20    0.52    8.19
 -11 -27  21   -6.30    9.45
  11  27 -21   -4.51    8.29
 -10 -28  22   -0.73    6.93
  10  28 -22    0.52    7.03
  -9 -29  23    2.62    8.29
   9  29 -23    3.88    8.19
  -8 -30  24   -4.93    8.61
   8  30 -24    4.93    8.08
  -7 -31  25    1.68    8.61
   7  31 -25    4.93    6.72
   6  32 -26    6.51    7.35
  -5 -33  27    1.99    9.55
   5  33 -27    3.78    8.71
 -41   5 -11   -2.52    7.03
 -40   4 -10   -2.31    7.03
 -39   3  -9    0.63    6.19
 -38   2  -8   -0.94    5.67
  38  -2   8    5.46    8.71
 -37   1  -7    2.10    8.50
  37  -1   7   -1.99    3.99
 -36   0  -6   -2.41    8.82
  36   0   6    2.52    4.51
 -35  -1  -5    0.63    8.29
  35   1   5   -0.10    4.30
 -34  -2  -4   -1.68    8.50
  34   2   4    0.63    4.41
 -33  -3  -3   -3.57    5.98
  33   3   3    3.78    4.83
 -32  -4  -2    2.31    5.46
  32   4   2    3.15    4.41
 -31  -5  -1    1.05    5.35
  31   5   1   -1.68    5.88
 -30  -6   0    0.00    4.72
  30   6   0    1.36    5.67
  29   7  -1   -1.26    4.41
  22  14  -8   -2.83    4.72
 -21 -15   9    6.51    4.62
  21  15  -9    9.34    4.30
 -20 -16  10   -0.84    5.04
  20  16 -10    3.36    4.41
 -19 -17  11    2.31    6.09
  19  17 -11    1.15    4.93
 -18 -18  12    6.19   11.12
  18  18 -12    6.30    5.88
 -17 -19  13   -3.99   10.60
  17  19 -13   -3.36    6.40
 -16 -20  14    1.99    7.35
  16  20 -14    0.10    6.82
 -15 -21  15   -3.67    6.61
  15  21 -15    6.61    7.56
 -14 -22  16    4.20    7.24
  14  22 -16    5.98    7.66
 -13 -23  17    7.45    7.45
  13  23 -17    0.31    6.82
 -12 -24  18    7.03    8.19
  12  24 -18    2.41    7.98
 -11 -25  19   -3.46    7.14
  11  25 -19   -0.42    8.71
 -10 -26  20   -3.78    7.98
  10  26 -20    1.57    8.61
  -9 -27  21   -3.46    8.71
   9  27 -21    3.67    7.24
  -8 -28  22   15.01    9.34
   8  28 -22   12.38    9.24
  -7 -29  23    3.15   10.81
   7  29 -23   -5.35    9.55
  -6 -30  24   -1.57   10.70
   6  30 -24   10.81    7.45
  -5 -31  25    2.52    8.61
   5  31 -25   -2.62    6.40
  -4 -32  26   -4.72    8.19
   4  32 -26    0.73    6.30
  -3 -33  27   -2.31   10.28
   3  33 -27   -1.15    5.98
 -40   6 -12   -1.36    9.76
  40  -6  12   -1.26    9.66
 -39   5 -11    1.68    7.14
  39  -5  11    1.99   10.39
 -38   4 -10    4.20    6.51
  38  -4  10   -1.68    8.61
 -37   3  -9   -5.46    7.03
 -36   2  -8   -0.42    6.61
  36  -2   8    3.67    4.62
 -35   1  -7   -1.05    7.45
  35  -1   7    0.31    5.56
 -34   0  -6   -1.99    6.72
  34   0   6   -0.73    4.62
 -33  -1  -5   -1.99    6.82
  33   1   5    0.94    4.72
 -32  -2  -4    1.36    6.40
  32   2   4   -1.57    5.14
 -31  -3  -3   -0.21    6.61
  31   3   3    1.99    5.56
 -30  -4  -2   -1.15    5.56
  30   4   2    0.31    5.25
 -29  -5  -1   -0.52    5.67
  29   5   1   -4.30    5.04
 -28  -6   0   -1.68    5.14
  28   6   0   -1.99    6.09
 -27  -7   1    3.15    4.20
  27   7  -1    0.21    3.36
  21  13  -7    0.52    3.25
 -20 -14   8    5.25    4.41
  20  14  -8    2.41    3.99
 -19 -15   9    1.68    4.93
  19  15  -9    6.40    7.35
 -18 -16  10    2.20    5.98
  18  16 -10    8.50    5.25
 -17 -17  11    4.41   10.18
  17  17 -11   -5.56    5.56
 -16 -18  12    4.20    6.30
  16  18 -12   -3.25    6.09
 -15 -19  13    2.41    6.19
  15  19 -13   -1.99    6.40
 -14 -20  14    4.62    8.82
  14  20 -14   -6.61    7.87
 -13 -21  15   -4.93    6.82
  13  21 -15   -3.99    7.98
 -12 -22  16    1.99    8.19
  12  22 -16    5.14    7.24
 -11 -23  17   -0.21    8.71
  11  23 -17   -0.73    7.98
 -10 -24  18   -3.88    7.98
  10  24 -18    2.52    9.34
  -9 -25  19   -3.78    7.87
   9  25 -19    5.88    8.29
  -8 -26  20    2.31    8.61
   8  26 -20    3.25    8.08
  -7 -27  21    0.00    7.14
   7  27 -21    2.20    9.87
  -6 -28  22   -3.99   11.54
   6  28 -22    1.78    9.66
  -5 -29  23   -3.36    9.76
   5  29 -23    4.51   10.91
  -4 -30  24    7.45   11.12
   4  30 -24    0.94    8.50
  -3 -31  25   11.75   11.44
   3  31 -25    0.10    8.50
  -2 -32  26    2.41    7.35
   2  32 -26   -4.62    6.93
 -39   7 -13   -9.34    7.45
  39  -7  13    4.62    9.45
 -38   6 -12   -0.52    5.77
  38  -6  12    0.63    4.41
 -37   5 -11   -4.30    9.76
  37  -5  11   -0.52    3.88
 -36   4 -10   -6.19    8.29
  36  -4  10    1.05    4.51
 -35   3  -9   -1.15    7.45
  35  -3   9   -0.63    5.46
 -34   2  -8    1.68    7.98
  34  -2   8   -2.62    5.46
 -33   1  -7    3.99    7.66
  33  -1   7   -0.21    5.46
 -32   0  -6    0.00    7.35
  32   0   6    3.88    5.98
 -31  -1  -5    0.52    6.72
  31   1   5    0.84    5.67
 -30  -2  -4    3.25    7.03
  30   2   4    0.63    5.56
 -29  -3  -3   -5.56    7.14
  29   3   3    1.89    6.19
 -28  -4  -2   -1.05    6.19
  28   4   2    0.52    5.14
 -27  -5  -1   -1.47    5.67
  27   5   1   -0.21    4.93
 -26  -6   0    1.26    5.35
  26   6   0   -5.77    6.19
 -25  -7   1    4.62    4.30
  25   7  -1   -2.10    3.46
  20  12  -6    6.93    3.15
 -19 -13   7    3.67    4.30
  19  13  -7    7.87    3.78
 -18 -14   8   -5.35    7.66
  18  14  -8    0.31    4.30
 -17 -15   9    2.73    5.14
  17  15  -9   -1.05    5.14
 -16 -16  10   -3.57    9.34
  16  16 -10   -2.41    5.25
 -15 -17  11   -0.94    6.19
  15  17 -11   -2.31    5.46
 -14 -18  12    6.61    6.72
  14  18 -12    0.21    6.82
 -13 -19  13    0.52    7.45
  13  19 -13   15.11    7.77
 -12 -20  14    6.19    7.03
  12  20 -14    5.04    7.87
 -11 -21  15   -2.10    7.24
  11  21 -15   -0.63    8.08
 -10 -22  16   -1.78    9.13
  10  22 -16   -1.36    8.71
  -9 -23  17    6.19    8.40
   9  23 -17   -0.52    8.82
  -8 -24  18   25.08   16.27
   8  24 -18   -6.93    9.87
  -7 -25  19    1.99    7.45
   7  25 -19   -2.20    8.50
  -6 -26  20    7.77    9.03
   6  26 -20    3.25   10.18
  -5 -27  21    2.62    6.30
   5  27 -21   -6.93   10.81
  -4 -28  22    1.68    6.93
   4  28 -22   -1.47   10.49
  -3 -29  23    3.88    9.03
   3  29 -23    2.94   11.02
  -2 -30  24    1.47    7.56
   2  30 -24    3.04   11.44
  -1 -31  25   22.04    8.19
   1  31 -25    1.89   10.18
   0 -32  26   -0.10    6.93
   0  32 -26   -0.73    5.67
   1 -33  27   10.91    9.34
  -1  33 -27    0.42    8.92
 -38   8 -14    5.67    8.40
  38  -8  14    3.15    9.87
 -37   7 -13   -2.20   11.86
  37  -7  13    1.15    5.46
 -36   6 -12    2.52    8.29
  36  -6  12   -0.94    5.14
 -35   5 -11    3.99    9.24
  35  -5  11    1.57    5.25
 -34   4 -10    0.00    7.87
  34  -4  10    4.30    6.09
 -33   3  -9   -7.87    7.87
  33  -3   9   -1.78    6.09
 -32   2  -8    3.46    8.19
  32  -2   8    1.68    5.88
 -31   1  -7    3.88    8.61
  31  -1   7   -3.88    6.61
 -30   0  -6    9.13    8.61
  30   0   6    2.41    6.93
 -29  -1  -5   -0.10    7.87
  29   1   5    0.31    6.40
 -28  -2  -4   -1.05    7.66
  28   2   4   -0.52    6.51
 -27  -3  -3   -0.52    6.61
  27   3   3    6.82    7.98
 -26  -4  -2   -8.71    9.66
  26   4   2    3.99    5.67
 -25  -5  -1   -1.99    5.46
  25   5   1    4.09    4.83
 -24  -6   0    3.25    4.72
  24   6   0    0.10    5.98
 -23  -7   1    5.46    3.99
  23   7  -1    3.15    5.14
  19  11  -5   13.75    3.15
 -18 -12   6    3.78    4.20
  18  12  -6    1.99    3.67
 -17 -13   7    0.10    7.66
  17  13  -7   -1.57    3.88
 -16 -14   8   13.64    8.71
  16  14  -8    9.03    4.72
 -15 -15   9   -0.94    5.56
  15  15  -9    7.77    5.35
 -14 -16  10   -0.42    5.77
  14  16 -10    7.56    5.98
 -13 -17  11   -2.31    6.09
  13  17 -11   -1.26    6.30
 -12 -18  12    0.73    7.14
  12  18 -12    7.03    7.24
 -11 -19  13   -0.84    7.66
  11  19 -13    1.36    8.08
 -10 -20  14    3.36    7.35
  10  20 -14    7.24    7.98
  -9 -21  15   -3.88    8.29
   9  21 -15    1.15    9.24
  -8 -22  16    3.36    9.76
   8  22 -16   -6.40    9.97
  -7 -23  17    0.73   10.81
   7  23 -17   -3.57   10.07
  -6 -24  18   -0.10    9.13
   6  24 -18    8.61    9.97
  -5 -25  19    5.35    8.19
   5  25 -19   -4.09    8.92
  -4 -26  20   -3.25    8.40
   4  26 -20    8.71   11.75
  -3 -27  21   -1.99    7.56
   3  27 -21    9.24   11.54
  -2 -28  22    5.25    8.50
   2  28 -22   -7.56   11.02
  -1 -29  23    1.05    7.03
   1  29 -23   -0.73    9.66
   0 -30  24    0.63    8.08
   0  30 -24   -2.94    8.82
   1 -31  25   -0.52    7.24
  -1  31 -25    1.26    6.30
   2 -32  26   -3.78    8.61
  -2  32 -26   -2.73    6.19
   3 -33  27    0.00    7.14
 -37   9 -15   -4.20    8.82
 -36   8 -14    1.57    8.71
  36  -8  14   -0.10    5.56
 -35   7 -13   -1.99    7.77
  35  -7  13   -1.57    5.14
 -34   6 -12    0.73    9.76
  34  -6  12    2.62    6.40
 -33   5 -11    0.42    8.82
  33  -5  11    4.72    5.77
 -32   4 -10    4.72    9.03
  32  -4  10   -1.78    7.35
 -31   3  -9   -1.05    7.66
  31  -3   9    9.55    6.40
 -30   2  -8   -7.98    8.61
  30  -2   8   -1.36    7.14
 -29   1  -7    0.94    8.71
  29  -1   7    3.15    7.56
 -28   0  -6    2.62    8.50
  28   0   6    8.19    6.72
 -27  -1  -5   -1.78    7.87
  27   1   5    3.46    6.72
 -26  -2  -4    3.88    7.66
  26   2   4   -1.26    5.67
 -25  -3  -3   11.86    7.24
  25   3   3   13.75    5.88
 -24  -4  -2   -2.52    5.88
  24   4   2   -2.20    5.35
 -23  -5  -1   12.38    5.25
  23   5   1   11.96    4.51
 -22  -6   0    3.46    4.83
  22   6   0    1.15    5.77
 -21  -7   1    1.57    4.09
  21   7  -1    2.41    3.36
 -17 -11   5   13.85    3.99
  17  11  -5   13.22    3.46
 -16 -12   6   20.99    4.51
  16  12  -6   18.47    6.40
 -15 -13   7    0.00    7.35
  15  13  -7   13.22    5.04
 -14 -14   8   -0.73    5.98
  14  14  -8   -0.10    5.25
 -13 -15   9   -0.42    5.98
  13  15  -9    2.62    6.51
 -12 -16  10    3.46    6.19
  12  16 -10    6.30    6.09
 -11 -17  11   20.88    7.87
  11  17 -11   27.08    7.66
 -10 -18  12   -4.51    7.77
  10  18 -12    7.14    7.77
  -9 -19  13   15.01    6.93
   9  19 -13   23.30    8.71
  -8 -20  14   -2.31    7.14
   8  20 -14   -1.99    8.29
  -7 -21  15    1.47   10.70
   7  21 -15    2.52   10.70
  -6 -22  16    3.25    8.61
   6  22 -16    0.00    9.45
  -5 -23  17   -3.04    9.55
   5  23 -17    9.03   10.07
  -4 -24  18   -4.51    8.61
   4  24 -18    8.19   10.18
  -3 -25  19   -8.29    9.34
   3  25 -19    4.41   10.18
  -2 -26  20    2.73    8.08
   2  26 -20    1.78   10.28
  -1 -27  21    2.83    8.08
   1  27 -21   -4.09   10.49
   0 -28  22    2.94    7.87
   0  28 -22    4.83    9.55
   1 -29  23    3.46    7.87
  -1  29 -23    2.41    9.45
   2 -30  24   -2.41    8.29
  -2  30 -24    1.36    6.61
   3 -31  25    3.25    7.14
  -3  31 -25    0.52    6.19
   4 -32  26   -1.15    9.24
  -4  32 -26   -0.52   12.49
 -35   9 -15   -2.73   13.12
  35  -9  15    0.94    7.03
 -34   8 -14   -2.20    8.08
  34  -8  14    0.73    4.83
 -33   7 -13    1.36    9.97
  33  -7  13    1.78    6.40
 -32   6 -12   -0.73   10.18
  32  -6  12    3.99    6.61
 -31   5 -11   -5.88    9.55
  31  -5  11   -4.83    7.24
 -30   4 -10    7.56    9.76
  30  -4  10    4.09    6.09
 -29   3  -9    6.93    9.13
  29  -3   9    1.57    7.77
 -28   2  -8   -7.56    8.71
  28  -2   8    0.73    6.82
 -27   1  -7    3.67    8.92
  27  -1   7   -3.04    7.45
 -26   0  -6    1.26    7.87
  26   0   6   -2.73    6.82
 -25  -1  -5    3.46    8.08
  25   1   5    7.77    6.09
 -24  -2  -4   -2.31    7.14
  24   2   4   -2.73    5.98
 -23  -3  -3   14.06    6.51
  23   3   3    2.94    5.25
 -22  -4  -2   -0.94    6.19
  22   4   2    0.94    5.25
 -21  -5  -1   13.22    5.35
  21   5   1   16.58    4.72
 -20  -6   0    9.76    4.72
  20   6   0   -5.35    5.88
 -19  -7   1   14.90    3.67
  19   7  -1   17.32    4.41
 -16 -10   4   19.84    3.46
  16  10  -4   24.45    4.30
 -15 -11   5   18.68    3.99
  15  11  -5   12.59    5.25
 -14 -12   6    3.99    7.98
  14  12  -6   15.85    4.30
 -13 -13   7    2.73    5.14
  13  13  -7    5.77    5.25
 -12 -14   8    6.51    5.88
  12  14  -8   20.15    6.09
 -11 -15   9    5.88    6.40
  11  15  -9    4.83    6.72
 -10 -16  10    9.34    7.03
  10  16 -10    6.51    7.45
  -9 -17  11    8.50    7.66
   9  17 -11   12.38    8.29
  -8 -18  12   10.07    8.82
   8  18 -12  -11.65   13.43
  -7 -19  13   -2.31    7.35
   7  19 -13    1.47    7.66
  -6 -20  14    8.92   14.48
   6  20 -14    4.09   15.11
  -5 -21  15   -1.36    8.50
   5  21 -15    3.88    9.03
  -4 -22  16    1.36    9.97
   4  22 -16    3.15   10.60
  -3 -23  17   12.49    9.13
   3  23 -17   10.91   10.49
  -2 -24  18    1.99    9.87
   2  24 -18   -1.99   11.23
  -1 -25  19   -1.78    8.71
   1  25 -19    6.40    9.66
   0 -26  20    7.45    8.71
   0  26 -20    6.30   11.02
   1 -27  21    6.72    8.40
  -1  27 -21   -8.82   11.12
   2 -28  22   -4.72    8.19
  -2  28 -22    3.88   10.49
   3 -29  23    0.63    8.19
  -3  29 -23   -0.52    9.76
   4 -30  24    5.25    6.82
  -4  30 -24    2.52    8.92
   5 -31  25    9.03    7.45
  -5  31 -25    5.46    9.03
   6 -32  26    0.94    7.03
  -6  32 -26    7.56   11.02
  37 -13  19   -1.89    8.29
  36 -12  18    2.10    8.19
  35 -11  17   -2.10    6.51
 -34  10 -16   -2.62    7.87
  34 -10  16    0.63    6.30
 -33   9 -15   -3.67    8.40
  33  -9  15   -1.05    5.35
 -32   8 -14    7.66    9.87
  32  -8  14   -4.51    6.72
 -31   7 -13   10.70    9.45
  31  -7  13    2.73    6.51
 -30   6 -12   12.49    9.55
  30  -6  12    2.73    7.98
 -29   5 -11   -2.41    9.55
  29  -5  11   -0.63    6.82
 -28   4 -10    3.57    9.45
  28  -4  10    3.15    8.19
 -27   3  -9   -2.73    9.66
  27  -3   9   -3.46    7.45
 -26   2  -8    6.61    9.66
  26  -2   8    6.51    8.19
 -25   1  -7    0.31    8.71
  25  -1   7    0.21    6.82
 -24   0  -6   17.11    8.92
  24   0   6   -4.41    6.93
 -23  -1  -5   11.44    7.24
  23   1   5   10.60    6.93
 -22  -2  -4   -7.45    7.45
  22   2   4   -0.52    6.19
 -21  -3  -3   48.07    6.93
  21   3   3   52.68    6.51
 -20  -4  -2    4.72    5.77
  20   4   2    3.57    5.46
 -19  -5  -1   48.59    5.25
  19   5   1   47.65    4.83
 -18  -6   0    9.87    4.20
  18   6   0    9.55    5.35
 -17  -7   1   -2.94    3.15
  17   7  -1    1.26    2.83
  15   9  -3    5.14    3.67
 -14 -10   4  180.82   10.91
  14  10  -4  185.34    9.55
 -13 -11   5   -4.51    6.51
  13  11  -5    9.13    3.67
 -12 -12   6   42.61    5.14
  12  12  -6   37.05    5.14
 -11 -13   7   10.18    5.25
  11  13  -7   13.54    5.67
 -10 -14   8    8.19    6.09
  10  14  -8    1.05    5.98
  -9 -15   9   80.70    8.50
   9  15  -9   73.04    8.71
  -8 -16  10    9.55    7.03
   8  16 -10    1.05    7.03
  -7 -17  11   43.34   14.80
   7  17 -11   42.82    8.19
  -6 -18  12    5.04    7.56
   6  18 -12   -0.84    8.40
  -5 -19  13   20.78   15.85
   5  19 -13    0.63    9.45
  -4 -20  14    9.03    7.98
   4  20 -14    2.41    8.71
  -3 -21  15   -7.14    9.55
   3  21 -15   -3.25   11.02
  -2 -22  16   10.07    9.55
   2  22 -16   -5.04   10.49
  -1 -23  17   -1.68    9.76
   1  23 -17    8.40   10.60
   0 -24  18   12.17   10.91
   0  24 -18    9.76   11.86
   1 -25  19    6.19    8.61
  -1  25 -19   -0.31   11.02
   2 -26  20  -11.54   10.07
  -2  26 -20    7.14   12.80
   3 -27  21    0.42    9.24
  -3  27 -21   21.62   11.54
   4 -28  22    6.19   10.28
  -4  28 -22    1.78   11.86
   5 -29  23   -1.15    8.08
  -5  29 -23    7.03    9.97
   6 -30  24  -11.65    9.45
  -6  30 -24   -3.67    9.76
   7 -31  25   -1.26    6.40
  -7  31 -25  -10.81   12.59
  35 -13  19   -3.46    5.56
  34 -12  18    4.51    7.45
 -33  11 -17    0.31    9.13
  33 -11  17    1.05    6.72
 -32  10 -16   -2.31    9.76
  32 -10  16   -1.05    5.98
 -31   9 -15   -1.47    9.76
  31  -9  15    3.36    7.14
 -30   8 -14    7.98   10.39
  30  -8  14   -3.46    6.93
 -29   7 -13    3.04   10.07
  29  -7  13   -4.30    8.71
 -28   6 -12   -1.36   10.07
  28  -6  12   -7.14    8.61
 -27   5 -11    6.09   10.39
  27  -5  11   -5.88    8.82
 -26   4 -10   -8.29    9.97
  26  -4  10   -0.31    9.13
 -25   3  -9    7.66    9.34
  25  -3   9    0.84    8.40
 -24   2  -8    6.61    8.61
  24  -2   8   -2.83    7.56
 -23   1  -7    4.30    9.45
  23  -1   7   14.48    7.66
 -22   0  -6    7.66    7.45
  22   0   6   12.59    6.93
 -21  -1  -5    6.61    8.08
  21   1   5   20.05    7.35
 -20  -2  -4   11.23    6.82
  20   2   4    7.14    5.88
 -19  -3  -3   15.53    6.19
  19   3   3   12.80    5.35
 -18  -4  -2   44.29    5.67
  18   4   2   45.02    5.04
 -17  -5  -1   24.56    4.41
  17   5   1   20.78    4.30
 -16  -6   0   77.98    4.30
  16   6   0   76.61    5.77
 -13  -9   3   20.36    3.15
  13   9  -3   19.42    2.62
 -12 -10   4   48.80    6.72
  12  10  -4   53.21    3.99
 -11 -11   5  131.18    6.93
  11  11  -5  121.53    6.19
 -10 -12   6    6.30    5.35
  10  12  -6    2.20    4.72
  -9 -13   7   49.33    6.61
   9  13  -7   49.01    6.51
  -8 -14   8   -1.15    5.88
   8  14  -8   -3.67    6.93
  -7 -15   9   30.96    7.45
   7  15  -9   21.83    6.93
  -6 -16  10   17.63    7.14
   6  16 -10   17.84    8.08
  -5 -17  11    9.97    8.50
   5  17 -11    2.62   12.07
  -4 -18  12   18.05    8.50
   4  18 -12   33.69    9.55
  -3 -19  13    4.62    7.98
   3  19 -13   -6.30    9.03
  -2 -20  14   14.48    9.87
   2  20 -14    1.99    9.76
  -1 -21  15   -8.50    9.03
   1  21 -15    1.05   10.39
   0 -22  16   -3.78    9.34
   0  22 -16    9.76   10.81
   1 -23  17  -10.60   11.12
  -1  23 -17    9.45   12.28
   2 -24  18   -1.05   10.07
  -2  24 -18    1.47   11.75
   3 -25  19    6.93   10.49
  -3  25 -19  -10.49   13.01
   4 -26  20   -9.13   10.07
  -4  26 -20    0.42   13.64
   5 -27  21   -1.99    7.87
  -5  27 -21    0.31   10.81
   6 -28  22   -1.89    6.93
  -6  28 -22   -1.89   10.91
   7 -29  23   -1.05    5.67
  -7  29 -23    3.15   11.86
   8 -30  24    1.78    9.24
  -8  30 -24    0.63   17.42
   9 -31  25   -0.21    6.93
  -9  31 -25    4.72   12.59
 -34  14 -20   -4.20   10.81
  34 -14  20   -1.26    5.25
 -33  13 -19    9.34   14.38
  33 -13  19   -5.77    6.19
 -32  12 -18   -1.89   10.60
  32 -12  18   -0.94    5.98
 -31  11 -17    9.97    9.24
  31 -11  17   -0.10    5.04
 -30  10 -16  -12.38   10.07
  30 -10  16   -2.31    5.67
 -29   9 -15   -8.61   10.91
  29  -9  15   -5.67    7.98
 -28   8 -14    7.66    9.97
  28  -8  14   -1.57    7.45
 -27   7 -13   -5.98   10.60
  27  -7  13   -3.15    8.40
 -26   6 -12    4.62   10.18
  26  -6  12    1.99    8.29
 -25   5 -11    6.51   12.07
  25  -5  11   16.58   10.07
 -24   4 -10    5.56    9.87
  24  -4  10    4.20    7.77
 -23   3  -9   -7.03    9.45
  23  -3   9    0.42    8.19
 -22   2  -8    3.15    7.66
  22  -2   8   12.70    7.77
 -21   1  -7    1.47    8.29
  21  -1   7   13.96    7.35
 -20   0  -6   12.17    7.45
  20   0   6   14.06    7.03
 -19  -1  -5   51.11    8.19
  19   1   5   41.98    6.61
 -18  -2  -4   37.26    7.03
  18   2   4   46.39    5.98
 -17  -3  -3   58.56    6.40
  17   3   3   47.75    5.25
 -16  -4  -2   -3.57    4.51
  16   4   2    4.09    4.20
 -15  -5  -1   11.33    3.46
  15   5   1    8.29    3.46
 -14  -6   0   59.61    3.25
  14   6   0   57.30    4.30
  12   8  -2  113.87    3.88
 -11  -9   3   47.33    5.77
  11   9  -3   63.18    3.78
 -10 -10   4  114.92    6.30
  10  10  -4  123.31    6.30
  -9 -11   5   58.14    5.46
   9  11  -5   60.66    5.56
  -8 -12   6   11.12    5.46
   8  12  -6    8.92    5.67
  -7 -13   7   90.99    7.98
   7  13  -7   96.87    8.29
  -6 -14   8   26.03    7.35
   6  14  -8   26.45    7.87
  -5 -15   9   61.39    8.92
   5  15  -9   75.67   10.39
  -4 -16  10   19.73    7.35
   4  16 -10   11.54    8.19
  -3 -17  11   46.70    9.87
   3  17 -11   51.95   10.70
  -2 -18  12   17.84    9.66
   2  18 -12   13.85    9.24
  -1 -19  13   11.23    9.13
   1  19 -13   -1.78   10.39
   0 -20  14    7.03    9.34
   0  20 -14    6.61    9.66
   1 -21  15    1.89   10.07
  -1  21 -15    5.56   11.02
   2 -22  16   10.18   10.49
  -2  22 -16   -1.78   12.38
   3 -23  17   -2.31   10.70
  -3  23 -17    0.52   12.28
   4 -24  18   19.84   12.80
  -4  24 -18   -5.77   15.32
   5 -25  19   -0.10   10.49
  -5  25 -19    4.83   12.59
   6 -26  20   12.80    9.76
  -6  26 -20    0.00   12.07
   7 -27  21    4.20    8.92
  -7  27 -21   -2.94   11.65
   8 -28  22    5.46    9.34
  -8  28 -22   -0.31   13.22
   9 -29  23    4.51    8.40
  -9  29 -23   -3.88   10.39
  10 -30  24    1.36    8.08
 -10  30 -24   16.79   17.53
  11 -31  25    0.63   15.22
 -11  31 -25    5.25   15.43
  34 -16  22    3.78    9.55
  33 -15  21   -1.15    4.51
 -32  14 -20   23.61   16.06
  32 -14  20   14.48    9.03
 -31  13 -19   -0.10    8.61
  31 -13  19   -0.73    5.88
 -30  12 -18    8.50    7.77
  30 -12  18   -1.05    4.83
 -29  11 -17   -0.73    9.87
  29 -11  17    6.09    5.88
 -28  10 -16    0.73   12.38
  28 -10  16   -2.73    8.50
 -27   9 -15   11.33   10.28
  27  -9  15   -0.63    7.56
 -26   8 -14    2.94   10.91
  26  -8  14    0.84    9.24
 -25   7 -13   -4.62   12.70
  25  -7  13    8.50    8.82
 -24   6 -12   -7.98   12.17
  24  -6  12   -5.35    8.92
 -23   5 -11   -1.05   10.49
  23  -5  11    0.63    8.71
 -22   4 -10    7.98    8.92
  22  -4  10   -3.88    7.56
 -21   3  -9    3.46   10.18
  21  -3   9    2.31    8.71
 -20   2  -8    7.66    8.92
  20  -2   8    5.67    8.19
 -19   1  -7   25.92    8.92
  19  -1   7   18.58    7.98
 -18   0  -6    5.77    7.87
  18   0   6   12.70    7.14
 -17  -1  -5   19.94    6.82
  17   1   5   16.79    6.30
 -16  -2  -4    1.89    6.19
  16   2   4    3.88    5.25
 -15  -3  -3    8.40    4.93
  15   3   3   -1.26    4.41
 -14  -4  -2  105.58    5.77
  14   4   2   99.07    5.04
 -13  -5  -1   49.33    3.46
  13   5   1   53.52    3.36
 -10  -8   2   -2.31    4.09
  10   8  -2    4.30    3.46
  -9  -9   3   28.76    3.88
   9   9  -3   23.51    3.67
  -8 -10   4   12.70    4.20
   8  10  -4    7.35    4.72
  -7 -11   5   55.41    6.51
   7  11  -5   44.81    6.09
  -6 -12   6   55.62    7.03
   6  12  -6   54.26    7.03
  -5 -13   7   45.86    7.87
   5  13  -7   51.63    7.56
  -4 -14   8    8.71    6.40
   4  14  -8    5.35    6.61
  -3 -15   9  -11.44    8.08
   3  15  -9    6.72    7.98
  -2 -16  10   -0.94    7.77
   2  16 -10   -4.41    8.71
  -1 -17  11   -2.94    9.55
   1  17 -11    3.46    9.76
   0 -18  12    4.30    9.76
   0  18 -12    3.15   10.39
   1 -19  13    8.08    9.87
  -1  19 -13    4.09   10.18
   2 -20  14    6.82   10.28
  -2  20 -14   15.74   10.39
   3 -21  15    2.73   10.49
  -3  21 -15   -6.61   11.65
   4 -22  16    0.10   12.59
  -4  22 -16   -1.99   13.43
   5 -23  17   11.86   11.65
  -5  23 -17  -17.84   15.11
   6 -24  18   -4.83   11.23
  -6  24 -18    7.66   12.91
   7 -25  19  -10.49   11.54
  -7  25 -19    6.61   13.54
   8 -26  20   -8.08   16.37
  -8  26 -20   17.42   14.48
   9 -27  21    8.61    9.55
  -9  27 -21    2.83   12.59
  10 -28  22    1.57    8.40
 -10  28 -22   -1.47   11.65
  11 -29  23   -4.83    9.45
 -11  29 -23   13.43   11.86
  12 -30  24    2.94    6.40
 -12  30 -24    3.99   15.32
  32 -16  22    0.31    3.88
 -31  15 -21   -1.05   10.49
  31 -15  21   -1.78    3.57
 -30  14 -20    4.62    7.56
  30 -14  20   -3.36    5.77
 -29  13 -19    5.56   10.70
  29 -13  19    0.52    7.66
 -28  12 -18    0.10    9.66
  28 -12  18   -2.31    5.88
 -27  11 -17    5.77   12.07
  27 -11  17   -1.36    6.51
 -26  10 -16    1.05   13.33
  26 -10  16    5.25    9.66
 -25   9 -15    4.41   11.33
  25  -9  15    0.63    8.92
 -24   8 -14    0.94   11.44
  24  -8  14    7.77   11.12
 -23   7 -13    1.26   11.33
  23  -7  13   15.43    9.03
 -22   6 -12    0.31   12.28
  22  -6  12   13.54    9.76
 -21   5 -11   -7.24    9.13
  21  -5  11    1.57    8.29
 -20   4 -10   12.59    8.08
  20  -4  10   -0.52    8.19
 -19   3  -9    9.24    9.66
  19  -3   9   -2.73    8.82
 -18   2  -8    3.15    8.92
  18  -2   8    2.83    7.77
 -17   1  -7   -3.57    7.03
  17  -1   7    5.98    7.77
 -16   0  -6   74.09    8.61
  16   0   6   90.26    7.66
 -15  -1  -5    4.93    5.77
  15   1   5   -0.21    5.25
 -14  -2  -4  108.31    7.14
  14   2   4   99.18    6.51
 -13  -3  -3   30.33    4.93
  13   3   3   19.10    4.20
 -12  -4  -2   45.23    3.99
  12   4   2   46.60    3.67
 -11  -5  -1   37.15    2.41
  11   5   1   38.10    2.31
  -8  -8   2   38.20    3.25
   8   8  -2   33.48    3.36
  -7  -9   3  139.16    7.03
   7   9  -3  137.48    7.14
  -6 -10   4  197.09    9.87
   6  10  -4  190.79    9.34
  -5 -11   5    3.78    5.88
   5  11  -5    5.98    6.19
  -4 -12   6   53.21    6.93
   4  12  -6   53.52    6.93
  -3 -13   7   -6.19    7.56
   3  13  -7    0.52    7.77
  -2 -14   8  145.35    9.97
   2  14  -8  154.90   11.65
  -1 -15   9    0.21    9.03
   1  15  -9   -5.04    9.03
   0 -16  10   71.68   12.49
   0  16 -10   83.75   12.80
   1 -17  11   23.19    9.97
  -1  17 -11  -16.79   10.91
   2 -18  12   19.63    9.66
  -2  18 -12   12.70   11.86
   3 -19  13   -3.25   10.60
  -3  19 -13  -11.96   11.54
   4 -20  14   -4.30    9.66
  -4  20 -14   12.49   11.12
   5 -21  15  -12.28   11.96
  -5  21 -15    0.94   12.59
   6 -22  16   -4.20   12.07
  -6  22 -16   -4.30   13.12
   7 -23  17    0.10   11.12
  -7  23 -17    5.88   12.91
   8 -24  18   -2.73   11.75
  -8  24 -18    4.83   16.27
   9 -25  19   11.65   11.12
  -9  25 -19   -9.34   12.59
  10 -26  20    0.10   11.75
 -10  26 -20    2.62   13.33
  11 -27  21   -3.78    9.55
 -11  27 -21    2.83   13.22
  12 -28  22    5.25    8.92
 -12  28 -22   -0.84   11.12
  13 -29  23    1.57    7.87
 -13  29 -23   -6.40    9.66
  14 -30  24   10.18    8.19
 -14  30 -24    0.52    8.50
  31 -17  23   -0.10    2.62
 -30  16 -22    0.42   10.07
  30 -16  22    2.52    4.20
 -29  15 -21    7.14   10.39
  29 -15  21    0.84    6.09
 -28  14 -20    2.31   11.33
  28 -14  20    4.09    6.30
 -27  13 -19    3.15   12.70
  27 -13  19    7.14    7.24
 -26  12 -18    5.04   10.91
  26 -12  18   -2.94    7.98
 -25  11 -17   -8.82   14.27
  25 -11  17   -5.77    9.87
 -24  10 -16    4.93   12.49
  24 -10  16   -4.72   10.39
 -23   9 -15   13.54   11.54
  23  -9  15    2.31    9.45
 -22   8 -14    1.78   13.54
  22  -8  14    2.41   10.81
 -21   7 -13   -6.09   11.44
  21  -7  13   -8.71    9.76
 -20   6 -12   16.58    9.76
  20  -6  12   12.17    9.03
 -19   5 -11    8.40   11.54
  19  -5  11   17.32    9.87
 -18   4 -10   61.39   10.28
  18  -4  10   37.15    9.45
 -17   3  -9    7.66    8.50
  17  -3   9    8.92    7.77
 -16   2  -8  143.67   11.65
  16  -2   8  142.94   10.07
 -15   1  -7    2.41    6.61
  15  -1   7    3.99    6.82
 -14   0  -6   76.61    7.35
  14   0   6   65.70    6.30
 -13  -1  -5   65.49    6.61
  13   1   5   60.14    6.61
 -12  -2  -4   53.84    5.46
  12   2   4   54.78    5.35
 -11  -3  -3  437.00   20.15
 -10  -4  -2    4.93    2.73
  10   4   2    1.15    2.41
  -7  -7   1  192.58    9.24
   7   7  -1  194.47    9.34
  -5  -9   3   39.25    5.14
   5   9  -3   36.52    4.93
  -3 -11   5  255.44   12.80
   3  11  -5  249.25   12.07
  -2 -12   6  310.33   15.01
   2  12  -6  331.95   15.43
  -1 -13   7   -1.68    7.24
   1  13  -7    3.04    7.03
   0 -14   8   57.30    9.34
   0  14  -8   73.78    9.55
   1 -15   9   -8.71    8.08
  -1  15  -9  -12.17    8.50
   2 -16  10   -3.46    8.40
  -2  16 -10  -12.28    9.97
   3 -17  11   39.78   10.39
  -3  17 -11   30.75   14.06
   4 -18  12    7.24   10.18
  -4  18 -12   10.91   12.07
   5 -19  13   12.80   10.28
  -5  19 -13   20.15   11.33
   6 -20  14    9.97   12.28
  -6  20 -14    4.51   14.27
   7 -21  15    5.35   10.70
  -7  21 -15    0.00   12.70
   8 -22  16    1.26   11.33
  -8  22 -16   -0.63   12.80
   9 -23  17    1.78   12.28
  -9  23 -17    3.25   14.59
  10 -24  18   -4.51   11.12
 -10  24 -18    6.82   13.75
  11 -25  19    0.10   11.44
 -11  25 -19    4.41   14.80
  12 -26  20    2.20   10.49
 -12  26 -20    5.04   13.64
  13 -27  21   -2.62    9.24
 -13  27 -21    3.25   12.91
  14 -28  22    3.25   10.18
 -14  28 -22    1.89   11.86
  15 -29  23   -1.78    7.35
 -15  29 -23    4.30   10.60
  30 -18  24   -1.36    5.56
 -29  17 -23   -2.94    9.45
  29 -17  23    2.94    5.35
 -28  16 -22   -1.68   10.91
  28 -16  22   -0.42    7.24
 -27  15 -21    1.78   11.12
  27 -15  21   -0.63    6.51
 -26  14 -20    0.21   10.60
  26 -14  20    8.19   13.12
 -25  13 -19  -19.31   14.38
  25 -13  19   -3.04    9.03
 -24  12 -18    8.29   12.38
  24 -12  18   -2.94    8.71
 -23  11 -17   -1.57   14.80
  23 -11  17   -7.98   12.17
 -22  10 -16   -5.77   12.07
  22 -10  16   -7.56   10.07
 -21   9 -15   -0.84   10.91
  21  -9  15    2.62   10.39
 -20   8 -14   -5.46   13.43
  20  -8  14    0.31   10.28
 -19   7 -13    3.15    9.66
  19  -7  13    0.31    8.92
 -18   6 -12    4.62    9.87
  18  -6  12   -5.77    9.13
 -17   5 -11    8.92    9.66
  17  -5  11    9.13    8.61
 -16   4 -10   25.29    9.55
  16  -4  10    8.82    8.71
 -15   3  -9   22.14    8.19
  15  -3   9    4.83    7.77
 -14   2  -8  152.17   10.18
  14  -2   8  163.93   10.28
 -13   1  -7    0.00    5.77
  13  -1   7   -6.82    6.72
 -12   0  -6   61.39    7.24
  12   0   6   57.30    6.72
 -11  -1  -5   33.06    5.56
  11   1   5   41.35    5.46
 -10  -2  -4    7.45    4.41
  10   2   4    1.26    4.20
  -9  -3  -3    2.83    3.25
   9   3   3    4.51    3.04
  -8  -4  -2   34.63    2.62
   8   4   2   37.57    2.52
   6   6   0  159.10    7.77
  -5  -7   1  169.49   10.18
   5   7  -1  191.84    7.66
  -4  -8   2   39.99    4.83
   4   8  -2   46.70    4.83
  -3  -9   3   -3.67    5.04
   3   9  -3   -3.99    5.35
  -2 -10   4   -2.41    5.67
   2  10  -4    7.98    5.46
  -1 -11   5   49.96    6.72
   1  11  -5   39.67    6.51
   0 -12   6   50.79    7.56
   0  12  -6   59.09    7.77
   1 -13   7    3.15    7.66
  -1  13  -7   -1.47    8.08
   2 -14   8  146.82   11.23
  -2  14  -8  132.02   11.23
   3 -15   9    2.31    8.92
  -3  15  -9   -0.42    9.97
   4 -16  10   39.04   10.81
  -4  16 -10   26.03   11.33
   5 -17  11    5.04    9.97
  -5  17 -11    4.72   10.28
   6 -18  12  -13.33   11.54
  -6  18 -12  -12.07   13.12
   7 -19  13    1.47    9.97
  -7  19 -13   11.86   12.70
   8 -20  14   -2.83   11.12
  -8  20 -14   13.75   12.28
   9 -21  15    5.67   11.54
  -9  21 -15   13.33   16.27
  10 -22  16    7.14   11.75
 -10  22 -16   12.59   13.54
  11 -23  17    6.19   10.07
 -11  23 -17   -7.98   13.75
  12 -24  18    0.73   11.86
 -12  24 -18  -13.96   14.38
  13 -25  19   -0.52   10.60
 -13  25 -19    3.04   13.64
  14 -26  20    0.31   12.28
 -14  26 -20  -10.60   14.80
  15 -27  21    5.98    9.45
 -15  27 -21   14.80   11.02
  16 -28  22   -0.42    9.03
 -16  28 -22    2.31   11.44
  17 -29  23  -11.54   16.79
 -17  29 -23    5.46   14.80
 -28  18 -24    1.99    8.71
  28 -18  24    1.36    5.67
 -27  17 -23    6.72    7.56
  27 -17  23   -3.46    7.14
 -26  16 -22    1.57    9.76
  26 -16  22   -0.52    7.98
 -25  15 -21   10.91   11.12
  25 -15  21   -9.87   11.96
 -24  14 -20   -4.93   11.23
  24 -14  20   -0.42    9.87
 -23  13 -19    0.84   13.64
  23 -13  19   -3.78    9.97
 -22  12 -18    3.99   12.91
  22 -12  18   -5.56    9.97
 -21  11 -17    5.98   15.64
  21 -11  17    6.51   12.70
 -20  10 -16   -2.10   10.91
  20 -10  16   -8.40    9.87
 -19   9 -15    6.51   12.17
  19  -9  15   12.07    9.97
 -18   8 -14   16.48   11.12
  18  -8  14    9.24   10.18
 -17   7 -13   -5.25   12.07
  17  -7  13   -1.99    9.55
 -16   6 -12   37.36   10.70
  16  -6  12   24.87    8.92
 -15   5 -11   19.31    9.66
  15  -5  11   12.17    8.92
 -14   4 -10  264.99   15.53
  14  -4  10  247.36   14.90
 -13   3  -9   18.26    9.13
  13  -3   9   24.35    8.40
 -12   2  -8  138.01   10.07
  12  -2   8  142.73    9.24
 -11   1  -7   24.45    6.93
  11  -1   7   20.99    6.72
 -10   0  -6   52.26    5.46
  10   0   6   50.06    5.98
  -9  -1  -5  268.67   12.49
   9   1   5  268.04   11.75
  -8  -2  -4   35.26    4.41
   8   2   4   39.04    4.51
  -6  -4  -2  109.15    5.77
   5   5   1  899.61   32.95
   4   6   0  312.53   15.22
  -3  -7   1    7.35    3.78
   3   7  -1    9.66    4.51
  -1  -9   3   28.23    5.56
   1   9  -3   28.65    5.88
   0 -10   4  223.12   11.23
   0  10  -4  216.09   11.12
   1 -11   5   42.50    7.24
  -1  11  -5   28.76    7.45
   2 -12   6  344.44   15.22
  -2  12  -6  319.88   15.95
   3 -13   7    4.62    7.98
  -3  13  -7   12.80    8.92
   4 -14   8   17.11    8.08
  -4  14  -8    7.45    9.24
   5 -15   9   61.71    9.34
  -5  15  -9   76.40   11.23
   6 -16  10    8.61   10.07
  -6  16 -10   19.10   12.07
   7 -17  11   43.66   10.91
  -7  17 -11   35.37   12.49
   8 -18  12   -3.67   10.39
  -8  18 -12   -7.14   11.75
   9 -19  13    8.29   10.28
  -9  19 -13   18.37   13.85
  10 -20  14    2.20   12.28
 -10  20 -14  -11.54   13.85
  11 -21  15    3.25   11.54
 -11  21 -15   -3.88   12.49
  12 -22  16    3.25   14.69
 -12  22 -16   16.79   16.69
  13 -23  17   -1.57   11.02
 -13  23 -17   -5.77   13.96
  14 -24  18   -6.51   10.70
 -14  24 -18   -3.46   13.96
  15 -25  19  -12.38   10.91
 -15  25 -19   10.49   22.25
  16 -26  20   -2.83    9.24
 -16  26 -20   39.46   17.32
  17 -27  21    5.25   15.85
 -17  27 -21  -13.12   17.74
  18 -28  22   -8.08   14.27
 -18  28 -22  -10.60   17.95
 -27  19 -25   -3.78   11.02
  27 -19  25    6.40    6.40
 -26  18 -24   -6.93    9.55
  26 -18  24    1.68    5.56
 -25  17 -23   -1.15    9.03
  25 -17  23    8.19    5.56
 -24  16 -22   -6.51   12.59
  24 -16  22    3.25   13.43
 -23  15 -21    1.78   13.54
  23 -15  21   12.17    9.66
 -22  14 -20    1.05   12.38
  22 -14  20   -1.89   11.02
 -21  13 -19    9.55   12.07
  21 -13  19    8.82   10.18
 -20  12 -18   10.18   13.75
  20 -12  18    7.87   10.60
 -19  11 -17   15.85   11.86
  19 -11  17  -19.00   11.75
 -18  10 -16    2.52   13.12
  18 -10  16   19.10    9.97
 -17   9 -15    1.05   11.12
  17  -9  15   -1.47    9.87
 -16   8 -14    1.05   10.07
  16  -8  14   11.65    9.24
 -15   7 -13    9.24   11.02
  15  -7  13   23.82   10.18
 -14   6 -12   13.96    9.97
  14  -6  12   15.01    9.45
 -13   5 -11    3.57    7.98
  13  -5  11    9.87    7.35
 -12   4 -10   64.75    9.55
  12  -4  10   62.76    8.82
 -11   3  -9   59.09    7.98
  11  -3   9   62.97    8.29
 -10   2  -8   17.42    7.03
  10  -2   8   10.07    6.51
  -9   1  -7  260.69   13.54
   9  -1   7  261.84   13.12
  -8   0  -6  265.41   13.01
   8   0   6  259.01   12.07
  -7  -1  -5  171.06    9.13
   7   1   5  178.10    8.92
  -5  -3  -3   76.09    4.83
   5   3   3   84.80    5.35
  -4  -4  -2  464.92   13.64
   4   4   2  451.59   13.22
  -3  -5  -1    9.55    3.25
   3   5   1    9.45    4.83
  -2  -6   0  576.58   19.31
   2   6   0  592.22   19.73
  -1  -7   1   39.46    5.46
   1   7  -1   37.26    5.67
   0  -8   2   28.02    9.55
   0   8  -2    5.56    5.77
   1  -9   3   23.40    6.82
  -1   9  -3   28.23    7.24
   2 -10   4   -4.83    6.51
  -2  10  -4    5.25    6.09
   3 -11   5  277.80   13.12
  -3  11  -5  249.46   13.85
   4 -12   6   49.22    7.45
  -4  12  -6   63.91    8.82
   5 -13   7   57.41    9.03
  -5  13  -7   53.84   10.07
   6 -14   8    7.35    9.03
  -6  14  -8   22.88    9.55
   7 -15   9   35.16    9.66
  -7  15  -9   20.05   10.49
   8 -16  10    5.56    9.76
  -8  16 -10    8.08   10.70
   9 -17  11   25.82   11.44
  -9  17 -11   13.22   11.96
  10 -18  12   14.59   11.12
 -10  18 -12    4.62   11.54
  11 -19  13    2.41   11.65
 -11  19 -13    1.89   18.05
  12 -20  14    3.67   12.49
 -12  20 -14   36.52   21.83
  13 -21  15    8.29   12.49
 -13  21 -15   13.54   19.00
  14 -22  16   -2.52   11.33
 -14  22 -16   -0.94   19.31
  15 -23  17   11.65   11.33
 -15  23 -17   12.28   22.56
  16 -24  18   -2.52   14.69
 -16  24 -18   -1.89   12.91
  17 -25  19    4.30   11.65
 -17  25 -19    1.47   18.47
  18 -26  20    4.62   17.84
 -18  26 -20    5.14   12.59
  19 -27  21   -0.10   14.59
 -19  27 -21    1.36   11.75
  20 -28  22   -3.36    6.61
 -20  28 -22   -1.15   10.60
 -26  20 -26   -2.83   11.33
  26 -20  26    0.31    9.66
 -25  19 -25   -4.93   17.74
 -24  18 -24   -1.89    9.55
  24 -18  24    6.40    7.87
 -23  17 -23   -4.83   11.65
  23 -17  23   -3.78    6.40
 -22  16 -22   -1.36   11.65
  22 -16  22   -0.10    8.71
 -21  15 -21    9.55   15.43
  21 -15  21    4.72    9.66
 -20  14 -20   -3.88   12.80
  20 -14  20   -0.10   10.70
 -19  13 -19   -7.66   13.96
  19 -13  19    1.57   11.02
 -18  12 -18   25.40   13.22
  18 -12  18    6.51   10.91
 -17  11 -17    4.09   11.75
  17 -11  17    2.62    9.97
 -16  10 -16   19.84   12.91
  16 -10  16    4.30   10.60
 -15   9 -15   16.58   20.67
  15  -9  15   13.33   12.38
 -14   8 -14    4.41   14.59
  14  -8  14   -0.21   12.28
 -13   7 -13    5.46    9.97
  13  -7  13    4.72    8.82
 -12   6 -12   53.52    9.55
  12  -6  12   58.56    9.55
 -11   5 -11  153.12   11.96
  11  -5  11  155.43   11.44
 -10   4 -10  136.85   10.70
  10  -4  10  119.85   10.49
  -9   3  -9   24.35    7.35
   9  -3   9   26.97    7.56
  -8   2  -8   33.79    8.29
   8  -2   8   55.31    7.56
  -7   1  -7  196.25   12.17
   7  -1   7  198.67   11.44
  -6   0  -6  131.18    9.87
   6   0   6  129.93    9.87
  -5  -1  -5  635.14   33.79
  -4  -2  -4  425.25   16.27
   4   2   4  418.22   15.64
  -2  -4  -2  434.27   14.90
   2   4   2  442.04   14.90
  -1  -5  -1    0.00    3.57
   1   5   1    1.05    4.30
   0   6   0  805.26   36.63
   1  -7   1   35.89    6.51
  -1   7  -1   36.00    6.09
  -2   8  -2  522.22   28.65
   3  -9   3    5.04    6.30
  -3   9  -3   -5.77    7.14
   4 -10   4  777.98   28.44
  -4  10  -4  788.05   29.07
   5 -11   5    2.10    7.56
  -5  11  -5    4.51    7.98
   6 -12   6   57.72    9.24
  -6  12  -6   53.10    8.50
   7 -13   7   86.16   11.23
  -7  13  -7   89.84   14.38
   8 -14   8    5.46    9.45
  -8  14  -8   13.85   13.85
   9 -15   9   87.95   11.96
  -9  15  -9   90.36   16.90
  10 -16  10   23.93   10.49
 -10  16 -10   -5.14   15.85
  11 -17  11   10.39   11.12
 -11  17 -11   15.43   17.84
  12 -18  12  -28.13   20.05
 -12  18 -12    9.03   20.05
  13 -19  13   -6.09   16.37
 -13  19 -13   13.01   14.38
  14 -20  14  -14.06   17.32
 -14  20 -14   -6.82   13.12
  15 -21  15    4.20   21.20
 -15  21 -15  -15.01   16.48
  16 -22  16    5.98   17.11
 -16  22 -16   14.69   14.17
  17 -23  17   -3.25   12.49
 -17  23 -17   -3.57   15.11
  18 -24  18    6.72   10.60
 -18  24 -18    0.52   15.22
  19 -25  19   -0.73    9.87
 -19  25 -19    3.57   14.17
  20 -26  20    1.36    9.24
 -20  26 -20   -2.94   11.65
  21 -27  21    4.09    9.34
 -21  27 -21   -5.35   13.54
  24 -20  26   -4.41    7.14
 -23  19 -25   -0.10   21.09
  23 -19  25    6.61    9.55
 -22  18 -24    2.41    9.97
  22 -18  24    3.25    7.14
 -21  17 -23   -2.10   20.05
  21 -17  23    5.25   10.49
 -20  16 -22    4.83   14.38
  20 -16  22   -8.71   12.28
 -19  15 -21   18.89   21.83
  19 -15  21    4.30   13.64
 -18  14 -20   -8.08   14.59
  18 -14  20   -8.82   14.17
 -17  13 -19   -5.67   25.29
  17 -13  19    1.68   17.63
 -16  12 -18   -6.82   13.33
  16 -12  18   -9.66   10.39
 -15  11 -17   -7.98   16.69
  15 -11  17   -7.45   13.01
 -14  10 -16   -1.47   11.12
  14 -10  16   -0.42   13.64
 -13   9 -15    3.57   10.70
  13  -9  15   10.70    9.76
 -12   8 -14   23.51   11.02
  12  -8  14    8.08   10.07
 -11   7 -13    7.24   15.43
  11  -7  13   15.22   13.43
 -10   6 -12   -4.83    9.66
  10  -6  12    1.68    9.03
  -9   5 -11   63.49    9.76
   9  -5  11   56.36    9.34
  -8   4 -10   -9.97   11.44
   8  -4  10   14.38    9.66
  -7   3  -9  125.20   10.81
   7  -3   9  146.19   10.70
  -6   2  -8  267.51   13.33
   6  -2   8  281.05   13.96
  -5   1  -7  161.93   10.60
   5  -1   7  186.39   10.91
  -4   0  -6  262.37   13.33
   4   0   6  280.74   13.85
  -3  -1  -5    4.83    4.72
   3   1   5    9.45    5.98
  -2  -2  -4  402.16   17.11
   2   2   4  444.14   17.84
  -1  -3  -3  222.70    9.87
   1   3   3  235.92   10.28
   0  -4  -2  418.95   14.69
   0   4   2  440.36   15.01
   1  -5  -1    1.36    6.72
  -1   5   1    6.40    4.20
   2  -6   0  630.11   23.51
  -2   6   0  660.54   24.56
   4  -8   2   51.63    7.45
  -4   8  -2   44.18   10.07
   5  -9   3   16.58    8.50
  -5   9  -3   32.53    9.97
   6 -10   4  214.72   12.07
  -6  10  -4  203.70   18.68
   7 -11   5   57.41    9.13
  -7  11  -5   57.83   12.70
   8 -12   6   20.36   13.22
  -8  12  -6   28.34   15.64
   9 -13   7   78.29   16.16
  -9  13  -7   50.79   11.96
  10 -14   8    9.45   17.53
 -10  14  -8   15.11   11.44
  11 -15   9    2.52   15.22
 -11  15  -9    3.15   11.75
  12 -16  10    7.03   15.53
 -12  16 -10   12.59   13.12
  13 -17  11   -5.56   16.37
 -13  17 -11    5.46   11.96
  14 -18  12   10.60   11.86
 -14  18 -12    5.25   12.80
  15 -19  13   -3.25   12.59
 -15  19 -13    4.30   14.48
  16 -20  14   14.06   12.07
 -16  20 -14   -6.61   13.64
  17 -21  15    2.10   11.02
 -17  21 -15  -12.38   14.80
  18 -22  16   -4.30   10.70
 -18  22 -16    7.98   14.80
  19 -23  17    5.77   12.17
 -19  23 -17   -8.29   14.90
  20 -24  18   -0.21   10.18
 -20  24 -18  -16.37   13.75
  21 -25  19    4.41   12.17
 -21  25 -19   13.54   14.69
  22 -26  20    4.30   10.07
 -22  26 -20   17.11   12.70
  23 -27  21   -0.42   14.17
 -23  27 -21    2.10   10.49
  23 -21  27    4.20   10.39
 -22  20 -26   -2.52   13.54
  22 -20  26    1.36   10.70
 -21  19 -25   -0.94   10.18
  21 -19  25   -8.50   13.33
 -20  18 -24   -0.94   11.44
  20 -18  24    2.31   11.86
 -19  17 -23   -8.71   17.95
  19 -17  23   10.28   10.39
 -18  16 -22  -26.76   24.45
  18 -16  22   -6.30   17.32
 -17  15 -21    3.78   13.96
  17 -15  21    4.51   12.17
 -16  14 -20    6.61   21.09
  16 -14  20  -15.53   15.01
 -15  13 -19   13.22   18.79
  15 -13  19   11.86   14.06
 -14  12 -18   21.20   13.96
  14 -12  18   12.07   12.28
 -13  11 -17    2.62   15.74
  13 -11  17    3.67   14.06
 -12  10 -16   32.64   16.58
  12 -10  16    8.50   11.86
 -11   9 -15   -2.41   17.42
  11  -9  15    8.82   12.17
 -10   8 -14    6.72   10.07
  10  -8  14    1.15    9.03
  -9   7 -13   79.03   11.65
   9  -7  13   76.61    9.45
  -8   6 -12    5.56    8.92
   8  -6  12    5.04    8.19
  -7   5 -11   68.32    9.66
   7  -5  11   81.33    9.24
  -6   4 -10  226.69   12.91
   6  -4  10  235.40   12.07
  -5   3  -9   37.05    7.77
   5  -3   9   34.32    7.24
  -4   2  -8   54.15    6.93
   4  -2   8   46.81    7.56
  -3   1  -7    2.73    6.61
   3  -1   7   -8.71    6.19
  -2   0  -6  508.89   20.57
   2   0   6  564.30   22.14
  -1  -1  -5    3.36    3.67
   1   1   5   -1.68    5.56
   0  -2  -4  441.73   16.79
   0   2   4  373.19   20.57
   1  -3  -3  207.48   10.07
  -1   3   3  208.74   14.06
   2  -4  -2  415.07   17.74
  -2   4   2  466.81   26.55
   3  -5  -1    7.35    5.04
  -3   5   1    6.61    7.66
  -4   6   0  303.19   22.14
   5  -7   1  186.81   15.64
  -5   7  -1  172.74   16.37
   6  -8   2  243.79   18.16
  -6   8  -2  247.57   13.96
   7  -9   3  150.60   15.01
  -7   9  -3  147.66   10.81
   8 -10   4   21.62   11.54
  -8  10  -4   35.79    8.92
   9 -11   5   47.33   15.11
  -9  11  -5   54.47   10.07
  10 -12   6  -17.95   15.85
 -10  12  -6   -1.26   10.18
  11 -13   7    4.41    9.55
 -11  13  -7   12.07   10.60
  12 -14   8    2.62   10.60
 -12  14  -8   23.40   12.17
  13 -15   9   19.42   11.65
 -13  15  -9   13.96   13.85
  14 -16  10    3.46   11.44
 -14  16 -10   -7.98   11.44
  15 -17  11    5.88   11.65
 -15  17 -11    7.66   12.17
  16 -18  12    8.82   13.12
 -16  18 -12   11.02   13.85
  17 -19  13   11.65   11.65
 -17  19 -13   -0.10   13.85
  18 -20  14    4.41   12.17
 -18  20 -14   10.70   15.32
  19 -21  15    4.20   11.54
 -19  21 -15   11.86   13.64
  20 -22  16    0.63   10.60
 -20  22 -16    9.45   12.59
  21 -23  17    6.19   13.12
 -21  23 -17   -0.31   16.58
  22 -24  18    1.36   11.12
 -22  24 -18    7.87   13.12
  23 -25  19    0.52   11.33
 -23  25 -19   -1.57   12.17
  24 -26  20   -5.04   10.39
 -24  26 -20   -1.78   12.07
 -21  21 -27    2.62   15.32
  21 -21  27   -1.05    6.61
 -20  20 -26   14.27   17.84
  20 -20  26   -1.78   11.02
 -19  19 -25  -17.00   20.46
  19 -19  25    4.30   11.86
 -18  18 -24   19.31   17.95
  18 -18  24    1.57   11.54
 -17  17 -23   19.63   19.00
  17 -17  23    6.61   14.59
 -16  16 -22   28.23   20.25
  16 -16  22    9.34   14.80
 -15  15 -21   -1.36   14.69
  15 -15  21  -19.00   17.74
 -14  14 -20   16.90   20.15
  14 -14  20    5.14   15.11
 -13  13 -19   12.70   19.94
  13 -13  19   -1.36   14.48
 -12  12 -18  -11.54   17.32
  12 -12  18   -0.94   13.85
 -11  11 -17   21.51   18.89
  11 -11  17   27.50   13.85
 -10  10 -16   26.03   19.52
  10 -10  16    6.19   13.64
  -9   9 -15  108.73   17.53
   9  -9  15  108.10   14.69
  -8   8 -14    6.82   10.60
   8  -8  14   -3.88   12.59
  -7   7 -13   93.09   10.81
   7  -7  13   84.38    9.76
  -6   6 -12   73.88    9.66
   6  -6  12   94.14    9.34
  -5   5 -11   19.31    8.08
   5  -5  11   19.42    8.61
  -4   4 -10  945.47   31.69
   4  -4  10  945.47   32.32
  -3   3  -9    4.72    7.35
   3  -3   9   15.74    9.45
  -2   2  -8  547.83   20.15
   2  -2   8  564.72   29.07
  -1   1  -7   28.55    6.61
   1  -1   7   35.89    9.13
   0   0  -6  698.64   23.40
   0   0   6  685.20   31.38
  -1   1   5   -9.66    7.03
   2  -2  -4  316.84   19.63
  -2   2   4  405.41   25.50
   4  -4  -2  475.31   26.76
  -4   4   2  453.37   18.05
   6  -6   0  122.47   16.79
  -6   6   0  145.14   11.75
   7  -7   1  222.38   12.80
  -7   7  -1  217.98   13.12
   8  -8   2   34.21    6.61
  -8   8  -2   43.13    8.40
   9  -9   3   32.43    6.93
  -9   9  -3   24.14    8.29
  10 -10   4  115.02   11.23
 -10  10  -4  135.70   11.12
  11 -11   5  126.15   11.96
 -11  11  -5  137.69   13.22
  12 -12   6   36.00    9.55
 -12  12  -6   42.40   10.60
  13 -13   7    8.92    9.76
 -13  13  -7  -12.70   10.49
  14 -14   8    1.05   10.70
 -14  14  -8   -6.93   11.12
  15 -15   9   -4.20   11.33
 -15  15  -9    2.62   12.28
  16 -16  10   -1.57   10.91
 -16  16 -10    2.94   13.54
  17 -17  11   13.75   11.54
 -17  17 -11   -6.40   14.48
  18 -18  12   22.04   12.91
 -18  18 -12   21.93   13.75
  19 -19  13    0.00   11.54
 -19  19 -13   10.91   13.75
  20 -20  14   -7.45   10.81
 -20  20 -14    5.46   14.38
  21 -21  15   -1.47   11.75
 -21  21 -15    1.68   14.27
  22 -22  16   -5.04   10.70
 -22  22 -16   -7.77   12.91
  23 -23  17   -6.93   11.54
 -23  23 -17   -6.61   14.06
  24 -24  18   -5.46    8.92
 -24  24 -18   -1.15   11.12
  25 -25  19   -2.52   11.96
 -25  25 -19   -3.46   10.81
  20 -22  28    5.56   10.18
 -19  21 -27  -10.18   19.63
  19 -21  27    0.21    9.55
 -18  20 -26   -3.04   18.26
  18 -20  26   -0.73   11.23
 -17  19 -25    3.67   16.48
  17 -19  25    0.42   11.75
 -16  18 -24    6.09   23.09
  16 -18  24    1.89   13.75
 -15  17 -23   11.12   18.58
  15 -17  23   -1.99   13.64
 -14  16 -22   -5.35   20.05
  14 -16  22    2.20   13.12
 -13  15 -21  -24.77   20.05
  13 -15  21    4.93   15.64
 -12  14 -20    3.57   19.10
  12 -14  20   22.14   15.32
 -11  13 -19  -15.22   22.04
  11 -13  19    4.09   14.27
 -10  12 -18  -17.42   18.89
  10 -12  18    3.15   12.49
  -9  11 -17   35.79   17.53
   9 -11  17   14.80   13.22
  -8  10 -16   -1.68   16.58
   8 -10  16   -9.03   12.80
  -7   9 -15   31.90   12.07
   7  -9  15   44.60   13.75
  -6   8 -14   28.86    9.97
   6  -8  14    5.88   13.22
  -5   7 -13   62.13    9.03
   5  -7  13   85.74   13.54
  -4   6 -12   65.91    9.34
   4  -6  12   52.68   11.44
  -3   5 -11  272.34   19.42
   3  -5  11  271.18   19.94
  -2   4 -10   19.00    9.97
   2  -4  10   -0.84    9.13
  -1   3  -9   35.89    9.55
   1  -3   9   24.66    6.82
   0   2  -8   11.33    9.13
   0  -2   8   27.08    6.19
   1   1  -7   20.88    9.13
  -1  -1   7   41.03    7.24
   2   0  -6  547.30   31.48
  -2   0   6  520.12   21.51
  -3   1   5  -13.12    6.30
   4  -2  -4  448.55   17.53
  -4   2   4  442.25   17.42
   5  -3  -3   68.74    7.24
  -5   3   3   77.03    6.40
   6  -4  -2   94.03   10.91
  -6   4   2  121.11   14.06
   7  -5  -1  167.29   11.44
  -7   5   1  165.61   11.23
   8  -6   0  300.57   15.85
  -8   6   0  307.60   16.48
   9  -7   1  305.40   15.32
  -9   7  -1  279.06   14.80
  10  -8   2    7.03    6.51
 -10   8  -2   -1.57    7.98
  11  -9   3   63.07    9.03
 -11   9  -3   57.30    8.92
  12 -10   4   61.29    9.97
 -12  10  -4   44.92   10.91
  13 -11   5    6.51    8.08
 -13  11  -5    0.52   11.33
  14 -12   6    8.19    9.87
 -14  12  -6   16.79   10.28
  15 -13   7    5.14    9.34
 -15  13  -7   14.06   10.60
  16 -14   8    1.47    9.87
 -16  14  -8   28.97   12.17
  17 -15   9   11.12   11.33
 -17  15  -9  -10.07   12.49
  18 -16  10   -3.25   10.49
 -18  16 -10   -4.72   12.91
  19 -17  11    2.41   10.91
 -19  17 -11   -1.68   14.90
  20 -18  12   16.69   13.33
 -20  18 -12   -6.61   17.63
  21 -19  13    2.31   11.12
 -21  19 -13  -10.39   13.01
  22 -20  14   17.21   10.49
 -22  20 -14  -21.93   13.75
  23 -21  15    6.61   10.70
 -23  21 -15  -11.54   15.01
  24 -22  16    4.30   10.81
 -24  22 -16   14.38   13.85
  25 -23  17   -1.05    9.24
 -25  23 -17   -6.09   12.91
  26 -24  18    0.21   11.54
 -26  24 -18   11.75   13.85
  27 -25  19    4.30   10.60
 -27  25 -19    0.63    7.77
 -18  22 -28   -2.83   15.43
  18 -22  28   -2.41    6.30
 -17  21 -27    1.15   21.83
  17 -21  27   -8.50   11.86
 -16  20 -26   -2.83   16.58
  16 -20  26    6.40   11.96
 -15  19 -25    8.71   18.37
  15 -19  25   -6.09   14.48
 -14  18 -24   -6.40   20.36
  14 -18  24   -0.52   13.64
 -13  17 -23  -20.88   25.50
  13 -17  23    5.04   17.74
 -12  16 -22   -7.66   18.89
  12 -16  22    7.03   15.64
 -11  15 -21   -4.20   18.47
  11 -15  21    7.56   14.38
 -10  14 -20    8.82   18.26
  -9  13 -19   -0.52   17.53
   9 -13  19   46.70   17.95
  -8  12 -18   20.99   17.53
  -7  11 -17   72.73   19.63
  -6  10 -16   22.56   14.27
   6 -10  16   34.63   12.59
  -5   9 -15   60.45   16.06
   5  -9  15   73.67   10.07
  -4   8 -14   -5.25   13.75
   4  -8  14   17.00    8.92
  -3   7 -13   18.68   12.07
   3  -7  13  -11.23    8.40
   2  -6  12  369.63   22.77
  -1   5 -11   36.94   11.96
   1  -5  11   43.87    8.08
   0   4 -10  212.10   11.65
   0  -4  10  236.45   11.54
   1   3  -9   26.24    6.61
  -1  -3   9   20.05    6.30
   2   2  -8  470.80   18.68
  -2  -2   8  498.40   19.52
   3   1  -7   -2.20    7.35
  -3  -1   7   -3.36    6.19
   4   0  -6  309.28   20.36
  -4   0   6  317.36   20.05
  -5   1   5  904.12   44.92
   7  -3  -3  309.91   13.54
  -7   3   3  304.03   13.75
   8  -4  -2   34.74    6.40
  -8   4   2   33.27    6.51
   9  -5  -1  292.49   14.90
  -9   5   1  316.31   15.01
  10  -6   0   62.44    6.93
 -10   6   0   50.37    7.35
  11  -7   1   23.30    7.77
 -11   7  -1   13.54    7.45
  12  -8   2  127.72   11.23
 -12   8  -2  137.59   11.33
  13  -9   3   25.19    7.77
 -13   9  -3   16.06    8.71
  14 -10   4  241.80   14.69
 -14  10  -4  245.16   15.95
  15 -11   5   14.48    9.13
 -15  11  -5    9.66    9.87
  16 -12   6   32.53   10.49
 -16  12  -6   29.91   11.12
  17 -13   7   -0.42   10.18
 -17  13  -7   -2.20   11.12
  18 -14   8   -3.25   10.28
 -18  14  -8   -2.10   11.54
  19 -15   9   14.06   11.02
 -19  15  -9    9.87   12.70
  20 -16  10    8.50   10.49
 -20  16 -10    7.45   12.07
  21 -17  11    6.09   11.02
 -21  17 -11   -5.67   12.80
  22 -18  12   19.21   13.01
 -22  18 -12    5.56   15.64
  23 -19  13   13.12   10.91
 -23  19 -13   -4.20   14.69
  24 -20  14    0.10   10.70
 -24  20 -14   -7.77   12.80
  25 -21  15    2.41   10.91
 -25  21 -15  -12.07   13.33
  26 -22  16    2.20    8.50
 -26  22 -16   -5.04   12.70
  27 -23  17   -5.98   12.38
 -27  23 -17    5.25   13.33
  28 -24  18   -0.84    7.98
 -28  24 -18    3.25    7.14
 -17  23 -29    1.89   13.01
  17 -23  29    5.77    6.51
 -16  22 -28   -0.31   12.28
  16 -22  28   -2.31    8.19
 -15  21 -27    2.94   12.70
  15 -21  27   -4.09    6.82
 -14  20 -26   35.47   25.08
  14 -20  26    8.40    9.45
 -13  19 -25   -8.08   19.42
 -12  18 -24   -4.30   19.63
 -11  17 -23   -2.94   13.12
  11 -17  23   -7.03   23.40
 -10  16 -22   22.25   20.15
   9 -15  21   11.96   14.69
  -8  14 -20   24.14   16.69
   8 -14  20    0.10   10.18
  -7  13 -19   24.45   17.74
   7 -13  19   12.70   15.01
  -6  12 -18    6.93   15.64
   6 -12  18   -6.40   15.74
   5 -11  17   41.77   14.80
  -4  10 -16   33.69   10.18
   4 -10  16   28.97    9.55
  -3   9 -15   18.89    9.55
   3  -9  15   21.93    9.24
  -2   8 -14  168.02   11.86
   2  -8  14  161.09   11.44
  -1   7 -13    1.05    9.03
   1  -7  13   -9.87    8.50
   0   6 -12   65.49    8.92
   0  -6  12   67.48    8.50
   1   5 -11   33.90    7.98
  -1  -5  11   34.95    7.03
   2   4 -10    3.78    5.98
  -2  -4  10    2.83    5.98
   3   3  -9   -3.46    6.51
  -3  -3   9    0.10    7.45
   4   2  -8   49.22    6.93
  -4  -2   8   46.49    6.61
   5   1  -7  185.86   14.90
  -5  -1   7  201.81   15.32
   6   0  -6  117.75   11.86
  -6   0   6  110.30    8.61
   7  -1  -5  184.92    9.55
  -7   1   5  186.18    9.55
   8  -2  -4   37.57    5.46
  -8   2   4   36.00    5.46
   9  -3  -3   -0.73    5.46
  -9   3   3    2.62    5.77
  10  -4  -2    9.03    6.40
 -10   4   2    8.08    6.40
  11  -5  -1   38.62    6.30
 -11   5   1   42.29    8.29
  12  -6   0   81.75    8.40
 -12   6   0   77.56    9.66
  13  -7   1   -6.30    7.87
 -13   7  -1   -5.56    8.19
  14  -8   2  155.95   11.65
 -14   8  -2  163.09   11.54
  15  -9   3   -2.83    8.71
 -15   9  -3   10.49    9.55
  16 -10   4   25.40    9.97
 -16  10  -4    9.13   10.70
  17 -11   5    9.03    9.24
 -17  11  -5   12.28   10.18
  18 -12   6   -1.47   10.07
 -18  12  -6   -3.36   10.39
  19 -13   7    5.56    9.55
 -19  13  -7   -5.35   10.49
  20 -14   8    4.20    9.87
 -20  14  -8  -13.22   11.12
  21 -15   9    6.40   10.28
 -21  15  -9   -3.15   12.07
  22 -16  10  -16.06   10.81
 -22  16 -10    1.89   14.17
  23 -17  11   -8.19   10.81
 -23  17 -11   -3.78   12.70
  24 -18  12   -0.73    9.97
 -24  18 -12  -11.75   11.54
  25 -19  13    2.10   11.33
 -25  19 -13    9.55   15.43
  26 -20  14   -2.83   10.81
 -26  20 -14   -9.24   12.91
  27 -21  15    3.04    9.03
 -27  21 -15   -6.30   10.70
  28 -22  16   -1.36   11.65
 -28  22 -16    3.25    8.71
  29 -23  17    3.36    8.50
 -29  23 -17   -3.25   10.28
 -15  23 -29  -15.85   20.25
  15 -23  29   -4.20   11.65
 -14  22 -28   12.07   13.33
  14 -22  28   -7.35    7.45
 -13  21 -27   -2.41   12.59
  13 -21  27    7.35    8.71
 -12  20 -26   -0.63   17.74
  12 -20  26   -0.21    9.55
 -11  19 -25   -9.13   19.52
  11 -19  25   -8.40   10.81
 -10  18 -24    5.56   18.47
  10 -18  24    9.66   11.33
  -9  17 -23   12.49   18.37
   9 -17  23   16.27   11.23
  -8  16 -22  -16.79   18.26
   8 -16  22    0.42   11.54
  -7  15 -21    3.57   12.80
   7 -15  21   -1.47   11.44
  -6  14 -20   11.54   13.54
   6 -14  20    1.68   11.96
  -5  13 -19   19.84   11.75
   5 -13  19   16.79   11.02
  -4  12 -18   24.77   11.44
   4 -12  18   38.83   16.16
  -3  11 -17   37.05   18.37
   3 -11  17   25.19   17.21
  -2  10 -16   -8.29    9.87
   2 -10  16   -1.78    9.24
  -1   9 -15  -18.89   10.70
   1  -9  15   -3.04   10.28
   0   8 -14   72.73   10.07
   0  -8  14   79.45    9.55
   1   7 -13   -1.05    8.71
  -1  -7  13    5.25    7.87
   2   6 -12  348.11   15.53
  -2  -6  12  342.86   15.53
   3   5 -11  265.94   13.85
  -3  -5  11  260.90   12.59
   4   4 -10  851.76   30.12
  -4  -4  10  860.57   30.54
   5   3  -9   27.50    5.77
  -5  -3   9   31.59    6.40
   6   2  -8  254.39   12.07
  -6  -2   8  243.69   17.84
   7   1  -7  198.88   11.44
  -7  -1   7  195.52   10.91
   8   0  -6  280.32   13.12
  -8   0   6  293.01   13.43
   9  -1  -5  245.16   10.70
  -9   1   5  237.50   10.91
  10  -2  -4    9.66    5.25
 -10   2   4   -3.57    5.88
  11  -3  -3  454.84   16.69
 -11   3   3  443.61   17.21
  12  -4  -2   57.51    7.45
 -12   4   2   55.62    7.56
  13  -5  -1   67.69    7.87
 -13   5   1   72.94    8.19
  14  -6   0   70.31    8.40
 -14   6   0   61.50    8.19
  15  -7   1    2.73    8.61
 -15   7  -1   19.42    9.34
  16  -8   2  158.26   12.17
 -16   8  -2  159.31   13.12
  17  -9   3    4.62    9.87
 -17   9  -3   12.38   10.49
  18 -10   4   54.36   10.60
 -18  10  -4   50.37   17.42
  19 -11   5   20.67   10.18
 -19  11  -5   11.96   11.44
  20 -12   6    6.30    9.03
 -20  12  -6   24.45   13.22
  21 -13   7    3.99   10.70
 -21  13  -7   -6.30   12.38
  22 -14   8   13.22   10.39
 -22  14  -8  -11.65   13.22
  23 -15   9    7.14   11.33
 -23  15  -9   -4.30   14.48
  24 -16  10    1.68   11.23
 -24  16 -10   -5.77   12.49
  25 -17  11    1.89    9.55
 -25  17 -11    1.89   10.91
  26 -18  12   -3.67    9.87
 -26  18 -12   -3.99    9.45
  27 -19  13   -8.92    9.34
 -27  19 -13    5.35   12.07
  28 -20  14    4.83    9.45
 -28  20 -14    8.29   11.96
  29 -21  15    6.30    7.98
 -29  21 -15   -0.42   10.81
  30 -22  16    0.42   10.18
 -30  22 -16    4.20    9.97
 -31  23 -17    2.10    8.92
 -14  24 -30   13.64   16.37
  14 -24  30    1.26    9.24
 -13  23 -29    1.05   17.42
  13 -23  29    1.26    6.09
 -12  22 -28   -2.62   16.16
  12 -22  28    3.25    8.40
 -11  21 -27   -3.46   13.01
  11 -21  27    4.41   10.70
 -10  20 -26   -5.46   13.33
  10 -20  26    4.41   10.28
  -9  19 -25   -2.52   13.43
   9 -19  25    5.04   10.70
  -8  18 -24  -21.20   13.85
   8 -18  24    4.62   10.70
  -7  17 -23   -5.88   13.12
   7 -17  23    4.62   11.02
  -6  16 -22    8.92   13.43
   6 -16  22   -5.04   11.44
  -5  15 -21   34.21   22.25
   5 -15  21    4.62   19.52
  -4  14 -20   -3.57   20.46
   4 -14  20   13.96   15.95
  -3  13 -19    8.29   17.00
   3 -13  19   -6.40   17.74
  -2  12 -18   -3.67   15.74
   2 -12  18    3.15   15.95
  -1  11 -17   -8.29   10.49
   1 -11  17    9.97   14.38
   0  10 -16  101.80   11.96
   0 -10  16   92.04   10.18
   1   9 -15   -0.73   12.70
  -1  -9  15  -17.11   11.96
   2   8 -14  152.38   11.44
  -2  -8  14  155.64   10.70
   3   7 -13   -1.89    7.45
  -3  -7  13    3.88    7.35
   4   6 -12   46.91    7.98
  -4  -6  12   58.04    7.35
   5   5 -11    7.45    6.61
  -5  -5  11    4.09    6.61
   6   4 -10  195.94   11.65
  -6  -4  10  197.72   11.96
   7   3  -9  127.62    8.82
  -7  -3   9  120.79    8.40
   8   2  -8   38.31    6.19
  -8  -2   8   39.46    6.09
   9   1  -7  285.04   19.21
  -9  -1   7  278.85   12.91
  10   0  -6   42.40    8.71
 -10   0   6   47.12    6.51
  11  -1  -5   38.20    5.56
 -11   1   5   41.77    6.30
  12  -2  -4   55.20    6.61
 -12   2   4   56.46    6.61
  13  -3  -3   20.88    5.88
 -13   3   3   28.97    7.35
  14  -4  -2  137.59    9.34
 -14   4   2  138.11    9.45
  15  -5  -1   11.96    7.45
 -15   5   1    3.88    7.45
  16  -6   0   94.98    9.24
 -16   6   0   91.09   11.44
  17  -7   1    5.25    7.98
 -17   7  -1    5.14    9.13
  18  -8   2    8.40    9.97
 -18   8  -2   -9.76   11.54
  19  -9   3    6.93   14.69
 -19   9  -3    8.82   11.23
  20 -10   4  -17.95    8.82
 -20  10  -4    7.35   11.23
  21 -11   5   11.75    9.03
 -21  11  -5   -6.82    9.66
  22 -12   6   16.06   11.75
 -22  12  -6   -5.14   11.54
  23 -13   7    3.57   12.07
 -23  13  -7    9.66   14.17
  24 -14   8   -1.15   11.23
 -24  14  -8   -5.25   15.11
  25 -15   9    5.14   11.44
 -25  15  -9   -4.20   13.75
  26 -16  10    3.67   11.54
 -26  16 -10    0.31   12.91
  27 -17  11  -11.75   11.54
 -27  17 -11    5.77   12.59
  28 -18  12   -0.84    8.50
 -28  18 -12    2.94   10.07
  29 -19  13    4.51    8.61
 -29  19 -13   -4.93   10.18
  30 -20  14   -7.14    8.50
 -30  20 -14   -5.04   12.70
 -31  21 -15    2.41    9.34
 -32  22 -16    0.21   10.18
 -12  24 -30   -5.77   13.54
  12 -24  30   -4.72    5.46
 -11  23 -29    3.78   16.58
  11 -23  29   12.80    8.08
 -10  22 -28    3.36   11.23
  10 -22  28   -0.94    9.87
  -9  21 -27   -1.89   11.54
   9 -21  27    7.35   10.70
  -8  20 -26    2.73   13.22
   8 -20  26    5.56   11.02
  -7  19 -25   -2.83   13.43
   7 -19  25    3.67   13.12
  -6  18 -24   24.98   13.96
   6 -18  24   -7.14   10.91
  -5  17 -23   -7.14   14.80
   5 -17  23    1.15   11.54
  -4  16 -22   -5.35   13.75
   4 -16  22   -8.40   12.17
  -3  15 -21  -15.74   17.53
   3 -15  21   -2.41   15.53
  -2  14 -20   -6.40   17.95
   2 -14  20   12.49   15.43
  -1  13 -19   -1.15   10.81
   1 -13  19    1.68   10.07
   0  12 -18    7.56   15.85
   0 -12  18    4.09   14.17
   1  11 -17   -6.61    9.76
  -1 -11  17   -2.94    9.13
   2  10 -16   -4.72   10.39
  -2 -10  16   10.28   10.18
   3   9 -15   -9.55    9.13
  -3  -9  15   12.70    9.34
   4   8 -14    5.77    8.08
  -4  -8  14    7.35    7.66
   5   7 -13   58.67    9.03
  -5  -7  13   54.15    8.50
   6   6 -12   53.52    8.50
  -6  -6  12   48.38    7.35
   7   5 -11   58.25    8.19
  -7  -5  11   55.10    8.29
   8   4 -10   -1.99    5.46
  -8  -4  10   -0.10    5.77
   9   3  -9   31.69    6.93
  -9  -3   9   26.55    6.19
  10   2  -8    3.15    5.67
 -10  -2   8    5.88    5.67
 -11  -1   7   27.39    6.09
  12   0  -6   80.08    6.51
 -12   0   6   72.52    7.03
  13  -1  -5   51.63    6.51
 -13   1   5   63.91    9.87
  14  -2  -4  102.64    7.66
 -14   2   4  103.58    8.40
  15  -3  -3    1.78    9.76
 -15   3   3    7.77    6.93
  16  -4  -2    8.40    7.66
 -16   4   2    5.67    7.77
  17  -5  -1   22.98    8.50
 -17   5   1   27.71    9.03
  18  -6   0    5.67    8.08
 -18   6   0    8.61    9.34
  19  -7   1   15.32    9.97
 -19   7  -1   36.52   10.91
  20  -8   2   -1.68    8.71
 -20   8  -2   13.43   10.81
  21  -9   3    6.82    9.03
 -21   9  -3    9.55   10.28
  22 -10   4   -6.09    8.50
 -22  10  -4   -8.61   11.54
  23 -11   5   -1.36    9.66
 -23  11  -5   -7.66   11.12
  24 -12   6   12.70   10.28
 -24  12  -6   -2.83   11.86
  25 -13   7    1.36   10.91
 -25  13  -7    1.36   12.17
  26 -14   8    5.56   12.17
 -26  14  -8   12.59   14.17
  27 -15   9   10.18   10.07
 -27  15  -9   13.96   14.06
  28 -16  10    1.78   10.28
 -28  16 -10   -0.84   11.02
  29 -17  11   -1.47    9.66
 -29  17 -11   -3.57    9.87
  30 -18  12    1.68   10.39
 -30  18 -12   10.18   11.75
  31 -19  13   -0.52   10.28
 -31  19 -13   -5.77    9.55
 -32  20 -14    5.46    9.34
 -33  21 -15    6.82   11.23
 -11  25 -31    4.72   11.54
  11 -25  31   -1.26    5.67
 -10  24 -30   -2.31   15.85
  10 -24  30    1.78    7.98
  -9  23 -29    5.14   17.63
   9 -23  29    6.09    8.82
  -8  22 -28    9.34   12.17
   8 -22  28    8.82   10.18
  -7  21 -27   -1.05   10.91
   7 -21  27   -0.52   10.70
  -6  20 -26   -3.36   12.70
   6 -20  26    1.68   10.39
  -5  19 -25   -0.94   12.07
   5 -19  25    7.24   10.39
  -4  18 -24    4.83   17.95
   4 -18  24    7.87   15.74
  -3  17 -23    6.82   23.30
   3 -17  23   11.96   21.62
  -2  16 -22    5.46   17.95
   2 -16  22   -9.13   18.89
  -1  15 -21    2.94   16.37
   1 -15  21   -6.09   16.27
   0  14 -20    1.26   16.27
   0 -14  20   -4.41   15.32
   1  13 -19    4.93   11.12
  -1 -13  19    0.31   10.07
   2  12 -18   14.38   13.33
  -2 -12  18    8.61    9.87
   3  11 -17   50.48   10.49
  -3 -11  17   57.72    9.97
   4  10 -16   18.89    9.55
  -4 -10  16   29.49    9.24
   5   9 -15   69.90   10.70
  -5  -9  15   68.53   10.39
   6   8 -14   24.98    7.87
  -6  -8  14   19.42    7.56
   7   7 -13   88.47    9.24
  -7  -7  13   82.38    9.13
   8   6 -12   12.17    7.24
  -8  -6  12   12.38    7.66
   9   5 -11   61.50    7.56
  -9  -5  11   52.79    6.61
  10   4 -10  117.65    8.82
 -10  -4  10  105.47    8.82
  11   3  -9   55.94    6.72
 -11  -3   9   52.79   10.60
  12   2  -8  168.86   14.80
 -12  -2   8  174.53   10.07
  13   1  -7  -14.06    5.98
 -13  -1   7   -1.68    5.67
  14   0  -6   74.93    6.40
 -14   0   6   72.52    6.19
  15  -1  -5   13.01    6.61
 -15   1   5    1.78    6.40
  16  -2  -4    4.41    8.50
 -16   2   4    5.14    7.35
  17  -3  -3   62.44    7.77
 -17   3   3   51.00    8.29
  18  -4  -2   48.28    8.92
 -18   4   2   66.33    9.76
  19  -5  -1   59.93    8.50
 -19   5   1   47.65    9.87
  20  -6   0    1.99    8.92
 -20   6   0   -5.77    9.34
  21  -7   1   -5.67    8.50
 -21   7  -1   -1.78    9.13
  22  -8   2   11.44   10.07
 -22   8  -2   -3.46   10.91
  23  -9   3   -1.89   10.39
 -23   9  -3    4.30   11.86
  24 -10   4    3.99   10.07
 -24  10  -4   -8.08   13.64
  25 -11   5    4.51   10.91
 -25  11  -5   15.43   12.80
  26 -12   6    1.15   10.39
 -26  12  -6    4.41   13.54
  27 -13   7    0.10    9.66
 -27  13  -7   12.17   12.38
  28 -14   8    0.31   10.39
 -28  14  -8   13.22   12.49
  29 -15   9   -7.14   10.70
 -29  15  -9   -3.25   11.86
  30 -16  10   -1.36   14.69
 -30  16 -10   -4.83   11.44
  31 -17  11   -7.24    9.66
 -31  17 -11    5.98   11.44
  32 -18  12   -6.61    8.19
 -32  18 -12    1.57    9.34
 -33  19 -13   -0.84   11.54
 -34  20 -14   -8.71   16.58
  -9  25 -31   -0.10   13.54
   9 -25  31    0.42    6.09
  -8  24 -30    6.82   16.79
   8 -24  30   -2.83    7.24
  -7  23 -29   -3.88   11.23
   7 -23  29    5.77    9.13
  -6  22 -28    6.61   11.86
   6 -22  28    2.83   10.28
  -5  21 -27   -2.41   11.23
   5 -21  27   13.85   10.07
  -4  20 -26    4.93   11.44
   4 -20  26   -6.09   11.02
  -3  19 -25   19.21   20.57
   3 -19  25   -2.20   22.14
  -2  18 -24   -4.30   17.74
   2 -18  24   11.23   17.84
  -1  17 -23   -9.13   18.37
   1 -17  23   -3.88   17.42
   0  16 -22    1.47   16.37
   0 -16  22   25.71   17.95
   1  15 -21   -7.35   16.90
  -1 -15  21   -4.72   16.58
   2  14 -20   14.06   10.49
  -2 -14  20   11.23   11.12
   3  13 -19   19.21   18.05
  -3 -13  19   -3.25   17.42
   4  12 -18   17.84   10.18
  -4 -12  18   27.81    9.76
   5  11 -17    6.61   10.18
  -5 -11  17    4.41    9.34
   6  10 -16    9.97    9.97
  -6 -10  16   20.99    9.13
   7   9 -15   29.60    9.97
  -7  -9  15   42.50    9.13
   8   8 -14   -1.47    7.87
  -8  -8  14   -0.42    6.82
   9   7 -13   56.78    7.24
  -9  -7  13   53.63    7.98
  10   6 -12    1.68    6.09
 -10  -6  12   -0.31    6.19
  11   5 -11  135.07    9.24
 -11  -5  11  128.25    9.45
  12   4 -10   60.76    7.87
 -12  -4  10   51.53    7.35
  13   3  -9   48.07    6.72
 -13  -3   9   47.44    7.24
  14   2  -8  177.89   12.38
 -14  -2   8  155.64    8.92
  15   1  -7   -2.73    5.98
  16   0  -6   93.09    7.66
 -16   0   6   84.80    7.98
  17  -1  -5   29.91   11.23
 -17   1   5   33.37    7.45
  18  -2  -4   50.90    7.98
 -18   2   4   53.84    8.50
  19  -3  -3   16.58    8.61
 -19   3   3   18.05    8.92
  20  -4  -2    6.72    8.40
 -20   4   2    5.77    8.82
  21  -5  -1   15.11    8.29
 -21   5   1   14.69    8.82
  22  -6   0    7.87    9.03
 -22   6   0    0.73   10.07
  23  -7   1    9.97    9.03
 -23   7  -1    1.68   10.28
  24  -8   2   -2.41    8.50
 -24   8  -2   -0.94    9.66
  25  -9   3   -9.76    9.55
 -25   9  -3    5.77   10.28
  26 -10   4   -9.87    9.87
 -26  10  -4   18.58   11.12
  27 -11   5   -2.20    9.03
 -27  11  -5    3.67   11.75
  28 -12   6    6.72   10.91
 -28  12  -6  -12.38   11.65
  29 -13   7    2.10   10.81
 -29  13  -7   -3.25   13.43
  30 -14   8    4.41   10.39
 -30  14  -8   -9.87   12.70
  31 -15   9    0.31    8.19
 -31  15  -9    0.52   11.54
  32 -16  10   -0.42    8.71
 -32  16 -10   -7.45   10.60
  33 -17  11    9.66   10.60
 -33  17 -11    3.25   10.18
 -34  18 -12   -0.31    9.34
 -35  19 -13  -12.28   16.06
  -7  25 -31    5.25   16.27
   7 -25  31   -1.05    5.77
  -6  24 -30    1.15   18.89
   6 -24  30    3.88    7.77
  -5  23 -29    0.94   11.12
   5 -23  29   -5.25    9.13
  -4  22 -28    4.51   11.23
   4 -22  28   -2.52    9.45
  -3  21 -27  -10.28   10.81
   3 -21  27   -6.40   10.07
  -2  20 -26  -13.96   11.86
   2 -20  26   14.17   22.25
  -1  19 -25    6.40   11.44
   1 -19  25   16.48   10.49
   0  18 -24   25.61   18.68
   0 -18  24   -0.31   17.95
   1  17 -23   -1.89   16.79
  -1 -17  23  -11.02   17.00
   2  16 -22   27.39   20.57
  -2 -16  22   23.19   20.57
   3  15 -21  -10.39   15.32
  -3 -15  21  -11.44   19.10
   4  14 -20   12.17   10.60
  -4 -14  20   -1.05    9.03
   5  13 -19   17.11   11.33
  -5 -13  19    8.29   10.39
   6  12 -18   -3.88    9.55
  -6 -12  18    5.35    8.82
   7  11 -17   31.17    9.87
  -7 -11  17   42.40    9.87
   8  10 -16    0.31    8.19
  -8 -10  16    5.56    7.45
   9   9 -15   79.34   10.81
  -9  -9  15   77.66    9.34
  10   8 -14   -8.71    8.19
 -10  -8  14   10.28    7.77
  11   7 -13   16.06    7.56
 -11  -7  13    8.71   12.91
  12   6 -12   51.84    7.87
 -12  -6  12   45.34    8.29
  13   5 -11   10.60    6.51
 -13  -5  11   -3.88    6.93
  14   4 -10  235.29   16.79
  15   3  -9   63.28   14.38
 -15  -3   9   67.17   15.22
  16   2  -8  171.06   11.96
 -16  -2   8  147.87   10.18
  17   1  -7   -0.73    6.19
 -17  -1   7   -7.98    6.61
  18   0  -6   13.12    7.66
 -18   0   6   14.38    7.35
  19  -1  -5   58.04    7.98
 -19   1   5   53.42    8.40
  20  -2  -4   14.06    7.87
 -20   2   4   13.22    8.61
  21  -3  -3   36.94    8.50
 -21   3   3   53.21    9.45
  22  -4  -2   -1.99    8.61
 -22   4   2   10.60   10.07
  23  -5  -1   19.63    9.34
 -23   5   1   19.94    9.24
  24  -6   0    4.83    8.50
 -24   6   0   -3.36   10.28
  25  -7   1    8.50    9.13
 -25   7  -1    3.88   10.39
  26  -8   2    5.14    9.66
 -26   8  -2    8.92   11.54
  27  -9   3   -6.51    9.76
 -27   9  -3    4.09   11.86
  28 -10   4    1.47   10.18
 -28  10  -4   -2.94   11.75
  29 -11   5    2.20   10.18
 -29  11  -5   13.75   11.96
  30 -12   6   -2.10    7.66
 -30  12  -6    9.97   13.01
  31 -13   7    5.46    7.87
 -31  13  -7    1.36   11.12
  32 -14   8   -3.15    7.14
 -32  14  -8   17.42   11.23
  33 -15   9   -2.31    7.45
 -33  15  -9   -5.98   11.96
  34 -16  10    3.99    9.03
 -34  16 -10    5.46   10.70
 -35  17 -11    7.77   16.37
 -36  18 -12   -4.09   13.54
   6 -26  32    1.78    5.88
  -5  25 -31    5.35   20.57
   5 -25  31    1.05    8.29
  -4  24 -30    1.05   10.70
   4 -24  30   -2.20    6.82
  -3  23 -29    1.89   10.18
   3 -23  29   -1.78    8.50
  -2  22 -28    8.40   20.67
   2 -22  28   -2.62   20.25
  -1  21 -27    3.67   17.53
   1 -21  27    0.21   19.21
   0  20 -26   20.88   17.53
   0 -20  26  -14.80   17.00
   1  19 -25   12.49   16.69
  -1 -19  25   -4.72   16.16
   2  18 -24   -8.29   19.94
  -2 -18  24   13.22   20.57
   3  17 -23    0.21   11.23
  -3 -17  23   -5.88   10.18
   4  16 -22    1.26   15.64
  -4 -16  22    9.76   16.06
   5  15 -21    8.82   11.12
  -5 -15  21   11.33    9.13
   6  14 -20   -3.88    9.76
  -6 -14  20    1.15    8.92
   7  13 -19    2.41    9.34
  -7 -13  19    6.09    8.82
   8  12 -18    0.10    9.03
  -8 -12  18   -4.30    7.98
   9  11 -17   23.30    9.55
  -9 -11  17   19.10    7.98
  10  10 -16    7.56    8.82
 -10 -10  16    4.41    8.92
  11   9 -15    5.88    8.19
 -11  -9  15   15.64    7.87
  12   8 -14   14.69    7.35
 -12  -8  14   22.67   13.12
  13   7 -13   -3.04    7.56
 -13  -7  13    4.51    7.66
  14   6 -12   18.68    7.66
 -14  -6  12   14.80    7.87
  15   5 -11   14.38    6.40
 -15  -5  11   26.87   11.23
  16   4 -10   24.98   11.23
 -16  -4  10   24.87   11.33
  17   3  -9    9.76    9.13
 -17  -3   9   23.40    9.66
  18   2  -8   -2.20    8.92
 -18  -2   8   14.38    7.56
  19   1  -7    7.98    7.66
 -19  -1   7   25.50    7.87
  20   0  -6   13.54    7.56
 -20   0   6  -11.44    7.98
  21  -1  -5    9.34    7.35
 -21   1   5    7.98    8.40
  22  -2  -4    0.00    7.14
 -22   2   4   -1.99    8.92
  23  -3  -3   -8.61    8.19
 -23   3   3   11.02    8.82
  24  -4  -2   11.12    7.24
 -24   4   2    1.36    9.45
  25  -5  -1    1.36    8.19
 -25   5   1    1.68    9.55
  26  -6   0   -3.99    7.87
 -26   6   0    6.72    9.55
  27  -7   1    2.94    8.92
 -27   7  -1    2.10    9.66
  28  -8   2   -0.31    8.82
 -28   8  -2    2.20    9.97
  29  -9   3    2.73    8.61
 -29   9  -3    6.82   10.07
  30 -10   4    4.30    8.50
 -30  10  -4   -0.84   10.07
  31 -11   5    5.56    6.82
 -31  11  -5   -0.73   10.18
  32 -12   6   -3.88    8.40
 -32  12  -6    1.15   10.49
  33 -13   7   -4.51    7.98
 -33  13  -7    5.25   11.33
  34 -14   8    0.31    6.40
 -34  14  -8    3.15   11.65
  35 -15   9    4.41    8.82
 -35  15  -9   -0.84    8.61
 -36  16 -10    3.78   12.38
 -37  17 -11    2.52   11.12
   4 -26  32   -4.93    9.55
  -3  25 -31    2.10    9.55
   3 -25  31    2.52    7.35
  -2  24 -30   -4.41    9.13
   2 -24  30   -2.73    8.71
  -1  23 -29    6.09    8.50
   1 -23  29    2.94    8.29
   0  22 -28    3.57   15.43
   0 -22  28   -1.26   16.27
   1  21 -27    5.67   16.90
  -1 -21  27   -5.14   17.21
   2  20 -26   -9.76   20.15
  -2 -20  26   -5.98   19.84
   3  19 -25    0.73   15.01
  -3 -19  25   13.75   16.37
   4  18 -24    2.94   16.27
  -4 -18  24  -14.17   15.95
   5  17 -23   -3.99   11.44
  -5 -17  23   -6.30   10.07
   6  16 -22    2.52   11.02
  -6 -16  22  -11.75   10.28
   7  15 -21    5.25   10.91
  -7 -15  21    1.99    9.76
   8  14 -20   12.49   11.23
  -8 -14  20    0.10   10.49
   9  13 -19   14.80   11.12
  -9 -13  19    5.35    9.76
  10  12 -18    0.52    9.66
 -10 -12  18   -5.04    9.24
  11  11 -17   26.76    9.24
 -11 -11  17   31.06    9.03
  12  10 -16    1.89    7.98
 -12 -10  16    5.04    7.87
  13   9 -15    0.94    7.77
 -13  -9  15   -1.15   13.96
  14   8 -14   -4.51    7.77
 -14  -8  14    0.31    8.71
  15   7 -13   -4.30    7.87
 -15  -7  13   -0.31    8.40
  16   6 -12   22.14    7.14
 -16  -6  12   24.24    8.19
  17   5 -11   22.46   10.49
 -17  -5  11   27.71   11.12
  18   4 -10   60.03    7.14
 -18  -4  10   45.13   11.12
  19   3  -9    4.09    7.24
 -19  -3   9   22.98    8.08
  20   2  -8    4.09    8.50
 -20  -2   8   10.28    7.98
  21   1  -7   -3.88    7.56
 -21  -1   7    1.15    8.19
  22   0  -6    1.47    7.77
 -22   0   6    1.68    7.77
  23  -1  -5    7.14    7.45
 -23   1   5    7.03    8.08
  24  -2  -4   -5.46    7.98
 -24   2   4   -0.10    8.40
  25  -3  -3   16.16    7.87
 -25   3   3   20.67    9.24
  26  -4  -2   -1.15    7.14
 -26   4   2    5.04    9.03
  27  -5  -1    2.52    8.19
 -27   5   1    7.98    9.55
  28  -6   0   -1.78    8.92
 -28   6   0    3.67    9.97
  29  -7   1   -8.92   10.18
 -29   7  -1   -0.63   10.28
  30  -8   2   -1.57    8.82
 -30   8  -2    3.15    9.24
  31  -9   3    6.61    9.55
 -31   9  -3    1.05    9.45
  32 -10   4   -4.51    8.08
 -32  10  -4   -0.73    9.97
  33 -11   5   -0.52    7.66
 -33  11  -5   -5.56   10.07
  34 -12   6   -1.15    7.87
 -34  12  -6    1.89   11.75
  35 -13   7   -0.84    6.61
 -35  13  -7   -3.46    9.76
  36 -14   8   -6.93    9.66
 -36  14  -8    3.78    9.55
 -37  15  -9   -1.99   12.07
  -2  26 -32   -2.83   17.84
   2 -26  32   -3.57    7.45
  -1  25 -31   -1.78   10.18
   1 -25  31   -1.89    8.29
   0  24 -30   -7.45    8.71
   0 -24  30   -6.09   12.70
   1  23 -29   -6.61    9.55
  -1 -23  29    1.57   15.11
   2  22 -28   -1.57   16.27
  -2 -22  28    6.19   20.36
   3  21 -27    1.68   14.69
  -3 -21  27   -2.41   17.11
   4  20 -26   -5.56   17.11
  -4 -20  26    8.40   15.85
   5  19 -25   19.31   21.20
  -5 -19  25  -14.80   20.36
   6  18 -24  -13.22   13.01
  -6 -18  24    5.46   11.44
   7  17 -23   -4.30   10.28
  -7 -17  23  -10.28    9.03
   8  16 -22   17.53   10.81
  -8 -16  22   -1.99   10.28
   9  15 -21   -5.77    9.76
  -9 -15  21   -1.99    8.61
  10  14 -20    9.45    8.92
 -10 -14  20    2.94    8.82
  11  13 -19    5.46    8.29
 -11 -13  19   -0.84    7.56
  12  12 -18    2.31    9.55
 -12 -12  18    4.51    8.19
  13  11 -17   -6.09    8.50
 -13 -11  17    4.41    8.92
  14  10 -16   -4.20    8.82
 -14 -10  16  -13.22   13.96
  15   9 -15   -5.77    8.08
 -15  -9  15    1.68    9.13
  16   8 -14    9.76    6.82
 -16  -8  14   10.81    7.98
  17   7 -13   -1.89    6.51
 -17  -7  13    7.14    7.98
  18   6 -12    6.30    8.92
 -18  -6  12  -15.53   11.33
  19   5 -11   10.28    6.93
 -19  -5  11    4.72    7.56
  20   4 -10   -1.47    6.72
 -20  -4  10    5.25    7.98
  21   3  -9    0.52    6.72
 -21  -3   9    2.31    7.87
  22   2  -8   -3.04   10.28
 -22  -2   8    8.29    7.35
  23   1  -7    8.19    7.03
 -23  -1   7   10.39    7.56
  24   0  -6    5.14    7.03
 -24   0   6   -3.36    8.29
  25  -1  -5   10.39    7.35
 -25   1   5    9.13    8.29
  26  -2  -4    7.87    7.77
 -26   2   4   10.91    8.50
  27  -3  -3    5.98    7.98
 -27   3   3   -0.42    8.50
  28  -4  -2    0.42    7.66
 -28   4   2   14.90    9.55
  29  -5  -1    9.13   12.91
 -29   5   1    2.20    8.92
  30  -6   0   -3.99    8.82
 -30   6   0    0.52    9.34
  31  -7   1    1.15    8.40
 -31   7  -1   10.60   16.79
  32  -8   2   -4.51    7.56
 -32   8  -2   -9.66    9.45
  33  -9   3   -1.05    7.77
 -33   9  -3   -3.46    9.45
  34 -10   4    2.52    7.24
 -34  10  -4    3.25    9.03
  35 -11   5    3.99    6.72
 -35  11  -5    3.99    9.55
  36 -12   6   -0.94    7.35
 -36  12  -6    0.52    8.08
  37 -13   7    0.73    8.61
 -37  13  -7   -0.84   15.85
 -38  14  -8   -4.72   12.59
  39 -15   9   -1.26    6.51
 -39  15  -9    1.47   11.54
   0  26 -32    6.93   16.79
   0 -26  32    0.52    6.82
   1  25 -31    1.15   11.12
  -1 -25  31    1.57    8.50
  -2 -24  30    1.15   18.68
   3  23 -29   -4.09   10.18
  -3 -23  29    3.67   12.59
   4  22 -28   -8.92   13.01
  -4 -22  28   -1.68   16.58
   5  21 -27   17.42   19.21
  -5 -21  27    7.24    8.29
   6  20 -26   17.21   17.53
  -6 -20  26   -5.35   14.90
   7  19 -25    0.10    9.97
  -7 -19  25    0.63    8.92
   8  18 -24   -3.25   10.70
  -8 -18  24    3.78   10.39
   9  17 -23   -3.25   10.18
  -9 -17  23    3.25    8.82
  10  16 -22    7.14   10.39
 -10 -16  22    1.78    9.34
  11  15 -21    2.20   11.54
 -11 -15  21   14.27   10.07
  12  14 -20    1.15   10.60
 -12 -14  20   -2.41   10.07
  13  13 -19    3.67    9.45
 -13 -13  19    8.82    8.92
  14  12 -18   -1.36    9.24
 -14 -12  18   -7.35    7.56
  15  11 -17    1.78    7.24
 -15 -11  17   -2.41   13.12
  16  10 -16   -1.68    7.87
 -16 -10  16    1.89    7.98
  17   9 -15   -1.15    6.61
 -17  -9  15   -3.25    7.98
  18   8 -14   -3.57    6.82
 -18  -8  14    1.05    7.77
  19   7 -13   10.18    6.72
 -19  -7  13    1.26   11.12
  20   6 -12    7.87    6.61
 -20  -6  12    5.04    7.03
  21   5 -11   -3.04    6.61
 -21  -5  11  -12.17   11.44
  22   4 -10    5.56    6.30
 -22  -4  10   -4.93    7.24
  23   3  -9    6.19    6.30
 -23  -3   9   -0.31    7.87
  24   2  -8    4.41    9.45
 -24  -2   8    1.26    7.14
  25   1  -7    1.78    6.93
 -25  -1   7    6.82    7.45
  26   0  -6    1.57    7.87
 -26   0   6    4.41    7.87
  27  -1  -5    3.57    7.45
 -27   1   5    1.78    8.29
  28  -2  -4   -1.57    7.77
 -28   2   4   -3.78    8.61
  29  -3  -3    2.52    7.98
 -29   3   3   -9.13    8.71
  30  -4  -2    7.35    7.45
 -30   4   2    3.67    9.55
  31  -5  -1    3.99    8.19
 -31   5   1   12.49   15.95
  32  -6   0    2.73    7.87
 -32   6   0    0.10    9.03
  33  -7   1    0.42    7.03
 -33   7  -1   -0.94   13.75
  34  -8   2   -3.36    9.97
 -34   8  -2    3.46    8.29
  35  -9   3    1.36    7.98
 -35   9  -3    1.26   13.96
  36 -10   4   -1.89    6.51
 -36  10  -4   -5.77   11.33
  37 -11   5    0.42    6.19
 -37  11  -5    4.09    7.35
 -38  12  -6   -3.15   14.48
 -39  13  -7    3.88   15.43
  40 -14   8    0.31    6.61
 -40  14  -8    1.89    6.93
   1  27 -33    2.94   13.12
  -1 -27  33   23.09   21.30
   2  26 -32    2.10   10.60
  -2 -26  32   -1.26    7.14
   3  25 -31   -7.77   11.23
  -3 -25  31    2.41    7.03
   4  24 -30    1.99    7.35
  -4 -24  30   -3.15   10.49
   5  23 -29    0.10   12.70
  -5 -23  29   16.27   13.43
   6  22 -28    9.97   12.07
  -6 -22  28   -4.83   15.01
   7  21 -27    8.40   16.06
  -7 -21  27   -0.42    8.71
   8  20 -26   -3.99   10.91
  -8 -20  26    4.93    9.34
   9  19 -25   -3.36   12.07
  -9 -19  25    3.04   10.39
  10  18 -24    7.35   10.39
 -10 -18  24    7.03    8.82
  11  17 -23  -17.32   11.02
 -11 -17  23  -13.43    9.87
  12  16 -22    3.46   10.28
 -12 -16  22    2.20   10.18
  13  15 -21    0.10    9.45
 -13 -15  21   -3.57    9.76
  14  14 -20    3.15    9.34
 -14 -14  20   -7.24    9.66
  15  13 -19    4.09    8.50
 -15 -13  19    2.41   16.48
  16  12 -18   -7.14    8.50
 -16 -12  18  -11.96   11.96
  17  11 -17    7.98    7.87
 -17 -11  17    0.63    9.24
  18  10 -16    0.52    7.03
 -18 -10  16    0.42    8.29
  19   9 -15   -0.21    7.45
 -19  -9  15    2.62   12.70
  20   8 -14   13.43   10.39
 -20  -8  14    2.10   11.65
  21   7 -13   -2.20    6.51
 -21  -7  13   -0.94    7.35
  22   6 -12    3.36    6.19
 -22  -6  12   -3.67    7.35
  23   5 -11    3.67    6.51
 -23  -5  11   -1.47    7.35
  24   4 -10   -0.63    6.51
 -24  -4  10   -0.21    7.66
  25   3  -9    4.72   10.39
 -25  -3   9    3.88    8.08
  26   2  -8    0.94   10.39
 -26  -2   8    0.94    7.98
  27   1  -7    4.72    7.14
 -27  -1   7   11.96    8.40
  28   0  -6    0.00    7.14
 -28   0   6   -0.94    8.82
  29  -1  -5   -3.04    7.35
 -29   1   5   14.17    9.03
  30  -2  -4   -0.31    7.56
 -30   2   4    4.72    8.19
  31  -3  -3   -3.15    7.77
 -31   3   3    6.09    8.92
  32  -4  -2   -4.51    7.98
 -32   4   2   18.79   11.54
  33  -5  -1    4.30    7.66
 -33   5   1    3.99   14.48
  34  -6   0    1.47    9.45
 -34   6   0    5.04    9.55
  35  -7   1   -2.10    8.29
  36  -8   2    0.21    6.93
 -36   8  -2   -3.46   13.33
  37  -9   3    0.42    6.19
 -37   9  -3    5.67   13.33
 -38  10  -4    4.20   12.59
 -39  11  -5   -3.25    9.66
 -41  13  -7   -5.25    9.34
  -3 -27  33   -0.10    7.03
   4  26 -32    8.71   14.38
   5  25 -31    2.31   14.17
  -5 -25  31   -3.57   15.32
   6  24 -30    1.47    6.09
  -6 -24  30   -0.63   13.96
   7  23 -29    9.87   12.91
  -7 -23  29    3.67   12.49
   8  22 -28    1.68    9.55
  -8 -22  28   16.16   15.22
   9  21 -27    5.77   10.28
  -9 -21  27   -3.46    8.29
  10  20 -26   -6.72    9.55
 -10 -20  26    0.73    7.98
  11  19 -25   -1.78   11.44
 -11 -19  25    1.15    9.45
  12  18 -24   -6.93   11.23
 -12 -18  24    1.36    9.55
  13  17 -23   12.17    9.66
 -13 -17  23    1.57    7.98
  14  16 -22    2.73    9.55
 -14 -16  22   -3.25    7.77
  15  15 -21    1.78    8.82
 -15 -15  21    1.57    7.35
  16  14 -20   -2.83    9.13
 -16 -14  20   -1.89   11.54
  17  13 -19    3.88    8.50
 -17 -13  19    1.05    8.19
  18  12 -18    5.25    8.19
 -18 -12  18    2.20    8.92
  19  11 -17   10.49    7.45
 -19 -11  17    3.67    8.61
  20  10 -16    6.51    8.92
 -20 -10  16    8.40    8.19
  21   9 -15   -2.41    7.45
 -21  -9  15    6.09    7.66
  22   8 -14    0.52    6.61
 -22  -8  14    0.52    7.98
  23   7 -13   -3.15    6.40
 -23  -7  13    1.57    7.77
  24   6 -12   -4.41    6.72
 -24  -6  12   -1.36    7.66
  25   5 -11    2.52    6.30
 -25  -5  11    5.35    7.56
  26   4 -10   -5.56    6.51
 -26  -4  10   -0.94    8.08
  27   3  -9   -3.46    6.93
 -27  -3   9  -15.85   11.33
  28   2  -8   -1.89    9.34
 -28  -2   8    2.62   12.17
  29   1  -7   -9.55   10.81
 -29  -1   7    1.68    8.29
  30   0  -6   -0.21    7.14
 -30   0   6   -2.10    8.29
  31  -1  -5    4.41    6.93
 -31   1   5    1.05    7.45
  32  -2  -4    3.15    9.97
 -32   2   4    8.61    7.98
  33  -3  -3   -0.63    9.13
 -33   3   3    2.20    8.08
  34  -4  -2   -1.99    7.24
 -34   4   2    2.41   10.39
  35  -5  -1    2.73    5.88
  36  -6   0    5.14    7.45
 -36   6   0    1.47   11.23
  37  -7   1   -0.73    8.61
 -38   8  -2    6.61   11.54
 -39   9  -3  -16.48   12.17
 -40  10  -4    0.10    9.45
   5  27 -33   -0.21    9.24
  -5 -27  33    5.35   11.23
   6  26 -32    5.98   11.75
  -6 -26  32   -4.41   13.64
   7  25 -31    3.36   14.90
  -7 -25  31   -2.94   15.64
   8  24 -30   -3.36    6.82
  -8 -24  30   -3.88    5.14
   9  23 -29   -0.31    8.19
  -9 -23  29   -3.04    6.09
  10  22 -28    1.15    9.87
 -10 -22  28   -2.10    7.66
  11  21 -27   -0.94    8.82
 -11 -21  27    3.36    6.72
  12  20 -26   -2.62    8.82
 -12 -20  26    4.41    7.66
  13  19 -25   -1.05    8.19
 -13 -19  25   -3.46    6.51
  14  18 -24   -7.56   10.28
 -14 -18  24   -0.42    9.34
  15  17 -23   -7.66    9.45
 -15 -17  23   -7.45    9.03
  16  16 -22    6.93    9.13
 -16 -16  22    3.25   15.64
  17  15 -21   -4.09    8.71
 -17 -15  21    7.14   15.22
  18  14 -20    0.10    9.24
 -18 -14  20   -5.04    9.87
  19  13 -19    0.42    7.66
 -19 -13  19    3.04    9.13
  20  12 -18    3.25    7.77
 -20 -12  18    8.08    8.61
  21  11 -17    6.82    7.24
 -21 -11  17    8.82    8.29
  22  10 -16    4.51    7.35
 -22 -10  16    8.19    8.71
  23   9 -15   10.28    6.72
 -23  -9  15   -5.56    7.77
  24   8 -14   -5.14    6.30
 -24  -8  14   -9.45    8.29
  25   7 -13    4.20    6.40
 -25  -7  13   -3.46    7.66
  26   6 -12    3.04    6.19
 -26  -6  12    5.56    7.35
  27   5 -11    0.21    6.09
 -27  -5  11    3.04    7.56
  28   4 -10    1.78    6.72
 -28  -4  10   -4.51    6.82
  29   3  -9   -2.52    6.82
 -29  -3   9    0.31    6.40
  30   2  -8    3.99    9.24
 -30  -2   8    0.42    7.56
  31   1  -7    7.03    7.87
 -31  -1   7   -1.57    7.35
  32   0  -6   -5.98    6.82
 -32   0   6   -5.35    7.45
  33  -1  -5   -0.84    6.30
 -33   1   5   -4.41    7.45
  34  -2  -4    0.10    6.30
 -34   2   4   10.07    7.87
  35  -3  -3   -1.05    7.03
 -35   3   3   -0.73    7.14
  36  -4  -2    1.78    7.77
  37  -5  -1    3.99    5.88
 -37   5   1    1.57    8.08
  38  -6   0   -0.94    5.67
  39  -7   1    1.15    5.77
  40  -8   2    1.47    7.35
   7  27 -33    6.30    9.87
  -7 -27  33   -0.63   12.91
   8  26 -32   -5.88    9.24
  -8 -26  32   -3.25   13.33
  -9 -25  31    5.67   15.01
 -10 -24  30   -2.83    5.56
  11  23 -29   -3.36    7.66
 -11 -23  29   -2.62    5.35
  12  22 -28    2.31    8.40
 -12 -22  28   -0.63    5.77
  13  21 -27    0.42    6.19
 -13 -21  27    1.99    4.62
  14  20 -26    1.05    7.98
 -14 -20  26    4.62    5.77
  15  19 -25    1.26    7.87
 -15 -19  25   -3.15    6.51
  16  18 -24    0.63    7.87
 -16 -18  24   -2.94   13.85
  17  17 -23    1.26    9.03
 -17 -17  23   -3.57   13.01
  18  16 -22   -2.83    8.71
 -18 -16  22   -0.10    9.24
  19  15 -21    4.30    7.98
 -19 -15  21    4.83    9.34
  20  14 -20    1.57    8.19
 -20 -14  20    6.30    9.03
  21  13 -19    1.36    8.29
 -21 -13  19    3.46    8.29
  22  12 -18    5.14    7.14
 -22 -12  18   -1.68    8.08
  23  11 -17    4.51    6.51
 -23 -11  17   13.75    7.77
  24  10 -16    2.31    6.51
 -24 -10  16   -2.10    7.66
  25   9 -15    8.40    6.40
 -25  -9  15   -3.46   11.02
  26   8 -14    0.52    5.98
 -26  -8  14   -3.36    7.98
  27   7 -13    3.99    6.09
 -27  -7  13   -2.62    7.45
  28   6 -12   -6.19    5.98
 -28  -6  12    2.41    7.66
  29   5 -11   -3.99    5.98
 -29  -5  11   -2.10    5.88
  30   4 -10   -6.51    5.46
 -30  -4  10    6.19    6.72
  31   3  -9    0.63    5.56
 -31  -3   9    3.36    6.51
  32   2  -8   -0.10    4.72
 -32  -2   8   -2.20    6.93
  33   1  -7   -1.78    8.50
 -33  -1   7    0.42    6.09
  34   0  -6    3.57    6.93
 -34   0   6   -1.26    6.51
  35  -1  -5    0.73    5.14
 -35   1   5   -2.94    9.55
  36  -2  -4   -2.20    6.09
 -36   2   4    0.94    6.19
  37  -3  -3    3.57    5.88
  38  -4  -2   -1.78    5.35
  39  -5  -1    2.10    5.56
  40  -6   0   -6.09    7.14
  41  -7   1    1.99    6.72
  -9 -27  33   -2.52   12.38
 -10 -26  32    2.41   10.81
 -11 -25  31    2.62   12.80
 -12 -24  30    1.78    4.20
  13  23 -29    3.15    8.50
 -13 -23  29   -3.67    9.45
  14  22 -28    6.72    9.55
 -14 -22  28   -0.84    5.77
  15  21 -27   -6.51   12.38
 -15 -21  27   -3.36    7.14
  16  20 -26   -6.19    8.29
 -16 -20  26    7.77   12.17
  17  19 -25   -0.52   11.02
 -17 -19  25    1.26   10.91
  18  18 -24    7.35    8.19
 -18 -18  24   18.16   10.81
  19  17 -23    2.52    8.71
 -19 -17  23   -2.31    8.61
  20  16 -22   -1.47    8.08
 -20 -16  22   10.81    8.71
  21  15 -21   14.48    8.61
 -21 -15  21    0.42    8.50
  22  14 -20   -1.99    7.56
 -22 -14  20   -6.61    8.71
  23  13 -19    3.67    7.45
 -23 -13  19   -8.92    8.50
  24  12 -18   -3.15    9.13
 -24 -12  18    1.47    7.87
  25  11 -17  -10.49   10.18
 -25 -11  17    0.42    7.45
  26  10 -16    0.21    5.46
 -26 -10  16    4.72    7.66
  27   9 -15    3.67    6.09
 -27  -9  15   -1.47    7.77
  28   8 -14    3.78    6.30
 -28  -8  14   -0.10    6.61
  29   7 -13   -0.73    5.35
 -29  -7  13   -4.93    8.61
  30   6 -12   -1.89    5.25
 -30  -6  12   -1.68    9.24
  31   5 -11   -5.35    4.83
 -31  -5  11   -0.94    5.88
  32   4 -10   -4.72    5.04
 -32  -4  10   -0.63    5.88
  33   3  -9   -0.63    4.93
 -33  -3   9    4.62    5.46
  34   2  -8   -0.94    4.93
 -34  -2   8   -2.62    5.25
  35   1  -7   -1.68    5.77
 -35  -1   7    6.72    5.67
 -36   0   6    1.05    8.92
  37  -1  -5    1.89    5.14
  38  -2  -4   -3.15    5.25
 -38   2   4    0.42    7.87
  39  -3  -3    1.68    4.62
 -39   3   3    0.94    9.34
  40  -4  -2   -0.84    5.14
  41  -5  -1    0.10    5.46
 -11 -27  33    0.63    4.93
  12  26 -32    4.72   11.86
 -12 -26  32   -2.83    5.77
  13  25 -31   -3.36   10.28
 -13 -25  31    0.21    5.46
  15  23 -29   -1.57   11.12
 -15 -23  29   -4.30   11.23
  16  22 -28    1.47    8.61
 -16 -22  28    2.31    9.13
  17  21 -27   -6.30   11.44
 -17 -21  27   -5.04   10.60
  18  20 -26    4.51    7.98
 -18 -20  26    4.41   10.49
  19  19 -25   -5.46    7.24
 -19 -19  25    0.31    7.98
  20  18 -24    3.57    7.03
 -20 -18  24    4.93    8.08
  21  17 -23   -2.62    6.93
 -21 -17  23    0.94    7.35
  22  16 -22   -0.42    6.82
 -22 -16  22    2.41    7.56
  23  15 -21    0.73   10.70
 -23 -15  21    1.99    7.87
  24  14 -20    0.52    6.51
 -24 -14  20   -2.10    7.45
  25  13 -19   -2.52    6.40
 -25 -13  19    4.30    6.61
  26  12 -18    4.93    5.56
 -26 -12  18    0.31    6.51
  27  11 -17    0.10    4.72
 -27 -11  17    8.19    6.40
  28  10 -16   -0.52    5.35
 -28 -10  16    1.99    5.25
  29   9 -15    3.88    5.56
 -29  -9  15    1.57    8.08
  30   8 -14    1.26    4.72
 -30  -8  14    2.73    6.61
  31   7 -13   -0.21    5.35
 -31  -7  13    2.94    7.45
  32   6 -12   -3.46    8.40
 -32  -6  12    7.66    5.14
  33   5 -11   -0.84    7.45
 -33  -5  11    1.89    8.29
  34   4 -10    2.20    4.30
 -34  -4  10    1.26    4.62
  35   3  -9   -1.26    4.41
 -35  -3   9   -1.78    4.62
  36   2  -8   -0.42    4.41
 -36  -2   8    1.99    4.72
  37   1  -7    0.10    3.67
 -37  -1   7   -0.42    7.87
  39  -1  -5    3.46    4.83
  40  -2  -4   -1.68    4.09
  41  -3  -3   -3.78    4.83
 -13 -27  33   -2.20   11.86
 -14 -26  32    0.31    5.56
  15  25 -31    0.21    9.87
 -15 -25  31   -1.47    5.67
  16  24 -30    0.52   10.18
  17  23 -29    9.13   10.18
  18  22 -28    5.77    7.56
 -18 -22  28    2.10    6.93
  19  21 -27    0.42   10.07
 -19 -21  27    8.40    9.03
  20  20 -26   -1.26    7.03
 -20 -20  26   -2.52    7.35
  21  19 -25    4.51    6.19
 -21 -19  25    0.84    7.24
  22  18 -24   -3.46    6.93
 -22 -18  24   -4.09    7.35
  23  17 -23    0.94    6.40
 -23 -17  23    5.35    6.40
  24  16 -22    2.62    5.98
 -24 -16  22   -3.57    7.03
  25  15 -21    7.03    6.30
 -25 -15  21    3.67    7.03
  26  14 -20    0.42    8.19
 -26 -14  20   -0.21    6.30
  27  13 -19    1.36    5.25
 -27 -13  19   -0.84    6.61
  28  12 -18   -0.31    4.72
 -28 -12  18   -2.62    6.09
  29  11 -17    2.73    5.98
 -29 -11  17   -1.99    7.66
  32   8 -14    0.94    7.14
 -32  -8  14   10.28    8.29
  33   7 -13    4.20    7.98
 -33  -7  13   -0.42    7.56
  34   6 -12    2.94    6.61
  35   5 -11   -3.88    5.98
 -35  -5  11   -5.88    6.51
  36   4 -10    1.26    4.41
 -36  -4  10   -0.84    4.41
  37   3  -9    0.21    4.09
  38   2  -8    0.94    4.83
  39   1  -7   -3.25    3.99
 -15 -27  33    0.21   10.07
  16  26 -32    3.67    9.34
 -16 -26  32   -0.63   11.96
  17  25 -31   -4.41    9.87
 -17 -25  31    8.19   10.18
  18  24 -30    0.94    9.87
 -18 -24  30    7.24   10.18
  19  23 -29    8.82    9.76
 -19 -23  29    2.20    8.82
  20  22 -28    2.20    9.45
 -20 -22  28   -2.83    9.03
  21  21 -27    0.10    8.40
 -21 -21  27   -3.99    8.71
  22  20 -26   -0.31    6.51
 -22 -20  26   -6.30    9.76
  23  19 -25    2.52    7.87
 -23 -19  25    1.26    8.92
  24  18 -24    2.62    8.08
 -24 -18  24   -4.30    8.19
  25  17 -23    1.68    5.67
 -25 -17  23    2.31    9.45
  26  16 -22    5.88    7.87
 -26 -16  22   -2.83    7.14
  27  15 -21   -3.88    5.88
 -27 -15  21    1.26    4.93
  28  14 -20    1.05    6.61
 -28 -14  20   -1.36    4.93
 -29 -13  19    4.20    6.30
 -30 -12  18    2.62    7.35
 -33  -9  15    2.10    7.35
  34   8 -14    0.94    6.30
 -34  -8  14    2.10    6.93
  35   7 -13   -0.31    6.51
 -35  -7  13    1.89    5.98
 -36  -6  12   -1.26    6.82
 -37  -5  11    2.73    6.30
  20  24 -30    0.84    9.45
 -20 -24  30   -1.68    7.56
  21  23 -29   -0.31    6.93
 -21 -23  29    5.14    7.03
  22  22 -28    1.36    8.50
  23  21 -27   -0.42    7.87
  25  19 -25   -3.46    6.72
  26  18 -24   -3.15    7.35
  27  17 -23    1.68    5.25
 -27 -17  23    1.78    8.29
  28  16 -22    2.10    3.99
 -28 -16  22   -3.04    5.67
  29  15 -21   -1.47    3.67
 -30 -14  20    3.36    7.77
 -31 -13  19    1.47    6.93
  34  10 -16    1.36    5.04
  35   9 -15    1.47    5.56
 -35  -9  15   -5.56    7.03
 -36  -8  14   -3.67    6.51
 -37  -7  13   -0.10    5.56
  29  17 -23   -0.21    5.67
  30  16 -22   -5.46    5.77
 -24 -26  18   -0.63    4.93
 -22 -28  20    0.84    6.30
  24  24 -16   -0.21    2.62
 -23 -25  17    1.68    6.30
 -22 -26  18    4.93    7.03
 -21 -27  19    3.78    7.56
 -20 -28  20   -1.99    7.14
 -19 -29  21   -0.84    6.19
  18  30 -22    0.94    7.24
  17  31 -23    2.41    7.24
 -24 -22  14   -0.52    5.14
  24  22 -14   -3.36    3.88
 -23 -23  15   -1.47    5.46
  23  23 -15   -1.26    4.41
 -22 -24  16    3.78    7.24
 -21 -25  17   -1.68    4.51
  21  25 -17   -1.47    4.72
 -20 -26  18   -1.36    7.03
  20  26 -18    4.83    4.93
 -19 -27  19   -1.99    7.66
  19  27 -19    1.36    4.30
  16  30 -22   -4.20    9.03
  15  31 -23    0.84    7.87
  14  32 -24   -4.30    9.45
 -23 -21  13    1.57    5.77
  23  21 -13    2.10    4.72
  22  22 -14    2.94    4.20
 -21 -23  15   -2.94    7.77
  21  23 -15   -0.84    4.30
 -20 -24  16    1.47    7.35
  20  24 -16    2.62    7.14
 -19 -25  17    1.15    7.66
  19  25 -17    4.72    7.14
 -18 -26  18   -0.31    7.87
  18  26 -18    0.52    4.41
 -17 -27  19   -2.52    8.61
  17  27 -19    0.00    9.03
 -16 -28  20    3.78    8.71
  16  28 -20   -2.31    8.40
  15  29 -21   -4.20   10.49
 -14 -30  22    2.41    6.30
  14  30 -22    1.89    9.76
  13  31 -23    3.36    7.24
  12  32 -24   17.00   13.64
  11  33 -25   -1.26   10.28
 -22 -20  12    3.57    4.30
  22  20 -12    1.78    3.99
 -21 -21  13   -1.89    7.56
  21  21 -13   -1.47    4.62
 -20 -22  14   -6.30    8.08
  20  22 -14    2.73    5.14
 -19 -23  15    5.88    7.98
  19  23 -15    1.26    5.88
 -18 -24  16    4.09    4.41
  18  24 -16   -2.10    5.98
 -17 -25  17   -0.73    4.62
  17  25 -17    2.20    5.56
 -16 -26  18   -2.52    5.04
  16  26 -18    2.41    5.35
 -15 -27  19   -1.99    5.98
  15  27 -19    1.05    6.51
 -14 -28  20    4.51    7.35
  14  28 -20   -2.10    6.30
 -13 -29  21    2.10    7.77
  13  29 -21    4.09   12.07
 -12 -30  22    1.15    7.66
  12  30 -22    7.98   11.65
 -11 -31  23   -0.42    8.29
  11  31 -23    3.78   10.49
  10  32 -24   -1.99    8.29
   9  33 -25    0.73    9.76
 -39  -1  -7   -0.94    7.45
 -38  -2  -6    4.09    6.61
  37   3   5    0.52    5.46
  36   4   4   -0.10    4.93
 -35  -5  -3   -1.05    4.09
  22  18 -10    3.46    3.67
 -21 -19  11    0.10    7.98
  21  19 -11    1.05    4.20
 -20 -20  12    4.51    5.46
  20  20 -12    4.30    4.83
 -19 -21  13    6.93    8.82
  19  21 -13   -0.31    5.46
 -18 -22  14   -0.63   10.70
  18  22 -14    5.25    5.98
 -17 -23  15   -1.15    6.40
  17  23 -15    1.05    6.19
 -16 -24  16    0.84    5.46
  16  24 -16    2.73    7.03
 -15 -25  17    3.88    6.19
  15  25 -17    0.52    6.93
 -14 -26  18    4.62    6.30
  14  26 -18    0.73    7.87
 -13 -27  19   -3.36    5.46
  13  27 -19    7.14    7.87
 -12 -28  20    2.52    9.87
  12  28 -20   -4.83    8.61
 -11 -29  21    5.56    7.98
  11  29 -21    1.36    7.03
 -10 -30  22   -4.62    7.35
  10  30 -22    3.36    8.29
  -9 -31  23    2.20    6.72
   9  31 -23    1.68    7.56
  -8 -32  24    0.73   10.18
   8  32 -24   -0.52    6.09
  -7 -33  25    1.57    9.97
   7  33 -25    1.78    5.35
 -41   3 -11    6.40    9.34
 -40   2 -10    3.25    7.77
 -39   1  -9    7.56    8.82
 -38   0  -8    0.52    5.67
  38   0   8    2.83    6.19
 -37  -1  -7    0.42    4.93
  37   1   7   -0.31    4.93
 -36  -2  -6   -4.72    6.72
  36   2   6    4.93    4.20
 -35  -3  -5   -3.57    7.45
  35   3   5    1.68    3.67
 -34  -4  -4    0.63    6.82
  34   4   4    3.04    3.78
 -33  -5  -3    4.93    4.09
  33   5   3   -0.73    4.09
 -32  -6  -2   -1.47    4.51
  32   6   2    0.42    3.88
 -21 -17   9   -5.14    4.09
  21  17  -9    6.30    3.78
 -20 -18  10   -4.09    8.50
  20  18 -10    1.26    4.51
 -19 -19  11    1.78    5.77
  19  19 -11   -6.72    5.35
 -18 -20  12   -6.09    9.97
  18  20 -12   -3.99    5.67
 -17 -21  13   -6.72    6.09
  17  21 -13    1.26    6.09
 -16 -22  14    1.78    6.82
  16  22 -14    0.00    7.45
 -15 -23  15   -5.35    6.72
  15  23 -15   -1.57    7.24
 -14 -24  16    2.10    7.24
  14  24 -16   -2.31    7.87
 -13 -25  17   -0.21    7.66
  13  25 -17    0.63    8.08
 -12 -26  18    3.04    6.93
  12  26 -18    2.73    6.93
 -11 -27  19    0.31    8.08
  11  27 -19    0.21    8.08
 -10 -28  20   -1.15    8.08
  10  28 -20   -5.67    7.24
  -9 -29  21   -0.94    9.13
   9  29 -21    7.14    8.19
  -8 -30  22    0.21    9.87
   8  30 -22   -2.62    8.19
  -7 -31  23    3.67    9.45
   7  31 -23    1.57   10.81
  -6 -32  24    6.82    6.51
   6  32 -24    0.00    5.88
  -5 -33  25   -5.67   10.39
   5  33 -25    1.89    6.72
   4  34 -26    0.94    8.61
 -40   4 -12   -0.52    7.14
 -39   3 -11    3.99    9.66
 -38   2 -10    2.73    6.19
  38  -2  10    2.10    8.08
 -37   1  -9    0.42    6.51
 -36   0  -8   -0.42    6.19
  36   0   8   -2.73    5.98
 -35  -1  -7    6.30    7.77
  35   1   7    1.68    6.82
 -34  -2  -6    3.57    5.56
  34   2   6   -0.73    3.99
 -33  -3  -5    0.21    5.56
  33   3   5   -0.73    4.30
 -32  -4  -4    3.67    5.25
  32   4   4    0.94    4.51
 -31  -5  -3    2.31    5.04
  31   5   3   -3.46    4.30
 -30  -6  -2    1.57    4.51
  30   6   2    2.94    4.93
 -20 -16   8   -1.78    5.46
  20  16  -8    2.41    3.57
 -19 -17   9   -8.82    4.72
  19  17  -9    1.15    7.14
 -18 -18  10    5.35    8.29
  18  18 -10    1.68    5.46
 -17 -19  11    4.83    9.97
  17  19 -11    2.83    5.98
 -16 -20  12    0.63    5.77
  16  20 -12   -0.73    6.09
 -15 -21  13   -4.30    6.51
  15  21 -13    6.72    6.40
 -14 -22  14    1.05    7.35
  14  22 -14    5.35    7.24
 -13 -23  15    5.77    7.45
  13  23 -15    3.25    7.77
 -12 -24  16    0.84    7.77
  12  24 -16   10.81    8.50
 -11 -25  17    0.21    7.45
  11  25 -17   11.96    9.24
 -10 -26  18   -6.09    7.45
  10  26 -18    2.83    7.87
  -9 -27  19   -1.36    7.45
   9  27 -19   -8.92    9.03
  -8 -28  20    3.99    6.30
   8  28 -20    2.31    9.76
  -7 -29  21  -14.69    9.87
   7  29 -21    5.04    8.82
  -6 -30  22    4.09   11.12
   6  30 -22    1.89   10.18
  -5 -31  23    8.50   12.17
   5  31 -23   -0.52    6.30
  -4 -32  24   -2.41   13.75
   4  32 -24   -0.31    5.46
  -3 -33  25   -1.05   13.01
   3  33 -25    1.89    5.88
  -2 -34  26    0.63    9.55
 -39   5 -13   10.81   10.49
 -38   4 -12   12.17   13.54
 -37   3 -11   -1.78    7.03
  37  -3  11   -2.94    8.40
 -36   2 -10    4.51   11.44
  36  -2  10   -5.04    8.29
 -35   1  -9   -0.52    7.45
  35  -1   9    2.73    7.66
 -34   0  -8    2.52    6.61
  34   0   8    2.62    5.04
 -33  -1  -7    0.84    6.72
  33   1   7   -0.42    4.20
 -32  -2  -6   -2.41    6.61
  32   2   6    5.14    4.93
 -31  -3  -5    1.36    6.19
  31   3   5    4.72    5.04
 -30  -4  -4    1.78    5.67
  30   4   4   -2.10    5.14
 -29  -5  -3   -4.72    7.56
  29   5   3    3.15    4.72
 -28  -6  -2   -0.63    4.83
  28   6   2    4.72    5.46
  27   7   1    9.34    4.30
 -19 -15   7    1.99    4.72
  19  15  -7    4.30    3.46
 -18 -16   8   -1.05    7.77
  18  16  -8    0.63    3.99
 -17 -17   9  -11.02    8.92
  17  17  -9   -1.05    5.25
 -16 -18  10    3.67    5.35
  16  18 -10   -4.51    5.88
 -15 -19  11    0.42    6.30
  15  19 -11   -5.14    6.61
 -14 -20  12   -5.04    6.40
  14  20 -12    3.36    6.40
 -13 -21  13    7.14    7.14
  13  21 -13   -3.88    7.56
 -12 -22  14    1.68    7.35
  12  22 -14    1.26    7.14
 -11 -23  15    1.78    8.50
  11  23 -15   -6.93    7.98
 -10 -24  16   -4.72    7.87
  10  24 -16   -1.57    9.97
  -9 -25  17   -4.41    9.87
   9  25 -17   -5.98    8.92
  -8 -26  18    4.51    7.14
   8  26 -18   -2.52    7.98
  -7 -27  19    4.72    7.98
   7  27 -19    4.30   11.02
  -6 -28  20   -0.52    7.77
   6  28 -20    7.14   10.81
  -5 -29  21   -3.99   11.33
   5  29 -21    0.31   10.81
  -4 -30  22    2.94   10.60
   4  30 -22   -0.63    9.97
  -3 -31  23   11.12    7.98
   3  31 -23    0.21    8.50
  -2 -32  24    3.36    8.50
   2  32 -24    4.09   10.18
  -1 -33  25    1.99    7.24
   1  33 -25    4.30    8.40
   0 -34  26    2.10    8.40
   0  34 -26    0.42    8.40
 -38   6 -14   -2.31    6.09
  38  -6  14    1.99    4.62
 -37   5 -13   -4.30    7.24
  37  -5  13    2.20    4.72
 -36   4 -12   -0.31    8.61
  36  -4  12    3.15    4.83
 -35   3 -11    0.73    7.56
  35  -3  11   -1.78    5.56
 -34   2 -10   -5.98    7.03
  34  -2  10    1.57    8.61
 -33   1  -9    5.56   10.18
  33  -1   9    1.89    5.56
 -32   0  -8   -2.62    7.35
  32   0   8   -1.89    5.14
 -31  -1  -7   -0.21    6.30
  31   1   7    0.63    5.77
 -30  -2  -6   -1.05    6.93
  30   2   6    2.20    5.67
 -29  -3  -5   -2.94    6.82
  29   3   5   -1.05    5.67
 -28  -4  -4    5.04    6.19
  28   4   4    9.76    5.14
 -27  -5  -3   -5.35    5.56
  27   5   3   -1.99    4.62
 -26  -6  -2    3.04    7.56
  26   6   2    2.10    4.41
 -25  -7  -1   -3.15    4.93
  25   7   1    6.93    3.88
  18  14  -6   -1.78    3.15
 -17 -15   7   -1.68    4.30
  17  15  -7   -0.21    6.40
 -16 -16   8    7.03    8.92
  16  16  -8    9.13    4.83
 -15 -17   9   -0.21    5.25
  15  17  -9    1.89    5.25
 -14 -18  10   10.81    6.61
  14  18 -10   10.81    6.72
 -13 -19  11    1.15    6.72
  13  19 -11   -3.46    6.93
 -12 -20  12   15.22    7.03
  12  20 -12   13.22    7.45
 -11 -21  13   -1.68    6.72
  11  21 -13    0.84    8.40
 -10 -22  14    3.46    7.56
  10  22 -14   -2.20    8.29
  -9 -23  15   -2.52    9.13
   9  23 -15  -13.22    9.55
  -8 -24  16   -6.72    8.40
   8  24 -16    3.57    9.34
  -7 -25  17   -2.83    7.77
   7  25 -17    8.82    9.76
  -6 -26  18   -4.62    7.24
   6  26 -18   -4.93    9.34
  -5 -27  19    0.52    8.92
   5  27 -19   18.89   11.86
  -4 -28  20    4.51    7.66
   4  28 -20   -2.41   10.60
  -3 -29  21    8.71    8.61
   3  29 -21   -9.24    9.97
  -2 -30  22    1.68    8.40
   2  30 -22    9.97   10.28
  -1 -31  23    2.10    7.14
   1  31 -23    0.00    8.08
   0 -32  24    2.10    7.35
   0  32 -24   14.48   11.65
   1 -33  25   -1.15    6.93
 -37   7 -15   -4.83   10.81
 -36   6 -14   -2.20    8.40
  36  -6  14    0.73    5.46
 -35   5 -13    2.94    7.45
  35  -5  13   -1.15    5.88
 -34   4 -12    4.30    8.19
  34  -4  12   -0.21    5.98
 -33   3 -11   -0.42    7.66
  33  -3  11    4.51    5.98
 -32   2 -10   -1.68    8.29
  32  -2  10   -8.82    6.40
 -31   1  -9    6.09    7.14
  31  -1   9   -0.42    6.30
 -30   0  -8   -1.36    7.77
  30   0   8   -3.25    6.61
 -29  -1  -7   -3.25    7.56
  29   1   7    1.57    6.40
 -28  -2  -6    4.93    6.93
  28   2   6   -1.89    6.30
 -27  -3  -5    2.10    6.93
  27   3   5    1.57    6.09
 -26  -4  -4    2.52    6.72
  26   4   4    4.30    5.46
 -25  -5  -3    1.26    5.88
  25   5   3    1.89    4.83
 -24  -6  -2    4.62    4.83
  24   6   2   -1.78    4.09
 -23  -7  -1    1.05    3.88
  23   7   1    5.35    4.09
 -16 -14   6    8.82    4.30
  16  14  -6   20.46    5.98
 -15 -15   7   -2.62    7.98
  15  15  -7    7.14    4.72
 -14 -16   8   -3.04    5.46
  14  16  -8    7.66    5.56
 -13 -17   9   10.18    6.40
  13  17  -9    0.63    6.09
 -12 -18  10   -7.35    6.72
  12  18 -10    6.93    6.72
 -11 -19  11    6.72    7.24
  11  19 -11   19.21    7.66
 -10 -20  12   -5.04    7.87
  10  20 -12   -7.03    8.40
  -9 -21  13    4.09    7.45
   9  21 -13    0.42    8.19
  -8 -22  14   -6.40    8.82
   8  22 -14    1.89    9.34
  -7 -23  15   -0.84    8.71
   7  23 -15   -3.99   10.28
  -6 -24  16    2.83    9.24
   6  24 -16   -3.36   10.28
  -5 -25  17    2.20    7.87
   5  25 -17    3.99   10.60
  -4 -26  18  -12.38    9.24
   4  26 -18   -2.62   11.65
  -3 -27  19    4.72    9.87
   3  27 -19    0.00   11.02
  -2 -28  20   -3.78    7.77
   2  28 -20    1.05   11.12
  -1 -29  21   -1.36    8.19
   1  29 -21    2.94    9.66
   0 -30  22    2.83    6.72
   0  30 -22   -7.35    7.77
   1 -31  23   -3.25    8.50
  -1  31 -23   -1.89    5.98
   2 -32  24   -0.73    6.30
  -2  32 -24   -6.72   10.28
   3 -33  25   -2.41    6.51
  37  -9  17   -3.04    5.35
 -36   8 -16  -11.23   11.96
  36  -8  16    0.63    6.09
 -35   7 -15    1.15    9.13
  35  -7  15    1.15    4.30
 -34   6 -14    0.63    9.45
  34  -6  14   -2.83    5.46
 -33   5 -13   -4.20    8.71
  33  -5  13    0.52    5.25
 -32   4 -12    8.92    9.45
  32  -4  12    0.31    5.77
 -31   3 -11   -3.36    8.29
  31  -3  11    1.47    6.93
 -30   2 -10   -0.21    7.98
  30  -2  10    5.46    6.93
 -29   1  -9    3.78    8.29
  29  -1   9    3.36    6.93
 -28   0  -8    4.62    8.82
  28   0   8    5.67    6.72
 -27  -1  -7   -8.29    7.87
  27   1   7   -0.42    6.61
 -26  -2  -6    0.42    7.98
  26   2   6    1.15    6.72
 -25  -3  -5    5.14    6.82
  25   3   5   11.02    6.09
 -24  -4  -4    5.88    6.40
  24   4   4    9.45    5.04
 -23  -5  -3    3.36    5.46
  23   5   3   -0.21    4.83
 -22  -6  -2   -1.89    4.51
  22   6   2   -1.47    5.88
  21   7   1   -0.94    3.99
 -15 -13   5    4.20    6.40
  15  13  -5   -3.57    5.67
 -14 -14   6    4.83    7.66
  14  14  -6    6.61    4.30
 -13 -15   7    1.47    5.46
  13  15  -7   -0.52    5.46
 -12 -16   8    5.88    5.98
  12  16  -8   14.06    5.67
 -11 -17   9    9.87    7.35
  11  17  -9   11.75    6.93
 -10 -18  10   20.05    7.56
  10  18 -10   22.56    8.29
  -9 -19  11   -0.10    7.87
   9  19 -11    3.67    8.08
  -8 -20  12   -1.15    7.14
   8  20 -12   -1.78    9.24
  -7 -21  13   -1.99    8.08
   7  21 -13    5.04    8.61
  -6 -22  14   -1.15    8.61
   6  22 -14    5.25    9.24
  -5 -23  15   13.85    8.92
   5  23 -15   12.80   11.23
  -4 -24  16   -7.77    9.13
   4  24 -16   -6.40   11.23
  -3 -25  17   -4.41   10.18
   3  25 -17   -5.14   11.65
  -2 -26  18    1.26    9.24
   2  26 -18   16.58   12.91
  -1 -27  19    6.30    8.50
   1  27 -19   -2.41   11.96
   0 -28  20    7.66    9.34
   0  28 -20   -7.14   10.91
   1 -29  21    2.52    8.29
  -1  29 -21    0.63    8.19
   2 -30  22   -1.36    8.40
  -2  30 -22    1.26   11.96
   3 -31  23   -4.20    7.87
  -3  31 -23    3.36    7.98
   4 -32  24    1.05    9.76
  -4  32 -24   -6.19   12.38
   5 -33  25    3.25    6.40
  38 -12  20   -3.67    8.82
  37 -11  19    1.05    9.24
  36 -10  18    2.41    6.19
 -35   9 -17   -3.57   13.12
  35  -9  17    4.30    7.77
 -34   8 -16    1.47    8.71
  34  -8  16    8.08    6.82
 -33   7 -15    4.83    8.82
  33  -7  15    2.52    5.88
 -32   6 -14    2.94    8.61
  32  -6  14    3.46    5.77
 -31   5 -13   -6.82    7.45
  31  -5  13    2.10    6.40
 -30   4 -12   -0.21    8.29
  30  -4  12   -1.26    7.03
 -29   3 -11    1.78    8.92
  29  -3  11   -9.13    7.56
 -28   2 -10    3.57    8.29
  28  -2  10    1.15    7.14
 -27   1  -9    8.50    8.92
  27  -1   9    4.30    7.56
 -26   0  -8   -3.67    8.61
  26   0   8    4.62    6.72
 -25  -1  -7   -2.83    8.08
  25   1   7   -0.84    6.72
 -24  -2  -6   -1.47    7.14
  24   2   6    1.99    6.30
 -23  -3  -5   -5.25    6.72
  23   3   5   -0.42    5.56
 -22  -4  -4   -2.73    6.09
  22   4   4   -3.67    5.56
 -21  -5  -3   10.28    7.87
  21   5   3   15.85    4.72
 -20  -6  -2   16.69    4.41
  20   6   2   12.80    3.88
 -14 -12   4    2.83    5.46
  14  12  -4    4.93    3.15
 -13 -13   5   28.76    4.62
  13  13  -5   25.71    4.41
 -12 -14   6   16.48    5.25
  12  14  -6    6.51    5.25
 -11 -15   7   -1.47    6.19
  11  15  -7    6.30    6.09
 -10 -16   8   -2.52    6.72
  10  16  -8    2.73    7.14
  -9 -17   9   -4.41    6.61
   9  17  -9   -2.31    6.93
  -8 -18  10   -0.42    7.03
   8  18 -10    0.84    7.35
  -7 -19  11    1.89    8.40
   7  19 -11    0.00    9.13
  -6 -20  12   11.12    7.14
   6  20 -12   12.59    8.92
  -5 -21  13    9.13    7.87
   5  21 -13   20.57    9.24
  -4 -22  14    2.62   10.39
   4  22 -14   17.95   11.02
  -3 -23  15   -5.04   10.07
   3  23 -15    4.09   11.02
  -2 -24  16    8.92   10.91
   2  24 -16   -5.14   11.75
  -1 -25  17    8.19   11.54
   1  25 -17    1.47   12.91
   0 -26  18    1.26    8.61
   0  26 -18   -0.63   12.38
   1 -27  19    3.67    8.92
  -1  27 -19   -1.47   10.81
   2 -28  20   -1.57    8.82
  -2  28 -20    4.41   10.39
   3 -29  21    2.62    7.98
  -3  29 -21    4.20    8.92
   4 -30  22    9.76   16.37
  -4  30 -22   -4.83   10.39
   5 -31  23   -8.29    7.03
  -5  31 -23    0.31   12.49
   6 -32  24    1.78    6.93
  -6  32 -24   -5.46    9.97
   7 -33  25    4.62    6.40
  36 -12  20    4.83    7.35
  35 -11  19   -0.10    6.40
 -34  10 -18   -4.62   12.70
  34 -10  18    0.42    5.56
 -33   9 -17   -0.10   15.32
  33  -9  17   -1.57    5.25
 -32   8 -16    3.46   14.17
  32  -8  16   -0.73    6.09
 -31   7 -15   -2.41    9.66
  31  -7  15    2.10    6.19
 -30   6 -14  -10.81    8.71
  30  -6  14   -1.99    6.09
 -29   5 -13    0.31   10.07
  29  -5  13   -2.20    7.87
 -28   4 -12    7.66    8.92
  28  -4  12    6.72    6.93
 -27   3 -11   -5.46    9.55
  27  -3  11    7.56   10.18
 -26   2 -10    2.41    9.13
  26  -2  10  -10.81    7.87
 -25   1  -9  -11.44    8.71
  25  -1   9   -0.52    6.72
 -24   0  -8   10.49    8.61
  24   0   8   -1.05    7.03
 -23  -1  -7   12.28    7.66
  23   1   7    3.88    7.35
 -22  -2  -6    0.84    7.66
  22   2   6   10.91    6.51
 -21  -3  -5   12.38    6.93
  21   3   5   13.43    6.30
 -20  -4  -4    0.52    5.88
  20   4   4   -1.36    5.35
 -19  -5  -3   -1.68    4.72
  19   5   3    4.83    4.09
 -18  -6  -2   17.00    3.88
  18   6   2   23.09    5.14
 -13 -11   3    0.73    4.41
  13  11  -3    6.61    2.62
 -12 -12   4   36.00    4.30
  12  12  -4   34.21    4.62
 -11 -13   5    5.25    4.83
  11  13  -5    9.45    4.62
 -10 -14   6    1.57    5.25
  10  14  -6    1.99    6.30
  -9 -15   7   29.70    6.61
   9  15  -7   28.23    6.82
  -8 -16   8    9.13    7.24
   8  16  -8   11.12    7.24
  -7 -17   9   21.09    8.19
   7  17  -9   18.58    8.82
  -6 -18  10    6.40    7.98
   6  18 -10  -17.74    8.92
  -5 -19  11    9.97    8.71
   5  19 -11   10.81    9.03
  -4 -20  12    4.83    9.03
   4  20 -12   -4.30    9.24
  -3 -21  13  -11.02   10.28
   3  21 -13    1.15   11.33
  -2 -22  14   -1.47    9.97
   2  22 -14   -1.15   10.81
  -1 -23  15   13.01   10.81
   1  23 -15  -12.80   11.65
   0 -24  16    8.92   12.07
   0  24 -16  -16.90   14.17
   1 -25  17    8.82    9.66
  -1  25 -17    8.50   11.75
   2 -26  18    5.98    9.55
  -2  26 -18   10.18   11.12
   3 -27  19    0.94   10.49
  -3  27 -19    1.57   13.12
   4 -28  20    0.63    9.03
  -4  28 -20   -6.40   11.96
   5 -29  21   -4.30   10.49
  -5  29 -21    7.35   12.80
   6 -30  22    4.62    7.66
  -6  30 -22   -8.92   12.07
   7 -31  23    2.94    9.76
  -7  31 -23   -1.89   11.96
   8 -32  24    0.00    7.03
  -8  32 -24    2.10   13.43
 -35  13 -21   -4.72    8.50
  35 -13  21    1.36    6.72
  34 -12  20   -3.36    6.09
  33 -11  19    0.84    6.61
 -32  10 -18   -5.46    8.08
  32 -10  18   -0.10    5.14
 -31   9 -17    1.89    9.55
  31  -9  17    8.82    7.14
 -30   8 -16   -5.67    9.87
  30  -8  16    0.73    5.56
 -29   7 -15    4.83    8.82
  29  -7  15    0.52    5.67
 -28   6 -14    4.72    9.55
  28  -6  14    5.88    7.87
 -27   5 -13   12.80   11.23
  27  -5  13   -9.24    8.71
 -26   4 -12    6.82   10.91
  26  -4  12   -2.10    8.08
 -25   3 -11   -4.41    9.97
  25  -3  11   -0.42    8.29
 -24   2 -10   -5.04    9.76
  24  -2  10   -1.05    7.98
 -23   1  -9   -2.94    8.50
  23  -1   9    8.08    7.14
 -22   0  -8    5.98    9.13
  22   0   8   -5.77    7.98
 -21  -1  -7   14.59    7.56
  21   1   7    4.93    6.19
 -20  -2  -6    9.66    7.66
  20   2   6   13.12    5.98
 -19  -3  -5    8.50    6.61
  19   3   5    3.88    5.56
 -18  -4  -4   23.61    5.77
  18   4   4   36.63    5.35
 -17  -5  -3   11.54    4.72
  17   5   3    9.76    4.09
 -16  -6  -2   69.90    3.88
  16   6   2   70.11    3.78
 -11 -11   3  264.15    9.45
  11  11  -3  285.67   12.80
 -10 -12   4   53.52    5.56
  10  12  -4   57.20    4.93
  -9 -13   5   77.24    6.72
   9  13  -5   75.67    6.40
  -8 -14   6   26.24    5.88
   8  14  -6    8.50    6.09
  -7 -15   7    6.19    6.93
   7  15  -7    3.57    7.14
  -6 -16   8   25.40    8.40
   6  16  -8   27.81    7.77
  -5 -17   9   11.33    8.61
   5  17  -9    5.25    8.92
  -4 -18  10   41.03    9.66
   4  18 -10   44.71    9.24
  -3 -19  11   25.61   10.18
   3  19 -11   10.49    9.97
  -2 -20  12    1.05    9.87
   2  20 -12   -5.35   11.33
  -1 -21  13    3.57   10.18
   1  21 -13    6.19   11.12
   0 -22  14    0.21   10.39
   0  22 -14    9.55   11.65
   1 -23  15   -1.15   10.70
  -1  23 -15    5.98   12.70
   2 -24  16    1.47   10.39
  -2  24 -16    2.62   11.75
   3 -25  17   -0.63   10.18
  -3  25 -17   11.44   12.38
   4 -26  18    1.99   10.28
  -4  26 -18   14.27   13.12
   5 -27  19    3.36   10.81
  -5  27 -19   -0.94   13.75
   6 -28  20    3.25    8.82
  -6  28 -20   -3.88   11.86
   7 -29  21   -0.52    8.71
  -7  29 -21    4.09   11.12
   8 -30  22   -1.99    9.45
  -8  30 -22    2.73   18.89
   9 -31  23    5.98    7.98
  -9  31 -23   -1.05   12.28
  10 -32  24    1.05    6.51
 -10  32 -24   -2.31   12.80
  33 -13  21    1.47    4.72
 -32  12 -20   -8.50   12.17
  32 -12  20   -4.20    5.25
 -31  11 -19    4.20    7.87
  31 -11  19    2.73    5.35
 -30  10 -18    5.67    9.55
  30 -10  18    3.57    5.46
 -29   9 -17   -9.45   11.54
  29  -9  17   -0.94    6.51
 -28   8 -16    3.36   10.07
  28  -8  16   -1.36    6.51
 -27   7 -15    8.82   10.07
  27  -7  15    6.30    7.66
 -26   6 -14  -10.18   12.28
  26  -6  14    9.87    9.76
 -25   5 -13    3.88   12.38
  25  -5  13    1.68    9.87
 -24   4 -12    6.19   10.07
  24  -4  12   -0.21    8.50
 -23   3 -11    6.09   10.07
  23  -3  11    2.73    7.56
 -22   2 -10   -2.83    9.55
  22  -2  10   -0.21    7.14
 -21   1  -9   -1.05    8.50
  21  -1   9    6.82    6.61
 -20   0  -8   13.64    8.82
  20   0   8    4.51    7.66
 -19  -1  -7   19.94    8.40
  19   1   7   12.49    6.40
 -18  -2  -6   30.54    7.24
  18   2   6   23.51    6.82
 -17  -3  -5   17.32    5.98
  17   3   5    5.04    5.35
 -16  -4  -4    8.29    4.72
  16   4   4    9.66    4.41
 -15  -5  -3    7.45    3.78
  15   5   3    9.13    3.46
 -14  -6  -2   93.19    5.56
  14   6   2   99.91    3.67
 -10 -10   2   73.67    3.99
  10  10  -2   70.00    3.78
  -9 -11   3   57.51    5.04
   9  11  -3   57.30    4.83
  -8 -12   4    2.62    4.93
   8  12  -4   14.69    4.72
  -7 -13   5   45.86    5.88
   7  13  -5   46.39    6.72
  -6 -14   6   17.53    6.40
   6  14  -6   -4.30    6.82
  -5 -15   7   51.21    7.77
   5  15  -7   48.70    7.56
  -4 -16   8   19.84    7.66
   4  16  -8    7.87    8.08
  -3 -17   9   16.37    8.40
   3  17  -9   17.21    8.08
  -2 -18  10   27.92    9.55
   2  18 -10   23.72    9.76
  -1 -19  11    1.68    8.92
   1  19 -11   10.49    9.97
   0 -20  12   -1.57    9.24
   0  20 -12    5.25    9.13
   1 -21  13    2.10   11.12
  -1  21 -13   14.27   11.75
   2 -22  14    7.56   10.70
  -2  22 -14   -0.10   13.54
   3 -23  15   -6.51    9.76
  -3  23 -15    9.13   11.65
   4 -24  16    1.36   10.39
  -4  24 -16   -2.41   12.38
   5 -25  17   14.90   12.38
  -5  25 -17    5.88   13.33
   6 -26  18   11.75   10.49
  -6  26 -18   14.17   13.33
   7 -27  19   -2.94   11.12
  -7  27 -19  -10.49   14.48
   8 -28  20    0.73   10.07
  -8  28 -20    7.03   12.38
   9 -29  21   16.69    9.24
  -9  29 -21    9.87   11.65
  10 -30  22    3.57    8.92
 -10  30 -22    1.68   14.59
  11 -31  23  -22.35   15.43
 -11  31 -23    2.94   17.32
  33 -15  23    2.20   10.49
  32 -14  22    0.73    4.41
 -31  13 -21    2.83    9.97
  31 -13  21   -0.10    6.30
 -30  12 -20   -2.52   10.81
  30 -12  20   10.39    7.56
 -29  11 -19    7.45    8.92
  29 -11  19    1.99    5.77
 -28  10 -18    9.24   11.12
  28 -10  18   -2.31    6.19
 -27   9 -17    1.36   12.28
  27  -9  17    0.10    8.40
 -26   8 -16    4.72   10.91
  26  -8  16    4.20    7.24
 -25   7 -15    1.78   12.28
  25  -7  15    4.41   10.28
 -24   6 -14    1.05   11.96
  24  -6  14   -2.31   10.18
 -23   5 -13   -0.52    9.66
  23  -5  13    2.94    8.29
 -22   4 -12    0.31    9.45
  22  -4  12   -5.46    7.45
 -21   3 -11    2.41    9.76
  21  -3  11    0.84    8.92
 -20   2 -10   -4.93    9.34
  20  -2  10    2.41    7.77
 -19   1  -9   36.84    9.34
  19  -1   9   22.35    8.08
 -18   0  -8   16.58    7.77
  18   0   8   22.35    7.14
 -17  -1  -7   -3.36    6.82
  17   1   7    7.98    6.30
 -16  -2  -6   76.72    7.14
  16   2   6   75.35    6.61
 -15  -3  -5    7.45    5.56
  15   3   5    5.77    4.83
 -14  -4  -4  217.66    8.40
  14   4   4  205.91    7.77
 -13  -5  -3   33.27    3.67
  13   5   3   43.45    3.78
   9   9  -1  428.29   16.06
  -8 -10   2   -2.41    3.78
   8  10  -2    2.83    3.57
  -7 -11   3  585.19   26.66
  -6 -12   4   64.33    6.82
   6  12  -4   52.79    6.30
  -5 -13   5   88.47    7.66
   5  13  -5   82.80    8.19
  -4 -14   6   17.21    7.56
   4  14  -6   27.50    7.66
  -3 -15   7   -4.62    8.40
   3  15  -7   -5.77    9.24
  -2 -16   8  152.49   11.65
   2  16  -8  157.53   12.07
  -1 -17   9    1.68    8.29
   1  17  -9    0.63   10.81
   0 -18  10   96.34   10.60
   0  18 -10   78.40   10.70
   1 -19  11    9.55    8.92
  -1  19 -11   -1.05   10.18
   2 -20  12    7.24   11.54
  -2  20 -12    1.68   12.07
   3 -21  13   -3.99    9.13
  -3  21 -13  -15.64   12.59
   4 -22  14   -6.82   10.39
  -4  22 -14   14.80   11.54
   5 -23  15    1.99   11.54
  -5  23 -15   21.41   13.01
   6 -24  16   -4.41   11.96
  -6  24 -16   14.48   14.06
   7 -25  17   15.32   10.81
  -7  25 -17    2.94   13.01
   8 -26  18   -2.94   10.70
  -8  26 -18   -9.03   13.75
   9 -27  19   17.00   10.18
  -9  27 -19   -5.46   13.12
  10 -28  20    7.35    9.24
 -10  28 -20    4.20   13.12
  11 -29  21   -4.30    9.13
 -11  29 -21    0.84   11.33
  12 -30  22    1.15    8.29
 -12  30 -22    1.89   10.07
  13 -31  23   -5.67    7.35
 -13  31 -23   -5.98   13.85
  32 -16  24   -1.36    8.71
  31 -15  23   -1.89    7.24
 -30  14 -22    0.21    7.77
  30 -14  22    5.04    4.41
 -29  13 -21   -2.62    9.34
  29 -13  21    1.36    5.46
 -28  12 -20  -11.02   11.65
  28 -12  20   -2.52    5.56
 -27  11 -19    4.51    9.34
  27 -11  19   11.86   14.80
 -26  10 -18   -3.57   12.91
  26 -10  18   -6.19    9.55
 -25   9 -17    2.83   12.17
  25  -9  17   -6.93    7.77
 -24   8 -16    9.45   11.44
  24  -8  16   -1.36    9.76
 -23   7 -15   -6.19   13.01
  23  -7  15   10.18   10.81
 -22   6 -14   -3.15   10.70
  22  -6  14    1.99    9.24
 -21   5 -13   16.58    9.97
  21  -5  13   11.65    8.50
 -20   4 -12    0.42    9.13
  20  -4  12   -3.57    7.24
 -19   3 -11    4.83    9.34
  19  -3  11    9.55    8.08
 -18   2 -10   33.79    9.97
  18  -2  10   42.29    8.92
 -17   1  -9    4.72    8.50
  17  -1   9    5.46    7.45
 -16   0  -8  118.17    9.34
  16   0   8  138.43    9.76
 -15  -1  -7    9.45    6.51
  15   1   7    4.41    6.30
 -14  -2  -6   96.13    6.72
  14   2   6  110.72    7.35
 -13  -3  -5   32.85    4.93
  13   3   5   35.89    5.04
 -12  -4  -4   17.74    3.88
  12   4   4   18.16    3.88
 -11  -5  -3  264.47    8.50
  11   5   3  262.37    8.08
  -8  -8   0  106.21    5.25
   8   8   0  106.42    5.25
  -7  -9   1  265.94   13.43
  -6 -10   2  115.65    6.40
   6  10  -2  112.40    6.19
  -5 -11   3  243.69   11.02
  -4 -12   4   19.31    6.09
   4  12  -4   10.91    6.19
  -3 -13   5   38.73    7.45
   3  13  -5   24.24    6.82
  -2 -14   6  102.95    8.29
   2  14  -6  104.74    8.50
  -1 -15   7   10.60    6.93
   1  15  -7    8.61    8.08
   0 -16   8  126.15   10.28
   0  16  -8  141.36   11.65
   1 -17   9   -2.73    9.66
  -1  17  -9   -3.88    9.87
   2 -18  10   39.67   10.91
  -2  18 -10   36.31   11.44
   3 -19  11    8.92    9.76
  -3  19 -11   18.16   11.23
   4 -20  12   -0.10   11.54
  -4  20 -12   -8.19   12.28
   5 -21  13   -0.73   10.28
  -5  21 -13   -4.30   11.33
   6 -22  14    9.03   11.54
  -6  22 -14    8.92   13.75
   7 -23  15   13.01   10.81
  -7  23 -15   11.33   12.28
   8 -24  16   -4.30   10.49
  -8  24 -16    4.93   12.91
   9 -25  17   -7.35   13.54
  -9  25 -17   -1.57   15.85
  10 -26  18   10.91    9.87
 -10  26 -18   -7.87   13.22
  11 -27  19   -7.56   10.60
 -11  27 -19    0.10   13.01
  12 -28  20   -7.66    9.45
 -12  28 -20    9.97   11.96
  13 -29  21    1.36    8.61
 -13  29 -21    4.30   10.49
  14 -30  22    3.78    9.34
 -14  30 -22    1.89   19.21
  15 -31  23    2.20    6.09
  30 -16  24    3.04    6.72
 -29  15 -23   -5.98   11.96
  29 -15  23    2.20    4.51
 -28  14 -22    7.98   10.18
  28 -14  22   -3.36    5.04
 -27  13 -21   -1.47   11.12
  27 -13  21    0.84    7.77
 -26  12 -20   -5.88    9.45
  26 -12  20   -3.67   15.74
 -25  11 -19    5.25   10.91
  25 -11  19   -1.89    7.77
 -24  10 -18   26.87   13.96
  24 -10  18   -3.15   10.39
 -23   9 -17   -5.98   11.65
  23  -9  17    3.88    8.82
 -22   8 -16   -4.51   12.28
  22  -8  16    2.62    9.66
 -21   7 -15    4.41   10.49
  21  -7  15    0.00    9.97
 -20   6 -14    1.15   11.86
  20  -6  14    8.19   10.07
 -19   5 -13    9.97   10.60
  19  -5  13   23.93    8.08
 -18   4 -12   18.89    9.34
  18  -4  12   16.16    9.13
 -17   3 -11   48.80   10.39
  17  -3  11   46.60    9.13
 -16   2 -10    0.73    7.35
  16  -2  10   -1.68    7.66
 -15   1  -9  -11.02    7.66
  15  -1   9   -8.29    6.82
 -14   0  -8   73.99    7.66
  14   0   8   67.17    6.93
 -13  -1  -7    1.89    6.30
  13   1   7   -6.40    5.67
 -12  -2  -6  347.38   20.05
  12   2   6  379.07   19.73
 -11  -3  -5  286.19   10.91
  11   3   5  259.85   10.60
  -9  -5  -3   36.52    3.04
   9   5   3   41.77    3.04
  -7  -7  -1  191.63    8.29
  -6  -8   0  273.70    9.87
   6   8   0  270.77    9.66
  -5  -9   1  264.68   14.48
   5   9  -1  254.71   10.39
  -4 -10   2    6.30    5.04
   4  10  -2    6.30    4.93
   3  11  -3  470.69   16.69
  -2 -12   4   53.63    7.14
   2  12  -4   47.12    6.93
  -1 -13   5   53.42    7.56
   1  13  -5   70.42    8.29
   0 -14   6   61.18    9.45
   0  14  -6   61.39   10.70
   1 -15   7   -0.21    7.87
  -1  15  -7   -3.78    8.82
   2 -16   8  148.92   12.28
  -2  16  -8  140.63   12.91
   3 -17   9    7.03    9.45
  -3  17  -9   16.90   11.44
   4 -18  10   53.10   10.18
  -4  18 -10   71.15   11.96
   5 -19  11   20.36   11.23
  -5  19 -11    7.66   12.70
   6 -20  12   12.07   11.75
  -6  20 -12   -7.87   12.80
   7 -21  13   -5.25   11.44
  -7  21 -13    1.15   13.12
   8 -22  14    1.05   10.81
  -8  22 -14   -5.25   13.12
   9 -23  15  -10.70   12.28
  -9  23 -15   23.82   14.27
  10 -24  16   -2.94   10.91
 -10  24 -16    9.03   13.96
  11 -25  17    5.04   10.70
 -11  25 -17   11.96   13.12
  12 -26  18   -2.10   20.57
 -12  26 -18  -11.44   21.93
  13 -27  19    4.09   10.07
 -13  27 -19  -11.75   12.70
  14 -28  20    0.52    9.03
 -14  28 -20    0.63   10.60
  15 -29  21    2.20    9.55
 -15  29 -21   -6.61   12.59
  16 -30  22    4.72    8.19
 -16  30 -22    3.57    9.45
 -29  17 -25   -2.83   12.38
  29 -17  25   -5.88    7.24
 -28  16 -24   -7.35    9.87
  28 -16  24    2.31    5.88
 -27  15 -23    0.42   10.39
  27 -15  23    3.25    5.88
 -26  14 -22    8.71   11.44
  26 -14  22    3.36   11.54
 -25  13 -21    5.14   10.60
  25 -13  21   -6.82   14.48
 -24  12 -20   -1.99   11.54
  24 -12  20   -3.36    7.56
 -23  11 -19   -2.10   12.70
  23 -11  19    4.72    9.66
 -22  10 -18   -5.35   13.12
  22 -10  18  -10.70   10.49
 -21   9 -17   -7.24   11.75
  21  -9  17    0.31   10.07
 -20   8 -16    3.88   11.33
  20  -8  16    2.52    9.03
 -19   7 -15    7.03    9.87
  19  -7  15    9.24    9.66
 -18   6 -14    0.31   10.07
  18  -6  14   -1.68    9.13
 -17   5 -13    7.45   10.18
  17  -5  13   -5.98   10.18
 -16   4 -12   23.93    9.76
  16  -4  12    9.87    8.82
 -15   3 -11   -0.10    9.97
  15  -3  11    0.00    7.98
 -14   2 -10   82.28    9.55
  14  -2  10   94.77    9.76
 -13   1  -9   39.04    8.40
  13  -1   9   37.99    7.77
 -12   0  -8  176.94   10.49
  12   0   8  176.73   10.60
 -11  -1  -7   18.47    5.88
[truncated: 1,513,862 more chars]
