# Supplementary material for: Crystalline hydrogen bonding of water molecules confined in a metal-organic framework
Source: Commun Chem. 2022 Apr 8;5:51. doi: 10.1038/s42004-022-00666-8 (PMC9814150; doi:10.1038/s42004-022-00666-8)
Supplement: Supplementary file 3 — Supplementary Data 1 [file 42004_2022_666_MOESM3_ESM.zip › 298_H2O-HK(9th).cif]

 
data_H2O-HK(9th)
 
_audit_creation_method            'SHELXL-2018/3'
_shelx_SHELXL_version_number      '2018/3'
_chemical_name_systematic         ?
_chemical_name_common             ?
_chemical_melting_point           ?
_chemical_formula_moiety          
 'C18 H6 Cu3 O12 3(H2 O), 5.16(H2 O), 0.36(H2 O), 3(H2 O)'
_chemical_formula_sum
 'C18 H29.04 Cu3 O23.52' 
_chemical_formula_weight          812.39

loop_
 _atom_type_symbol
 _atom_type_description
 _atom_type_scat_dispersion_real
 _atom_type_scat_dispersion_imag
 _atom_type_scat_source
 'C'  'C'   0.0021   0.0012
 'International Tables Vol C Tables 4.2.6.8 and 6.1.1.4'
 'H'  'H'   0.0000   0.0000
 'International Tables Vol C Tables 4.2.6.8 and 6.1.1.4'
 'O'  'O'   0.0080   0.0047
 'International Tables Vol C Tables 4.2.6.8 and 6.1.1.4'
 'Cu'  'Cu'   0.3383   1.0252
 'International Tables Vol C Tables 4.2.6.8 and 6.1.1.4'
 
_space_group_crystal_system       cubic
_space_group_IT_number            225
_space_group_name_H-M_alt         'F m -3 m'
_space_group_name_Hall            '-F 4 2 3'
 
_shelx_space_group_comment
;
The symmetry employed for this shelxl refinement is uniquely defined
by the following loop, which should always be used as a source of
symmetry information in preference to the above space-group names.
They are only intended as comments.
;
 
loop_
 _space_group_symop_operation_xyz
 'x, y, z'
 '-x, -y, z'
 '-x, y, -z'
 'x, -y, -z'
 'z, x, y'
 'z, -x, -y'
 '-z, -x, y'
 '-z, x, -y'
 'y, z, x'
 '-y, z, -x'
 'y, -z, -x'
 '-y, -z, x'
 'y, x, -z'
 '-y, -x, -z'
 'y, -x, z'
 '-y, x, z'
 'x, z, -y'
 '-x, z, y'
 '-x, -z, -y'
 'x, -z, y'
 'z, y, -x'
 'z, -y, x'
 '-z, y, x'
 '-z, -y, -x'
 'x, y+1/2, z+1/2'
 '-x, -y+1/2, z+1/2'
 '-x, y+1/2, -z+1/2'
 'x, -y+1/2, -z+1/2'
 'z, x+1/2, y+1/2'
 'z, -x+1/2, -y+1/2'
 '-z, -x+1/2, y+1/2'
 '-z, x+1/2, -y+1/2'
 'y, z+1/2, x+1/2'
 '-y, z+1/2, -x+1/2'
 'y, -z+1/2, -x+1/2'
 '-y, -z+1/2, x+1/2'
 'y, x+1/2, -z+1/2'
 '-y, -x+1/2, -z+1/2'
 'y, -x+1/2, z+1/2'
 '-y, x+1/2, z+1/2'
 'x, z+1/2, -y+1/2'
 '-x, z+1/2, y+1/2'
 '-x, -z+1/2, -y+1/2'
 'x, -z+1/2, y+1/2'
 'z, y+1/2, -x+1/2'
 'z, -y+1/2, x+1/2'
 '-z, y+1/2, x+1/2'
 '-z, -y+1/2, -x+1/2'
 'x+1/2, y, z+1/2'
 '-x+1/2, -y, z+1/2'
 '-x+1/2, y, -z+1/2'
 'x+1/2, -y, -z+1/2'
 'z+1/2, x, y+1/2'
 'z+1/2, -x, -y+1/2'
 '-z+1/2, -x, y+1/2'
 '-z+1/2, x, -y+1/2'
 'y+1/2, z, x+1/2'
 '-y+1/2, z, -x+1/2'
 'y+1/2, -z, -x+1/2'
 '-y+1/2, -z, x+1/2'
 'y+1/2, x, -z+1/2'
 '-y+1/2, -x, -z+1/2'
 'y+1/2, -x, z+1/2'
 '-y+1/2, x, z+1/2'
 'x+1/2, z, -y+1/2'
 '-x+1/2, z, y+1/2'
 '-x+1/2, -z, -y+1/2'
 'x+1/2, -z, y+1/2'
 'z+1/2, y, -x+1/2'
 'z+1/2, -y, x+1/2'
 '-z+1/2, y, x+1/2'
 '-z+1/2, -y, -x+1/2'
 'x+1/2, y+1/2, z'
 '-x+1/2, -y+1/2, z'
 '-x+1/2, y+1/2, -z'
 'x+1/2, -y+1/2, -z'
 'z+1/2, x+1/2, y'
 'z+1/2, -x+1/2, -y'
 '-z+1/2, -x+1/2, y'
 '-z+1/2, x+1/2, -y'
 'y+1/2, z+1/2, x'
 '-y+1/2, z+1/2, -x'
 'y+1/2, -z+1/2, -x'
 '-y+1/2, -z+1/2, x'
 'y+1/2, x+1/2, -z'
 '-y+1/2, -x+1/2, -z'
 'y+1/2, -x+1/2, z'
 '-y+1/2, x+1/2, z'
 'x+1/2, z+1/2, -y'
 '-x+1/2, z+1/2, y'
 '-x+1/2, -z+1/2, -y'
 'x+1/2, -z+1/2, y'
 'z+1/2, y+1/2, -x'
 'z+1/2, -y+1/2, x'
 '-z+1/2, y+1/2, x'
 '-z+1/2, -y+1/2, -x'
 '-x, -y, -z'
 'x, y, -z'
 'x, -y, z'
 '-x, y, z'
 '-z, -x, -y'
 '-z, x, y'
 'z, x, -y'
 'z, -x, y'
 '-y, -z, -x'
 'y, -z, x'
 '-y, z, x'
 'y, z, -x'
 '-y, -x, z'
 'y, x, z'
 '-y, x, -z'
 'y, -x, -z'
 '-x, -z, y'
 'x, -z, -y'
 'x, z, y'
 '-x, z, -y'
 '-z, -y, x'
 '-z, y, -x'
 'z, -y, -x'
 'z, y, x'
 '-x, -y+1/2, -z+1/2'
 'x, y+1/2, -z+1/2'
 'x, -y+1/2, z+1/2'
 '-x, y+1/2, z+1/2'
 '-z, -x+1/2, -y+1/2'
 '-z, x+1/2, y+1/2'
 'z, x+1/2, -y+1/2'
 'z, -x+1/2, y+1/2'
 '-y, -z+1/2, -x+1/2'
 'y, -z+1/2, x+1/2'
 '-y, z+1/2, x+1/2'
 'y, z+1/2, -x+1/2'
 '-y, -x+1/2, z+1/2'
 'y, x+1/2, z+1/2'
 '-y, x+1/2, -z+1/2'
 'y, -x+1/2, -z+1/2'
 '-x, -z+1/2, y+1/2'
 'x, -z+1/2, -y+1/2'
 'x, z+1/2, y+1/2'
 '-x, z+1/2, -y+1/2'
 '-z, -y+1/2, x+1/2'
 '-z, y+1/2, -x+1/2'
 'z, -y+1/2, -x+1/2'
 'z, y+1/2, x+1/2'
 '-x+1/2, -y, -z+1/2'
 'x+1/2, y, -z+1/2'
 'x+1/2, -y, z+1/2'
 '-x+1/2, y, z+1/2'
 '-z+1/2, -x, -y+1/2'
 '-z+1/2, x, y+1/2'
 'z+1/2, x, -y+1/2'
 'z+1/2, -x, y+1/2'
 '-y+1/2, -z, -x+1/2'
 'y+1/2, -z, x+1/2'
 '-y+1/2, z, x+1/2'
 'y+1/2, z, -x+1/2'
 '-y+1/2, -x, z+1/2'
 'y+1/2, x, z+1/2'
 '-y+1/2, x, -z+1/2'
 'y+1/2, -x, -z+1/2'
 '-x+1/2, -z, y+1/2'
 'x+1/2, -z, -y+1/2'
 'x+1/2, z, y+1/2'
 '-x+1/2, z, -y+1/2'
 '-z+1/2, -y, x+1/2'
 '-z+1/2, y, -x+1/2'
 'z+1/2, -y, -x+1/2'
 'z+1/2, y, x+1/2'
 '-x+1/2, -y+1/2, -z'
 'x+1/2, y+1/2, -z'
 'x+1/2, -y+1/2, z'
 '-x+1/2, y+1/2, z'
 '-z+1/2, -x+1/2, -y'
 '-z+1/2, x+1/2, y'
 'z+1/2, x+1/2, -y'
 'z+1/2, -x+1/2, y'
 '-y+1/2, -z+1/2, -x'
 'y+1/2, -z+1/2, x'
 '-y+1/2, z+1/2, x'
 'y+1/2, z+1/2, -x'
 '-y+1/2, -x+1/2, z'
 'y+1/2, x+1/2, z'
 '-y+1/2, x+1/2, -z'
 'y+1/2, -x+1/2, -z'
 '-x+1/2, -z+1/2, y'
 'x+1/2, -z+1/2, -y'
 'x+1/2, z+1/2, y'
 '-x+1/2, z+1/2, -y'
 '-z+1/2, -y+1/2, x'
 '-z+1/2, y+1/2, -x'
 'z+1/2, -y+1/2, -x'
 'z+1/2, y+1/2, x'
 
_cell_length_a                    26.399(3)
_cell_length_b                    26.399(3)
_cell_length_c                    26.399(3)
_cell_angle_alpha                 90
_cell_angle_beta                  90
_cell_angle_gamma                 90
_cell_volume                      18398(6)
_cell_formula_units_Z             16
_cell_measurement_temperature     298(2)
_cell_measurement_reflns_used     110267
_cell_measurement_theta_min       0.361
_cell_measurement_theta_max       33.548
 
_exptl_crystal_description        'octahedron'
_exptl_crystal_colour             'pale blue'
_exptl_crystal_density_meas       ?
_exptl_crystal_density_method     ?
_exptl_crystal_density_diffrn     1.173          
_exptl_crystal_F_000              6595
_exptl_transmission_factor_min    ?
_exptl_transmission_factor_max    ?
_exptl_crystal_size_max           0.054
_exptl_crystal_size_mid           0.052
_exptl_crystal_size_min           0.050
_exptl_absorpt_coefficient_mu     1.035
_shelx_estimated_absorpt_T_min    0.946
_shelx_estimated_absorpt_T_max    0.950
_exptl_absorpt_correction_type    'empirical'
_exptl_absorpt_correction_T_min   0.857
_exptl_absorpt_correction_T_max   1.000
_exptl_absorpt_process_details    '<i>HKL3000sm Scalepack</i>(Otwinowski et.al,2003)'
_exptl_absorpt_special_details    ?
_diffrn_ambient_temperature       298(2)
_diffrn_radiation_wavelength      0.630
_diffrn_radiation_type            synchrotron
_diffrn_source                    'PLSII 2D bending magnet'
_diffrn_measurement_device_type   'Rayonix MX225HS CCD area detector'
_diffrn_measurement_method        'omega scan'
_diffrn_detector_area_resol_mean  ?
_diffrn_reflns_number             46654
_diffrn_reflns_av_unetI/netI      0.0613
_diffrn_reflns_av_R_equivalents   0.3442
_diffrn_reflns_limit_h_min        -36
_diffrn_reflns_limit_h_max        36
_diffrn_reflns_limit_k_min        -36
_diffrn_reflns_limit_k_max        36
_diffrn_reflns_limit_l_min        -36
_diffrn_reflns_limit_l_max        36
_diffrn_reflns_theta_min          1.184
_diffrn_reflns_theta_max          25.982
_diffrn_reflns_theta_full         22.210
_diffrn_measured_fraction_theta_max   0.988
_diffrn_measured_fraction_theta_full  0.984
_diffrn_reflns_Laue_measured_fraction_max    0.988
_diffrn_reflns_Laue_measured_fraction_full   0.984
_diffrn_reflns_point_group_measured_fraction_max   0.988
_diffrn_reflns_point_group_measured_fraction_full  0.984
_reflns_number_total              1332
_reflns_number_gt                 483
_reflns_threshold_expression      'I > 2\s(I)'
_reflns_Friedel_coverage          0.000
_reflns_Friedel_fraction_max      .
_reflns_Friedel_fraction_full     .
 
_reflns_special_details
;
 Reflections were merged by SHELXL according to the crystal
 class for the calculation of statistics and refinement.
 
 _reflns_Friedel_fraction is defined as the number of unique
 Friedel pairs measured divided by the number that would be
 possible theoretically, ignoring centric projections and
 systematic absences.
;
 
_computing_data_collection        '<i>PAL BL2D-SMDC Program</i>(Shin et.al, 2016)'
_computing_cell_refinement        '<i>HKL3000sm</i>(Otwinowski & Minor, 1997)'
_computing_data_reduction         '<i>HKL3000sm</i>(Otwinowski & Minor, 1997)'
_computing_structure_solution     '<i>SHELXT-2018</i>(Sheldrick, 2018)'
_computing_structure_refinement   '<i>SHELXL-2018</i>(Sheldrick, 2018)'
_computing_molecular_graphics     '<i>DIAMOND 4</i>(Putx&Brandenburg, 2014)'
_computing_publication_material   '<i>publCIF</i>(Westrip, 2010)'
_refine_special_details           ?
_refine_ls_structure_factor_coef  Fsqd
_refine_ls_matrix_type            full
_refine_ls_weighting_scheme       calc
_refine_ls_weighting_details
'w=1/[\s^2^(Fo^2^)+(0.2000P)^2^] where P=(Fo^2^+2Fc^2^)/3'
_atom_sites_solution_primary      ?
_atom_sites_solution_secondary    ?
_atom_sites_solution_hydrogens    mixed
_refine_ls_hydrogen_treatment     mixed
_refine_ls_extinction_method      none
_refine_ls_extinction_coef        .
_refine_ls_number_reflns          1332
_refine_ls_number_parameters      62
_refine_ls_number_restraints      37
_refine_ls_R_factor_all           0.1924
_refine_ls_R_factor_gt            0.1042
_refine_ls_wR_factor_ref          0.3557
_refine_ls_wR_factor_gt           0.2995
_refine_ls_goodness_of_fit_ref    0.983
_refine_ls_restrained_S_all       1.326
_refine_ls_shift/su_max           0.000
_refine_ls_shift/su_mean          0.000
 
loop_
 _atom_site_label
 _atom_site_type_symbol
 _atom_site_fract_x
 _atom_site_fract_y
 _atom_site_fract_z
 _atom_site_U_iso_or_equiv
 _atom_site_adp_type
 _atom_site_occupancy
 _atom_site_site_symmetry_order  
 _atom_site_calc_flag
 _atom_site_refinement_flags_posn
 _atom_site_refinement_flags_adp
 _atom_site_refinement_flags_occupancy
 _atom_site_disorder_assembly
 _atom_site_disorder_group
Cu1 Cu 0.21495(5) 0.28505(5) 0.500000 0.0899(9) Uani 1 4 d S T P . .
O1 O 0.2570(2) 0.3168(2) 0.5527(2) 0.1062(18) Uani 1 1 d . . . . .
C1 C 0.2961(3) 0.2961(3) 0.5698(3) 0.093(3) Uani 1 2 d DS T P . .
C2 C 0.3222(3) 0.3222(3) 0.6135(4) 0.100(3) Uani 1 2 d DS T P . .
C3 C 0.3643(3) 0.3005(5) 0.6357(3) 0.103(3) Uani 1 2 d S T P . .
H3 H 0.377896 0.270923 0.622104 0.124 Uiso 1 2 calc R U P . .
O1W O 0.1579(3) 0.3421(3) 0.500000 0.140(4) Uani 1 4 d DS TU P . .
H1O1 H 0.1237(5) 0.3356(8) 0.500000 0.211 Uiso 1 2 d DS U P . .
O2W O 0.0791(11) 0.22584(17) 0.48963(11) 0.281(12) Uani 0.43 1 d D U P A -1
H1O2 H 0.073442 0.193892 0.502372 0.421 Uiso 0.43 1 d DS U P B -1
H2O2 H 0.080564 0.251266 0.513412 0.421 Uiso 0.43 1 d D U P C -1
O3W O 0.077106 0.076485 0.582411 0.17(4) Uani 0.03 1 d DS U P D -1
H1O3 H 0.101077 0.054866 0.595551 0.254 Uiso 0.03 1 d D U P E -1
H2O3 H 0.057326 0.060555 0.558558 0.254 Uiso 0.03 1 d DS U P F -1
O4W O 0.0717(6) 0.3190(10) 0.5731(9) 0.286(17) Uani 0.25 1 d D U P G -1
H1O4 H 0.088587 0.333547 0.599841 0.429 Uiso 0.25 1 d D U P H -1
H2O4 H 0.040668 0.333920 0.567911 0.429 Uiso 0.25 1 d D U P I -1
 
loop_
 _atom_site_aniso_label
 _atom_site_aniso_U_11
 _atom_site_aniso_U_22
 _atom_site_aniso_U_33
 _atom_site_aniso_U_23
 _atom_site_aniso_U_13
 _atom_site_aniso_U_12
Cu1 0.0908(10) 0.0908(10) 0.0883(12) 0.000 0.000 0.0098(9)
O1 0.111(4) 0.102(4) 0.106(4) -0.012(3) -0.021(3) 0.024(3)
C1 0.095(4) 0.095(4) 0.088(7) -0.003(4) -0.003(4) -0.003(6)
C2 0.105(4) 0.105(4) 0.092(7) 0.002(4) 0.002(4) 0.015(6)
C3 0.098(4) 0.112(8) 0.098(4) -0.009(4) -0.001(6) 0.009(4)
O1W 0.133(6) 0.133(6) 0.156(10) 0.000 0.000 0.043(7)
O2W 0.239(16) 0.331(18) 0.27(2) -0.020(18) -0.019(18) -0.008(14)
O3W 0.17(4) 0.17(4) 0.17(4) 0.00(2) 0.00(2) 0.00(2)
O4W 0.29(2) 0.29(2) 0.29(2) 0.022(19) 0.009(18) 0.023(19)
 
_geom_special_details
;
 All esds (except the esd in the dihedral angle between two l.s. planes)
 are estimated using the full covariance matrix.  The cell esds are taken
 into account individually in the estimation of esds in distances, angles
 and torsion angles; correlations between esds in cell parameters are only
 used when they are defined by crystal symmetry.  An approximate (isotropic)
 treatment of cell esds is used for estimating esds involving l.s. planes.
;
 
loop_
 _geom_bond_atom_site_label_1
 _geom_bond_atom_site_label_2
 _geom_bond_distance
 _geom_bond_site_symmetry_2
 _geom_bond_publ_flag
Cu1 O1 1.967(5) . ?
Cu1 O1 1.967(5) 86_556 ?
Cu1 O1 1.967(5) 181 ?
Cu1 O1 1.967(5) 98_556 ?
Cu1 O1W 2.128(12) . ?
Cu1 Cu1 2.617(4) 169_556 ?
O1 C1 1.253(6) . ?
C1 C2 1.5101(10) . ?
C2 C3 1.382(7) . ?
C2 C3 1.382(7) 11_566 ?
C3 H3 0.9300 . ?
O1W H1O1 0.920(7) . ?
O1W H1O1 0.920(7) 86_556 ?
O2W H1O2 0.9201(10) . ?
O2W H2O2 0.9199(10) . ?
O3W H1O3 0.92005(10) . ?
O3W H2O3 0.91982(10) . ?
O4W H1O4 0.9200(10) . ?
O4W H2O4 0.9200(10) . ?
 
loop_
 _geom_angle_atom_site_label_1
 _geom_angle_atom_site_label_2
 _geom_angle_atom_site_label_3
 _geom_angle
 _geom_angle_site_symmetry_1
 _geom_angle_site_symmetry_3
 _geom_angle_publ_flag
O1 Cu1 O1 168.9(3) . 86_556 ?
O1 Cu1 O1 88.9(3) . 181 ?
O1 Cu1 O1 90.0(3) 86_556 181 ?
O1 Cu1 O1 90.0(3) . 98_556 ?
O1 Cu1 O1 88.9(3) 86_556 98_556 ?
O1 Cu1 O1 168.9(3) 181 98_556 ?
O1 Cu1 O1W 95.57(15) . . ?
O1 Cu1 O1W 95.57(15) 86_556 . ?
O1 Cu1 O1W 95.57(15) 181 . ?
O1 Cu1 O1W 95.57(15) 98_556 . ?
O1 Cu1 Cu1 84.43(15) . 169_556 ?
O1 Cu1 Cu1 84.43(15) 86_556 169_556 ?
O1 Cu1 Cu1 84.43(15) 181 169_556 ?
O1 Cu1 Cu1 84.43(15) 98_556 169_556 ?
O1W Cu1 Cu1 180.00(9) . 169_556 ?
C1 O1 Cu1 122.2(5) . . ?
O1 C1 O1 126.2(8) . 110 ?
O1 C1 C2 116.9(4) . . ?
O1 C1 C2 116.9(4) 110 . ?
C3 C2 C3 119.3(10) . 11_566 ?
C3 C2 C1 120.1(5) . . ?
C3 C2 C1 120.1(5) 11_566 . ?
C2 C3 C2 120.7(10) . 8_656 ?
C2 C3 H3 119.7 . . ?
C2 C3 H3 119.7 8_656 . ?
Cu1 O1W H1O1 124.3(13) . . ?
Cu1 O1W H1O1 124.3(13) . 86_556 ?
H1O1 O1W H1O1 111(3) . 86_556 ?
H1O2 O2W H2O2 115.23(14) . . ?
H1O3 O3W H2O3 111.4 . . ?
H1O4 O4W H2O4 111.41(13) . . ?
 
loop_
 _geom_torsion_atom_site_label_1
 _geom_torsion_atom_site_label_2
 _geom_torsion_atom_site_label_3
 _geom_torsion_atom_site_label_4
 _geom_torsion
 _geom_torsion_site_symmetry_1
 _geom_torsion_site_symmetry_2
 _geom_torsion_site_symmetry_3
 _geom_torsion_site_symmetry_4
 _geom_torsion_publ_flag
Cu1 O1 C1 O1 8.7(16) . . . 110 ?
Cu1 O1 C1 C2 -174.5(7) . . . . ?
O1 C1 C2 C3 177.3(10) . . . . ?
O1 C1 C2 C3 -5.6(16) 110 . . . ?
O1 C1 C2 C3 5.6(16) . . . 11_566 ?
O1 C1 C2 C3 -177.3(10) 110 . . 11_566 ?
C3 C2 C3 C2 -4(2) 11_566 . . 8_656 ?
C1 C2 C3 C2 -175.6(8) . . . 8_656 ?
 
loop_
 _geom_hbond_atom_site_label_D 
 _geom_hbond_atom_site_label_H 
 _geom_hbond_atom_site_label_A 
 _geom_hbond_distance_DH 
 _geom_hbond_distance_HA 
 _geom_hbond_distance_DA 
 _geom_hbond_angle_DHA 
 _geom_hbond_site_symmetry_A 
 _geom_hbond_publ_flag
O1W H1O1 O4W^a  0.920(7) 2.41(3) 3.05(3) 126.4(3) . yes
O1W H1O1 O4W^a  0.920(7) 2.41(3) 3.05(3) 126.4(3) 98_556 yes
 
_refine_diff_density_max    0.603
_refine_diff_density_min   -0.465
_refine_diff_density_rms    0.120

_shelx_res_file
;
TITL H2O-HK(9th) in Fm-3m
    H2O-HK(9th).res
    created by SHELXL-2018/3 at 19:35:14 on 19-Apr-2021
CELL  0.63000  26.3992  26.3992  26.3992   90.000   90.000   90.000
ZERR   16.000   0.0030   0.0030   0.0030    0.000    0.000    0.000
LATT  4
SYMM -X, -Y, Z
SYMM -X, Y, -Z
SYMM X, -Y, -Z
SYMM Z, X, Y
SYMM Z, -X, -Y
SYMM -Z, -X, Y
SYMM -Z, X, -Y
SYMM Y, Z, X
SYMM -Y, Z, -X
SYMM Y, -Z, -X
SYMM -Y, -Z, X
SYMM Y, X, -Z
SYMM -Y, -X, -Z
SYMM Y, -X, Z
SYMM -Y, X, Z
SYMM X, Z, -Y
SYMM -X, Z, Y
SYMM -X, -Z, -Y
SYMM X, -Z, Y
SYMM Z, Y, -X
SYMM Z, -Y, X
SYMM -Z, Y, X
SYMM -Z, -Y, -X
SFAC C H O CU
DISP C          0.0021         0.0012           9.00
DISP H          0.0000         0.0000           0.66
DISP O          0.0080         0.0047          23.75
DISP Cu         0.3383         1.0252        3719.19
UNIT 288 464.64 376.32 48
ACTA
OMIT -3 52
OMIT 3 3 5
OMIT 0 2 4
OMIT 3 13 15
OMIT 1 3 3
OMIT 3 5 5
OMIT 1 5 5
OMIT 0 2 2
OMIT 0 4 4
OMIT 0 2 6
OMIT 9 13 31
OMIT 2 4 4
OMIT 6 12 18
OMIT 18 20 24
L.S. 10
BOND $H
SIZE 0.054 0.052 0.050
TEMP 25.15
CONF
WPDB
EQIV $2 x, y, -z+1
HTAB O1W O4W
HTAB O1W O4W_$2
MERG 2
LIST 4
FMAP -2
PLAN -10
WGHT    0.200000
FVAR       0.06400
CU1   4    0.214953    0.285047    0.500000    10.25000    0.09080    0.09080 =
         0.08825    0.00000    0.00000    0.00981
O1    3    0.256961    0.316824    0.552709    11.00000    0.11070    0.10164 =
         0.10614   -0.01249   -0.02100    0.02421
DFIX 1.51 0.001 C1 C2
C1    1    0.296102    0.296102    0.569784    10.50000    0.09509    0.09509 =
         0.08833   -0.00348   -0.00348   -0.00342
C2    1    0.322199    0.322199    0.613486    10.50000    0.10475    0.10475 =
         0.09174    0.00169    0.00169    0.01472
C3    1    0.364331    0.300470    0.635669    10.50000    0.09836    0.11206 =
         0.09836   -0.00890   -0.00070    0.00890
AFIX  43
H3    2    0.377896    0.270923    0.622104    10.50000   -1.20000

AFIX   0
SIMU 0.01 O1W
DELU 0.01 O1W
ISOR 0.01 O1W
EQIV $1 0.5-y, 0.5-x, 1-z
DFIX 0.92 0.01 O1W H1O1 O1W H1O1_$1
DANG 1.52 0.02 H1O1 H1O1_$1
REM  coordinated H2O 10.25 site
O1W   3    0.157945    0.342055    0.500000    10.25000    0.13251    0.13251 =
         0.15614    0.00000    0.00000    0.04291
H1O1  2    0.123717    0.335598    0.500000    10.50000   -1.50000

REM Free H2O #1 10.5 site
PART -1
ISOR 0.01 O2W
DFIX 0.92 0.001 O2W H1O2 O2W H2O2
DANG 1.52 0.001 H1O2 H2O2
O2W   3    0.079065    0.225841    0.489628    10.43000    0.23899    0.33104 =
         0.27184   -0.02026   -0.01867   -0.00784
H1O2  2   10.073442   10.193892   10.502372    10.43000   -1.50000
H2O2  2   10.080564   10.251266   10.513412    10.43000   -1.50000
PART 0
REM Free H2O #2 10.16667 site
PART -1
ISOR 0.01 O3W
DFIX 0.92 0.001 O3W H1O3 O3W H2O3
DANG 1.52 0.001 H1O3 H2O3
O3W   3   10.077106   10.076485   10.582411    10.03000    0.16924    0.16920 =
         0.16966    0.00176    0.00177    0.00178
H1O3  2   10.101077   10.054866   10.595551    10.03000   -1.50000
H2O3  2   10.057326   10.060555   10.558558    10.03000   -1.50000
PART 0
REM  Free H2O #3 10.5 site
PART -1
ISOR 0.01 O4W
DFIX 0.92 0.001 O4W H1O4 O4W H2O4
DANG 1.52 0.001 H1O4 H2O4
O4W   3    0.071715    0.318956    0.573063    10.25000    0.28586    0.28688 =
         0.28544    0.02236    0.00905    0.02333
H1O4  2   10.088587   10.333547   10.599841    10.25000   -1.50000
H2O4  2   10.040668   10.333920   10.567911    10.25000   -1.50000
PART 0

HKLF 4


REM  H2O-HK(9th) in Fm-3m
REM wR2 = 0.3557, GooF = S = 0.983, Restrained GooF = 1.326 for all data
REM R1 = 0.1042 for 483 Fo > 4sig(Fo) and 0.1924 for all 1332 data
REM 62 parameters refined using 37 restraints

END

WGHT      0.2000      0.0000

REM Highest difference peak  0.603,  deepest hole -0.465,  1-sigma level  0.120
Q1    1   0.3740  0.1260  0.0000  10.25000  0.05    0.60
Q2    1   0.5000  0.3872  0.0000  10.12500  0.05    0.53
Q3    1   0.2092  0.2092  0.2092  10.16667  0.05    0.52
Q4    1   0.2169  0.3301  0.5000  10.50000  0.05   -0.46
Q5    1   0.1920  0.1920  0.1921  10.16667  0.05    0.46
Q6    1   0.2421  0.3103  0.5267  11.00000  0.05    0.46
Q7    1   0.2388  0.2173  0.5000  10.50000  0.05   -0.43
Q8    1   0.0759  0.2873  0.5000  10.50000  0.05    0.42
Q9    1   0.4217  0.0783  0.0000  10.25000  0.05   -0.39
Q10   1   0.2608  0.2392  0.4728  10.50000  0.05    0.39
;
_shelx_res_checksum   88290

_shelx_hkl_file
;
  -4   4   4 1623.46   78.52
   4  -4  -4 1582.74   74.01
  -6   6   6  810.27   47.62
   6  -6  -6  774.06   32.50
  -8   8   8  356.66   20.03
   8  -8  -8  362.49   19.90
  -9   9   9  454.28   23.21
   9  -9  -9  422.44   22.28
 -10  10  10  491.55   25.20
  10 -10 -10  459.85   26.00
 -11  11  11    4.51   12.20
  11 -11 -11  -14.46   15.78
 -12  12  12  154.52   17.11
  12 -12 -12  149.08   18.57
 -13  13  13    8.22   13.00
  13 -13 -13  -13.26   15.52
 -14  14  14  146.43   17.77
  14 -14 -14  132.64   20.16
 -15  15  15   -6.76   12.73
  15 -15 -15   26.13   16.98
 -16  16  16  120.43   19.10
  16 -16 -16  105.05   20.43
 -17  17  17    0.93   14.46
  17 -17 -17    7.03   17.64
 -18  18  18   -1.46   16.84
  18 -18 -18    1.59   24.14
 -19  19  19   16.98   14.99
  19 -19 -19    2.39   14.86
 -20  20  20   13.53   13.79
  20 -20 -20    5.17   15.25
 -21  21  21   10.21   12.73
  21 -21 -21   13.53   15.39
 -22  22  22  -13.13   12.34
  22 -22 -22   -1.72   12.73
 -23  23  23   -1.33   10.74
  23 -23 -23    5.04   18.04
  24 -24 -24   -5.84   18.30
  22 -24 -24    3.32   20.96
 -22  24  24   -0.27    9.95
  21 -23 -23   -0.53   19.50
 -21  23  23   -2.39   11.41
  20 -22 -22   -4.11   15.65
 -20  22  22   -6.10   12.47
  19 -21 -21   -4.51   15.92
 -19  21  21    0.00   13.40
  18 -20 -20    3.45   16.98
 -18  20  20    1.72   13.79
  17 -19 -19    1.86   15.78
 -17  19  19   -3.58   14.19
  16 -18 -18    3.45   18.44
 -16  18  18    7.29   14.59
  15 -17 -17    9.15   17.11
 -15  17  17    0.66   14.19
  14 -16 -16   27.19   16.98
 -14  16  16   29.05   14.86
  13 -15 -15   11.41   15.65
 -13  15  15   -4.24   13.93
  12 -14 -14   24.27   15.25
 -12  14  14   44.43   14.32
  11 -13 -13  -13.26   15.12
 -11  13  13   -4.91   13.79
  10 -12 -12   15.78   12.87
 -10  12  12   33.56   12.20
   9 -11 -11   56.90   13.66
  -9  11  11   54.91   13.40
   8 -10 -10   85.02   13.00
  -8  10  10   85.95   16.31
   7  -9  -9  253.20   17.11
  -7   9   9  265.40   23.61
   6  -8  -8  470.06   21.88
   5  -7  -7  548.71   23.61
  -5   7   7  567.02   37.80
   4  -6  -6  655.49   36.21
  -4   6   6  745.54   42.71
   2  -4  -4  535.72   30.11
  -2   4   4  539.30   32.76
   1  -3  -3  206.91   15.12
  -1   3   3  193.25   10.48
   0  -2  -2 2734.55  104.12
   0   2   2 2629.77   72.55
   1   1   1   73.61    6.76
  -3   1   1   16.31    3.18
   3  -1  -1   20.82    3.18
  -4   2   2  468.60   20.29
   4  -2  -2  427.88   19.23
  -5   3   3  123.75    9.55
   5  -3  -3  133.96   11.01
  -6   4   4   13.40    7.29
   6  -4  -4    0.53    8.09
  -7   5   5   13.66    8.09
   7  -5  -5   33.82    8.36
  -8   6   6  165.40   13.26
   8  -6  -6  133.83   23.21
  -9   7   7  317.40   18.70
   9  -7  -7  275.22   15.78
 -10   8   8   13.53   11.14
  10  -8  -8   19.10   11.67
 -11   9   9   26.00   10.08
  11  -9  -9   43.11   11.54
 -12  10  10    3.32   12.34
  12 -10 -10    4.24   13.40
 -13  11  11   29.31   12.34
  13 -11 -11   28.78   12.60
 -14  12  12   -0.53   13.93
  14 -12 -12  -10.61   14.86
 -15  13  13   -4.11   13.40
  15 -13 -13   -2.52   15.52
 -16  14  14    7.03   12.87
  16 -14 -14  -13.53   15.78
 -17  15  15   -5.70   13.66
  17 -15 -15  -22.28   16.58
 -18  16  16    6.23   14.99
  18 -16 -16   25.33   24.67
 -19  17  17    3.05   14.19
  19 -17 -17   17.91   16.45
 -20  18  18  -18.57   14.06
  20 -18 -18   19.76   16.98
 -21  19  19   10.74   14.19
  21 -19 -19    7.16   15.52
 -22  20  20   11.67   12.73
  22 -20 -20   -1.46   15.12
 -23  21  21    1.72   11.01
  23 -21 -21   -1.86   13.40
 -24  22  22   -3.32   10.48
  24 -22 -22   12.60   11.80
 -25  23  23    9.68   11.27
  25 -23 -23    9.95   20.03
  21 -25 -25   10.08   13.66
 -21  25  25    2.39   13.00
  20 -24 -24    8.36   13.00
 -20  24  24   -4.77   10.48
  19 -23 -23   -8.75   18.04
 -19  23  23   10.35   14.46
  18 -22 -22   -2.79   16.05
 -18  22  22  -10.48   13.40
  17 -21 -21    5.70   14.86
 -17  21  21   -5.97   13.13
  16 -20 -20   -1.19   18.17
 -16  20  20    1.72   13.66
  15 -19 -19   -0.53   16.18
 -15  19  19   12.20   13.93
  14 -18 -18   33.03   17.51
 -14  18  18   29.84   14.99
  13 -17 -17   16.58   17.38
 -13  17  17   -7.03   14.99
  12 -16 -16   69.24   17.64
 -12  16  16   45.76   23.08
  11 -15 -15   -3.85   16.05
 -11  15  15  -13.00   21.88
  10 -14 -14  128.66   18.83
 -10  14  14  124.28   24.14
   9 -13 -13   -0.40   14.06
  -9  13  13   -0.27   22.28
   8 -12 -12  157.17   15.65
  -8  12  12  166.59   20.16
   7 -11 -11  242.19   24.80
  -7  11  11  227.34   24.27
   6 -10 -10   95.10   16.84
  -6  10  10   63.93   11.80
   5  -9  -9 2572.07  111.68
  -5   9   9 2601.65  116.19
   4  -8  -8   75.47   18.70
  -4   8   8   90.59   10.74
   3  -7  -7 1165.20   59.02
  -3   7   7 1201.15   41.91
   2  -6  -6   49.21   13.13
  -2   6   6   62.60    9.42
   1  -5  -5  783.74   30.24
  -1   5   5  834.54   31.04
   0  -4  -4 3842.59  141.39
   0   4   4 3895.37  146.56
  -1  -3  -3  197.23    9.42
   1   3   3  213.81    9.68
  -3  -1  -1   15.92    1.86
   3   1   1   16.71    1.72
  -4   0   0 7331.57  250.15
   4   0   0 7003.16  238.74
  -5   1   1   -0.27    4.24
   5  -1  -1   -3.45    5.84
  -6   2   2  274.42   13.66
   6  -2  -2  273.49   14.86
  -7   3   3  531.34   32.36
   7  -3  -3  513.17   31.70
  -8   4   4  265.80   14.59
   8  -4  -4  256.25   15.39
 -10   6   6  103.46   10.61
  10  -6  -6   95.50   11.67
 -11   7   7  469.53   23.08
  11  -7  -7  487.83   23.61
 -12   8   8   51.06   10.61
  12  -8  -8   74.67   12.20
 -13   9   9   27.72   11.27
  13  -9  -9   30.37   12.20
 -14  10  10   70.96   11.80
  14 -10 -10   59.02   14.46
 -15  11  11   13.66   12.47
  15 -11 -11   15.12   13.93
 -16  12  12   95.23   16.45
  16 -12 -12   83.96   18.30
 -17  13  13   11.94   12.87
  17 -13 -13   10.35   13.93
 -18  14  14   69.24   15.65
  18 -14 -14   82.23   17.24
 -19  15  15  -10.35   13.79
  19 -15 -15  -12.20   16.18
 -20  16  16   11.01   14.99
  20 -16 -16   18.97   17.51
 -21  17  17   -7.29   14.32
  21 -17 -17   17.51   16.84
 -22  18  18    7.03   13.53
  22 -18 -18    7.96   15.92
 -23  19  19   12.34   13.79
  23 -19 -19  -11.01   16.18
 -24  20  20   -2.92   11.67
  24 -20 -20    3.85   14.06
 -25  21  21   -4.91   10.48
  25 -21 -21   20.03   15.65
 -26  22  22    5.70    9.55
  26 -22 -22    5.70   11.27
  19 -25 -25   -2.39   13.26
 -19  25  25    6.76   10.88
  18 -24 -24   15.92   14.19
 -18  24  24   -0.53   11.67
  17 -23 -23    0.93   22.02
 -17  23  23   -4.24   12.34
  16 -22 -22    4.11   16.18
 -16  22  22    7.43   13.40
  15 -21 -21   -1.59   17.24
 -15  21  21   13.00   23.08
  14 -20 -20   15.12   16.18
 -14  20  20   14.19   21.35
  13 -19 -19   28.78   18.30
 -13  19  19    3.71   23.61
  12 -18 -18   -3.45   16.18
 -12  18  18  -13.79   21.35
  11 -17 -17    4.77   16.05
 -11  17  17    8.89   19.76
  10 -16 -16   13.40   22.68
 -10  16  16   -3.18   13.93
   9 -15 -15   11.94   20.16
  -9  15  15   23.61   13.53
   8 -14 -14   12.87   20.56
  -8  14  14    1.19   13.13
   7 -13 -13    9.68   24.80
  -7  13  13    8.09   13.00
   6 -12 -12   73.75   19.50
  -6  12  12   72.29   13.79
   5 -11 -11  157.84   14.99
  -5  11  11  166.72   14.72
   4 -10 -10  163.41   14.59
  -4  10  10  155.98   14.06
   3  -9  -9   18.97    9.68
  -3   9   9   29.71    9.55
   2  -8  -8   55.44    9.95
  -2   8   8   54.38    9.55
   1  -7  -7  203.73   12.73
  -1   7   7  221.10   13.26
   0  -6  -6  115.66   10.74
   0   6   6  113.67   10.88
  -1  -5  -5  782.82   28.12
   1   5   5  822.47   29.45
  -2  -4  -4  527.89   20.29
   2   4   4  517.54   19.10
  -4  -2  -2  433.06   15.52
   4   2   2  419.39   22.15
  -5  -1  -1    4.91    2.92
   5   1   1    9.28    4.24
  -6   0   0  880.97   26.93
  -7   1   1   36.74    5.84
   7  -1  -1   42.84    7.16
  -9   3   3    1.99    7.16
   9  -3  -3    1.19    7.03
 -11   5   5   11.94    8.75
  11  -5  -5   17.64    9.15
 -12   6   6   90.46   11.41
  12  -6  -6   78.79   11.80
 -13   7   7  128.79   12.60
  13  -7  -7  134.36   12.87
 -14   8   8   -5.17    9.82
  14  -8  -8   -9.15   10.88
 -15   9   9  112.08   13.79
  15  -9  -9  105.31   15.39
 -16  10  10   15.78   13.13
  16 -10 -10   18.70   12.20
 -17  11  11   49.61   14.86
  17 -11 -11   47.88   13.13
 -18  12  12   14.59   12.87
  18 -12 -12    5.70   13.53
 -19  13  13   14.46   13.66
  19 -13 -13   11.80   14.86
 -20  14  14   13.93   14.46
  20 -14 -14   14.86   15.12
 -21  15  15    4.51   13.26
  21 -15 -15    8.22   15.12
 -22  16  16   12.87   14.72
  22 -16 -16   10.35   16.58
 -23  17  17    4.77   14.32
  23 -17 -17  -16.05   15.39
 -24  18  18    2.65   13.13
  24 -18 -18   14.72   16.18
 -25  19  19    8.75   12.87
  25 -19 -19   -6.23   15.25
 -26  20  20   -2.39    9.28
  26 -20 -20   -3.18   12.34
 -27  21  21    4.51    9.55
  27 -21 -21   -3.45   11.27
 -28  22  22    5.84   14.86
  28 -22 -22    0.80   16.58
  18 -26 -26    3.71   11.01
 -18  26  26   -2.12   16.31
  17 -25 -25  -17.11   20.56
 -17  25  25  -11.80   16.18
  16 -24 -24    8.62   14.86
 -16  24  24   14.19   25.33
  15 -23 -23    1.46   15.39
 -15  23  23    6.10   18.83
  14 -22 -22  -46.16   24.67
 -14  22  22   -3.18   15.65
  13 -21 -21   46.82   21.62
 -13  21  21   -5.97   14.59
  12 -20 -20    8.09   24.80
 -12  20  20   13.00   14.46
  11 -19 -19    5.31   23.34
 -11  19  19   -6.37   14.59
  10 -18 -18   21.62   23.34
 -10  18  18   -2.92   14.99
   9 -17 -17   26.13   15.12
  -9  17  17   15.52   13.53
   8 -16 -16   19.50   15.92
  -8  16  16    2.79   13.40
   7 -15 -15  -15.39   14.59
  -7  15  15  -12.47   13.79
   6 -14 -14    8.62   15.52
  -6  14  14    4.24   13.53
   5 -13 -13   14.72   16.58
  -5  13  13   35.02   13.26
   4 -12 -12   53.58   12.87
  -4  12  12   63.40   11.94
   3 -11 -11  400.29   20.96
  -3  11  11  394.06   19.90
   2 -10 -10   94.17   10.88
  -2  10  10  105.84   11.80
   1  -9  -9  498.44   21.88
  -1   9   9  546.99   24.54
   0  -8  -8  111.55   10.35
   0   8   8  118.05    9.68
  -1  -7  -7  228.80   13.00
   1   7   7  212.88   12.47
  -2  -6  -6   54.25    7.83
   2   6   6   47.75    7.56
  -3  -5  -5 2445.40   96.96
  -4  -4  -4 1676.91   49.47
   4   4   4 1619.88   47.62
  -5  -3  -3  107.17    6.76
   5   3   3  116.98    7.83
  -6  -2  -2  275.75   13.13
   6   2   2  271.90   10.35
   7   1   1   29.71    5.04
  -9   1   1   28.65    6.63
   9  -1  -1   32.23    6.90
 -10   2   2  283.18   13.66
  10  -2  -2  276.41   13.53
 -11   3   3  621.93   32.89
 -12   4   4   27.72    8.89
  12  -4  -4   23.21    8.75
 -13   5   5  111.41   11.67
  13  -5  -5  100.14   12.60
 -14   6   6   17.24   10.74
  14  -6  -6   27.99   10.88
 -15   7   7    1.46   10.88
  15  -7  -7   20.29   11.54
 -16   8   8  -10.74   14.19
  16  -8  -8   -2.39   13.26
 -17   9   9    2.79   12.73
  17  -9  -9   -6.63   21.49
 -18  10  10   38.07   13.00
  18 -10 -10   30.11   13.26
 -19  11  11   13.26   13.66
  19 -11 -11   10.08   13.26
 -20  12  12   21.22   12.87
  20 -12 -12   34.62   14.86
 -21  13  13   17.64   14.86
  21 -13 -13   -8.75   14.86
 -22  14  14   -8.22   14.99
  22 -14 -14   -2.65   15.12
 -23  15  15    0.53   12.60
  23 -15 -15    1.59   15.92
 -24  16  16   -9.82   14.46
  24 -16 -16   14.99   14.32
 -25  17  17  -12.73   13.53
  25 -17 -17    1.46   16.58
 -26  18  18    3.05   11.94
  26 -18 -18    5.97   13.26
 -27  19  19    3.85   11.01
  27 -19 -19   -7.56   13.26
 -28  20  20   -2.65    9.68
  28 -20 -20   -6.10   12.07
 -29  21  21   19.23   15.25
  29 -21 -21   -5.17    9.82
  16 -26 -26    3.85   20.16
 -16  26  26  -14.19   15.78
  15 -25 -25  -12.34   23.87
 -15  25  25   11.94   12.07
  14 -24 -24   -8.75   21.09
 -14  24  24  -10.88   13.53
  13 -23 -23   27.06   16.84
 -13  23  23    5.70   13.40
  12 -22 -22   -3.32   16.58
 -12  22  22   -1.99   13.66
  11 -21 -21   31.57   18.70
 -11  21  21   17.51   16.98
  10 -20 -20  -30.77   17.24
 -10  20  20    8.49   14.32
   9 -19 -19   28.52   16.98
  -9  19  19    5.31   15.25
   8 -18 -18   10.74   15.25
  -8  18  18    9.55   13.53
   7 -17 -17   23.48   15.12
  -7  17  17   58.89   14.59
   6 -16 -16   27.59   18.57
  -6  16  16   21.35   16.71
   5 -15 -15    6.10   14.32
  -5  15  15  -12.60   13.26
   4 -14 -14  185.29   17.91
  -4  14  14  200.81   17.91
   3 -13 -13   18.44   13.26
  -3  13  13   10.08   12.20
   2 -12 -12  859.88   34.62
  -2  12  12  847.28   34.35
   1 -11 -11   -4.91   11.80
  -1  11  11    8.22   10.35
   0 -10 -10  331.72   17.64
   0  10  10  302.94   16.31
  -1  -9  -9  513.96   33.42
   1   9   9  511.18   32.23
  -2  -8  -8   40.45    7.83
   2   8   8   25.73    7.16
  -4  -6  -6  674.98   25.20
   4   6   6  663.18   34.75
  -7  -3  -3  540.89   18.97
   7   3   3  493.67   17.24
   8   2   2  793.03   33.16
  -9  -1  -1   25.33    5.04
   9   1   1   20.69    5.44
 -11   1   1   14.86    6.50
  11  -1  -1   14.32    6.50
 -12   2   2  292.06   13.53
  12  -2  -2  294.85   14.46
 -13   3   3   18.97    8.36
  13  -3  -3   35.28    7.83
 -14   4   4  294.19   15.52
  14  -4  -4  309.84   15.78
 -15   5   5  128.26   11.80
  15  -5  -5  141.52   12.87
 -16   6   6   -1.06    9.95
  16  -6  -6   -2.52   10.74
 -17   7   7  235.69   17.77
  17  -7  -7  272.57   17.91
 -18   8   8   24.27   13.40
  18  -8  -8   27.46   12.07
 -19   9   9  116.72   13.93
  19  -9  -9   98.42   15.12
 -20  10  10   10.35   11.80
  20 -10 -10   -4.11   12.73
 -21  11  11   58.49   14.32
  21 -11 -11   61.15   15.25
 -22  12  12   -8.22   12.60
  22 -12 -12    5.70   14.72
 -23  13  13   -2.52   14.59
  23 -13 -13    3.71   15.65
 -24  14  14   11.27   13.93
  24 -14 -14   -8.89   18.30
 -25  15  15   11.14   12.20
  25 -15 -15    9.55   14.59
 -26  16  16    8.62   13.79
  26 -16 -16   -2.92   14.86
 -27  17  17    2.39   12.47
  27 -17 -17    5.44   14.86
 -28  18  18   -3.85   12.73
  28 -18 -18   -7.43   14.19
 -29  19  19    6.10    8.62
  29 -19 -19    6.37   11.27
 -30  20  20   22.42   16.05
  30 -20 -20   -1.19   12.87
  15 -27 -27   -3.45   11.94
 -15  27  27    5.31   13.26
  14 -26 -26   -3.32   14.46
 -14  26  26   -4.51    9.02
  13 -25 -25    3.71   14.46
 -13  25  25   -8.75   12.07
  12 -24 -24   -1.59   16.71
 -12  24  24   -7.96   14.32
  11 -23 -23    1.59   18.04
 -11  23  23  -12.60   15.25
  10 -22 -22    9.28   16.71
 -10  22  22  -16.58   14.32
   9 -21 -21  -14.46   15.92
  -9  21  21   -3.98   14.99
   8 -20 -20   15.78   16.58
  -8  20  20   19.90   14.06
   7 -19 -19    6.76   20.56
  -7  19  19   -1.19   17.24
   6 -18 -18  -13.00   16.05
  -6  18  18   -6.90   14.06
   5 -17 -17   10.74   15.92
  -5  17  17    7.69   13.26
   4 -16 -16   11.27   14.32
  -4  16  16    5.31   12.73
   3 -15 -15   24.80   13.66
  -3  15  15   14.06   11.41
   2 -14 -14   60.22   13.40
  -2  14  14   68.57   13.66
   1 -13 -13   16.45   14.86
  -1  13  13   28.91   11.27
   0 -12 -12   74.01   13.53
   0  12  12   66.45   11.41
  -1 -11 -11   18.17    9.55
   1  11  11   10.48    9.15
  -2 -10 -10  103.32   11.01
   2  10  10   89.00   10.61
  -3  -9  -9   18.97    9.28
   3   9   9   31.30    9.55
  -4  -8  -8   74.28    8.36
   4   8   8   82.63    8.75
  -5  -7  -7  491.81   27.59
   5   7   7  446.32   25.73
  -6  -6  -6  782.02   38.60
   6   6   6  769.82   38.99
  -7  -5  -5   22.15    5.04
   7   5   5   18.70    5.57
  -8  -4  -4  263.68   11.67
   8   4   4  246.70   11.67
   9   3   3    6.90    6.23
 -10  -2  -2  277.21   10.61
  10   2   2  276.81   10.74
 -11  -1  -1    8.22    5.17
  11   1   1    7.29    5.44
 -12   0   0    3.45    6.10
  12   0   0    4.64    5.70
 -13   1   1   39.53    7.16
  13  -1  -1   31.17    6.90
 -14   2   2   32.50    8.22
  14  -2  -2   22.55    8.75
 -15   3   3   -3.18    7.56
  15  -3  -3   -8.75   14.99
 -16   4   4   15.92   10.08
  16  -4  -4    4.77    9.02
 -17   5   5   16.71   10.35
  17  -5  -5   12.20   12.34
 -18   6   6    6.50    9.68
  18  -6  -6   -2.12   10.48
 -19   7   7   32.10   10.61
  19  -7  -7   28.12   11.54
 -20   8   8    8.22   19.10
  20  -8  -8   14.59   11.94
 -21   9   9   25.86   18.30
  21  -9  -9    9.42   13.13
 -22  10  10   -7.16   12.34
  22 -10 -10   31.30   14.19
 -23  11  11    1.99   11.80
  23 -11 -11    2.65   12.73
 -24  12  12  -12.60   13.00
  24 -12 -12    5.31   15.52
 -25  13  13   -3.85   13.66
  25 -13 -13  -14.19   15.92
 -26  14  14  -10.48   14.99
  26 -14 -14   12.73   17.91
 -27  15  15   16.31   12.73
  27 -15 -15    2.12   13.13
 -28  16  16  -10.88   11.54
  28 -16 -16   -4.91   14.06
 -29  17  17   -2.25   10.35
  29 -17 -17    1.19   14.59
 -30  18  18    1.72   13.00
  30 -18 -18    1.72   10.74
 -31  19  19    3.32   13.93
  31 -19 -19   -1.06   12.07
 -32  20  20   24.80   19.50
  32 -20 -20    1.72   13.66
  13 -27 -27    6.23   13.00
 -13  27  27    9.68   14.32
  12 -26 -26   -4.64   14.06
 -12  26  26  -11.67   20.96
  11 -25 -25   -5.70   15.78
 -11  25  25    8.09   12.87
  10 -24 -24  -10.08   15.52
 -10  24  24   -6.10   13.53
   9 -23 -23   30.51   16.98
  -9  23  23   -7.43   14.19
   8 -22 -22    6.37   16.18
  -8  22  22    1.59   14.19
   7 -21 -21   19.63   22.68
  -7  21  21  -15.39   21.62
   6 -20 -20   11.27   16.18
  -6  20  20   10.88   14.59
   5 -19 -19   68.17   18.30
  -5  19  19   46.42   15.65
   4 -18 -18  -14.86   14.46
  -4  18  18    8.49   12.60
   3 -17 -17   17.51   16.31
  -3  17  17    7.16   14.06
   2 -16 -16  137.94   17.11
  -2  16  16  119.24   16.84
   1 -15 -15   16.58   13.26
  -1  15  15   47.09   12.34
   0 -14 -14 1046.49   40.32
   0  14  14 1104.99   43.11
  -1 -13 -13   -1.33   15.52
   1  13  13   27.06   10.08
  -2 -12 -12  810.01   33.29
   2  12  12  828.84   32.23
  -3 -11 -11  342.33   18.44
   3  11  11  343.39   17.38
  -4 -10 -10  159.83   13.00
   4  10  10  150.67   12.87
   5   9   9 2333.46   98.28
  -6  -8  -8  419.79   27.72
   6   8   8  401.22   25.20
 -10  -4  -4 1292.53   47.88
  10   4   4 1256.06   35.15
 -12  -2  -2  280.39   10.88
  12   2   2  285.43   11.67
 -13  -1  -1   38.86    6.10
  13   1   1   26.39    6.37
 -14   0   0  900.99   37.40
  14   0   0  914.66   39.26
 -15   1   1   -6.76    7.56
  15  -1  -1   -5.57    8.22
 -16   2   2  356.26   15.92
  16  -2  -2  340.08   16.31
 -17   3   3   78.25   10.08
  17  -3  -3   57.70    9.42
 -18   4   4   40.19   10.21
  18  -4  -4   61.28   12.07
 -19   5   5  148.82   13.26
  19  -5  -5  154.26   14.86
 -20   6   6    1.33   12.07
  20  -6  -6    1.59   13.26
 -21   7   7  113.93   15.12
  21  -7  -7  111.94   15.25
 -22   8   8   42.84   12.47
  22  -8  -8   36.61   12.34
 -23   9   9   76.66   14.99
  23  -9  -9   70.30   14.19
 -24  10  10   -0.66   12.07
  24 -10 -10   -8.89   13.40
 -25  11  11   18.04   11.67
  25 -11 -11   14.99   13.26
 -26  12  12   -0.40   13.26
  26 -12 -12   -4.91   14.99
 -27  13  13    8.62   12.47
  27 -13 -13  -12.07   14.32
 -28  14  14   -1.33   13.40
  28 -14 -14    3.98   14.46
 -29  15  15   -9.68   11.27
  29 -15 -15    1.59   14.59
 -30  16  16    6.50    9.68
  30 -16 -16    1.46   13.00
 -31  17  17    4.11   10.88
  31 -17 -17    3.45   10.88
 -32  18  18   -5.84   12.87
  32 -18 -18    1.33   16.71
 -33  19  19    6.23   13.13
  33 -19 -19    5.04   19.50
  12 -28 -28    0.27   17.91
  11 -27 -27    3.32   13.79
 -11  27  27   -3.98   18.30
  10 -26 -26   14.32   14.32
 -10  26  26   -8.89   18.97
   9 -25 -25   14.32   15.12
  -9  25  25   -7.96   19.76
   8 -24 -24   -3.45   17.24
  -8  24  24   -6.76   14.99
   7 -23 -23    9.42   17.77
  -7  23  23  -12.60   15.92
   6 -22 -22  -13.66   16.58
  -6  22  22    0.80   12.47
   5 -21 -21   -7.96   15.92
  -5  21  21    9.55   14.99
   4 -20 -20   15.78   16.05
  -4  20  20    7.96   13.26
   3 -19 -19   -4.64   14.59
  -3  19  19   -0.40   13.40
   2 -18 -18  -17.51   15.12
  -2  18  18  -10.08   13.93
   1 -17 -17   10.35   20.56
  -1  17  17   25.60   13.40
   0 -16 -16    5.31   13.79
   0  16  16   14.19   11.94
  -1 -15 -15   20.96   13.66
   1  15  15   19.36   12.47
  -2 -14 -14   36.87   17.64
   2  14  14   66.98   17.64
  -3 -13 -13   15.65   10.74
   3  13  13   33.16    9.82
  -4 -12 -12   48.81   11.94
   4  12  12   63.80    9.28
  -5 -11 -11  153.19   12.87
   5  11  11  166.19   13.26
  -6 -10 -10   40.32    8.36
   6  10  10   47.22    8.36
  -7  -9  -9  201.47   12.60
   7   9   9  197.10   12.47
  -8  -8  -8  319.78   15.12
   8   8   8  328.41   15.25
  -9  -7  -7  243.92   12.07
   9   7   7  244.45   12.34
 -10  -6  -6   93.38    7.83
  10   6   6   80.11   10.74
 -11  -5  -5   28.12    8.36
  11   5   5   42.58    5.70
 -12  -4  -4   20.03    5.44
  12   4   4   18.04    5.44
 -13  -3  -3   29.05    5.57
  13   3   3   29.84    5.84
 -14  -2  -2   26.66    5.70
  14   2   2   20.29    6.76
 -15  -1  -1   -3.32    6.50
  15   1   1    4.77    9.15
 -16   0   0  288.48   12.87
  16   0   0  285.70   13.00
 -17   1   1   12.20    7.83
  17  -1  -1   20.43    8.49
 -18   2   2   24.94    9.02
  18  -2  -2   20.82   10.21
 -19   3   3   39.92    9.82
  19  -3  -3   36.74   10.35
 -20   4   4   13.40   10.74
  20  -4  -4    7.16   11.01
 -21   5   5   15.52   11.54
  21  -5  -5    9.42   11.80
 -22   6   6  -10.21   11.67
  22  -6  -6  -12.20   12.73
 -23   7   7   13.40   11.80
  23  -7  -7    0.27   13.13
 -24   8   8    2.25   10.48
  24  -8  -8   14.32   11.27
 -25   9   9    6.63   11.14
  25  -9  -9   16.71   12.20
 -26  10  10    1.72   12.60
  26 -10 -10    3.32   13.53
 -27  11  11   -4.64   11.27
  27 -11 -11    8.75   14.46
 -28  12  12   -1.99   12.07
  28 -12 -12    7.43   13.26
 -29  13  13   -8.09   13.13
  29 -13 -13   -2.79   15.12
 -30  14  14   -5.17   11.14
  30 -14 -14    0.40   12.87
 -31  15  15    1.33   11.14
  31 -15 -15    4.24   13.40
 -32  16  16    9.95    8.09
  32 -16 -16    4.64   10.61
 -33  17  17    5.57    8.75
  33 -17 -17   -2.92    8.75
 -34  18  18    4.91   11.67
  34 -18 -18   -7.83   18.04
 -10  28  28    0.40   14.46
   9 -27 -27   -0.40   10.88
  -9  27  27    6.37   14.32
   8 -26 -26   18.44   15.25
  -8  26  26    5.44   18.44
   7 -25 -25  -13.00   15.65
  -7  25  25   -3.85   12.34
   6 -24 -24   10.61   17.77
  -6  24  24    1.86   13.00
   5 -23 -23    5.04   16.45
  -5  23  23   -1.86   13.13
   4 -22 -22   19.50   15.25
  -4  22  22  -11.41   14.72
   3 -21 -21   10.48   16.84
  -3  21  21   11.80   13.79
   2 -20 -20    4.64   14.99
  -2  20  20   -7.69   13.79
   1 -19 -19   28.12   16.31
  -1  19  19   -3.45   14.06
   0 -18 -18   37.14   20.56
   0  18  18   48.28   21.35
  -1 -17 -17   31.30   19.23
   1  17  17   24.67   18.83
  -2 -16 -16  129.05   16.18
   2  16  16  126.14   24.94
  -3 -15 -15    4.38   15.65
   3  15  15   17.91   16.18
  -4 -14 -14  163.94   15.52
   4  14  14  176.94   15.52
  -5 -13 -13   24.54    9.68
   5  13  13   55.04    9.68
  -6 -12 -12   65.12   10.08
   6  12  12   51.73   10.21
  -7 -11 -11  200.41   13.40
   7  11  11  184.36   13.26
  -8 -10 -10   89.93    9.95
   8  10  10   79.32    9.82
  -9  -9  -9  375.76   18.04
   9   9   9  374.96   16.84
 -10  -8  -8    7.83    6.37
  10   8   8   15.52    6.76
 -11  -7  -7  442.47   24.80
  12   6   6  113.14   11.41
 -13  -5  -5  111.55   11.27
  13   5   5  130.25    8.36
 -14  -4  -4  267.26   17.38
  14   4   4  256.65   16.45
 -15  -3  -3   -0.40    6.10
  15   3   3    2.52    9.55
 -16  -2  -2  356.26   20.03
  16   2   2  361.70   20.29
 -17  -1  -1   14.32    6.76
  17   1   1   10.61    7.29
 -18   0   0  218.32   11.80
  18   0   0  208.77   12.20
 -19   1   1   23.21    8.75
  19  -1  -1   32.50    9.82
 -20   2   2   70.03   10.74
  20  -2  -2   65.52   10.48
 -21   3   3   65.79   11.27
  21  -3  -3   67.78   11.54
 -22   4   4    1.72   10.08
  22  -4  -4    7.43   11.01
 -23   5   5   66.72   10.61
  23  -5  -5   77.06   14.06
 -24   6   6    4.91   10.35
  24  -6  -6    9.15   10.74
 -25   7   7   10.74   12.73
  25  -7  -7   20.29   11.94
 -26   8   8   -2.65   13.26
  26  -8  -8   -9.95   12.60
 -27   9   9    8.09   11.14
  27  -9  -9   -2.39   13.40
 -28  10  10    0.53   11.27
  28 -10 -10    2.65   12.20
 -29  11  11   -4.77   11.27
  29 -11 -11   -3.71   12.73
 -30  12  12   14.72   10.08
  30 -12 -12   12.20   11.14
 -31  13  13    9.95   11.94
  31 -13 -13    5.97   12.34
 -32  14  14    2.25   10.48
  32 -14 -14    0.93   12.34
 -33  15  15   10.48   10.61
  33 -15 -15    2.79   10.88
 -34  16  16    0.27    8.75
  34 -16 -16    1.33    8.75
 -35  17  17   -2.12    8.22
  35 -17 -17    8.49   12.34
   8 -28 -28    3.58   13.13
  -8  28  28   -1.99   16.05
   7 -27 -27  -11.54   18.44
  -7  27  27    0.00   16.31
   6 -26 -26   13.40   14.32
  -6  26  26    0.80    8.09
   5 -25 -25    0.66   14.32
  -5  25  25   -0.53   11.41
   4 -24 -24    3.58   16.31
  -4  24  24   12.34   12.20
   3 -23 -23  -18.83   19.76
  -3  23  23   -0.93   16.45
   2 -22 -22   19.10   16.05
  -2  22  22    0.27   14.72
   1 -21 -21    1.33   16.45
  -1  21  21   17.24   14.99
   0 -20 -20   20.29   16.18
   0  20  20   -1.33   14.32
  -1 -19 -19   26.79   19.63
   1  19  19  -24.27   18.97
  -2 -18 -18   22.95   22.95
   2  18  18    0.66   22.95
  -3 -17 -17   24.14   14.06
   3  17  17   14.06   17.77
  -4 -16 -16   13.00   16.98
   4  16  16   -3.18   16.58
  -5 -15 -15  -12.60   11.41
   5  15  15   -0.66    9.82
  -6 -14 -14   14.46   14.06
   6  14  14   11.94    9.42
  -7 -13 -13    9.68   10.88
   7  13  13   -6.37   10.88
  -8 -12 -12  115.53   12.87
   8  12  12  107.30   11.80
  -9 -11 -11   50.00   14.32
   9  11  11   33.16    9.02
 -10 -10 -10  396.32   24.01
  10  10  10  389.02   25.20
 -11  -9  -9   22.55    8.49
  11   9   9   18.70    7.56
 -12  -8  -8   57.03    7.83
  12   8   8   46.95   10.61
 -13  -7  -7  101.60   11.01
  13   7   7   92.31   11.41
 -14  -6  -6   33.42    9.15
  14   6   6   53.85    7.43
 -15  -5  -5  131.57    8.22
  15   5   5  123.62    8.75
 -16  -4  -4   10.88    9.02
  16   4   4    2.12    7.03
 -17  -3  -3   56.64    7.03
  17   3   3   73.88    7.96
 -18  -2  -2   18.44    6.90
  18   2   2   14.46    7.56
 -19  -1  -1   38.86   11.27
  19   1   1   31.83   13.53
 -20   0   0   29.84    8.89
  20   0   0   18.17    8.89
 -21   1   1   12.34    9.15
  21  -1  -1   18.70    9.68
 -22   2   2   15.78    9.15
  22  -2  -2   16.71   10.48
 -23   3   3    4.64    9.95
  23  -3  -3   15.65   10.35
 -24   4   4   13.93    9.95
  24  -4  -4   12.73   10.48
 -25   5   5    2.65   10.35
  25  -5  -5   12.73   12.07
 -26   6   6   -3.85   11.80
  26  -6  -6   -0.27   13.53
 -27   7   7   -5.57   11.41
  27  -7  -7   -8.36   13.13
 -28   8   8    9.95   11.27
  28  -8  -8   -3.05   12.60
 -29   9   9    3.18   12.87
  29  -9  -9   11.01   13.79
 -30  10  10   -2.39   10.48
  30 -10 -10   -4.51   13.40
 -31  11  11    0.66   11.01
  31 -11 -11   13.40   16.31
 -32  12  12    6.37   10.88
  32 -12 -12   -5.57   11.67
 -33  13  13    9.42    9.82
  33 -13 -13   -1.86    9.15
 -34  14  14    1.06    9.42
  34 -14 -14   -5.31   14.19
 -35  15  15   -3.98    7.29
  35 -15 -15   -1.19   13.66
 -36  16  16   -6.76    7.43
   6 -28 -28   -6.90   14.32
  -6  28  28    0.66   14.19
   5 -27 -27    1.86   10.08
  -5  27  27   -3.32    9.95
   4 -26 -26   14.99   18.97
  -4  26  26    9.15   10.88
   3 -25 -25    3.18   14.72
  -3  25  25    1.99   11.80
   2 -24 -24    5.44   15.25
  -2  24  24   -1.99   12.07
   1 -23 -23   20.82   14.32
  -1  23  23  -13.26   12.87
   0 -22 -22   12.73   15.65
   0  22  22   -5.84   14.32
  -1 -21 -21   -7.16   14.72
   1  21  21   -4.11   12.07
  -2 -20 -20    8.09   13.00
   2  20  20   20.03   19.23
  -3 -19 -19   24.94   24.67
   3  19  19   22.81   23.61
  -4 -18 -18    6.10   17.38
   4  18  18   -7.29   17.91
  -5 -17 -17   26.39   17.77
   5  17  17    1.33   16.98
  -6 -16 -16  -13.66   18.04
   6  16  16   13.66   10.88
  -7 -15 -15   22.02   19.63
   7  15  15   -2.79   16.45
  -8 -14 -14   -2.25   11.54
   8  14  14   -3.18   10.61
  -9 -13 -13   -1.86   11.27
   9  13  13   -3.71   10.21
 -10 -12 -12   20.69    9.15
  10  12  12   26.00    9.55
 -11 -11 -11   -4.64    7.56
  11  11  11   -2.12    9.02
 -12 -10 -10   10.74    7.16
  12  10  10    7.56    7.16
 -13  -9  -9   22.28    7.83
  13   9   9    2.25   11.27
 -14  -8  -8   -1.86   10.35
  14   8   8   -6.10   10.48
 -15  -7  -7   -0.80    9.55
  15   7   7    8.75    6.76
 -16  -6  -6   -0.53    5.84
  16   6   6   16.05    6.90
 -17  -5  -5   16.05    9.02
  17   5   5   10.61    7.16
 -18  -4  -4   45.63    9.28
  18   4   4   30.11    8.75
 -19  -3  -3   18.04    7.29
  19   3   3   25.07    8.09
 -20  -2  -2   65.39    8.22
  20   2   2   74.28    9.28
 -21  -1  -1    4.11    8.22
  21   1   1    7.69    9.28
 -22   0   0   20.16    8.75
  22   0   0    8.22    9.55
 -23   1   1   12.87    8.62
  23  -1  -1   -5.57   10.21
 -24   2   2   -1.46    8.62
  24  -2  -2    7.03    9.28
 -25   3   3   14.99    9.68
  25  -3  -3   22.55   10.48
 -26   4   4    6.37   10.08
  26  -4  -4   -2.39   11.67
 -27   5   5    6.37    9.95
  27  -5  -5   -1.19   10.21
 -28   6   6    3.32   11.67
  28  -6  -6   -0.80   16.18
 -29   7   7    3.98   11.94
  29  -7  -7   -4.38   13.00
 -30   8   8    7.56   12.20
  30  -8  -8   -3.98   12.34
 -31   9   9   -1.59    9.55
  31  -9  -9   -3.45   11.27
 -32  10  10   11.14   11.67
  32 -10 -10   -5.97    9.82
 -33  11  11    0.13   11.14
  33 -11 -11    5.31   11.27
 -34  12  12    4.38    8.09
  34 -12 -12   -2.12    8.09
 -35  13  13   -1.33    9.02
  35 -13 -13   -6.90   11.27
 -36  14  14    0.93    6.37
  36 -14 -14    0.00   11.80
 -37  15  15    1.86   12.60
  37 -15 -15    2.79   10.61
   4 -28 -28    5.70   15.52
  -4  28  28   -3.45    8.09
   3 -27 -27   -3.85    8.22
  -3  27  27    9.55    9.28
   2 -26 -26   -1.33   11.67
  -2  26  26   -4.24    9.28
   1 -25 -25  -10.35   13.26
  -1  25  25   -1.72   10.88
   0 -24 -24   -0.40   14.19
   0  24  24   -4.38   11.41
  -1 -23 -23    1.06   14.72
   1  23  23    6.76   13.40
  -2 -22 -22   -4.91   12.73
   2  22  22    0.13   12.34
  -3 -21 -21   -7.03   25.47
   3  21  21    2.65   13.13
  -4 -20 -20    1.19   22.02
   4  20  20  -10.48   18.17
  -5 -19 -19   29.05   18.04
   5  19  19   70.56   20.29
  -6 -18 -18    4.77   19.36
   6  18  18   -1.19   19.63
  -7 -17 -17   26.39   11.94
   7  17  17   25.86   10.35
  -8 -16 -16   10.88   10.21
   8  16  16    3.18   10.21
  -9 -15 -15    7.16   16.84
   9  15  15   10.74    9.42
 -10 -14 -14   91.25   12.87
  10  14  14   98.55   13.00
 -11 -13 -13   -5.97    8.36
  11  13  13    1.99    7.56
 -12 -12 -12  126.27   11.54
  12  12  12  118.58   12.07
 -13 -11 -11   17.91    8.49
  13  11  11   18.30    8.49
 -14 -10 -10   55.31    8.75
  14  10  10   61.41   12.60
 -15  -9  -9   79.45   11.94
  15   9   9   95.50   12.47
 -16  -8  -8   27.72    6.90
  16   8   8   21.49    8.09
 -17  -7  -7  225.22   15.65
  17   7   7  227.34   12.87
  18   6   6   -8.62   10.88
 -19  -5  -5  118.18    9.15
  19   5   5  131.84    9.68
 -20  -4  -4   -1.99   10.08
  20   4   4   -2.92   11.27
 -21  -3  -3   70.69   11.80
  21   3   3   64.99    9.55
 -22  -2  -2   26.93    7.96
  22   2   2   22.68    8.75
 -23  -1  -1   -3.18    7.83
  23   1   1   -0.93    8.22
 -24   0   0   37.01    9.02
  24   0   0   28.78   10.35
 -25   1   1    5.17    8.49
  25  -1  -1    2.12    9.42
 -26   2   2   32.10    9.82
  26  -2  -2   16.98    9.42
 -27   3   3   -7.03    9.42
  27  -3  -3   -7.29    9.82
 -28   4   4    6.23   11.14
  28  -4  -4   11.80   11.54
 -29   5   5   -6.10   11.01
  29  -5  -5   -0.40   11.01
 -30   6   6    2.65   11.54
  30  -6  -6    5.17   18.30
 -31   7   7    7.96    9.68
  31  -7  -7    0.40   11.41
 -32   8   8   -4.38   10.48
  32  -8  -8   -5.04   10.61
 -33   9   9   -1.72   10.61
  33  -9  -9   -8.62   11.01
 -34  10  10    5.04    9.28
  34 -10 -10    5.57    9.95
 -35  11  11    6.37    9.42
  35 -11 -11   -4.91    8.36
 -36  12  12   -1.72    8.36
  36 -12 -12   -1.46   11.80
 -37  13  13   -0.93    6.37
  37 -13 -13   -2.12   10.35
 -38  14  14    4.64   11.01
 -39  15  15    1.33   12.87
   2 -28 -28    2.12    6.76
  -2  28  28    7.96    8.09
   1 -27 -27   -1.99   10.48
  -1  27  27    2.25   10.61
   0 -26 -26    2.79   10.88
   0  26  26    2.25    9.42
  -1 -25 -25   -4.51   11.94
   1  25  25   -3.18   10.21
  -2 -24 -24   -0.53   12.60
   2  24  24    5.70   11.41
  -3 -23 -23   -9.02   18.30
   3  23  23  -17.38   19.76
  -4 -22 -22   20.56   22.42
   4  22  22  -19.76   24.01
  -5 -21 -21   -8.22   17.91
   5  21  21    6.90   16.45
  -6 -20 -20  -13.13   21.88
   6  20  20  -17.24   22.15
  -7 -19 -19   17.11   22.02
   7  19  19    7.69   17.38
  -8 -18 -18   10.35   15.52
   8  18  18    8.75   10.21
  -9 -17 -17    0.00    9.42
   9  17  17    7.83   10.48
 -10 -16 -16   -0.93    9.55
  10  16  16    4.51    9.42
 -11 -15 -15    5.31   10.08
  11  15  15    2.65    9.55
 -12 -14 -14   38.99   10.35
  12  14  14   26.79    9.95
 -13 -13 -13   -3.71    8.75
  13  13  13   -2.39    8.89
 -14 -12 -12    8.49    8.09
  14  12  12   -0.13    8.36
 -15 -11 -11   -3.85    7.56
  15  11  11   -1.19   11.01
 -16 -10 -10   10.48   10.08
  16  10  10   10.88   12.20
 -17  -9  -9  -12.07    9.55
  17   9   9   10.74    7.43
 -18  -8  -8   12.47    9.55
  18   8   8   23.48    7.83
 -19  -7  -7   23.08    7.03
  19   7   7   24.40    9.82
 -20  -6  -6   -5.31    6.37
  20   6   6   -4.11    7.56
 -21  -5  -5    8.49    6.76
  21   5   5    2.65    8.22
 -22  -4  -4   11.01   10.21
  22   4   4   -2.52    8.49
 -23  -3  -3   10.61    6.76
  23   3   3    8.62    7.83
 -24  -2  -2   -1.86    7.43
  24   2   2   -2.79    8.36
 -25  -1  -1    9.82    7.83
  25   1   1    4.38    9.55
 -26   0   0    9.02    8.09
  26   0   0   -2.25    9.15
 -27   1   1    7.43    8.89
  27  -1  -1   -3.71    9.55
 -28   2   2   -2.92    9.82
  28  -2  -2   -2.52   10.61
 -29   3   3    3.85    9.82
  29  -3  -3    3.18   10.48
 -30   4   4   -0.53   10.21
  30  -4  -4   -4.38   11.14
 -31   5   5   13.13   15.25
  31  -5  -5    2.65   10.21
 -32   6   6    8.49   13.53
  32  -6  -6   -3.58   10.21
 -33   7   7    1.72    9.95
  33  -7  -7    6.76    9.82
 -34   8   8    3.18   10.21
  34  -8  -8   -4.91    9.55
 -35   9   9    3.05    9.42
  35  -9  -9   -4.11   15.12
 -36  10  10   -2.92    9.02
  36 -10 -10   -6.10    9.55
 -37  11  11   -0.13    7.56
  37 -11 -11   -0.80   10.08
 -38  12  12   -3.18   15.25
  38 -12 -12    3.71   10.48
 -39  13  13   20.56   15.92
 -40  14  14   -4.64   11.94
  -1  29  29   -2.39   12.34
   0  28  28    0.80    8.62
  -1 -27 -27   -6.37   15.12
   1  27  27    0.93   18.57
  -2 -26 -26    8.36   18.83
   2  26  26    7.56   18.44
  -3 -25 -25   -1.46   12.47
   3  25  25   13.00   11.41
  -4 -24 -24   -0.27   13.13
   4  24  24    0.53   12.07
  -5 -23 -23    0.93   16.05
   5  23  23    5.44   19.23
  -6 -22 -22   -2.65   14.19
   6  22  22  -15.78   23.48
  -7 -21 -21   -1.99   19.90
   7  21  21   26.00   19.63
  -8 -20 -20   -3.71   16.05
   8  20  20    9.42   15.92
  -9 -19 -19   24.01   13.26
   9  19  19   29.58   12.73
 -10 -18 -18    2.25   11.27
  10  18  18    5.97    9.42
 -11 -17 -17    0.66    9.55
  11  17  17   -7.29    8.75
 -12 -16 -16   35.55   10.35
  12  16  16   41.91   10.88
 -13 -15 -15    1.06    9.68
  13  15  15   -2.25    8.49
 -14 -14 -14   66.32   11.14
  14  14  14   59.55   11.54
 -15 -13 -13    0.53    8.36
  15  13  13   -6.10   15.12
 -16 -12 -12   79.45   12.34
  16  12  12   70.69   13.26
 -17 -11 -11    8.62   12.87
  17  11  11   20.16   12.87
 -18 -10 -10   32.63   11.54
  18  10  10   28.38    7.43
 -19  -9  -9   75.34   12.20
  19   9   9  102.00   10.21
  20   8   8   24.01   12.20
 -21  -7  -7  118.44   14.06
  21   7   7  105.18   13.40
 -22  -6  -6    1.06    9.02
  22   6   6   -9.02   12.07
 -23  -5  -5   59.95    7.56
  23   5   5   70.56   10.08
 -24  -4  -4   10.74    9.95
  24   4   4    5.31    8.49
 -25  -3  -3   11.27    7.29
  25   3   3    3.71    9.02
 -26  -2  -2   19.10   10.08
  26   2   2   17.51    9.42
 -27  -1  -1    2.65    9.15
  27   1   1    6.63    9.95
 -28   0   0   19.10    9.15
  28   0   0   34.75    9.82
 -29   1   1   -1.99   12.20
  29  -1  -1    0.40    9.55
 -30   2   2   14.06    9.28
  30  -2  -2    3.71    9.68
 -31   3   3   -6.37    9.82
  31  -3  -3    1.06    9.55
 -32   4   4    3.05    8.36
  32  -4  -4    0.00    9.68
 -33   5   5    6.90    9.42
  33  -5  -5   -1.33    9.82
 -34   6   6   -1.59   10.74
  34  -6  -6   -6.50    9.82
 -35   7   7    4.38    9.82
  35  -7  -7   -0.66   10.88
 -36   8   8   -5.97    8.36
  36  -8  -8    0.13    7.96
   1  29  29   -0.93   13.13
   2  28  28  -12.07   19.90
  -3 -27 -27   -3.85   11.94
   3  27  27   -1.19   17.38
  -4 -26 -26   -2.12    9.95
   4  26  26    4.38   21.88
  -5 -25 -25   -3.58   11.01
   5  25  25    5.17   10.08
  -6 -24 -24    8.36   11.41
   6  24  24   11.27   17.24
  -7 -23 -23    2.65   12.47
   7  23  23   -0.27   22.28
  -8 -22 -22    4.24   11.14
   8  22  22   -5.44   11.67
  -9 -21 -21   15.52   13.26
   9  21  21    8.36   10.35
 -10 -20 -20  -10.61   19.36
  10  20  20   -4.38   11.01
 -11 -19 -19   -3.58    9.95
  11  19  19   -0.93    9.42
 -12 -18 -18    7.29   10.61
  12  18  18    1.72   11.01
 -13 -17 -17    0.53    8.89
  13  17  17   -1.06    8.75
 -14 -16 -16    9.68    9.68
  14  16  16   10.48    9.68
 -15 -15 -15   12.47    8.62
  15  15  15    0.80    9.42
 -16 -14 -14    4.91    8.36
  16  14  14    9.55   12.34
 -17 -13 -13    4.38    7.29
  17  13  13    0.00    8.09
 -18 -12 -12   -2.25    7.56
  18  12  12   -5.17    8.36
 -19 -11 -11    9.82    9.68
  19  11  11    6.90    7.96
 -20 -10 -10   11.27    6.10
  20  10  10   12.20    8.09
 -21  -9  -9   10.88    6.23
  21   9   9    0.66   10.35
 -22  -8  -8   26.93    6.63
  22   8   8   33.56    8.09
 -23  -7  -7   -2.39    6.10
  23   7   7   -6.50    7.43
 -24  -6  -6   -8.22    6.23
  24   6   6    6.23    7.29
 -25  -5  -5   -0.66    6.50
  25   5   5    0.80    8.36
 -26  -4  -4    0.53    9.95
  26   4   4   -5.17    8.22
 -27  -3  -3   -3.05    7.96
  27   3   3    0.00    8.22
 -28  -2  -2    5.31    8.22
  28   2   2   14.59    9.42
 -29  -1  -1   -8.89    8.75
  29   1   1   -0.40    9.15
 -30   0   0    0.40    8.22
  30   0   0   -2.65    8.49
 -31   1   1    0.00   10.61
  31  -1  -1    5.70    7.96
 -32   2   2   -4.91    7.96
  32  -2  -2   -1.33    8.75
 -33   3   3    0.13    8.36
  33  -3  -3    6.23    8.22
 -34   4   4    5.97   11.27
  34  -4  -4   -7.03   13.00
 -35   5   5   -5.31    8.09
  35  -5  -5    6.50    8.49
 -36   6   6    3.18    7.69
  36  -6  -6    4.11    7.56
 -37   7   7   -1.06    7.96
   3  29  29    2.25   15.25
  -4 -28 -28    4.77   10.61
   4  28  28   -0.53   17.38
  -5 -27 -27    0.40   10.35
   5  27  27    2.52   15.65
  -6 -26 -26    5.84    7.56
   6  26  26   -3.32   17.38
  -7 -25 -25    2.65   12.34
   7  25  25   -8.49   11.41
  -8 -24 -24   16.05   15.25
   8  24  24    0.66    9.55
  -9 -23 -23   11.67   11.14
   9  23  23   -0.93   10.35
 -10 -22 -22   -5.04   11.67
  10  22  22    5.97   11.27
 -11 -21 -21    2.52   10.08
  11  21  21    6.10   12.34
 -12 -20 -20    6.37   10.48
  12  20  20   11.94   10.35
 -13 -19 -19    1.99   11.27
  13  19  19    4.24    9.55
 -14 -18 -18   10.74    9.42
  14  18  18   13.26    9.02
 -15 -17 -17    7.03    9.55
  15  17  17  -12.20    9.68
 -16 -16 -16   43.11   10.48
  16  16  16   74.67   10.88
 -17 -15 -15   -1.19    8.75
  17  15  15   13.00   13.53
 -18 -14 -14   38.07    9.15
  18  14  14   46.82    9.55
 -19 -13 -13    8.49    8.22
  19  13  13   24.80   11.80
 -20 -12 -12    9.68   11.54
  20  12  12    8.49    8.36
 -21 -11 -11   37.80    7.96
  21  11  11   40.98    8.36
 -22 -10 -10   14.72    7.03
  22  10  10   18.30    8.22
 -23  -9  -9   51.33    7.43
  23   9   9   57.30    8.36
 -24  -8  -8   -4.64    6.37
  24   8   8   -1.33    7.96
 -25  -7  -7    9.28    6.90
  25   7   7   15.92    7.29
 -26  -6  -6   11.41    6.10
  26   6   6    2.52    7.69
 -27  -5  -5    5.57    6.50
  27   5   5    2.25    8.09
 -28  -4  -4    6.23   10.21
  28   4   4    8.75    8.49
 -29  -3  -3   -7.29    7.56
  29   3   3    9.82    9.15
 -30  -2  -2    3.85    8.09
  30   2   2    8.36    9.15
 -31  -1  -1    3.32   10.88
  31   1   1    4.24    8.36
 -32   0   0    0.80    7.56
  32   0   0    2.12    8.09
 -33   1   1   -1.72    7.69
  33  -1  -1    5.57    8.22
 -34   2   2    3.58    8.49
  34  -2  -2   -1.33    7.69
 -35   3   3   -0.13    7.29
  35  -3  -3    7.43    7.83
 -36   4   4   -1.99    9.42
  36  -4  -4   -3.32    7.83
 -37   5   5   -1.33    7.69
  37  -5  -5   -1.72    9.42
 -38   6   6   -3.18   10.74
  38  -6  -6   -5.84    8.22
   4  30  30  -10.74   12.34
   5  29  29    1.86   14.99
   6  28  28    0.13    6.50
   7  27  27    0.53    6.37
  -8 -26 -26   -3.05   10.74
   8  26  26  -11.67   15.92
  -9 -25 -25   -7.56   11.80
   9  25  25    1.33    9.82
 -10 -24 -24    0.13    8.75
  10  24  24    4.24    8.62
 -11 -23 -23    2.65    9.55
  11  23  23  -14.86   10.35
 -12 -22 -22    6.10    9.02
  12  22  22    6.63    9.55
 -13 -21 -21   -2.52   10.35
  13  21  21    4.24    9.55
 -14 -20 -20   -5.70   11.01
  14  20  20    3.18   10.88
 -15 -19 -19    4.11   10.61
  15  19  19   -6.23   10.21
 -16 -18 -18   -4.38    9.42
  16  18  18    3.32    8.49
 -17 -17 -17   -6.23   10.35
  17  17  17    1.59   14.72
 -18 -16 -16   -4.51    8.75
  18  16  16   -3.85   13.26
 -19 -15 -15   -4.64    7.69
  19  15  15  -11.27    8.89
 -20 -14 -14   -2.52   11.27
  20  14  14    7.16    8.22
 -21 -13 -13    1.72    7.29
  21  13  13   13.26    9.02
 -22 -12 -12    7.83    6.90
  22  12  12    5.04    8.22
 -23 -11 -11    4.51    6.76
  23  11  11    3.85    7.56
 -24 -10 -10    1.19    6.10
  24  10  10    1.86    7.16
 -25  -9  -9   -0.27    6.10
  25   9   9    6.37    6.76
 -26  -8  -8    3.71    5.84
  26   8   8   12.73    7.03
 -27  -7  -7   -5.17    5.97
  27   7   7    6.10    7.43
 -28  -6  -6   -1.46    5.97
  28   6   6    0.80    7.69
 -29  -5  -5   -2.39    6.63
  29   5   5    0.66    8.22
 -30  -4  -4    0.13   10.35
  30   4   4    0.80    7.96
 -31  -3  -3    0.13    9.42
  31   3   3   -2.65    7.83
 -32  -2  -2   -5.97    7.03
  32   2   2   -1.59    7.56
 -33  -1  -1   -3.98    9.42
  33   1   1    0.53    7.83
 -34   0   0   -1.06    6.76
  34   0   0    1.33    9.95
 -35   1   1    1.19    8.09
  35  -1  -1   -0.53    7.43
 -36   2   2    4.38    7.29
  36  -2  -2   -1.19    7.16
 -37   3   3   -2.65    6.50
  37  -3  -3    3.71    8.75
 -38   4   4   -1.33    7.43
  38  -4  -4    0.27    7.43
 -39   5   5   13.40   11.80
 -40   6   6   -4.38   11.80
   7  29  29   25.20   16.31
   8  28  28    2.25    5.70
   9  27  27    3.45    8.49
 -10 -26 -26    1.33   13.40
  10  26  26   -0.53    9.28
 -11 -25 -25   -4.24    7.83
  11  25  25   14.86    9.82
 -12 -24 -24    9.68    9.95
  12  24  24    8.62   10.08
 -13 -23 -23    4.51    7.83
  13  23  23  -10.74    9.55
 -14 -22 -22    1.59    8.75
  14  22  22   -5.17   10.08
 -15 -21 -21   -2.25   10.48
  15  21  21   -0.13    9.02
 -16 -20 -20   -3.58    9.28
  16  20  20    3.71    9.28
 -17 -19 -19    5.31    9.68
  17  19  19   -5.70    9.28
 -18 -18 -18    0.13    8.62
  18  18  18    3.98   11.27
 -19 -17 -17    9.55    9.82
  19  17  17   13.00   10.08
 -20 -16 -16    1.46    9.02
  20  16  16   -4.38    9.55
 -21 -15 -15    1.33    7.43
  21  15  15   -6.10    8.49
 -22 -14 -14    0.66    7.56
  22  14  14    1.19    8.62
 -23 -13 -13   -1.33    7.29
  23  13  13    7.96    8.89
 -24 -12 -12   -0.13    6.63
  24  12  12    2.92   10.35
 -25 -11 -11    1.99    6.23
  25  11  11    3.18    7.29
 -26 -10 -10    0.40    5.70
  26  10  10    7.96    7.03
 -27  -9  -9    1.72    5.97
  27   9   9    1.86    6.50
 -28  -8  -8   -3.32    5.84
  28   8   8   -8.62    7.16
 -29  -7  -7   -1.06    5.44
  29   7   7   -2.65    6.90
 -30  -6  -6    4.51    5.70
  30   6   6   -3.05    6.63
 -31  -5  -5    4.38    5.97
  31   5   5    8.09    6.90
 -32  -4  -4    1.19    8.36
  32   4   4   -3.98    6.63
 -33  -3  -3   -4.38    9.28
  33   3   3   -1.33    6.50
 -34  -2  -2    2.65    5.97
  34   2   2   -0.40    6.76
 -35  -1  -1    1.33    5.97
  35   1   1   -2.12    7.03
 -36   0   0    1.19    8.62
  36   0   0    2.39    8.62
 -37   1   1    3.58    6.90
  37  -1  -1    5.04    6.50
 -38   2   2   -1.59    7.83
  38  -2  -2    5.44    6.50
 -39   3   3   -3.32    7.69
 -40   4   4    1.99    8.75
 -41   5   5    1.19   11.41
   9  29  29    1.86   15.39
  10  28  28   -0.13    7.16
  11  27  27   -0.93    9.15
 -12 -26 -26   -2.12    6.23
  12  26  26    7.69    9.28
 -13 -25 -25   -3.71    7.03
  13  25  25    1.06    9.02
 -14 -24 -24    3.45    7.43
  14  24  24   -1.46    8.09
 -15 -23 -23   -2.65    7.29
  15  23  23    0.66    8.75
 -16 -22 -22   13.00    7.29
  16  22  22   -4.11    8.09
 -17 -21 -21   -1.06    8.36
  17  21  21    1.19    7.83
 -18 -20 -20   -7.43    8.22
  18  20  20   -4.64   11.94
 -19 -19 -19    5.44    8.49
  19  19  19    3.58   13.66
 -20 -18 -18   -2.12    8.75
  20  18  18   -0.53    9.28
 -21 -17 -17  -12.87   13.00
  21  17  17    4.77    9.42
 -22 -16 -16    6.37   11.54
  22  16  16    9.15    8.36
 -23 -15 -15   -3.58    6.63
  23  15  15   -3.85    8.62
 -24 -14 -14   10.74    7.03
  24  14  14   11.14    8.09
 -25 -13 -13    3.05    7.03
  25  13  13    3.71    8.09
 -26 -12 -12   -0.13    5.97
  26  12  12    8.75    7.03
 -27 -11 -11   -7.29    5.44
  27  11  11   -4.38    6.37
 -28 -10 -10    4.91    5.17
  28  10  10    7.69    5.70
 -29  -9  -9    6.23    6.90
  29   9   9    2.52    5.97
 -30  -8  -8    1.46    5.04
  30   8   8   -2.79    6.23
 -31  -7  -7    3.05    4.91
  31   7   7   -1.19    5.31
 -32  -6  -6   -2.25    5.44
  32   6   6    6.23    5.70
 -33  -5  -5    1.33    4.38
  33   5   5    2.79    5.04
 -34  -4  -4   -0.53    4.91
  34   4   4   -1.33    5.17
 -35  -3  -3   -5.84    6.63
  35   3   3    4.91    9.68
  36   2   2   -7.96   10.21
 -37  -1  -1   -5.17    7.96
 -38   0   0   -2.79    7.83
  -9 -31 -31   -2.12    9.42
 -10 -30 -30    3.98    9.02
  10  30  30   -4.11    7.96
  11  29  29    0.53    7.96
  12  28  28    2.65   11.01
  13  27  27   -3.71    8.89
 -14 -26 -26    1.86    8.22
  14  26  26    2.52    5.97
 -15 -25 -25   -1.86   13.26
  15  25  25    3.58    7.43
 -16 -24 -24   -3.05    6.63
  16  24  24   -2.79    7.83
 -17 -23 -23   -3.71    6.23
  17  23  23    3.18   11.54
 -18 -22 -22   13.40    7.56
  18  22  22   13.53   10.74
 -19 -21 -21    4.51    8.22
  19  21  21   -3.85   10.08
 -20 -20 -20   -2.25    8.49
  20  20  20    2.92    7.16
 -21 -19 -19   -6.76   10.74
  21  19  19   -8.36   11.27
 -22 -18 -18   -4.38   11.14
  22  18  18   -5.97    9.15
 -23 -17 -17   -1.99   10.88
  23  17  17    1.59   10.74
 -24 -16 -16   -1.72    7.03
  24  16  16    6.63    7.83
 -25 -15 -15   -1.19    6.37
  25  15  15    4.24    7.56
 -26 -14 -14    0.66    5.84
  26  14  14   -4.91    7.16
 -27 -13 -13    1.06    5.31
  27  13  13    3.58    6.23
 -28 -12 -12    0.13    7.16
  28  12  12    2.79    5.84
 -29 -11 -11   -0.13    5.97
  29  11  11    3.18    4.91
 -30 -10 -10    3.98    6.37
  30  10  10    1.59    5.44
  31   9   9    2.79    7.29
 -32  -8  -8   -1.46    5.57
  32   8   8   -0.93    3.98
 -33  -7  -7   -4.64    3.98
 -34  -6  -6    4.38    3.45
 -35  -5  -5    1.06    5.84
  36   4   4   -3.05    7.56
  37   3   3    4.64    7.16
 -12 -30 -30    5.31    8.62
  13  29  29   -2.52   11.80
  14  28  28   -5.04    9.95
 -15 -27 -27    0.27    6.23
  15  27  27   -0.80   13.53
  16  26  26   -4.51    8.22
 -17 -25 -25   -1.19    6.63
  17  25  25   -3.05    9.55
 -18 -24 -24   -0.66    6.90
  18  24  24   -3.45    8.89
 -19 -23 -23    1.33    7.29
  19  23  23   -0.66    9.95
 -20 -22 -22    2.25   10.08
  20  22  22   12.20   11.41
 -21 -21 -21    4.24   10.48
  21  21  21   -2.12    7.56
 -22 -20 -20   -2.39   10.35
  22  20  20    4.38    9.15
 -23 -19 -19    6.37    6.90
  23  19  19   -2.52    7.69
 -24 -18 -18    3.98    7.69
  24  18  18   -2.12    6.90
 -25 -17 -17    0.40    7.29
  25  17  17    0.27    6.50
 -26 -16 -16   10.88    9.82
  26  16  16    0.13    9.28
 -27 -15 -15   -1.33    6.37
  27  15  15    4.51    8.36
 -28 -14 -14    1.33    4.38
  28  14  14    0.80    5.84
 -29 -13 -13    4.77    6.76
 -30 -12 -12    2.79    5.17
  30  12  12    8.89    7.29
 -34  -8  -8   -1.06    4.51
 -35  -7  -7   -0.93    4.64
 -14 -30 -30    5.44    6.63
  17  27  27    1.86   10.21
  18  26  26   -2.12   11.01
  19  25  25    6.37    8.89
 -20 -24 -24   -1.19    6.37
  20  24  24   -4.91    8.75
 -21 -23 -23   -0.13    8.75
  21  23  23    4.38    8.62
 -22 -22 -22    2.92   10.21
  22  22  22    0.80    9.02
 -23 -21 -21    8.22    8.09
  23  21  21   -7.56   10.08
 -24 -20 -20   -5.44    9.15
  24  20  20   -3.18    7.16
  25  19  19   -2.79    6.37
 -26 -18 -18    0.27    5.17
 -27 -17 -17   -1.59    8.22
  27  17  17   -3.45    9.68
 -28 -16 -16    3.32    6.76
 -16 -30 -30   -3.71    8.75
  19  27  27    4.24   10.61
  21  25  25    1.46   10.08
  22  24  24   -3.58    7.69
  23  23  23    2.52    6.23
  24  22  22   -0.80    9.55
  25  21  21    0.80    7.03
 -26 -20 -20    8.49    7.03
  26  20  20   -1.19   10.21
  27  19  19   11.80   10.21
  28  18  18   -4.38    9.28
  29  17  17   -0.66    7.03
  30  16  16   -3.32    6.23
 -23 -25 -25    2.12    9.02
  24  24  24   -0.13   10.88
  27  21  21    3.85    7.43
  27  21  19   -2.39    7.43
 -25 -23 -21    3.85    6.50
 -24 -24 -22   -4.91    7.03
  23  25  23   -1.19    9.55
 -23 -25 -23   -2.79    9.02
 -22 -26 -24   -1.72    8.36
  27  19  17    1.72    7.96
  26  20  18    2.12    9.95
 -24 -22 -20    7.69    6.63
 -22 -24 -22    0.13    7.69
  21  25  23    1.59    6.63
 -21 -25 -23    3.05    8.36
  18  28  26   -0.66   10.88
 -17 -29 -27    2.12    8.62
  28  16  14    2.39    4.24
  27  17  15   -1.46    5.57
  26  18  16   -2.52    5.31
 -26 -18 -16    5.31    7.96
  25  19  17   -0.66    5.70
  24  20  18   16.98    7.43
  23  21  19  -12.34    9.15
 -23 -21 -19   -0.93    7.16
  22  22  20    7.96   11.54
 -22 -22 -20   -3.18    9.68
  21  23  21   14.59   11.54
 -21 -23 -21    3.85    8.62
  20  24  22   -2.25   12.20
 -20 -24 -22    4.64    8.89
  19  25  23   -8.36   11.94
 -19 -25 -23    7.96    8.89
  18  26  24   17.77   15.25
 -18 -26 -24   -4.91    9.28
  17  27  25   -3.05   10.61
  16  28  26   -4.51   11.27
  15  29  27   -4.64    7.29
  28  14  12   -2.39    3.98
 -28 -14 -12    1.86    3.98
  27  15  13    1.99    5.04
 -27 -15 -13    2.92    4.51
  26  16  14   -1.06    5.04
 -26 -16 -14    0.93    7.16
  25  17  15   -3.98    5.70
 -25 -17 -15    3.05    5.84
  24  18  16   -1.59   11.54
 -24 -18 -16   -0.93    5.97
  23  19  17    1.86    5.17
 -23 -19 -17   -1.72    9.82
  22  20  18    1.72    6.37
 -22 -20 -18    1.19    6.10
  21  21  19    4.24    6.50
 -21 -21 -19   -2.92   10.88
  20  22  20    3.05    9.42
 -20 -22 -20    0.27    6.76
  19  23  21    1.72   12.34
 -19 -23 -21   -0.27    7.29
  18  24  22    8.62   11.41
 -18 -24 -22   -0.27    7.03
  17  25  23   -9.15    9.42
 -17 -25 -23    3.58    6.63
  16  26  24   -6.10   11.67
 -16 -26 -24    2.65    6.90
  15  27  25    1.72   11.67
 -15 -27 -25   -3.58   10.74
  14  28  26   -6.90   15.25
  13  29  27    8.09   12.87
  12  30  28    5.57   10.08
 -12 -30 -28    5.70    6.23
 -11 -31 -29    0.13   11.01
 -10 -32 -30    2.52   10.35
  42  -2  -4    2.25    9.42
  40   0  -2   -1.72    7.43
  36   4   2   -3.32    7.69
 -34  -6  -4    2.65    4.38
 -33  -7  -5    0.53    3.18
 -32  -8  -6    1.86    3.32
 -29 -11  -9   -1.99    3.85
  28  12  10   -3.98    4.77
 -28 -12 -10    1.86    5.97
  27  13  11    1.86    6.90
 -27 -13 -11   -0.93    4.24
  26  14  12   -4.77    6.10
 -26 -14 -12    5.04    5.17
  25  15  13   -2.25    6.63
 -25 -15 -13    6.76    5.70
  24  16  14    1.72    7.43
 -24 -16 -14    1.99    6.23
  23  17  15    8.49   11.67
 -23 -17 -15   -7.29    6.63
  22  18  16    6.90    9.15
 -22 -18 -16   -1.33    6.90
  21  19  17    4.77    8.49
 -21 -19 -17    1.72    7.56
  20  20  18   -3.85    6.23
 -20 -20 -18   -2.52    8.22
  19  21  19    3.98   12.07
 -19 -21 -19   -1.59    8.36
  18  22  20    0.40   11.94
 -18 -22 -20   -2.79    7.69
  17  23  21   -5.17    7.83
 -17 -23 -21   -0.93    6.76
  16  24  22    1.06    6.23
 -16 -24 -22    0.80    6.50
  15  25  23   -2.25    7.96
 -15 -25 -23    2.12    6.63
  14  26  24    9.55    8.75
  13  27  25    1.86    7.16
 -13 -27 -25    2.79   12.20
  12  28  26    2.65    8.62
  11  29  27    5.57   13.13
  10  30  28    3.58   12.87
  -9 -31 -29   -1.99   10.35
  -8 -32 -30   -1.33   10.08
  42  -4  -6    3.85   11.54
  41  -3  -5    3.98    9.42
  37   1  -1    0.13    7.69
 -37  -1   1   -4.77    8.89
 -36  -2   0    1.86    4.77
  35   3   1    2.25    5.04
 -35  -3  -1   -0.93    7.03
  34   4   2   -1.19    5.70
 -34  -4  -2    4.77    7.29
  33   5   3   -0.80    5.44
 -33  -5  -3   -2.25    4.51
  32   6   4    2.65    5.17
 -32  -6  -4    3.18    4.11
  31   7   5    8.09    6.23
 -31  -7  -5    0.40    4.24
  30   8   6   -0.27    4.51
 -30  -8  -6    6.76    4.24
  29   9   7    0.40    4.64
 -29  -9  -7   -3.85    4.38
  28  10   8   -1.06    5.17
 -28 -10  -8   -1.33    4.38
  27  11   9   -1.33    5.57
 -27 -11  -9   -1.59    4.64
  26  12  10    1.33    5.70
 -26 -12 -10    2.92    5.04
  25  13  11    3.58    5.84
 -25 -13 -11   -1.59    5.57
  24  14  12    1.72    7.03
 -24 -14 -12    4.64    6.50
  23  15  13   -9.68    7.83
 -23 -15 -13   11.41    7.03
  22  16  14   -3.71    8.89
 -22 -16 -14   -5.17   10.88
  21  17  15    2.92   10.08
 -21 -17 -15   -7.16   11.01
  20  18  16   14.32    9.28
 -20 -18 -16   -5.57    8.36
  19  19  17    3.98   11.27
 -19 -19 -17    2.39    7.69
  18  20  18    6.37   12.34
 -18 -20 -18   -3.71    9.15
  17  21  19    9.55    8.89
 -17 -21 -19    1.46    9.28
  16  22  20   -2.12    7.83
 -16 -22 -20   -3.05    8.22
  15  23  21    2.92    8.09
 -15 -23 -21   -8.89    7.16
  14  24  22   -8.75    9.28
 -14 -24 -22    2.92    5.97
  13  25  23    2.25   10.35
 -13 -25 -23   -3.85    8.36
  12  26  24   -0.53    8.75
 -12 -26 -24    2.65    5.97
  11  27  25  -10.08    8.89
 -11 -27 -25   -5.84   13.66
  10  28  26   -8.49    9.42
   9  29  27    1.86    5.57
   8  30  28    0.66   14.86
  41  -5  -7    6.23   10.21
 -40   4   6    0.13   11.80
  39  -3  -5    3.71    9.15
 -39   3   5   -1.06   10.08
  38  -2  -4    3.45    7.29
 -38   2   4    5.70   11.67
  37  -1  -3    0.80    6.76
 -37   1   3    0.66   10.88
  36   0  -2    3.45    7.03
 -36   0   2    0.40    5.44
  35   1  -1    0.66    7.83
 -35  -1   1    0.80    5.44
  34   2   0    2.12    6.50
 -34  -2   0   -0.40    6.63
  33   3   1    1.86    6.90
 -33  -3  -1   -0.13    7.83
  32   4   2    3.18    9.55
 -32  -4  -2    5.84    7.69
  31   5   3   -0.93    6.90
 -31  -5  -3   -0.66    5.31
  30   6   4   -0.80    7.96
 -30  -6  -4   -0.27    4.91
  29   7   5   -1.33    5.70
 -29  -7  -5   -1.59    5.04
  28   8   6   -0.93    5.57
 -28  -8  -6   -2.39    4.64
  27   9   7   -0.93    5.57
 -27  -9  -7   -3.45    4.91
  26  10   8    0.40    5.84
 -26 -10  -8   -2.25    5.31
  25  11   9    9.15    6.23
 -25 -11  -9   -1.59    5.04
  24  12  10    6.63    6.50
 -24 -12 -10    2.79    5.84
  23  13  11    0.66    7.29
 -23 -13 -11   -5.84    6.37
  22  14  12   -1.19    7.43
 -22 -14 -12    4.24    6.90
  21  15  13    7.83    8.89
 -21 -15 -13    3.18   10.61
  20  16  14   -0.40    8.09
 -20 -16 -14    9.55    7.43
  19  17  15   -4.91   11.41
 -19 -17 -15    3.58    8.36
  18  18  16  -17.38   14.86
 -18 -18 -16   -2.12    8.36
  17  19  17   -0.53    8.49
 -17 -19 -17    2.12    8.62
  16  20  18   -0.93    9.15
 -16 -20 -18   -0.13    9.82
  15  21  19    2.79    8.22
 -15 -21 -19    1.86    9.95
  14  22  20   -1.19    8.75
 -14 -22 -20   -5.84    8.75
  13  23  21  -15.52   10.08
 -13 -23 -21   -5.57   10.08
  12  24  22   -0.66   10.08
 -12 -24 -22   -3.45    8.89
  11  25  23    3.18    8.89
 -11 -25 -23   -5.84    8.89
  10  26  24   -5.70    8.75
 -10 -26 -24    4.24    9.82
   9  27  25   -0.13    9.02
  -9 -27 -25    1.19   11.41
   8  28  26   -0.13    6.50
   7  29  27    3.32    6.90
   6  30  28   13.40   17.91
   5  31  29   -1.06   10.61
  40  -6  -8    4.91   12.07
  38  -4  -6   -4.91    7.69
 -38   4   6   -4.64   11.14
  37  -3  -5    0.93    5.31
  36  -2  -4    2.12    7.96
 -36   2   4    0.27    7.16
  35  -1  -3    7.43    6.76
 -35   1   3    6.63    7.03
  34   0  -2    0.00    6.90
 -34   0   2    5.84    7.29
  33   1  -1    1.33    7.69
 -33  -1   1    5.97    6.63
  32   2   0    2.92    7.69
 -32  -2   0    9.68    6.76
  31   3   1   -6.10    7.56
 -31  -3  -1   -1.72    6.63
  30   4   2    3.98    7.43
 -30  -4  -2    0.80    9.42
  29   5   3    3.45    7.29
 -29  -5  -3    7.43    9.15
  28   6   4   -3.58    7.03
 -28  -6  -4    9.15    5.84
  27   7   5    9.68    5.97
 -27  -7  -5   -0.66    5.31
  26   8   6   -0.27    5.70
 -26  -8  -6   -1.86    5.31
  25   9   7    5.57    6.37
 -25  -9  -7    1.86    5.31
  24  10   8   -2.12    6.63
 -24 -10  -8    0.13    5.70
  23  11   9   -0.13    6.37
 -23 -11  -9   -2.79    5.70
  22  12  10   -0.80    7.29
 -22 -12 -10   -5.04    6.76
  21  13  11   -5.57    7.96
 -21 -13 -11   -6.90    9.68
  20  14  12   -7.96    7.83
 -20 -14 -12    2.92   10.48
  19  15  13    3.05    8.36
 -19 -15 -13    6.37    7.56
  18  16  14   11.14   14.32
 -18 -16 -14    7.43    8.09
  17  17  15   -5.84   13.79
 -17 -17 -15   11.94    9.28
  16  18  16    2.12    8.62
 -16 -18 -16   -4.38    8.62
  15  19  17   -3.32    9.55
 -15 -19 -17   -3.18    8.36
  14  20  18  -10.35   10.08
 -14 -20 -18    3.58    9.42
  13  21  19   -8.09   10.74
 -13 -21 -19   -0.27    9.42
  12  22  20   18.97   10.88
 -12 -22 -20  -11.41   10.35
  11  23  21    1.59    9.82
 -11 -23 -21   -1.99   10.88
  10  24  22  -13.66   11.01
 -10 -24 -22   -7.43   10.48
   9  25  23   -7.29    9.68
  -9 -25 -23   -3.58    9.95
   8  26  24    9.55    9.95
  -8 -26 -24    1.46   15.12
   7  27  25   15.52   14.99
  -7 -27 -25   -6.63   11.27
   6  28  26    2.92   19.90
  -6 -28 -26   -4.51   12.73
   5  29  27   -5.04    6.90
  -5 -29 -27   -4.77   10.35
   4  30  28    9.42   16.58
   3  31  29    3.58   11.94
  37  -5  -7    1.46    9.42
 -37   5   7   -7.56   12.07
  36  -4  -6    4.77    9.15
 -36   4   6    4.91   12.47
  35  -3  -5   -1.72   10.88
 -35   3   5   -0.27    8.62
  34  -2  -4   -0.80   10.88
 -34   2   4    5.84    8.09
  33  -1  -3   -2.12   10.61
 -33   1   3   -1.99    7.43
  32   0  -2   -5.04    8.75
 -32   0   2   -0.40    7.29
  31   1  -1    9.15    8.22
 -31  -1   1   -7.56    7.03
  30   2   0    1.72   11.80
 -30  -2   0   -0.27    7.03
  29   3   1    5.31    8.09
 -29  -3  -1   -4.24    7.69
  28   4   2   -0.80    7.96
 -28  -4  -2    5.31    9.68
  27   5   3   -1.72   10.88
 -27  -5  -3   -3.18    9.42
  26   6   4   -2.65    6.76
 -26  -6  -4   -2.12    5.70
  25   7   5   -1.33    6.23
 -25  -7  -5   -0.40    5.44
  24   8   6    4.11    6.50
 -24  -8  -6    2.65    5.44
  23   9   7    0.66    6.23
 -23  -9  -7   14.32    5.57
  22  10   8   -6.50    6.37
 -22 -10  -8    7.56    4.91
  21  11   9    6.90    6.76
 -21 -11  -9    2.39    6.23
  20  12  10   -1.06    9.95
 -20 -12 -10    7.03    6.10
  19  13  11   -5.31    7.16
 -19 -13 -11  -15.39   10.35
  18  14  12    9.02    7.56
 -18 -14 -12    2.65    7.16
  17  15  13    4.11   11.27
 -17 -15 -13    5.31    8.22
  16  16  14   16.84    7.96
 -16 -16 -14   12.20    7.96
  15  17  15   -0.13    8.89
 -15 -17 -15    7.29    8.89
  14  18  16   11.01    8.22
 -14 -18 -16    8.09    9.42
  13  19  17   -1.99   10.61
 -13 -19 -17    7.29    8.75
  12  20  18   -6.37   10.48
 -12 -20 -18   -5.84    9.95
  11  21  19   -5.84   10.48
 -11 -21 -19    8.09   12.34
  10  22  20   -1.33    9.95
 -10 -22 -20   -2.39   12.87
   9  23  21   -2.92   11.14
  -9 -23 -21   -9.02   10.88
   8  24  22   -2.25   11.54
  -8 -24 -22    1.06   12.47
   7  25  23    3.98   11.94
  -7 -25 -23   -2.92   11.27
   6  26  24    2.12   10.88
  -6 -26 -24   -5.84   11.94
   5  27  25   10.74   14.86
  -5 -27 -25   -7.96   11.94
   4  28  26    9.82   15.65
  -4 -28 -26    8.75   11.27
   3  29  27   -1.59   11.01
   2  30  28   -1.46   16.45
   1  31  29   -0.13   11.54
  36  -6  -8   15.92   15.39
 -36   6   8   -5.44   15.52
  35  -5  -7    4.24    8.22
  34  -4  -6  -10.35   14.19
 -34   4   6   -2.25    8.62
  33  -3  -5    1.46    8.75
 -33   3   5    8.75    8.62
  32  -2  -4   -0.13    8.49
 -32   2   4    9.68    8.89
  31  -1  -3   -4.11    8.62
 -31   1   3   11.41    8.09
  30   0  -2   -1.06    8.62
 -30   0   2   -0.53   10.48
  29   1  -1   -1.59    9.02
 -29  -1   1    4.11    7.69
  28   2   0   11.14    9.28
 -28  -2   0    3.18    7.16
  27   3   1    0.27    8.75
 -27  -3  -1    4.38    7.29
  26   4   2    0.27    8.36
 -26  -4  -2   -3.71    7.03
  25   5   3   -6.50    8.09
 -25  -5  -3    1.72    8.49
  24   6   4    4.77    6.76
 -24  -6  -4    2.52    5.84
  23   7   5   16.31    6.50
 -23  -7  -5   16.31    5.84
  22   8   6   -1.06    5.84
 -22  -8  -6    3.58    7.03
  21   9   7   13.66    6.37
 -21  -9  -7   11.80    5.57
  20  10   8   -1.99    9.15
 -20 -10  -8   -0.40    6.23
  19  11   9   -0.93    8.89
 -19 -11  -9    6.10    9.28
  18  12  10    2.79   10.88
 -18 -12 -10    6.63   10.08
  17  13  11   -3.71    7.43
 -17 -13 -11   -3.32    6.76
  16  14  12   16.18   11.80
 -16 -14 -12   -1.19    7.29
  15  15  13   -2.79    7.83
 -15 -15 -13   -6.37    7.69
  14  16  14   10.74    8.89
 -14 -16 -14   -6.63    9.02
  13  17  15   -7.83    9.28
 -13 -17 -15   -8.22    9.42
  12  18  16   -2.12   10.21
 -12 -18 -16   -2.52    8.89
  11  19  17    7.16    9.95
 -11 -19 -17    9.68    9.95
  10  20  18  -13.93   11.94
 -10 -20 -18  -14.06   12.47
   9  21  19   -1.33   10.35
  -9 -21 -19   -0.93    9.82
   8  22  20   -6.76   12.47
  -8 -22 -20   13.00   12.60
   7  23  21   -4.11   10.48
  -7 -23 -21    1.06   11.41
   6  24  22   -7.83   11.01
  -6 -24 -22    0.53   11.14
   5  25  23    5.17   11.67
  -5 -25 -23    0.00   12.47
   4  26  24   -2.12   10.74
  -4 -26 -24  -14.59   11.27
   3  27  25   -3.71    9.82
  -3 -27 -25    2.52    9.68
   2  28  26   -2.79    7.16
  -2 -28 -26  -15.25   13.40
   1  29  27    7.03   16.45
   0  30  28    1.33   10.21
 -40  12  14    6.50   12.07
 -39  11  13    1.19   11.27
  38 -10 -12    0.80    9.28
 -38  10  12  -15.12   15.12
  37  -9 -11    1.86   11.94
 -37   9  11  -10.74   13.93
  36  -8 -10   -8.75   10.48
 -36   8  10    0.27   13.66
  35  -7  -9   -8.49   15.39
 -35   7   9   -3.45    9.68
  34  -6  -8    6.37    9.42
 -34   6   8   -1.33    8.75
  33  -5  -7   -0.66    9.15
 -33   5   7   -3.71   11.80
  32  -4  -6   -4.51    9.02
 -32   4   6   -3.58    9.15
  31  -3  -5   -5.57   10.48
 -31   3   5   -1.46    9.42
  30  -2  -4    1.06    9.82
 -30   2   4    4.64    8.89
  29  -1  -3    1.46    9.02
 -29   1   3   -8.75    8.75
  28   0  -2    2.25    9.15
 -28   0   2   -0.53    8.49
  27   1  -1   -1.59    9.28
 -27  -1   1    3.18    7.83
  26   2   0    3.45    8.89
 -26  -2   0    6.76    7.43
  25   3   1   -4.91    8.89
 -25  -3  -1    3.71   10.61
  24   4   2    7.03    7.69
 -24  -4  -2    2.79    6.37
  23   5   3   -0.13    9.55
 -23  -5  -3    7.83    8.49
  22   6   4    0.80    6.90
 -22  -6  -4    3.05    5.44
  21   7   5    2.12    6.76
 -21  -7  -5    8.09    5.44
  20   8   6    2.12    6.76
 -20  -8  -6    6.76    5.97
  19   9   7   20.82    6.63
 -19  -9  -7   17.64    6.50
  18  10   8    6.37    6.63
 -18 -10  -8    0.66    8.22
  17  11   9   -1.33    9.82
 -17 -11  -9   23.08   10.48
  16  12  10   -3.85    7.83
 -16 -12 -10   14.32    6.90
  15  13  11    1.86   13.00
 -15 -13 -11    8.36    7.43
  14  14  12   11.67    9.28
 -14 -14 -12   16.58    8.75
  13  15  13   -3.58    9.15
 -13 -15 -13   14.59    7.69
  12  16  14    6.63    7.96
 -12 -16 -14    4.91    9.42
  11  17  15    3.45    9.55
 -11 -17 -15   -1.33    8.49
  10  18  16    5.44   10.74
 -10 -18 -16   -7.43   15.65
   9  19  17    6.63   15.92
  -9 -19 -17    3.98   11.41
   8  20  18    3.18   15.39
  -8 -20 -18   -3.32   11.94
   7  21  19   13.66   19.63
  -7 -21 -19   -7.43   17.51
   6  22  20    6.90   17.77
  -6 -22 -20    1.46   17.91
   5  23  21    1.46   10.74
  -5 -23 -21   -4.64   21.49
   4  24  22    7.43   11.67
  -4 -24 -22   -0.53   12.34
   3  25  23    0.40   12.87
  -3 -25 -23   13.53   14.59
   2  26  24   -4.77   12.07
  -2 -26 -24    9.42   13.13
   1  27  25   -6.50   11.41
  -1 -27 -25    4.77   22.42
   0  28  26    3.58    9.42
   0 -28 -26    3.98    8.36
  -1  29  27   -0.66   12.73
  -2  30  28    2.65   11.54
 -39  13  15    9.28   12.20
 -38  12  14   -6.76   12.60
  37 -11 -13    6.50    9.95
 -37  11  13    3.05    9.02
  36 -10 -12   -1.33   10.88
 -36  10  12   -1.99    6.76
  35  -9 -11   -0.93    8.62
 -35   9  11    9.02    9.02
  34  -8 -10   10.74   15.52
 -34   8  10    4.38    9.95
  33  -7  -9    4.91    9.28
 -33   7   9   -1.06    9.42
  32  -6  -8    6.10    9.95
 -32   6   8  -11.67   10.35
  31  -5  -7    2.79   11.27
 -31   5   7   -2.25    9.02
  30  -4  -6   -3.98   10.35
 -30   4   6   -9.42    9.95
  29  -3  -5    0.66   10.48
 -29   3   5   -6.10    9.95
  28  -2  -4   -4.77   10.48
 -28   2   4    0.93    9.02
  27  -1  -3    9.68    9.82
 -27   1   3  -21.35   13.26
  26   0  -2   -0.66    8.75
 -26   0   2    9.15    9.15
  25   1  -1   -4.91    9.15
 -25  -1   1   -5.17    7.96
  24   2   0    3.18    8.62
 -24  -2   0    2.25    7.56
  23   3   1    1.86    7.69
 -23  -3  -1    6.63    7.03
  22   4   2    3.71    7.96
 -22  -4  -2    2.25    7.29
  21   5   3    9.55    7.03
 -21  -5  -3   18.97    9.42
  20   6   4   -0.13    6.90
 -20  -6  -4   -1.19    5.97
  19   7   5    8.22    6.10
 -19  -7  -5   10.08    6.23
  18   8   6   -7.69    6.50
 -18  -8  -6    4.24    7.56
  17   9   7   25.73    6.90
 -17  -9  -7   35.94    6.37
  16  10   8   -8.36    9.95
 -16 -10  -8   -0.80    9.42
  15  11   9    3.05   11.67
 -15 -11  -9    7.16    9.28
  14  12  10   14.86   11.27
 -14 -12 -10   19.50    7.69
  13  13  11  -11.01    8.09
 -13 -13 -11   -3.18    7.83
  12  14  12   11.27    8.62
 -12 -14 -12   -6.90    8.22
  11  15  13   16.71    9.95
 -11 -15 -13   -4.11    9.28
  10  16  14    0.66    9.82
 -10 -16 -14  -12.73   15.78
   9  17  15   10.48    9.42
  -9 -17 -15    4.24   13.40
   8  18  16   18.04   14.06
  -8 -18 -16  -10.35   17.77
   7  19  17   21.49   20.69
  -7 -19 -17    7.69   20.03
   6  20  18    4.91   17.11
  -6 -20 -18   -3.32   17.64
   5  21  19    0.93   12.07
  -5 -21 -19    7.96   13.26
   4  22  20  -18.70   20.03
  -4 -22 -20    0.66   18.04
   3  23  21    4.24   12.87
  -3 -23 -21    9.68   13.13
   2  24  22   -1.33   12.34
  -2 -24 -22    7.16   13.66
   1  25  23    3.18   11.14
  -1 -25 -23   -5.44   13.00
   0  26  24    7.03   10.74
   0 -26 -24   -3.71   12.60
  -1  27  25   -4.24   10.61
   1 -27 -25   -0.80   10.61
  -2  28  26    4.64    8.75
   2 -28 -26   -0.40    9.95
  -3  29  27    2.25    8.22
   3 -29 -27    7.56    8.09
 -38  14  16    1.99    9.02
  37 -13 -15   -1.59   11.67
 -37  13  15    0.13    7.03
  36 -12 -14    8.75   11.01
 -36  12  14   -2.39    8.22
  35 -11 -13   -1.59   10.88
 -35  11  13   -2.92    7.29
  34 -10 -12    0.27    8.75
 -34  10  12   -0.80    9.95
  33  -9 -11   11.54   14.99
 -33   9  11    3.85    9.15
  32  -8 -10    0.53    9.15
 -32   8  10    5.31   10.74
  31  -7  -9   -7.56    9.55
 -31   7   9    0.00   10.74
  30  -6  -8   -2.39   12.20
 -30   6   8    9.42    9.15
  29  -5  -7    6.90   11.94
 -29   5   7   -7.96   11.27
  28  -4  -6    0.27   10.61
 -28   4   6    3.32   15.12
  27  -3  -5   -5.70   13.00
 -27   3   5   -4.24    9.55
  26  -2  -4   -1.72    9.28
 -26   2   4    1.06    7.83
  25  -1  -3    9.42    8.89
 -25   1   3   -9.68   11.94
  24   0  -2   14.72    9.28
 -24   0   2    0.66   11.54
  23   1  -1   -5.97    8.75
 -23  -1   1    7.96    8.36
  22   2   0   14.86    8.75
 -22  -2   0   22.42    8.09
  21   3   1    7.43    8.22
 -21  -3  -1    1.33    7.03
  20   4   2   12.73    7.43
 -20  -4  -2   19.90    9.95
  19   5   3   -4.77    9.28
 -19  -5  -3    6.63    9.28
  18   6   4   -4.51    6.50
 -18  -6  -4    7.03    8.36
  17   7   5    4.11    6.23
 -17  -7  -5   16.31    8.75
  16   8   6   53.85    7.16
 -16  -8  -6   43.90    6.23
  15   9   7   39.13    7.29
 -15  -9  -7   37.93    9.15
  14  10   8   11.67   11.01
 -14 -10  -8   -3.71    6.10
  13  11   9    6.90    6.90
 -13 -11  -9   11.01    7.29
  12  12  10   11.54    7.83
 -12 -12 -10   21.49    8.09
  11  13  11   21.75    9.02
 -11 -13 -11   29.71    8.89
  10  14  12   24.94    9.42
 -10 -14 -12   20.03   10.08
   9  15  13    5.17    9.42
  -9 -15 -13   -0.27    9.95
   8  16  14    7.83   13.53
  -8 -16 -14   14.19   11.54
   7  17  15  -11.67    9.68
  -7 -17 -15   -8.22   17.11
   6  18  16    1.19   15.92
  -6 -18 -16    1.86   10.08
   5  19  17   16.98   18.44
  -5 -19 -17   -8.62   20.69
   4  20  18   -2.25   12.07
  -4 -20 -18   -4.24   12.87
   3  21  19    5.57   11.67
  -3 -21 -19    8.89   17.91
   2  22  20    3.58   13.66
  -2 -22 -20    1.86   14.72
   1  23  21   11.01   12.87
  -1 -23 -21    2.65   13.53
   0  24  22  -13.93   12.73
   0 -24 -22   10.48   13.53
  -1  25  23    5.70   11.14
   1 -25 -23   -6.63   12.87
  -2  26  24   -0.53   10.61
   2 -26 -24    2.52   12.47
  -3  27  25    2.12    9.15
   3 -27 -25   -1.59   11.80
  -4  28  26   -3.32    7.56
   4 -28 -26    2.79    9.95
  -5  29  27   -2.79    8.89
   5 -29 -27   -4.91   13.53
  36 -14 -16   -1.59   12.60
 -36  14  16    1.59    7.69
  35 -13 -15    4.77   12.47
 -35  13  15   -1.46    8.22
  34 -12 -14    3.98    9.55
 -34  12  14   -1.46    7.43
  33 -11 -13    6.63   10.88
 -33  11  13    0.00    9.82
  32 -10 -12    1.86    9.28
 -32  10  12   -5.84    8.89
  31  -9 -11   11.80   18.97
 -31   9  11   -4.24   12.34
  30  -8 -10    0.40   11.27
 -30   8  10   12.60   10.88
  29  -7  -9   14.86   13.40
 -29   7   9   -5.44   11.80
  28  -6  -8   -2.12   12.20
 -28   6   8   -5.17   11.41
  27  -5  -7    0.93   12.60
 -27   5   7   -4.91   11.41
  26  -4  -6   -8.22   11.14
 -26   4   6   -1.72    9.55
  25  -3  -5    0.13   10.88
 -25   3   5    1.72    9.68
  24  -2  -4    1.59    9.55
 -24   2   4   11.14   13.00
  23  -1  -3  -16.31   14.06
 -23   1   3    4.11    8.89
  22   0  -2   20.56    9.15
 -22   0   2   41.78   11.94
  21   1  -1   -3.98    8.75
 -21  -1   1   14.32    7.56
  20   2   0   33.42    8.49
 -20  -2   0   33.29    7.69
  19   3   1   24.40    7.43
 -19  -3  -1   19.10    6.50
  18   4   2   57.56    7.56
 -18  -4  -2   42.58    7.03
  17   5   3   12.34    6.76
 -17  -5  -3   18.17    8.36
  16   6   4   40.72    6.37
 -16  -6  -4   50.40    7.56
  15   7   5   60.61    6.76
 -15  -7  -5   71.76    5.97
  14   8   6   35.55    9.42
 -14  -8  -6   24.94    7.56
  13   9   7   57.83   10.74
 -13  -9  -7   70.69    7.16
  12  10   8   53.32    7.56
 -12 -10  -8   44.17    6.90
  11  11   9   53.72    8.22
 -11 -11  -9   49.61    8.22
  10  12  10    7.03    8.22
 -10 -12 -10    2.12    8.22
   9  13  11    8.62    9.28
  -9 -13 -11   17.64    9.28
   8  14  12   15.12   10.48
  -8 -14 -12   37.80   10.35
   7  15  13   13.53   11.01
  -7 -15 -13    9.55   11.41
   6  16  14   39.92   18.30
  -6 -16 -14   10.74   15.78
   5  17  15    5.97   10.08
  -5 -17 -15  -11.27   10.74
   4  18  16   14.06   16.18
  -4 -18 -16   -4.11   19.23
   3  19  17   25.20   17.64
  -3 -19 -17    5.97   12.73
   2  20  18   -7.96   12.20
  -2 -20 -18   -5.70   13.93
   1  21  19   -1.59   14.19
  -1 -21 -19   18.17   15.52
   0  22  20    6.50   12.47
   0 -22 -20    2.92   14.19
  -1  23  21  -16.84   13.26
   1 -23 -21  -18.70   16.45
  -2  24  22   11.80   13.79
   2 -24 -22   -5.17   14.19
  -3  25  23   -1.46   11.94
   3 -25 -23    1.06   14.59
  -4  26  24  -17.91   19.50
   4 -26 -24   -1.46   14.19
  -5  27  25   -4.24   11.94
   5 -27 -25  -16.58   15.12
  -6  28  26    7.16    7.56
   6 -28 -26   -6.50   10.35
  -7  29  27   -9.95   13.79
   7 -29 -27    4.11   16.84
  36 -16 -18   -2.79   11.67
 -36  16  18   -7.16   10.74
  35 -15 -17    7.29    7.69
 -35  15  17    3.45    7.83
  34 -14 -16   -1.86    9.15
 -34  14  16    2.39    7.96
  33 -13 -15   -1.46   10.88
 -33  13  15    9.68   10.61
  32 -12 -14   -4.11   10.35
 -32  12  14    3.45    9.15
  31 -11 -13    6.90   11.41
 -31  11  13   -2.12    9.15
  30 -10 -12    5.70   11.54
 -30  10  12    1.06   10.74
  29  -9 -11    0.53   11.94
 -29   9  11    2.79   11.14
  28  -8 -10    4.64   11.80
 -28   8  10    4.38   12.87
  27  -7  -9    9.68   11.14
 -27   7   9    6.90   10.74
  26  -6  -8    7.83   11.80
 -26   6   8   11.94   12.07
  25  -5  -7    2.92   11.14
 -25   5   7    6.50   10.35
  24  -4  -6    5.44   10.21
 -24   4   6    0.93    9.95
  23  -3  -5   -4.11    9.68
 -23   3   5    9.02    8.22
  22  -2  -4    3.58   10.08
 -22   2   4   -2.79   10.21
  21  -1  -3    8.62   14.19
 -21   1   3    8.22    9.28
  20   0  -2   22.15   13.66
 -20   0   2   31.04    9.68
  19   1  -1   32.89    9.15
 -19  -1   1   24.14    7.29
  18   2   0   72.02    8.36
 -18  -2   0   79.85    8.09
  17   3   1    3.45    6.50
 -17  -3  -1    7.56    5.70
  16   4   2    2.65    6.23
 -16  -4  -2    2.79    5.44
  15   5   3    6.50    5.57
 -15  -5  -3    7.16    7.29
  14   6   4   14.06    5.57
 -14  -6  -4   19.10    4.91
  13   7   5   76.80    6.63
 -13  -7  -5   66.19    5.31
  12   8   6   14.06    5.57
 -12  -8  -6   20.03    5.57
  11   9   7   51.20    6.63
 -11  -9  -7   49.47    6.76
  10  10   8   75.73    8.09
 -10 -10  -8   80.51    7.83
   9  11   9   30.37    8.75
  -9 -11  -9   18.97    7.56
   8  12  10   52.26    9.02
  -8 -12 -10   38.99    9.82
   7  13  11    7.83    9.55
  -7 -13 -11    5.97    8.36
   6  14  12   19.50   11.27
  -6 -14 -12   17.64    9.55
   5  15  13   -1.46    9.02
  -5 -15 -13   20.82   15.92
   4  16  14   27.59   10.74
  -4 -16 -14   23.74   11.67
   3  17  15  -30.24   20.03
  -3 -17 -15   18.97   20.29
   2  18  16   -3.85   16.58
  -2 -18 -16   17.91   19.63
   1  19  17   -1.72   12.34
  -1 -19 -17   13.26   13.79
   0  20  18   -6.10   13.93
   0 -20 -18    9.68   13.40
  -1  21  19    1.19   12.87
   1 -21 -19   -8.09   15.12
  -2  22  20  -10.61   14.06
   2 -22 -20    1.86   16.84
  -3  23  21   -3.18   13.00
   3 -23 -21    5.31   15.92
  -4  24  22    7.43   13.93
   4 -24 -22    5.84   18.17
  -5  25  23   -8.09   13.00
   5 -25 -23    6.10   14.06
  -6  26  24   -3.58   11.14
   6 -26 -24   12.07   14.32
  -7  27  25   16.18   10.61
   7 -27 -25   28.38   14.19
  -8  28  26   -8.22   15.92
   8 -28 -26   -8.89   18.44
  -9  29  27   -2.65   14.99
   9 -29 -27    8.22   14.46
  35 -17 -19    6.10   12.87
 -35  17  19   -1.59   11.41
  34 -16 -18    3.98    8.09
 -34  16  18    4.38    8.36
  33 -15 -17   -2.25    9.02
 -33  15  17   -3.71    7.83
  32 -14 -16    1.06   13.13
 -32  14  16   -9.02   11.67
  31 -13 -15   11.94   11.80
 -31  13  15  -15.12   10.35
  30 -12 -14    2.92   12.87
 -30  12  14    5.97   10.74
  29 -11 -13    2.25   11.67
 -29  11  13    6.37   10.08
  28 -10 -12   -1.19   13.53
 -28  10  12    0.40   13.40
  27  -9 -11   -1.86   12.34
 -27   9  11  -14.19   12.20
  26  -8 -10    9.28   13.13
 -26   8  10    1.59   12.07
  25  -7  -9   17.24   11.94
 -25   7   9   11.54   13.13
  24  -6  -8   -2.12   10.21
 -24   6   8    3.98   10.88
  23  -5  -7   11.54   10.35
 -23   5   7    7.43    9.15
  22  -4  -6    6.23   11.80
 -22   4   6    4.11   10.61
  21  -3  -5   23.74   11.41
 -21   3   5   19.63   10.21
  20  -2  -4   25.73    9.28
 -20   2   4   24.54    9.82
  19  -1  -3   26.79    9.15
 -19   1   3   18.83    8.62
  18   0  -2   82.50   13.93
 -18   0   2   79.45    9.55
  17   1  -1    5.17    7.83
 -17  -1   1   -0.93    7.16
  16   2   0  297.63   12.07
 -16  -2   0  279.07   16.84
  15   3   1   -2.79    5.84
 -15  -3  -1   -5.31    5.31
  14   4   2  143.11    7.83
 -14  -4  -2  128.39    7.16
  13   5   3   45.76    8.62
 -13  -5  -3   43.90    5.17
  12   6   4   65.65    8.62
 -12  -6  -4   85.55    5.84
  11   7   5   65.12    6.37
 -11  -7  -5   66.98    5.31
  10   8   6   59.42    7.16
 -10  -8  -6   64.59    6.76
   9   9   7  240.20   11.94
  -9  -9  -7  238.08   12.73
   8  10   8    9.15    7.16
  -8 -10  -8   18.17    7.16
   7  11   9   46.82    8.62
  -7 -11  -9   41.25    8.09
   6  12  10   -8.62    8.09
  -6 -12 -10   -1.59    7.69
   5  13  11   20.03    8.49
  -5 -13 -11   17.77    9.55
   4  14  12   19.50   10.61
  -4 -14 -12    2.25   11.27
   3  15  13   32.10   10.35
  -3 -15 -13   24.01   11.67
   2  16  14   69.90   20.69
  -2 -16 -14   28.91   20.96
   1  17  15   11.80   16.45
  -1 -17 -15   26.93   18.04
   0  18  16   26.53   12.60
   0 -18 -16   18.17   13.26
  -1  19  17    3.05   13.13
   1 -19 -17  -13.00   14.46
  -2  20  18  -13.79   13.26
   2 -20 -18   -5.44   15.39
  -3  21  19   18.30   17.11
  -4  22  20  -20.96   16.05
   4 -22 -20    1.59   17.24
  -5  23  21    6.76   14.59
   5 -23 -21    9.68   16.31
  -6  24  22   15.39   13.26
   6 -24 -22   26.13   16.05
  -7  25  23   -1.33   14.59
   7 -25 -23    7.96   18.30
  -8  26  24   -8.49   13.13
   8 -26 -24   13.13   15.25
  -9  27  25   -2.52   16.84
   9 -27 -25    4.77   13.79
 -10  28  26    1.86   14.32
  10 -28 -26   -8.62   11.80
 -34  18  20    2.52   10.48
  33 -17 -19   -2.92   11.94
 -33  17  19    0.53   10.48
  32 -16 -18    6.10    9.28
 -32  16  18   -4.51    9.02
  31 -15 -17   14.32   11.94
 -31  15  17    5.70    9.95
  30 -14 -16   -8.22   14.72
 -30  14  16   -3.98   11.14
  29 -13 -15   -1.72   13.93
 -29  13  15  -10.08   13.26
  28 -12 -14   -0.53   12.07
 -28  12  14   -4.77   10.48
  27 -11 -13   -2.92   14.19
 -27  11  13   -3.98   13.40
  26 -10 -12  -11.41   13.93
 -26  10  12   14.99   13.00
  25  -9 -11    5.57   15.52
 -25   9  11   15.78   13.93
  24  -8 -10    1.99   13.00
 -24   8  10   -4.91   12.34
  23  -7  -9   17.38   13.93
 -23   7   9    3.71   13.26
  22  -6  -8   20.43   11.94
 -22   6   8   -3.32   11.67
  21  -5  -7   16.31    9.95
 -21   5   7    2.92   10.08
  20  -4  -6   -1.19   11.41
 -20   4   6   -3.32    9.95
  19  -3  -5   -6.37   10.08
 -19   3   5  -10.21   10.35
  18  -2  -4   62.07   10.61
 -18   2   4   63.13   10.08
  17  -1  -3    3.71    8.62
 -17   1   3   12.34    7.83
  16   0  -2  305.06   13.93
 -16   0   2  276.81   13.93
  15   1  -1    2.12    6.50
 -15  -1   1   -3.18    6.10
  14   2   0  118.31    7.69
 -14  -2   0  109.82    7.29
  13   3   1   90.46    6.37
 -13  -3  -1   86.08    6.23
  12   4   2   59.69    5.44
 -12  -4  -2   63.53    7.56
  11   5   3  335.44   11.94
 -11  -5  -3  336.50   11.67
  10   6   4  226.41   15.25
 -10  -6  -4  254.13   14.86
   9   7   5  333.18   19.10
  -9  -7  -5  348.57   19.23
   8   8   6  424.43   25.07
  -8  -8  -6  428.55   23.74
   7   9   7  241.53   13.53
  -7  -9  -7  252.41   13.40
   6  10   8   65.39    8.36
  -6 -10  -8   63.93    9.02
   5  11   9   68.44    8.62
  -5 -11  -9   71.76    9.15
   4  12  10   60.22    8.75
  -4 -12 -10   82.50    9.95
   3  13  11   17.91   10.61
  -3 -13 -11   15.78   13.66
   2  14  12  106.51   12.60
  -2 -14 -12  119.64   12.47
   1  15  13    5.44   13.13
  -1 -15 -13    6.10   22.68
   0  16  14   67.78   14.46
   0 -16 -14   93.91   14.99
  -1  17  15   18.30   13.00
   1 -17 -15   -4.77   19.63
  -2  18  16    2.12   15.65
   2 -18 -16   22.55   21.09
  -3  19  17    9.68   14.32
   3 -19 -17   -3.05   16.18
  -4  20  18    4.64   14.46
   4 -20 -18    5.57   18.83
  -5  21  19    9.95   13.53
   5 -21 -19   -0.13   15.92
  -6  22  20    3.05   14.46
   6 -22 -20    1.46   17.24
  -7  23  21    3.05   14.06
   7 -23 -21    2.12   14.86
  -8  24  22   -6.37   15.52
   8 -24 -22   13.00   17.38
  -9  25  23  -14.72   14.19
   9 -25 -23    0.80   15.25
 -10  26  24  -11.27   12.47
  10 -26 -24   -9.28   14.99
 -11  27  25    0.66   12.07
  11 -27 -25    4.91   15.39
 -12  28  26    9.82   14.19
  12 -28 -26   12.73   13.79
  32 -18 -20    0.53   13.53
 -32  18  20    2.79   13.53
  31 -17 -19   16.84   12.34
 -31  17  19  -11.27   18.57
  30 -16 -18    7.56   10.21
 -30  16  18   -3.05   10.48
  29 -15 -17  -14.72   12.73
 -29  15  17   -4.38   11.94
  28 -14 -16    3.05   14.59
 -28  14  16   -1.59   12.47
  27 -13 -15  -23.48   16.05
 -27  13  15    1.06   13.93
  26 -12 -14   -7.29   13.66
 -26  12  14   -3.58   11.67
  25 -11 -13  -10.61   14.72
 -25  11  13   -3.58   12.73
  24 -10 -12  -11.01   13.13
 -24  10  12   -9.82   12.60
  23  -9 -11    1.72   15.52
 -23   9  11   -8.36   14.32
  22  -8 -10   25.20   13.79
 -22   8  10   -6.50   11.80
  21  -7  -9   20.56   13.40
 -21   7   9   12.20   10.61
  20  -6  -8   16.84   12.87
 -20   6   8  -13.40   12.87
  19  -5  -7   14.99   11.27
 -19   5   7   -9.02   11.14
  18  -4  -6    0.66    9.42
 -18   4   6    5.84    9.15
  17  -3  -5   13.13   10.48
 -17   3   5   10.74   10.61
  16  -2  -4   -5.97    9.02
 -16   2   4   -9.15    8.49
  15  -1  -3   10.88   11.94
 -15   1   3   -2.52    7.43
  14   0  -2  114.73    9.42
 -14   0   2   98.68    7.83
  13   1  -1   29.18    6.10
 -13  -1   1   42.58    6.23
  12   2   0   10.74    4.77
 -12  -2   0   20.69    5.31
  11   3   1    6.37    4.38
 -11  -3  -1   -1.06    4.11
  10   4   2    5.84    4.24
   9   5   3   46.56    6.76
  -9  -5  -3   47.22    6.63
   8   6   4   11.14    4.77
  -8  -6  -4   17.11    4.51
   7   7   5  485.71   24.14
  -7  -7  -5  482.53   25.73
   6   8   6  160.75    9.95
  -6  -8  -6  158.76    9.82
   5   9   7  298.56   13.93
  -5  -9  -7  289.81   14.72
   4  10   8   30.11    9.15
  -4 -10  -8   22.68    9.28
   3  11   9   74.67   10.08
  -3 -11  -9   71.89    9.95
   2  12  10   27.85    9.02
  -2 -12 -10   13.93    9.15
   1  13  11   44.57   10.48
  -1 -13 -11   41.65   11.94
   0  14  12   90.99   12.20
   0 -14 -12   88.47   18.70
  -1  15  13   71.36   19.90
   1 -15 -13   72.42   19.90
  -2  16  14   45.89   14.06
   2 -16 -14   47.88   15.65
  -3  17  15    2.79   15.92
   3 -17 -15    8.22   18.97
  -4  18  16    9.15   13.40
   4 -18 -16   25.73   14.46
  -5  19  17    1.46   13.40
   5 -19 -17    9.55   16.58
  -6  20  18   -2.25   14.06
   6 -20 -18   -8.62   16.05
  -7  21  19    4.11   14.32
   7 -21 -19    6.50   15.92
  -8  22  20    2.39   14.46
   8 -22 -20  -12.34   22.42
  -9  23  21   16.45   14.32
   9 -23 -21   -3.98   16.18
 -10  24  22   -4.24   14.59
  10 -24 -22   17.38   15.65
 -11  25  23   -8.49   13.26
  11 -25 -23    9.42   16.31
 -12  26  24   -6.23   11.80
  12 -26 -24   -1.33   15.78
 -13  27  25   -4.51    8.62
  13 -27 -25   -4.38   14.06
 -14  28  26    2.39   13.40
  14 -28 -26   -0.53   13.66
 -31  19  21    0.93   13.00
  30 -18 -20    4.91    9.68
 -30  18  20   -9.95   14.59
  29 -17 -19    1.59   10.88
 -29  17  19    3.32   10.08
  28 -16 -18   -1.06   14.19
 -28  16  18    6.10   11.27
  27 -15 -17    5.17   14.19
 -27  15  17    1.06   11.27
  26 -14 -16    3.98   13.93
 -26  14  16    1.33   12.60
  25 -13 -15    4.91   17.24
 -25  13  15    1.86   13.53
  24 -12 -14   -1.06   14.32
 -24  12  14   -7.96   12.60
  23 -11 -13  -16.58   15.12
 -23  11  13    7.03   12.47
  22 -10 -12    8.22   13.93
 -22  10  12   14.06   13.13
  21  -9 -11   21.88   14.99
 -21   9  11   13.40   12.73
  20  -8 -10    8.36   11.67
 -20   8  10  -18.04   13.53
  19  -7  -9   34.75   11.54
 -19   7   9   27.85   11.01
  18  -6  -8    2.79   12.20
 -18   6   8    9.42   10.48
  17  -5  -7    7.03    9.42
 -17   5   7   23.61   12.07
  16  -4  -6   51.99   11.54
 -16   4   6   47.62    9.68
  15  -3  -5   19.36    9.95
 -15   3   5    3.85    9.15
  14  -2  -4  145.37   11.27
 -14   2   4  137.01   10.21
  13  -1  -3   85.82    9.02
 -13   1   3   94.17    8.75
  12   0  -2    9.68    6.23
 -12   0   2   19.50    5.97
  11   1  -1    4.51    5.70
 -11  -1   1    4.38    5.31
  10   2   0   46.69    5.17
 -10  -2   0   56.24    7.83
   9   3   1   44.96    4.11
  -9  -3  -1   47.35    4.38
   8   4   2   66.19    6.76
  -8  -4  -2   64.20    4.11
   7   5   3  330.93   12.60
  -7  -5  -3  331.85   12.87
   6   6   4  732.94   34.22
  -6  -6  -4  736.92   35.15
   5   7   5   18.30    5.97
  -5  -7  -5   16.18    6.37
   4   8   6   25.86    7.29
  -4  -8  -6   29.05    7.43
   3   9   7  164.60   11.27
  -3  -9  -7  166.72   11.41
   2  10   8   -7.83    8.22
  -2 -10  -8    0.40   10.21
   1  11   9   80.78   11.01
  -1 -11  -9   85.82   11.27
   0  12  10   90.99   11.14
   0 -12 -10   71.89   12.60
  -1  13  11   20.69   10.88
   1 -13 -11    5.44   12.47
  -2  14  12  141.79   16.05
   2 -14 -12  138.34   16.45
  -3  15  13   25.86   13.00
   3 -15 -13   29.18   15.25
  -4  16  14   11.80   13.40
   4 -16 -14    3.32   13.79
  -5  17  15  -10.48   12.73
   5 -17 -15   -6.37   14.72
  -6  18  16  -16.18   13.40
   6 -18 -16  -10.08   15.39
  -7  19  17    0.00   13.66
   7 -19 -17    2.79   15.78
  -8  20  18    9.82   17.38
   8 -20 -18   -1.06   17.51
  -9  21  19    1.33   13.66
   9 -21 -19    2.65   15.92
 -10  22  20  -10.88   13.66
  10 -22 -20    0.66   16.98
 -11  23  21    7.83   13.26
  11 -23 -21  -11.80   16.31
 -12  24  22    4.51   14.06
  12 -24 -22    0.93   14.99
 -13  25  23    0.80   12.07
  13 -25 -23    5.70   16.18
 -14  26  24    1.72   11.14
  14 -26 -24    1.59   20.96
 -15  27  25   -3.85    8.49
  15 -27 -25    7.56   12.87
  16 -28 -26   33.95   22.95
  30 -20 -22   -1.72    9.28
  29 -19 -21    7.16   12.34
 -29  19  21   -2.52   13.40
  28 -18 -20    1.72   10.74
 -28  18  20    1.33    9.82
  27 -17 -19   -1.46   13.40
 -27  17  19   -6.76   14.46
  26 -16 -18   16.58   14.99
 -26  16  18   -8.09   12.87
  25 -15 -17   16.71   14.72
 -25  15  17    0.53   11.80
  24 -14 -16    0.93   15.12
 -24  14  16   18.57   13.53
  23 -13 -15    8.09   16.18
 -23  13  15   -5.97   14.46
  22 -12 -14   -2.79   14.46
 -22  12  14    9.42   13.00
  21 -11 -13  -10.74   13.79
 -21  11  13   -7.03   12.20
  20 -10 -12   -4.77   14.19
 -20  10  12    2.52   12.60
  19  -9 -11   13.13   14.19
 -19   9  11   -0.66   11.41
  18  -8 -10    2.39   12.20
 -18   8  10   11.54   12.47
  17  -7  -9   46.95   12.47
 -17   7   9   35.15   11.54
  16  -6  -8   39.13   12.07
 -16   6   8   41.38   11.54
  15  -5  -7   72.68   10.08
 -15   5   7   72.02   10.35
  14  -4  -6   19.76    9.42
 -14   4   6   31.97    8.62
  13  -3  -5   44.17    9.02
 -13   3   5   57.96    8.75
  12  -2  -4   57.30    9.42
 -12   2   4   47.75    8.49
  11  -1  -3   17.24    6.90
 -11   1   3   -5.70    6.90
  10   0  -2   52.52    6.90
 -10   0   2   52.13    6.90
   9   1  -1   28.12    5.57
  -9  -1   1   30.24    5.04
   8   2   0   20.03    4.64
  -8  -2   0   25.20    4.24
   6   4   2  131.31   10.21
  -5  -5  -3 2764.79  102.79
   4   6   4   12.34    5.44
  -4  -6  -4   11.54    4.64
   3   7   5  300.15   13.66
  -3  -7  -5  305.19   14.72
   2   8   6  294.58   15.12
  -2  -8  -6  292.59   14.59
   1   9   7  296.04   15.25
  -1  -9  -7  263.15   14.06
   0  10   8  115.66   11.14
   0 -10  -8   94.83   10.88
  -1  11   9   72.82   11.54
   1 -11  -9   80.51   13.00
  -2  12  10   23.21    9.82
   2 -12 -10   25.47   10.74
  -3  13  11   12.73   11.41
   3 -13 -11    6.90   16.71
  -4  14  12   22.28   13.53
   4 -14 -12   11.27   14.06
  -5  15  13   -2.39   12.34
   5 -15 -13   -9.42   12.87
  -6  16  14   44.30   14.46
   6 -16 -14   24.27   14.46
  -7  17  15    2.92   13.00
   7 -17 -15  -10.48   15.25
  -8  18  16    0.53   15.12
   8 -18 -16   -7.56   16.71
  -9  19  17    9.42   13.53
   9 -19 -17    5.97   15.92
 -10  20  18  -20.43   14.86
  10 -20 -18    8.75   17.51
 -11  21  19   -9.95   14.06
  11 -21 -19   -1.72   17.11
 -12  22  20   -4.91   13.53
  12 -22 -20   -1.59   15.65
 -13  23  21    8.22   13.66
  13 -23 -21    2.65   14.99
 -14  24  22   -5.84   13.66
  14 -24 -22    2.65   23.87
 -15  25  23   15.65   11.54
  15 -25 -23   13.66   21.49
 -16  26  24  -10.88   17.38
  16 -26 -24    1.19   20.56
 -17  27  25    5.44   14.32
  17 -27 -25   -8.36   15.25
  28 -20 -22    5.17   14.19
 -28  20  22    1.33   14.19
  27 -19 -21   -0.80    9.68
 -27  19  21   -0.66   12.07
  26 -18 -20    2.52   12.34
 -26  18  20    0.66   13.93
  25 -17 -19   -2.92   14.72
 -25  17  19   11.67   11.54
  24 -16 -18    3.45   17.91
 -24  16  18    4.91   15.52
  23 -15 -17   13.66   14.86
 -23  15  17   11.14   12.73
  22 -14 -16   15.12   14.59
 -22  14  16    3.85   14.06
  21 -13 -15   13.93   14.86
 -21  13  15   -2.25   13.79
  20 -12 -14    0.66   14.72
 -20  12  14   10.08   12.60
  19 -11 -13    6.76   13.26
 -19  11  13   -6.50   12.34
  18 -10 -12   20.03   14.19
 -18  10  12    7.29   12.07
  17  -9 -11   29.45   13.26
 -17   9  11   25.07   11.94
  16  -8 -10    6.23   12.07
 -16   8  10    7.16   10.88
  15  -7  -9   46.02   14.59
 -15   7   9   40.45   13.00
  14  -6  -8   33.69   11.41
 -14   6   8   20.29   11.27
  13  -5  -7   66.98   10.48
 -13   5   7   59.95    9.15
  12  -4  -6   85.42   10.48
 -12   4   6   90.59    9.82
  11  -3  -5  339.95   17.51
 -11   3   5  349.49   24.27
  10  -2  -4    5.97    7.43
 -10   2   4   16.98    6.76
   9  -1  -3   24.54    7.29
  -9   1   3   40.85    5.70
   8   0  -2   18.70    5.97
  -8   0   2   24.40    5.70
   7   1  -1   45.49    4.91
  -7  -1   1   40.85    4.91
   6   2   0  644.74   26.53
  -6  -2   0  665.83   18.44
   5   3   1   11.14    2.39
  -5  -3  -1   14.99    3.58
   4   4   2  541.55   17.38
  -4  -4  -2  572.72   18.83
   3   5   3  107.30    7.83
  -3  -5  -3  113.93    7.96
   2   6   4  113.54    7.96
  -2  -6  -4  106.90    8.49
   1   7   5  215.13   12.07
  -1  -7  -5  209.17   12.60
   0   8   6  331.06   16.58
   0  -8  -6  323.10   17.11
  -1   9   7  301.48   16.18
   1  -9  -7  309.84   16.84
  -2  10   8    3.45    8.49
   2 -10  -8    2.65    9.68
  -3  11   9   63.67   10.08
   3 -11  -9   49.74   11.54
  -4  12  10   84.09   12.20
   4 -12 -10   97.22   11.94
  -5  13  11  -13.26   12.47
   5 -13 -11   12.20   13.79
  -6  14  12   11.54   11.80
   6 -14 -12   28.38   13.00
  -7  15  13    1.86   12.60
   7 -15 -13   16.18   13.93
  -8  16  14    9.82   12.87
   8 -16 -14   -3.85   14.32
  -9  17  15   19.50   12.73
   9 -17 -15    2.79   15.39
 -10  18  16   -6.23   14.32
  10 -18 -16   10.08   23.34
 -11  19  17   16.71   14.19
  11 -19 -17   18.97   22.55
 -12  20  18   -4.91   15.12
  12 -20 -18   19.90   24.54
 -13  21  19    9.82   15.92
  13 -21 -19    7.69   29.45
 -14  22  20   -5.57   14.06
  14 -22 -20   16.31   22.95
 -15  23  21   44.70   31.17
  15 -23 -21    7.16   16.71
 -16  24  22   -3.85   21.62
  16 -24 -22   -3.05   16.05
 -17  25  23   -6.10   19.10
  17 -25 -23   -3.98   16.05
 -18  26  24    3.18   14.99
  18 -26 -24   -4.24   12.20
 -19  27  25   11.27   14.06
  19 -27 -25   -0.93   10.61
  27 -21 -23  -11.67   16.05
  26 -20 -22   -1.86   15.12
 -26  20  22   -6.37   11.01
  25 -19 -21   -2.65   11.41
 -25  19  21   -0.27   10.74
  24 -18 -20   -1.33   14.59
 -24  18  20    1.86   13.66
  23 -17 -19   14.32   14.46
 -23  17  19   -3.18   13.26
  22 -16 -18  -43.77   29.18
 -22  16  18  -12.34   16.31
  21 -15 -17  -10.08   16.31
 -21  15  17    8.22   13.26
  20 -14 -16   12.34   15.52
 -20  14  16    2.65   15.39
  19 -13 -15   19.10   14.99
 -19  13  15    2.39   13.00
  18 -12 -14    6.23   14.32
 -18  12  14   -3.58   12.47
  17 -11 -13   -3.18   15.52
 -17  11  13   -0.27   12.73
  16 -10 -12   17.38   13.13
 -16  10  12   -2.39   11.94
  15  -9 -11   -8.49   13.13
 -15   9  11    6.90   12.20
  14  -8 -10   -2.39   12.34
 -14   8  10    4.51   11.27
  13  -7  -9   98.81   13.00
 -13   7   9   86.21   12.87
  12  -6  -8   11.01    9.68
 -12   6   8   18.04    8.49
  11  -5  -7   79.58   10.88
 -11   5   7   81.70   11.27
  10  -4  -6  295.64   16.98
 -10   4   6  292.06   16.31
   9  -3  -5   53.19    9.02
  -9   3   5   61.94    9.28
   8  -2  -4   69.77    7.96
  -8   2   4   57.96    7.16
   7  -1  -3    3.58    5.97
  -7   1   3  -16.45    9.95
   6   0  -2  631.35   31.30
  -6   0   2  686.92   22.81
   5   1  -1    7.96    2.65
  -5  -1   1   17.24    4.38
   4   2   0  473.77   16.98
   3   3   1  267.26    9.42
  -3  -3  -1  275.88    9.82
   2   4   2  411.17   15.25
  -2  -4  -2  397.11   14.72
   1   5   3   16.31    6.10
  -1  -5  -3    5.04    5.57
   0   6   4  392.07   17.77
   0  -6  -4  358.38   16.98
  -1   7   5  201.74   12.07
   1  -7  -5  194.71   12.34
  -2   8   6  276.15   14.32
   2  -8  -6  258.64   15.12
  -3   9   7  189.01   12.47
   3  -9  -7  172.16   12.87
  -4  10   8   37.54    9.55
   4 -10  -8   42.97   10.61
  -5  11   9   80.78   11.14
   5 -11  -9   94.70   10.74
  -6  12  10   11.54   11.54
   6 -12 -10   19.90   16.71
  -7  13  11    3.32   11.94
   7 -13 -11   15.78   19.23
  -8  14  12   29.58   12.34
   8 -14 -12   32.63   18.17
  -9  15  13    7.03   14.72
   9 -15 -13   14.99   20.82
 -10  16  14   10.35   13.79
  10 -16 -14   37.01   19.23
 -11  17  15  -14.72   24.27
  11 -17 -15    2.65   25.33
 -12  18  16    3.85   18.83
  12 -18 -16   10.08   18.30
 -13  19  17    0.00   21.62
  13 -19 -17  -15.78   17.51
 -14  20  18    9.95   21.88
  14 -20 -18    6.90   17.38
 -15  21  19   -9.15   24.01
  15 -21 -19  -12.47   16.84
 -16  22  20   12.34   13.53
  16 -22 -20   11.27   16.05
 -17  23  21   -4.24   12.87
  17 -23 -21    9.82   15.25
 -18  24  22   -1.19   11.67
  18 -24 -22    1.72   15.25
 -19  25  23    3.32   12.20
  19 -25 -23   -3.85   18.04
  20 -26 -24   12.34   12.73
  26 -22 -24   -2.12   14.46
 -26  22  24    4.91   13.53
  25 -21 -23    0.40   16.98
 -25  21  23   -0.27    9.02
  24 -20 -22    1.72   12.73
 -24  20  22    4.24   10.48
  23 -19 -21   12.73   14.46
 -23  19  21    4.91   12.20
  22 -18 -20   13.93   18.70
 -22  18  20    3.18   14.19
  21 -17 -19    2.39   15.92
 -21  17  19   -8.49   14.19
  20 -16 -18   -3.45   17.11
 -20  16  18   19.36   16.45
  19 -15 -17    3.71   17.51
 -19  15  17    3.71   14.19
  18 -14 -16    6.23   16.58
 -18  14  16   20.96   13.93
  17 -13 -15   -2.92   14.59
 -17  13  15   11.67   13.79
  16 -12 -14   -5.97   13.93
 -16  12  14   15.12   12.60
  15 -11 -13   11.41   18.04
 -15  11  13    2.92   15.12
  14 -10 -12   24.27   13.26
 -14  10  12    9.68   11.94
  13  -9 -11   13.00   12.20
 -13   9  11    9.55   11.54
  12  -8 -10   50.93   13.40
 -12   8  10   60.08   11.67
  11  -7  -9   45.23   11.94
 -11   7   9   43.11   11.27
  10  -6  -8   66.58   11.67
 -10   6   8   67.64   11.80
   9  -5  -7  346.05   18.70
  -9   5   7  372.57   19.36
   8  -4  -6   31.30    9.28
  -8   4   6   24.67    8.36
   7  -3  -5  339.02   18.30
  -7   3   5  361.96   18.17
   6  -2  -4  137.54   11.27
  -6   2   4  132.50   10.08
   5  -1  -3   15.12    5.97
  -5   1   3    8.22    5.44
   4   0  -2  406.40   21.22
   3   1  -1   14.86    1.86
  -3  -1   1   12.60    2.39
  -2  -2   0 3462.72  115.26
   1   3   1   13.53    2.25
  -1  -3  -1   10.74    2.65
   0   4   2  460.51   23.08
   0  -4  -2  415.55   14.46
  -1   5   3    5.04    6.50
   1  -5  -3   -0.53    8.36
  -2   6   4  103.59    9.95
   2  -6  -4  120.83   13.13
  -3   7   5  383.85   19.23
   3  -7  -5  394.19   27.99
  -4   8   6   30.11    8.62
   4  -8  -6   13.00   12.60
  -5   9   7  359.44   19.36
   5  -9  -7  370.58   25.33
  -6  10   8   57.83   11.41
   6 -10  -8   59.29   17.77
  -7  11   9   46.02   14.19
   7 -11  -9   54.25   17.51
  -8  12  10   42.58   16.18
   8 -12 -10   56.10   19.76
  -9  13  11   28.52   17.64
   9 -13 -11   29.05   14.59
 -10  14  12   12.20   16.84
  10 -14 -12   27.99   13.79
 -11  15  13   12.73   24.54
  11 -15 -13   -6.50   14.86
 -12  16  14   19.63   19.90
  12 -16 -14   11.01   16.58
 -13  17  15   10.48   14.19
  13 -17 -15  -17.77   15.52
 -14  18  16   -3.58   15.12
  14 -18 -16  -12.47   16.45
 -15  19  17  -13.26   14.19
  15 -19 -17   -1.59   15.92
 -16  20  18    9.15   17.24
  16 -20 -18   16.58   16.84
 -17  21  19   -4.24   14.19
  17 -21 -19    2.79   17.24
 -18  22  20    3.98   12.87
  18 -22 -20    6.63   16.58
 -19  23  21    2.52   14.19
  19 -23 -21   -9.28   18.44
 -20  24  22   -1.06   12.34
  20 -24 -22    3.18   14.46
 -21  25  23    0.00   12.07
  21 -25 -23  -19.76   13.93
  24 -22 -24    0.80   22.55
 -24  22  24   -0.40   10.48
  23 -21 -23    7.96   18.30
 -23  21  23   -2.12   11.67
  22 -20 -22  -10.21   14.86
 -22  20  22    4.51   10.74
  21 -19 -21    9.15   15.92
 -21  19  21    2.39   11.14
  20 -18 -20   -2.12   17.91
 -20  18  20   -5.84   15.12
  19 -17 -19    1.99   16.84
 -19  17  19   -7.83   14.19
  18 -16 -18   -9.42   16.05
 -18  16  18    4.77   14.46
  17 -15 -17   15.52   17.77
 -17  15  17   31.97   14.32
  16 -14 -16   33.16   15.78
 -16  14  16   18.83   14.99
  15 -13 -15   10.35   16.18
 -15  13  15  -13.26   13.93
  14 -12 -14   25.47   14.59
 -14  12  14   31.17   13.79
  13 -11 -13   -1.06   13.40
 -13  11  13   -1.19   12.07
  12 -10 -12   37.14   13.93
 -12  10  12   37.27   12.07
  11  -9 -11   48.15   13.40
 -11   9  11   52.52   12.20
  10  -8 -10   83.83   13.26
 -10   8  10   89.26   12.47
   9  -7  -9  263.94   16.71
  -9   7   9  266.33   17.24
   8  -6  -8  531.47   25.86
  -8   6   8  499.77   25.07
   7  -5  -7  541.55   23.74
  -7   5   7  538.10   24.67
   6  -4  -6  784.01   44.43
  -6   4   6  848.60   45.36
   4  -2  -4  529.61   32.76
  -4   2   4  558.40   24.01
   3  -1  -3  235.30   12.07
  -3   1   3  268.19   13.40
   1   1  -1   10.61    1.59
  -1   3   1    8.22    3.18
   1  -3  -1   15.92    4.38
  -2   4   2  443.93   19.10
   2  -4  -2  390.21   25.07
  -3   5   3  105.58    9.95
   3  -5  -3  106.51   13.53
  -4   6   4  -21.62   11.80
   4  -6  -4   17.77   10.35
  -5   7   5    1.86   11.14
   5  -7  -5   39.66   10.08
  -7   9   7  275.62   25.73
   7  -9  -7  269.78   17.51
  -8  10   8   20.96   14.59
   8 -10  -8   -0.80   10.88
  -9  11   9   54.91   16.58
   9 -11  -9   36.34   11.80
 -10  12  10   13.26   11.54
  10 -12 -10    9.15   12.87
 -11  13  11   24.01   11.80
  11 -13 -11   16.58   13.93
 -12  14  12   -0.80   14.32
  12 -14 -12    1.06   14.86
 -13  15  13    8.62   12.47
  13 -15 -13   11.14   15.25
 -14  16  14   -9.02   13.66
  14 -16 -14  -11.01   16.05
 -15  17  15  -17.24   14.06
  15 -17 -15    5.84   16.58
 -16  18  16   -5.04   15.65
  16 -18 -16   -7.16   20.16
 -17  19  17    5.04   16.84
  17 -19 -17  -10.61   18.44
 -18  20  18   15.25   15.52
  18 -20 -18   10.48   17.38
 -19  21  19   16.71   15.25
  19 -21 -19   -1.86   17.38
 -20  22  20    7.16   13.00
  20 -22 -20   -0.53   15.39
 -21  23  21   -1.86   12.07
  21 -23 -21  -10.35   16.98
 -22  24  22    3.98   11.67
  22 -24 -22   -0.93   12.73
  23 -25 -23   13.00   14.86
  23 -23 -25   -8.89   16.58
  22 -22 -24    3.58   17.24
 -22  22  24    7.96   10.21
  21 -21 -23    0.66   19.50
 -21  21  23   -1.86   10.88
  20 -20 -22    7.29   14.06
 -20  20  22    2.65   13.00
  19 -19 -21    5.44   14.59
 -19  19  21   -3.98   13.79
  18 -18 -20    2.65   18.70
 -18  18  20    8.49   15.65
  17 -17 -19    0.00   17.24
 -17  17  19  -12.20   14.59
  16 -16 -18    7.03   17.51
 -16  16  18    0.40   14.86
  15 -15 -17   -6.50   16.71
 -15  15  17  -18.70   15.52
  14 -14 -16    5.97   15.39
 -14  14  16    2.92   13.40
  13 -13 -15    8.89   15.25
 -13  13  15   -4.24   13.00
  12 -12 -14   17.77   15.52
 -12  12  14    8.75   14.46
  11 -11 -13   43.24   14.86
 -11  11  13    1.72   12.60
  10 -10 -12    9.02   12.60
 -10  10  12   20.29   12.07
   9  -9 -11    3.05   12.20
  -9   9  11   42.31   10.74
   8  -8 -10   22.68   12.87
  -8   8  10   12.73   12.07
   7  -7  -9  253.86   17.38
  -7   7   9  271.24   17.38
   6  -6  -8  183.70   19.10
  -6   6   8  174.15   17.24
   5  -5  -7    8.36    8.49
  -5   5   7   18.57    7.56
   4  -4  -6    9.55    7.69
  -4   4   6   19.10    9.82
   3  -3  -5  112.87   10.21
  -3   3   5  118.84   14.06
   2  -2  -4  416.74   17.77
  -2   2   4  431.33   26.26
   1  -1  -3   14.59    3.32
  -1   1   3   10.21    4.24
  -2   2   0 3579.44  147.09
   2  -2   0 3127.95   91.78
  -3   3   1  263.28   20.29
   3  -3  -1  237.95   13.26
  -4   4   2  551.37   34.09
   4  -4  -2  554.68   23.74
  -6   6   4  764.91   46.16
   6  -6  -4  779.90   46.95
  -7   7   5  544.20   25.20
   7  -7  -5  548.32   25.86
  -8   8   6  479.21   25.20
   8  -8  -6  479.35   25.73
  -9   9   7  256.38   17.24
   9  -9  -7  230.92   16.31
 -10  10   8   71.89   12.20
  10 -10  -8   91.65   13.53
 -11  11   9   48.68   11.01
  11 -11  -9   60.35   13.66
 -12  12  10   11.41   11.27
  12 -12 -10    9.68   13.66
 -13  13  11    0.27   15.25
  13 -13 -11    8.36   14.32
 -14  14  12   31.30   14.19
  14 -14 -12   29.05   14.72
 -15  15  13   -0.66   14.59
  15 -15 -13    0.80   16.31
 -16  16  14   22.81   15.39
  16 -16 -14   11.67   15.92
 -17  17  15    0.40   15.92
  17 -17 -15   10.74   18.44
 -18  18  16   -1.46   14.46
  18 -18 -16   -3.05   16.45
 -19  19  17   -2.65   16.05
  19 -19 -17   -7.96   19.10
 -20  20  18   -1.86   13.79
  20 -20 -18   -5.70   15.92
 -21  21  19   -1.46   13.93
  21 -21 -19   -5.44   18.57
 -22  22  20    5.57   11.54
  22 -22 -20    7.43   14.46
 -23  23  21   -1.72   10.48
  23 -23 -21   -1.33   13.00
 -24  24  22   -1.46   12.07
  24 -24 -22   13.66   11.41
  21 -23 -25    5.44   17.77
 -21  23  25   -6.50   15.39
  20 -22 -24  -13.40   18.17
 -20  22  24   -1.59   10.61
  19 -21 -23    0.80   13.79
 -19  21  23   10.21   13.66
  18 -20 -22    0.40   23.87
 -18  20  22   -4.51   12.07
  17 -19 -21    3.45   17.64
 -17  19  21  -15.12   14.59
  16 -18 -20    3.85   16.84
 -16  18  20   -2.39   14.46
  15 -17 -19  -31.17   20.82
 -15  17  19    4.11   15.25
  14 -16 -18    0.80   16.18
 -14  16  18    8.22   15.25
  13 -15 -17   -5.84   16.18
 -13  15  17   -4.77   14.99
  12 -14 -16   26.79   15.92
 -12  14  16   30.37   13.66
  11 -13 -15   -5.31   14.72
 -11  13  15    9.95   13.53
  10 -12 -14   13.66   14.19
 -10  12  14    5.44   12.47
   9 -11 -13   12.60   13.40
  -9  11  13    7.43   11.94
   8 -10 -12   61.41   13.66
  -8  10  12   56.64   16.84
   7  -9 -11   25.33   12.87
  -7   9  11   68.44   15.52
   6  -8 -10   60.48   11.27
  -6   8  10   42.31   15.65
   5  -7  -9  371.91   20.16
  -5   7   9  372.97   28.38
   4  -6  -8    0.00    9.82
  -4   6   8   33.16   12.34
   3  -5  -7  313.29   22.95
  -3   5   7  335.04   25.33
   1  -3  -5  -16.84   12.73
  -1   3   5  -16.58   11.67
   0  -2  -4  468.60   23.48
   0   2   4  454.14   17.51
  -2   0  -2 2334.25   91.12
  -3   1  -1    8.62    2.65
   3  -1   1    8.49    2.52
  -4   2   0  513.30   18.70
   4  -2   0  475.76   17.77
  -5   3   1   15.78    6.76
   5  -3  -1   14.46    6.10
  -6   4   2  162.08   15.92
   6  -4  -2  122.29   10.35
  -7   5   3  334.77   17.64
   7  -5  -3  349.63   19.10
  -8   6   4   19.76    8.22
   8  -6  -4   13.00    8.36
  -9   7   5  358.38   19.23
   9  -7  -5  359.18   20.16
 -10   8   6   76.53   11.01
  10  -8  -6   73.88   10.74
 -11   9   7   59.95   10.74
  11  -9  -7   50.14   11.80
 -12  10   8   76.13   11.27
  12 -10  -8   45.49   12.73
 -13  11   9    8.22   11.80
  13 -11  -9   12.87   13.00
 -14  12  10   20.16   12.60
  14 -12 -10   17.77   14.32
 -15  13  11  -17.64   13.79
  15 -13 -11    5.97   14.46
 -16  14  12   31.43   12.73
  16 -14 -12   26.66   14.86
 -17  15  13    0.93   13.66
  17 -15 -13    9.68   17.24
 -18  16  14    0.53   14.72
  18 -16 -14   17.64   17.24
 -19  17  15   -7.96   14.99
  19 -17 -15   -6.37   18.57
 -20  18  16   14.86   14.32
  20 -18 -16    6.23   17.38
 -21  19  17   -6.90   17.51
  21 -19 -17   -4.51   20.29
 -22  20  18   -3.32   13.66
  22 -20 -18   -4.51   15.65
 -23  21  19   -3.45   13.13
  23 -21 -19   -6.37   14.86
 -24  22  20    0.66   10.61
  24 -22 -20   -1.19   12.47
 -25  23  21    5.44    9.42
  25 -23 -21    2.52   13.79
 -26  24  22    0.66   11.94
  26 -24 -22  -13.00   16.45
  20 -24 -26    0.13   11.01
 -20  24  26    1.46    8.36
  19 -23 -25    5.31   19.50
 -19  23  25    0.40   10.48
  18 -22 -24   -2.79   20.43
 -18  22  24    5.84   11.80
  17 -21 -23    7.83   14.86
 -17  21  23   -6.37   12.60
  16 -20 -22    9.55   16.05
 -16  20  22  -11.14   13.53
  15 -19 -21   -3.32   15.78
 -15  19  21   -7.69   13.26
  14 -18 -20   -6.76   16.31
 -14  18  20   -7.29   14.72
  13 -17 -19   12.20   17.11
 -13  17  19   34.88   15.12
  12 -16 -18   -0.80   17.24
 -12  16  18   -7.03   14.19
  11 -15 -17   -4.64   16.45
 -11  15  17  -18.44   19.90
  10 -14 -16  -19.10   15.39
 -10  14  16  -32.10   20.69
   9 -13 -15   17.77   20.56
   8 -12 -14   26.00   14.06
  -8  12  14   27.19   19.23
   7 -11 -13  -24.94   18.97
  -7  11  13   -0.13   17.77
   6 -10 -12   10.74   15.12
  -6  10  12    0.13   11.27
   5  -9 -11   67.11   20.03
  -5   9  11   66.85   10.61
   3  -7  -9  174.95   18.70
  -3   7   9  184.76   12.47
   2  -6  -8  291.27   21.35
  -2   6   8  293.79   15.78
   1  -5  -7  209.03   11.94
  -1   5   7  202.40   12.47
   0  -4  -6  399.23   26.13
   0   4   6  388.75   17.24
  -1  -3  -5   33.03    6.76
   1   3   5   14.59    6.23
  -3  -1  -3  245.51   11.41
   3   1   3  231.98   10.48
  -4   0  -2  439.16   13.79
   4   0   2  448.84   19.90
   5  -1   1    3.18    4.38
  -6   2   0  659.60   24.94
   6  -2   0  700.32   34.88
   7  -3  -1    3.71    6.90
  -8   4   2   56.50    7.56
   8  -4  -2   43.77    7.96
  -9   5   3   54.38    8.09
   9  -5  -3   66.05    9.55
 -10   6   4  310.23   18.04
  10  -6  -4  288.48   24.54
 -11   7   5   71.23   10.21
  11  -7  -5   57.70   10.61
 -12   8   6   16.31    9.55
  12  -8  -6   12.73   10.21
 -13   9   7   87.01   12.07
  13  -9  -7   85.28   13.40
 -14  10   8   -4.77   11.67
  14 -10  -8  -14.59   12.73
 -15  11   9   -1.99   11.01
  15 -11  -9    3.85   12.20
 -16  12  10   -2.52   14.06
  16 -12 -10   12.60   15.39
 -17  13  11    3.85   13.66
  17 -13 -11    0.53   13.40
 -18  14  12    7.16   12.47
  18 -14 -12   12.34   15.12
 -19  15  13    4.64   13.53
  19 -15 -13    1.59   16.05
 -20  16  14   -0.53   15.65
  20 -16 -14    4.11   16.71
 -21  17  15    3.85   15.52
  21 -17 -15    6.10   17.77
 -22  18  16    5.57   13.00
  22 -18 -16   -7.29   15.25
 -23  19  17   -7.03   16.98
  23 -19 -17   -6.10   16.45
 -24  20  18    1.72   20.03
  24 -20 -18   17.24   13.93
 -25  21  19    1.99   11.01
  25 -21 -19    2.52   14.06
 -26  22  20   -2.12    9.68
  26 -22 -20   20.29   13.13
 -27  23  21    2.65    9.95
  27 -23 -21   -1.72   12.34
  18 -24 -26   -1.33   11.27
 -18  24  26    5.97   10.21
  17 -23 -25    1.33   20.96
 -17  23  25    2.39   13.26
  16 -22 -24    1.59   15.52
 -16  22  24   -4.91   13.93
  15 -21 -23   -4.38   16.31
 -15  21  23   13.79   14.19
  14 -20 -22  -14.06   17.11
 -14  20  22    4.11   23.21
  13 -19 -21    7.69   18.04
 -13  19  21   26.00   23.34
  12 -18 -20   -2.65   16.18
 -12  18  20   13.66   26.13
  11 -17 -19  -11.54   15.65
 -11  17  19   -1.19   23.21
 -10  16  18  -12.47   21.49
   9 -15 -17   31.04   24.27
  -9  15  17    3.58   14.46
  -8  14  16   -7.96   13.53
  -7  13  15   30.77   14.32
   6 -12 -14   21.22   18.44
  -6  12  14   20.29   12.07
   5 -11 -13   33.16   17.77
  -5  11  13    3.71   11.41
   4 -10 -12   70.30   12.47
  -4  10  12   79.32   10.74
   3  -9 -11   84.62   12.20
  -3   9  11   81.04   11.27
   2  -8 -10    3.85    9.95
  -2   8  10    8.75    8.36
   1  -7  -9  315.41   16.18
  -1   7   9  305.73   15.92
   0  -6  -8  328.27   17.24
   0   6   8  357.98   17.77
  -1  -5  -7  185.69   12.07
   1   5   7  202.53   12.87
  -2  -4  -6  126.27    9.68
   2   4   6   96.69    8.62
  -3  -3  -5  107.43    8.09
   3   3   5  102.13    9.15
  -4  -2  -4  601.37   22.55
   4   2   4  554.55   20.29
  -5  -1  -3   12.34    6.23
   5   1   3   11.01    4.77
  -6   0  -2  645.40   20.82
   6   0   2  618.08   20.29
   7  -1   1   37.80    6.10
  -8   2   0   34.75    7.29
   8  -2   0   16.58    7.69
  -9   3   1   49.74    8.22
   9  -3  -1   39.92    7.29
 -10   4   2    1.19    7.96
  10  -4  -2   -4.24    7.96
 -11   5   3  310.37   15.78
  11  -5  -3  361.83   16.84
 -12   6   4   90.32   10.61
  12  -6  -4   83.30   11.41
 -13   7   5   82.90   13.00
  13  -7  -5   81.84   12.87
 -14   8   6   35.02   12.34
  14  -8  -6   39.92   11.67
 -15   9   7   53.72   11.01
  15  -9  -7   44.30   11.67
 -16  10   8    4.64   11.14
  16 -10  -8   -3.18   12.87
 -17  11   9    1.99   12.34
  17 -11  -9    2.39   13.53
 -18  12  10    1.46   14.06
  18 -12 -10   10.61   14.99
 -19  13  11   -5.04   13.79
  19 -13 -11   -9.82   15.12
 -20  14  12  -10.21   13.79
  20 -14 -12   -0.93   15.12
 -21  15  13    6.50   13.79
  21 -15 -13  -13.53   17.77
 -22  16  14   16.71   13.53
  22 -16 -14   -2.65   15.65
 -23  17  15   11.80   16.84
  23 -17 -15   -5.31   18.70
 -24  18  16    5.04   13.93
  24 -18 -16   13.53   13.79
 -25  19  17   -5.17   13.66
  25 -19 -17    9.55   14.99
 -26  20  18    1.86   12.20
  26 -20 -18   29.18   15.25
 -27  21  19   -2.25    9.15
  27 -21 -19   -2.92   12.87
 -28  22  20   -3.05    8.75
  28 -22 -20   -1.99   11.01
  17 -25 -27   13.93   14.99
 -17  25  27   14.86   15.39
  16 -24 -26    5.04   20.43
 -16  24  26   -9.95   18.57
  15 -23 -25   -0.66   13.00
 -15  23  25   -8.36   23.21
  14 -22 -24    3.05   14.19
 -14  22  24   12.73   20.96
  13 -21 -23   23.74   22.95
 -13  21  23   -1.86   13.53
  12 -20 -22  -36.47   24.14
 -12  20  22   16.84   13.53
  11 -19 -21   30.24   25.20
 -11  19  21    4.11   13.93
  10 -18 -20   25.07   22.95
 -10  18  20   -8.09   14.19
   9 -17 -19   -8.22   22.15
  -9  17  19    4.91   14.59
   8 -16 -18    3.18   17.11
  -8  16  18   -0.66   14.32
   7 -15 -17   -0.13   14.32
  -7  15  17  -10.48   14.32
   6 -14 -16   16.98   14.99
  -6  14  16   43.37   14.19
   5 -13 -15  -19.90   15.39
  -5  13  15   -2.52   13.40
   4 -12 -14    3.45   12.73
  -4  12  14   15.52   11.80
   3 -11 -13   17.77   12.20
  -3  11  13   -3.05   10.61
   2 -10 -12   28.52   11.27
  -2  10  12   28.52    9.95
   1  -9 -11   84.89   11.94
  -1   9  11   92.71   10.08
   0  -8 -10  102.53   11.27
   0   8  10  110.88   10.88
  -1  -7  -9  282.25   14.99
   1   7   9  313.42   15.92
  -2  -6  -8  292.33   15.39
   2   6   8  293.52   14.86
  -3  -5  -7  307.58   14.99
   3   5   7  319.78   15.65
   4   4   6  -18.04    9.15
  -6  -2  -4  184.36   11.14
   6   2   4  155.58   10.48
  -7  -1  -3   -1.19    4.64
   7   1   3    7.29    7.96
   8   0   2   31.70    7.96
  -9   1  -1   27.19    9.95
   9  -1   1   24.67    6.23
 -10   2   0   55.31    7.29
  10  -2   0   51.46    8.09
 -11   3   1    8.36    6.23
  11  -3  -1   -3.32    6.63
 -12   4   2   60.61    9.82
  12  -4  -2   60.61    8.89
 -13   5   3   50.40    9.28
  13  -5  -3   31.97    9.82
 -14   6   4   23.08    9.82
  14  -6  -4    9.82   10.08
 -15   7   5   67.91   13.00
  15  -7  -5   70.56   14.06
 -16   8   6   40.45   13.53
  16  -8  -6   49.87   14.32
 -17   9   7   42.05   12.34
  17  -9  -7   19.10   13.26
 -18  10   8    4.24   11.94
  18 -10  -8  -10.48   12.87
 -19  11   9   15.12   12.07
  19 -11  -9    7.16   13.40
 -20  12  10  -14.32   14.99
  20 -12 -10    7.29   15.39
 -21  13  11   -7.29   14.06
  21 -13 -11   -5.31   16.18
 -22  14  12    3.45   14.06
  22 -14 -12   -8.62   16.05
 -23  15  13    7.56   14.32
  23 -15 -13    3.71   16.58
 -24  16  14   -6.23   13.26
  24 -16 -14   -3.85   14.72
 -25  17  15   -7.43   16.71
  25 -17 -15   22.42   18.30
 -26  18  16   -6.10   11.80
  26 -18 -16    7.56   12.47
 -27  19  17    2.39   11.54
  27 -19 -17    4.77   12.87
 -28  20  18    6.23   10.61
  28 -20 -18    2.39   13.13
 -29  21  19   -7.96    9.42
  29 -21 -19  -11.67   22.28
 -30  22  20    7.16   12.20
  30 -22 -20    3.98   11.14
  15 -25 -27    1.33   21.22
 -15  25  27   -4.64   17.64
  14 -24 -26    1.86   21.49
 -14  24  26   -2.39   11.94
  13 -23 -25   21.09   24.54
 -13  23  25   -8.36   13.53
  12 -22 -24   -2.65   16.31
 -12  22  24    6.90   14.46
  11 -21 -23   -3.05   16.18
 -11  21  23    0.93   14.19
  10 -20 -22   13.79   18.70
 -10  20  22  -14.99   16.31
   9 -19 -21    0.40   15.65
  -9  19  21    6.50   13.93
   8 -18 -20   -0.40   17.38
  -8  18  20   -4.11   13.79
   7 -17 -19    7.29   16.31
  -7  17  19    4.11   14.99
   6 -16 -18   11.54   15.25
  -6  16  18    3.85   14.06
   5 -15 -17   -9.68   15.25
  -5  15  17    7.03   12.87
   4 -14 -16   25.07   14.72
  -4  14  16   22.95   13.40
   3 -13 -15   41.38   15.92
  -3  13  15   33.29   11.54
   2 -12 -14  136.61   14.86
  -2  12  14  137.28   13.79
   1 -11 -13  101.07   15.78
  -1  11  13   85.02   13.00
   0 -10 -12   96.03   10.88
   0  10  12  119.64   10.61
  -1  -9 -11   90.86   11.94
   1   9  11  116.19   12.73
  -2  -8 -10   10.08    8.49
   2   8  10    4.24    9.15
  -3  -7  -9  187.81   12.87
   3   7   9  154.65   12.07
  -4  -6  -8    2.65    8.09
   4   6   8   18.44    7.83
  -5  -5  -7    4.77    5.84
   5   5   7   18.57    5.97
  -6  -4  -6  702.70   26.00
   6   4   6  702.70   25.33
  -7  -3  -5  337.96   15.39
   7   3   5  318.19   20.69
  -8  -2  -4   61.41    7.69
   8   2   4   66.72    6.10
  -9  -1  -3   47.22    5.70
   9   1   3   40.32    5.57
 -10   0  -2   53.58    6.90
  10   0   2   50.80    9.68
 -11   1  -1    7.16    5.17
  11  -1   1    4.38    6.23
 -12   2   0   25.47    6.37
  12  -2   0   -7.56    9.15
 -13   3   1   87.67    7.96
  13  -3  -1   89.66    9.82
 -14   4   2  142.45   10.48
  14  -4  -2  135.82   10.74
 -15   5   3   -1.72    9.02
  15  -5  -3    2.79    9.15
 -16   6   4   51.20   11.27
  16  -6  -4   62.21   11.94
 -17   7   5   12.07   12.07
  17  -7  -5   21.75   10.35
 -18   8   6    7.69   13.13
  18  -8  -6   -2.52   14.06
 -19   9   7   21.22   13.79
  19  -9  -7   32.36   15.25
 -20  10   8    5.97   11.27
  20 -10  -8  -10.61   12.07
 -21  11   9    7.96   11.80
  21 -11  -9   13.13   13.26
 -22  12  10   -1.33   14.59
  22 -12 -10   -1.46   15.52
 -23  13  11    2.12   13.66
  23 -13 -11   -6.10   18.17
 -24  14  12   -4.38   14.32
  24 -14 -12    7.83   16.98
 -25  15  13   -0.13   14.99
  25 -15 -13   -3.05   15.12
 -26  16  14   -0.80   11.67
  26 -16 -14    1.33   14.99
 -27  17  15   -1.46   10.48
  27 -17 -15  -14.06   13.13
 -28  18  16    1.33    9.15
  28 -18 -16    7.03   19.10
 -29  19  17   -6.37   10.74
  29 -19 -17    0.13   12.73
 -30  20  18    1.06    8.36
  30 -20 -18   -1.59   14.06
 -31  21  19   -1.72   12.20
  31 -21 -19   -3.71   17.64
  14 -26 -28    3.58   14.32
 -14  26  28    1.72   11.94
  13 -25 -27    5.84   13.00
 -13  25  27   -1.86    9.15
  12 -24 -26   -4.11   13.79
 -12  24  26   -3.85   10.88
  11 -23 -25    1.59   16.84
 -11  23  25    0.27   12.07
  10 -22 -24   -4.24   16.31
 -10  22  24    9.68   14.59
   9 -21 -23    3.98   16.31
  -9  21  23    5.97   14.72
   8 -20 -22  -15.52   18.70
  -8  20  22   -6.76   15.39
   7 -19 -21   20.16   17.91
  -7  19  21    9.68   13.53
   6 -18 -20  -12.20   16.84
  -6  18  20    2.12   15.52
   5 -17 -19   10.08   14.99
  -5  17  19    2.65   14.46
   4 -16 -18  -13.93   15.78
  -4  16  18   -5.57   13.26
   3 -15 -17    1.86   18.97
  -3  15  17   -7.16   12.34
   2 -14 -16   20.56   24.54
  -2  14  16   80.51   22.95
   1 -13 -15   10.88   13.13
  -1  13  15   28.52   12.47
   0 -12 -14  111.81   13.93
   0  12  14   97.89   12.34
  -1 -11 -13   40.19   11.67
   1  11  13   27.19   10.48
  -2 -10 -12   21.75   10.61
   2  10  12   38.86   10.74
  -3  -9 -11   72.68   10.74
   3   9  11   84.75   10.08
  -4  -8 -10   -1.46    9.42
   4   8  10  -24.01    9.28
  -5  -7  -9  279.07   13.66
   5   7   9  304.53   15.12
  -6  -6  -8  159.56   16.45
   6   6   8  170.57   11.94
  -7  -5  -7  481.20   26.13
   7   5   7  450.30   17.38
  -8  -4  -6   11.01    5.70
   8   4   6   24.54    7.56
  -9  -3  -5   54.65    9.95
   9   3   5   69.77    6.50
 -10  -2  -4   17.38    5.17
  10   2   4    4.51    5.44
 -11  -1  -3    1.59    5.57
  11   1   3    5.97    5.84
 -12   0  -2   13.66    6.63
  12   0   2    0.66    6.76
 -13   1  -1   48.54    9.42
  13  -1   1   47.88    7.69
 -14   2   0  126.40    9.95
  14  -2   0  124.81    9.68
 -15   3   1   16.05    8.09
  15  -3  -1    4.77    7.96
 -16   4   2   -1.46    7.96
  16  -4  -2   -2.79    9.95
 -17   5   3   16.84   11.27
  17  -5  -3   20.29   10.21
 -18   6   4   16.45   11.80
  18  -6  -4    1.59   11.54
 -19   7   5   35.81   11.41
  19  -7  -5   -0.40   11.27
 -20   8   6  -11.41   11.27
  20  -8  -6   -0.27   13.13
 -21   9   7   19.90   12.34
  21  -9  -7   21.22   14.99
 -22  10   8   10.48   12.47
  22 -10  -8   11.27   15.78
 -23  11   9    4.38   12.47
  23 -11  -9   -3.45   14.19
 -24  12  10   10.61   13.66
  24 -12 -10   -1.46   15.25
 -25  13  11   -0.93   15.39
  25 -13 -11   -8.89   17.38
 -26  14  12   -4.11   13.79
  26 -14 -12   17.64   16.98
 -27  15  13  -11.41   12.73
  27 -15 -13    7.43   13.66
 -28  16  14   -1.33   10.35
  28 -16 -14    0.93   13.53
 -29  17  15   -0.27    9.82
  29 -17 -15   -2.65   12.34
 -30  18  16   -0.27   10.88
  30 -18 -16    9.55   13.53
 -31  19  17    5.57   11.54
  31 -19 -17    6.37   23.34
 -32  20  18    9.42   11.80
  32 -20 -18   -8.75   18.97
  12 -26 -28   -2.25   11.67
 -12  26  28   -9.68   18.70
  11 -25 -27    0.80   14.99
 -11  25  27   -5.31   20.29
  10 -24 -26   -9.15   14.32
 -10  24  26   -2.65   19.23
   9 -23 -25  -18.04   17.38
  -9  23  25    0.93   12.60
   8 -22 -24    1.99   16.31
  -8  22  24   14.72   13.66
   7 -21 -23   13.93   23.34
  -7  21  23    6.76   16.31
   6 -20 -22    7.96   17.91
  -6  20  22    2.12   16.84
   5 -19 -21   13.53   16.58
  -5  19  21   10.74   13.93
   4 -18 -20    5.84   18.17
  -4  18  20    8.09   16.05
   3 -17 -19  -16.18   15.25
  -3  17  19    8.49   13.13
   2 -16 -18   14.19   14.06
  -2  16  18   14.59   12.60
   1 -15 -17   27.72   25.47
  -1  15  17   29.84   23.48
   0 -14 -16   69.24   18.97
   0  14  16  115.00   18.70
   1  13  15   77.59   16.45
  -2 -12 -14  122.82   14.06
   2  12  14  139.93   13.00
  -4 -10 -12   70.96   11.01
   4  10  12   79.45   10.88
  -5  -9 -11   81.57    9.95
   5   9  11   54.12    8.89
  -6  -8 -10   64.73   11.41
   6   8  10   56.64   12.20
  -7  -7  -9  241.40   13.66
   7   7   9  235.16   12.60
  -8  -6  -8  386.23   16.58
   8   6   8  392.20   17.38
  -9  -5  -7  309.31   14.19
 -10  -4  -6  281.32   12.20
  10   4   6  274.82   12.60
 -11  -3  -5  345.78   13.26
  11   3   5  369.39   14.46
 -12  -2  -4   66.05    9.02
  12   2   4   78.25   10.21
 -13  -1  -3   86.74    8.22
  13   1   3   75.60    7.16
 -14   0  -2  146.03    8.89
  14   0   2  150.81   15.52
 -15   1  -1    0.80    7.16
  15  -1   1    5.97    8.22
 -16   2   0  311.16   14.06
  16  -2   0  324.29   14.99
 -17   3   1    0.53   11.14
  17  -3  -1   10.48   14.32
 -18   4   2   65.12   10.88
  18  -4  -2   57.83   10.48
 -19   5   3    5.04    8.75
  19  -5  -3   16.58   10.88
 -20   6   4   -0.93   10.61
  20  -6  -4    4.77   12.60
 -21   7   5    2.12   11.41
  21  -7  -5    9.55   11.41
 -22   8   6    3.71   11.14
  22  -8  -6    2.39   11.80
 -23   9   7    4.91   12.60
  23  -9  -7   -3.58   13.53
 -24  10   8   -0.66   13.53
  24 -10  -8   -0.53   13.53
 -25  11   9   -4.51   13.00
  25 -11  -9    1.46   14.46
 -26  12  10   -0.13   12.47
  26 -12 -10    9.28   13.53
 -27  13  11   -5.84   13.00
  27 -13 -11   -1.06   14.99
 -28  14  12   -1.46   13.66
  28 -14 -12  -15.52   16.05
 -29  15  13    7.83   11.27
  29 -15 -13   -0.40   12.07
 -30  16  14   11.67   11.01
  30 -16 -14    8.49   11.80
 -31  17  15   -5.70    8.75
  31 -17 -15   -5.04   11.41
 -32  18  16   -2.12    9.95
  32 -18 -16   -1.59   22.95
 -33  19  17    6.76   15.78
  33 -19 -17    3.18   22.15
  11 -27 -29    9.82   14.32
  10 -26 -28   11.94   11.27
 -10  26  28  -14.86   17.24
   9 -25 -27    6.76   13.93
  -9  25  27  -20.16   18.97
   8 -24 -26   -5.17   15.52
  -8  24  26  -13.13   19.90
   7 -23 -25   -8.62   17.11
  -7  23  25    7.56   13.79
   6 -22 -24   -0.93   17.51
  -6  22  24   -1.86   13.93
   5 -21 -23   -0.66   16.58
  -5  21  23   10.74   14.72
   4 -20 -22    2.92   16.18
  -4  20  22   -2.12   13.79
   3 -19 -21  -14.46   15.25
  -3  19  21   11.94   14.59
   2 -18 -20   -3.45   15.12
  -2  18  20   11.54   13.00
   1 -17 -19   -2.25   14.32
  -1  17  19    7.96   13.00
   0 -16 -18   26.66   24.01
   0  16  18   29.05   13.93
  -1 -15 -17   11.27   18.83
   1  15  17   36.34   18.44
  -2 -14 -16   40.72   12.34
   2  14  16   34.62   11.94
  -3 -13 -15   17.64   16.84
   3  13  15   14.86   15.12
  -4 -12 -14   27.06   10.74
   4  12  14    7.69    9.82
  -5 -11 -13    3.98   10.48
   5  11  13    6.90    8.49
  -6 -10 -12   -6.76    9.02
   6  10  12    5.44    8.62
  -7  -9 -11   55.71    8.89
   7   9  11   50.67    8.75
  -8  -8 -10   15.92    7.43
   8   8  10    8.75    8.36
  -9  -7  -9  222.70   13.13
   9   7   9  222.43   12.73
 -10  -6  -8   67.38    7.69
  10   6   8   60.22   12.20
 -11  -5  -7   91.78    8.09
  11   5   7   82.23    8.09
 -12  -4  -6  110.62    7.83
  12   4   6   94.83    7.43
 -13  -3  -5   44.30    8.09
  13   3   5   40.19    6.63
 -14  -2  -4  137.54    8.49
  14   2   4  126.67    8.49
 -15  -1  -3   -4.24    6.90
  15   1   3   -0.40    7.56
 -16   0  -2  307.71   19.23
 -17   1  -1   14.59   12.20
  17  -1   1   16.05    8.62
 -18   2   0   88.87    9.15
  18  -2   0   90.86   10.61
 -19   3   1   35.02    9.82
  19  -3  -1   22.42   11.01
 -20   4   2    5.31    9.42
  20  -4  -2  -11.14   17.77
 -21   5   3   22.15   11.14
  21  -5  -3   27.99   12.20
 -22   6   4   -5.70   11.41
  22  -6  -4    0.53   12.20
 -23   7   5   31.57   11.01
  23  -7  -5   13.66   11.41
 -24   8   6    7.16   12.60
  24  -8  -6  -16.18   14.19
 -25   9   7   10.74   11.67
  25  -9  -7    7.29   13.13
 -26  10   8   -0.53   12.47
  26 -10  -8   -8.75   14.46
 -27  11   9   -4.11   14.72
  27 -11  -9    6.76   14.19
 -28  12  10   -0.80   13.66
  28 -12 -10  -12.73   16.05
 -29  13  11    0.00   10.61
  29 -13 -11    1.19   12.87
 -30  14  12   -3.05   10.74
  30 -14 -12  -12.20   19.10
 -31  15  13   -3.85   11.01
  31 -15 -13  -13.26   13.26
 -32  16  14   -1.46    9.68
  32 -16 -14   -1.33   11.54
 -33  17  15   -5.70    9.02
  33 -17 -15   -3.45    9.55
 -34  18  16   -2.52    7.96
  34 -18 -16   10.88   18.97
  35 -19 -17    3.71   13.53
   9 -27 -29    7.16   13.93
  -9  27  29    3.32   12.87
   8 -26 -28    3.98   10.88
  -8  26  28   19.23   20.03
   7 -25 -27   10.35   14.06
  -7  25  27   -3.71    8.75
   6 -24 -26   -2.12   16.18
  -6  24  26    8.75   11.80
   5 -23 -25   -4.64   18.30
  -5  23  25   -1.72   12.47
   4 -22 -24  -13.66   15.78
  -4  22  24   -6.37   13.13
   3 -21 -23    4.11   15.78
  -3  21  23    4.24   13.79
   2 -20 -22  -16.58   14.99
  -2  20  22   -3.05   13.53
   1 -19 -21  -20.43   21.75
  -1  19  21    9.55   14.19
   0 -18 -20  -11.01   21.09
   0  18  20   19.10   26.00
  -1 -17 -19  -12.73   22.81
   1  17  19   -7.03   17.51
  -2 -16 -18   -0.80   18.17
   2  16  18   14.06   16.71
  -3 -15 -17    2.52   17.77
   3  15  17   28.25   15.92
  -4 -14 -16   20.69   15.78
   4  14  16   34.75   16.31
  -5 -13 -15   -8.09   10.48
   5  13  15    6.37    9.95
  -6 -12 -14   21.75    9.95
   6  12  14   25.60    9.82
  -7 -11 -13    5.31    9.42
   7  11  13   23.48    8.89
  -8 -10 -12   52.52   11.14
   8  10  12   36.34   10.35
  -9  -9 -11   29.18    7.96
   9   9  11   31.04    8.22
 -10  -8 -10   79.85    9.68
  10   8  10   70.96    8.22
 -11  -7  -9   44.04    7.43
  11   7   9   25.33   11.14
 -12  -6  -8    8.62    6.23
  12   6   8   16.71    7.16
 -13  -5  -7   64.20   10.21
  13   5   7   70.30    7.56
 -14  -4  -6   31.83    6.50
  14   4   6   18.44    6.76
 -15  -3  -5   23.61    8.62
  15   3   5    3.85    7.29
 -16  -2  -4    3.98    6.63
  16   2   4   -3.71    7.69
 -17  -1  -3   11.67    7.16
  17   1   3   15.92    8.62
 -18   0  -2   77.33    9.42
  18   0   2   77.46    9.55
 -19   1  -1   40.85   13.00
  19  -1   1   31.17    9.68
 -20   2   0   50.27    9.42
  20  -2   0   40.32    9.95
 -21   3   1    3.71   10.61
  21  -3  -1   10.88   11.41
 -22   4   2    9.15   10.61
  22  -4  -2   -5.57   11.94
 -23   5   3    6.37   10.74
  23  -5  -3    5.31   10.48
 -24   6   4   -8.09   10.08
  24  -6  -4  -11.27   10.48
 -25   7   5    0.80   11.41
  25  -7  -5    0.27   12.47
 -26   8   6    1.59   11.27
  26  -8  -6    2.25   12.34
 -27   9   7    4.38   13.00
  27  -9  -7   -1.46   13.66
 -28  10   8   -0.13   11.54
  28 -10  -8   -8.62   15.12
 -29  11   9   -0.80   11.54
  29 -11  -9   -6.90   14.06
 -30  12  10   -7.69   11.14
  30 -12 -10    0.53   12.20
 -31  13  11  -10.48   11.14
  31 -13 -11    3.18   22.68
 -32  14  12   -3.58    8.75
  32 -14 -12   -2.25   10.61
 -33  15  13   -2.92   10.74
  33 -15 -13    3.71   12.20
 -34  16  14    1.33    8.75
  34 -16 -14  -12.73   18.30
 -35  17  15    6.63    6.50
  35 -17 -15    5.44    9.15
   7 -27 -29    1.59   17.91
  -7  27  29    2.25   19.90
   6 -26 -28    1.99   15.25
  -6  26  28   -1.19   10.08
   5 -25 -27    2.52   13.26
  -5  25  27    3.05   11.14
   4 -24 -26   -9.42   14.19
  -4  24  26    8.09   11.67
   3 -23 -25   -3.45   14.99
  -3  23  25    4.51   15.25
   2 -22 -24   -7.56   18.44
  -2  22  24   -4.64   14.86
   1 -21 -23   12.34   16.31
  -1  21  23    6.50   14.99
   0 -20 -22  -48.01   23.21
   0  20  22   33.16   21.22
  -1 -19 -21    5.17   26.93
   1  19  21   -3.32   24.40
  -2 -18 -20   14.59   21.35
   2  18  20  -12.34   19.50
  -3 -17 -19   13.66   18.70
   3  17  19   20.69   17.77
  -4 -16 -18    5.57   17.91
   4  16  18    1.33   17.77
  -5 -15 -17   16.31   12.07
   5  15  17  -20.43   11.27
  -6 -14 -16   21.35   11.80
   6  14  16   24.54   11.41
  -7 -13 -15    5.31   11.80
   7  13  15   -6.63   11.80
  -8 -12 -14   28.25   10.88
   8  12  14    8.36    9.55
  -9 -11 -13   18.97    9.02
   9  11  13   13.93    7.83
 -10 -10 -12   -0.66    9.82
  10  10  12    8.75    8.62
 -11  -9 -11   44.43    9.28
  11   9  11   27.46    9.28
 -12  -8 -10   40.85    7.69
  12   8  10   35.94   13.66
 -13  -7  -9   64.20    8.22
  13   7   9   72.02    8.75
 -14  -6  -8   35.41   11.01
  14   6   8   34.62   11.80
 -15  -5  -7   82.90    7.69
  15   5   7   64.06   11.41
 -16  -4  -6   36.08    8.09
  16   4   6   47.22    7.96
 -17  -3  -5    5.97    9.95
  17   3   5   20.96    7.43
 -18  -2  -4   63.27    7.69
  18   2   4   66.58    9.55
 -19  -1  -3   28.52    8.49
  19   1   3   27.72    9.15
 -20   0  -2   33.95    8.89
  20   0   2   42.84    9.68
 -21   1  -1    0.53    7.96
  21  -1   1   22.15    9.95
 -22   2   0    2.52   10.35
  22  -2   0   18.30    9.68
 -23   3   1    2.65    8.49
  23  -3  -1   10.21   10.61
 -24   4   2    7.69   10.21
  24  -4  -2    8.62   11.41
 -25   5   3   -3.58   14.99
  25  -5  -3    5.57   11.80
 -26   6   4    4.64   11.14
  26  -6  -4    4.24   12.73
 -27   7   5   -9.42   17.51
  27  -7  -5   10.08   13.13
 -28   8   6   11.94   10.74
  28  -8  -6  -14.32   21.49
 -29   9   7   11.54   11.27
  29  -9  -7  -13.26   12.34
 -30  10   8   -1.59   12.87
  30 -10  -8   -9.95   12.60
 -31  11   9    0.13   10.88
  31 -11  -9    8.36   12.47
 -32  12  10   13.93   10.08
  32 -12 -10   -5.17   12.20
 -33  13  11    1.86   10.35
  33 -13 -11    8.36    9.95
 -34  14  12   -0.40   10.48
  34 -14 -12    1.86   11.14
 -35  15  13    2.39    7.83
  35 -15 -13   19.23   13.40
 -36  16  14    1.72    8.62
  36 -16 -14   -3.85   13.26
  -6  28  30    1.33   10.08
   5 -27 -29    3.71    7.96
  -5  27  29   -0.80    8.62
   4 -26 -28   12.34   11.41
  -4  26  28    5.84   11.54
   3 -25 -27   10.48   13.00
  -3  25  27    1.86   10.21
   2 -24 -26    4.77   14.86
  -2  24  26   -0.40   12.34
   1 -23 -25   -3.45   15.12
  -1  23  25  -12.73   12.20
   0 -22 -24   17.77   14.59
   0  22  24   -3.45   13.13
  -1 -21 -23   21.22   13.66
   1  21  23    3.71   14.32
  -2 -20 -22  -45.76   26.93
   2  20  22  -35.55   22.02
  -3 -19 -21    2.65   19.50
   3  19  21  -27.32   19.36
  -4 -18 -20   23.21   19.23
   4  18  20    9.42   19.10
  -5 -17 -19    7.43   21.75
   5  17  19   -4.24   21.35
  -6 -16 -18   -1.46   12.20
   6  16  18    3.05   10.61
  -7 -15 -17    6.10   19.50
   7  15  17   -0.40   11.54
  -8 -14 -16   -3.71   12.47
   8  14  16   21.09   11.27
  -9 -13 -15    0.00   12.20
   9  13  15   10.74   14.19
 -10 -12 -14   12.07    9.28
  10  12  14   33.03   10.08
 -11 -11 -13   11.54   10.35
  11  11  13   31.43   10.21
 -12 -10 -12   12.47    8.89
  12  10  12    9.42    9.55
 -13  -9 -11    3.32    8.62
  13   9  11   16.71   13.13
 -14  -8 -10   10.35    7.16
  14   8  10    5.44    8.22
 -15  -7  -9   28.38   10.88
  15   7   9   42.97    7.69
 -16  -6  -8   52.26   10.88
  16   6   8   56.50    8.62
 -17  -5  -7   18.04    7.03
  17   5   7   25.73    7.29
 -18  -4  -6    2.25    6.23
 -19  -3  -5    6.37    7.56
  19   3   5    8.22    8.22
 -20  -2  -4   17.77    9.02
  20   2   4    7.29    8.89
 -21  -1  -3   -0.66    7.43
  21   1   3    1.99    8.89
 -22   0  -2   19.90    8.89
  22   0   2   27.19    9.42
 -23   1  -1   15.12   10.08
  23  -1   1   11.80   15.25
 -24   2   0    8.22    9.15
  24  -2   0   -8.22    9.82
 -25   3   1   -2.92    9.82
  25  -3  -1    3.71   11.01
 -26   4   2   -1.72    9.82
  26  -4  -2   12.73   11.27
 -27   5   3   -2.65   12.34
  27  -5  -3   -1.19   11.27
 -28   6   4   -5.57    9.82
  28  -6  -4    3.05   10.35
 -29   7   5    8.75   13.40
  29  -7  -5   -7.69   11.27
 -30   8   6   -1.33   11.54
  30  -8  -6    5.84   12.07
 -31   9   7   -9.02   10.61
  31  -9  -7   -2.65   11.41
 -32  10   8    4.77   10.08
  32 -10  -8   -4.38   12.34
 -33  11   9   -2.39   18.97
  33 -11  -9   -2.25   11.41
 -34  12  10   -4.77   10.48
  34 -12 -10    2.25   10.21
 -35  13  11    5.17    9.02
  35 -13 -11   -2.12   11.67
 -36  14  12   -0.13    7.16
  36 -14 -12    5.44   11.01
 -37  15  13    7.56   15.78
  37 -15 -13    5.44   11.94
 -38  16  14    1.33   11.94
  -4  28  30    0.66    7.83
   3 -27 -29    2.79    7.16
  -3  27  29    6.90    8.62
   2 -26 -28    2.65    9.28
  -2  26  28    4.64   10.08
   1 -25 -27  -12.07   10.61
  -1  25  27    6.10   12.07
   0 -24 -26   -1.86   13.66
   0  24  26   -1.19   11.14
  -1 -23 -25   15.25   14.06
   1  23  25   -8.62   11.41
  -2 -22 -24    2.25   23.34
   2  22  24   21.88   24.54
  -3 -21 -23    4.11   18.17
   3  21  23    0.13   12.47
  -4 -20 -22  -16.58   19.76
   4  20  22    0.66   18.57
  -5 -19 -21   11.54   23.21
   5  19  21   -5.97   21.62
  -6 -18 -20   -1.86   19.23
   6  18  20  -20.82   17.11
  -7 -17 -19   -8.75   12.20
   7  17  19   12.87   10.74
  -8 -16 -18   -4.91   11.94
   8  16  18  -12.07   11.54
  -9 -15 -17    5.70    9.15
   9  15  17   14.99    9.82
 -10 -14 -16    8.22    8.89
  10  14  16    8.09   10.48
 -11 -13 -15   -1.59    9.42
  11  13  15    8.49   10.48
 -12 -12 -14   -3.05    9.15
  12  12  14   -0.53    8.22
 -13 -11 -13   14.19    9.15
  13  11  13   -3.18    9.02
 -14 -10 -12   14.32    9.15
  14  10  12    8.36   13.79
 -15  -9 -11    7.69    7.96
  15   9  11    3.85    7.96
 -16  -8 -10   -3.05    7.43
  16   8  10   -2.65    7.83
 -17  -7  -9   28.91    7.43
  17   7   9   19.10    8.22
 -18  -6  -8    5.97    7.16
  18   6   8  -14.32   12.20
 -19  -5  -7   15.25    7.56
  19   5   7   11.14    8.36
 -20  -4  -6    0.00   10.88
  20   4   6    1.59    8.36
 -21  -3  -5   15.25    7.29
  21   3   5   25.20    9.82
 -22  -2  -4   12.87    7.83
  22   2   4   -6.37    9.55
 -23  -1  -3    3.05    8.22
  23   1   3    4.64    9.82
 -24   0  -2    3.58    8.49
  24   0   2   11.14    9.42
 -25   1  -1    1.72    7.83
  25  -1   1   12.20    9.95
 -26   2   0    0.66    9.42
  26  -2   0   -8.89   10.21
 -27   3   1   20.03    9.82
  27  -3  -1    7.29   11.27
 -28   4   2   -0.93   10.35
  28  -4  -2    8.22   11.14
 -29   5   3   -0.66   11.14
  29  -5  -3    7.03   11.80
 -30   6   4    4.77   11.01
  30  -6  -4   -1.06   10.74
 -31   7   5   -8.49   13.26
  31  -7  -5   11.41   11.27
 -32   8   6    1.19    9.28
  32  -8  -6  -14.46   12.20
 -33   9   7   -5.04    7.16
  33  -9  -7   11.54   11.80
 -34  10   8    5.04   10.88
  34 -10  -8    2.65   11.01
 -35  11   9   -6.76   10.08
  35 -11  -9   -5.44   10.35
 -36  12  10    3.58    8.62
  36 -12 -10    6.10   14.86
 -37  13  11   -0.27    8.89
  37 -13 -11   -3.45   11.27
 -38  14  12   -4.51   14.06
 -39  15  13    2.52   12.73
  -2  28  30   -4.51    8.75
   1 -27 -29    2.25    8.62
  -1  27  29    0.40    8.89
   0 -26 -28    5.31    9.82
   0  26  28   -5.84    8.89
  -1 -25 -27   -1.59   11.14
   1  25  27    0.40    8.49
  -2 -24 -26  -13.66   11.94
   2  24  26   -4.51    9.95
  -3 -23 -25   -5.84   16.31
   3  23  25    9.68   19.50
  -4 -22 -24  -14.19   15.78
   4  22  24   -0.80   20.96
  -5 -21 -23    8.09   20.96
   5  21  23   18.57   24.01
  -6 -20 -22   13.26   17.77
   6  20  22   -5.97   11.01
  -7 -19 -21    8.62   18.17
   7  19  21   -3.18   18.30
  -8 -18 -20   11.01   13.53
   8  18  20   -3.85   13.13
  -9 -17 -19    1.06   12.20
   9  17  19    2.52   10.61
 -10 -16 -18   -8.49   10.48
  10  16  18    5.97   10.08
 -11 -15 -17    0.27    9.95
  11  15  17    4.91    9.02
 -12 -14 -16    7.69    9.15
  12  14  16   17.24   10.08
 -13 -13 -15    2.25    9.68
  13  13  15    7.16    9.95
 -14 -12 -14   14.72    9.28
  14  12  14   13.93    9.02
 -15 -11 -13    6.50    8.75
  15  11  13    5.04   12.73
 -16 -10 -12    3.85    7.69
  16  10  12    7.69    8.49
 -17  -9 -11    4.91    7.96
  17   9  11   19.23    8.22
 -18  -8 -10    9.28    7.03
  18   8  10    4.77    7.96
 -19  -7  -9   29.31    7.43
  19   7   9   20.69    8.62
 -20  -6  -8    1.59    6.50
  20   6   8   -3.45    7.69
 -21  -5  -7    9.55    6.63
  21   5   7    7.96    8.36
 -22  -4  -6   -3.45    8.75
  22   4   6    8.49    8.22
 -23  -3  -5    2.92   10.88
  23   3   5  -11.01    9.28
 -24  -2  -4   11.41    7.96
  24   2   4   -2.39    9.15
 -25  -1  -3   -2.39    7.96
  25   1   3   -2.79    8.89
 -26   0  -2   -3.58    8.22
  26   0   2    1.33    9.82
 -27   1  -1    1.72   12.60
  27  -1   1    9.42   10.08
 -28   2   0   -5.04    9.28
  28  -2   0   12.20   10.35
 -29   3   1    6.76    9.68
  29  -3  -1   -2.92   10.08
 -30   4   2    1.19   14.46
  30  -4  -2   -6.23   11.27
 -31   5   3   -2.92   10.74
  31  -5  -3    3.18   11.01
 -32   6   4    0.53    9.68
  32  -6  -4    5.97   11.14
 -33   7   5    5.04    9.42
  33  -7  -5   -3.71   10.48
 -34   8   6   -3.85    9.82
  34  -8  -6    2.25   10.74
 -35   9   7    3.18    9.68
  35  -9  -7    4.38   11.14
 -36  10   8   10.61    9.42
  36 -10  -8    4.11   14.06
 -37  11   9   -3.45    6.63
  37 -11  -9    2.39    8.22
 -38  12  10    1.86   13.79
 -39  13  11    0.80   10.74
  -1  29  31   -2.79   12.60
   0  28  30   -2.25   17.51
  -1 -27 -29   -5.04   15.65
   1  27  29    9.28   10.88
  -2 -26 -28    1.19   10.08
   2  26  28   22.28   18.70
  -3 -25 -27   -1.19   10.08
   3  25  27    9.42   19.76
  -4 -24 -26   -1.72   10.88
   4  24  26    5.57   16.71
  -5 -23 -25    0.27   21.35
   5  23  25    8.36   23.21
  -6 -22 -24   -5.44   15.39
   6  22  24   -9.82   19.10
  -7 -21 -23    7.83   17.77
   7  21  23   -0.80   18.83
  -8 -20 -22  -11.14   12.20
   8  20  22   -3.45   11.01
  -9 -19 -21    7.29   15.25
   9  19  21  -14.99   12.20
 -10 -18 -20  -13.40   11.01
  10  18  20    1.33   10.08
 -11 -17 -19    0.00   10.21
  11  17  19   -7.69    9.82
 -12 -16 -18    4.64   11.01
  12  16  18   -2.39    9.55
 -13 -15 -17   -3.05    9.55
  13  15  17    0.27    9.15
 -14 -14 -16    7.69    9.28
  14  14  16    4.91    9.55
 -15 -13 -15   -2.79    9.42
  15  13  15    3.85   14.06
 -16 -12 -14   15.78    8.49
  16  12  14   -7.69   15.25
 -17 -11 -13    7.83    7.56
  17  11  13   -3.45    7.96
 -18 -10 -12    9.55    7.69
  18  10  12    6.23    8.62
 -19  -9 -11   13.93    7.43
  19   9  11    3.05    8.49
 -20  -8 -10    4.51    6.76
  20   8  10   -1.46    8.22
 -21  -7  -9   10.21    6.76
  21   7   9    3.32    8.75
 -22  -6  -8    8.09    6.90
  22   6   8   -2.25    7.96
 -23  -5  -7   12.34    7.43
  23   5   7   13.93    9.42
 -24  -4  -6   -0.80   10.35
  24   4   6    1.99    8.49
 -25  -3  -5   -6.63    9.15
  25   3   5    7.16    9.55
 -26  -2  -4    2.39    7.96
  26   2   4    3.32    9.82
 -27  -1  -3   -1.59    7.96
  27   1   3   -2.12    9.68
 -28   0  -2   -0.66    8.49
  28   0   2   -7.43    9.82
 -29   1  -1    6.50    9.02
  29  -1   1    1.19    9.68
 -30   2   0   12.07   11.01
  30  -2   0   -4.24    9.55
 -31   3   1    2.92    9.42
  31  -3  -1    3.71    9.68
 -32   4   2   12.87    9.82
  32  -4  -2    1.59    9.95
  33  -5  -3   -4.91   14.72
 -34   6   4   11.54    7.69
  34  -6  -4    7.56    9.15
 -35   7   5    5.97    9.02
  35  -7  -5    8.09    8.62
 -36   8   6    1.99    9.28
  36  -8  -6    4.11   10.08
 -37   9   7   -1.19    9.28
 -38  10   8    0.13    6.50
   1  29  31   -1.59    7.03
  -2 -28 -30    1.33    9.55
   2  28  30   -0.93    7.03
  -3 -27 -29    5.04   13.13
   3  27  29   -9.15   18.70
  -4 -26 -28   10.74    9.82
   4  26  28   13.00   19.90
  -5 -25 -27    4.24   13.00
   5  25  27   -7.83   21.75
  -6 -24 -26   12.47   15.52
   6  24  26   -6.37   17.38
  -7 -23 -25   -7.43   10.48
   7  23  25    9.95   17.11
  -8 -22 -24   -2.65   11.54
   8  22  24   18.97   20.82
  -9 -21 -23    3.85   11.27
   9  21  23    2.12    9.15
 -10 -20 -22   -0.66   10.74
  10  20  22   -7.83    9.82
 -11 -19 -21    4.77   10.88
  11  19  21   -2.92   11.14
 -12 -18 -20    1.46   12.07
  12  18  20    2.25   10.74
 -13 -17 -19  -11.67   11.80
  13  17  19    4.64   11.54
 -14 -16 -18    7.16   10.21
  14  16  18    7.43    9.55
 -15 -15 -17   -2.92    9.02
  15  15  17    4.51    9.55
 -16 -14 -16   12.34    8.75
  16  14  16   13.66   14.72
 -17 -13 -15    6.37    8.22
  17  13  15  -16.05   15.52
 -18 -12 -14    4.51    8.36
  18  12  14    7.69    9.15
 -19 -11 -13    0.40    8.36
  19  11  13   -1.06    8.49
 -20 -10 -12   -4.51    6.76
  20  10  12   -8.36    8.09
 -21  -9 -11    5.17    7.03
  21   9  11   17.51    8.09
 -22  -8 -10    6.23    6.50
  22   8  10   -3.71    8.62
 -23  -7  -9    3.85    6.76
  23   7   9   13.00    7.56
 -24  -6  -8   -2.92    7.43
  24   6   8   -2.25    8.22
 -25  -5  -7    0.00    7.56
  25   5   7    0.80    8.75
 -26  -4  -6   -0.27   10.48
  26   4   6    0.13   13.26
 -27  -3  -5    7.29   11.27
  27   3   5    1.06    9.15
 -28  -2  -4    3.58    8.49
  28   2   4    2.65    9.02
 -29  -1  -3   -1.86   10.08
  29   1   3   -1.72    9.42
 -30   0  -2    0.53    8.75
  30   0   2   -5.84    9.28
 -31   1  -1    5.97    8.75
  31  -1   1   -3.18    9.68
 -32   2   0   -1.72   12.20
  32  -2   0    4.77    9.15
 -33   3   1   -5.31    8.75
  33  -3  -1    3.98    9.28
 -34   4   2   -0.66   12.47
  34  -4  -2   -3.58    8.09
 -35   5   3    2.12   11.67
  35  -5  -3   -2.65   14.06
 -36   6   4    2.39    8.22
  36  -6  -4    2.65    8.22
 -37   7   5   -4.24   10.08
  37  -7  -5   -1.46    6.90
 -38   8   6    0.40    8.09
 -39   9   7   -2.12    6.23
   3  29  31    7.83   17.51
   4  28  30    6.50   16.18
   5  27  29   -0.66   19.90
  -6 -26 -28    9.02   11.54
   6  26  28    3.32   18.30
  -7 -25 -27    7.03   14.72
   7  25  27    9.15   15.12
  -8 -24 -26   -5.04   12.47
   8  24  26   -1.99   10.21
  -9 -23 -25    1.86   13.79
   9  23  25   -0.80    8.89
 -10 -22 -24   -9.02   11.80
  10  22  24    6.90   11.54
 -11 -21 -23   -1.99   10.21
  11  21  23    4.77   10.08
 -12 -20 -22    4.38   11.14
  12  20  22    4.38   10.88
 -13 -19 -21    3.85   11.67
  13  19  21   10.35   11.80
 -14 -18 -20    8.89   11.27
  14  18  20    3.05   10.74
 -15 -17 -19   -2.65   10.21
  15  17  19    5.44   10.48
 -16 -16 -18    0.13    9.55
  16  16  18    3.18    9.68
 -17 -15 -17    5.17    9.82
  17  15  17  -11.67   14.06
 -18 -14 -16   -1.19    8.75
  18  14  16    2.52    9.42
 -19 -13 -15   -3.98    7.96
  19  13  15    6.37    9.02
 -20 -12 -14   10.74   11.41
  20  12  14    4.51   11.41
 -21 -11 -13    2.25    7.43
  21  11  13   -3.71    9.02
 -22 -10 -12    0.80    7.96
  22  10  12    5.70    8.09
 -23  -9 -11    1.72    7.03
  23   9  11   23.74   10.48
 -24  -8 -10   -2.79    6.63
  24   8  10   -0.27    7.83
 -25  -7  -9    8.75    7.29
  25   7   9    7.83    7.43
 -26  -6  -8    0.93    7.16
  26   6   8    3.05    7.96
 -27  -5  -7   -2.12    6.90
  27   5   7   -1.86    8.36
 -28  -4  -6    0.13    7.56
  28   4   6    6.10    9.02
 -29  -3  -5   -8.09    9.42
  29   3   5   -6.90    9.15
 -30  -2  -4   -5.44    7.43
  30   2   4    5.84    8.62
 -31  -1  -3   -2.92    8.49
  31   1   3    0.66    9.55
 -32   0  -2    2.65    8.36
  32   0   2   -4.38    8.62
 -33   1  -1   -3.58    8.75
  33  -1   1   -0.40    9.15
 -34   2   0    7.29    8.36
  34  -2   0   10.21    9.68
 -35   3   1    3.85    7.69
  35  -3  -1   -1.06    8.49
 -36   4   2    5.84    8.22
  36  -4  -2    5.17   10.48
 -37   5   3    2.39    8.36
  37  -5  -3    2.12    9.42
 -38   6   4   -5.04    6.90
  38  -6  -4    1.19    7.03
 -39   7   5    0.93    7.96
   5  29  31    7.43   14.86
   6  28  30   -0.27   16.05
  -7 -27 -29    7.29   11.27
   7  27  29   -0.27   15.78
  -8 -26 -28    1.19   14.99
   8  26  28   -0.27    6.50
  -9 -25 -27   -4.38    8.62
   9  25  27   -4.38    9.82
 -10 -24 -26   -1.46    8.75
  10  24  26   -1.33    9.15
 -11 -23 -25    6.76   10.35
  11  23  25   -3.85    9.95
 -12 -22 -24   -8.49    8.49
  12  22  24    2.65   10.35
 -13 -21 -23   16.71   10.08
  13  21  23   -5.70   11.27
 -14 -20 -22    4.64    9.42
  14  20  22   -8.49   10.35
 -15 -19 -21   -6.10    9.95
  15  19  21    6.90    9.82
 -16 -18 -20   -2.79   10.74
  16  18  20   -5.17    9.82
 -17 -17 -19   -2.12    9.82
  17  17  19  -17.11   17.51
 -18 -16 -18    1.19    9.42
  18  16  18    9.55   14.99
 -19 -15 -17   -0.40    9.28
  19  15  17   11.41   10.21
 -20 -14 -16    6.90   13.26
  20  14  16    6.23    9.42
 -21 -13 -15    7.56   11.41
  21  13  15   -1.19    9.15
 -22 -12 -14    2.52    8.22
  22  12  14    0.66    8.89
 -23 -11 -13    0.53    7.16
  23  11  13    2.65    8.89
 -24 -10 -12   -7.56    7.16
  24  10  12   -2.12    7.56
 -25  -9 -11    7.16    7.29
  25   9  11    5.70    7.83
 -26  -8 -10    9.82    6.23
  26   8  10   -6.23    7.96
 -27  -7  -9    9.42    6.10
  27   7   9   14.72    7.56
 -28  -6  -8    5.84    7.16
  28   6   8   11.80    7.83
 -29  -5  -7   -0.40    6.50
  29   5   7    0.66    7.69
 -30  -4  -6   -0.53    5.84
  30   4   6   -2.65    8.09
 -31  -3  -5   -4.11    7.69
  31   3   5    2.12    8.22
 -32  -2  -4   -4.51    9.82
  32   2   4    2.65    8.22
 -33  -1  -3    4.77    7.43
  33   1   3   -0.53    6.90
 -34   0  -2   -3.98    7.69
  34   0   2   -5.57    7.96
 -35   1  -1   -2.79    7.69
  35  -1   1   -0.53    7.69
 -36   2   0    3.71    7.69
  36  -2   0   -0.40   10.08
 -37   3   1    1.46    8.62
 -38   4   2   -7.83    8.22
  38  -4  -2   -2.25    7.69
 -39   5   3    9.15   13.66
 -40   6   4    1.06   10.08
 -41   7   5    2.92   12.07
   8  28  30    2.65   11.41
  -9 -27 -29    5.57   11.94
   9  27  29   -5.70    6.63
 -10 -26 -28    1.19   14.19
  10  26  28    0.66   11.14
 -11 -25 -27   -0.13   13.00
  11  25  27    1.86   12.20
 -12 -24 -26    0.00    7.83
  12  24  26    3.85   12.73
 -13 -23 -25    3.05    9.42
  13  23  25    6.37    7.96
 -14 -22 -24    0.53    6.37
  14  22  24   -5.31    8.75
 -15 -21 -23    0.27    6.10
  15  21  23    5.70    8.75
 -16 -20 -22    1.72    9.42
  16  20  22   -5.04   10.21
 -17 -19 -21    6.90    9.02
  17  19  21  -12.87    9.28
 -18 -18 -20    0.93    9.82
  18  18  20    3.98   15.12
 -19 -17 -19    7.43   13.53
  19  17  19   -0.53   10.35
 -20 -16 -18   -5.70    8.62
  20  16  18    0.00    9.15
 -21 -15 -17   -6.50    8.89
  21  15  17   -2.79   12.34
 -22 -14 -16   -0.53    7.83
  22  14  16   -3.85   13.66
 -23 -13 -15   -0.27    7.43
  23  13  15    0.53    8.89
 -24 -12 -14    0.53    7.83
  24  12  14    4.38    7.56
 -25 -11 -13    1.46    7.03
  25  11  13   -0.27    8.09
 -26 -10 -12   -1.19    6.76
  26  10  12   -2.65    7.96
 -27  -9 -11   -2.92    6.10
  27   9  11   -0.13    7.56
 -28  -8 -10   -4.91    6.23
  28   8  10    0.93    7.16
 -29  -7  -9   -1.06    6.23
  29   7   9   -2.25    7.03
 -30  -6  -8    4.24    6.10
  30   6   8   -2.79    7.16
 -31  -5  -7    3.45    5.84
  31   5   7   -5.31    7.03
 -32  -4  -6    0.27    5.17
  32   4   6   -0.40    7.03
 -33  -3  -5    1.33    7.29
  33   3   5    7.69   10.08
 -34  -2  -4   -2.39    8.09
  34   2   4    4.77    5.57
 -35  -1  -3    9.42    6.90
  35   1   3   -0.13    5.17
 -36   0  -2    5.97    7.56
  36   0   2    1.86    8.75
 -37   1  -1    0.80    7.03
 -38   2   0   -0.66   13.13
   9  29  31   -1.86    8.62
  10  28  30   -2.65    8.36
  11  27  29   -1.86    6.63
  12  26  28    0.53   10.74
 -13 -25 -27    0.40    9.95
  13  25  27   -5.44   10.35
 -14 -24 -26   -2.12    7.43
  14  24  26   -5.31    8.09
 -15 -23 -25   -1.06    6.50
  15  23  25   -5.31   11.41
 -16 -22 -24    5.17    6.50
  16  22  24    3.32   13.40
 -17 -21 -23   -0.80    7.56
  17  21  23   -1.46    7.83
 -18 -20 -22    1.33    9.95
  18  20  22    6.23   14.46
 -19 -19 -21    1.99    7.96
  19  19  21   -0.13   12.73
 -20 -18 -20    2.92    7.83
  20  18  20    4.24   13.93
 -21 -17 -19    3.85    7.69
  21  17  19   -5.04    9.02
 -22 -16 -18   -3.85    7.96
  22  16  18   -5.04    9.28
 -23 -15 -17   -5.84   10.48
  23  15  17   -2.25    9.02
 -24 -14 -16    1.72    7.43
  24  14  16   -7.29    8.49
 -25 -13 -15    1.46    7.56
  25  13  15    4.64   10.61
 -26 -12 -14    4.11    7.29
  26  12  14   -3.05    7.43
 -27 -11 -13   -2.92    6.50
  27  11  13    3.98    7.16
 -28 -10 -12    0.93    6.23
  28  10  12    0.80    6.23
 -29  -9 -11    2.79    5.57
  29   9  11    2.25    9.15
 -30  -8 -10   -3.85    5.44
  30   8  10   -7.16    6.50
 -31  -7  -9    5.17    7.83
  31   7   9    0.80    6.37
 -32  -6  -8    0.13    5.04
  32   6   8   -1.59    5.97
 -33  -5  -7   -1.33    5.31
  33   5   7    2.79    6.76
 -34  -4  -6  -11.01    7.16
  34   4   6    3.71    6.23
 -35  -3  -5   -1.19    7.56
  35   3   5   -1.06    8.62
 -36  -2  -4    3.71    7.83
  36   2   4    1.99    7.43
 -38   0  -2    5.31   10.08
 -39   1  -1    0.53    9.68
  12  28  30    7.43   12.07
  13  27  29   -2.39    8.89
  14  26  28    1.99    6.10
 -16 -24 -26    8.49    7.56
  16  24  26   -3.45    8.49
 -17 -23 -25   -3.18    6.90
  17  23  25   -0.40    9.95
 -18 -22 -24    4.51    7.03
  18  22  24    0.93   10.48
 -19 -21 -23   -1.59    7.83
  19  21  23   10.88   12.20
 -20 -20 -22    4.11    6.90
  20  20  22   -6.90    8.36
 -21 -19 -21    4.24    6.63
  21  19  21   -1.99    8.09
 -22 -18 -20   -6.50    7.29
  22  18  20    1.59    8.22
 -24 -16 -18    7.43   10.61
  24  16  18   -6.90    8.75
  25  15  17   -3.45    7.43
 -26 -14 -16   -0.27    5.84
  26  14  16    4.38    7.29
 -27 -13 -15    4.64    5.31
  27  13  15    2.25    8.49
 -28 -12 -14   -0.27    5.44
  28  12  14    2.92    6.10
 -29 -11 -13   -6.50    7.43
  29  11  13    3.85    8.75
 -30 -10 -12    5.17    6.37
  30  10  12   -5.17    8.22
 -31  -9 -11    1.86    6.10
  31   9  11    2.12    4.24
 -32  -8 -10    3.45    6.63
  32   8  10   -2.39    5.57
 -33  -7  -9    2.39    5.70
  33   7   9   -7.83    7.96
 -34  -6  -8   -0.80    3.98
  34   6   8    1.59    6.90
 -35  -5  -7    0.66    6.76
  35   5   7    0.66    5.31
 -36  -4  -6    0.93    5.97
 -37  -3  -5    3.45    7.16
  37   3   5    4.51    7.96
 -13 -29 -31   -0.93    7.96
  18  24  26    1.46    9.28
 -19 -23 -25   -4.38    6.90
  19  23  25    3.45    6.10
 -20 -22 -24    5.44    9.68
  20  22  24    0.13    7.16
 -21 -21 -23    1.72    9.95
  21  21  23    1.46   10.21
 -22 -20 -22    5.70   10.74
  22  20  22    3.45   10.35
  23  19  21   -0.13    7.16
 -24 -18 -20   -0.80    5.57
  24  18  20    2.12   10.74
 -25 -17 -19    1.19    9.02
  25  17  19    5.84    7.83
 -26 -16 -18    2.39    9.15
  26  16  18   -3.05   11.41
 -27 -15 -17    0.40    8.75
  27  15  17    4.11   10.74
 -28 -14 -16    0.80    7.83
  28  14  16    5.84    9.15
 -29 -13 -15   -4.77    7.16
  29  13  15    2.12    8.49
  34   8  10    0.93    5.70
 -35  -7  -9    1.33    3.71
  35   7   9   -3.18    6.37
 -36  -6  -8   -1.72    5.57
 -37  -5  -7    0.00    5.84
  20  24  26   -0.13    5.97
  21  23  25   -3.18    8.09
 -22 -22 -24    3.85    9.28
  22  22  24    2.52    7.29
 -23 -21 -23   -7.03    9.55
  23  21  23   -0.93    6.23
 -24 -20 -22   -2.92    7.69
  24  20  22    0.13    6.90
 -25 -19 -21   -5.97    8.62
  25  19  21    5.97    8.36
 -26 -18 -20    0.80    5.70
  26  18  20    7.43   13.40
 -27 -17 -19    0.00    7.56
  27  17  19    3.98   11.41
 -28 -16 -18    3.05    8.49
  28  16  18    4.51    8.62
  30  14  16   -1.59    7.56
  22  24  26    1.33   11.41
  24  22  24   -1.06   10.08
 -26 -20 -22   -1.99    6.50
  26  20  22    1.33    9.68
  27  19  21    0.40    9.68
  28  18  20    5.57    8.75
  30  16  18    3.98    7.56
  31  15  17   -4.24    7.56
 -27 -21 -23    2.12    7.43
  28  20  22    6.10    9.28
 -26 -22 -18   -0.40    4.91
 -25 -23 -19    1.06    5.04
  26  20  16   -0.93    6.23
 -26 -20 -16   -1.06    6.37
  25  21  17    4.11    5.97
 -23 -23 -19    0.53    5.97
 -22 -24 -20   -3.05    9.02
  21  25  21   -4.38   10.48
 -21 -25 -21   14.99    8.22
  20  26  22   -0.40    9.42
 -20 -26 -22    3.85    9.28
  19  27  23   -3.98    8.75
  18  28  24    4.11   10.88
  26  18  14    1.99    4.77
  25  19  15    0.13    5.57
  24  20  16    0.00    5.84
 -24 -20 -16    0.80    7.56
  23  21  17    4.51    7.83
 -23 -21 -17   -2.79    6.37
  22  22  18   -1.06    9.15
 -22 -22 -18   -2.39    8.09
 -21 -23 -19    1.19    7.43
  20  24  20   -8.36   10.88
 -20 -24 -20    2.92    8.36
  19  25  21   -6.37    9.82
 -19 -25 -21   -4.51    5.70
  18  26  22    2.65   10.61
 -18 -26 -22   -1.46    5.31
  17  27  23   -0.80   12.73
 -17 -27 -23   -5.57   11.14
  16  28  24   -9.42   13.00
 -16 -28 -24    8.49    9.68
  15  29  25   -9.55   13.00
  26  16  12    3.98    5.17
 -26 -16 -12    6.37    3.98
  25  17  13   -6.10    5.31
 -25 -17 -13    1.99    7.03
  24  18  14    4.51   10.61
 -24 -18 -14    0.40    5.57
  23  19  15   -6.37   10.08
 -23 -19 -15   -3.71    6.10
  22  20  16   10.74    8.22
 -22 -20 -16    0.53    8.36
  21  21  17   13.00    9.15
 -21 -21 -17    1.46    9.95
  20  22  18   16.71    9.82
 -20 -22 -18   -2.92    5.70
  19  23  19   -1.19   11.54
 -19 -23 -19   -3.71    6.90
  18  24  20    2.25   11.94
 -18 -24 -20   -2.12    6.23
  17  25  21   -4.77   13.53
 -17 -25 -21    6.76    5.70
  16  26  22   -1.72   10.35
 -16 -26 -22    0.80    9.82
  15  27  23    2.12   12.34
 -15 -27 -23    2.12   11.54
  14  28  24    4.51   12.34
 -14 -28 -24    3.18   11.41
  13  29  25   12.34    7.29
 -13 -29 -25    1.19    8.09
  12  30  26   25.07   15.65
 -11 -31 -27   -0.66   10.21
 -10 -32 -28    3.71   13.00
  -9 -33 -29   -6.50   11.27
  35   5   1    1.33    4.51
  25  15  11    3.71    5.04
 -25 -15 -11    1.72    4.24
  24  16  12    4.91    6.23
 -24 -16 -12   -2.25    5.70
  23  17  13    0.00    6.76
 -23 -17 -13    1.19    5.97
  22  18  14    0.93    6.76
 -22 -18 -14   -0.27    9.68
  21  19  15    0.93    7.43
 -21 -19 -15   -2.39    6.76
  20  20  16   -4.38    9.15
 -20 -20 -16   -3.18   11.14
  19  21  17    0.66   12.34
 -19 -21 -17    3.45    7.16
  18  22  18   -0.80    8.09
 -18 -22 -18    1.19    7.96
  17  23  19    4.51    6.50
 -17 -23 -19    3.58    6.76
  16  24  20    0.80    8.09
 -16 -24 -20    0.66    6.23
  15  25  21   -0.80    8.36
 -15 -25 -21    5.04    6.63
  14  26  22   -4.64    6.76
 -14 -26 -22   -0.53    6.63
  13  27  23    0.27    9.02
 -13 -27 -23    0.00    7.96
  12  28  24   -1.46    7.03
 -12 -28 -24    1.59   11.27
  11  29  25   -3.05    8.36
 -11 -29 -25   -2.25    8.89
  10  30  26   -0.53   15.92
   9  31  27   -5.04   13.00
  -8 -32 -28    5.70   13.66
  -7 -33 -29   -4.11   11.94
  40  -2  -6   -5.17    8.49
  35   3  -1   -0.80    5.31
  34   4   0   -3.71    7.03
 -34  -4   0   -2.52    6.37
  33   5   1    0.66    5.31
 -33  -5  -1    7.29    6.23
  32   6   2   -2.12    4.64
 -32  -6  -2    2.12    3.85
 -31  -7  -3    1.72    3.71
 -25 -13  -9    5.57    4.11
  24  14  10   -2.79    7.96
 -24 -14 -10    2.25    4.77
  23  15  11   -2.12    5.97
 -23 -15 -11    3.32    5.70
  22  16  12    4.64    7.03
 -22 -16 -12   -5.84    9.02
  21  17  13    0.13    7.56
 -21 -17 -13    1.72    9.28
  20  18  14   -3.98    7.29
 -20 -18 -14    6.23    7.43
  19  19  15    8.75   12.47
 -19 -19 -15   -1.46    7.43
  18  20  16   -0.53   11.27
 -18 -20 -16    2.79    8.36
  17  21  17   -2.65    7.96
 -17 -21 -17   -3.98    7.69
  16  22  18   -7.03    8.89
 -16 -22 -18   -7.29    7.43
  15  23  19    5.17    9.02
 -15 -23 -19   -3.18    8.75
  14  24  20    1.19    8.75
 -14 -24 -20    1.59    7.69
  13  25  21   -4.11    8.75
 -13 -25 -21    8.09    9.02
  12  26  22    5.70    9.42
 -12 -26 -22   -5.84    8.89
  11  27  23    0.93    8.09
 -11 -27 -23   -6.23    7.29
  10  28  24    4.38    9.28
 -10 -28 -24    1.72   13.66
   9  29  25    8.62    7.43
   8  30  26    0.80    7.03
   7  31  27    4.77   12.07
  41  -5  -9    3.58    9.42
  40  -4  -8   -0.27    9.82
  39  -3  -7   -1.99   11.01
  38  -2  -6    1.86    8.49
 -38   2   6   -1.19   10.88
  37  -1  -5    5.44    9.02
 -37   1   5   -2.65   11.80
  36   0  -4    5.04    7.56
 -36   0   4   -5.57    9.82
  35   1  -3   -1.72    5.57
 -35  -1   3   -0.80    9.68
  34   2  -2   -2.25    6.90
 -34  -2   2    1.19    5.70
  33   3  -1   -1.19    6.37
 -33  -3   1   -1.59    6.50
  32   4   0    2.92    6.90
 -32  -4   0    3.71    8.22
  31   5   1    7.16    8.22
 -31  -5  -1    1.99    7.03
  30   6   2    5.17    7.69
 -30  -6  -2    1.99    4.91
  29   7   3    3.18    4.91
 -29  -7  -3   -1.59    4.77
 -28  -8  -4   -1.46    3.85
 -25 -11  -7    5.17    6.23
  24  12   8    3.45    5.04
 -24 -12  -8   -1.19    4.38
  23  13   9    6.90    7.83
 -23 -13  -9   11.54    4.91
  22  14  10    5.97    6.90
 -22 -14 -10    2.39    5.84
  21  15  11    4.91   10.08
 -21 -15 -11    3.71    6.37
  20  16  12   -4.77   10.74
 -20 -16 -12    2.52    6.76
  19  17  13    2.25    8.09
 -19 -17 -13    1.06    6.50
  18  18  14    9.95   13.53
 -18 -18 -14   10.88    8.09
  17  19  15   -0.53    7.56
 -17 -19 -15   -6.63    8.49
  16  20  16    7.69    8.62
 -16 -20 -16   -0.53    8.62
  15  21  17    0.40    9.15
 -15 -21 -17    1.59    9.28
  14  22  18    1.19    9.82
 -14 -22 -18   10.74    8.89
  13  23  19    1.46   10.08
 -13 -23 -19   -0.13   10.35
  12  24  20   -1.72    7.56
 -12 -24 -20    0.93    9.42
  11  25  21    0.27    9.68
 -11 -25 -21   -1.99   10.21
  10  26  22   -1.59    8.62
 -10 -26 -22  -12.73    9.82
   9  27  23    2.79   17.64
  -9 -27 -23   -3.58    9.95
   8  28  24    2.39   14.59
  -8 -28 -24    0.53    7.43
   7  29  25    3.45    6.76
  -7 -29 -25    9.02   12.60
   6  30  26   -0.13    7.03
  -6 -30 -26    0.80   11.41
   5  31  27   -3.32    6.63
   4  32  28    4.51   11.41
  38  -4  -8    5.04   10.35
  37  -3  -7   -3.32   10.08
 -37   3   7    3.71   10.88
  36  -2  -6    1.72    6.63
 -36   2   6   -1.86   11.41
  35  -1  -5    7.96   11.27
  34   0  -4    0.66    5.97
 -34   0   4    4.24    6.50
  33   1  -3    4.38    7.16
 -33  -1   3   -0.66    6.90
  32   2  -2   -4.77    7.43
 -32  -2   2    0.53    6.37
  31   3  -1   15.25    7.43
 -31  -3   1   -0.53    6.90
  30   4   0    5.97    7.29
 -30  -4   0    0.53    6.63
  29   5   1   -0.93    6.50
 -29  -5  -1   -3.58    7.83
  28   6   2   -2.79    6.37
 -28  -6  -2   12.73    8.49
  27   7   3    3.18    5.57
 -27  -7  -3   -2.52    4.64
  26   8   4   -3.45    6.90
 -26  -8  -4    7.29    4.38
  25   9   5   -3.85    4.24
 -25  -9  -5   -1.46    3.98
  24  10   6    2.65    4.64
 -24 -10  -6    4.51    4.11
  23  11   7   12.20    5.31
 -23 -11  -7   14.86    4.51
  22  12   8   -0.53    5.44
 -22 -12  -8    0.13    4.77
  21  13   9    1.59    6.63
 -21 -13  -9    4.38    5.44
  20  14  10   -1.86    7.16
 -20 -14 -10    1.72    5.70
  19  15  11    3.85    7.56
 -19 -15 -11   -5.17    9.82
  18  16  12    0.00   11.54
 -18 -16 -12  -14.19   11.27
  17  17  13    3.58   11.54
 -17 -17 -13   -3.32   11.27
  16  18  14    3.18    8.49
 -16 -18 -14   -0.13    8.22
  15  19  15   -4.91    8.89
 -15 -19 -15    5.04    8.62
  14  20  16    4.38    9.15
 -14 -20 -16    2.52    9.28
  13  21  17    0.00   10.48
 -13 -21 -17   -0.93   10.74
  12  22  18   -1.33    9.68
 -12 -22 -18   -0.66   10.08
  11  23  19    9.68    9.55
 -11 -23 -19   -1.46   12.07
  10  24  20   -5.44   10.35
 -10 -24 -20   -2.92   14.32
   9  25  21    9.02   11.01
  -9 -25 -21    4.11   11.01
   8  26  22   -2.92   10.35
  -8 -26 -22   -7.03    9.82
   7  27  23   -1.06   17.91
  -7 -27 -23  -10.08   11.67
   6  28  24   -5.04   16.71
  -6 -28 -24   -5.57   12.07
   5  29  25   -1.59   19.76
  -5 -29 -25    1.46   11.94
   4  30  26   28.65   13.66
   3  31  27    8.22   16.84
   2  32  28    4.77    9.95
  -2 -32 -28   -3.85   12.47
 -40   8  12    0.27    7.83
  38  -6 -10    0.80    7.96
  37  -5  -9    0.80   10.08
  36  -4  -8    7.96   12.20
 -36   4   8    1.72   13.26
  35  -3  -7    5.97   10.88
 -35   3   7   -6.90   12.60
  34  -2  -6    2.65   13.00
  33  -1  -5    6.50    7.16
 -33   1   5    9.82    7.83
  32   0  -4    8.09    8.49
 -32   0   4   -2.39    6.63
  31   1  -3   -5.31    8.62
 -31  -1   3   -2.65    7.69
  30   2  -2   19.10   12.07
 -30  -2   2    7.69    7.29
  29   3  -1   -2.12    7.29
 -29  -3   1   -4.91    7.43
  28   4   0   10.88    7.96
 -28  -4   0    6.63    7.83
  27   5   1   -3.58    7.16
 -27  -5  -1    4.51    8.75
  26   6   2   -4.11    6.63
 -26  -6  -2    0.93    7.29
  25   7   3   12.34    5.84
 -25  -7  -3    6.90    5.17
  24   8   4    2.92    5.17
 -24  -8  -4    0.80    4.38
  23   9   5   21.75    5.17
 -23  -9  -5   27.19    4.51
  22  10   6    0.53    5.17
 -22 -10  -6    2.65    4.38
  21  11   7   49.61    6.23
 -21 -11  -7   41.12    5.44
  20  12   8    2.92    8.75
 -20 -12  -8    1.99    5.44
  19  13   9   10.48    6.90
 -19 -13  -9    8.62    8.09
  18  14  10   15.39   10.74
 -18 -14 -10   13.00    6.50
  17  15  11    1.46   11.01
 -17 -15 -11    0.66   10.88
  16  16  12   33.95    8.49
 -16 -16 -12   35.55    8.89
  15  17  13    4.77    7.83
 -15 -17 -13   -3.45    7.69
  14  18  14   28.52    9.68
 -14 -18 -14   38.60    9.55
  13  19  15   -3.05    9.15
 -13 -19 -15    3.05    9.28
  12  20  16    9.68   10.08
 -12 -20 -16    7.69    9.15
  11  21  17   11.54   10.61
 -11 -21 -17   -2.39   11.27
  10  22  18    4.24   10.08
 -10 -22 -18    7.43    9.42
   9  23  19    4.51   11.67
  -9 -23 -19   -5.31   12.87
   8  24  20   -4.77   10.61
  -8 -24 -20   -3.32   10.61
   7  25  21   12.47   12.47
  -7 -25 -21   -5.57   13.53
   6  26  22    3.45   11.01
  -6 -26 -22    5.31   11.67
   5  27  23    1.86    9.95
  -5 -27 -23    2.12   10.61
   4  28  24    5.84    9.02
  -4 -28 -24   -4.77   11.14
   3  29  25   -0.40   20.29
  -3 -29 -25   -0.40   11.01
   2  30  26    7.69   13.00
   1  31  27   -6.76   14.72
   0  32  28    3.18   11.27
 -40  10  14    0.93   10.21
 -39   9  13    5.04   11.01
 -38   8  12   -4.77   11.41
  37  -7 -11   -2.12   10.35
 -37   7  11  -10.08   13.00
  36  -6 -10    0.93   10.48
 -36   6  10    1.59   14.19
  35  -5  -9   -8.09   13.53
 -35   5   9   14.06   15.25
  34  -4  -8    7.16   12.87
  33  -3  -7    3.32   14.46
 -33   3   7   -5.84   14.86
  32  -2  -6    3.58    9.28
 -32   2   6   -7.16    9.15
  31  -1  -5   -4.51    8.62
 -31   1   5   -1.59    8.22
  30   0  -4    2.39    8.62
 -30   0   4   -1.46    7.83
  29   1  -3    4.11    8.62
 -29  -1   3    4.38    7.83
  28   2  -2   -0.27    8.36
 -28  -2   2   10.48    7.96
  27   3  -1    1.86    8.09
 -27  -3   1    7.43    7.03
  26   4   0    2.92    7.43
 -26  -4   0    8.22    7.29
  25   5   1   12.07    7.43
 -25  -5  -1   -2.92    8.75
  24   6   2   -0.93    6.76
 -24  -6  -2    3.32    8.22
  23   7   3    2.25    5.17
 -23  -7  -3    2.12    5.04
  22   8   4    2.65    5.04
 -22  -8  -4    6.37    4.24
  21   9   5    1.72    5.17
 -21  -9  -5    2.25    4.24
  20  10   6   25.86    5.70
 -20 -10  -6   21.35    5.17
  19  11   7   -6.10    6.23
 -19 -11  -7    2.52    5.57
  18  12   8    5.70    6.23
 -18 -12  -8    2.25    5.31
  17  13   9   -0.66    9.42
 -17 -13  -9   -3.05    5.97
  16  14  10    5.70   10.74
 -16 -14 -10   -1.19    6.76
  15  15  11    7.03    7.43
 -15 -15 -11    6.50    6.90
  14  16  12   22.68    7.83
 -14 -16 -12   12.07    7.96
  13  17  13    7.29    8.89
 -13 -17 -13    1.06    8.75
  12  18  14   15.25    9.15
 -12 -18 -14   11.54    9.28
  11  19  15    0.80   10.74
 -11 -19 -15   -8.09   10.21
  10  20  16    3.45   11.54
 -10 -20 -16    5.17   10.74
   9  21  17    0.00    9.42
  -9 -21 -17   -3.45   10.74
   8  22  18  -10.74   12.20
  -8 -22 -18  -11.41   13.00
   7  23  19   10.74   10.48
  -7 -23 -19    4.38   11.14
   6  24  20    2.39   11.80
  -6 -24 -20   13.53   11.67
   5  25  21    5.04   11.94
  -5 -25 -21   -9.15   12.87
   4  26  22    8.49   12.20
  -4 -26 -22   -6.76   13.40
   3  27  23   -5.04    9.68
  -3 -27 -23   -7.16   10.88
   2  28  24   -4.51   10.21
  -2 -28 -24    5.17    9.42
   1  29  25   -4.11    7.83
  -1 -29 -25   -7.43   11.27
   0  30  26   -1.19   11.54
  -1  31  27   -0.80    9.82
   1 -31 -27    6.63   12.47
 -40  12  16   -1.72   11.27
 -39  11  15    4.51   11.80
 -38  10  14   -9.02   12.60
  37  -9 -13    5.70    9.68
 -37   9  13  -13.40   15.92
  36  -8 -12    2.65   10.74
 -36   8  12   -9.68   15.39
  35  -7 -11  -10.61   13.93
 -35   7  11   -0.27    6.50
  34  -6 -10    3.98   14.46
 -34   6  10   -7.56    8.89
  33  -5  -9    0.40    8.09
 -33   5   9    3.18    8.36
  32  -4  -8    0.40   10.35
 -32   4   8    3.05    9.15
  31  -3  -7   -6.37    9.15
 -31   3   7    4.91    9.15
  30  -2  -6    7.29    9.68
 -30   2   6   -0.13    9.42
  29  -1  -5    2.25   10.35
 -29   1   5   -2.79    9.02
  28   0  -4    3.45    9.42
 -28   0   4    2.25    9.82
  27   1  -3    5.84    8.49
 -27  -1   3    0.93    8.36
  26   2  -2   18.17    8.75
 -26  -2   2   16.31    7.43
  25   3  -1   -0.93    7.56
 -25  -3   1   -2.39    6.76
  24   4   0    9.82    7.16
 -24  -4   0   30.64   10.74
  23   5   1   19.10   10.61
 -23  -5  -1   18.70    6.50
  22   6   2   -3.58    6.63
 -22  -6  -2  -10.61    7.43
  21   7   3   68.71    7.16
 -21  -7  -3   61.15    5.84
  20   8   4    8.75    8.09
 -20  -8  -4   12.34    4.64
  19   9   5  124.28    8.09
 -19  -9  -5  139.00    9.68
  18  10   6    7.16    5.70
 -18 -10  -6    7.29    5.31
  17  11   7   38.46    6.76
 -17 -11  -7   38.86    6.23
  16  12   8    4.38    6.76
 -16 -12  -8    4.38    8.62
  15  13   9   -1.33   10.48
 -15 -13  -9    2.92    6.50
  14  14  10   91.78    9.82
 -14 -14 -10   95.63    9.15
  13  15  11    1.33    7.83
 -13 -15 -11   12.87    7.69
  12  16  12   73.35    9.55
 -12 -16 -12   57.70   10.08
  11  17  13  -11.80    9.02
 -11 -17 -13   -3.85    9.15
  10  18  14   18.70   10.08
 -10 -18 -14   22.02   10.48
   9  19  15    1.86    9.95
  -9 -19 -15    0.27   10.08
   8  20  16   -6.50   19.90
  -8 -20 -16   -1.19   11.80
   7  21  17   12.20   17.11
  -7 -21 -17   25.73   12.73
   6  22  18    2.92   11.01
  -6 -22 -18    7.43   13.40
   5  23  19   15.39   10.88
  -5 -23 -19   11.67   11.80
   4  24  20    8.89   13.40
  -4 -24 -20    8.62   13.66
   3  25  21   -5.97   12.07
  -3 -25 -21   -8.09   13.40
   2  26  22    6.63   11.27
  -2 -26 -22    0.27   15.12
   1  27  23   -1.19   11.54
  -1 -27 -23    1.33   12.73
   0  28  24   13.00   12.07
   0 -28 -24    8.62   21.22
  -1  29  25    4.91    8.22
   1 -29 -25    3.32    7.56
  -2  30  26   -3.58   17.11
   2 -30 -26    0.80   16.05
  -3  31  27    1.72   10.61
  37 -11 -15    4.11    7.69
 -37  11  15   -2.79   10.61
  36 -10 -14   -2.79   10.74
 -36  10  14    3.98    8.89
  35  -9 -13   -5.57    7.03
 -35   9  13    5.44   11.14
  34  -8 -12   -6.90   14.86
 -34   8  12   -4.64    6.37
  33  -7 -11   -8.89   14.86
 -33   7  11    7.96    9.02
  32  -6 -10    0.80    8.62
 -32   6  10   16.31    8.62
  31  -5  -9   -5.31   10.21
 -31   5   9    1.59    9.95
  30  -4  -8    0.27   10.08
 -30   4   8  -13.13    8.89
  29  -3  -7    3.18   16.71
 -29   3   7    3.18    9.68
  28  -2  -6    0.53    9.95
 -28   2   6    4.38    9.15
  27  -1  -5    9.15   15.52
 -27   1   5    7.56   14.46
  26   0  -4    3.85    9.02
 -26   0   4    1.06    8.22
  25   1  -3   -1.19    9.55
 -25  -1   3   10.21    7.96
  24   2  -2   -1.72    8.36
 -24  -2   2    0.53    7.43
  23   3  -1    1.99    7.56
 -23  -3   1    9.02    9.68
  22   4   0    8.22    7.16
 -22  -4   0    1.33    6.76
  21   5   1   17.24    7.16
 -21  -5  -1   14.46    6.63
  20   6   2   14.72    6.10
 -20  -6  -2    9.55    7.43
  19   7   3   26.79    5.70
 -19  -7  -3   20.96    4.91
  18   8   4   -2.65    6.50
 -18  -8  -4    0.66    4.51
  17   9   5    6.23    5.44
 -17  -9  -5    1.46    6.50
  16  10   6   19.76    5.97
 -16 -10  -6    5.57    7.69
  15  11   7   11.41    6.23
 -15 -11  -7    5.70    8.09
  14  12   8   23.08    9.95
 -14 -12  -8   25.47    6.63
  13  13   9    0.13    7.56
 -13 -13  -9   -9.95    7.69
  12  14  10   14.72    7.69
 -12 -14 -10   18.97    7.83
  11  15  11    4.24    8.36
 -11 -15 -11    1.46    8.75
  10  16  12    3.45    9.68
 -10 -16 -12    5.17    9.82
   9  17  13    6.90    9.95
  -9 -17 -13    4.24    9.28
   8  18  14    0.27   12.60
  -8 -18 -14   -9.15   16.71
   7  19  15   11.94   18.44
  -7 -19 -15   16.84   14.86
   6  20  16    9.15   16.45
  -6 -20 -16   -0.66   15.92
   5  21  17   -0.66   11.80
  -5 -21 -17   17.24   21.88
   4  22  18   14.72   11.14
  -4 -22 -18   -2.52   12.07
   3  23  19   -0.93   12.20
  -3 -23 -19   -4.38   16.31
   2  24  20   -8.36   13.00
  -2 -24 -20    1.33   14.32
   1  25  21   -2.25   14.72
  -1 -25 -21   -2.79   14.06
   0  26  22   -4.64   10.48
   0 -26 -22    9.55   14.59
  -1  27  23    4.38   10.88
   1 -27 -23    1.99   13.66
  -2  28  24   -0.27    9.55
   2 -28 -24   -1.06   12.34
  -3  29  25   -1.06    7.56
   3 -29 -25    4.64    9.55
  -4  30  26   -3.05    7.69
   4 -30 -26    1.86   15.39
  36 -12 -16    0.40    8.36
 -36  12  16   -1.06    8.62
  35 -11 -15   18.17   11.80
 -35  11  15   -7.43    9.02
  34 -10 -14    2.12    7.69
 -34  10  14   -1.33    8.22
  33  -9 -13    0.13   16.71
 -33   9  13    5.57    8.49
  32  -8 -12    3.32    9.42
 -32   8  12   -8.36   10.21
  31  -7 -11    4.77    9.42
 -31   7  11    3.98   11.67
  30  -6 -10   18.44   10.88
 -30   6  10    9.95   10.88
  29  -5  -9  -14.46   12.20
 -29   5   9    7.96    9.95
  28  -4  -8    0.80   12.47
 -28   4   8   -0.13   11.27
  27  -3  -7   -4.24   11.54
 -27   3   7    5.84    8.49
  26  -2  -6   -0.53    9.95
 -26   2   6   -1.72    9.02
  25  -1  -5   14.59   15.52
 -25   1   5    3.58    9.02
  24   0  -4   10.88    8.49
 -24   0   4   16.18    8.49
  23   1  -3    5.44    8.22
 -23  -1   3   -2.65    8.36
  22   2  -2   18.57    8.22
 -22  -2   2   18.17    7.69
  21   3  -1   13.93    7.29
 -21  -3   1   12.20    6.90
  20   4   0    6.37    6.90
 -20  -4   0    6.76    6.50
  19   5   1   66.85    7.16
 -19  -5  -1   64.99    6.23
  18   6   2   22.15    5.70
 -18  -6  -2   23.08    6.50
  17   7   3   62.60    5.70
 -17  -7  -3   66.05    5.44
  16   8   4   19.76    5.04
 -16  -8  -4   21.22    4.77
  15   9   5   74.81    6.23
 -15  -9  -5   90.99    9.15
  14  10   6   11.80    8.49
 -14 -10  -6    4.38    5.31
  13  11   7    3.98    9.95
 -13 -11  -7    3.71    5.97
  12  12   8  105.18    8.89
 -12 -12  -8   98.28    9.15
  11  13   9   18.57    7.29
 -11 -13  -9    8.09    7.43
  10  14  10   55.18    9.68
 -10 -14 -10   52.66    9.15
   9  15  11    9.55    9.28
  -9 -15 -11    6.76    9.55
   8  16  12   15.78    8.62
  -8 -16 -12   27.85    9.95
   7  17  13   20.96   16.84
  -7 -17 -13    1.33   16.98
   6  18  14    4.91    9.28
  -6 -18 -14    4.24   15.78
   5  19  15   22.55   15.52
  -5 -19 -15   20.03   12.34
   4  20  16    5.04   11.14
  -4 -20 -16    7.83   11.41
   3  21  17   -4.91   11.80
  -3 -21 -17   19.63   13.26
   2  22  18   21.22   12.47
  -2 -22 -18   -1.72   13.40
   1  23  19   15.78   12.20
  -1 -23 -19   -1.06   13.26
   0  24  20  -10.88   13.13
   0 -24 -20   -6.23   13.79
  -1  25  21   -9.15   12.20
   1 -25 -21    2.12   13.79
  -2  26  22   -7.03   11.80
   2 -26 -22    1.72   14.59
  -3  27  23    3.85   10.74
   3 -27 -23   14.32   14.06
  -4  28  24   -0.53   10.74
   4 -28 -24   -2.12   12.73
  -5  29  25   -4.51   10.08
   5 -29 -25    1.72   13.53
   6 -30 -26    0.53   16.71
  35 -13 -17   -0.27    9.42
 -35  13  17    5.97    8.49
  34 -12 -16    4.64   10.08
 -34  12  16    6.90    9.95
  33 -11 -15   -3.98    9.55
 -33  11  15    2.25    9.28
  32 -10 -14   -1.06   10.21
 -32  10  14   -5.44    9.55
  31  -9 -13    6.50    9.68
 -31   9  13    5.44    9.68
  30  -8 -12    3.45   13.00
 -30   8  12    5.97   11.67
  29  -7 -11    8.09   11.67
 -29   7  11    1.86   11.54
  28  -6 -10   -3.32   12.87
 -28   6  10   -7.29   11.14
  27  -5  -9  -11.27   10.74
 -27   5   9  -13.79   11.27
  26  -4  -8    0.93   12.20
 -26   4   8    0.40   10.48
  25  -3  -7   20.43   10.74
 -25   3   7    9.28   10.35
  24  -2  -6   -1.06   10.74
 -24   2   6   -6.37    9.95
  23  -1  -5   21.88    9.42
 -23   1   5   17.38    8.62
  22   0  -4    6.23    9.02
 -22   0   4   -0.27    8.09
  21   1  -3   14.72    9.02
 -21  -1   3    0.66    7.69
  20   2  -2   62.74    8.75
 -20  -2   2   77.19   10.88
  19   3  -1   28.12    7.16
 -19  -3   1   29.84    6.50
  18   4   0  139.27    8.75
 -18  -4   0  134.36    8.49
  17   5   1   22.28    8.75
 -17  -5  -1   33.56    5.44
  16   6   2   85.95    6.10
 -16  -6  -2   82.63    5.70
  15   7   3    5.44    4.64
 -15  -7  -3    5.31    3.98
  14   8   4    5.84    6.63
 -14  -8  -4   34.49    4.64
  13   9   5   84.09    9.42
 -13  -9  -5   88.34    8.75
  12  10   6   -4.38    7.96
 -12 -10  -6   -3.98    5.70
  11  11   7  193.65   10.88
 -11 -11  -7  200.28   10.61
  10  12   8   48.68    7.56
 -10 -12  -8   40.85    7.69
   9  13   9   23.21    7.96
  -9 -13  -9   18.83    8.62
   8  14  10    7.29    8.22
  -8 -14 -10   10.21    7.69
   7  15  11    9.28    8.36
  -7 -15 -11    1.99    9.55
   6  16  12   11.54   16.84
  -6 -16 -12   47.88   10.35
   5  17  13   -3.18   10.74
  -5 -17 -13    6.76   14.46
   4  18  14   80.51   20.03
  -4 -18 -14   49.08   13.00
   3  19  15   30.37   11.01
  -3 -19 -15   -2.92   11.41
   2  20  16    0.66   11.14
  -2 -20 -16   -1.72   12.20
   1  21  17   -3.45   12.34
  -1 -21 -17    0.13   13.40
   0  22  18   -0.53   12.73
   0 -22 -18  -12.07   14.19
  -1  23  19    8.75   13.40
   1 -23 -19    4.38   14.86
  -2  24  20    5.17   13.13
   2 -24 -20   -7.56   13.26
  -3  25  21   18.83   13.00
   3 -25 -21   14.59   14.99
  -4  26  22   26.53   13.13
   4 -26 -22    6.10   14.32
  -5  27  23   -3.45   13.00
   5 -27 -23    2.12   16.58
  -6  28  24    1.86    9.95
   6 -28 -24   -4.64   14.32
  -7  29  25   -4.77    9.55
   7 -29 -25  -22.95   19.50
  -8  30  26   -1.72   15.52
   8 -30 -26   -2.25   15.39
  34 -14 -18   -6.37    8.62
 -34  14  18   -2.39    7.83
  33 -13 -17   -6.37   11.41
 -33  13  17    2.65    9.42
  32 -12 -16   -5.84    9.95
 -32  12  16    0.40    9.82
  31 -11 -15    3.18   11.94
 -31  11  15    6.10   10.48
  30 -10 -14   -2.12   11.14
 -30  10  14    1.46   10.74
  29  -9 -13    3.71   12.47
 -29   9  13    8.22   11.94
  28  -8 -12   -1.06   12.73
 -28   8  12    2.79   10.74
  27  -7 -11    9.82   13.40
 -27   7  11  -16.05   12.34
  26  -6 -10   -5.17   12.47
 -26   6  10  -13.13   11.54
  25  -5  -9    0.66   12.73
 -25   5   9    6.90   11.14
  24  -4  -8  -13.66    9.82
 -24   4   8    2.25   10.74
  23  -3  -7    6.50   11.27
 -23   3   7    7.43   10.74
  22  -2  -6    6.90   10.21
 -22   2   6   11.14    9.42
  21  -1  -5   25.33    9.82
 -21   1   5   19.23   10.21
  20   0  -4    5.31    9.55
 -20   0   4   13.13    8.36
  19   1  -3   23.48    8.09
 -19  -1   3   29.45    7.16
  18   2  -2   12.73    7.43
 -18  -2   2   19.90    7.69
  17   3  -1    6.90    6.10
 -17  -3   1    6.76    5.84
  16   4   0   30.37    5.84
 -16  -4   0   22.15    5.44
  15   5   1    2.39    4.77
 -15  -5  -1    9.82    5.70
  14   6   2  108.63    6.10
 -14  -6  -2  119.77    5.84
  13   7   3    6.76    4.11
 -13  -7  -3    4.24    3.85
  12   8   4   20.56    4.24
 -12  -8  -4   25.86    6.23
  11   9   5   53.98    9.15
 -11  -9  -5   70.69    5.97
  10  10   6   53.05    6.63
 -10 -10  -6   55.31    6.63
   9  11   7   42.31    7.29
  -9 -11  -7   51.46    7.83
   8  12   8   62.34    8.09
  -8 -12  -8   48.28    8.49
   7  13   9   78.52   10.21
  -7 -13  -9   68.57    9.02
   6  14  10    6.10    8.75
  -6 -14 -10   24.01   10.35
   5  15  11   14.59    9.68
  -5 -15 -11   23.61   11.14
   4  16  12   12.73   15.52
  -4 -16 -12   11.01   15.39
   3  17  13   -3.58   11.14
  -3 -17 -13   20.96   12.73
   2  18  14   -4.91   10.88
  -2 -18 -14   12.73   11.80
   1  19  15   -4.77   10.88
  -1 -19 -15    3.98   13.53
   0  20  16    2.12   11.54
   0 -20 -16    1.06   13.00
  -1  21  17    2.25   12.73
   1 -21 -17  -14.19   14.19
  -2  22  18   -1.59   13.00
   2 -22 -18   22.28   14.32
  -3  23  19   -2.92   12.87
   3 -23 -19    1.72   14.72
  -4  24  20    7.83   12.87
   4 -24 -20  -22.81   15.39
  -5  25  21   -1.46   14.99
   5 -25 -21   -8.22   17.38
  -6  26  22   11.41   12.87
   6 -26 -22    1.86   15.25
  -7  27  23    9.15   14.86
   7 -27 -23   -6.37   17.38
  -8  28  24   -8.75   12.47
   8 -28 -24   -5.44   13.93
  -9  29  25   -3.71   16.05
   9 -29 -25   -3.32   17.11
 -10  30  26   -4.24   16.18
  10 -30 -26   -4.77   13.26
  33 -15 -19   -4.24   11.14
 -33  15  19   -4.77    8.62
  32 -14 -18    0.93   10.61
 -32  14  18   -3.32   10.88
  31 -13 -17   -1.99   12.60
 -31  13  17    1.99   11.27
  30 -12 -16   -3.98   12.73
 -30  12  16   12.60   10.35
  29 -11 -15  -11.80   12.60
 -29  11  15    5.31    9.82
  28 -10 -14   15.12   13.13
 -28  10  14    2.25   13.13
  27  -9 -13   10.08   15.65
 -27   9  13    1.59   12.20
  26  -8 -12    3.32   14.06
 -26   8  12   -2.39   12.87
  25  -7 -11   22.28   14.06
 -25   7  11   17.64   11.94
  24  -6 -10   -0.27   12.60
 -24   6  10    7.69   12.20
  23  -5  -9   23.34   13.00
 -23   5   9   32.36   10.48
  22  -4  -8   -7.03   12.34
 -22   4   8    1.99   11.01
  21  -3  -7   93.24   12.73
 -21   3   7   69.10   10.88
  20  -2  -6    6.76   10.48
 -20   2   6   20.03   10.48
  19  -1  -5   72.55    9.68
 -19   1   5   75.34   10.21
  18   0  -4  160.75   10.88
 -18   0   4  151.47   10.74
  17   1  -3   14.32    7.69
 -17  -1   3    1.06    7.69
  16   2  -2  350.82   17.51
 -16  -2   2  361.03   18.04
  15   3  -1   -7.16    5.70
 -15  -3   1  -13.93    8.22
  14   4   0  646.47   26.53
 -14  -4   0  643.15   26.79
  13   5   1   61.01    5.04
 -13  -5  -1   58.09    7.03
   8  10   6   52.52    7.16
  -8 -10  -6   64.86    7.69
   7  11   7  399.23   23.21
  -7 -11  -7  401.36   23.21
   6  12   8   11.67    8.22
  -6 -12  -8   19.50    7.83
   5  13   9   98.81   10.48
  -5 -13  -9  115.66   10.74
   4  14  10  311.96   16.98
  -4 -14 -10  289.28   17.38
   3  15  11   -7.03   14.86
  -3 -15 -11    1.72   14.06
   2  16  12  345.52   21.22
  -2 -16 -12  324.96   21.09
   1  17  13    7.03   10.88
  -1 -17 -13   -0.27   11.54
   0  18  14   39.13   11.54
   0 -18 -14   50.67   13.26
  -1  19  15    0.00   11.27
   1 -19 -15    9.02   14.19
  -2  20  16   -4.38   12.87
   2 -20 -16   20.29   14.59
  -3  21  17    8.36   12.87
   3 -21 -17   15.39   14.59
  -4  22  18   -5.84   13.66
   4 -22 -18   -4.11   14.99
  -5  23  19   14.46   15.25
   5 -23 -19   12.60   17.24
  -6  24  20   14.72   13.26
   6 -24 -20   -8.22   15.52
  -7  25  21  -11.41   13.53
   7 -25 -21    0.93   14.32
  -8  26  22    9.82   14.19
   8 -26 -22    9.02   16.84
  -9  27  23   -4.51   13.26
   9 -27 -23   -8.36   16.45
 -10  28  24   -5.57   11.54
  10 -28 -24    5.57   14.19
 -11  29  25    2.79   10.21
  11 -29 -25    5.04   12.73
  32 -16 -20   -1.59   11.80
 -32  16  20   -4.24   16.58
  31 -15 -19    0.00   10.08
 -31  15  19   -3.85    9.82
  30 -14 -18   -8.62   11.67
 -30  14  18   -9.02   12.34
  29 -13 -17   16.71   13.53
 -29  13  17   -2.65   11.67
  28 -12 -16   -5.84   12.60
 -28  12  16   -3.45   10.88
  27 -11 -15   -1.99   13.79
 -27  11  15    9.55   11.54
  26 -10 -14   16.84   14.06
 -26  10  14    4.64   13.66
  25  -9 -13  -11.14   14.72
 -25   9  13   -6.37   12.07
  24  -8 -12   -5.17   14.72
 -24   8  12   -1.06   13.26
  23  -7 -11   12.87   12.20
 -23   7  11   18.04   11.41
  22  -6 -10   -1.59   11.14
 -22   6  10   -0.40   11.14
  21  -5  -9    0.53   11.01
 -21   5   9    9.02    9.68
  20  -4  -8    4.38   11.01
 -20   4   8   23.74   12.20
  19  -3  -7   33.29   11.80
 -19   3   7   34.62    9.42
  18  -2  -6   25.86   10.74
 -18   2   6   22.81    9.68
  17  -1  -5   45.23    9.42
 -17   1   5   16.71   12.47
  16   0  -4   11.01    8.22
 -16   0   4   29.84    8.09
  15   1  -3    4.51    6.23
 -15  -1   3    3.85    6.76
  14   2  -2   17.51    6.63
 -14  -2   2   13.53    6.23
  13   3  -1   73.35    5.97
 -13  -3   1   74.94    5.97
  12   4   0  118.18    5.97
 -12  -4   0  123.62    7.96
  11   5   1   39.66    5.57
 -11  -5  -1   57.96    5.44
  10   6   2  145.77    5.70
 -10  -6  -2  141.65    5.44
   9   7   3  168.58   11.14
  -9  -7  -3  188.61    8.09
   8   8   4   91.92    6.50
  -8  -8  -4  101.20    6.76
   7   9   5  324.82   13.66
  -7  -9  -5  303.60   13.40
   6  10   6   93.51    8.09
  -6 -10  -6   84.49    8.36
   5  11   7   55.57    8.22
  -5 -11  -7   64.20    9.28
   4  12   8   23.34    7.69
  -4 -12  -8   24.01    8.22
   3  13   9   25.47    9.02
  -3 -13  -9   33.42   11.14
   2  14  10  115.26   11.54
  -2 -14 -10  115.26   11.94
   1  15  11    8.62   10.21
  -1 -15 -11   -4.24   11.67
   0  16  12   81.97   14.06
   0 -16 -12   75.73   13.53
  -1  17  13    2.39   11.80
   1 -17 -13   -5.97   13.26
  -2  18  14    6.50   11.67
   2 -18 -14   -4.11   14.19
  -3  19  15    5.70   12.20
   3 -19 -15    9.95   14.59
  -4  20  16   -4.77   13.26
   4 -20 -16   -6.63   14.86
  -5  21  17   18.17   15.92
   5 -21 -17  -18.30   17.11
  -6  22  18   -3.45   14.19
   6 -22 -18    2.12   14.99
  -7  23  19    0.27   14.19
   7 -23 -19  -16.98   14.46
  -8  24  20    4.77   13.66
   8 -24 -20   -4.91   16.31
  -9  25  21  -15.92   15.92
   9 -25 -21   15.12   17.24
 -10  26  22    0.80   12.87
  10 -26 -22   15.92   15.12
 -11  27  23    0.27   11.80
  11 -27 -23   34.88   14.72
 -12  28  24   -2.12   13.00
  12 -28 -24   -3.18   13.13
 -13  29  25    4.11   18.04
  13 -29 -25    6.37   12.34
  30 -16 -20   -1.06   11.41
 -30  16  20   -5.04   10.88
  29 -15 -19   -5.44   11.41
 -29  15  19    5.44   10.35
  28 -14 -18   17.91   13.00
 -28  14  18    3.32   13.79
  27 -13 -17    7.83   13.93
 -27  13  17    6.90   11.54
  26 -12 -16    7.43   14.72
 -26  12  16   14.06   11.80
  25 -11 -15    1.19   13.53
 -25  11  15   -3.05   11.54
  24 -10 -14   -8.75   15.92
 -24  10  14   21.62   14.46
  23  -9 -13    9.68   14.86
 -23   9  13    0.80   13.13
  22  -8 -12   -6.90   12.87
 -22   8  12   -3.58   12.07
  21  -7 -11   46.95   12.07
 -21   7  11   49.74   12.20
  20  -6 -10   37.14   12.20
 -20   6  10   27.19   12.73
  19  -5  -9  149.35   23.87
 -19   5   9  173.62   14.86
  18  -4  -8  -15.25   11.94
 -18   4   8   -9.02   10.74
  17  -3  -7   98.55   19.23
 -17   3   7   81.70   10.88
  16  -2  -6  102.00    9.95
 -16   2   6   94.57    9.02
  15  -1  -5    5.70    7.69
 -15   1   5   11.94    7.83
  14   0  -4  651.11   32.36
 -14   0   4  659.20   31.97
  13   1  -3   72.02    6.90
 -13  -1   3   83.96   10.61
  12   2  -2  244.18   10.74
 -12  -2   2  271.11   10.74
  11   3  -1   -2.92    5.57
 -11  -3   1   -4.51    4.24
  10   4   0  262.22   12.07
 -10  -4   0  263.68   11.67
  -9  -5  -1  325.22   13.53
  -8  -6  -2  413.69   17.38
  -7  -7  -3 1225.42   35.41
   6   8   4   17.11    5.57
  -6  -8  -4   14.19    5.44
   4  10   6  241.53   12.60
  -4 -10  -6  257.98   13.93
   2  12   8  150.81   11.27
  -2 -12  -8  141.12   11.27
   1  13   9   63.27   10.48
  -1 -13  -9   37.14   10.88
   0  14  10  742.76   30.64
   0 -14 -10  748.06   31.30
  -1  15  11   -2.65   11.27
   1 -15 -11   -4.51   11.80
  -2  16  12  322.70   22.02
   2 -16 -12  363.95   23.21
  -3  17  13   -8.36   13.53
   3 -17 -13   31.97   16.18
  -4  18  14   65.39   14.86
   4 -18 -14   62.34   15.12
  -5  19  15   39.39   14.06
   5 -19 -15   23.21   15.65
  -6  20  16   -0.80   13.53
   6 -20 -16   -9.95   14.86
  -7  21  17   32.10   15.65
   7 -21 -17   39.66   17.38
  -8  22  18    0.00   13.93
   8 -22 -18   15.78   16.18
  -9  23  19   20.29   16.05
   9 -23 -19   20.16   18.30
 -10  24  20    6.10   13.00
  10 -24 -20    9.28   15.78
 -11  25  21   -8.62   13.66
  11 -25 -21  -10.08   15.65
 -12  26  22    4.38   12.47
  12 -26 -22  -10.21   20.96
 -13  27  23   -6.76   10.48
  13 -27 -23    6.23   14.59
 -14  28  24    9.95    7.83
  14 -28 -24   12.60   14.59
 -15  29  25   -0.27   11.67
  15 -29 -25    1.46   10.88
  29 -17 -21    5.70   10.21
 -29  17  21   -6.10   17.24
  28 -16 -20    9.55   13.79
 -28  16  20    2.39   11.54
  27 -15 -19   -3.32   13.93
 -27  15  19    2.25   13.40
  26 -14 -18   -4.51   13.93
 -26  14  18   -0.13   10.74
  25 -13 -17   -1.06   14.99
 -25  13  17    6.50   12.73
  24 -12 -16   15.78   15.12
 -24  12  16  -17.38   12.73
  23 -11 -15   11.80   13.13
 -23  11  15   -4.24   12.73
  22 -10 -14    0.40   16.84
 -22  10  14    5.04   13.00
  21  -9 -13   -0.53   13.13
 -21   9  13    9.02   11.67
  20  -8 -12   13.53   13.13
 -20   8  12   -1.59   11.94
  19  -7 -11   10.88   17.11
 -19   7  11    9.15   11.80
  18  -6 -10  -10.21   13.79
 -18   6  10    4.11   11.41
  17  -5  -9    5.97   11.41
 -17   5   9    5.44    9.55
  16  -4  -8   32.89    9.95
 -16   4   8   24.54    9.68
  15  -3  -7   -2.12    9.28
 -15   3   7    3.71    7.83
  14  -2  -6  118.05   10.08
 -14   2   6  153.46   10.48
  13  -1  -5   77.06    9.02
 -13   1   5   70.16    8.09
  12   0  -4  112.87    8.49
 -12   0   4  133.96    8.75
  11   1  -3    6.50    5.70
 -11  -1   3    9.02    5.57
  10   2  -2  257.71   10.35
 -10  -2   2  278.00   10.61
   9   3  -1   37.67    3.85
  -9  -3   1   32.89    3.71
  -7  -5  -1  244.18    9.68
   6   6   2   60.61    5.17
  -6  -6  -2   61.94    4.64
   5   7   3  304.93   18.30
   4   8   4  205.59   11.14
  -4  -8  -4  219.78   12.20
   3   9   5   54.12    7.56
  -3  -9  -5   42.18    8.09
   2  10   6  140.99    9.82
  -2 -10  -6  144.57   10.48
   1  11   7   18.44   10.35
  -1 -11  -7   16.98   10.61
   0  12   8  188.08   14.46
   0 -12  -8  200.28   14.06
  -1  13   9   29.31   11.80
   1 -13  -9   52.66   13.40
  -2  14  10  107.30   13.26
   2 -14 -10   83.16   13.00
  -3  15  11   -7.56   11.14
   3 -15 -11   -0.40   11.94
  -4  16  12   27.06   12.87
   4 -16 -12    0.80   13.00
  -5  17  13    9.95   12.60
   5 -17 -13  -30.37   14.59
  -6  18  14    3.32   14.99
   6 -18 -14    6.10   15.65
  -7  19  15   10.48   13.93
   7 -19 -15    8.49   15.39
  -8  20  16    0.40   15.78
   8 -20 -16   -2.79   17.38
  -9  21  17    4.77   14.32
   9 -21 -17   21.35   18.30
 -10  22  18    2.25   15.25
  10 -22 -18   -7.03   15.65
 -11  23  19   -6.50   13.93
  11 -23 -19    8.36   16.45
 -12  24  20  -10.88   16.31
  12 -24 -20    9.42   17.24
 -13  25  21  -11.41   11.41
  13 -25 -21   -1.19   16.05
 -14  26  22   -3.98   11.41
  14 -26 -22    4.91   15.25
 -15  27  23    3.58    9.82
  15 -27 -23   -6.50   13.93
 -16  28  24   -5.97   13.40
  16 -28 -24   11.01   12.60
  29 -19 -23   -2.92    9.55
 -29  19  23    4.64   14.59
  28 -18 -22   -2.79   14.32
 -28  18  22   13.13   12.73
  27 -17 -21   -5.57   15.12
 -27  17  21   -0.66   10.35
  26 -16 -20   -1.46   11.67
 -26  16  20   -6.76    9.95
  25 -15 -19  -12.47   14.99
 -25  15  19   -4.38   14.32
  24 -14 -18    8.62   13.26
 -24  14  18    3.85   12.07
  23 -13 -17  -13.26   16.84
 -23  13  17   -7.96   14.59
  22 -12 -16    1.59   14.46
 -22  12  16    0.93   12.87
  21 -11 -15    7.16   13.66
 -21  11  15   11.41   12.34
  20 -10 -14    5.04   14.59
 -20  10  14    5.70   12.47
  19  -9 -13    9.95   12.87
 -19   9  13   19.76   11.80
  18  -8 -12   37.27   14.59
 -18   8  12    8.75   13.66
  17  -7 -11   68.71   13.53
 -17   7  11   52.13   11.94
  16  -6 -10    3.32   10.61
 -16   6  10   16.31   10.35
  15  -5  -9   86.74   12.60
 -15   5   9  100.27   13.79
  14  -4  -8   32.89   10.48
 -14   4   8   30.77   10.35
  13  -3  -7    7.29    8.89
 -13   3   7   -4.64    8.62
  12  -2  -6  442.87   28.12
  11  -1  -5   51.20    6.76
 -11   1   5   47.22    7.29
  10   0  -4  273.10   13.40
 -10   0   4  265.67   12.60
   9   1  -3   28.65    5.31
  -9  -1   3   29.18    5.44
  -7  -3   1    2.25    2.92
   5   5   1  924.07   25.60
   3   7   3  456.53   25.33
   2   8   4   42.58    6.63
  -2  -8  -4   52.39    7.16
   1   9   5  304.00   15.25
  -1  -9  -5  298.70   14.32
   0  10   6   51.99    8.89
   0 -10  -6   51.20    8.75
  -1  11   7   12.73    9.15
   1 -11  -7   23.21   10.35
  -2  12   8  170.44   12.60
   2 -12  -8  165.53   12.47
  -3  13   9   22.28   11.41
   3 -13  -9   37.27   12.47
  -4  14  10  309.17   18.83
   4 -14 -10  308.51   18.44
  -5  15  11   24.94   11.41
   5 -15 -11   18.04   12.73
  -6  16  12   34.49   13.79
   6 -16 -12    6.76   14.59
  -7  17  13    5.17   15.39
   7 -17 -13   -3.58   16.45
  -8  18  14    5.17   13.79
   8 -18 -14  -11.54   14.06
  -9  19  15   25.47   13.79
   9 -19 -15   20.96   15.78
 -10  20  16    0.66   14.46
  10 -20 -16   12.60   18.04
 -11  21  17   32.50   15.52
  11 -21 -17   13.26   18.17
 -12  22  18    7.69   14.72
  12 -22 -18    3.32   18.57
 -13  23  19   -2.39   15.12
  13 -23 -19    1.86   17.77
 -14  24  20   -3.85   13.93
  14 -24 -20   41.91   21.62
 -15  25  21   10.61   13.40
  15 -25 -21  -23.21   21.88
 -16  26  22   -2.39   11.14
  16 -26 -22   -7.03   17.91
 -17  27  23    8.89   18.30
  17 -27 -23    7.16   17.11
  18 -28 -24   -0.40   16.18
  28 -20 -24    7.29   13.79
  27 -19 -23   -4.38   11.94
 -27  19  23    0.93    8.09
  26 -18 -22   -4.38   16.45
 -26  18  22    5.70   11.54
  25 -17 -21  -15.39   12.73
 -25  17  21   -6.10   10.35
  24 -16 -20    8.09   13.66
 -24  16  20   -3.18   12.07
  23 -15 -19  -11.14   17.38
 -23  15  19   -5.04   12.60
  22 -14 -18   -9.02   14.86
 -22  14  18    5.04   12.73
  21 -13 -17   -7.03   19.36
 -21  13  17    8.62   14.72
  20 -12 -16   29.05   14.59
 -20  12  16    0.80   13.00
  19 -11 -15    8.89   15.92
 -19  11  15    9.68   13.40
  18 -10 -14   36.74   15.12
 -18  10  14   34.49   14.06
  17  -9 -13    5.44   13.40
 -17   9  13   -0.13   11.01
  16  -8 -12   33.16   12.47
 -16   8  12   17.38   13.40
  15  -7 -11   14.86   12.73
 -15   7  11  -11.41   11.54
  14  -6 -10   -9.82   11.94
 -14   6  10   -4.51   10.48
  13  -5  -9  123.22   11.41
 -13   5   9  120.17   12.20
  12  -4  -8   29.18   10.21
 -12   4   8   14.46    8.89
  11  -3  -7  757.22   43.37
 -11   3   7  779.50   40.98
  10  -2  -6  155.58    9.82
 -10   2   6  155.85   10.08
   9  -1  -5  334.24   23.08
   8   0  -4  387.56   17.11
  -8   0   4  384.25   16.18
   7   1  -3    8.62    7.56
  -7  -1   3    4.38    6.50
   6   2  -2  247.10   10.08
  -6  -2   2  241.66    8.75
  -5  -3   1   10.74    1.72
   3   5   1   18.83    3.98
  -3  -5  -1   13.66    3.98
   2   6   2  277.21   12.07
  -2  -6  -2  277.21   12.47
   1   7   3    7.96    9.02
  -1  -7  -3    0.13    6.50
   0   8   4  334.64   16.84
   0  -8  -4  309.57   15.92
  -1   9   5  308.38   15.92
   1  -9  -5  309.97   16.05
  -2  10   6  153.86   13.00
   2 -10  -6  146.83   11.41
  -3  11   7  734.67   28.25
   3 -11  -7  693.68   28.38
  -4  12   8   21.35    9.42
   4 -12  -8   20.56   10.61
  -5  13   9  112.34   13.40
   5 -13  -9   99.21   13.66
  -6  14  10    5.84   11.41
   6 -14 -10    0.13   12.60
  -7  15  11   12.87   12.87
   7 -15 -11    4.64   13.53
  -8  16  12   27.85   13.53
   8 -16 -12   45.76   15.65
  -9  17  13   13.40   13.26
   9 -17 -13   19.36   14.32
 -10  18  14   27.32   15.25
  10 -18 -14   48.54   22.28
 -11  19  15   16.31   15.25
  11 -19 -15   25.60   28.25
 -12  20  16   -6.63   14.46
  12 -20 -16    6.63   23.74
 -13  21  17   -6.50   14.32
  13 -21 -17    3.71   24.14
 -14  22  18   11.41   14.06
  14 -22 -18    5.70   24.67
 -15  23  19   19.63   23.61
  15 -23 -19    7.16   17.38
 -16  24  20   13.93   26.93
  16 -24 -20   -2.52   14.46
 -17  25  21  -16.84   20.43
  17 -25 -21   10.88   16.45
 -18  26  22    5.97   19.10
  18 -26 -22  -10.08   15.12
  19 -27 -23   -8.62   11.80
  26 -20 -24   -0.13   13.26
 -26  20  24   -2.65   15.65
  25 -19 -23    2.25   16.31
 -25  19  23   11.01   11.01
  24 -18 -22   -4.38   12.34
 -24  18  22   -5.44   13.00
  23 -17 -21   11.94   14.19
 -23  17  21    2.12   11.67
  22 -16 -20   16.98   13.79
 -22  16  20    2.39   13.13
  21 -15 -19   -4.11   17.38
 -21  15  19   -3.98   13.26
  20 -14 -18   -7.69   15.65
 -20  14  18    0.27   13.40
  19 -13 -17    4.77   16.31
 -19  13  17   13.00   14.46
  18 -12 -16  -16.98   15.52
 -18  12  16   -2.52   13.00
  17 -11 -15   21.49   14.86
 -17  11  15    0.53   13.53
  16 -10 -14    4.51   15.39
 -16  10  14    1.59   13.00
  15  -9 -13    6.90   14.59
 -15   9  13    0.00   12.87
  14  -8 -12   31.43   12.87
 -14   8  12   21.62   10.48
  13  -7 -11   15.12   12.34
 -13   7  11   27.72   13.40
  12  -6 -10    1.99   11.80
 -12   6  10   11.54   10.88
  11  -5  -9   91.52   12.07
 -11   5   9   72.29   11.14
   9  -3  -7  205.05   13.40
  -9   3   7  186.75   12.60
   8  -2  -6  357.72   26.26
   7  -1  -5  240.73   14.59
  -7   1   5  239.54   13.93
   5   1  -3    8.22    5.04
  -5  -1   3   -0.27    4.91
   4   2  -2  438.36   14.06
  -4  -2   2  458.79   14.32
   3   3  -1  233.97   10.48
  -3  -3   1  224.15    7.03
   2   4   0  531.21   16.45
  -2  -4   0  560.52   23.34
   1   5   1   13.26    3.85
  -1  -5  -1   14.19    6.10
   0   6   2  589.30   31.17
   0  -6  -2  602.83   22.81
  -1   7   3   -2.92    9.02
   1  -7  -3    5.70   10.35
  -2   8   4   51.33    9.28
   2  -8  -4   42.31    9.15
  -3   9   5   35.28    9.15
   3  -9  -5   47.48   11.14
  -4  10   6  279.20   15.52
   4 -10  -6  261.42   16.18
  -5  11   7   81.84   10.88
   5 -11  -7   70.69   11.14
  -6  12   8   17.24   10.08
   6 -12  -8   33.56   10.61
  -7  13   9   60.35   12.73
   7 -13  -9   63.40   16.31
  -8  14  10    2.65   13.13
   8 -14 -10   -9.82   21.49
  -9  15  11   -0.40   13.13
   9 -15 -11   16.05   19.36
 -10  16  12    7.96   13.26
  10 -16 -12   32.63   21.88
 -11  17  13  -11.54   15.12
  11 -17 -13  -37.93   25.07
 -12  18  14   -3.85   20.43
  12 -18 -14   14.46   15.25
 -13  19  15   15.39   17.51
  13 -19 -15   12.34   17.91
 -14  20  16   17.11   22.15
  14 -20 -16   23.87   16.05
 -15  21  17    1.46   23.21
  15 -21 -17   14.59   19.23
 -16  22  18   23.34   24.40
  16 -22 -18    2.25   16.71
 -17  23  19    2.12   14.32
  17 -23 -19  -15.52   22.15
 -18  24  20   -3.45   12.47
  18 -24 -20   -0.66   14.19
 -19  25  21   -5.17   10.61
  19 -25 -21   -5.84   14.72
 -20  26  22    7.69   11.67
  20 -26 -22  -15.78   14.06
  21 -27 -23    8.75   18.17
  25 -21 -25   -8.36   19.36
 -25  21  25   -1.06    7.83
  24 -20 -24    6.90   16.71
 -24  20  24    1.86   11.27
  23 -19 -23  -10.74   22.68
 -23  19  23   -1.19   11.01
  22 -18 -22    1.72   12.60
 -22  18  22   -4.91   12.47
  21 -17 -21   -1.06   14.86
 -21  17  21   14.86   13.13
  20 -16 -20  -14.59   16.18
 -20  16  20   -3.98   14.72
  19 -15 -19   -0.53   17.51
 -19  15  19   -2.79   15.92
  18 -14 -18    0.00   16.18
 -18  14  18    5.57   14.99
  17 -13 -17    5.04   14.72
 -17  13  17    3.18   13.00
  16 -12 -16   78.12   17.91
 -16  12  16   43.64   17.24
  15 -11 -15   14.19   13.66
 -15  11  15   -9.28   13.26
  14 -10 -14  134.89   18.17
 -14  10  14  154.39   16.71
  13  -9 -13   16.31   14.06
 -13   9  13   -4.77   11.80
  12  -8 -12  154.92   16.45
 -12   8  12  136.75   13.53
  11  -7 -11  225.48   17.24
 -11   7  11  231.71   16.05
  10  -6 -10   66.05   13.13
 -10   6  10   53.98   11.67
   9  -5  -9 2611.59  117.52
  -9   5   9 2689.72  119.77
   8  -4  -8   93.24   10.61
  -8   4   8  103.46    9.82
   7  -3  -7 1312.30   67.78
  -7   3   7 1352.62   68.17
   6  -2  -6   45.76    8.75
  -6   2   6   46.02    8.22
   3   1  -3  207.84   10.35
  -3  -1   3  228.80   10.74
   1   3  -1   18.70    2.25
  -1  -3   1   21.75    2.39
  -1   5   1    5.17    4.77
   1  -5  -1  -12.47    7.29
  -2   6   2  267.53   14.19
   2  -6  -2  262.75   13.66
  -3   7   3  445.92   19.36
   3  -7  -3  432.26   27.32
  -4   8   4  241.26   13.93
   4  -8  -4  250.55   20.03
  -5   9   5 2299.11  102.66
   5  -9  -5 2184.91  100.94
  -6  10   6   91.25   10.74
   6 -10  -6  122.02   16.58
  -7  11   7  478.02   22.42
   7 -11  -7  469.93   34.35
  -8  12   8   42.71   16.05
   8 -12  -8   34.35   16.05
  -9  13   9   38.46   16.45
   9 -13  -9    5.04   12.20
 -10  14  10   64.73   20.16
  10 -14 -10   58.62   14.46
 -11  15  11    3.98   21.22
  11 -15 -11  -21.75   16.31
 -12  16  12  120.83   25.33
  12 -16 -12  118.84   18.04
 -13  17  13   33.42   13.13
  13 -17 -13    2.12   16.84
 -14  18  14   72.95   17.51
  14 -18 -14   45.10   18.04
 -15  19  15   13.93   18.17
  15 -19 -15   -5.31   16.58
 -16  20  16   11.14   14.19
  16 -20 -16   -3.45   17.38
 -17  21  17   -1.06   14.86
  17 -21 -17   12.87   17.51
 -18  22  18   -4.77   14.19
  18 -22 -18   23.34   16.71
 -19  23  19   -1.06   15.12
  19 -23 -19   -8.09   16.45
 -20  24  20    3.98   10.61
  20 -24 -20   -3.71   13.13
 -21  25  21   -1.86   11.14
  21 -25 -21    4.77   13.93
  22 -26 -22    8.09   13.00
  24 -22 -26    8.49   14.72
  23 -21 -25    1.72   17.91
 -23  21  25   -3.45   11.14
  22 -20 -24    1.86   20.29
 -22  20  24   -1.46   11.14
  21 -19 -23   -4.11   13.26
 -21  19  23    2.92   11.27
  20 -18 -22    1.06   14.99
 -20  18  22    7.83   12.34
  19 -17 -21   -1.86   18.70
 -19  17  21    1.59   15.12
  18 -16 -20    5.57   16.58
 -18  16  20   -0.66   13.53
  17 -15 -19    5.04   18.17
 -17  15  19   -9.95   14.19
  16 -14 -18    7.96   17.24
 -16  14  18    4.91   14.46
  15 -13 -17   -8.89   16.31
 -15  13  17   -4.51   15.39
  14 -12 -16   18.44   14.86
 -14  12  16   44.30   13.66
  13 -11 -15   -6.50   16.58
 -13  11  15    7.69   20.96
  12 -10 -14   21.88   14.46
 -12  10  14   24.94   11.94
  11  -9 -13   15.12   13.79
 -11   9  13   15.39   11.94
  10  -8 -12   61.01   13.79
 -10   8  12   64.06   13.00
   9  -7 -11   60.88   11.67
  -9   7  11   52.66   10.88
   8  -6 -10   64.59   10.74
  -8   6  10   97.35   11.54
   7  -5  -9  378.14   19.10
  -7   5   9  387.30   19.10
   6  -4  -8   21.49    8.75
  -6   4   8   26.26    7.43
   5  -3  -7  383.58   19.36
  -5   3   7  392.73   19.36
   4  -2  -6  128.13   10.21
  -4   2   6  124.94   10.21
   3  -1  -5   28.52    7.43
  -3   1   5   12.73    6.37
   2   0  -4  441.81   17.38
  -2   0   4  440.62   17.51
   1   1  -3   14.72    3.98
  -1  -1   3   17.51    3.58
   0   2  -2 2903.79  118.71
   0  -2   2 3071.04  123.75
  -1   3  -1   16.18    4.77
   1  -3   1   20.56    4.64
  -2   4   0  499.24   18.70
   2  -4   0  422.44   24.54
  -3   5   1   11.80    6.10
   3  -5  -1    5.44    9.95
   4  -6  -2  126.93   15.25
  -5   7   3  414.09   31.57
  -6   8   4   14.86   11.94
   6  -8  -4   13.66    9.02
  -7   9   5  350.29   24.01
   7  -9  -5  330.93   18.30
  -8  10   6   79.98   14.99
   8 -10  -6   51.20   11.67
  -9  11   7   57.03   15.52
   9 -11  -7   63.53   13.79
 -10  12   8   68.84   11.41
  10 -12  -8   54.91   13.40
 -11  13   9   14.32   11.54
  11 -13  -9   31.83   13.66
 -12  14  10   35.81   12.47
  12 -14 -10   -2.25   15.25
 -13  15  11    8.89   14.59
  13 -15 -11  -10.88   19.90
 -14  16  12    6.10   13.93
  14 -16 -12   19.10   14.99
 -15  17  13   -8.49   14.19
  15 -17 -13   -9.68   16.18
 -16  18  14   22.68   14.99
  16 -18 -14    5.84   16.18
 -17  19  15   -4.11   14.32
  17 -19 -15    3.85   17.24
 -18  20  16   -3.71   14.46
  18 -20 -16    6.37   16.58
 -19  21  17  -15.92   14.99
  19 -21 -17  -34.75   19.90
 -20  22  18  -17.24   13.13
  20 -22 -18    1.86   15.25
 -21  23  19  -10.48   11.94
  21 -23 -19    1.19   14.59
 -22  24  20   -9.95   10.88
  22 -24 -20    0.00   14.99
 -23  25  21    1.46   12.60
  23 -25 -21    2.92   13.66
  22 -22 -26   -5.57   16.45
 -22  22  26   -1.46    9.42
  21 -21 -25   14.46   17.51
 -21  21  25    5.70   11.80
  20 -20 -24  -10.21   18.04
 -20  20  24    8.22   18.04
  19 -19 -23   -0.66   15.12
 -19  19  23   -3.32   11.27
  18 -18 -22   33.16   16.31
 -18  18  22    7.29   13.66
  17 -17 -21   19.36   20.96
 -17  17  21    1.19   14.72
  16 -16 -20   17.77   16.45
 -16  16  20   -2.25   14.19
  15 -15 -19   -9.15   17.24
 -15  15  19    2.92   14.32
  14 -14 -18   52.66   19.10
 -14  14  18   42.44   17.91
  13 -13 -17   38.07   22.42
 -13  13  17   19.10   18.83
  12 -12 -16  100.94   18.04
 -12  12  16   79.45   16.18
  11 -11 -15    5.17   22.81
 -11  11  15    5.70   19.36
  10 -10 -14   79.32   14.59
 -10  10  14   75.47   13.00
   9  -9 -13    8.89   12.47
  -9   9  13   14.59   11.14
   8  -8 -12   60.48   12.20
  -8   8  12   34.62   12.20
   7  -7 -11  493.14   24.14
  -7   7  11  480.01   23.61
   6  -6 -10   93.51   11.54
  -6   6  10  107.70   11.41
   5  -5  -9 2268.47  100.41
  -5   5   9 2348.18  101.86
   4  -4  -8  243.65   14.32
  -4   4   8  241.66   19.76
   3  -3  -7  415.15   20.16
  -3   3   7  421.65   27.19
   2  -2  -6  251.34   13.66
  -2   2   6  256.38   19.10
   1  -1  -5    8.75    5.17
  -1   1   5   13.00    7.69
   0   0   4 6907.53  252.27
   1  -1   3   21.49    4.77
   2  -2   2 9999.00  344.45
  -3   3  -1  241.66   18.97
   3  -3   1  254.13   12.60
   4  -4   0 5581.57  228.66
  -5   5   1  941.45   52.52
   5  -5  -1  900.46   37.14
  -6   6   2   59.42   15.39
   6  -6  -2   75.87   10.08
  -7   7   3 1268.66   45.76
   7  -7  -3 1237.22   45.63
  -8   8   4  101.47   10.88
   8  -8  -4  109.16   11.80
  -9   9   5 2673.93   85.55
   9  -9  -5 2619.55   82.63
 -10  10   6   66.58   12.07
  10 -10  -6   63.53   11.14
 -11  11   7  235.43   15.92
  11 -11  -7  235.16   17.91
 -12  12   8  130.38   15.25
  12 -12  -8  150.81   16.18
 -13  13   9   -4.64   12.87
  13 -13  -9  -10.88   13.79
 -14  14  10  116.59   16.45
  14 -14 -10  140.46   18.17
 -15  15  11    0.00   13.40
  15 -15 -11   -7.16   13.79
 -16  16  12   83.56   16.98
  16 -16 -12   88.34   18.83
 -17  17  13   19.63   14.19
  17 -17 -13  -13.26   15.39
 -18  18  14   21.22   14.46
  18 -18 -14   54.25   17.91
 -19  19  15  -20.69   15.25
  19 -19 -15  -12.47   18.44
 -20  20  16    7.03   14.06
  20 -20 -16    2.65   16.71
 -21  21  17  -11.67   13.93
  21 -21 -17    6.37   16.45
 -22  22  18    9.02   14.32
  22 -22 -18   12.87   16.05
 -23  23  19   -8.22    9.68
  23 -23 -19   15.52   14.06
 -24  24  20   -5.44    7.83
  24 -24 -20   -7.96   12.60
 -25  25  21   -4.64   14.72
  25 -25 -21    0.80   11.67
  21 -23 -27    1.59   11.27
 -21  23  27   -2.25    6.76
  20 -22 -26    6.50   17.51
 -20  22  26    3.71   11.01
  19 -21 -25    1.33   18.70
 -19  21  25   -2.25   12.07
  18 -20 -24   -5.31   17.77
 -18  20  24   31.57   19.76
  17 -19 -23    6.90   15.92
 -17  19  23   -9.15   13.40
  16 -18 -22  -17.38   23.74
 -16  18  22   16.31   18.30
  15 -17 -21   -9.68   24.94
 -15  17  21    3.58   17.77
  14 -16 -20    5.31   21.75
 -14  16  20    0.13   18.70
  13 -15 -19    2.65   16.31
 -13  15  19   -1.72   14.06
  12 -14 -18  -10.74   23.08
 -12  14  18  -18.57   18.17
  11 -13 -17  -32.76   22.02
 -11  13  17   -9.82   17.11
  10 -12 -16   11.80   16.45
 -10  12  16   -2.65   14.32
   9 -11 -15  -26.39   25.07
  -9  11  15   15.12   15.12
   8 -10 -14  -16.84   24.94
   7  -9 -13   90.99   14.19
   6  -8 -12   10.61   11.27
  -6   8  12   -3.05   14.86
   5  -7 -11   83.43   11.01
  -5   7  11   70.56   15.12
   4  -6 -10  262.22   15.78
  -4   6  10  282.51   23.87
   3  -5  -9   38.07   13.26
  -3   5   9   55.57   12.34
   2  -4  -8   59.29   14.99
  -2   4   8   51.20   13.79
   1  -3  -7    4.64   11.14
   0  -2  -6  595.53   33.82
   0   2   6  606.41   24.80
  -1  -1  -5  -11.80    7.83
   1   1   5    0.93    5.04
  -2   0  -4  595.27   29.18
   2   0   4  496.06   19.23
  -3   1  -3  205.85   10.35
   3  -1   3  203.46   10.08
  -4   2  -2  385.57   16.31
   4  -2   2  401.22   16.71
  -5   3  -1   23.87    7.16
   5  -3   1    3.71    6.63
  -6   4   0  400.03   19.90
   6  -4   0  400.16   20.16
  -7   5   1  263.68   15.65
   7  -5  -1  232.91   14.72
  -8   6   2  338.75   24.94
   8  -6  -2  317.26   19.10
  -9   7   3  174.81   13.13
   9  -7  -3  205.98   14.32
 -10   8   4   45.10   12.87
  10  -8  -4   22.55   15.25
 -11   9   5   87.01   11.01
  11  -9  -5   81.04   11.14
 -12  10   6    4.64   11.01
  12 -10  -6    3.58   12.07
 -13  11   7   17.91   11.67
  13 -11  -7   18.57   12.87
 -14  12   8   22.68   11.80
  14 -12  -8   30.24   12.87
 -15  13   9   18.70   13.00
  15 -13  -9   14.19   14.19
 -16  14  10   14.06   13.40
  16 -14 -10    1.06   13.79
 -17  15  11   -6.37   14.72
  17 -15 -11   -5.70   14.46
 -18  16  12   -7.56   17.51
  18 -16 -12    1.72   19.10
 -19  17  13    0.27   14.86
  19 -17 -13   -3.71   14.59
 -20  18  14  -12.47   16.58
  20 -18 -14   13.66   14.32
 -21  19  15  -12.20   15.39
  21 -19 -15  -10.61   16.71
 -22  20  16   -9.82   15.92
  22 -20 -16    2.92   17.38
 -23  21  17    9.82   13.40
  23 -21 -17    3.05   14.86
 -24  22  18    0.93   11.41
  24 -22 -18   -6.63   14.72
 -25  23  19   -0.93    9.42
  25 -23 -19   19.23   22.81
 -26  24  20   -0.80    9.28
  26 -24 -20    1.06   12.34
  19 -23 -27   -7.96   15.12
 -19  23  27    3.05   13.26
  18 -22 -26    9.55   17.77
 -18  22  26   -2.39   11.94
 -17  21  25   -9.82   17.91
  16 -20 -24  -14.86   14.72
 -16  20  24   -3.45   18.70
  14 -18 -22   -5.97   17.24
 -14  18  22   22.68   18.30
  13 -17 -21   -5.31   24.94
 -13  17  21  -29.84   20.29
  12 -16 -20    7.16   23.21
 -12  16  20   18.83   19.90
  11 -15 -19  -36.47   28.38
  10 -14 -18   27.46   22.81
   9 -13 -17    7.83   14.72
  -9  13  17   -6.50   19.50
   8 -12 -16   55.44   22.68
   7 -11 -15   20.03   13.66
  -7  11  15   29.58   18.97
   6 -10 -14    3.45   18.17
  -6  10  14   14.32   15.52
   5  -9 -13  102.00   20.29
  -5   9  13  111.41   13.79
   4  -8 -12   18.17   15.25
  -4   8  12   20.96   11.27
   3  -7 -11  806.95   43.90
  -3   7  11  790.77   31.04
   2  -6 -10  138.07   15.78
  -2   6  10  168.05   12.34
   1  -5  -9  299.23   24.01
  -1   5   9  327.48   16.31
   0  -4  -8  324.16   16.31
   0   4   8  316.87   15.52
  -1  -3  -7    3.58    8.09
   1   3   7   -2.52    9.68
  -2  -2  -6  253.60   12.07
   2   2   6  245.51   12.47
  -3  -1  -5   19.50    5.31
   3   1   5    4.91    6.10
  -5   1  -3   14.99    5.70
   5  -1   3   16.58    5.57
  -6   2  -2  258.51   13.00
   6  -2   2  242.33   11.94
  -7   3  -1   -8.89   10.21
   7  -3   1    2.25   10.88
  -8   4   0  387.83   17.77
   8  -4   0  389.55   18.97
  -9   5   1  326.42   16.31
   9  -5  -1  318.33   16.98
 -10   6   2  135.02   10.74
  10  -6  -2  129.72   11.14
 -12   8   4   15.78   10.35
  12  -8  -4   25.47   11.80
 -13   9   5  108.63   12.60
  13  -9  -5  111.28   13.13
 -14  10   6   14.72   11.27
  14 -10  -6   -1.19   11.80
 -15  11   7    9.15   11.41
  15 -11  -7    0.93   12.73
 -16  12   8   32.76   11.94
  16 -12  -8   12.34   13.53
 -17  13   9   21.09   12.34
  17 -13  -9  -24.01   15.65
 -18  14  10   26.53   13.66
  18 -14 -10   22.15   14.59
 -19  15  11   -1.19   12.87
  19 -15 -11   -0.27   14.19
 -20  16  12    4.64   17.11
  20 -16 -12   11.54   16.98
 -21  17  13   -7.16   15.12
  21 -17 -13    7.69   17.77
 -22  18  14   -5.44   14.32
  22 -18 -14   -8.49   15.92
 -23  19  15   -5.04   13.53
  23 -19 -15   27.59   14.86
 -24  20  16    7.29   14.46
  24 -20 -16   26.13   15.52
 -25  21  17  -16.31   12.47
  25 -21 -17    5.17   12.73
 -26  22  18   -1.72    9.55
  26 -22 -18   -3.71   13.13
 -27  23  19    2.92   15.12
  27 -23 -19   -5.70   14.59
  28 -24 -20  -15.92   17.91
  18 -24 -28    0.93   12.07
 -18  24  28   -5.44   13.26
  17 -23 -27    7.16   11.94
 -17  23  27    4.77   10.08
  16 -22 -26   -4.64   20.96
 -16  22  26  -10.21   13.00
  15 -21 -25   -2.25   18.04
 -15  21  25   -0.27   12.34
  14 -20 -24   10.74   17.38
 -14  20  24    8.36   20.69
  13 -19 -23   -5.97   17.64
 -13  19  23  -15.12   28.52
  12 -18 -22   24.01   31.70
 -12  18  22   40.72   22.81
  11 -17 -21   13.40   25.86
 -11  17  21    0.27   20.43
  10 -16 -20   25.73   23.21
 -10  16  20  -14.06   20.96
  -9  15  19   16.18   14.59
   8 -14 -18   11.27   21.22
  -8  14  18    9.55   13.00
  -7  13  17  -13.53   13.53
  -6  12  16   39.53   13.13
   5 -11 -15   53.32   20.82
  -5  11  15   38.73   11.80
   4 -10 -14  303.87   19.36
  -4  10  14  360.77   20.56
   3  -9 -13   26.13   11.54
  -3   9  13   46.56   10.61
   2  -8 -12  150.81   13.93
  -2   8  12  158.37   12.47
   1  -7 -11   23.74    9.68
  -1   7  11   20.69    8.62
   0  -6 -10   35.68    8.75
   0   6  10   46.16    8.49
  -1  -5  -9  339.55   17.24
   1   5   9  337.03   16.18
  -2  -4  -8   65.26    7.96
   2   4   8   49.74    8.22
  -3  -3  -7  364.35   15.92
   3   3   7  395.39   17.11
  -4  -2  -6  119.11    8.89
   4   2   6  112.34    9.82
  -5  -1  -5  964.66   49.74
   5   1   5  932.03   35.28
   6   0   4  358.91   20.29
  -7   1  -3    7.83    7.83
   7  -1   3    7.56    7.96
  -8   2  -2  761.06   36.61
   8  -2   2  571.26   31.83
  -9   3  -1   26.13    7.43
   9  -3   1   39.26    8.36
 -10   4   0  286.36   14.06
  10  -4   0  292.99   15.39
 -11   5   1   61.41    9.28
  11  -5  -1   46.42    9.02
 -12   6   2  457.33   18.70
  12  -6  -2  455.07   21.62
 -13   7   3    0.93    8.22
  13  -7  -3   -0.93    9.68
 -14   8   4   14.59   11.01
  14  -8  -4   13.79   11.94
 -15   9   5   78.52   11.80
  15  -9  -5   93.64   13.79
 -16  10   6    9.42   11.67
  16 -10  -6   23.74   12.47
 -17  11   7   39.92   18.83
  17 -11  -7   68.44   13.93
 -18  12   8   15.92   16.18
  18 -12  -8    2.25   12.60
 -19  13   9   36.34   13.13
  19 -13  -9    2.12   15.52
 -20  14  10   -0.13   13.66
  20 -14 -10   -9.15   15.52
 -21  15  11    4.38   12.73
  21 -15 -11   12.34   14.99
 -22  16  12   -7.56   14.59
  22 -16 -12    1.72   17.77
 -23  17  13    2.52   14.46
  23 -17 -13   -2.52   17.77
 -24  18  14   22.28   15.25
  24 -18 -14   -0.13   16.71
 -25  19  15   -2.12   10.88
  25 -19 -15   -7.96   14.86
 -26  20  16    0.13   10.35
  26 -20 -16    2.52   12.60
 -27  21  17   -0.66   11.54
  27 -21 -17   -4.24   16.58
 -28  22  18    6.90    7.83
  28 -22 -18    5.17   12.34
 -29  23  19   -1.99   12.73
  29 -23 -19    4.91   10.21
  16 -24 -28    4.64   17.11
 -16  24  28    4.11   14.72
  15 -23 -27    9.95   12.34
 -15  23  27  -11.41   16.84
  14 -22 -26   11.01   13.66
 -14  22  26    2.52   22.68
  13 -21 -25  -18.17   23.87
 -13  21  25   -3.71   14.46
  12 -20 -24   -4.51   23.21
 -12  20  24   -2.92   14.06
  11 -19 -23   -5.97   23.34
 -11  19  23   13.66   15.12
  10 -18 -22  -20.56   23.74
 -10  18  22  -11.41   15.39
   9 -17 -21    0.13   29.18
  -9  17  21   -4.64   14.86
   8 -16 -20   -6.63   16.31
  -8  16  20   13.66   14.19
   7 -15 -19    6.37   16.18
  -7  15  19   11.41   15.12
   6 -14 -18   -3.18   18.30
  -6  14  18  -15.78   16.45
   5 -13 -17   28.65   21.22
  -5  13  17   12.07   18.83
   4 -12 -16    1.99   18.04
  -4  12  16   18.70   18.44
   3 -11 -15    4.24   12.60
  -3  11  15    4.64   11.54
   2 -10 -14  125.34   14.32
  -2  10  14  109.03   12.60
   1  -9 -13   51.60   11.67
  -1   9  13   17.91    9.55
   0  -8 -12  215.67   14.86
   0   8  12  207.31   13.79
  -1  -7 -11   33.42    9.42
   1   7  11   25.86    9.02
  -2  -6 -10  139.80   10.48
   2   6  10  148.95   12.07
  -3  -5  -9   43.37    7.56
   3   5   9   38.99    7.83
  -4  -4  -8  214.07   13.40
   4   4   8  207.31   12.47
  -5  -3  -7  317.13   15.39
   5   3   7  325.75   15.92
  -6  -2  -6   76.13    7.56
   6   2   6   72.29   10.61
  -7  -1  -5  234.10   17.11
   7   1   5  225.48   12.20
  -8   0  -4  361.03   14.86
   8   0   4  412.36   25.20
  -9   1  -3   39.66    5.84
   9  -1   3   40.32    5.97
 -10   2  -2  311.30   13.53
  10  -2   2  284.77   13.40
 -11   3  -1    3.71    7.29
  11  -3   1   -6.50    7.83
 -12   4   0  118.84    9.55
  12  -4   0  130.78   10.74
 -13   5   1   82.90    9.42
  13  -5  -1   78.79   10.21
 -14   6   2  138.21   12.47
  14  -6  -2  140.33   13.26
 -15   7   3    3.18    9.28
  15  -7  -3   11.41    9.28
 -16   8   4   39.66   11.54
  16  -8  -4   14.86   12.60
 -17   9   5   13.66   10.74
  17  -9  -5    0.27   11.80
 -18  10   6   12.87   11.94
  18 -10  -6   14.19   12.34
 -19  11   7   -3.71   13.66
  19 -11  -7   17.51   13.40
 -20  12   8   -4.11   13.79
  20 -12  -8   -9.15   13.40
 -21  13   9   26.66   16.45
  21 -13  -9  -11.67   13.93
 -22  14  10    3.32   13.26
  22 -14 -10    2.52   13.66
 -23  15  11    8.49   13.79
  23 -15 -11    8.89   15.39
 -24  16  12   -6.37   14.19
  24 -16 -12    9.15   14.99
 -25  17  13    8.75   12.07
  25 -17 -13    9.28   16.71
 -26  18  14    1.06   11.67
  26 -18 -14   -6.37   13.40
 -27  19  15    2.12   19.90
  27 -19 -15    8.49   13.79
 -28  20  16    8.49    9.55
  28 -20 -16    2.12   11.14
 -29  21  17   -1.33    7.83
  29 -21 -17   10.21   13.13
 -30  22  18   -0.66   10.88
  30 -22 -18   17.64   13.53
 -15  25  29   -4.11   11.67
  14 -24 -28    1.19   21.09
 -14  24  28  -23.87   17.91
  13 -23 -27   -2.25   28.38
 -13  23  27    2.79   11.54
  12 -22 -26   -0.13   15.39
 -12  22  26    0.66   12.20
  11 -21 -25    2.12   15.78
 -11  21  25   -1.46   14.32
  10 -20 -24  -14.99   16.45
 -10  20  24   -2.52   14.46
   9 -19 -23   21.22   17.91
  -9  19  23   13.13   16.31
   8 -18 -22    3.05   16.58
  -8  18  22    3.32   15.78
   7 -17 -21   34.49   17.24
  -7  17  21   53.32   15.25
   6 -16 -20  -16.84   16.58
  -6  16  20   -8.09   13.26
   5 -15 -19   48.81   15.65
  -5  15  19   22.42   12.60
   4 -14 -18   76.40   16.84
  -4  14  18   63.00   14.19
   3 -13 -17   14.46   14.06
  -3  13  17   13.79   13.66
   2 -12 -16  363.42   33.03
  -2  12  16  381.99   33.29
   1 -11 -15   -8.09   12.87
  -1  11  15  -19.90   11.27
   0 -10 -14  802.98   30.77
   0  10  14  803.90   32.36
  -1  -9 -13   51.46   10.48
   1   9  13   40.85    9.95
  -2  -8 -12  156.11   12.47
   2   8  12  156.64   12.73
  -3  -7 -11  651.64   25.86
   3   7  11  670.87   27.06
  -4  -6 -10  252.27   13.53
   4   6  10  237.02   13.66
  -5  -5  -9 1971.76   83.56
   5   5   9 1973.88   83.03
  -6  -4  -8   11.27    7.03
   6   4   8   23.48    7.16
  -7  -3  -7 1181.39   55.31
   7   3   7 1214.15   54.91
  -8  -2  -6  393.00   17.11
   8   2   6  370.98   17.11
  -9  -1  -5  385.97   15.52
   9   1   5  381.19   15.65
 -10   0  -4  276.28   15.52
  10   0   4  280.52   12.34
 -11   1  -3   -0.80    6.10
  11  -1   3   -1.72    6.90
 -12   2  -2  298.96   12.87
  12  -2   2  256.52   13.40
 -13   3  -1   95.90    9.42
  13  -3   1  103.46    9.55
 -15   5   1   15.52    8.36
  15  -5  -1    0.00   10.74
 -16   6   2  108.36   11.54
  16  -6  -2  108.23   11.80
 -17   7   3   82.76   12.07
  17  -7  -3   70.56   11.54
 -18   8   4   19.63   12.73
  18  -8  -4   -6.63   13.53
 -19   9   5  161.15   17.24
  19  -9  -5  185.96   18.30
 -20  10   6   25.73   12.34
  20 -10  -6   33.16   13.66
 -21  11   7   42.84   13.93
  21 -11  -7   59.16   13.79
 -22  12   8    0.66   12.73
  22 -12  -8   -1.33   18.30
 -23  13   9   19.10   13.53
  23 -13  -9   11.94   21.49
 -24  14  10   21.62   15.39
  24 -14 -10    3.58   15.12
 -25  15  11    2.79   13.26
  25 -15 -11   -3.85   14.72
 -26  16  12    4.51   13.13
  26 -16 -12   -2.79   14.46
 -27  17  13   14.72   12.20
  27 -17 -13   14.59   13.66
 -28  18  14    4.24    7.03
  28 -18 -14   -3.98   12.07
 -29  19  15   -2.25   13.26
  29 -19 -15   -4.38   13.93
 -30  20  16   -1.19    9.42
  30 -20 -16    9.42   16.18
 -31  21  17   -1.59   11.27
  31 -21 -17    2.65   12.07
  13 -25 -29    4.64   12.60
 -13  25  29   -5.04   14.72
  12 -24 -28   -3.18   11.94
 -12  24  28   -1.06    8.36
  11 -23 -27   13.00   14.86
 -11  23  27   -5.57    9.02
  10 -22 -26    4.38   17.64
 -10  22  26  -10.08   14.46
   9 -21 -25  -10.61   16.45
  -9  21  25   -5.44   13.79
   8 -20 -24  -11.54   17.11
  -8  20  24   22.15   14.32
   7 -19 -23   10.48   16.71
  -7  19  23  -10.88   15.78
   6 -18 -22   -7.83   16.58
  -6  18  22    6.23   15.25
   5 -17 -21   -8.89   16.58
  -5  17  21   14.46   13.66
   4 -16 -20   -5.84   22.55
  -4  16  20   13.93   13.00
   3 -15 -19   27.06   26.79
  -3  15  19   18.57   18.30
   2 -14 -18   -8.62   19.10
  -2  14  18    7.29   12.47
   1 -13 -17   21.35   18.30
  -1  13  17   15.65   16.58
   0 -12 -16   57.96   19.10
   0  12  16   86.08   18.44
  -1 -11 -15    3.18   11.67
   1  11  15   16.71   11.14
  -2 -10 -14  108.63   12.47
   2  10  14  125.87   12.60
  -3  -9 -13   13.79    9.95
   3   9  13   28.78   10.35
  -4  -8 -12   10.48    9.15
   4   8  12   11.01    8.75
  -5  -7 -11   83.83   10.08
   5   7  11   51.46    9.42
  -6  -6 -10   68.84    8.62
   6   6  10   78.65    9.42
  -7  -5  -9  300.68   15.39
   7   5   9  312.89   15.12
  -8  -4  -8   94.30    8.75
   8   4   8   79.58    8.49
  -9  -3  -7  207.31   11.94
   9   3   7  203.86   11.54
 -10  -2  -6  173.75   10.21
  10   2   6  198.82   11.54
 -11  -1  -5   55.31    6.63
  11   1   5   51.33    6.76
 -12   0  -4  133.03    8.36
  12   0   4  118.58   12.73
 -13   1  -3   85.82    8.09
  13  -1   3   95.10    9.02
 -14   2  -2   21.62    8.36
  14  -2   2   11.94    7.83
 -15   3  -1   -0.27    7.69
  15  -3   1   -0.27    8.22
 -16   4   0   31.70    8.22
  16  -4   0   29.05   10.48
 -17   5   1   20.03    9.02
  17  -5  -1   44.70   10.08
 -18   6   2   33.95   10.21
  18  -6  -2   41.65   12.73
 -19   7   3   37.54   11.14
  19  -7  -3   22.95   11.27
 -20   8   4   -4.24   13.00
  20  -8  -4   10.61   13.26
 -21   9   5    4.64   11.41
  21  -9  -5    4.51   11.54
 -22  10   6    2.12   13.53
  22 -10  -6   -1.86   12.87
 -23  11   7   17.91   14.72
  23 -11  -7   12.34   16.58
 -24  12   8  -11.27   13.00
  24 -12  -8   -7.96   14.59
 -25  13   9   -0.80   13.53
  25 -13  -9    4.38   15.25
 -26  14  10    5.44   14.59
  26 -14 -10   14.99   16.58
 -27  15  11    0.13   14.59
  27 -15 -11    3.98   16.84
 -28  16  12    9.82   10.35
  28 -16 -12   -1.59   11.67
 -29  17  13   -0.93    8.36
  29 -17 -13   16.84   11.27
 -30  18  14   -4.11    6.10
  30 -18 -14   26.26   12.07
 -31  19  15   -6.37   15.25
  31 -19 -15    2.39   12.47
  32 -20 -16   -1.86   25.73
 -33  21  17    0.40   10.74
  33 -21 -17   15.25   20.16
  11 -25 -29    3.32   12.47
 -11  25  29  -11.41   22.28
  10 -24 -28   -7.03   12.60
 -10  24  28    2.25   22.28
   9 -23 -27   -4.64   14.46
  -9  23  27   -7.56   20.69
   8 -22 -26   -9.15   16.18
  -8  22  26   -0.66   12.47
   7 -21 -25   -1.06   16.05
  -7  21  25   14.46   13.53
   6 -20 -24  -13.53   15.78
  -6  20  24   -5.44   14.06
   5 -19 -23   27.46   15.92
  -5  19  23   22.15   14.72
   4 -18 -22    6.37   17.38
  -4  18  22   16.45   14.86
   3 -17 -21   10.74   21.75
  -3  17  21   19.50   23.08
   2 -16 -20   41.12   26.00
  -2  16  20    1.33   18.70
   1 -15 -19   14.19   20.29
  -1  15  19    7.69   17.91
   0 -14 -18   29.98   19.23
   0  14  18   17.24   19.10
  -1 -13 -17   -7.56   16.71
   1  13  17  -14.59   17.91
  -2 -12 -16  354.27   24.01
   2  12  16  389.55   22.15
  -3 -11 -15    4.77   11.67
   3  11  15   10.21   10.35
  -4 -10 -14  287.02   16.71
   4  10  14  296.84   18.44
  -5  -9 -13   94.30   13.40
   5   9  13  107.17   12.20
  -6  -8 -12   10.21    8.36
   6   8  12   19.36    7.83
  -7  -7 -11  404.80   18.97
   7   7  11  373.63   17.64
  -8  -6 -10   76.00    8.89
   8   6  10   60.08    8.62
  -9  -5  -9 2296.72  101.86
   9   5   9 2267.41   66.85
 -11  -3  -7  777.11   27.32
  11   3   7  733.34   36.34
 -12  -2  -6  506.93   24.40
  12   2   6  482.13   18.57
 -14   0  -4  673.26   22.02
  14   0   4  660.79   23.08
 -15   1  -3   -4.77    7.16
  15  -1   3   11.27    7.69
 -16   2  -2  374.96   17.24
  16  -2   2  389.42   22.81
 -17   3  -1    2.65    8.62
  17  -3   1    5.04    8.75
 -18   4   0  175.61   11.94
  18  -4   0  152.80   12.07
 -19   5   1   77.33   11.54
  19  -5  -1   78.25   11.94
 -20   6   2   19.50   11.41
  20  -6  -2   22.28   11.54
 -21   7   3   71.36   11.80
  21  -7  -3   75.60   12.34
 -22   8   4    0.27   11.41
  22  -8  -4    1.86   11.94
 -23   9   5   25.73   10.48
  23  -9  -5   35.28   12.60
 -24  10   6   10.48   12.20
  24 -10  -6   21.75   13.93
 -25  11   7   33.16   13.53
  25 -11  -7   23.48   14.99
 -26  12   8   11.54   14.46
  26 -12  -8   -1.86   16.45
 -27  13   9   -9.82   12.60
  27 -13  -9  -12.34   15.92
 -28  14  10   10.08   13.26
  28 -14 -10   -4.38   14.06
 -29  15  11   -4.91   10.08
  29 -15 -11   11.54   13.66
 -30  16  12   -2.12    9.28
  30 -16 -12  -12.20   12.73
 -31  17  13    5.44    6.76
  31 -17 -13    0.93    9.28
 -32  18  14   10.88   15.25
  32 -18 -14   -5.84   10.74
 -33  19  15    7.29   15.25
  33 -19 -15   19.36   22.55
 -34  20  16   -5.57   14.19
  34 -20 -16  -21.75   20.96
  10 -26 -30    9.15   16.45
   9 -25 -29   -4.51    8.62
  -9  25  29   -3.58   16.31
   8 -24 -28   -2.12   13.40
  -8  24  28   -3.45   18.30
   7 -23 -27   -2.25   16.05
  -7  23  27   15.52   13.13
   6 -22 -26   -7.43   15.78
  -6  22  26   -3.58   11.94
   5 -21 -25   17.24   17.11
  -5  21  25   -1.33   14.99
   4 -20 -24  -14.32   16.84
  -4  20  24   -8.09   13.26
   3 -19 -23    3.71   16.31
  -3  19  23    4.11   14.19
   2 -18 -22    2.79   17.11
  -2  18  22   -0.66   15.12
   1 -17 -21   -0.40   14.46
  -1  17  21   -4.11   13.26
   0 -16 -20  -12.47   20.16
   0  16  20   15.25   21.35
  -1 -15 -19   -3.45   19.90
   1  15  19   -6.10   17.77
  -2 -14 -18   -0.27   18.83
   2  14  18   16.05   18.04
  -3 -13 -17    7.03   12.07
   3  13  17   16.45   10.74
  -4 -12 -16    9.28   11.54
   4  12  16   20.82   10.61
  -5 -11 -15   13.00   11.14
   5  11  15   21.09   10.21
  -6 -10 -14   16.45    9.82
   6  10  14    1.06    9.55
  -7  -9 -13   68.04   11.80
   7   9  13   75.73   11.67
  -8  -8 -12   34.35    9.42
   8   8  12   44.57   10.08
  -9  -7 -11   52.39    9.42
   9   7  11   31.70    9.15
 -10  -6 -10   51.46    9.02
  10   6  10   49.87    7.56
 -11  -5  -9   76.93    8.62
  11   5   9   76.00    9.15
 -12  -4  -8   21.49    6.90
  12   4   8   24.54   10.35
 -13  -3  -7   10.61    6.10
  13   3   7   23.48    7.03
  14   2   6  157.17   10.48
 -15  -1  -5   10.88    9.55
  15   1   5    3.98    7.43
 -16   0  -4   30.90    7.96
  16   0   4   25.73    8.22
 -17   1  -3   10.48    8.22
  17  -1   3   12.47   14.99
 -18   2  -2    8.09    7.83
  18  -2   2   25.07    9.28
 -19   3  -1   28.91    8.89
  19  -3   1   35.55    9.95
 -20   4   0    2.25   10.35
  20  -4   0    2.92   11.54
 -21   5   1   20.16    9.15
  21  -5  -1   12.47   10.61
 -22   6   2   -5.04    9.42
  22  -6  -2   21.62   11.67
 -23   7   3   14.32   10.88
  23  -7  -3   17.11   19.50
 -24   8   4    0.80   12.73
  24  -8  -4    3.71   13.93
 -25   9   5  -15.25   12.20
  25  -9  -5  -13.66   12.34
 -26  10   6    7.03   13.53
  26 -10  -6    1.72   13.00
 -27  11   7   -7.29   12.20
  27 -11  -7   -0.53   13.66
 -28  12   8   10.88   12.20
  28 -12  -8   -0.93   13.66
 -29  13   9    7.83   14.32
  29 -13  -9   -6.63   14.19
 -30  14  10    2.25   11.01
  30 -14 -10    7.29   12.73
 -31  15  11   -0.66    8.22
  31 -15 -11   10.21   11.01
 -32  16  12    1.99    9.15
  32 -16 -12   10.35   10.88
 -33  17  13    1.19   10.08
  33 -17 -13    3.85   10.08
 -34  18  14    1.46    7.83
  34 -18 -14   -3.71    9.68
 -35  19  15   -9.28   12.73
  35 -19 -15   -0.53   20.82
   8 -26 -30    0.53    8.89
  -8  26  30    3.85   14.72
   7 -25 -29   -1.59    9.55
  -7  25  29    5.84   23.08
   6 -24 -28    4.38   13.53
  -6  24  28   12.87   11.80
   5 -23 -27   -5.17   15.39
  -5  23  27  -11.67   12.34
   4 -22 -26    6.63   15.25
  -4  22  26    3.85   13.00
   3 -21 -25    5.97   15.78
  -3  21  25    3.45   13.00
   2 -20 -24   15.52   21.75
  -2  20  24   -4.91   21.88
   1 -19 -23    4.38   27.46
  -1  19  23   -3.58   21.49
   0 -18 -22   20.43   21.49
   0  18  22  -12.47   20.03
  -1 -17 -21   20.43   20.56
   1  17  21    9.42   21.75
  -2 -16 -20    4.64   20.03
   2  16  20   17.11   18.17
  -3 -15 -19    7.29   13.79
   3  15  19   23.61   12.47
  -4 -14 -18   37.01   23.61
   4  14  18   75.60   20.43
  -5 -13 -17   -4.11   12.60
   5  13  17   -1.33   11.67
  -6 -12 -16   46.69   12.60
   6  12  16   54.12   11.94
  -7 -11 -15    3.45    9.95
   7  11  15    4.24   10.48
  -8 -10 -14    8.36    8.75
   8  10  14   18.97    8.89
  -9  -9 -13   13.66   11.27
   9   9  13   28.91    9.02
 -10  -8 -12   44.83    9.95
  10   8  12   38.33   10.48
 -11  -7 -11  198.69   14.46
  11   7  11  185.29   13.13
 -12  -6 -10    3.85    8.22
  12   6  10   -9.28    8.49
 -13  -5  -9  119.64   14.72
  13   5   9  113.67   13.40
 -14  -4  -8   31.04   11.54
  14   4   8   32.23   12.20
 -15  -3  -7    7.16    6.76
  15   3   7    0.13    7.29
 -16  -2  -6   87.41    9.15
  16   2   6   80.91    9.82
 -17  -1  -5   39.66    8.09
  17   1   5   41.25    9.68
 -18   0  -4  159.43   11.41
  18   0   4  139.80   12.34
 -19   1  -3   19.23    8.75
  19  -1   3   33.95   10.21
 -20   2  -2   42.44    9.28
  20  -2   2   68.84   11.14
 -21   3  -1    7.96    9.55
  21  -3   1   16.58    9.42
 -22   4   0    4.91   12.73
  22  -4   0    8.09   10.61
 -23   5   1   12.60   10.74
  23  -5  -1   14.59   11.80
 -24   6   2   -2.25    9.15
  24  -6  -2    2.65   10.61
 -25   7   3   17.91   10.08
  25  -7  -3   12.73   11.27
 -26   8   4   -0.13   11.41
  26  -8  -4    2.25   12.07
 -27   9   5    2.65   15.12
  27  -9  -5    4.91   11.01
 -28  10   6    6.63   11.80
  28 -10  -6    6.63   13.93
 -29  11   7    5.57   13.26
  29 -11  -7    3.71   14.06
 -30  12   8   -6.10   12.07
  30 -12  -8   12.20   14.06
 -31  13   9   -1.33    8.36
  31 -13  -9    8.49   11.67
 -32  14  10    5.97    8.62
  32 -14 -10   -2.39   11.27
 -33  15  11    2.79    9.95
  33 -15 -11    1.19   12.07
 -34  16  12   -3.32    9.42
  34 -16 -12   -3.05   10.61
 -35  17  13    1.06    7.96
  35 -17 -13   10.21   15.65
  -7  27  31   -7.69   11.27
   6 -26 -30    4.38    5.84
  -6  26  30    0.80   11.54
   5 -25 -29   -4.38    9.82
  -5  25  29    3.05   11.14
   4 -24 -28   -2.52   11.27
  -4  24  28   -1.72   12.20
   3 -23 -27   -8.89   13.53
  -3  23  27   -3.71   12.47
   2 -22 -26   14.06   14.72
  -2  22  26   -7.69   12.20
   1 -21 -25    1.99   15.78
  -1  21  25   27.46   27.32
   0 -20 -24   -9.95   20.82
   0  20  24   -7.29   21.35
  -1 -19 -23   -2.25   19.76
   1  19  23  -11.54   21.35
  -2 -18 -22    3.85   21.35
   2  18  22    6.23   19.90
  -3 -17 -21   23.48   24.14
   3  17  21   38.73   23.87
  -4 -16 -20    9.28   13.40
   4  16  20   -1.72   12.20
  -5 -15 -19   20.69   16.58
   5  15  19   13.93   17.51
  -6 -14 -18    5.04   10.61
   6  14  18   -8.89    9.55
  -7 -13 -17   -6.90   11.94
   7  13  17    9.55   11.54
  -8 -12 -16   27.72   12.60
   8  12  16   25.20   10.88
  -9 -11 -15   -7.83   10.61
   9  11  15   -1.46   10.21
 -10 -10 -14   51.46    9.82
  10  10  14   44.43    9.95
 -11  -9 -13    5.31    9.68
  11   9  13    3.05    9.68
 -12  -8 -12  105.71   11.41
  12   8  12  139.27   17.24
 -13  -7 -11    0.00    8.75
  13   7  11    6.23    8.89
 -14  -6 -10   -1.59   11.67
  14   6  10    6.90    8.36
 -15  -5  -9  106.24   13.40
  15   5   9   78.25   13.66
 -16  -4  -8   51.60    7.83
  16   4   8   52.39   13.00
 -17  -3  -7   84.09   12.87
  17   3   7   87.67   10.35
 -18  -2  -6   29.45    8.22
  18   2   6   33.16    9.28
 -19  -1  -5   63.40    9.02
  19   1   5   69.37   11.14
 -20   0  -4   -5.31    8.62
  20   0   4   11.67    9.02
 -21   1  -3    0.27    9.15
  21  -1   3   16.98    9.95
 -22   2  -2   12.47    8.36
  22  -2   2   29.71   10.48
 -23   3  -1    0.93   10.61
  23  -3   1   11.80   13.40
 -24   4   0   21.75    9.68
  24  -4   0   10.21   11.41
 -25   5   1   -2.92   11.01
  25  -5  -1   16.45   11.54
 -26   6   2   16.05   10.88
  26  -6  -2  -12.34   11.67
 -27   7   3    1.59   12.20
  27  -7  -3   -5.44   12.47
 -28   8   4    1.33   12.34
  28  -8  -4   -1.19   13.13
 -29   9   5   -9.42   17.11
  29  -9  -5    4.11   21.35
 -30  10   6    3.45   10.88
  30 -10  -6    8.09   13.00
 -31  11   7   -0.93    9.68
  31 -11  -7   -3.71   11.80
 -32  12   8   -1.59    8.75
  32 -12  -8    7.16   11.94
 -33  13   9   -3.58    9.68
  33 -13  -9  -11.80   13.66
 -34  14  10    4.91    8.49
  34 -14 -10    8.49   11.94
 -35  15  11   -2.92    8.62
  35 -15 -11   -7.96   11.27
 -36  16  12    1.33    9.02
  36 -16 -12   -6.23   14.72
 -37  17  13    2.52   14.46
  -5  27  31   -2.12    9.02
   4 -26 -30   -1.86    7.83
  -4  26  30    6.37   10.88
   3 -25 -29    2.52   11.80
  -3  25  29   -0.80   11.01
   2 -24 -28    5.70   11.94
  -2  24  28  -10.08   10.74
   1 -23 -27    4.77   13.26
  -1  23  27    6.50   11.80
   0 -22 -26   -0.80   13.26
   0  22  26    2.39   11.94
  -1 -21 -25   -7.43   13.66
   1  21  25   -0.53   21.35
  -2 -20 -24    1.86   19.36
   2  20  24   -3.05   20.69
  -3 -19 -23  -16.84   24.27
   3  19  23    4.11   24.40
  -4 -18 -22    1.59   18.97
   4  18  22   -7.69   18.97
  -5 -17 -21    6.90   18.57
   5  17  21   24.94   19.50
  -6 -16 -20   -7.96   11.80
   6  16  20    2.65   10.48
  -7 -15 -19   -4.77   12.73
   7  15  19    7.83   11.94
  -8 -14 -18   -3.71   10.74
   8  14  18   20.29   12.07
  -9 -13 -17    7.16    9.68
   9  13  17    9.55   11.54
 -10 -12 -16    0.80   10.61
  10  12  16   -1.72    9.95
 -11 -11 -15   -3.58    9.68
  11  11  15    7.56    9.68
 -12 -10 -14   15.39    9.95
  12  10  14    4.77   10.48
 -13  -9 -13   -1.06    8.89
  13   9  13   11.67   13.93
 -14  -8 -12   19.10    8.89
  14   8  12    4.77    8.22
 -15  -7 -11   10.88   11.94
  15   7  11   17.77   12.87
 -16  -6 -10   18.97   12.87
  16   6  10   21.49   12.60
 -17  -5  -9   17.64   11.54
  17   5   9    5.31    9.68
 -18  -4  -8    3.45    7.83
  18   4   8   -0.27   14.19
 -19  -3  -7   14.59   11.94
  19   3   7   22.02    7.83
 -20  -2  -6    4.91    8.75
  20   2   6   20.96    9.42
 -21  -1  -5   21.49   11.01
  21   1   5   26.93   13.40
 -22   0  -4    6.76    9.02
  22   0   4   23.08   14.06
 -23   1  -3   -0.93    8.75
  23  -1   3    3.58    9.55
 -24   2  -2    6.63    7.96
  24  -2   2    4.91   10.08
 -25   3  -1  -12.34    9.55
  25  -3   1   -0.13   10.74
 -26   4   0   -7.16   10.08
  26  -4   0   -1.99   11.14
 -27   5   1    2.52    9.68
  27  -5  -1    1.99   11.67
 -28   6   2   -0.13   10.61
  28  -6  -2   -0.13   11.14
 -29   7   3   -9.55   10.35
  29  -7  -3    9.02   11.67
 -30   8   4    5.70   10.35
  30  -8  -4    2.25   11.41
 -31   9   5    6.10    9.95
  31  -9  -5  -14.19   12.07
 -32  10   6   -4.38   11.01
  32 -10  -6   -2.12   11.27
 -33  11   7  -28.91   19.76
  33 -11  -7    2.39   12.73
 -34  12   8    1.33   10.48
  34 -12  -8    9.55   12.60
 -35  13   9   -8.75    8.09
  35 -13  -9    4.24   10.35
 -36  14  10    0.66    8.75
  36 -14 -10   10.88   10.61
 -37  15  11    2.12    8.36
  37 -15 -11    7.56   12.07
 -38  16  12    3.45   13.53
  -3  27  31    1.06    9.82
   2 -26 -30    2.39    8.22
  -2  26  30   -4.64    9.02
   1 -25 -29    4.11   10.88
  -1  25  29    0.13   10.21
   0 -24 -28   -6.23   11.67
   0  24  28    9.68   10.88
  -1 -23 -27   -1.86   11.41
   1  23  27    5.31   21.35
  -2 -22 -26    3.45   15.65
   2  22  26   23.21   21.09
  -3 -21 -25   20.96   20.56
   3  21  25    3.32   26.00
  -4 -20 -24   18.70   18.04
   4  20  24    2.25   19.50
  -5 -19 -23   -1.06   19.63
   5  19  23   37.01   18.70
  -6 -18 -22   12.47   18.30
   6  18  22   20.43   21.88
  -7 -17 -21   39.79   15.39
   7  17  21   33.42   13.13
  -8 -16 -20   -3.58   12.20
   8  16  20  -11.54   11.67
  -9 -15 -19    7.69   11.94
   9  15  19   14.72   11.80
 -10 -14 -18   24.80   11.14
  10  14  18    9.55    9.28
 -11 -13 -17    5.44   10.21
  11  13  17   -0.93    9.55
 -12 -12 -16   83.56   12.07
  12  12  16   92.18   11.80
 -13 -11 -15    1.59    9.42
  13  11  15   -9.42    9.28
 -14 -10 -14  102.39   12.47
  14  10  14   81.17   18.44
 -15  -9 -13    0.80    9.15
  15   9  13    4.64    8.89
 -16  -8 -12   23.74   10.74
  16   8  12   -2.92   13.26
 -17  -7 -11   42.84    8.49
  17   7  11   38.86    9.95
 -18  -6 -10   25.86    8.75
  18   6  10   33.56    9.82
 -19  -5  -9  173.62   11.67
  19   5   9  158.23   12.20
 -21  -3  -7   48.81   12.47
  21   3   7   78.52   10.08
 -22  -2  -6   -9.68    7.96
  22   2   6   -3.32   10.08
 -23  -1  -5   20.43    8.49
  23   1   5   18.97    9.82
 -24   0  -4    6.63    8.49
  24   0   4   10.21   10.48
 -25   1  -3    0.27    9.02
  25  -1   3   -3.98   10.21
 -26   2  -2   17.77    8.49
  26  -2   2   15.39   10.61
 -27   3  -1    2.39    9.68
  27  -3   1   -2.79   10.74
 -28   4   0   10.35   10.21
  28  -4   0   17.51   11.54
 -29   5   1   -4.11   10.88
  29  -5  -1    8.75   10.74
 -30   6   2    3.18   10.61
  30  -6  -2  -12.87   10.35
 -31   7   3    5.97    9.68
  31  -7  -3   -1.46   11.94
 -32   8   4    1.06   10.35
  32  -8  -4    6.37   11.14
 -33   9   5   16.98   10.21
  33  -9  -5   10.88   13.00
 -34  10   6    4.11   10.88
  34 -10  -6    9.82   12.47
 -35  11   7   -3.05    7.29
  35 -11  -7   -2.39   12.60
 -36  12   8   -0.13    6.76
  36 -12  -8    5.44    9.55
 -37  13   9   -0.80    8.49
  37 -13  -9   -3.05   10.61
 -38  14  10    0.93   14.59
 -39  15  11    0.80   11.80
   1 -27 -31   -2.65    9.68
  -1  27  31    0.66    9.42
   0 -26 -30   -8.09   10.74
   0  26  30    6.10   10.74
  -1 -25 -29    2.52   10.08
   1  25  29   -4.38    8.89
  -2 -24 -28    2.25   10.21
   2  24  28   -5.97   17.24
  -3 -23 -27   -7.16   18.83
   3  23  27   25.86   22.68
  -4 -22 -26    0.00   16.45
   4  22  26   -5.44   18.70
  -5 -21 -25   -5.44   17.38
   5  21  25   -3.98   20.03
  -6 -20 -24   23.61   20.69
   6  20  24  -14.32   11.27
  -7 -19 -23    5.57   16.98
   7  19  23   12.07   11.54
  -8 -18 -22   14.86   13.66
   8  18  22    6.90   12.87
  -9 -17 -21    6.76   12.07
   9  17  21   -8.89   10.74
 -10 -16 -20   -4.91   11.27
  10  16  20    0.66   10.35
 -11 -15 -19    4.91   11.67
  11  15  19    3.18   10.48
 -12 -14 -18   10.48   11.41
  12  14  18    6.76    9.55
 -13 -13 -17  -10.21    8.75
  13  13  17   14.46    8.89
 -14 -12 -16    8.09   10.08
  14  12  16   20.43    8.89
 -15 -11 -15    0.66    9.15
  15  11  15   -1.33   13.53
 -16 -10 -14   16.58    7.83
  16  10  14    0.27    9.15
 -17  -9 -13   24.67   12.20
  17   9  13    8.22    9.28
 -18  -8 -12    5.04    7.69
  18   8  12    5.17    8.49
 -19  -7 -11    0.66    8.09
  19   7  11   16.45    8.75
 -20  -6 -10   21.22    7.56
  20   6  10   23.74    9.28
 -21  -5  -9    1.99    8.09
  21   5   9    9.28    9.28
 -22  -4  -8   -9.42    7.29
  22   4   8    0.40    9.28
 -23  -3  -7   -2.12   11.27
  23   3   7  -14.46    9.68
 -24  -2  -6   -5.17    7.83
  24   2   6   -7.43   12.47
 -25  -1  -5   -1.99    7.96
  25   1   5   -5.97    9.42
 -26   0  -4   -4.24   13.13
  26   0   4   14.32   10.48
 -27   1  -3   -5.97    8.89
  27  -1   3    1.19   10.35
 -28   2  -2    0.40    7.96
  28  -2   2   -3.98   10.88
 -29   3  -1    1.33   13.00
  29  -3   1   12.73   10.88
 -30   4   0    0.27    9.28
  30  -4   0   -4.11   11.14
 -31   5   1   14.59   10.61
  31  -5  -1    8.62   11.01
 -32   6   2    1.33   14.99
  32  -6  -2   -5.44   18.70
 -33   7   3    0.93    9.55
  33  -7  -3   -2.25   10.74
 -34   8   4   -3.05    9.68
  34  -8  -4   -3.45    9.55
 -35   9   5   -0.13    9.42
  35  -9  -5   12.07   11.67
 -36  10   6    1.99    7.29
  36 -10  -6   -1.06   11.54
 -37  11   7   -6.90   10.35
  37 -11  -7    3.45   11.01
 -38  12   8   -2.92    7.83
  38 -12  -8    1.19   14.46
 -39  13   9    4.24   11.80
   0  28  32   25.47   21.22
  -1 -27 -31   -5.31    9.02
   1  27  31   -0.66    7.43
  -2 -26 -30   -6.23   13.40
   2  26  30   -2.12   19.76
  -3 -25 -29   -4.11   12.47
   3  25  29   12.20   23.34
  -4 -24 -28    3.05   14.99
   4  24  28    3.98   16.98
  -5 -23 -27   -1.72   17.51
   5  23  27   -2.79   16.84
  -6 -22 -26    2.25   19.36
   6  22  26    7.96   23.61
  -7 -21 -25   -8.75   15.12
   7  21  25    3.45   16.84
  -8 -20 -24   -8.49   13.53
   8  20  24    4.77    9.68
  -9 -19 -23   12.34   12.34
   9  19  23    9.15   10.88
 -10 -18 -22   -5.17   12.73
  10  18  22  -12.47   11.67
 -11 -17 -21   10.21   13.13
  11  17  21   11.94   12.87
 -12 -16 -20    5.97   13.26
  12  16  20   -0.66   12.34
 -13 -15 -19    1.59   11.54
  13  15  19  -11.27   12.20
 -14 -14 -18   31.70   11.01
  14  14  18   30.64   10.74
 -15 -13 -17    2.92   10.48
  15  13  17   -9.42   15.92
 -16 -12 -16   43.11   10.74
  16  12  16   60.22   16.84
 -17 -11 -15   -5.97    8.89
  17  11  15   -9.95    9.55
 -18 -10 -14    8.62    8.62
  18  10  14   15.78    8.89
 -19  -9 -13   10.08    7.96
  19   9  13   12.73    8.89
 -20  -8 -12   11.14    7.69
  20   8  12    4.38    9.02
 -21  -7 -11   37.27    8.36
  21   7  11   48.81    9.15
 -22  -6 -10   -6.63    7.69
  22   6  10   10.88    8.49
 -23  -5  -9   28.52    7.69
  23   5   9   27.99    9.68
 -24  -4  -8    0.00    7.56
  24   4   8   -6.10    9.42
 -25  -3  -7    1.72   11.94
  25   3   7   -3.58   14.19
 -26  -2  -6    5.04   10.21
  26   2   6    6.37   10.48
 -27  -1  -5   -6.37    9.15
  27   1   5   -7.29   11.27
 -28   0  -4    9.95    8.75
  28   0   4   12.87    9.95
 -29   1  -3   -3.32    9.28
  29  -1   3   -2.39    9.95
 -30   2  -2   -3.18   13.26
  30  -2   2    8.22   10.74
 -31   3  -1   -5.70   13.00
  31  -3   1  -12.34   10.88
 -32   4   0  -10.08   12.60
  32  -4   0   12.87   10.74
 -33   5   1    1.46    9.15
  33  -5  -1    2.79    9.82
 -34   6   2    3.58   13.13
  34  -6  -2    9.28   17.24
 -35   7   3    5.57    9.28
  35  -7  -3   -0.40    9.95
 -36   8   4    2.79    9.95
  36  -8  -4    3.58    9.02
 -37   9   5    4.51    8.62
  37  -9  -5    2.39   13.13
 -38  10   6    7.03   10.88
 -39  11   7   -3.85    7.43
 -40  12   8    5.04    7.03
   2  28  32   -2.12   16.05
   3  27  31   16.31   21.35
  -4 -26 -30    2.12   12.73
   4  26  30   18.04   18.17
  -5 -25 -29    4.38   15.39
   5  25  29    7.29   15.78
  -6 -24 -28    2.12   12.20
   6  24  28    9.68   19.90
  -7 -23 -27   -8.22   16.98
   7  23  27    2.39   15.78
  -8 -22 -26   -2.52   11.14
   8  22  26   -3.71    9.82
  -9 -21 -25   -6.10   12.60
   9  21  25    3.58   12.07
 -10 -20 -24  -10.48   10.21
  10  20  24   12.73   10.35
 -11 -19 -23   -4.11   11.94
  11  19  23    4.51   10.88
 -12 -18 -22   -0.80   11.54
  12  18  22    0.13   12.20
 -13 -17 -21   -4.51   10.61
  13  17  21   -6.37   10.21
 -14 -16 -20    6.50   11.01
  14  16  20    6.50   11.41
 -15 -15 -19    6.50   10.88
  15  15  19   -3.71   11.01
 -16 -14 -18    3.58    9.55
  16  14  18    1.06   15.12
 -17 -13 -17   -5.31    9.82
  17  13  17    9.68    9.68
 -18 -12 -16    5.57    9.02
  18  12  16    1.99    9.82
 -19 -11 -15   -3.58    8.22
  19  11  15    1.19    9.68
 -20 -10 -14    0.53   11.54
  20  10  14   11.01   13.26
 -21  -9 -13    9.95    7.69
  21   9  13    5.97    9.15
 -22  -8 -12   -3.98    7.69
  22   8  12  -14.06    8.89
 -23  -7 -11    6.23    8.22
  23   7  11    5.97    8.49
 -24  -6 -10   -6.90    7.56
  24   6  10    0.00    9.15
 -25  -5  -9   -2.79    7.83
  25   5   9    6.37    9.28
 -26  -4  -8    2.65    7.29
  26   4   8    9.28    9.15
 -27  -3  -7    5.57    9.82
  27   3   7    4.11    9.55
 -28  -2  -6    4.24   10.35
  28   2   6   14.59    9.28
 -29  -1  -5   11.94    9.15
  29   1   5   -4.38    9.42
 -30   0  -4   -2.92    8.22
  30   0   4    2.52    9.15
 -31   1  -3   -5.17    8.36
  31  -1   3    9.28   10.21
 -32   2  -2    1.33    7.96
  32  -2   2    0.00   10.21
 -33   3  -1   -1.06    9.15
  33  -3   1  -11.41    9.95
 -34   4   0   -8.36    9.55
  34  -4   0   -4.51   11.14
 -35   5   1   -1.06    9.15
  35  -5  -1    4.64    9.02
 -36   6   2   -2.12    8.09
  36  -6  -2    3.32    8.49
 -37   7   3   -5.44    6.90
  37  -7  -3   -0.13   11.27
 -38   8   4    1.19   11.80
 -39   9   5   -1.46   10.21
 -40  10   6   -0.40    9.55
   4  28  32   -0.40   10.08
  -5 -27 -31    2.12   12.20
   5  27  31    4.24   17.11
  -6 -26 -30   -0.27   14.46
  -7 -25 -29    2.65   13.13
   7  25  29  -13.53   15.25
  -8 -24 -28   -0.40   11.01
   8  24  28   -4.91    9.68
  -9 -23 -27    3.85    9.55
   9  23  27    2.12    8.75
 -10 -22 -26    0.27    8.89
  10  22  26    1.06   11.14
 -11 -21 -25   -2.65    9.95
  11  21  25   12.07   11.54
 -12 -20 -24  -11.54   10.61
  12  20  24   10.08   11.94
 -13 -19 -23   -6.76    9.68
  13  19  23   -1.46    9.82
 -14 -18 -22   -1.33    9.55
  14  18  22    0.80    9.42
 -15 -17 -21   -4.38   10.48
  15  17  21    5.31   11.14
 -16 -16 -20   -2.52   11.80
  16  16  20   11.27    9.55
 -17 -15 -19   -3.71   10.88
  17  15  19    3.32   15.25
 -18 -14 -18    7.69    9.95
  18  14  18   22.15   10.48
 -19 -13 -17   -2.12   13.26
  19  13  17  -11.54   13.66
 -20 -12 -16   12.47   14.99
  20  12  16    5.84   13.40
 -21 -11 -15    5.70   12.34
  21  11  15   -4.24    9.68
 -22 -10 -14   -9.82    8.75
  22  10  14   -6.90    9.28
 -23  -9 -13    5.84    7.69
  23   9  13    7.43    9.15
 -24  -8 -12   -7.03   10.35
  24   8  12   10.61   12.87
 -25  -7 -11    7.83    8.22
  25   7  11    3.05    9.02
 -26  -6 -10   -0.80    7.56
  26   6  10    6.10    8.09
 -27  -5  -9    2.79    7.16
  27   5   9    7.83    8.89
 -28  -4  -8    4.38    7.69
  28   4   8   -0.80    8.36
 -29  -3  -7    2.92    7.29
  29   3   7   12.47   14.19
  30   2   6   -1.19    9.28
 -31  -1  -5    6.37    7.56
  31   1   5    1.46    8.49
 -32   0  -4    2.79    7.83
  32   0   4   11.14   10.35
 -33   1  -3    0.53    8.09
  33  -1   3   -5.57   12.07
 -34   2  -2    1.59    7.83
  34  -2   2    3.18    9.55
 -35   3  -1   -2.79    8.49
  35  -3   1    7.16    9.68
 -36   4   0    2.79    8.62
  36  -4   0    4.38   13.93
 -37   5   1    0.27    8.89
 -38   6   2   -7.43   12.47
 -39   7   3   -6.37    7.69
 -40   8   4   -5.44    7.56
 -41   9   5    3.45   13.26
   6  28  32   -4.64   13.26
   7  27  31   10.48   13.79
  -8 -26 -30    3.98   14.06
  -9 -25 -29   -1.06   13.26
   9  25  29    4.91   11.54
 -10 -24 -28   -0.93    9.15
  10  24  28   -3.58    7.83
 -11 -23 -27    2.92    8.36
  11  23  27    8.75    9.02
 -12 -22 -26   -4.11    8.62
  12  22  26    3.85   10.61
 -13 -21 -25   -0.93    7.43
  13  21  25    3.05    9.42
 -14 -20 -24    4.38    9.42
  14  20  24    3.85    9.28
 -15 -19 -23    4.77    9.82
  15  19  23    8.49   11.41
 -16 -18 -22    9.95   10.48
  16  18  22    4.64   11.01
 -17 -17 -21    2.12    9.42
  17  17  21   19.23   17.91
 -18 -16 -20   -5.70   10.61
  18  16  20    2.65   15.78
 -19 -15 -19    2.12    9.82
  19  15  19    5.17   15.12
 -20 -14 -18    6.10    8.75
  20  14  18    2.25    9.82
 -21 -13 -17    4.38    9.68
  21  13  17  -11.94    8.89
 -22 -12 -16  -13.00   13.26
  22  12  16    9.02   10.08
 -23 -11 -15   -4.64    8.09
  23  11  15    2.92    9.82
 -24 -10 -14    7.29    8.36
  24  10  14    1.99    8.62
 -25  -9 -13   -1.33    7.43
  25   9  13    9.82   11.41
 -26  -8 -12    4.91    7.69
  26   8  12    3.45    8.62
 -27  -7 -11    3.98    6.90
  27   7  11    7.43    7.96
 -28  -6 -10    4.38    7.56
  28   6  10    7.29    8.09
 -29  -5  -9    1.72    7.29
  29   5   9   -1.33    7.83
 -30  -4  -8    0.80    7.56
  30   4   8   -2.52    9.15
 -31  -3  -7   -1.33    9.82
  31   3   7    0.93    8.22
 -32  -2  -6   -3.05    8.89
  32   2   6   -1.33    8.36
  33   1   5  -11.67    8.89
 -34   0  -4   14.06    7.69
  34   0   4   -8.49    7.69
 -35   1  -3    3.85    6.63
  35  -1   3    2.12    9.28
 -36   2  -2   -1.99    7.56
  36  -2   2    0.13    7.29
 -37   3  -1   -3.32    7.96
 -38   4   0    3.32    7.96
 -39   5   1    2.39    9.15
 -40   6   2    5.17   10.61
 -41   7   3   -4.91   12.07
   8  28  32    3.85    8.62
   9  27  31   -1.86    6.76
 -10 -26 -30    2.92    7.03
  10  26  30    6.76   10.74
 -11 -25 -29   -3.58   15.12
  11  25  29    1.46   11.01
 -12 -24 -28    2.79   13.79
  12  24  28    2.65   10.88
 -13 -23 -27   10.21   15.92
  13  23  27   -6.37   12.34
 -14 -22 -26   -3.58   14.19
  14  22  26    1.99    6.76
 -15 -21 -25   -3.05   10.21
  15  21  25   -1.46    8.75
 -16 -20 -24    3.18   13.00
  16  20  24   -5.17    9.28
 -17 -19 -23   -4.91    6.90
  17  19  23   10.08   16.58
 -18 -18 -22    1.99   10.35
  18  18  22   22.02   14.86
 -19 -17 -21   -9.42    9.15
  19  17  21  -10.35   19.50
 -20 -16 -20   -5.97    9.15
  20  16  20    3.85   10.35
 -21 -15 -19   -2.39   12.60
  21  15  19    1.86   10.21
 -22 -14 -18  -13.79   13.53
  22  14  18   -1.86   11.54
 -23 -13 -17   -0.13    8.09
  23  13  17    2.52    8.89
 -24 -12 -16    9.42   12.34
  24  12  16   -3.98    9.28
 -25 -11 -15   13.53    9.28
  25  11  15    0.93    8.89
 -26 -10 -14   -1.59    7.56
  26  10  14    6.23    7.29
 -27  -9 -13    2.52    7.29
  27   9  13   -2.79    8.22
 -28  -8 -12   -0.80    6.76
  28   8  12    0.66    7.43
 -29  -7 -11   -2.25    6.10
  29   7  11   -0.66    7.96
 -30  -6 -10   -6.10    6.37
  30   6  10    3.71    7.43
 -31  -5  -9   -1.06    6.23
  31   5   9   -1.72    7.43
 -32  -4  -8   -1.19    5.84
  32   4   8   -1.86    7.43
 -33  -3  -7    3.05    5.44
  33   3   7   -1.19    7.96
 -34  -2  -6    5.31    8.62
  34   2   6    3.71    7.43
 -35  -1  -5   -0.13    8.62
  35   1   5    1.59    6.63
 -36   0  -4    2.65    7.96
  36   0   4   -1.19    8.89
 -37   1  -3    0.53    7.03
 -38   2  -2    1.99    7.29
 -39   3  -1    1.46   11.80
  11  27  31   -7.16    9.82
  13  25  29   -7.03    8.75
 -14 -24 -28    5.04   11.94
  14  24  28   -7.43    7.03
 -15 -23 -27    6.50    7.83
  15  23  27   -0.27    7.29
 -16 -22 -26   -1.99    7.03
  16  22  26    4.11   13.93
 -17 -21 -25   -1.46    5.97
  17  21  25  -12.20   13.40
 -18 -20 -24    4.51    7.69
  18  20  24   -7.16   13.66
 -19 -19 -23   -4.64    7.03
  19  19  23    1.59   13.66
 -20 -18 -22    0.27    6.90
  20  18  22   -1.06    9.55
 -21 -17 -21   13.79   12.20
  21  17  21    4.38    9.28
 -22 -16 -20    5.04   10.48
  22  16  20    2.12   13.00
 -23 -15 -19  -11.14   10.74
  23  15  19    4.91    9.28
 -24 -14 -18   -3.05    7.56
  24  14  18    3.18    8.75
 -25 -13 -17   -6.63    7.69
  25  13  17   -1.33    8.09
 -26 -12 -16    8.62    7.83
  26  12  16    0.00    8.49
 -27 -11 -15    2.39    6.90
  27  11  15   -6.10    7.69
 -28 -10 -14    5.84    6.63
  28  10  14    3.58    6.90
 -29  -9 -13    4.64    9.28
  29   9  13    0.53    6.90
 -30  -8 -12    1.99    7.16
  30   8  12    2.52    6.76
 -31  -7 -11   -1.72    7.56
  31   7  11    1.86    6.50
 -32  -6 -10   -4.64    8.09
  32   6  10   -4.77    6.63
 -33  -5  -9    1.99    7.29
  33   5   9   -4.11    5.70
 -34  -4  -8    0.93    7.69
  34   4   8   -4.51    7.56
 -35  -3  -7    1.19    4.91
  35   3   7    0.27    6.63
 -36  -2  -6    3.32    8.89
  36   2   6   -4.38    6.63
 -37  -1  -5    6.63    8.49
 -38   0  -4    1.86    9.42
 -13 -27 -31   -0.93    7.16
  15  25  29    2.79    6.23
 -16 -24 -28    0.40    8.22
 -17 -23 -27   -9.95   13.00
  17  23  27    1.72   11.01
 -18 -22 -26   -0.13    7.03
  18  22  26   -4.11   11.41
 -19 -21 -25   -6.37   10.88
  19  21  25   -3.58   12.34
 -20 -20 -24    5.97   10.61
  20  20  24    7.29    9.55
 -21 -19 -23   -5.04    9.95
  21  19  23    5.31    8.49
  22  18  22   -1.46   12.34
 -23 -17 -21    5.44    9.68
  23  17  21   -2.39    8.36
  24  16  20   -1.86    8.75
  25  15  19    5.31    7.96
 -26 -14 -18    5.57    9.42
  26  14  18   -0.93    7.56
 -27 -13 -17    0.66    4.91
  27  13  17    0.80    6.76
 -28 -12 -16   -0.40    6.50
  28  12  16    4.11   10.74
 -29 -11 -15   -0.53    4.91
  29  11  15    6.10    6.10
 -30 -10 -14   -1.86    6.10
 -31  -9 -13   -2.79    5.97
  31   9  13    7.43    9.15
 -32  -8 -12   -0.53    7.03
 -33  -7 -11   -2.65    7.29
 -34  -6 -10   -1.33    5.17
  34   6  10   -3.05    8.22
 -35  -5  -9    3.18    5.04
  35   5   9   -2.39    8.89
 -36  -4  -8   -3.45    8.09
  36   4   8   -4.11    6.76
 -37  -3  -7    7.56    6.63
  37   3   7    0.13    6.63
 -38  -2  -6   -3.05    7.83
  38   2   6   -1.06    7.56
 -39  -1  -5   -3.98    7.16
 -18 -24 -28   -7.29    9.28
  20  22  26    0.66    7.56
 -21 -21 -25    1.33   10.21
  21  21  25   -0.66    6.90
  22  20  24    5.04    9.28
  23  19  23   -3.71   10.61
  24  18  22   -3.85    8.36
  25  17  21    7.29    8.36
 -26 -16 -20   -1.06    9.15
  26  16  20    1.19    8.49
 -27 -15 -19    2.39    9.82
  27  15  19   -5.44   11.41
 -28 -14 -18    2.39    8.62
  28  14  18   -1.06   10.08
 -29 -13 -17    0.00    7.83
  29  13  17    6.76    9.55
 -30 -12 -16   -0.53    4.24
  30  12  16    0.53    8.36
 -35  -7 -11    7.56    5.84
  35   7  11    2.79    6.76
  36   6  10    0.93    6.23
 -37  -5  -9    0.40    6.37
  37   5   9   -2.92    6.37
 -38  -4  -8    1.99    5.57
  23  21  25   -3.18   13.53
  24  20  24   -4.38   10.35
 -26 -18 -22   -0.40    6.90
  27  17  21   -2.39    8.89
  28  16  20    2.39   10.35
  29  15  19   -7.83   10.08
  30  14  18    0.27    8.75
  31  13  17   -4.24    7.96
  37   7  11    4.51    5.44
  24  22  26   -3.45   14.06
  26  20  24    1.72   12.47
 -27 -19 -23   -1.59    8.49
  27  19  23    7.69   10.48
 -28 -18 -22   -4.64    8.22
  28  18  22    0.40   10.74
 -29 -17 -21    1.46    8.75
  29  17  21    1.99    7.96
 -30 -16 -20   -0.93    6.10
 -23 -25 -19    0.40    4.91
  25  21  15   -1.33    5.04
  24  22  16    0.27    5.70
  23  23  17    2.65    6.23
 -22 -24 -18   -1.59    6.76
 -21 -25 -19   -0.40    6.23
  20  26  20    4.11    7.96
  19  27  21    0.27    8.89
  18  28  22   -1.33    9.55
  17  29  23    4.38   11.14
 -25 -19 -13    0.40    5.97
  24  20  14   -0.27    6.63
 -24 -20 -14   -1.99    6.50
  23  21  15    0.00    5.70
  22  22  16   -5.84    8.36
  21  23  17    4.77    8.22
 -21 -23 -17    1.33    5.97
  20  24  18    2.39    9.95
 -20 -24 -18   -1.33    5.84
  19  25  19    2.52   10.21
 -19 -25 -19    0.66    5.97
  18  26  20   -2.39    8.75
 -18 -26 -20    3.58    7.16
  17  27  21   -6.50   10.88
  16  28  22    1.59   11.54
  15  29  23    6.50   14.19
  14  30  24   -0.40    6.90
  24  18  12    4.51    6.10
 -24 -18 -12   -2.65    5.44
  23  19  13    2.25    5.70
 -23 -19 -13    1.72    4.64
  22  20  14    4.11    8.22
 -22 -20 -14   -0.27    5.44
  21  21  15   -3.71    9.15
 -21 -21 -15   -2.52    6.90
  20  22  16   11.14   10.21
 -20 -22 -16   -3.98   10.08
  19  23  17   -4.11    8.09
 -19 -23 -17    8.36    7.03
  18  24  18   -0.53    9.42
 -18 -24 -18   -1.46    6.23
  17  25  19    0.80   10.74
 -17 -25 -19    0.66    6.37
  16  26  20    1.86   12.34
 -16 -26 -20   -2.12    6.37
  15  27  21    9.68   11.14
 -15 -27 -21   -1.46    9.28
  14  28  22   12.07    8.36
  13  29  23    0.00    7.03
  12  30  24   -1.46    8.49
  11  31  25    1.72   16.45
 -10 -32 -26    0.66   11.01
  39   1  -5   -2.12    7.03
  38   2  -4    1.33    6.90
  35   5  -1    4.38    4.77
  23  17  11    2.39    5.44
 -23 -17 -11   -0.40    4.64
  22  18  12    4.11    8.22
 -22 -18 -12    9.55    5.17
  21  19  13   -1.33    9.55
 -21 -19 -13    4.11    7.56
  20  20  14    2.52   10.88
 -20 -20 -14   -2.65    6.90
  19  21  15    0.13   10.74
 -19 -21 -15    3.58    7.56
  18  22  16   -0.80    6.90
 -18 -22 -16   -0.66    7.29
  17  23  17   -4.38    6.76
 -17 -23 -17    2.92    6.76
  16  24  18   -1.19    7.83
 -16 -24 -18    0.80    6.76
  15  25  19   -3.58    7.56
 -15 -25 -19   -4.64    7.43
  14  26  20   -5.57    8.49
 -14 -26 -20    1.99    5.04
  13  27  21    6.76    8.22
 -13 -27 -21   -1.33    6.10
  12  28  22    0.13    7.56
 -12 -28 -22   -0.40    8.09
  11  29  23    4.38    8.49
  10  30  24    1.46    8.75
   9  31  25    1.19   16.31
   8  32  26   -7.03   12.60
  -8 -32 -26   -9.15   12.07
  39  -1  -7   -2.25    8.75
  38   0  -6   -0.40    9.28
  37   1  -5    1.86    7.83
  36   2  -4   -1.86    4.64
  35   3  -3    1.46    6.63
  34   4  -2    3.71    7.29
 -34  -4   2   -2.65    6.37
 -33  -5   1   -1.86    5.57
  32   6   0   -0.53    5.44
 -32  -6   0   -4.77    5.44
 -23 -15  -9    4.24    4.11
  22  16  10    7.83    5.57
 -22 -16 -10   -0.66    5.17
  21  17  11   11.14    6.63
 -21 -17 -11   -2.39    5.84
  20  18  12    1.99   11.14
 -20 -18 -12    1.59    8.75
  19  19  13    5.57   10.61
 -19 -19 -13   -1.19    7.03
  18  20  14    7.29   11.94
 -18 -20 -14    3.98    6.76
  17  21  15    4.51    7.83
 -17 -21 -15    3.85    7.69
  16  22  16    0.66    9.15
 -16 -22 -16    4.38   11.80
  15  23  17   -4.91    8.49
 -15 -23 -17   -0.53    9.42
  14  24  18    7.16    8.09
 -14 -24 -18    9.15    9.28
  13  25  19    2.39    9.42
 -13 -25 -19   -6.76    7.69
  12  26  20    1.59    9.42
 -12 -26 -20   -4.77    8.89
  11  27  21   -1.33    7.96
 -11 -27 -21   -1.59    6.63
  10  28  22   -1.33    9.82
 -10 -28 -22   -6.50   11.41
   9  29  23   -3.58    9.42
  -9 -29 -23    3.05    7.96
   8  30  24    3.18    7.83
  -8 -30 -24   -0.13    6.76
   7  31  25   -0.80    7.56
  -7 -31 -25   -4.64   10.35
   6  32  26   -4.24    8.09
  -6 -32 -26   -0.66    7.29
  39  -3  -9    3.18   10.35
  38  -2  -8   -8.22   10.88
  37  -1  -7   -2.12    9.02
 -37   1   7    0.00    9.68
  36   0  -6   -1.59    8.49
  35   1  -5    4.11    6.37
 -35  -1   5    7.29   10.88
  34   2  -4    1.19    9.68
 -34  -2   4    2.25    5.84
  33   3  -3   -4.51    6.10
 -33  -3   3   -5.70    6.50
  32   4  -2    3.45    6.90
 -32  -4   2    3.85    5.70
  31   5  -1    4.64    6.10
 -31  -5   1    1.19    6.23
  30   6   0   -1.99    5.31
 -30  -6   0    0.80    6.50
 -29  -7  -1   -3.45    3.71
 -22 -14  -8    3.85    5.70
  21  15   9    0.13    5.84
 -21 -15  -9    5.17    5.04
  20  16  10    4.38    6.50
 -20 -16 -10   -0.27    5.70
  19  17  11    1.46    7.29
 -19 -17 -11   11.54    9.82
  18  18  12   13.26   11.41
 -18 -18 -12   13.00    7.03
  17  19  13   -0.93    8.09
 -17 -19 -13    1.72    7.69
  16  20  14   -2.65    7.96
 -16 -20 -14    0.80    7.29
  15  21  15   -1.99    9.28
 -15 -21 -15   -0.66    8.62
  14  22  16   -4.51    8.89
 -14 -22 -16    1.59    9.42
  13  23  17    3.58    9.42
 -13 -23 -17    1.72    9.82
  12  24  18   -0.93    8.49
 -12 -24 -18   -0.40   11.14
  11  25  19    1.72   10.61
 -11 -25 -19   -2.12    9.95
  10  26  20    0.13    9.82
 -10 -26 -20   -6.10    9.55
   9  27  21    3.71    9.82
  -9 -27 -21   -3.98   10.74
   8  28  22    5.84   16.84
  -8 -28 -22    2.52    9.68
   7  29  23    1.72    6.90
  -7 -29 -23   -2.52    8.36
   6  30  24   -3.45   16.05
  -6 -30 -24   -8.09   11.41
   5  31  25   10.35   19.23
   4  32  26   -3.45   13.66
  -4 -32 -26    0.53   12.20
  39  -5 -11    0.66    9.28
  38  -4 -10   -7.43   12.34
  37  -3  -9    5.04   10.61
  36  -2  -8   -4.51    9.42
 -36   2   8   -3.58   13.53
  35  -1  -7    4.38   11.94
 -35   1   7   -2.12   10.08
  34   0  -6   -3.05    9.68
 -34   0   6    3.32    7.03
  33   1  -5   -4.51    7.03
 -33  -1   5    1.33    6.76
  32   2  -4   -8.36    7.29
 -32  -2   4    8.89    6.63
  31   3  -3   -4.91    7.43
 -31  -3   3    0.53    6.10
  30   4  -2    8.89    7.03
 -30  -4   2    2.52    5.97
  29   5  -1   -1.46    6.90
 -29  -5   1    2.12    5.70
  28   6   0    1.72    5.97
 -28  -6   0    1.19    6.90
  27   7   1    1.72    4.64
 -27  -7  -1   -3.98    4.51
 -21 -13  -7    3.98    3.85
  20  14   8   -3.58    5.57
 -20 -14  -8   -0.27    5.04
  19  15   9    1.46    6.37
 -19 -15  -9    5.04    5.84
  18  16  10    1.19    6.50
 -18 -16 -10    7.29    6.23
  17  17  11   -3.98   11.27
 -17 -17 -11    6.23    7.29
  16  18  12   -4.77    7.03
 -16 -18 -12   -4.11    7.29
  15  19  13    0.13    8.62
 -15 -19 -13    1.19    7.83
  14  20  14    6.23    8.36
 -14 -20 -14    5.17    8.89
  13  21  15   -1.99    9.02
 -13 -21 -15    5.31    9.02
  12  22  16   -7.56    9.95
 -12 -22 -16   11.27    9.55
  11  23  17   11.27    9.28
 -11 -23 -17   11.41    9.95
  10  24  18   10.35   10.08
 -10 -24 -18   -5.57   11.80
   9  25  19   -5.44    9.95
  -9 -25 -19    4.38    9.95
   8  26  20    3.85   11.80
  -8 -26 -20    5.97   12.47
   7  27  21    5.04    9.55
  -7 -27 -21    2.25    9.82
   6  28  22   -2.12    8.49
  -6 -28 -22    0.40    9.28
   5  29  23   -1.86    7.43
  -5 -29 -23    4.24    7.03
   4  30  24   -8.89   17.51
  -4 -30 -24   -1.19   10.74
   3  31  25    3.45   15.25
  -3 -31 -25   -0.80   11.54
   2  32  26   11.80   13.93
  -2 -32 -26   -2.65   12.47
  -1 -33 -27    2.79   12.07
  37  -5 -11    7.29   11.67
  36  -4 -10    0.53   11.27
 -36   4  10    4.77   14.19
  35  -3  -9   -2.12   14.72
 -35   3   9   -5.84   13.13
  34  -2  -8   -4.51   12.20
 -34   2   8    2.79   12.73
  33  -1  -7    0.00    7.56
 -33   1   7    0.27    7.69
  32   0  -6   -5.17    7.83
 -32   0   6    2.79    7.16
  31   1  -5   -1.99    8.49
 -31  -1   5   -3.18    7.69
  30   2  -4   -0.40    7.96
 -30  -2   4   -2.92    7.16
  29   3  -3   -1.19    7.16
 -29  -3   3   -4.51    6.76
  28   4  -2    3.71    7.29
 -28  -4   2   -1.46    6.37
  27   5  -1    5.44    7.03
 -27  -5   1   -5.84    5.70
  26   6   0   -1.59    5.84
 -26  -6   0    1.06    7.29
  25   7   1    0.00    4.91
 -25  -7  -1   -1.33    4.38
 -20 -12  -6    3.18    5.04
  19  13   7    7.83    5.31
 -19 -13  -7    4.64    4.64
  18  14   8    0.66    5.84
 -18 -14  -8    7.43    7.43
  17  15   9   -3.18   10.61
 -17 -15  -9    4.38    8.62
  16  16  10  -11.80   11.54
 -16 -16 -10   -1.19    6.90
  15  17  11   -1.19    7.43
 -15 -17 -11    5.97    7.69
  14  18  12    7.43    7.96
 -14 -18 -12    1.59    7.69
  13  19  13    6.50    8.75
 -13 -19 -13    4.24    8.75
  12  20  14   18.17    9.55
 -12 -20 -14    0.00    9.55
  11  21  15    7.96   10.21
 -11 -21 -15   -1.46   10.21
  10  22  16    3.32    8.62
 -10 -22 -16   10.21    9.02
   9  23  17   -7.03   11.67
  -9 -23 -17   -0.53   12.07
   8  24  18   -0.40    9.55
  -8 -24 -18    1.46   10.61
   7  25  19    0.80   11.80
  -7 -25 -19   12.34   12.47
   6  26  20   -4.38   10.35
  -6 -26 -20    2.39   12.20
   5  27  21   -3.32    9.28
  -5 -27 -21    6.23   10.74
   4  28  22    0.93    9.95
  -4 -28 -22   -2.92   10.74
   3  29  23    8.22    8.75
  -3 -29 -23   10.35    9.15
   2  30  24    2.12   16.18
  -2 -30 -24   -2.79   13.13
   1  31  25    0.40   13.79
  -1 -31 -25   -5.84   11.94
   0 -32 -26    0.53   14.86
 -40  10  16    3.45   10.88
 -38   8  14    0.40   14.32
 -37   7  13    0.93    7.83
  36  -6 -12    1.86   12.34
 -36   6  12   -4.51   13.40
  35  -5 -11   -1.19   13.13
 -35   5  11    3.58   14.06
  34  -4 -10   27.59   13.79
 -34   4  10   -1.99    7.29
  33  -3  -9    6.50   13.66
 -33   3   9   -0.80    6.90
  32  -2  -8    4.11   15.39
 -32   2   8    3.71    8.09
  31  -1  -7    9.82    9.15
 -31   1   7    2.52    7.69
  30   0  -6    0.93    9.15
 -30   0   6   -5.97    8.36
  29   1  -5   -2.52    7.96
 -29  -1   5    2.39    7.69
  28   2  -4    3.05    8.22
 -28  -2   4    7.96    7.16
  27   3  -3   -8.09    7.96
 -27  -3   3    2.12    7.29
  26   4  -2    1.19    7.43
 -26  -4   2    1.86    6.90
  25   5  -1    2.79    6.50
 -25  -5   1    3.18    6.10
  24   6   0    3.32    5.70
 -24  -6   0   -3.71    7.29
  23   7   1   11.41    5.17
 -23  -7  -1    9.55    3.98
  18  12   6   -7.69    7.16
 -18 -12  -6    1.86    6.63
  17  13   7    1.19    5.70
 -17 -13  -7    4.77    7.56
  16  14   8    8.75    9.55
 -16 -14  -8    5.31    5.70
  15  15   9    5.57    6.37
 -15 -15  -9    2.12    6.37
  14  16  10    4.24    7.29
 -14 -16 -10    4.24    7.29
  13  17  11    5.31    7.56
 -13 -17 -11    7.03    8.89
  12  18  12   10.74    8.75
 -12 -18 -12    0.93    9.15
  11  19  13    8.49    9.15
 -11 -19 -13    9.42    9.55
  10  20  14   -3.58   10.48
 -10 -20 -14    0.80   10.88
   9  21  15    0.53    9.42
  -9 -21 -15   15.39   11.94
   8  22  16    3.58   11.80
  -8 -22 -16    6.50   10.88
   7  23  17   -4.38   10.88
  -7 -23 -17   -5.70   11.67
   6  24  18  -14.99   11.54
  -6 -24 -18   -2.39   12.87
   5  25  19    5.04   12.34
  -5 -25 -19   -4.77   13.66
   4  26  20   -3.85   15.39
  -4 -26 -20    2.12   11.94
   3  27  21    0.80    9.55
  -3 -27 -21   -5.97   12.87
   2  28  22   -1.19   10.35
  -2 -28 -22    2.25   11.67
   1  29  23   13.40   16.31
  -1 -29 -23   11.67   11.01
   0  30  24   -0.40   10.08
   0 -30 -24    1.46   13.26
  -1  31  25    1.19   13.79
   1 -31 -25   -2.79   11.27
  -2  32  26    0.80   10.08
   2 -32 -26    1.19   13.40
  36  -8 -14   -0.80    9.55
 -36   8  14   -5.31   10.48
  35  -7 -13   -4.91   13.13
 -35   7  13    4.91   10.61
  34  -6 -12   -7.16   14.86
 -34   6  12   -0.40    6.90
  33  -5 -11   -2.79   15.12
 -33   5  11    0.66    7.43
  32  -4 -10   -1.33    9.68
 -32   4  10    3.85    5.84
  31  -3  -9   -1.33    9.82
 -31   3   9    5.97    8.49
  30  -2  -8    0.40   14.46
 -30   2   8    0.27    9.15
  29  -1  -7    8.62   10.21
 -29   1   7   -3.58    8.62
  28   0  -6  -10.74   13.00
 -28   0   6   -1.46    8.62
  27   1  -5   16.58    9.95
 -27  -1   5   -0.53    8.49
  26   2  -4    6.10    7.83
 -26  -2   4   -0.53    7.16
  25   3  -3   16.58    7.56
 -25  -3   3   11.14    7.16
  24   4  -2    9.82   10.21
 -24  -4   2   11.27    9.28
  23   5  -1   16.84    6.37
 -23  -5   1   11.67    5.84
  22   6   0    3.71    5.70
 -22  -6   0   14.46    7.29
  21   7   1    2.25    4.77
 -21  -7  -1    5.97    4.24
  17  11   5    9.02    5.17
 -17 -11  -5   12.20    6.37
  16  12   6   30.24    5.70
 -16 -12  -6   30.37    5.31
  15  13   7   -4.51    9.42
 -15 -13  -7    4.51    8.89
  14  14   8    9.68    6.76
 -14 -14  -8   -4.64    6.50
  13  15   9   -2.79    7.16
 -13 -15  -9    2.12    7.83
  12  16  10   -0.40    9.02
 -12 -16 -10   11.41    7.69
  11  17  11   37.40    9.02
 -11 -17 -11   25.33    9.28
  10  18  12    0.00    9.42
 -10 -18 -12   -2.12    9.15
   9  19  13   17.91   10.08
  -9 -19 -13   16.98    9.42
   8  20  14   -4.51   11.27
  -8 -20 -14   -0.80   11.14
   7  21  15   -1.86    9.82
  -7 -21 -15    5.17   10.88
   6  22  16    8.62   10.74
  -6 -22 -16    7.56   12.20
   5  23  17   -7.29   12.73
  -5 -23 -17    1.99   13.00
   4  24  18    3.98   13.93
  -4 -24 -18   -0.93   13.53
   3  25  19   -4.11   11.67
  -3 -25 -19  -11.27   12.87
   2  26  20   15.78   11.41
  -2 -26 -20   -6.76   12.60
   1  27  21    1.99   13.26
  -1 -27 -21   25.33   14.86
   0  28  22    1.33   11.54
   0 -28 -22   12.07   14.06
  -1  29  23    3.85   13.26
   1 -29 -23    3.45   13.40
  -2  30  24   -1.19    9.15
   2 -30 -24    0.27   10.21
  -3  31  25   -1.46    9.02
   3 -31 -25    0.27   10.35
  -4  32  26   -0.53    8.62
  37 -11 -17    3.85   11.01
  36 -10 -16    2.39    8.62
  35  -9 -15   -3.45    7.83
 -35   9  15    4.11   11.27
  34  -8 -14    1.06    9.02
 -34   8  14    1.46   11.94
  33  -7 -13   -1.06   15.65
 -33   7  13    2.79    6.76
  32  -6 -12    5.31    7.56
 -32   6  12    5.84    8.75
  31  -5 -11    1.46   10.21
 -31   5  11    3.58    8.09
  30  -4 -10   -4.91   10.48
 -30   4  10    0.13    9.55
  29  -3  -9    3.71   11.27
 -29   3   9    7.43    9.55
  28  -2  -8   -3.58   11.14
 -28   2   8    5.31    9.42
  27  -1  -7   -2.25    8.89
 -27   1   7   -5.84    9.42
  26   0  -6   -1.06   10.08
 -26   0   6   -5.97    9.02
  25   1  -5    7.16    8.62
 -25  -1   5    6.63    7.56
  24   2  -4    1.46    8.09
 -24  -2   4    3.05    7.16
  23   3  -3   -3.18    7.83
 -23  -3   3    1.86    7.29
  22   4  -2   -1.99   10.74
 -22  -4   2    7.69    9.68
  21   5  -1   31.97    9.82
 -21  -5   1    9.82    5.57
  20   6   0    5.17    5.70
 -20  -6   0    9.02    7.16
  19   7   1   15.92    4.24
 -19  -7  -1   18.44    3.98
  16  10   4   26.13    5.97
 -16 -10  -4   23.34    3.98
  15  11   5   18.04    7.96
 -15 -11  -5   19.76    4.51
  14  12   6   22.81    9.28
 -14 -12  -6   20.82    5.17
  13  13   7    4.38    6.37
 -13 -13  -7    0.13    6.10
  12  14   8   17.38    7.43
 -12 -14  -8   14.99    7.69
  11  15   9    2.25    7.69
 -11 -15  -9    7.03    7.69
  10  16  10    6.10    9.15
 -10 -16 -10    9.15    8.89
   9  17  11   12.73    8.49
  -9 -17 -11    2.12    8.75
   8  18  12    4.51   13.26
  -8 -18 -12   -1.99    8.62
   7  19  13    8.22   18.44
  -7 -19 -13   33.82   16.98
   6  20  14   -0.40    9.42
  -6 -20 -14    9.68    9.95
   5  21  15    9.95   11.27
  -5 -21 -15    1.06   11.01
   4  22  16   -7.56   12.60
  -4 -22 -16   -3.85   14.06
   3  23  17    7.43   12.20
  -3 -23 -17   13.66   13.93
   2  24  18    7.03   13.13
  -2 -24 -18   -2.52   15.65
   1  25  19  -18.83   13.66
  -1 -25 -19  -21.22   13.93
   0  26  20    5.44   14.46
   0 -26 -20    0.93   15.52
  -1  27  21   -2.25   12.47
   1 -27 -21   -2.79   14.19
  -2  28  22    2.12   12.47
   2 -28 -22    3.71   13.26
  -3  29  23    2.25   10.61
   3 -29 -23   -7.83   13.53
  -4  30  24    3.05    8.89
   4 -30 -24    3.98   12.20
  -5  31  25   -6.10   13.26
   5 -31 -25    2.65   14.86
  36 -12 -18    0.53   11.54
  35 -11 -17    5.84   10.08
  34 -10 -16    3.32   10.08
 -34  10  16    4.77    9.02
  33  -9 -15   -1.46    9.02
 -33   9  15    1.86    8.49
  32  -8 -14   -1.19    9.02
 -32   8  14   12.20    8.49
  31  -7 -13   -9.82   11.67
 -31   7  13    1.72   10.35
  30  -6 -12   12.20   12.34
 -30   6  12   -4.24    8.62
  29  -5 -11    4.51   11.94
 -29   5  11    2.92   10.35
  28  -4 -10   -6.23   11.67
 -28   4  10    1.99   10.61
  27  -3  -9   -3.18   10.48
 -27   3   9   -1.86   10.88
  26  -2  -8    1.59   10.48
 -26   2   8    6.90    9.28
  25  -1  -7   -3.71   10.35
 -25   1   7   -4.51    8.62
  24   0  -6   -0.13    8.75
 -24   0   6    1.86    7.83
  23   1  -5   15.25    8.09
 -23  -1   5   11.54    8.62
  22   2  -4   11.27    8.09
 -22  -2   4   -4.24   10.21
  21   3  -3   62.34    8.49
 -21  -3   3   71.09    8.22
  20   4  -2   16.98    6.63
 -20  -4   2   23.21    6.50
  19   5  -1   68.44    6.23
 -19  -5   1   59.02    6.23
  18   6   0   16.18    7.16
 -18  -6   0   13.40    7.43
 -17  -7  -1   -0.27    3.32
  14  10   4  231.18   12.47
  13  11   5    9.82    7.56
 -13 -11  -5    7.16    4.91
  12  12   6   50.93    6.76
 -12 -12  -6   51.20    6.63
  11  13   7   15.52    6.37
 -11 -13  -7   19.50    6.90
  10  14   8   10.48    7.16
 -10 -14  -8    4.11    7.43
   9  15   9   83.56   10.74
  -9 -15  -9   84.62   10.48
   8  16  10   -4.77    7.96
  -8 -16 -10   -0.53   10.08
   7  17  11   58.23   10.08
  -7 -17 -11   47.22    9.95
   6  18  12    9.55   18.44
  -6 -18 -12   -0.80   17.51
   5  19  13   11.41    9.28
  -5 -19 -13   16.45   10.21
   4  20  14   -3.18   10.48
  -4 -20 -14    6.10   11.80
   3  21  15   12.87   12.07
  -3 -21 -15   -7.43   14.32
   2  22  16   13.93   13.79
  -2 -22 -16    4.38   14.32
   1  23  17   -6.23   14.72
  -1 -23 -17    2.52   16.71
   0  24  18    7.43   12.34
   0 -24 -18   12.87   14.99
  -1  25  19    5.97   13.40
   1 -25 -19    2.65   16.05
  -2  26  20   13.79   12.73
   2 -26 -20   -7.69   14.72
  -3  27  21    4.64   11.80
   3 -27 -21  -14.46   13.93
  -4  28  22   -4.51   11.67
   4 -28 -22    1.19   15.39
  -5  29  23   11.54    9.95
   5 -29 -23  -13.53   13.79
  -6  30  24    0.00    9.15
   6 -30 -24    1.59   13.53
  -7  31  25    9.82   14.86
   7 -31 -25    0.93   13.93
  34 -12 -18   11.80   15.78
 -34  12  18    0.66   14.72
  33 -11 -17    1.99   10.74
 -33  11  17   -2.65    9.82
  32 -10 -16   -3.32    8.49
 -32  10  16    3.18    9.82
  31  -9 -15   -0.93   12.07
 -31   9  15   -0.40    9.55
  30  -8 -14    0.13   11.94
 -30   8  14   -3.32   10.74
  29  -7 -13    6.76   12.73
 -29   7  13   -2.25   11.54
  28  -6 -12    5.57   11.27
 -28   6  12   -3.32   11.41
  27  -5 -11   -7.96   12.34
 -27   5  11    8.36   11.27
  26  -4 -10   -2.52   11.41
 -26   4  10    2.25   10.35
  25  -3  -9    0.00   11.94
 -25   3   9    4.51   10.48
  24  -2  -8   12.07   10.35
 -24   2   8   -6.76    9.42
  23  -1  -7   11.80    9.95
 -23   1   7    7.43    9.42
  22   0  -6    3.05    9.02
 -22   0   6    1.59    7.83
  21   1  -5   21.88    9.28
 -21  -1   5   25.73    8.36
  20   2  -4   11.41    7.69
 -20  -2   4   19.76    8.22
  19   3  -3   23.61    7.03
 -19  -3   3   25.33    9.82
  18   4  -2   49.47    6.63
 -18  -4   2   57.17    6.23
  17   5  -1   29.05    5.44
 -17  -5   1   19.36    7.29
  16   6   0  100.67    5.44
 -16  -6   0   96.43    7.43
  13   9   3   24.01    5.44
 -13  -9  -3   25.60    5.04
  12  10   4   57.70    7.56
 -12 -10  -4   72.15    5.31
  11  11   5  145.90    9.02
 -11 -11  -5  142.32    7.83
  10  12   6    9.02    5.57
 -10 -12  -6    1.46    6.37
   9  13   7   73.08    8.89
  -9 -13  -7   61.54    8.22
   8  14   8   -4.64    8.09
  -8 -14  -8    1.59    8.62
   7  15   9   42.97    9.55
  -7 -15  -9   34.09    9.95
   6  16  10   11.14    9.68
  -6 -16 -10   22.81    9.82
   5  17  11   32.36   10.61
  -5 -17 -11   14.06   10.74
   4  18  12   35.41   10.08
  -4 -18 -12   14.32   12.07
   3  19  13    8.36   11.41
  -3 -19 -13   -0.27   12.07
   2  20  14   15.12   12.60
  -2 -20 -14   13.13   14.46
   1  21  15   -0.53   12.34
  -1 -21 -15    3.98   14.32
   0  22  16   14.59   14.72
   0 -22 -16   -0.13   16.98
  -1  23  17   -1.86   14.19
   1 -23 -17   -0.80   14.86
  -2  24  18  -11.01   13.93
   2 -24 -18    8.62   14.86
  -3  25  19   -5.57   12.87
   3 -25 -19    6.37   14.19
  -4  26  20    7.03   12.87
   4 -26 -20    4.24   14.46
  -5  27  21   -0.93   13.13
   5 -27 -21   14.99   14.86
  -6  28  22    0.66   13.26
   6 -28 -22   -3.85   15.78
  -7  29  23  -11.01   11.80
   7 -29 -23    5.17   14.46
  -8  30  24   -0.53   10.21
   8 -30 -24   11.54   12.73
  -9  31  25    2.65   18.30
 -34  14  20    0.00   10.88
  33 -13 -19   -4.64   14.06
 -33  13  19   -8.89   17.24
  32 -12 -18   -4.64   16.71
 -32  12  18   -1.99    7.56
  31 -11 -17   -2.79    9.68
 -31  11  17   -2.65   10.48
  30 -10 -16   -2.79   11.94
 -30  10  16   -6.37    9.55
  29  -9 -15   -3.98   11.14
 -29   9  15    3.45   10.48
  28  -8 -14    5.44   14.06
 -28   8  14   -2.39   12.20
  27  -7 -13    9.68   12.73
 -27   7  13   17.11   10.88
  26  -6 -12    8.36   13.13
 -26   6  12   -4.77   12.60
  25  -5 -11   12.20   13.53
 -25   5  11    2.52   10.61
  24  -4 -10   15.12   11.80
 -24   4  10   -0.80   10.48
  23  -3  -9   -1.59   11.41
 -23   3   9    8.22    9.95
  22  -2  -8  -11.01    9.68
 -22   2   8    1.06    9.82
  21  -1  -7    9.68   10.21
 -21   1   7   -1.46    9.55
  20   0  -6   -2.12    9.15
 -20   0   6   12.47    9.02
  19   1  -5   77.06   10.08
 -19  -1   5   75.47    8.89
  18   2  -4   56.37    7.96
 -18  -2   4   54.78    7.69
  17   3  -3   55.04    7.16
 -17  -3   3   58.76    6.37
  16   4  -2   -3.18    4.91
 -16  -4   2    5.97    5.31
  15   5  -1   15.52    4.24
 -15  -5   1   13.53    3.85
  14   6   0   72.29    5.97
 -14  -6   0   70.03    5.31
 -12  -8  -2  141.65    6.90
  11   9   3   61.41    6.76
 -11  -9  -3   82.50    4.77
  10  10   4  158.76    8.22
 -10 -10  -4  154.26    8.09
   9  11   5   65.26    6.90
  -9 -11  -5   74.28    6.63
   8  12   6    5.57    6.76
  -8 -12  -6    8.36    6.63
   7  13   7  107.83    9.95
  -7 -13  -7  118.18    9.95
   6  14   8   22.28    7.83
  -6 -14  -8   27.19    9.82
   5  15   9   89.26   10.48
  -5 -15  -9   79.85   10.88
   4  16  10   36.87    9.95
  -4 -16 -10   41.38   10.48
   3  17  11   64.06   12.34
  -3 -17 -11   57.17   13.26
   2  18  12   35.41   13.66
  -2 -18 -12    3.98   12.73
   1  19  13   -2.52   11.41
  -1 -19 -13   -3.32   12.47
   0  20  14   -7.96   13.13
   0 -20 -14    3.18   13.40
  -1  21  15    5.17   14.86
   1 -21 -15    6.23   16.71
  -2  22  16    3.58   12.60
   2 -22 -16    4.51   14.86
  -3  23  17   -6.23   13.53
   3 -23 -17    2.92   14.06
  -4  24  18  -10.74   13.00
   4 -24 -18    9.82   14.59
  -5  25  19   13.26   12.47
   5 -25 -19   13.79   14.72
  -6  26  20   -7.56   15.12
   6 -26 -20   -2.79   16.45
  -7  27  21   -1.33   12.47
   7 -27 -21    1.99   16.31
  -8  28  22    5.84   12.60
   8 -28 -22    4.38   14.06
  -9  29  23    0.80   19.10
   9 -29 -23    0.27   15.12
 -10  30  24    4.51   11.67
  10 -30 -24    8.89   13.53
 -11  31  25   -6.90   13.53
  11 -31 -25    3.32   10.08
 -33  15  21   -0.80   15.78
  32 -14 -20   -0.13   11.80
 -32  14  20   -5.44   15.12
  31 -13 -19   -2.39   12.73
 -31  13  19   -5.31   10.74
  30 -12 -18    6.90   10.35
 -30  12  18    2.65    9.42
  29 -11 -17   -5.84   12.20
 -29  11  17    0.93   10.88
  28 -10 -16    2.25   11.14
 -28  10  16   15.25   14.72
  27  -9 -15    7.83   13.13
 -27   9  15    1.72   13.13
  26  -8 -14   27.32   15.12
 -26   8  14    2.79   11.80
  25  -7 -13   -6.37   11.94
 -25   7  13   -4.77   10.08
  24  -6 -12   -0.66   12.07
 -24   6  12    3.05   11.54
  23  -5 -11    1.99    9.68
 -23   5  11   -6.10    9.82
  22  -4 -10   -0.93   11.80
 -22   4  10    4.91   11.01
  21  -3  -9   17.11   11.27
 -21   3   9   10.88   10.61
  20  -2  -8    8.49    9.68
 -20   2   8    1.86    9.82
  19  -1  -7   18.57   15.78
 -19   1   7   22.81   10.21
  18   0  -6    3.45    9.55
 -18   0   6   14.72    8.62
  17   1  -5   23.61    8.36
 -17  -1   5   38.33    7.96
  16   2  -4   -0.53    6.76
 -16  -2   4    4.51    6.23
  15   3  -3   -0.13    5.70
 -15  -3   3    3.45    5.31
  14   4  -2  127.99    6.63
 -14  -4   2  122.69    6.37
  13   5  -1   66.58    5.84
 -13  -5   1   70.30    4.11
  10   8   2   12.47    4.91
 -10  -8  -2    8.09    3.98
   9   9   3   26.39    4.38
  -9  -9  -3   26.26    4.51
   8  10   4   11.14    5.31
  -8 -10  -4    5.57    5.84
   7  11   5   59.29    7.29
  -7 -11  -5   60.88    7.16
   6  12   6   85.02    9.02
  -6 -12  -6   66.85    7.56
   5  13   7   58.23    8.89
  -5 -13  -7   63.27    8.49
   4  14   8   15.65    8.75
  -4 -14  -8   12.60   10.08
   3  15   9   -0.40   10.61
  -3 -15  -9    8.09   10.88
   2  16  10   -1.46   10.48
  -2 -16 -10   -2.39   11.41
   1  17  11   -9.02   12.73
  -1 -17 -11    0.00   12.73
   0  18  12    9.95   11.01
   0 -18 -12   -2.92   11.94
  -1  19  13    4.77   12.47
   1 -19 -13   -4.77   14.06
  -2  20  14   17.77   14.06
   2 -20 -14   19.10   15.12
  -3  21  15   -2.39   12.07
   3 -21 -15   20.69   14.06
  -4  22  16    3.71   13.66
   4 -22 -16    8.89   16.58
  -5  23  17  -11.27   13.26
   5 -23 -17    1.72   14.19
  -6  24  18   -0.53   14.72
   6 -24 -18    4.51   17.11
  -7  25  19  -11.54   12.07
   7 -25 -19   11.01   15.39
  -8  26  20   -8.09   13.53
   8 -26 -20   -7.43   16.45
  -9  27  21   14.32   12.60
   9 -27 -21   -1.46   14.59
 -10  28  22    6.50   12.73
  10 -28 -22    4.38   14.06
 -11  29  23   -5.57   12.07
  11 -29 -23   -5.04   15.78
 -12  30  24    0.53   17.24
  12 -30 -24    0.13   11.80
  31 -15 -21    5.57   13.53
 -31  15  21   -1.86   17.91
  30 -14 -20   -7.69   11.94
 -30  14  20    9.02   10.88
  29 -13 -19   -3.05    9.68
 -29  13  19   -0.66   12.73
  28 -12 -18   -9.82   12.20
 -28  12  18    6.63   10.08
  27 -11 -17   12.20   12.60
 -27  11  17   -2.92   10.61
  26 -10 -16    5.44   12.73
 -26  10  16  -11.41   12.20
  25  -9 -15    3.85   16.18
 -25   9  15   12.34   12.60
  24  -8 -14    2.65   11.94
 -24   8  14   17.11   11.41
  23  -7 -13    2.79   11.80
 -23   7  13    0.27   11.14
  22  -6 -12   -4.51   14.06
 -22   6  12  -16.98   12.60
  21  -5 -11    3.85   11.94
 -21   5  11   -2.12   10.08
  20  -4 -10   -4.77   12.73
 -20   4  10   -3.85   10.88
  19  -3  -9    1.46   10.35
 -19   3   9    0.13    9.82
  18  -2  -8   -5.97    8.75
 -18   2   8    2.92    7.83
  17  -1  -7  -14.32    9.82
 -17   1   7   -4.51    8.22
  16   0  -6  113.14   11.14
 -16   0   6  114.20    9.95
  15   1  -5   11.54    7.29
 -15  -1   5    4.11    6.76
  14   2  -4  155.45   13.00
 -14  -2   4  144.04    8.36
  13   3  -3   21.09    5.31
 -13  -3   3   16.58    7.03
  12   4  -2   50.53    4.77
 -12  -4   2   61.01    4.51
  11   5  -1   48.28    2.79
 -11  -5   1   45.89    2.79
   8   8   2   46.69    4.24
  -8  -8  -2   47.09    4.11
   7   9   3  168.58    8.89
  -7  -9  -3  158.50    7.96
   6  10   4  235.43   12.34
  -6 -10  -4  239.41   11.67
   5  11   5   17.38    7.69
  -5 -11  -5   26.00    7.96
   4  12   6   65.92    9.42
  -4 -12  -6   81.44    9.82
   3  13   7    4.24    7.56
  -3 -13  -7    6.90    7.56
   2  14   8  205.59   13.13
  -2 -14  -8  165.93   13.00
   1  15   9  -17.77   10.21
  -1 -15  -9   -7.96   10.35
   0  16  10  107.83   12.87
   0 -16 -10  103.59   14.32
  -1  17  11   -3.98   11.27
   1 -17 -11  -11.01   12.34
  -2  18  12   33.95   13.66
   2 -18 -12    6.50   15.39
  -3  19  13  -13.53   14.32
   3 -19 -13  -22.28   15.52
  -4  20  14  -11.80   12.73
   4 -20 -14    6.50   14.19
  -5  21  15    1.46   12.60
   5 -21 -15   13.79   14.86
  -6  22  16  -18.44   13.53
   6 -22 -16   -0.53   15.92
  -7  23  17   -8.62   15.25
   7 -23 -17   -5.57   15.25
  -8  24  18  -12.07   12.34
   8 -24 -18    3.98   15.52
  -9  25  19   16.58   13.66
   9 -25 -19  -24.27   16.58
 -10  26  20   12.87   12.47
  10 -26 -20   -1.19   14.59
 -11  27  21   -7.29   11.67
  11 -27 -21   -5.84   14.32
 -12  28  22   -0.53   12.60
  12 -28 -22   -1.72   14.99
 -13  29  23   -8.89    9.55
  13 -29 -23   -1.46   11.94
 -14  30  24   -1.19   16.58
  14 -30 -24   -4.11   20.29
 -30  16  22  -14.46   16.45
  29 -15 -21    5.70   14.99
 -29  15  21   -4.77   11.14
  28 -14 -20   -0.27   12.73
 -28  14  20    9.02   10.48
  27 -13 -19    4.11   12.07
 -27  13  19    4.64   10.08
  26 -12 -18   -2.79   14.59
 -26  12  18    9.42   13.40
  25 -11 -17  -12.60   13.79
 -25  11  17  -10.35   11.41
  24 -10 -16    1.06   14.86
 -24  10  16    5.70   13.66
  23  -9 -15    1.99   14.86
 -23   9  15   -2.52   12.73
  22  -8 -14   -0.53   12.87
 -22   8  14   -2.65   11.01
  21  -7 -13   11.27   14.32
 -21   7  13    7.16   13.13
  20  -6 -12   17.11   12.20
 -20   6  12   14.19   10.88
  19  -5 -11   29.58   11.27
 -19   5  11   14.46    9.95
  18  -4 -10   67.78   13.66
 -18   4  10   65.92   12.87
  17  -3  -9   15.52   11.67
 -17   3   9   21.09   10.88
  16  -2  -8  192.19   13.93
 -16   2   8  190.46   13.13
  15  -1  -7    3.32    9.15
 -15   1   7    3.71    7.16
  14   0  -6   91.92    9.15
 -14   0   6   97.09    8.22
  13   1  -5   79.58    7.83
 -13  -1   5   77.59    7.96
  12   2  -4   62.34    6.90
 -12  -2   4   66.32    6.63
  11   3  -3  502.29   23.21
 -11  -3   3  508.26   23.34
  10   4  -2   10.21    3.32
 -10  -4   2    6.90    3.18
   7   7   1  232.24   11.14
  -7  -7  -1  230.92    8.22
  -6  -8  -2  314.61   16.58
   5   9   3   44.30    5.84
  -5  -9  -3   37.14    5.97
   3  11   5  342.73   23.21
   2  12   6  433.19   27.99
  -2 -12  -6  410.64   27.85
   1  13   7  -11.80   10.21
  -1 -13  -7  -12.87   10.74
   0  14   8  101.73   11.80
   0 -14  -8   83.83   11.94
  -1  15   9   -9.82   10.88
   1 -15  -9   -9.28   10.35
  -2  16  10    6.10   11.54
   2 -16 -10  -13.26   12.20
  -3  17  11   60.88   11.94
   3 -17 -11   88.60   15.12
  -4  18  12   44.57   14.46
   4 -18 -12   16.71   15.25
  -5  19  13    6.50   14.32
   5 -19 -13    3.05   15.92
  -6  20  14    9.42   13.13
   6 -20 -14   -7.83   15.25
  -7  21  15    6.90   15.25
   7 -21 -15    5.17   17.38
  -8  22  16    3.58   15.25
   8 -22 -16    3.45   18.04
  -9  23  17   10.08   13.40
   9 -23 -17   -3.58   14.99
 -10  24  18   18.17   14.59
  10 -24 -18   20.03   17.91
 -11  25  19   -3.85   12.87
  11 -25 -19    5.31   15.65
 -12  26  20    3.18   13.53
  12 -26 -20    6.37   14.19
 -13  27  21   27.72   12.60
  13 -27 -21    0.53   14.06
 -14  28  22   -7.96   10.35
  14 -28 -22  -10.08   13.13
 -15  29  23    1.19   10.74
  15 -29 -23  -11.01   25.33
 -30  18  24   -5.84   14.06
  29 -17 -23  -10.08   11.80
  28 -16 -22    7.96   13.93
 -28  16  22    5.31    9.68
  27 -15 -21    2.79   12.73
 -27  15  21    2.52   10.48
  26 -14 -20    5.70   16.98
 -26  14  20   -6.63   11.14
  25 -13 -19    1.99   12.87
 -25  13  19   12.73   10.08
  24 -12 -18    8.22   15.25
 -24  12  18   11.54   13.79
  23 -11 -17    1.59   14.46
 -23  11  17   -2.79   11.27
  22 -10 -16   10.88   15.65
 -22  10  16   -1.72   11.80
  21  -9 -15    3.05   14.06
 -21   9  15    9.55   13.53
  20  -8 -14    8.89   14.32
 -20   8  14    3.98   12.34
  19  -7 -13    7.03   11.67
 -19   7  13   -1.59   11.14
  18  -6 -12   14.72   12.47
 -18   6  12   23.74   11.54
  17  -5 -11   -2.52   11.67
 -17   5  11    0.27   10.74
  16  -4 -10   25.47   10.48
 -16   4  10   35.15    9.42
  15  -3  -9    3.98    9.82
 -15   3   9    9.42   10.74
  14  -2  -8  213.01   14.32
 -14   2   8  216.73   13.53
  13  -1  -7  -11.80    7.83
 -13   1   7    3.58    7.03
  12   0  -6   70.16    8.22
 -12   0   6   81.44    8.62
  11   1  -5   48.81    6.76
 -11  -1   5   58.36    6.76
  10   2  -4   12.34    5.17
 -10  -2   4   12.47    4.77
   9   3  -3   -1.19    3.98
  -9  -3   3    5.17    3.71
   8   4  -2   46.42    3.32
  -8  -4   2   38.20    3.05
  -6  -6   0  199.88   10.08
   5   7   1  214.34    9.28
  -5  -7  -1  223.62   13.00
   4   8   2   60.35    5.97
  -4  -8  -2   57.56    5.70
   3   9   3    2.12    6.37
  -3  -9  -3    7.83    6.10
   2  10   4    8.62    7.56
  -2 -10  -4   -1.19    6.37
   1  11   5   57.43    8.49
  -1 -11  -5   53.85    9.28
   0  12   6   68.84    9.82
   0 -12  -6   75.20   10.08
  -1  13   7    4.64    9.82
   1 -13  -7   -9.55    9.68
  -2  14   8  184.63   15.12
   2 -14  -8  175.08   15.65
  -3  15   9   -3.98   10.61
   3 -15  -9   -5.97   11.41
  -4  16  10   43.77   11.80
   4 -16 -10   24.67   13.00
  -5  17  11    8.36   15.65
   5 -17 -11   28.12   15.12
  -6  18  12    6.63   13.40
   6 -18 -12   -1.86   15.25
  -7  19  13  -10.35   13.00
   7 -19 -13   19.23   13.93
  -8  20  14    3.98   15.25
   8 -20 -14   12.34   15.52
  -9  21  15  -12.73   14.59
   9 -21 -15    8.62   15.78
 -10  22  16    9.82   16.98
  10 -22 -16  -29.71   18.57
 -11  23  17  -25.86   15.12
  11 -23 -17  -16.98   16.31
 -12  24  18   10.61   14.59
  12 -24 -18    0.53   16.45
 -13  25  19  -17.77   14.72
  13 -25 -19   -0.80   15.78
 -14  26  20    7.43   12.34
  14 -26 -20   -8.09   14.46
 -15  27  21    3.32   12.07
  15 -27 -21   -4.51   20.96
 -16  28  22   -2.25    9.68
  16 -28 -22  -11.27   23.48
 -17  29  23    2.92    8.75
  17 -29 -23   58.62   20.56
  28 -18 -24    5.04    9.15
  27 -17 -23    3.98   16.18
 -27  17  23    4.77   12.07
  26 -16 -22   -0.13   11.01
 -26  16  22   -6.50    9.95
  25 -15 -21    1.46   13.66
 -25  15  21   -0.66   13.53
  24 -14 -20  -17.11   13.66
 -24  14  20   -1.46   10.61
  23 -13 -19    8.22   13.53
 -23  13  19   11.54   11.41
  22 -12 -18  -12.20   16.05
 -22  12  18    1.99   13.93
  21 -11 -17   12.87   14.19
 -21  11  17    7.16   13.00
  20 -10 -16   11.01   14.32
 -20  10  16   15.12   11.94
  19  -9 -15   22.15   13.93
 -19   9  15   14.19   13.26
  18  -8 -14  -13.13   13.00
 -18   8  14   16.84   10.74
  17  -7 -13   -7.43   13.00
 -17   7  13   -4.51   10.74
  16  -6 -12   38.60   14.86
 -16   6  12   36.34   12.73
  15  -5 -11   26.66   12.20
 -15   5  11   14.32   11.54
  14  -4 -10  331.85   18.57
 -14   4  10  308.78   17.91
  13  -3  -9   35.15    9.28
 -13   3   9   29.84    8.75
  12  -2  -8  148.02   12.34
 -12   2   8  146.83   11.14
  11  -1  -7   26.26    7.96
 -11   1   7   33.03    8.75
  10   0  -6   82.37    9.02
 -10   0   6   59.69    7.56
   9   1  -5  326.55   21.35
  -9  -1   5  324.16   19.90
   8   2  -4   46.69    5.70
  -8  -2   4   41.12    5.44
   5   5  -1 1078.73   40.19
  -5  -5   1  992.51   25.47
   4   6   0  389.02   19.36
   1   9   3   50.00    6.63
  -1  -9  -3   36.21    7.96
   0  10   4  302.54   16.05
   0 -10  -4  260.23   14.19
  -1  11   5   58.49    9.02
   1 -11  -5   51.20    8.75
  -2  12   6  438.76   20.69
   2 -12  -6  433.32   21.22
  -3  13   7   -6.76    9.68
   3 -13  -7   -7.43   10.08
  -4  14   8   17.51   13.13
   4 -14  -8    0.93   11.94
  -5  15   9   87.14   13.26
   5 -15  -9   92.98   13.79
  -6  16  10    7.16   13.53
   6 -16 -10   21.75   15.39
  -7  17  11   87.80   13.93
   7 -17 -11   92.45   15.52
  -8  18  12    5.44   14.59
   8 -18 -12    9.82   16.31
  -9  19  13   23.61   15.25
   9 -19 -13   40.85   15.12
 -10  20  14   -0.53   13.79
  10 -20 -14   11.94   16.58
 -11  21  15    0.40   13.66
  11 -21 -15   13.13   18.04
 -12  22  16   -2.12   14.72
  12 -22 -16   -5.70   17.38
 -13  23  17   10.21   16.05
  13 -23 -17    3.85   18.04
 -14  24  18   -0.80   15.78
  14 -24 -18   -0.66   16.98
 -15  25  19    1.72   13.53
  15 -25 -19   -7.43   19.90
 -16  26  20   -4.91   13.26
  16 -26 -20   24.27   19.50
 -17  27  21    0.00    9.55
 -18  28  22    3.85   12.73
  18 -28 -22    9.15   16.31
  27 -19 -25   -7.03   12.20
  26 -18 -24   -2.25   11.80
 -26  18  24    3.58    9.68
  25 -17 -23   -1.72   16.45
 -25  17  23   -2.79   10.48
  24 -16 -22    4.24   13.00
 -24  16  22    8.89   10.88
  23 -15 -21    8.89   14.19
 -23  15  21    3.32   12.34
  22 -14 -20    1.06   14.46
 -22  14  20   -2.12   12.87
  21 -13 -19  -14.19   15.52
 -21  13  19    1.86   14.06
  20 -12 -18    4.24   16.58
 -20  12  18   -5.97   14.46
  19 -11 -17   16.84   15.65
 -19  11  17    4.38   14.06
  18 -10 -16   13.00   14.06
 -18  10  16  -13.53   12.20
  17  -9 -15    5.70   13.26
 -17   9  15   10.88   11.94
  16  -8 -14    3.18   13.26
 -16   8  14   14.19   11.41
  15  -7 -13   -2.92   13.93
 -15   7  13    1.59   12.34
  14  -6 -12   19.50   11.67
 -14   6  12   29.58   10.88
  13  -5 -11   26.93   11.94
 -13   5  11   -3.05   11.01
  12  -4 -10   69.77   10.35
 -12   4  10   80.11   10.21
  11  -3  -9   79.85   10.21
 -11   3   9   74.54    8.75
  10  -2  -8    8.75    8.49
 -10   2   8   -1.06    7.43
   9  -1  -7  335.57   17.38
  -9   1   7  334.24   17.51
   8   0  -6  341.40   16.58
  -8   0   6  326.95   15.39
   7   1  -5  211.29   11.67
  -7  -1   5  219.64   10.88
   5   3  -3   99.87    6.23
  -5  -3   3  103.99    6.23
   4   4  -2  592.09   17.38
  -4  -4   2  562.37   16.58
   3   5  -1    6.10    3.71
  -3  -5   1   11.01    3.71
   2   6   0  690.90   22.95
  -2  -6   0  704.03   23.61
   1   7   1   46.56   11.01
  -1  -7  -1   40.72    7.29
   0  -8  -2   27.85    7.03
  -1   9   3   39.39    7.83
   1  -9  -3   39.53    7.96
  -2  10   4   10.35    7.96
   2 -10  -4   11.54    7.69
  -3  11   5  353.61   18.70
   3 -11  -5  352.28   17.64
  -4  12   6   81.44   11.94
   4 -12  -6   95.10   13.13
  -5  13   7   64.59   11.14
   5 -13  -7   75.20   11.80
  -6  14   8   22.15   10.21
   6 -14  -8   23.08   12.34
  -7  15   9   57.70   11.54
   7 -15  -9   58.09   13.13
  -8  16  10   -9.02   12.34
   8 -16 -10   10.08   14.32
  -9  17  11   11.27   14.32
   9 -17 -11   24.01   15.12
 -10  18  12    9.68   13.53
  10 -18 -12   21.22   13.93
 -11  19  13   12.34   15.92
  11 -19 -13   24.80   27.46
 -12  20  14    1.99   15.12
  12 -20 -14   11.14   23.34
 -13  21  15   26.53   15.25
  13 -21 -15  -26.13   24.14
 -14  22  16   -8.89   14.86
  14 -22 -16   36.87   29.84
 -15  23  17   14.59   13.93
  15 -23 -17  -22.55   22.95
 -16  24  18    0.66   22.02
  16 -24 -18  -11.54   16.31
 -17  25  19   15.92   24.67
  17 -25 -19    4.64   20.56
 -18  26  20    7.69   18.04
  18 -26 -20   -6.37   20.69
  19 -27 -21   18.04   13.00
  20 -28 -22   -5.97   12.20
  26 -20 -26    3.85   13.13
  25 -19 -25   -2.65   11.80
 -25  19  25    0.13    7.96
  24 -18 -24    8.22   16.45
 -24  18  24   -0.80   10.48
  23 -17 -23    9.68   14.46
 -23  17  23    3.85   10.48
  22 -16 -22   -3.58   13.53
 -22  16  22    2.25   11.80
  21 -15 -21  -16.31   16.05
 -21  15  21   -9.42   13.79
  20 -14 -20   -2.39   16.71
 -20  14  20    3.32   13.13
  19 -13 -19    9.55   16.18
 -19  13  19  -14.19   13.79
  18 -12 -18   -1.72   15.92
 -18  12  18    8.49   13.40
  17 -11 -17   -5.17   15.12
 -17  11  17    7.29   13.53
  16 -10 -16    1.99   14.32
 -16  10  16    3.18   16.31
  15  -9 -15   -1.33   19.90
 -15   9  15  -24.80   16.05
  14  -8 -14   -2.12   12.07
 -14   8  14  -22.95   11.54
  13  -7 -13   -0.27   12.60
 -13   7  13   25.47   11.41
  12  -6 -12   79.32   21.22
 -12   6  12   78.79   14.32
  11  -5 -11  180.78   15.12
 -11   5  11  163.27   15.12
  10  -4 -10  172.16   13.13
 -10   4  10  155.85   13.79
   9  -3  -9   30.37    8.36
  -9   3   9   41.91    9.15
   8  -2  -8   46.69    7.96
  -8   2   8   50.14    7.16
   7  -1  -7  262.09   15.25
  -7   1   7  238.08   14.06
   6   0  -6  153.06   11.14
  -6   0   6  170.97   11.41
   4   2  -4  505.21   19.63
  -4  -2   4  513.17   19.63
   2   4  -2  494.86   23.21
  -2  -4   2  510.12   17.51
   1   5  -1    2.92    5.70
  -1  -5   1   -0.80    5.70
   0  -6   0 1161.36   51.46
  -1   7   1   31.83    7.29
   1  -7  -1   47.88    8.49
  -2   8   2  621.80   34.49
   2  -8  -2  642.75   26.00
  -3   9   3  -10.61    7.83
   3  -9  -3   20.96    9.02
  -4  10   4 1102.07   53.85
  -5  11   5   24.54    9.95
   5 -11  -5   13.93   10.08
  -6  12   6   84.49   10.61
   6 -12  -6   95.76   11.14
  -7  13   7  118.44   12.87
   7 -13  -7  126.00   19.36
  -8  14   8  -22.68   11.54
   8 -14  -8    3.18   16.71
  -9  15   9  140.73   14.72
   9 -15  -9  125.47   21.62
 -10  16  10   11.54   13.93
  10 -16 -10   44.17   18.17
 -11  17  11   35.55   13.66
  11 -17 -11   25.20   22.81
 -12  18  12    4.11   21.09
  12 -18 -12    6.50   23.74
 -13  19  13   23.61   23.21
  13 -19 -13    3.18   16.58
 -14  20  14  -29.45   21.62
  14 -20 -14   -4.64   17.11
 -15  21  15  -14.32   22.81
  15 -21 -15  -27.32   18.44
 -16  22  16   31.83   21.09
  16 -22 -16   15.39   16.31
 -17  23  17   -9.68   15.92
  17 -23 -17    3.58   17.51
 -18  24  18    7.03   13.26
  18 -24 -18    2.65   12.73
 -19  25  19    6.63   12.07
  19 -25 -19   -0.27   17.24
 -20  26  20   -2.92   10.61
  20 -26 -20    4.77   15.52
 -21  27  21    8.62   10.88
  21 -27 -21    7.29   11.94
 -24  20  26   -5.17   12.34
  23 -19 -25   -5.44   16.45
 -23  19  25    8.75   11.01
  22 -18 -24    2.52   10.61
 -22  18  24   -0.93   10.88
  21 -17 -23   -9.15   17.51
 -21  17  23    1.06   11.27
  20 -16 -22    9.68   15.39
 -20  16  22    1.59   13.40
  19 -15 -21   11.14   15.78
 -19  15  21    5.17   13.53
  18 -14 -20   -2.39   20.29
 -18  14  20    2.25   14.86
  17 -13 -19    2.92   16.71
 -17  13  19    0.93   14.06
  16 -12 -18   -9.28   20.82
 -16  12  18   11.01   18.30
  15 -11 -17    5.44   21.49
 -15  11  17    2.25   16.71
  14 -10 -16    9.42   14.59
 -14  10  16    2.39   13.79
  13  -9 -15  -17.64   20.16
 -13   9  15    3.71   17.38
  12  -8 -14    5.44   12.87
 -12   8  14   31.17   16.05
  11  -7 -13    5.70   12.07
 -11   7  13   15.39   10.35
  10  -6 -12   14.46   11.01
 -10   6  12    3.85    9.55
   9  -5 -11   70.30   11.27
  -9   5  11   70.30   10.48
   8  -4 -10   26.79   12.73
  -8   4  10   24.67   13.26
   7  -3  -9  175.34   13.40
  -7   3   9  175.87   11.80
   6  -2  -8  337.16   17.64
  -6   2   8  338.49   18.70
   5  -1  -7  207.31   13.13
  -5   1   7  220.04   13.79
   4   0  -6  320.45   16.58
  -4   0   6  334.24   23.48
   3   1  -5   11.27    5.31
  -3  -1   5    2.52    5.04
   2   2  -4  445.92   18.57
  -2  -2   4  483.99   19.23
   1   3  -3  278.40   12.47
  -1  -3   3  291.14   12.87
   0   4  -2  526.17   27.46
   0  -4   2  542.61   18.44
  -1   5  -1   -0.66    7.96
   1  -5   1    1.72    4.77
  -2   6   0  658.54   26.93
   2  -6   0  669.54   26.39
  -3   7   1   -0.13    7.96
  -4   8   2   46.16    9.28
   4  -8  -2   80.78   15.39
  -5   9   3   43.50    8.89
   5  -9  -3   61.41   13.13
  -6  10   4  262.75   14.46
   6 -10  -4  268.32   22.68
  -7  11   5   78.12   11.80
   7 -11  -5   64.86   15.39
  -8  12   6    8.62   13.26
   8 -12  -6   29.71   15.92
  -9  13   7   71.76   16.84
   9 -13  -7  116.85   13.40
 -10  14   8   12.34   19.36
  10 -14  -8   10.21   13.26
 -11  15   9   30.90   18.97
  11 -15  -9  -10.21   15.25
 -12  16  10   15.65   18.70
  12 -16 -10    8.09   16.31
 -13  17  11   28.78   19.63
  13 -17 -11   12.20   15.12
 -14  18  12    6.76   14.59
  14 -18 -12    9.42   17.51
 -15  19  13   -8.22   13.93
  15 -19 -13    1.06   17.11
 -16  20  14   16.18   15.52
  16 -20 -14   13.00   18.04
 -17  21  15  -12.07   16.05
  17 -21 -15    7.69   18.97
 -18  22  16   -8.09   16.58
  18 -22 -16    6.23   17.77
 -19  23  17    5.31   13.79
  19 -23 -17  -14.72   14.46
 -20  24  18   10.35   12.87
  20 -24 -18   13.93   16.05
 -21  25  19   -0.13   10.48
  21 -25 -19    0.13   13.40
 -22  26  20   -0.13   12.07
  22 -26 -20   -8.75   12.07
  23 -21 -27    1.19   16.71
 -23  21  27    3.85    7.96
  22 -20 -26   -1.06   18.17
 -22  20  26    6.37   11.80
  21 -19 -25   -1.72   17.38
 -21  19  25   12.60   11.41
  20 -18 -24    2.92   20.29
 -20  18  24    2.92   16.31
  19 -17 -23   -6.37   17.77
 -19  17  23   10.48   21.49
  18 -16 -22   37.54   21.75
 -18  16  22  -13.00   17.11
  17 -15 -21   19.23   23.74
 -17  15  21   15.25   19.36
  16 -14 -20   -0.80   22.81
 -16  14  20  -11.41   18.70
  15 -13 -19   -2.92   16.84
 -15  13  19  -12.47   13.66
  14 -12 -18  -20.16   22.55
 -14  12  18   27.59   18.44
  13 -11 -17   -6.63   23.21
 -13  11  17  -12.87   18.70
  12 -10 -16   -5.44   14.19
 -12  10  16   -0.53   16.58
  11  -9 -15   15.12   13.13
 -11   9  15   19.23   12.87
  10  -8 -14   19.36   12.73
 -10   8  14    7.56   11.54
   9  -7 -13   70.96   13.93
  -9   7  13  104.52   12.87
   8  -6 -12   -3.32   11.67
  -8   6  12   19.63   10.21
   7  -5 -11   65.65   11.94
  -7   5  11   94.83   10.21
   6  -4 -10  289.54   17.11
  -6   4  10  281.32   16.05
   5  -3  -9   61.68    8.75
  -5   3   9   63.67    8.49
   4  -2  -8   64.06    8.62
  -4   2   8   55.97    8.36
   3  -1  -7    4.24    7.69
  -3   1   7   10.35    7.56
   2   0  -6  661.98   26.13
  -2   0   6  691.83   27.06
   1   1  -5    0.13    4.77
  -1  -1   5    3.18    6.63
   0   2  -4  560.25   30.90
   0  -2   4  478.02   27.46
  -1   3  -3  288.88   13.93
   1  -3   3  268.72   18.30
  -2   4  -2  472.58   20.56
   2  -4   2  448.44   27.59
  -3   5  -1   18.30    7.29
   3  -5   1   26.39   12.20
  -4   6   0  401.22   28.25
   4  -6   0  422.97   29.98
  -5   7   1  243.92   22.42
   5  -7  -1  220.44   19.36
  -6   8   2  331.59   26.79
   6  -8  -2  319.65   18.57
  -7   9   3  187.94   19.23
   7  -9  -3  194.84   14.19
  -8  10   4   26.93   14.19
   8 -10  -4   34.49   11.27
  -9  11   5  112.34   17.64
   9 -11  -5   76.80   12.34
 -10  12   6   14.59   17.11
  10 -12  -6   -3.85   11.14
 -11  13   7   31.04   12.34
  11 -13  -7    6.76   13.13
 -12  14   8   37.40   11.94
  12 -14  -8   36.21   13.26
 -13  15   9    5.04   13.26
  13 -15  -9   18.30   15.52
 -14  16  10   -5.70   13.26
  14 -16 -10   -8.75   14.06
 -15  17  11  -23.87   15.12
  15 -17 -11   -7.83   14.59
 -16  18  12    3.71   15.39
  16 -18 -12    7.03   15.78
 -17  19  13   -5.04   14.72
  17 -19 -13   14.32   16.31
 -18  20  14   -6.10   16.31
  18 -20 -14   16.71   19.23
 -19  21  15    3.58   14.46
  19 -21 -15   18.70   18.44
 -20  22  16    4.64   17.51
  20 -22 -16    0.13   20.56
 -21  23  17    2.52   13.53
  21 -23 -17  -15.39   13.26
 -22  24  18    7.56    9.82
  22 -24 -18   -3.71   14.46
 -23  25  19   -3.18   10.35
  23 -25 -19    7.43   13.53
  24 -26 -20    0.13   11.67
 -21  21  27    9.42   11.94
  20 -20 -26   -3.85   17.64
 -20  20  26   -1.46   11.67
  19 -19 -25   -4.51   17.64
 -19  19  25   -5.84   16.71
  18 -18 -24   -9.02   23.48
 -18  18  24   16.18   16.98
  17 -17 -23    8.49   21.49
 -17  17  23    3.71   17.38
  16 -16 -22    6.90   17.64
 -16  16  22   16.84   13.53
  15 -15 -21   -6.90   26.13
 -15  15  21   -1.59   18.30
  14 -14 -20    1.86   26.53
 -14  14  20   12.07   18.30
  13 -13 -19   35.41   15.65
 -13  13  19    3.32   13.40
  12 -12 -18    9.82   28.38
 -12  12  18    0.27   23.48
 -11  11  17   21.09   21.49
  10 -10 -16    2.92   20.82
 -10  10  16   -0.66   19.10
   9  -9 -15  132.37   16.58
  -9   9  15  141.26   21.09
   8  -8 -14   18.44   12.87
  -8   8  14    9.95   11.67
   7  -7 -13  105.58   14.06
  -7   7  13  118.05   13.26
   6  -6 -12   94.04   11.80
  -6   6  12   84.62   10.21
   5  -5 -11   14.06    9.15
  -5   5  11   21.49    9.68
   4  -4 -10 1187.09   56.37
   3  -3  -9    1.19    9.42
  -3   3   9    2.79   13.00
   2  -2  -8  670.61   27.32
  -2   2   8  673.79   38.86
   1  -1  -7   40.98    7.83
  -1   1   7   52.79   10.74
   0   0  -6  897.68   44.17
   0   0   6  931.50   47.88
  -1   1  -5    2.65    7.29
   1  -1   5    6.23    6.76
  -2   2  -4  472.05   28.78
   2  -2   4  458.65   28.38
  -4   4  -2  479.74   30.90
   4  -4   2  513.57   22.15
  -6   6   0  198.95   20.56
   6  -6   0  185.16   19.63
  -7   7   1  272.70   16.05
   7  -7  -1  259.97   16.31
  -8   8   2   57.17    9.02
   8  -8  -2   39.13    9.15
  -9   9   3   36.87   11.01
   9  -9  -3   37.54   10.88
 -10  10   4  167.12   13.26
  10 -10  -4  168.18   14.32
 -11  11   5  182.24   14.19
  11 -11  -5  163.54   15.65
 -12  12   6   48.01   11.54
  12 -12  -6   68.44   12.73
 -13  13   7    1.59   12.60
  13 -13  -7    7.83   12.47
 -14  14   8   12.60   15.78
  14 -14  -8   -1.72   14.46
 -15  15   9  -17.64   13.26
  15 -15  -9    1.59   14.86
 -16  16  10    4.51   13.93
  16 -16 -10   17.11   15.92
 -17  17  11    1.33   16.58
  17 -17 -11    1.99   14.99
 -18  18  12    9.55   13.40
  18 -18 -12   16.45   16.84
 -19  19  13   15.78   15.92
  19 -19 -13   27.72   16.05
 -20  20  14   21.09   23.08
  20 -20 -14   -0.40   18.70
 -21  21  15  -11.80   13.66
  21 -21 -15    7.03   16.98
 -22  22  16   -6.10   14.46
  22 -22 -16    2.39   15.65
 -23  23  17  -15.12   13.66
  23 -23 -17    3.32   22.02
 -24  24  18   -6.23   10.48
  24 -24 -18   -0.40   13.66
 -25  25  19    2.39    8.89
  25 -25 -19   -3.05   14.06
  20 -22 -28   13.66   17.38
 -20  22  28   -6.37    7.69
  19 -21 -27   -3.32   17.51
 -19  21  27   -3.98    9.82
 -18  20  26  -13.66   15.39
  17 -19 -25   -9.28   17.24
 -17  19  25   -0.40   16.18
  16 -18 -24   -1.99   22.81
 -16  18  24   16.45   17.51
  15 -17 -23   15.39   24.14
 -15  17  23   38.60   17.64
  14 -16 -22   -4.77   26.26
 -14  16  22   18.44   17.51
  13 -15 -21    0.80   22.81
 -13  15  21  -20.43   18.97
  12 -14 -20   12.47   23.74
 -12  14  20    6.10   20.03
  11 -13 -19    2.12   21.88
 -11  13  19    4.11   18.70
  10 -12 -18    7.56   21.09
 -10  12  18   13.13   18.70
   9 -11 -17    0.40   21.35
  -9  11  17    5.97   17.91
   8 -10 -16    0.40   19.10
  -8  10  16  -20.56   16.58
   7  -9 -15   60.48   18.17
   6  -8 -14   22.95   11.94
  -6   8  14   24.40   15.78
   5  -7 -13   83.16   13.66
  -5   7  13   81.57   18.57
   4  -6 -12   70.96   11.54
  -4   6  12   84.75   14.86
   3  -5 -11  344.45   25.33
  -3   5  11  345.12   23.61
   2  -4 -10  -11.41   11.80
  -2   4  10   22.55   10.88
   1  -3  -9   38.07   12.47
  -1   3   9   30.37    8.22
   0   2   8   22.95    7.69
  -1  -1  -7   64.99   12.20
   1   1   7   47.75    8.09
  -2   0  -6  568.21   32.10
   2   0   6  604.29   23.48
   3  -1   5  -14.32    9.28
  -4   2  -4  557.07   22.02
   4  -2   4  575.77   22.68
  -5   3  -3  105.05    9.42
   5  -3   3  109.69    8.75
  -6   4  -2  108.89    9.68
   6  -4   2  126.27   10.74
  -7   5  -1  226.28   13.93
   7  -5   1  246.57   20.29
  -8   6   0  389.02   19.90
   8  -6   0  363.95   19.63
  -9   7   1  372.31   20.03
   9  -7  -1  351.48   19.63
 -10   8   2    5.04    7.69
  10  -8  -2   12.34    8.89
 -11   9   3   72.42   11.14
  11  -9  -3   85.28   14.06
 -12  10   4   87.54   11.54
  12 -10  -4   67.51   12.47
 -13  11   5    6.10   16.05
  13 -11  -5   12.47   12.73
 -14  12   6   15.39   13.00
  14 -12  -6   21.22   14.32
 -15  13   7    8.36   14.86
  15 -13  -7    7.56   14.32
 -16  14   8   -7.96   14.59
  16 -14  -8    1.06   16.31
 -17  15   9   10.61   14.59
  17 -15  -9    7.83   14.86
 -18  16  10    7.83   15.52
  18 -16 -10   -6.10   14.86
 -19  17  11   12.20   15.25
  19 -17 -11   23.08   14.86
 -20  18  12    8.75   13.66
  20 -18 -12    5.84   16.05
 -21  19  13   -1.59   12.60
  21 -19 -13  -12.73   16.45
 -22  20  14   14.86   16.05
  22 -20 -14  -12.60   20.16
 -23  21  15   15.52   14.86
  23 -21 -15  -11.67   15.52
 -24  22  16    4.38   13.93
  24 -22 -16    5.84   18.04
 -25  23  17    8.49   11.01
  25 -23 -17   -9.55   20.82
 -26  24  18   -2.25   10.35
  26 -24 -18   -0.27   14.99
 -27  25  19    1.86    7.69
  27 -25 -19   -1.33   11.94
  18 -22 -28    6.23   21.49
 -18  22  28    4.91   14.72
 -17  21  27   -0.93   11.94
  16 -20 -26   -0.13   17.91
 -16  20  26   -8.09   16.05
  15 -19 -25    6.23   22.02
 -15  19  25    4.24   18.30
  14 -18 -24   22.81   25.33
 -14  18  24   12.47   17.24
  13 -17 -23   26.13   25.60
 -13  17  23   -5.04   18.70
  12 -16 -22  -29.98   25.47
 -12  16  22  -17.51   18.83
  11 -15 -21  -13.66   24.01
 -11  15  21    1.19   18.70
  10 -14 -20   22.81   22.95
   9 -13 -19   25.60   24.67
   8 -12 -18    0.13   15.78
   7 -11 -17   72.55   15.65
  -7  11  17   71.89   19.63
   6 -10 -16   -2.79   17.51
  -6  10  16   -4.51   16.45
   5  -9 -15  100.41   22.02
  -5   9  15   93.38   12.47
   4  -8 -14   43.77   17.51
  -4   8  14   28.52   11.14
   3  -7 -13    6.76   14.72
  -3   7  13    6.23    9.95
   1  -5 -11   51.86   14.19
  -1   5  11   39.39    8.89
   0  -4 -10  283.97   15.92
   0   4  10  277.74   15.78
  -1  -3  -9   38.33    8.62
   1   3   9   35.55    8.36
  -2  -2  -8  614.50   23.08
   2   2   8  601.24   22.02
  -3  -1  -7    1.19    7.43
   3   1   7    1.46    7.56
  -4   0  -6  375.49   23.74
   4   0   6  339.81   21.75
  -5   1  -5 1083.37   56.64
  -6   2  -4  130.51   13.26
   6  -2   4  138.07   13.53
  -7   3  -3  435.04   24.27
   7  -3   3  426.82   17.24
  -8   4  -2   45.36    7.96
   8  -4   2   35.68    8.36
  -9   5  -1  328.67   16.84
   9  -5   1  352.28   17.77
 -10   6   0   64.99   10.21
  10  -6   0   64.86    9.95
 -11   7   1   36.08    9.95
  11  -7  -1   35.68    9.02
 -12   8   2  161.15   12.20
  12  -8  -2  169.11   13.13
 -13   9   3   43.77   12.07
  13  -9  -3   35.15   13.26
 -14  10   4  340.08   19.36
  14 -10  -4  351.88   20.43
 -15  11   5   36.08   13.40
  15 -11  -5   23.48   12.47
 -16  12   6   29.05   13.26
  16 -12  -6   26.13   15.65
 -17  13   7   -5.44   13.93
  17 -13  -7   -6.23   13.79
 -18  14   8   18.30   13.79
  18 -14  -8   14.06   14.86
 -19  15   9   13.40   14.06
  19 -15  -9   -1.33   15.78
 -20  16  10    4.38   14.86
  20 -16 -10    7.56   17.51
 -21  17  11   14.32   16.71
  21 -17 -11   30.37   17.38
 -22  18  12   -9.42   15.25
  22 -18 -12    6.37   18.30
 -23  19  13   -2.25   14.46
  23 -19 -13   -4.38   15.39
 -24  20  14  -14.46   15.12
  24 -20 -14   -4.38   15.78
 -25  21  15   -9.68   13.26
  25 -21 -15    1.06   10.74
 -26  22  16   -2.12   10.35
  26 -22 -16    5.97   16.18
 -27  23  17   -7.16    9.15
  27 -23 -17    7.83   16.18
 -28  24  18   -3.32    7.96
  28 -24 -18   10.48   11.67
  17 -23 -29    3.05   16.31
 -17  23  29    3.32    8.89
  16 -22 -28   -0.66   13.13
 -16  22  28   -2.25    8.22
  15 -21 -27   -8.36   21.49
 -15  21  27    7.56   13.40
  14 -20 -26  -10.08   19.63
 -14  20  26   -0.53   12.73
  13 -19 -25    2.25   16.58
 -13  19  25    0.27   20.16
  12 -18 -24    1.33   18.83
 -12  18  24   17.11   28.25
  11 -17 -23   36.34   32.50
 -11  17  23    3.71   20.56
  10 -16 -22   49.08   25.73
 -10  16  22   11.67   21.22
   9 -15 -21   -1.06   24.14
  -9  15  21   -4.77   15.39
  -8  14  20    6.23   13.53
   7 -13 -19    2.52   22.55
  -7  13  19    8.75   13.53
   6 -12 -18   -9.28   18.70
  -6  12  18   -2.79   12.87
   5 -11 -17   -0.53   18.30
  -5  11  17   18.17   12.34
   4 -10 -16   37.67   19.50
  -4  10  16   52.39   17.38
   3  -9 -15   13.40   12.07
  -3   9  15   -5.44   11.41
   2  -8 -14  205.59   14.19
  -2   8  14  207.04   13.53
   1  -7 -13   -2.12   10.21
  -1   7  13   -2.92    9.55
   0  -6 -12   67.51   10.35
   0   6  12   97.35   10.74
  -1  -5 -11   55.44   10.61
   1   5  11   42.05    9.28
  -2  -4 -10    9.28    7.83
   2   4  10   13.93    7.69
  -3  -3  -9   -0.80    7.56
   3   3   9    7.83    7.29
  -4  -2  -8   51.60    7.83
   4   2   8   46.69    7.43
  -5  -1  -7  191.39   11.67
   5   1   7  201.47   16.58
  -6   0  -6  167.39   16.18
   6   0   6  157.04   11.67
  -7   1  -5  219.64   11.67
   7  -1   5  209.43   11.54
  -8   2  -4   60.88    7.03
   8  -2   4   48.15    6.90
  -9   3  -3    0.93    5.84
   9  -3   3   -2.65   10.08
 -10   4  -2   12.07    8.09
  10  -4   2   20.96    7.96
 -11   5  -1   51.60    8.49
  11  -5   1   49.61    8.89
 -12   6   0   87.41    8.89
  12  -6   0   92.58    9.95
 -13   7   1    7.96    9.15
  13  -7  -1    1.99    9.68
 -14   8   2  218.85   14.19
  14  -8  -2  226.54   15.78
 -15   9   3    8.09   10.35
  15  -9  -3    4.91   11.54
 -16  10   4   11.01   12.60
  16 -10  -4   17.64   12.07
 -17  11   5    9.42   12.34
  17 -11  -5   -0.53   13.93
 -18  12   6    6.10   12.73
  18 -12  -6   -1.06   13.79
 -19  13   7    4.77   12.34
  19 -13  -7    7.29   13.53
 -20  14   8   23.21   14.46
  20 -14  -8    2.52   14.59
 -21  15   9   29.05   14.06
  21 -15  -9   13.79   14.86
 -22  16  10    3.32   13.13
  22 -16 -10   10.35   15.65
 -23  17  11   -4.11   14.32
  23 -17 -11   -9.42   17.24
 -24  18  12   -5.44   16.84
  24 -18 -12    4.38   19.10
 -25  19  13  -14.59   13.26
  25 -19 -13    1.99   14.72
 -26  20  14    3.58   10.88
  26 -20 -14    6.23   12.07
 -27  21  15   -2.39    8.36
  27 -21 -15   -3.85   11.01
 -28  22  16    2.52    9.02
  28 -22 -16    2.52   14.19
 -29  23  17   24.94   18.57
  29 -23 -17    0.80   14.72
 -15  23  29    1.86   14.99
  14 -22 -28   23.21   13.79
 -14  22  28    1.46   19.10
  13 -21 -27   -0.66   22.55
 -13  21  27    7.96   11.14
  12 -20 -26  -21.62   24.67
 -12  20  26    1.72   14.32
  11 -19 -25    1.19   24.27
 -11  19  25    7.03   14.19
  10 -18 -24   15.92   23.21
 -10  18  24   16.45   14.59
   9 -17 -23  -18.04   22.81
  -9  17  23  -12.87   14.46
   8 -16 -22    7.83   17.91
  -8  16  22    8.22   13.93
   7 -15 -21    7.56   18.57
  -7  15  21    5.97   14.06
   6 -14 -20   11.67   22.42
  -6  14  20    3.58   13.26
   5 -13 -19   38.46   21.49
  -5  13  19   35.94   20.56
   4 -12 -18   23.61   15.25
  -4  12  18   26.00   12.60
   3 -11 -17   48.68   21.62
  -3  11  17   64.99   19.76
   2 -10 -16   13.13   11.94
  -2  10  16  -32.50   17.64
   1  -9 -15   -8.62   11.41
  -1   9  15   -1.06   10.74
   0  -8 -14  101.47   12.07
   0   8  14   86.35   11.14
  -1  -7 -13    7.69   11.41
   1   7  13  -12.34   10.48
  -2  -6 -12  444.73   20.29
   2   6  12  429.87   19.63
  -3  -5 -11  328.27   15.52
   3   5  11  313.82   15.92
  -4  -4 -10 1000.47   48.15
   4   4  10  972.09   50.27
  -5  -3  -9   52.52    7.03
   5   3   9   57.43    7.56
  -6  -2  -8  332.78   15.92
   6   2   8  302.94   13.66
  -7  -1  -7  267.53   15.92
   7   1   7  258.24   14.19
  -8   0  -6  374.17   17.24
   8   0   6  361.70   16.98
  -9   1  -5  329.73   13.53
   9  -1   5  322.44   14.46
 -10   2  -4    3.05    6.50
  10  -2   4    0.53    6.10
 -11   3  -3  529.22   19.36
  11  -3   3  494.73   19.23
 -12   4  -2   74.41    8.62
  12  -4   2   73.21   10.35
 -13   5  -1   73.21    9.95
  13  -5   1   79.32    9.15
 -14   6   0   87.94   11.14
  14  -6   0   75.60   11.01
 -15   7   1   11.01    9.68
  15  -7  -1    9.55   10.61
 -16   8   2  223.62   14.86
  16  -8  -2  204.92   15.25
 -17   9   3   29.98   10.74
  17  -9  -3   20.69   11.80
 -18  10   4   81.57   13.40
  18 -10  -4   70.56   14.86
 -19  11   5   19.63   12.73
  19 -11  -5    8.62   13.66
 -20  12   6   -1.46   12.47
  20 -12  -6   28.38   13.93
 -21  13   7    2.79   12.60
  21 -13  -7   -8.62   13.26
 -22  14   8    4.91   13.40
  22 -14  -8    5.97   14.46
 -23  15   9    6.10   14.59
  23 -15  -9    1.06   16.71
 -24  16  10   -9.15   13.40
  24 -16 -10    0.53   15.65
 -25  17  11   -4.51   12.73
  25 -17 -11   -1.86   15.65
 -26  18  12    1.19   13.66
  26 -18 -12   -0.27   16.05
 -27  19  13    3.45   11.14
  27 -19 -13   -3.71   16.58
 -28  20  14    1.06    8.75
  28 -20 -14    3.05   11.41
 -29  21  15    2.12    9.42
  29 -21 -15    0.66   14.32
 -30  22  16   -0.80    7.56
  30 -22 -16    5.97   15.92
 -31  23  17   -2.25   10.88
  31 -23 -17   20.82   22.55
 -14  24  30    1.06   13.53
  13 -23 -29    6.90   22.95
 -13  23  29    2.39    8.49
  12 -22 -28   -6.10   13.79
 -12  22  28    3.32    8.62
  11 -21 -27  -12.60   16.71
 -11  21  27   -1.33   11.94
  10 -20 -26   13.79   16.84
 -10  20  26    5.70   12.47
   9 -19 -25    5.57   16.84
  -9  19  25   -8.62   13.26
   8 -18 -24   10.61   18.44
  -8  18  24   -8.62   15.92
   7 -17 -23   -5.57   18.04
  -7  17  23   15.39   15.25
   6 -16 -22    1.72   19.90
  -6  16  22    5.70   17.11
   5 -15 -21   -3.85   22.95
  -5  15  21  -22.55   20.03
   4 -14 -20  -10.74   20.56
  -4  14  20    2.52   19.63
   3 -13 -19   -3.98   22.68
  -3  13  19    0.93   18.57
   2 -12 -18   16.18   13.13
  -2  12  18   18.97   13.26
   1 -11 -17   37.27   17.38
  -1  11  17    7.03   17.38
   0 -10 -16  114.46   15.12
   0  10  16  100.54   12.47
  -1  -9 -15  -39.79   19.50
   1   9  15    1.19   16.45
  -2  -8 -14  204.13   13.53
   2   8  14  207.97   13.53
  -3  -7 -13   -3.85    9.15
   3   7  13    8.49    8.49
  -4  -6 -12   69.63   10.35
   4   6  12   67.51    9.95
  -5  -5 -11   23.61    9.28
   5   5  11   26.39    8.62
  -6  -4 -10  263.28   13.40
   6   4  10  225.61   12.73
  -7  -3  -9  173.22   11.41
   7   3   9  167.39   11.14
  -8  -2  -8   56.50    8.49
   8   2   8   51.99    7.69
  -9  -1  -7  369.26   17.64
   9   1   7  408.12   24.94
 -10   0  -6   40.85   10.48
  10   0   6   57.96    7.83
 -11   1  -5   56.37    7.43
  11  -1   5   42.58    7.69
 -12   2  -4   61.15    7.96
  12  -2   4   65.39    8.75
 -13   3  -3   21.22    7.96
  13  -3   3   17.11    8.62
 -14   4  -2  160.49   10.21
  14  -4   2  166.46   11.67
 -15   5  -1   10.48    8.36
  15  -5   1    3.18   10.08
 -16   6   0  129.19   12.47
  16  -6   0  121.23   12.07
 -17   7   1    0.00   10.48
  17  -7  -1    0.40   10.88
 -18   8   2    5.04   10.61
  18  -8  -2   11.67   12.07
 -19   9   3    2.39   11.14
  19  -9  -3   19.36   12.20
 -20  10   4    7.03   13.40
  20 -10  -4  -10.48   19.10
 -21  11   5    8.49   12.87
  21 -11  -5  -16.18   13.79
 -22  12   6    3.71   12.34
  22 -12  -6   -4.77   12.73
 -23  13   7    9.02   11.94
  23 -13  -7    1.19   14.06
 -24  14   8   -0.13   12.87
  24 -14  -8   15.39   14.32
 -25  15   9    0.93   13.00
  25 -15  -9    7.83   14.72
 -26  16  10    1.72   12.20
  26 -16 -10  -11.67   14.99
 -27  17  11    3.71   10.61
  27 -17 -11    8.62   14.32
 -28  18  12    4.11    9.02
  28 -18 -12   -7.16   12.07
 -29  19  13    1.86    9.15
  29 -19 -13   -4.38   14.19
 -30  20  14    6.10   14.32
  30 -20 -14    1.19   12.73
 -31  21  15    3.98   14.06
  31 -21 -15    7.96   11.54
 -32  22  16    7.03   13.53
  32 -22 -16   -0.80   11.41
  12 -24 -30   -6.37   11.01
 -12  24  30    3.45    9.68
  11 -23 -29    4.38    8.75
 -11  23  29    0.40   11.54
  10 -22 -28    6.76   15.39
 -10  22  28   -8.49   12.73
   9 -21 -27   -4.77   15.92
  -9  21  27    9.15   13.53
   8 -20 -26   12.20   17.38
  -8  20  26    8.36   13.40
   7 -19 -25   -5.57   16.18
  -7  19  25   -3.58   13.53
   6 -18 -24  -19.76   16.98
  -6  18  24    3.18   14.46
   5 -17 -23  -13.00   17.64
  -5  17  23   12.47   14.46
   4 -16 -22    8.22   22.55
  -4  16  22   18.97   22.15
   3 -15 -21  -11.94   20.96
  -3  15  21   -1.99   12.73
   2 -14 -20    9.55   20.69
  -2  14  20   12.73   18.57
   1 -13 -19    5.97   19.90
  -1  13  19   -3.58   19.36
   0 -12 -18    7.83   13.00
   0  12  18   10.48   12.07
  -1 -11 -17  -11.80   19.50
   1  11  17  -36.34   18.97
  -2 -10 -16   -0.66   12.07
   2  10  16  -12.07   11.54
  -3  -9 -15   -4.64   11.14
   3   9  15    4.64   10.35
  -4  -8 -14    7.96   11.27
   4   8  14   15.78    9.95
  -5  -7 -13   65.12    9.82
   5   7  13   54.78    9.68
  -6  -6 -12   94.97    9.82
   6   6  12   85.68    9.55
  -7  -5 -11   61.68    8.09
   7   5  11   71.36    8.62
  -8  -4 -10    6.90    7.69
   8   4  10   -7.29    8.49
  -9  -3  -9   33.03    7.96
   9   3   9   23.74    8.09
 -10  -2  -8   15.52    6.63
  10   2   8   10.74    7.43
 -11  -1  -7   18.83    8.22
  11   1   7   29.98    7.16
 -12   0  -6   92.84    7.96
  12   0   6   85.28    8.62
 -13   1  -5   66.98    7.69
  13  -1   5   80.91    7.96
 -14   2  -4  146.03   10.48
  14  -2   4  155.45   11.01
 -15   3  -3   -6.90    7.56
  15  -3   3    7.96    7.96
 -16   4  -2  -14.19    8.49
  16  -4   2   10.88    9.15
 -17   5  -1   36.61    9.82
  17  -5   1   34.75   10.08
 -18   6   0   15.78   10.48
  18  -6   0   20.29   10.88
 -19   7   1   18.70    9.82
  19  -7  -1   11.80   12.34
 -20   8   2    7.96   13.00
  20  -8  -2   -0.27   18.04
 -21   9   3   12.47   10.61
  21  -9  -3    4.11   11.01
 -22  10   4    6.50   11.67
  22 -10  -4   -4.77   13.93
 -23  11   5   -2.79   14.72
  23 -11  -5   -9.82   14.32
 -24  12   6   22.68   13.53
  24 -12  -6   10.35   14.06
 -25  13   7  -13.13   15.12
  25 -13  -7   -8.36   14.72
 -26  14   8    2.39   13.66
  26 -14  -8   -8.49   13.53
 -27  15   9   -6.10   13.26
  27 -15  -9   -4.91   13.79
 -28  16  10   -4.51   11.14
  28 -16 -10    3.58   13.79
 -29  17  11   -0.80    7.56
  29 -17 -11    6.50   10.48
 -30  18  12    0.80    6.76
  30 -18 -12    7.83    9.15
 -31  19  13    2.12   15.92
  31 -19 -13    0.13   10.61
 -32  20  14   17.24   19.23
  32 -20 -14    5.17   13.66
 -33  21  15    6.63   15.52
  33 -21 -15    1.86   17.77
 -11  25  31   -7.43   14.86
  10 -24 -30    1.59    8.49
 -10  24  30  -22.28   18.97
   9 -23 -29    6.50   12.34
  -9  23  29    4.38   20.03
   8 -22 -28   -0.93   15.12
  -8  22  28   -9.68   21.88
   7 -21 -27   -6.37   14.99
  -7  21  27    4.51   12.87
   6 -20 -26   -4.64   16.31
  -6  20  26    3.71   13.00
   5 -19 -25    9.15   15.12
  -5  19  25  -11.41   13.93
   4 -18 -24  -10.35   21.62
  -4  18  24   26.93   20.03
   3 -17 -23    3.18   22.02
  -3  17  23   13.13   22.55
   2 -16 -22  -12.60   23.34
  -2  16  22   29.31   20.43
   1 -15 -21   -5.70   21.22
  -1  15  21  -16.31   20.16
   0 -14 -20   33.56   25.33
   0  14  20   -1.86   22.42
  -1 -13 -19   -7.56   15.39
   1  13  19    0.66   13.66
  -2 -12 -18   27.85   14.59
   2  12  18   26.93   12.87
  -3 -11 -17   64.86   15.52
   3  11  17   59.02   13.00
  -4 -10 -16   42.71   13.13
   4  10  16   23.21   11.80
  -5  -9 -15   79.45   13.26
   5   9  15   90.86   13.53
  -6  -8 -14   21.22   10.74
   6   8  14   27.32   10.08
  -7  -7 -13  105.71   10.74
   7   7  13  109.82   11.67
  -8  -6 -12   -0.13    7.69
   8   6  12    4.38    8.75
  -9  -5 -11   84.09    9.82
   9   5  11   59.16    9.82
 -10  -4 -10  159.83   11.27
  10   4  10  161.95   11.94
 -11  -3  -9   85.28    8.75
  11   3   9   79.32    7.96
 -12  -2  -8  177.86   15.78
  12   2   8  174.42   16.05
 -13  -1  -7   11.41    9.42
  13   1   7   15.25   11.54
 -14   0  -6   96.43    9.02
  14   0   6   87.41    8.89
 -15   1  -5   11.54   11.67
  15  -1   5   12.07   11.41
 -16   2  -4   -4.24    8.09
  16  -2   4   -5.70    9.28
 -17   3  -3   68.17    9.55
  17  -3   3   72.29   10.88
 -18   4  -2   70.30    9.42
  18  -4   2   58.49   10.21
 -19   5  -1   89.79   10.48
  19  -5   1   98.02   12.20
 -20   6   0   -1.46   15.52
  20  -6   0    9.02   11.94
 -21   7   1    6.63   12.87
  21  -7  -1   17.24   17.11
 -22   8   2   -0.66   11.01
  22  -8  -2   -4.11   11.80
 -23   9   3   -2.12   10.88
  23  -9  -3  -17.51   18.97
 -24  10   4    4.51   11.94
  24 -10  -4   13.53   13.00
 -25  11   5    3.71   11.14
  25 -11  -5   -1.99   13.40
 -26  12   6   10.88   11.27
  26 -12  -6   -9.02   13.00
 -27  13   7   10.61   13.40
  27 -13  -7   12.07   13.93
 -28  14   8   -5.84   14.59
  28 -14  -8    6.23   14.59
 -29  15   9   15.12   11.01
  29 -15  -9   -8.62   16.84
 -30  16  10    1.46    8.75
  30 -16 -10   24.54   19.76
 -31  17  11    2.12    7.43
  31 -17 -11   -3.85   10.88
 -32  18  12   -1.46    7.29
  32 -18 -12    2.25   10.08
 -33  19  13    9.82   16.05
  33 -19 -13   -4.51   16.18
 -34  20  14   -1.59   14.59
  34 -20 -14   18.17   18.04
   9 -25 -31    4.24   13.00
  -9  25  31    6.23    7.96
   8 -24 -30   -1.59    5.97
  -8  24  30    3.98   11.94
   7 -23 -29   15.39   15.92
  -7  23  29    5.84   23.74
   6 -22 -28   -1.59   15.52
  -6  22  28   -1.86   14.19
   5 -21 -27    7.56   15.12
  -5  21  27    6.23   12.20
   4 -20 -26   29.58   17.24
  -4  20  26   -5.57   13.13
   3 -19 -25  -10.35   15.65
  -3  19  25  -17.51   20.69
   2 -18 -24  -20.43   15.12
  -2  18  24   11.14   13.53
   1 -17 -23   -2.25   22.95
  -1  17  23   14.32   21.75
   0 -16 -22   10.48   25.33
   0  16  22   15.25   25.33
  -1 -15 -21   16.45   20.43
   1  15  21    4.38   18.57
  -2 -14 -20   17.24   17.77
   2  14  20    8.09   18.83
  -3 -13 -19    8.75   12.73
   3  13  19    3.98   11.54
  -4 -12 -18   30.11   13.93
   4  12  18   40.85   12.20
  -5 -11 -17  -12.47   12.73
   5  11  17    9.02   11.80
  -6 -10 -16   10.61   12.20
   6  10  16   16.45   11.67
  -7  -9 -15   48.28   10.48
   7   9  15   42.58   11.14
  -8  -8 -14   -0.13   10.08
   8   8  14   13.40    9.42
  -9  -7 -13   80.51   10.74
   9   7  13   65.39   11.27
 -10  -6 -12   13.53    9.42
  10   6  12    7.03    9.02
 -11  -5 -11  148.68   11.41
  11   5  11  147.76   12.60
 -12  -4 -10   72.42    9.28
  12   4  10   54.65    8.75
 -13  -3  -9   46.69   11.27
  13   3   9   53.58   13.53
 -14  -2  -8  216.73   12.47
  14   2   8  207.04   18.57
 -15  -1  -7   12.20   11.41
  15   1   7   -9.15   12.20
 -16   0  -6  119.77    9.55
  16   0   6  110.35   14.72
 -17   1  -5   34.49    8.62
  17  -1   5   16.18    9.28
 -18   2  -4   75.87    9.28
  18  -2   4   47.22   10.61
 -19   3  -3   23.21   11.80
  19  -3   3    6.90   10.21
 -20   4  -2   16.58    9.42
  20  -4   2   18.44   10.74
 -21   5  -1   27.59   11.14
  21  -5   1   17.11   11.14
 -22   6   0    3.45    9.42
  22  -6   0    2.92   11.41
 -23   7   1    3.32    9.95
  23  -7  -1   -0.80   11.80
 -24   8   2   -2.52   11.67
  24  -8  -2    8.36   13.26
 -25   9   3   12.20   13.53
  25  -9  -3   19.90   13.53
 -26  10   4   -1.33   13.26
  26 -10  -4   13.00   13.26
 -27  11   5   -7.03   19.10
  27 -11  -5   -1.46   13.40
 -28  12   6    8.49   13.93
  28 -12  -6   18.17   25.33
 -29  13   7    5.44   12.87
  29 -13  -7   -5.31   13.40
 -30  14   8   -0.40   10.21
  30 -14  -8    0.40   14.32
 -31  15   9    2.12    6.23
  31 -15  -9   -2.65   12.60
 -32  16  10    0.80    8.49
  32 -16 -10   10.74   13.26
 -33  17  11    5.17    8.36
  33 -17 -11   -1.06   12.20
 -34  18  12    0.66    8.22
  34 -18 -12    1.06   15.12
 -35  19  13   -1.46   11.41
  35 -19 -13    0.00   10.48
  36 -20 -14    0.40   14.06
   7 -25 -31    4.24    6.23
  -7  25  31   -0.93    9.42
   6 -24 -30   -2.52   11.01
  -6  24  30    8.49   10.35
   5 -23 -29    2.39   13.13
  -5  23  29    1.33   12.60
   4 -22 -28    4.24   13.66
  -4  22  28    2.52   12.87
   3 -21 -27   11.14   14.46
  -3  21  27    1.99   23.08
   2 -20 -26   -0.93   18.44
  -2  20  26   -2.52   20.96
   1 -19 -25    7.29   19.50
  -1  19  25   12.73   23.34
   0 -18 -24   18.30   27.72
   0  18  24   26.39   27.32
  -1 -17 -23   24.14   21.35
   1  17  23   -1.59   20.96
  -2 -16 -22   20.16   21.35
   2  16  22   22.15   12.73
  -3 -15 -21   -8.22   19.90
   3  15  21   -3.98   18.83
  -4 -14 -20  -10.21   13.66
   4  14  20    3.58   12.20
  -5 -13 -19   20.03   12.73
   5  13  19   26.53   11.67
  -6 -12 -18   -1.72   11.41
   6  12  18    2.79   10.48
  -7 -11 -17   34.49   11.67
   7  11  17   66.32   11.94
  -8 -10 -16   11.27   11.67
   8  10  16   -0.80    9.68
  -9  -9 -15   98.42   12.20
   9   9  15   86.21   13.00
 -10  -8 -14   -7.56    9.42
  10   8  14   10.61    9.68
 -11  -7 -13   13.53    9.55
  11   7  13    0.13    8.62
 -12  -6 -12   38.73    9.82
  12   6  12   38.20   10.48
 -13  -5 -11    1.46   12.07
  13   5  11   18.44   14.59
 -14  -4 -10  267.79   21.49
  14   4  10  278.80   20.29
  15   3   9  173.89   17.38
 -16  -2  -8  205.59   16.18
  16   2   8  189.01   11.94
 -17  -1  -7  -13.79    9.02
  17   1   7  -17.91    8.89
 -18   0  -6   20.56    7.96
  18   0   6   11.14    8.62
 -19   1  -5   69.90    9.28
  19  -1   5   55.18   14.19
 -20   2  -4   12.34    9.02
  20  -2   4   29.58    9.55
 -21   3  -3   80.78   11.54
  21  -3   3   85.42   12.47
 -22   4  -2   -5.70    9.28
  22  -4   2   -5.44    9.55
 -23   5  -1   18.70   10.48
  23  -5   1   27.85   11.54
 -24   6   0    1.72    9.95
  24  -6   0   -3.85   10.48
 -25   7   1   -0.40   10.08
  25  -7  -1    3.05   10.88
 -26   8   2    6.37   14.59
  26  -8  -2    3.98   13.53
 -27   9   3    9.82   11.54
  27  -9  -3   -6.50   13.93
 -28  10   4    2.25   10.88
  28 -10  -4   14.59   13.13
 -29  11   5    9.68   11.41
  29 -11  -5    2.79   13.26
 -30  12   6    6.63   11.67
  30 -12  -6   22.42   13.00
 -31  13   7   -6.90   12.34
  31 -13  -7  -12.60   12.87
 -32  14   8   -1.19   10.21
  32 -14  -8   11.27   13.66
 -33  15   9    0.93    6.10
  33 -15  -9    3.98   14.19
 -34  16  10  -18.44   18.04
  34 -16 -10    4.24   11.54
  35 -17 -11    8.09   10.35
 -36  18  12   -1.72   13.13
  36 -18 -12   -7.83   14.86
  -6  26  32   -1.33    9.95
   5 -25 -31   -3.85    8.75
  -5  25  31    9.42   13.13
   4 -24 -30    2.65    9.95
  -4  24  30   -4.64   10.74
   3 -23 -29    8.22   13.40
  -3  23  29  -14.06   11.94
   2 -22 -28   -0.66   13.26
  -2  22  28   -3.18   12.07
   1 -21 -27   -4.24   14.46
  -1  21  27  -24.67   19.90
   0 -20 -26   -7.83   24.14
   0  20  26   34.75   27.19
  -1 -19 -25  -14.32   20.82
   1  19  25   -1.99   21.09
  -2 -18 -24    0.00   21.22
   2  18  24   19.63   20.69
  -3 -17 -23   -9.82   21.22
   3  17  23    5.84   19.50
  -4 -16 -22   18.57   13.66
   4  16  22   10.74   12.07
  -5 -15 -21  -11.80   14.06
   5  15  21    1.72   12.47
  -6 -14 -20    6.10   13.40
   6  14  20   -3.45   11.67
  -7 -13 -19   14.86   14.06
   7  13  19   19.63   13.13
  -8 -12 -18   -2.12   12.87
   8  12  18   18.83   11.80
  -9 -11 -17   20.69   11.67
   9  11  17   14.32   11.27
 -10 -10 -16   21.75   11.01
  10  10  16   16.31    9.42
 -11  -9 -15   10.74    9.55
  11   9  15    5.17   10.74
 -12  -8 -14   27.59   10.35
  12   8  14   13.93    9.42
 -13  -7 -13   20.56    8.62
  13   7  13    7.03    8.36
 -14  -6 -12   12.34    8.36
  14   6  12   20.16    9.15
 -15  -5 -11   22.28    8.89
  15   5  11   20.69    9.15
  16   4  10   50.14   13.53
 -17  -3  -9   19.63   11.67
  17   3   9   17.38   13.66
 -18  -2  -8   -2.52   10.08
  18   2   8    3.58    9.55
 -19  -1  -7   10.88   13.40
  19   1   7   16.58   10.35
 -20   0  -6    6.23    8.49
  20   0   6   15.78    9.68
 -21   1  -5   12.47    9.15
  21  -1   5   27.99   10.74
 -22   2  -4    4.11    9.28
  22  -2   4    0.66   10.48
 -23   3  -3    8.22   15.12
  23  -3   3   10.35   10.35
 -24   4  -2   16.05   14.72
  24  -4   2    1.99   13.40
 -25   5  -1   -3.18    9.82
  25  -5   1    5.97   16.84
 -26   6   0   17.11   10.21
  26  -6   0    4.38   11.41
 -27   7   1    3.18   11.94
  27  -7  -1   13.40   12.20
 -28   8   2   -2.52   12.20
  28  -8  -2    3.45   11.80
 -29   9   3   -2.79   12.07
  29  -9  -3   -8.22   12.47
 -30  10   4   -4.38   17.64
  30 -10  -4   -3.05   12.60
 -31  11   5    9.42   12.07
  31 -11  -5   -6.63   13.53
 -32  12   6    2.79   10.88
  32 -12  -6   -6.10   13.40
 -33  13   7    2.79    8.49
  33 -13  -7   24.40   16.45
 -34  14   8   21.49   18.30
  34 -14  -8   -8.75   13.00
 -35  15   9   -0.53    9.95
  35 -15  -9   -1.86   11.54
 -36  16  10    3.58   14.86
  36 -16 -10    0.40   11.41
 -37  17  11   -1.99    7.43
  37 -17 -11    3.71   13.26
 -38  18  12   10.35   14.06
   4 -26 -32    0.13   10.74
  -4  26  32   17.24    8.89
   3 -25 -31    3.05    8.09
  -3  25  31  -12.47   11.54
   2 -24 -30    6.23   10.61
  -2  24  30   -0.13   11.41
   1 -23 -29   -5.97    9.68
  -1  23  29    2.25    9.82
   0 -22 -28  -10.61   13.40
   0  22  28   18.57   27.59
  -1 -21 -27   17.64   19.50
   1  21  27    9.95   20.69
  -2 -20 -26  -10.88   18.57
   2  20  26    6.50   20.96
  -3 -19 -25   12.07   18.97
   3  19  25   -1.33   22.55
  -4 -18 -24   29.84   25.33
   4  18  24   56.10   24.40
  -5 -17 -23   14.59   19.50
   5  17  23    4.11   18.17
  -6 -16 -22    1.19   12.87
   6  16  22  -10.48   12.07
  -7 -15 -21   -7.96   13.26
   7  15  21    7.96   12.73
  -8 -14 -20   -3.98   11.80
   8  14  20   -2.52   10.48
  -9 -13 -19   25.60   10.08
   9  13  19   11.94   10.74
 -10 -12 -18   -8.36   10.48
  10  12  18    4.77    9.82
 -11 -11 -17   35.02   10.74
  11  11  17   28.52   11.41
 -12 -10 -16    3.05    9.68
  12  10  16    6.63   10.88
 -13  -9 -15    6.10   10.48
  13   9  15    9.28   15.52
 -14  -8 -14    3.18    8.22
  14   8  14    4.51    9.02
 -15  -7 -13   -3.85   11.14
  15   7  13   -1.06   14.46
 -16  -6 -12   31.17    7.96
  16   6  12   26.13    9.82
 -17  -5 -11   26.26   10.61
  17   5  11   16.84   14.32
 -18  -4 -10   63.67   14.46
  18   4  10   68.44   15.52
 -19  -3  -9    4.11    8.36
  19   3   9    3.85    9.42
 -20  -2  -8   -6.23   11.94
  20   2   8   26.66    9.95
 -21  -1  -7    5.57    8.49
  21   1   7    4.77   10.35
 -22   0  -6    0.00   11.94
  22   0   6    4.11   10.48
 -23   1  -5   14.06    9.55
  23  -1   5   10.74   14.19
 -24   2  -4   -2.25    9.42
  24  -2   4   -6.10   10.08
 -25   3  -3   14.86    9.42
  25  -3   3   15.39   11.01
 -26   4  -2   -3.85   10.35
  26  -4   2   -1.33   10.21
 -27   5  -1   -2.79   10.21
  27  -5   1   -2.92   11.80
 -28   6   0   -8.49   18.44
  28  -6   0   -0.53   12.20
 -29   7   1    6.76   10.74
  29  -7  -1    2.39   11.80
 -30   8   2    2.79   11.80
  30  -8  -2   -2.12   12.73
 -31   9   3   -5.70   11.94
  31  -9  -3    5.31   12.07
 -32  10   4    1.19   12.07
  32 -10  -4    4.38   14.32
 -33  11   5    1.46    9.42
  33 -11  -5   -0.66   12.07
 -34  12   6    2.92    9.28
  34 -12  -6   13.13   11.54
 -35  13   7    3.45   12.34
  35 -13  -7   14.59   12.07
 -36  14   8   -5.70    8.62
  36 -14  -8    8.22   11.67
 -37  15   9    1.72    7.43
  37 -15  -9    4.38   13.53
 -38  16  10    1.72    7.03
  38 -16 -10   -3.85   12.60
   2 -26 -32    0.00   10.48
  -2  26  32   -3.18    9.42
   1 -25 -31   -0.80    8.22
  -1  25  31    1.86   10.08
   0 -24 -30   -1.06   11.27
   0  24  30   -1.06   18.57
  -1 -23 -29   -7.83   15.78
   1  23  29  -15.25   20.56
  -2 -22 -28   15.92   14.19
   2  22  28    0.66   18.04
  -3 -21 -27   35.15   17.11
   3  21  27    4.24   21.22
  -4 -20 -26   12.34   21.09
   4  20  26   37.40   26.26
  -5 -19 -25   -9.95   19.10
   5  19  25   19.36   20.56
  -6 -18 -24    9.15   12.73
   6  18  24   -3.05   11.54
  -7 -17 -23    8.49   13.26
   7  17  23   -3.71   13.13
  -8 -16 -22   -2.79   12.60
   8  16  22    1.72   11.54
  -9 -15 -21   11.14   12.47
   9  15  21   -3.18   11.27
 -10 -14 -20    3.05   13.53
  10  14  20    4.91   11.14
 -11 -13 -19   -8.09   12.07
  11  13  19    8.22   11.80
 -12 -12 -18  -10.74    9.28
  12  12  18    1.33    9.42
 -13 -11 -17   -2.79    9.68
  13  11  17  -15.12    9.68
 -14 -10 -16   -4.64    9.28
  14  10  16   18.57   15.25
 -15  -9 -15    4.91    8.22
  15   9  15    8.75    9.28
 -16  -8 -14   -4.24    9.15
  16   8  14   13.13   10.21
 -17  -7 -13   -1.72    8.75
  17   7  13    2.25    9.82
 -18  -6 -12    5.97    8.36
  18   6  12    4.11    9.28
 -19  -5 -11   25.47    8.75
  19   5  11   17.11    9.55
 -20  -4 -10    5.44    8.09
  20   4  10    1.06    9.55
 -21  -3  -9   -7.83    9.02
  21   3   9    0.66    9.82
 -22  -2  -8    3.71   11.54
  22   2   8    6.90    9.42
 -23  -1  -7    7.83    8.36
  23   1   7    5.17    9.28
 -24   0  -6   -0.66    8.89
  24   0   6    7.96   10.21
 -25   1  -5   10.61    9.15
  25  -1   5    2.25   10.48
 -26   2  -4    0.40    9.02
  26  -2   4   -0.53    9.95
 -27   3  -3   10.88    9.82
  27  -3   3   -4.77   11.01
 -28   4  -2   -7.69    9.82
  28  -4   2   -7.56   10.35
 -29   5  -1   -7.83    9.82
  29  -5   1    9.42   10.61
 -30   6   0    7.43    9.28
  30  -6   0    0.66   12.34
 -31   7   1   -8.89   14.59
  31  -7  -1   -1.06   10.74
 -32   8   2   -4.77    9.02
  32  -8  -2   -4.77   11.80
 -33   9   3    0.27    8.36
  33  -9  -3    7.16   11.14
 -34  10   4   -1.86   10.08
  34 -10  -4  -10.74   10.48
 -35  11   5   -0.13   10.21
  35 -11  -5   11.94   11.41
 -36  12   6    0.27   11.80
  36 -12  -6    3.05   15.65
 -37  13   7    0.40    9.68
  37 -13  -7    1.33    9.02
 -38  14   8   -0.13    8.09
  38 -14  -8   -0.80   15.25
 -39  15   9    0.66    6.63
  39 -15  -9    4.77   12.07
   0 -26 -32    5.84   14.72
   0  26  32    0.13    9.28
  -1 -25 -31   -0.27   11.41
   1  25  31    3.98   10.61
  -2 -24 -30   10.74   14.72
   2  24  30   12.20   15.78
  -3 -23 -29   12.20   15.12
   3  23  29   11.67   16.71
  -4 -22 -28  -15.52   19.76
   4  22  28  -19.50   17.24
  -5 -21 -27    3.58   18.83
   5  21  27  -20.16   18.30
  -6 -20 -26   -0.53   17.64
   6  20  26    9.82   21.09
  -7 -19 -25   -7.56   13.66
   7  19  25    0.27   10.61
  -8 -18 -24    5.84   13.53
   8  18  24   -0.13   12.20
  -9 -17 -23    3.05   12.34
   9  17  23   -6.37   12.07
 -10 -16 -22   -2.12   12.34
  10  16  22  -13.79   12.20
 -11 -15 -21   -6.76   11.27
  11  15  21  -12.73   12.07
 -12 -14 -20   -2.39   10.21
  12  14  20   12.20   11.54
 -13 -13 -19    6.50   10.74
  13  13  19    1.19   10.48
 -14 -12 -18    2.92    9.82
  14  12  18    5.17   10.88
 -15 -11 -17    3.98   10.48
  15  11  17   -9.55   16.18
 -16 -10 -16    3.98    9.15
  16  10  16   -2.79   10.61
 -17  -9 -15    7.83    9.02
  17   9  15   -2.52    9.82
 -18  -8 -14    2.39    8.09
  18   8  14    6.37    7.96
 -19  -7 -13    9.15    8.22
  19   7  13    7.96    9.02
 -20  -6 -12    7.03   12.20
  20   6  12    8.62    9.55
 -21  -5 -11   -0.13    8.09
  21   5  11    4.38    8.89
 -22  -4 -10   -4.38    8.75
  22   4  10   -1.46    8.49
 -23  -3  -9    2.39    7.83
  23   3   9   -1.59    9.55
 -24  -2  -8    6.63   12.34
  24   2   8    9.82   10.35
 -25  -1  -7   10.74    8.62
  25   1   7    5.04    9.95
 -26   0  -6    5.70    8.62
  26   0   6    0.27   10.35
 -27   1  -5    2.92    8.89
  27  -1   5    2.92   10.48
 -28   2  -4   -5.17    9.68
  28  -2   4   -9.68   11.14
 -29   3  -3   -1.33    9.42
  29  -3   3   -3.32   10.88
 -30   4  -2   -5.70    9.95
  30  -4   2   -3.58   11.14
 -31   5  -1    3.58    9.42
  31  -5   1    2.39    9.42
 -32   6   0    3.71    9.68
  32  -6   0    5.97   10.74
 -33   7   1  -11.01   11.14
  33  -7  -1    5.57   15.65
 -34   8   2    0.93    7.69
  34  -8  -2   -0.93    9.15
 -35   9   3    0.00   12.07
  35  -9  -3   -3.05    8.89
 -36  10   4    2.12    9.55
  36 -10  -4    5.70   14.06
 -37  11   5   -2.12   11.41
 -38  12   6    1.59    7.96
  38 -12  -6   10.48   15.25
 -39  13   7   -1.72    6.76
  39 -13  -7   -5.04   13.40
  40 -14  -8   -3.05   11.67
  -2 -26 -32    9.82   13.13
   2  26  32   13.40   20.43
  -3 -25 -31    8.49   11.94
   3  25  31    5.04   17.11
  -4 -24 -30   -8.75   16.84
   4  24  30   -2.52   18.04
  -5 -23 -29    3.18   13.13
   5  23  29   -8.09   15.52
  -6 -22 -28   -1.86   16.84
   6  22  28    3.71   16.18
  -7 -21 -27   -2.79   13.26
   7  21  27    3.18   10.88
  -8 -20 -26  -10.88   11.94
   8  20  26   -1.59   11.54
  -9 -19 -25    1.72   11.41
   9  19  25    7.03   10.08
 -10 -18 -24    2.65   13.66
  10  18  24   -2.92   16.58
 -11 -17 -23   -0.93   11.94
  11  17  23   11.54   11.67
 -12 -16 -22   16.18   13.00
  12  16  22  -13.13   11.67
 -13 -15 -21    0.00   11.14
  13  15  21   -9.82   11.41
 -14 -14 -20    5.70   10.88
  14  14  20    8.75   10.88
 -15 -13 -19    6.37   10.74
  15  13  19   -4.11   18.30
 -16 -12 -18    0.53   10.08
  16  12  18    1.99   15.65
 -17 -11 -17    3.05    8.75
  17  11  17    0.40   10.88
 -18 -10 -16   -1.72    8.89
  18  10  16   -5.31    9.82
 -19  -9 -15   17.38    8.75
  19   9  15    3.85    9.68
 -20  -8 -14    6.37    7.83
  20   8  14   -4.24    9.68
 -21  -7 -13   -0.27   11.27
  21   7  13    5.44    9.68
 -22  -6 -12    3.71    8.09
  22   6  12   -0.40    9.55
 -23  -5 -11    4.24    8.62
  23   5  11    0.00    9.82
 -24  -4 -10   14.06    8.49
  24   4  10    6.23    9.02
 -25  -3  -9   -5.31    8.22
  25   3   9    5.17    9.55
 -26  -2  -8    6.76   10.61
  26   2   8   10.74   10.21
 -27  -1  -7   10.48   11.27
  27   1   7    6.90   10.35
 -28   0  -6    1.99   13.93
  28   0   6   -3.85    9.95
 -29   1  -5   -4.64    8.75
  29  -1   5   10.21   10.61
 -30   2  -4   -9.55    7.96
  30  -2   4    6.10   10.35
 -31   3  -3   -6.76    9.42
  31  -3   3    0.80   10.61
 -32   4  -2    2.79    9.55
  32  -4   2    9.82   10.74
 -33   5  -1    4.11   10.88
  33  -5   1   10.08   15.25
 -34   6   0   -1.86    8.49
  34  -6   0    3.45   10.21
 -35   7   1    2.92    8.75
  35  -7  -1   -5.44    9.28
 -36   8   2    0.00    9.02
  36  -8  -2   -0.93    8.89
 -37   9   3   -1.59   12.60
 -38  10   4   22.15    9.68
 -39  11   5    2.79    8.09
 -40  12   6    4.11    8.75
   3  27  33   -7.16   14.59
  -5 -25 -31    2.79   12.07
  -6 -24 -30    1.86   14.72
   6  24  30    3.85   18.17
  -7 -23 -29   17.11   14.86
   7  23  29    3.05    8.09
  -8 -22 -28   -2.39   10.35
   8  22  28   -5.44    8.89
  -9 -21 -27    0.80    9.82
   9  21  27   11.54   12.60
 -10 -20 -26    7.56   11.01
  10  20  26    5.97   11.80
 -11 -19 -25    1.59   11.14
  11  19  25   -9.42   12.20
 -12 -18 -24   -6.90   10.88
  12  18  24   10.88   10.74
 -13 -17 -23  -10.35   11.54
  13  17  23    5.84   11.14
 -14 -16 -22   -5.17   11.01
  14  16  22   -1.33   11.94
 -15 -15 -21   -5.17   11.41
  15  15  21    3.58   11.54
 -16 -14 -20   13.66   10.74
  16  14  20    8.75   17.11
 -17 -13 -19    5.70   10.48
  17  13  19    3.45   10.48
 -18 -12 -18    9.15    9.28
  18  12  18   10.61   10.21
 -19 -11 -17   14.32   13.66
  19  11  17   -8.49   13.93
 -20 -10 -16   -1.06    8.75
  20  10  16    5.84   14.06
 -21  -9 -15   -1.86    8.62
  21   9  15   -0.40   10.35
 -22  -8 -14  -10.35   12.47
  22   8  14    5.44    9.55
 -23  -7 -13    1.33    7.96
  23   7  13   -1.33    9.15
 -24  -6 -12    4.91    7.83
  24   6  12   -2.12   10.21
 -25  -5 -11    8.22    8.75
  25   5  11    4.64    9.55
 -26  -4 -10   -1.72    9.02
  26   4  10    3.18    8.62
 -27  -3  -9   -5.04    7.56
  27   3   9   -0.80    8.75
 -28  -2  -8   -6.37   12.20
  28   2   8   -3.71   13.40
 -29  -1  -7   -1.33   10.88
  29   1   7    5.44   10.48
 -30   0  -6   -9.55    8.22
  30   0   6   -8.75    9.82
 -31   1  -5    2.39    8.09
  31  -1   5  -11.14   10.48
 -32   2  -4   -5.17    8.49
  32  -2   4   -6.90   10.48
 -33   3  -3   -2.12    8.49
  33  -3   3   -6.37   10.08
 -34   4  -2   -1.72    8.36
  34  -4   2   -1.33    9.68
 -35   5  -1    4.64    8.09
  35  -5   1   -3.85    9.82
 -36   6   0   -2.52    9.15
  36  -6   0    4.91   14.86
 -37   7   1   -1.46    9.55
 -38   8   2    0.00    8.62
 -39   9   3    3.18    8.75
 -40  10   4   -0.27    7.96
   5  27  33    0.13   10.88
  -7 -25 -31   -0.13   10.35
  -8 -24 -30    0.27    8.89
   8  24  30    5.70   10.35
  -9 -23 -29   -0.27   11.80
   9  23  29   -1.72    9.15
 -10 -22 -28    3.71    8.49
  10  22  28    2.12    8.49
 -11 -21 -27    2.39    8.89
  11  21  27    1.72   11.27
 -12 -20 -26   -1.86    9.15
  12  20  26    2.39   10.61
 -13 -19 -25    4.51   10.74
  13  19  25    2.79   11.94
 -14 -18 -24   -7.83   11.27
  14  18  24   -8.62   11.14
 -15 -17 -23    8.75   10.74
  15  17  23  -14.46   10.48
 -16 -16 -22    1.06    9.68
  16  16  22  -10.48   14.19
 -17 -15 -21   -9.42    9.95
  17  15  21   20.96   16.58
 -18 -14 -20    2.52   13.13
  18  14  20   12.47   15.39
 -19 -13 -19   -8.09   10.21
  19  13  19   -1.86   10.21
 -20 -12 -18   11.27    9.15
  20  12  18    1.99   10.08
 -21 -11 -17    4.38   13.40
  21  11  17   16.98   10.74
 -22 -10 -16    7.56    8.89
  22  10  16   13.26   10.21
 -23  -9 -15    0.27    8.49
  23   9  15    1.33   10.35
 -24  -8 -14    9.02    8.09
  24   8  14    7.43    9.15
 -25  -7 -13   -3.18    7.69
  25   7  13  -13.79    9.42
 -26  -6 -12   -0.80    8.36
  26   6  12   -3.71    8.75
 -27  -5 -11    0.53    7.69
  27   5  11    0.53    8.62
 -28  -4 -10    8.22    7.83
  28   4  10    8.62    9.15
 -29  -3  -9    6.76    7.69
  29   3   9    2.12    9.28
 -30  -2  -8   -6.50    9.82
  30   2   8    9.95    9.28
 -31  -1  -7   -0.93   10.21
  31   1   7   -4.91    9.42
 -32   0  -6   -4.24    8.09
  32   0   6   -3.18    9.15
 -33   1  -5    1.06    7.43
  33  -1   5   -4.64    9.68
 -34   2  -4   -0.80    7.56
  34  -2   4    6.90   10.35
 -35   3  -3   -0.66    6.23
  35  -3   3    6.63    9.55
 -36   4  -2   -2.52    7.56
  36  -4   2   -4.11   13.53
 -37   5  -1   -1.72    8.62
 -38   6   0   -0.13    8.22
 -39   7   1    4.91    8.36
 -40   8   2    4.91    8.36
 -41   9   3   10.35   11.94
   7  27  33    0.40   10.88
   8  26  32   -5.31    8.09
  -9 -25 -31    4.51    7.83
   9  25  31   -1.72    9.02
 -10 -24 -30    0.40    7.16
  10  24  30    2.65   13.40
 -11 -23 -29  -13.26   16.71
  11  23  29   -3.45   11.27
 -12 -22 -28   17.91   17.77
  12  22  28    3.98   11.41
 -13 -21 -27   -2.52    8.22
  13  21  27    2.39    8.75
 -14 -20 -26   -0.80    7.56
  14  20  26    0.27    9.42
 -15 -19 -25   -1.19    6.50
  15  19  25   -1.46    9.15
 -16 -18 -24    2.65    9.68
  16  18  24   -3.85    7.69
 -17 -17 -23   -1.19   10.74
  17  17  23   18.97   13.93
 -18 -16 -22  -12.34    9.95
  18  16  22    6.10   13.13
 -19 -15 -21    5.57    9.02
  19  15  21    3.58   11.67
 -20 -14 -20   -5.84    9.02
  20  14  20   -6.90   10.48
 -21 -13 -19  -10.08    8.89
  21  13  19   -5.70   16.05
 -22 -12 -18    4.64    8.62
  22  12  18   -7.43   10.48
 -23 -11 -17    6.37    9.02
  23  11  17   -5.17    9.68
 -24 -10 -16   -4.64    8.36
  24  10  16   -3.71    9.42
 -25  -9 -15   -1.72    8.09
  25   9  15   -3.45    9.68
 -26  -8 -14   -0.27    7.83
  26   8  14   -8.62    9.02
 -27  -7 -13    4.64    7.69
  27   7  13   -3.85    9.15
 -28  -6 -12   -0.66    7.69
  28   6  12    0.13    8.89
 -29  -5 -11    1.46    7.03
  29   5  11    0.40    8.75
 -30  -4 -10   -1.33    6.90
  30   4  10   -0.40    8.49
 -31  -3  -9   -4.64    6.76
  31   3   9    5.17    8.09
 -32  -2  -8    7.43    6.23
  32   2   8    1.19    7.96
 -33  -1  -7   -2.65    7.29
  33   1   7    0.40    9.02
 -34   0  -6   -2.39    8.36
  34   0   6    1.72   11.41
 -35   1  -5   -3.85    6.90
  35  -1   5    6.63   10.88
 -36   2  -4    5.31    6.90
  36  -2   4    3.32   10.74
 -37   3  -3    4.51    7.56
  37  -3   3    3.58   10.08
 -38   4  -2    2.25    8.22
 -39   5  -1   -4.91   13.40
 -40   6   0   -1.86    8.75
 -41   7   1   -4.64    9.42
   9  27  33   -0.93    8.75
 -11 -25 -31   -0.13    7.96
  11  25  31   -3.71    8.22
 -12 -24 -30   23.21   17.64
  12  24  30   -1.59    9.15
 -13 -23 -29   -7.43   13.13
  13  23  29    4.24    9.15
 -14 -22 -28   -6.90   12.60
  14  22  28    5.84    9.82
 -15 -21 -27    1.46   10.08
  15  21  27    7.96    7.96
 -16 -20 -26    1.33   10.21
  16  20  26    5.84    8.62
 -17 -19 -25    0.80    7.56
  17  19  25   -2.65   16.18
 -18 -18 -24   -3.98    8.09
  18  18  24   -0.66   14.32
 -19 -17 -23   -1.59    8.22
  19  17  23   -3.05   11.01
 -20 -16 -22   -0.27    7.83
  20  16  22   -0.27    8.75
 -21 -15 -21    7.56    8.49
  21  15  21   -3.85   10.35
 -22 -14 -20    2.52    9.28
  22  14  20    8.36   10.74
 -23 -13 -19   -9.02   11.80
  23  13  19   18.97   15.25
 -24 -12 -18    1.33    8.09
  24  12  18    1.99   10.21
 -25 -11 -17   10.61    7.96
  25  11  17    4.64    9.55
 -26 -10 -16   -1.19    7.43
  26  10  16   -0.66    7.83
 -27  -9 -15    0.53    7.56
  27   9  15    0.27    9.02
 -28  -8 -14    5.44    6.50
  28   8  14    1.06    7.56
 -29  -7 -13    8.22    6.10
  29   7  13  -12.47    7.43
 -30  -6 -12    3.45    5.97
  30   6  12   -3.32    7.43
 -31  -5 -11   -1.33    6.63
  31   5  11    9.82    8.62
 -32  -4 -10   -1.86    5.97
  32   4  10   -3.58    7.03
 -33  -3  -9    6.50    7.56
  33   3   9    4.51    7.43
 -34  -2  -8   -1.19    8.36
  34   2   8   -6.37    7.69
 -35  -1  -7    2.39    8.09
  35   1   7    0.40    9.82
 -36   0  -6    0.40    7.43
  36   0   6   -1.86   11.14
 -37   1  -5   11.41    8.89
  37  -1   5    1.06    9.42
 -38   2  -4   -0.13    7.83
 -39   3  -3    0.53    7.43
 -40   4  -2   -2.65    6.76
 -42   6   0    0.27    8.22
 -12 -26 -32    0.00    7.29
 -14 -24 -30   -7.29   11.94
  14  24  30   -0.40    5.84
 -15 -23 -29   -5.31    9.82
  15  23  29    3.45    7.29
 -16 -22 -28   -0.80    7.16
  16  22  28    0.00    8.09
 -17 -21 -27    0.00   10.35
  17  21  27   -3.18   12.07
 -18 -20 -26    0.00    6.23
  18  20  26    2.12   12.34
 -19 -19 -25   -1.46    7.29
  19  19  25   -0.27    9.15
 -20 -18 -24    2.65    7.29
  20  18  24   -2.25   10.21
 -21 -17 -23   10.74    9.82
  21  17  23   -3.58   12.60
 -22 -16 -22    4.91    7.29
  22  16  22    3.32    7.96
  23  15  21   12.34   12.07
 -24 -14 -20    3.71   12.34
  24  14  20   -1.46    7.83
 -25 -13 -19    1.46    7.43
  25  13  19  -11.14    8.62
 -26 -12 -18   -4.77    6.76
  26  12  18   -0.13    9.15
 -27 -11 -17   -2.79    5.84
  27  11  17    2.52    7.56
 -28 -10 -16   -1.86    7.56
  28  10  16    6.10    7.83
 -29  -9 -15    1.86    6.10
  29   9  15   -2.79    5.84
 -30  -8 -14    0.00    8.22
  30   8  14    1.59    6.37
 -31  -7 -13    5.97    7.16
  31   7  13    3.98    7.03
 -32  -6 -12   -5.04    8.09
  32   6  12   -5.04    7.96
 -33  -5 -11   -0.93    6.90
 -34  -4 -10   -4.77    8.22
 -35  -3  -9   -3.05    5.17
  35   3   9   -4.64    7.29
 -36  -2  -8   -2.52    7.56
  36   2   8    0.27    5.84
 -37  -1  -7    0.40    8.75
  37   1   7   11.01    6.90
 -38   0  -6    0.93    7.96
 -39   1  -5    0.80    8.62
 -40   2  -4   -2.52    6.50
 -17 -23 -29   -2.52    7.43
 -18 -22 -28    3.18    9.55
  19  21  27   -0.53    7.69
  20  20  26    7.83    9.15
 -21 -19 -25   -1.59    9.55
  21  19  25   -0.66    9.42
 -22 -18 -24    0.53    9.15
  22  18  24   -2.25    8.62
  23  17  23   -3.71   13.53
 -24 -16 -22    0.40    9.82
  24  16  22   -3.05    7.43
 -25 -15 -21    4.64   11.01
  25  15  21   10.74   15.39
 -26 -14 -20   -7.69   11.54
 -27 -13 -19   -3.98    5.84
  27  13  19    6.76   13.66
 -28 -12 -18    2.79    5.84
  28  12  18   -5.31   11.94
 -29 -11 -17    1.59    5.70
  29  11  17   -0.13    5.04
 -30 -10 -16   -3.32    5.57
  30  10  16   -3.85    8.89
 -31  -9 -15    0.40    7.29
 -32  -8 -14    1.46    7.56
 -33  -7 -13   -1.19    7.16
 -34  -6 -12   -2.52    5.97
  34   6  12   -3.05    5.04
 -35  -5 -11    1.46    4.24
  35   5  11   -0.13    8.36
  36   4  10    2.12    9.42
 -37  -3  -9   -0.93    7.29
  37   3   9   -0.13    7.96
  38   2   8    7.96    8.89
  19  23  29    3.45    8.75
  20  22  28   -1.59   11.94
  21  21  27    3.32   13.66
  22  20  26    0.53    7.56
  23  19  25   -4.24    7.56
 -24 -18 -24   -8.75    9.95
  25  17  23    3.71    8.09
  26  16  22    1.33    7.69
  27  15  21   21.75   12.47
  28  14  20   -3.05   12.34
 -29 -13 -19   -6.23    9.55
  29  13  19   -0.53   11.01
 -30 -12 -18   -0.27    4.77
 -31 -11 -17    0.66    3.85
  31  11  17    2.39    8.09
 -35  -7 -13   -1.72    6.50
  35   7  13    0.66    8.62
 -36  -6 -12   -1.19    5.70
  36   6  12    4.64    7.69
  37   5  11    0.93    6.63
  38   4  10    1.33    6.76
  21  23  29    7.96   10.48
  22  22  28    0.13   13.00
  23  21  27    8.09   14.86
  24  20  26   -0.93   12.34
  25  19  25    1.86   10.74
 -26 -18 -24    1.86    6.76
  26  18  24   -4.51   11.80
 -28 -16 -22   -4.11    5.04
  28  16  22   13.40   13.26
 -29 -15 -21   -2.65    5.31
 -30 -14 -20    2.12    7.43
  32  12  18   -2.79    8.62
 -27 -19 -25   12.20    8.75
 -29 -17 -23    1.99    8.09
  29  17  23   -1.72   10.35
 -32 -14 -20    0.00    6.10
  19  29  21    1.06    9.15
  21  25  17    2.65    7.29
  20  26  18    3.32    6.90
  19  27  19   -0.93    8.89
 -19 -27 -19    1.72    6.10
  18  28  20   -5.57   10.88
  17  29  21    2.79    9.82
  16  30  22   -4.38   11.01
  15  31  23    3.45   12.07
  14  32  24    1.86    6.23
  23  21  13    4.64    5.04
 -23 -21 -13    1.06    3.71
 -22 -22 -14    1.99    4.38
  21  23  15  -10.35    8.22
 -21 -23 -15   -5.97    7.56
  20  24  16    1.72    8.22
 -20 -24 -16   -0.66    5.04
  19  25  17    1.46    9.55
 -19 -25 -17    3.58    5.04
  18  26  18    0.13    8.75
 -18 -26 -18   -2.12    5.04
  17  27  19    0.13    9.55
 -17 -27 -19    1.86    6.90
  16  28  20   10.48   10.21
  15  29  21    3.58    5.84
  14  30  22    6.76    6.90
  13  31  23   -1.06   14.19
  12  32  24    8.89   13.00
  22  20  12    7.69    5.57
 -22 -20 -12   -4.11    5.97
  21  21  13    5.97    8.22
 -21 -21 -13   -3.98    4.38
  20  22  14    6.37    8.09
 -20 -22 -14   -2.12    5.44
  19  23  15   -5.44    9.55
 -19 -23 -15   -0.27    4.91
  18  24  16   -1.86    9.68
 -18 -24 -16    2.79    5.44
  17  25  17   -3.58    6.37
 -17 -25 -17    0.66    5.31
  16  26  18    1.46    6.23
 -16 -26 -18   -2.79    5.70
  15  27  19    5.70    6.76
 -15 -27 -19   -0.13    6.10
  14  28  20    1.72    7.69
  13  29  21   13.66    8.62
  12  30  22    4.51    8.62
  11  31  23   -1.06    8.62
  10  32  24    6.23   14.86
 -37  -3   5   -1.06    5.17
  36   4  -4    0.13    4.11
 -36  -4   4   -2.52    4.64
 -35  -5   3    0.13    4.11
 -22 -18 -10    0.00    6.10
  21  19  11    1.33    5.84
 -21 -19 -11    0.93    5.44
  20  20  12    4.77    6.50
 -20 -20 -12   -6.90    7.83
  19  21  13   -2.25   10.61
 -19 -21 -13   -0.13    6.37
  18  22  14    0.13    7.16
 -18 -22 -14   -5.31    7.16
  17  23  15    2.12    7.29
 -17 -23 -15   -0.80    7.16
  16  24  16    2.79    7.56
 -16 -24 -16   -1.86    6.90
  15  25  17   -1.19    7.69
 -15 -25 -17    5.70    7.03
  14  26  18    1.99    8.36
 -14 -26 -18   -1.33    7.69
  13  27  19    3.32    8.62
 -13 -27 -19    0.13    7.03
  12  28  20    9.95    8.36
 -12 -28 -20    2.65    7.43
  11  29  21   -2.52    9.28
 -11 -29 -21    3.32    9.42
  10  30  22    1.86    9.28
   9  31  23   -3.32    7.16
  -9 -31 -23    1.59   10.08
   8  32  24    5.70    8.75
  -8 -32 -24   -0.40    8.89
   7  33  25   -2.25    9.15
  -7 -33 -25    2.65   10.08
   6  34  26   -4.51    9.55
 -37  -1   7   -5.04    6.90
 -36  -2   6    0.53    4.91
 -35  -3   5   -0.80    4.64
  34   4  -4    0.27    5.04
 -34  -4   4   -2.12    4.51
  33   5  -3   -0.93    4.64
 -33  -5   3    3.45    5.31
 -32  -6   2    1.46    4.64
  21  17   9   -1.19    6.90
 -21 -17  -9   -0.13    4.24
  20  18  10    1.59    5.97
 -20 -18 -10    3.58    8.36
  19  19  11   -6.76    9.42
 -19 -19 -11    3.85    9.55
  18  20  12   -2.39   10.88
 -18 -20 -12    0.00    7.03
  17  21  13   -1.19    7.69
 -17 -21 -13    4.77    7.43
  16  22  14   -4.11    7.43
 -16 -22 -14   -2.39    7.69
  15  23  15   -5.70    8.22
 -15 -23 -15   -3.58    8.22
  14  24  16    4.38    8.49
 -14 -24 -16    0.13    9.68
  13  25  17   -7.56    9.28
 -13 -25 -17  -11.80   13.40
  12  26  18    5.84    9.68
 -12 -26 -18    5.04    9.28
  11  27  19   -2.25    9.15
 -11 -27 -19   -1.06    7.83
  10  28  20    0.66    9.28
 -10 -28 -20    9.82   12.73
   9  29  21    0.27    9.95
  -9 -29 -21  -10.61   13.00
   8  30  22   -0.66    7.69
  -8 -30 -22    0.80    8.36
   7  31  23    0.40   15.52
  -7 -31 -23    0.53    7.56
   6  32  24    6.63   16.45
  39  -3 -11    1.59    9.42
  38  -2 -10    5.04   10.08
  37  -1  -9    6.63    9.55
 -37   1   9    3.71    8.22
  36   0  -8   -3.05    9.02
 -36   0   8   -0.53    6.23
  35   1  -7    4.77    8.09
 -35  -1   7   -1.46    5.31
  34   2  -6   -1.99    8.49
 -34  -2   6   -6.50    7.16
  33   3  -5    0.13    6.23
 -33  -3   5    2.39    5.84
  32   4  -4   -0.53    6.10
 -32  -4   4    3.32    5.44
  31   5  -3   -6.10    5.70
 -31  -5   3   -0.27    5.17
  30   6  -2    3.32    6.63
 -30  -6   2    1.59    5.84
  20  16   8   -0.13    6.76
 -20 -16  -8   -8.75    6.50
  19  17   9   -1.99    6.37
 -19 -17  -9   -0.93    7.96
  18  18  10    4.51   10.48
 -18 -18 -10    7.43    9.28
  17  19  11   -5.44    7.16
 -17 -19 -11    5.04    7.16
  16  20  12    1.59    8.09
 -16 -20 -12    0.80    8.09
  15  21  13    2.79    7.43
 -15 -21 -13    7.56    8.62
  14  22  14   -8.22    8.75
 -14 -22 -14   -4.91    8.75
  13  23  15    4.38    7.43
 -13 -23 -15    0.80    9.15
  12  24  16   -8.89   15.12
 -12 -24 -16    0.66    9.42
  11  25  17    2.52    8.89
 -11 -25 -17    1.86    9.95
  10  26  18   -7.56    9.68
 -10 -26 -18   -5.70   10.08
   9  27  19    2.25   11.27
  -9 -27 -19    1.06   10.88
   8  28  20    1.46    8.89
  -8 -28 -20   -2.65   16.18
   7  29  21   -0.53    7.03
  -7 -29 -21   -5.84    8.22
   6  30  22    1.86    7.69
  -6 -30 -22    0.40    8.49
   5  31  23    6.76   14.06
  -5 -31 -23    4.24    7.83
   4  32  24    0.13   17.64
  -4 -32 -24    0.13   13.00
  -3 -33 -25    1.99   11.54
   2  34  26    4.11    7.69
  38  -4 -12   -0.40    9.55
  37  -3 -11   -8.49   11.80
  36  -2 -10    2.65    9.95
 -36   2  10    0.13    6.10
  35  -1  -9    2.12   10.74
 -35   1   9    6.37    6.90
  34   0  -8    6.63   11.41
  33   1  -7   -1.72    6.50
 -33  -1   7    2.65    5.97
  32   2  -6    6.63    6.76
 -32  -2   6   -1.19    5.97
  31   3  -5   -6.10    6.76
 -31  -3   5    1.59    6.63
  30   4  -4   -2.12    6.90
 -30  -4   4    8.75    6.37
  29   5  -3    5.97    9.68
 -29  -5   3   -2.12    5.70
  28   6  -2   -2.92    5.84
 -28  -6   2    5.31    6.50
 -27  -7   1   -2.52    5.17
  19  15   7   -4.64    6.63
 -19 -15  -7    5.44    4.11
  18  16   8   -6.50    9.02
 -18 -16  -8   -0.27    7.16
  17  17   9   -3.85    9.42
 -17 -17  -9    0.93    5.57
  16  18  10   11.14    6.90
 -16 -18 -10   -2.52    6.50
  15  19  11    2.65    8.22
 -15 -19 -11    2.65    6.90
  14  20  12   -3.18    8.22
 -14 -20 -12   -2.25    8.62
  13  21  13   -1.19    8.62
 -13 -21 -13    1.72    9.28
  12  22  14    8.62    9.42
 -12 -22 -14    8.75    8.89
  11  23  15    2.52    8.49
 -11 -23 -15   -9.28    9.95
  10  24  16    3.05    9.68
 -10 -24 -16   -4.38   11.67
   9  25  17   -1.99    9.28
  -9 -25 -17   -1.99    9.82
   8  26  18    2.92   10.61
  -8 -26 -18   -4.51   11.27
   7  27  19   -6.63   10.48
  -7 -27 -19   -2.12   11.14
   6  28  20   -4.11    8.89
  -6 -28 -20   -6.63    9.42
   5  29  21    8.89    9.68
  -5 -29 -21    5.04   10.08
   4  30  22    6.37    8.22
  -4 -30 -22    6.37    8.62
   3  31  23   -2.79   14.06
  -3 -31 -23   -0.27    8.49
   2  32  24    0.40   13.53
  -2 -32 -24   -0.27   10.88
  -1 -33 -25    1.72   11.80
  39  -7 -15    1.59    9.55
  37  -5 -13   13.26   10.74
 -37   5  13   -6.10   11.67
  36  -4 -12   -6.23   12.47
 -36   4  12    0.53   13.40
  35  -3 -11    4.64   12.60
 -35   3  11    2.25    8.22
  34  -2 -10   18.30   10.48
  33  -1  -9  -11.94   11.54
 -33   1   9   -8.62   13.40
  32   0  -8   -1.99    7.83
 -32   0   8   -0.40    6.76
  31   1  -7    6.90    8.22
 -31  -1   7    0.53    6.76
  30   2  -6   -3.05    8.36
 -30  -2   6   -1.86    9.15
  29   3  -5   -6.10    7.16
 -29  -3   5    2.65    7.16
  28   4  -4    3.05    7.69
 -28  -4   4    3.45    6.90
  27   5  -3   -0.66    6.76
 -27  -5   3   -4.11    6.10
  26   6  -2   -3.05    5.97
 -26  -6   2   -1.86    5.17
 -25  -7   1    3.98    5.31
 -18 -14  -6    3.98    5.17
  17  15   7    6.90    5.17
 -17 -15  -7   -1.19    7.96
  16  16   8   12.47    9.02
 -16 -16  -8    1.06    9.55
  15  17   9   -1.06    6.50
 -15 -17  -9   -5.17    6.63
  14  18  10   27.59    7.83
 -14 -18 -10   15.39    6.76
  13  19  11   -4.11    7.69
 -13 -19 -11    9.55    7.69
  12  20  12   18.30    8.62
 -12 -20 -12   21.62    9.15
  11  21  13   -5.57    8.49
 -11 -21 -13   -1.06    9.42
  10  22  14    0.00    9.95
 -10 -22 -14    6.63    9.68
   9  23  15   -0.27   11.14
  -9 -23 -15    5.17   10.48
   8  24  16    8.75    9.42
  -8 -24 -16   -1.59   10.35
   7  25  17    5.84   11.01
  -7 -25 -17   19.10   12.20
   6  26  18    7.29   11.54
  -6 -26 -18    4.24   10.74
   5  27  19    0.66    9.42
  -5 -27 -19    2.52    9.95
   4  28  20   11.41   10.48
  -4 -28 -20    1.06   11.14
   3  29  21    0.40   10.48
  -3 -29 -21   11.27   10.08
   2  30  22   -3.05    9.15
  -2 -30 -22    4.51    7.83
   1  31  23   -0.53   10.08
  -1 -31 -23    1.99   11.01
   0  32  24   21.75   14.72
   0 -32 -24   -1.33    8.62
  -1  33  25    8.22    9.95
   1 -33 -25   -3.58   10.88
  36  -6 -14    1.72    6.90
  35  -5 -13    0.00    7.29
  34  -4 -12   -8.62   13.93
 -34   4  12   -0.66    6.50
  33  -3 -11   -2.12    6.50
 -33   3  11   -1.19    7.43
  32  -2 -10    5.70   13.26
 -32   2  10    5.57    8.09
  31  -1  -9    2.92   12.73
 -31   1   9    8.22    8.49
  30   0  -8   10.88    9.55
 -30   0   8   -2.39    7.69
  29   1  -7   12.87   14.19
 -29  -1   7    0.27    7.69
  28   2  -6   -0.27    8.89
 -28  -2   6    4.51    8.22
  27   3  -5   -4.77    8.22
 -27  -3   5    3.58    7.56
  26   4  -4    7.56    7.43
 -26  -4   4    0.00    6.10
  25   5  -3    7.16    6.37
 -25  -5   3   -0.53    8.89
  24   6  -2   -5.31    5.70
 -24  -6   2   -7.29    5.31
  23   7  -1    7.69    5.84
 -23  -7   1    2.65    5.31
  16  14   6   14.46    5.31
 -16 -14  -6   11.80    7.69
  15  15   7    3.85    9.55
 -15 -15  -7   13.26    8.49
  14  16   8   12.60    6.76
 -14 -16  -8   -3.45    6.37
  13  17   9    2.39    7.16
 -13 -17  -9    5.44    7.56
  12  18  10   -5.44    7.96
 -12 -18 -10    5.17    7.83
  11  19  11    5.97    9.15
 -11 -19 -11    7.83    9.42
  10  20  12   -4.51    9.42
 -10 -20 -12   -4.11   10.08
   9  21  13    7.56    9.68
  -9 -21 -13    0.80    9.68
   8  22  14   -2.65    9.82
  -8 -22 -14    2.39   10.21
   7  23  15   -0.53   11.94
  -7 -23 -15   18.44   13.26
   6  24  16    1.19   11.80
  -6 -24 -16    2.39   11.94
   5  25  17    0.53   12.60
  -5 -25 -17   -0.53   12.60
   4  26  18    3.58   10.74
  -4 -26 -18    1.86   11.14
   3  27  19    1.46    9.55
  -3 -27 -19    0.27   11.94
   2  28  20    4.11   10.88
  -2 -28 -20   -9.95   13.00
   1  29  21    0.40   10.35
  -1 -29 -21    8.22   11.27
   0  30  22   -3.58   11.14
   0 -30 -22   -0.53   11.01
  -1  31  23   -0.80   10.35
   1 -31 -23   -4.38   10.88
  -2  32  24    1.46    8.89
   2 -32 -24   -1.46   11.80
   3 -33 -25    1.99   16.18
  36  -8 -16    1.99   10.48
  35  -7 -15    3.32   10.48
  34  -6 -14    3.45   14.99
 -34   6  14    6.90   10.35
 -33   5  13   10.48    7.03
  32  -4 -12   12.60   16.45
 -32   4  12   -2.79    8.36
  31  -3 -11    2.65    9.42
 -31   3  11    7.16    7.96
  30  -2 -10    3.85    9.68
 -30   2  10   -7.83    8.49
  29  -1  -9   10.21    9.82
 -29   1   9   -3.05    8.49
  28   0  -8   13.79    8.89
 -28   0   8    8.22    8.75
  27   1  -7   10.61    9.55
 -27  -1   7    1.46    8.49
  26   2  -6   14.59    8.49
 -26  -2   6    4.64   11.27
  25   3  -5   12.47    7.83
 -25  -3   5    9.15    6.50
  24   4  -4    4.24    7.16
 -24  -4   4    8.22    7.29
  23   5  -3   23.21    9.95
 -23  -5   3    1.33    5.70
  22   6  -2    0.00    5.70
 -22  -6   2   10.21    7.16
 -21  -7   1    0.53    5.17
  15  13   5    5.70    6.63
 -15 -13  -5    0.80    6.76
  14  14   6    7.43    5.57
 -14 -14  -6    3.85    5.70
  13  15   7   -4.64    6.76
 -13 -15  -7   -4.77    6.37
  12  16   8    4.51    7.43
 -12 -16  -8   16.45   11.94
  11  17   9   11.14    8.09
 -11 -17  -9    8.75    7.69
  10  18  10   26.66    7.83
 -10 -18 -10   30.37    9.82
   9  19  11    0.40    8.22
  -9 -19 -11    2.65    8.36
   8  20  12    7.29    9.28
  -8 -20 -12    7.29    9.95
   7  21  13    3.18    9.28
  -7 -21 -13   -3.32    9.28
   6  22  14    3.05   12.07
  -6 -22 -14   14.46   13.66
   5  23  15   19.23   11.80
  -5 -23 -15    5.17   12.73
   4  24  16   -6.23   11.41
  -4 -24 -16    6.50   12.07
   3  25  17   -3.58   12.34
  -3 -25 -17    7.03   14.06
   2  26  18    3.18   11.14
  -2 -26 -18   -6.76   12.73
   1  27  19    9.28   11.67
  -1 -27 -19  -16.71   13.13
   0  28  20   -6.90   11.67
   0 -28 -20   10.74   13.00
  -1  29  21    5.17   12.07
   1 -29 -21   16.45   14.86
  -2  30  22    6.50   12.07
   2 -30 -22   -0.13   13.40
  -3  31  23    1.86   10.21
   3 -31 -23    3.05   11.01
  -4  32  24   -3.58    9.15
   4 -32 -24    3.98   15.12
   5 -33 -25    5.17   13.66
  37 -11 -19    1.46   10.35
  36 -10 -18    5.44    8.75
  35  -9 -17   -6.37    9.28
  34  -8 -16    6.10    7.56
 -34   8  16   -7.16   11.27
  33  -7 -15    9.15   11.80
 -33   7  15    3.58    8.75
  32  -6 -14   -1.99    9.55
 -32   6  14    1.19    8.22
  31  -5 -13    3.98   16.98
 -31   5  13   -4.91    9.15
  30  -4 -12    0.93   10.88
 -30   4  12    3.85    8.62
  29  -3 -11   -9.42   10.48
 -29   3  11    5.44    9.28
  28  -2 -10   -9.02   10.61
 -28   2  10  -10.48    9.55
  27  -1  -9  -11.01    9.82
 -27   1   9   -3.98    9.15
  26   0  -8   -2.52   10.48
 -26   0   8    3.98    8.62
  25   1  -7    1.33    9.42
 -25  -1   7    5.31    8.09
  24   2  -6    1.46    8.36
 -24  -2   6    3.58    7.29
  23   3  -5   -2.92   11.41
 -23  -3   5   -5.70    7.43
  22   4  -4   -0.13    7.69
 -22  -4   4    7.83    9.28
  21   5  -3   10.88    6.90
 -21  -5   3   21.62    5.97
  20   6  -2   18.57    5.44
 -20  -6   2   16.05    4.91
  14  12   4    4.38    4.11
 -14 -12  -4    8.75    5.97
  13  13   5   36.87    5.84
 -13 -13  -5   37.54    5.17
  12  14   6   20.56    6.37
 -12 -14  -6   22.28    6.50
  11  15   7    0.93    6.63
 -11 -15  -7    2.52    7.29
  10  16   8    2.65    7.56
 -10 -16  -8   -0.40    7.56
   9  17   9   -8.49    8.75
  -9 -17  -9    0.93    8.62
   8  18  10    4.24    9.82
  -8 -18 -10   13.53   10.61
   7  19  11    3.71    8.36
  -7 -19 -11    0.13    8.75
   6  20  12   14.72   11.01
  -6 -20 -12    6.76   10.61
   5  21  13    1.06   11.27
  -5 -21 -13   17.24   12.47
   4  22  14   -7.56   10.61
  -4 -22 -14    6.63   11.67
   3  23  15   24.27   10.88
  -3 -23 -15   -4.51   12.73
   2  24  16    1.59   12.73
  -2 -24 -16    0.93   13.66
   1  25  17   -3.45   11.27
  -1 -25 -17    6.10   12.47
   0  26  18  -13.40   10.74
   0 -26 -18    6.50   12.07
  -1  27  19   -3.71   14.32
   1 -27 -19   -3.18   15.52
  -2  28  20  -14.59   11.41
   2 -28 -20   -4.11   13.53
  -3  29  21   -5.31   12.87
   3 -29 -21   -0.40   13.79
  -4  30  22   20.03   12.47
   4 -30 -22  -12.73   13.79
  -5  31  23   11.94   10.88
   5 -31 -23    5.44   13.13
  -6  32  24   -4.64   13.53
   6 -32 -24    0.27   13.66
   7 -33 -25   -8.89   15.65
  35 -11 -19   -0.80    8.49
  34 -10 -18   -1.72   10.08
 -34  10  18   -3.98    8.22
  33  -9 -17    4.64   13.13
 -33   9  17    9.15    7.43
  32  -8 -16   22.68   14.46
 -32   8  16   -3.45    8.89
  31  -7 -15    2.65   12.20
 -31   7  15    3.58    8.09
  30  -6 -14    7.29   11.94
 -30   6  14    2.52    9.82
  29  -5 -13    4.11   12.20
 -29   5  13   -2.25    9.95
  28  -4 -12   -8.09   10.61
 -28   4  12   -0.27    8.89
  27  -3 -11   -0.53   12.47
 -27   3  11   -6.23   10.35
  26  -2 -10    4.11   11.01
 -26   2  10   -7.56    9.82
  25  -1  -9    7.56    9.95
 -25   1   9    1.19    8.89
  24   0  -8    5.17    8.75
 -24   0   8    6.23    9.02
  23   1  -7    1.59    8.36
 -23  -1   7   12.20    8.09
  22   2  -6    2.12    8.62
 -22  -2   6    2.12    8.49
  21   3  -5   24.01    8.22
 -21  -3   5   18.57    7.56
  20   4  -4    2.52    6.90
 -20  -4   4    0.53    6.37
  19   5  -3   -5.17    9.02
 -19  -5   3    2.65    5.31
  18   6  -2   29.05    6.90
 -18  -6   2   22.55    7.03
 -13 -11  -3    1.06    4.91
  12  12   4   54.25    5.70
 -12 -12  -4   49.08    5.31
  11  13   5    6.50    5.84
 -11 -13  -5    3.32    5.57
  10  14   6    5.97    6.76
 -10 -14  -6    1.99    6.50
   9  15   7   36.34    8.36
  -9 -15  -7   38.99    7.83
   8  16   8    3.85    8.75
  -8 -16  -8    5.31    9.15
   7  17   9   -4.91   15.65
  -7 -17  -9   20.29   15.92
   6  18  10    9.55    9.95
  -6 -18 -10   13.00    9.95
   5  19  11   22.42   12.20
  -5 -19 -11   18.04   11.14
   4  20  12   -4.38   10.48
  -4 -20 -12   -0.27   11.54
   3  21  13   -2.52   10.61
  -3 -21 -13  -12.20   11.67
   2  22  14    1.99   11.80
  -2 -22 -14    0.13   11.94
   1  23  15   -1.33   12.47
  -1 -23 -15   -7.16   14.59
   0  24  16    2.39   12.60
   0 -24 -16    4.64   14.06
  -1  25  17   -5.44   18.83
   1 -25 -17   -4.64   18.97
  -2  26  18   -3.98   14.86
   2 -26 -18  -16.71   16.18
  -3  27  19   -5.04   11.01
   3 -27 -19   -3.18   13.00
  -4  28  20    0.66   11.41
   4 -28 -20  -12.34   15.12
  -5  29  21  -11.01   10.88
   5 -29 -21    5.70   13.40
  -6  30  22    2.79   11.80
   6 -30 -22   -3.45   13.66
  -7  31  23   -3.18   11.01
   7 -31 -23    1.72   12.87
  -8  32  24    2.25    9.95
   8 -32 -24   -5.17   10.74
  34 -12 -20   -0.53   11.94
 -34  12  20   18.83   15.12
  33 -11 -19    3.45   14.99
 -33  11  19   -6.63   16.05
  32 -10 -18   -2.92   14.99
 -32  10  18   -4.11    8.36
  31  -9 -17    0.80   14.99
 -31   9  17    3.32    9.55
  30  -8 -16   -5.44   12.73
 -30   8  16   -1.33    8.89
  29  -7 -15   11.27   12.07
 -29   7  15    4.24   10.61
  28  -6 -14    4.64   12.73
 -28   6  14   10.35   11.67
  27  -5 -13    4.77   11.80
 -27   5  13    5.97    9.28
  26  -4 -12  -10.74   11.41
 -26   4  12    4.11   14.86
  25  -3 -11    5.84   10.21
 -25   3  11    4.51   10.35
  24  -2 -10    1.86    9.82
 -24   2  10    1.99    8.49
  23  -1  -9    6.63    9.68
 -23   1   9    3.18   13.40
  22   0  -8    4.91    9.68
 -22   0   8    9.68    8.62
  21   1  -7   -4.38    9.02
 -21  -1   7   11.27    8.09
  20   2  -6   17.91    7.56
 -20  -2   6   18.30    7.43
  19   3  -5    8.75    7.43
 -19  -3   5    8.09    7.29
  18   4  -4   34.49    6.63
 -18  -4   4   35.28    6.76
  17   5  -3   14.99    5.17
 -17  -5   3   18.44    7.16
  16   6  -2   78.79    4.64
 -16  -6   2   82.23    6.50
  11  11   3  326.28   11.80
  10  12   4   73.61    6.37
 -10 -12  -4   68.04    6.37
   9  13   5   89.66    8.22
  -9 -13  -5  104.65    8.89
   8  14   6   23.08    7.56
  -8 -14  -6   29.71    7.29
   7  15   7    9.15    7.56
  -7 -15  -7   12.87    8.62
   6  16   8   33.56    9.55
  -6 -16  -8   50.53    9.55
   5  17   9   10.48    9.28
  -5 -17  -9   -4.64   11.01
   4  18  10   61.54   11.67
  -4 -18 -10   69.50   12.34
   3  19  11   -5.44   10.74
  -3 -19 -11    3.98   11.27
   2  20  12    6.50   10.35
  -2 -20 -12    2.92   10.88
   1  21  13    1.59   11.41
  -1 -21 -13    7.96   12.60
   0  22  14   21.75   13.26
   0 -22 -14    8.09   14.32
  -1  23  15    1.99   12.73
   1 -23 -15   12.07   13.53
  -2  24  16  -12.60   13.66
   2 -24 -16  -27.06   15.39
  -3  25  17    5.04   13.66
   3 -25 -17   -5.84   15.12
  -4  26  18   12.73   12.60
   4 -26 -18   14.32   14.19
  -5  27  19    2.52   11.94
   5 -27 -19   -3.45   13.79
  -6  28  20   -4.38   13.53
   6 -28 -20   -6.50   18.57
  -7  29  21   -3.05   11.14
   7 -29 -21   -1.59   13.26
  -8  30  22    0.27   11.01
   8 -30 -22   -9.15   13.13
  -9  31  23    3.58   16.98
   9 -31 -23    4.11   18.83
 -10  32  24   -6.37   14.19
  10 -32 -24    5.17   17.64
  33 -13 -21    1.33    9.15
 -33  13  21   -8.22   13.26
  32 -12 -20   -4.77   12.34
 -32  12  20    2.92    9.55
  31 -11 -19   -2.12   16.05
 -31  11  19    0.80    8.36
  30 -10 -18    6.37   11.14
 -30  10  18   -6.23    8.75
  29  -9 -17    5.04   13.66
 -29   9  17    1.06    9.55
  28  -8 -16   -4.91   11.94
 -28   8  16   -9.42    9.68
  27  -7 -15   -0.40   13.66
 -27   7  15    1.59   11.41
  26  -6 -14    8.75   12.47
 -26   6  14    4.38    9.95
  25  -5 -13  -23.74   12.73
 -25   5  13   -1.86   11.41
  24  -4 -12    8.09   12.34
 -24   4  12    2.65   11.14
  23  -3 -11    4.11   11.41
 -23   3  11    8.22    9.15
  22  -2 -10    2.25   10.61
 -22   2  10   -7.29    9.95
  21  -1  -9    8.62   10.48
 -21   1   9    3.58    9.15
  20   0  -8    3.58    9.42
 -20   0   8   11.54    8.89
  19   1  -7   40.32   14.19
 -19  -1   7   15.78    8.89
  18   2  -6   19.63    7.69
 -18  -2   6   26.00    7.29
  17   3  -5   18.44    6.63
 -17  -3   5   16.84    6.90
  16   4  -4    6.63    5.70
 -16  -4   4   10.74    5.44
  15   5  -3    6.10    4.64
 -15  -5   3   10.35    4.11
  14   6  -2  117.78    4.51
 -14  -6   2  119.90    4.51
  10  10   2   95.50    4.91
 -10 -10  -2   86.48    4.91
   9  11   3   72.29    5.70
  -9 -11  -3   76.66    5.97
   8  12   4   21.75    6.37
  -8 -12  -4    6.90    9.15
   7  13   5   57.17    7.69
  -7 -13  -5   49.87    7.43
   6  14   6    8.89    7.83
  -6 -14  -6   20.16    8.36
   5  15   7   68.84    8.75
  -5 -15  -7   63.67    9.15
   4  16   8   24.94    9.42
  -4 -16  -8   14.32   10.88
   3  17   9   29.31   11.14
  -3 -17  -9   21.09   12.20
   2  18  10   47.75   11.01
  -2 -18 -10   48.28   13.13
   1  19  11   -1.99   10.88
  -1 -19 -11   -3.05   11.41
   0  20  12   15.52   10.61
   0 -20 -12    8.62   11.94
  -1  21  13    2.25   12.60
   1 -21 -13   -2.79   13.79
  -2  22  14    4.38   13.00
   2 -22 -14   -9.95   14.19
  -3  23  15   -6.50   15.25
   3 -23 -15    4.91   16.05
  -4  24  16   11.01   12.07
   4 -24 -16    8.36   15.39
  -5  25  17   -4.24   13.00
   5 -25 -17    3.32   15.52
  -6  26  18  -10.08   12.60
   6 -26 -18   18.44   15.25
  -7  27  19  -13.66   12.60
   7 -27 -19    5.97   14.86
  -8  28  20   -3.71   11.80
   8 -28 -20    1.59   14.19
  -9  29  21    4.38   12.07
   9 -29 -21   -1.59   12.73
 -10  30  22    9.68   11.14
  10 -30 -22    3.98   12.60
 -11  31  23   -0.53   11.27
  11 -31 -23   -6.90   11.01
  32 -14 -22    3.32   10.48
 -32  14  22   -7.43   19.50
  31 -13 -21    5.70   11.27
 -31  13  21   -1.86    9.42
  30 -12 -20   -1.33   11.01
 -30  12  20    1.72    9.55
  29 -11 -19    7.16   12.07
 -29  11  19    0.13    9.95
  28 -10 -18    6.76   12.60
 -28  10  18  -13.93   10.48
  27  -9 -17   -1.72   12.34
 -27   9  17   -2.39   10.61
  26  -8 -16   -7.56   13.26
 -26   8  16  -10.21   12.87
  25  -7 -15  -12.20   12.87
 -25   7  15   -1.99   12.07
  24  -6 -14    3.32   12.47
 -24   6  14    7.83   11.27
  23  -5 -13   16.58   11.94
 -23   5  13   -1.72   11.14
  22  -4 -12   -3.58    9.95
 -22   4  12    1.33    9.82
  21  -3 -11    4.91   10.21
 -21   3  11    8.49    8.89
  20  -2 -10    9.42   17.51
 -20   2  10   -7.69    9.42
  19  -1  -9   35.02   10.88
 -19   1   9   29.05   10.61
  18   0  -8   11.80    9.68
 -18   0   8   30.24    8.89
  17   1  -7   11.01    8.62
 -17  -1   7   -3.45    7.83
  16   2  -6   96.56    9.02
 -16  -2   6   98.28    9.15
  15   3  -5    3.98    6.63
 -15  -3   5   19.50    6.23
  14   4  -4  269.12   11.01
 -14  -4   4  274.03   10.61
  13   5  -3   44.96    4.38
 -13  -5   3   41.25    4.11
   9   9   1  516.48   20.16
   8  10   2    4.51    4.77
  -8 -10  -2    3.71    4.38
   6  12   4   83.56    7.43
  -6 -12  -4   77.19    8.75
   5  13   5  107.04    9.15
  -5 -13  -5   98.42    9.55
   4  14   6   25.47    8.62
  -4 -14  -6   13.26    9.15
   3  15   7   -1.86    9.28
  -3 -15  -7    3.18    9.15
   2  16   8  184.89   13.66
  -2 -16  -8  168.31   13.40
   1  17   9    7.29   11.41
  -1 -17  -9   -1.86   12.07
   0  18  10  118.71   14.06
   0 -18 -10  115.13   14.72
  -1  19  11    3.71   11.27
   1 -19 -11   10.48   14.32
  -2  20  12    8.75   12.20
   2 -20 -12    8.22   13.13
  -3  21  13   -2.65   11.67
   3 -21 -13    6.76   14.19
  -4  22  14   10.61   15.92
   4 -22 -14   -2.25   16.05
  -5  23  15   23.74   14.19
   5 -23 -15   10.74   14.99
  -6  24  16   23.21   13.00
   6 -24 -16    0.00   16.05
  -7  25  17   -6.63   15.65
   7 -25 -17   20.03   19.10
  -8  26  18   -0.93   13.40
   8 -26 -18   -6.37   15.25
  -9  27  19   -2.52   12.34
   9 -27 -19   -0.80   15.78
 -10  28  20    4.91   12.20
  10 -28 -20   17.51   14.46
 -11  29  21    4.51   12.07
  11 -29 -21    4.77   13.26
 -12  30  22    1.19   10.88
  12 -30 -22   11.27   14.19
 -13  31  23   -3.58   13.53
  13 -31 -23   18.57   19.63
 -31  15  23   16.58   18.30
  30 -14 -22   -4.77   12.34
 -30  14  22   12.87   16.98
  29 -13 -21  -11.80   10.08
 -29  13  21   -3.05   10.08
  28 -12 -20   -7.29   12.87
 -28  12  20   -0.80   10.08
  27 -11 -19   -6.37   12.47
 -27  11  19   -3.58   12.60
  26 -10 -18  -14.32   15.39
 -26  10  18   -5.97   10.21
  25  -9 -17    2.12   13.93
 -25   9  17    4.91   11.27
  24  -8 -16   -1.06   13.40
 -24   8  16   -1.33   11.94
  23  -7 -15    5.44   13.00
 -23   7  15   -1.19   12.47
  22  -6 -14    9.95   12.73
 -22   6  14    3.45   10.88
  21  -5 -13    7.83   11.01
 -21   5  13   12.07   10.35
  20  -4 -12    1.72   12.07
 -20   4  12    2.79   11.27
  19  -3 -11   15.25   12.60
 -19   3  11    8.09    9.15
  18  -2 -10   45.63   10.61
 -18   2  10   41.78    9.15
  17  -1  -9   15.39   10.74
 -17   1   9    5.31    8.09
  16   0  -8  159.69   12.60
 -16   0   8  162.88   10.61
  15   1  -7   14.72    7.96
 -15  -1   7    7.16    7.29
  14   2  -6  126.67    9.15
 -14  -2   6  123.09    8.62
  13   3  -5   42.18    5.84
 -13  -3   5   51.60    5.84
  12   4  -4   19.10    5.17
 -12  -4   4   21.22    4.38
  11   5  -3  313.29   10.21
 -11  -5   3  314.21   13.79
   8   8   0  127.06    6.23
  -8  -8   0  130.12    6.63
   6  10   2  137.94    8.09
  -6 -10  -2  134.89    8.36
   5  11   3  312.09   13.53
  -5 -11  -3  329.20   14.06
   4  12   4   12.60    6.50
  -4 -12  -4   17.64    7.69
   3  13   5   51.20    9.28
  -3 -13  -5   38.86    9.68
   2  14   6  140.73   12.20
  -2 -14  -6  141.52   12.87
   1  15   7   -3.05    9.95
  -1 -15  -7   -1.46   10.88
   0  16   8  185.03   13.66
   0 -16  -8  190.20   15.39
  -1  17   9  -16.45   10.88
   1 -17  -9    5.44   13.79
  -2  18  10   57.56   13.26
   2 -18 -10   48.28   14.32
  -3  19  11   16.45   11.94
   3 -19 -11   -3.71   13.26
  -4  20  12   11.14   12.73
   4 -20 -12  -11.01   13.00
  -5  21  13   31.97   14.59
   5 -21 -13   27.32   15.78
  -6  22  14  -11.54   13.66
   6 -22 -14   -7.03   16.18
  -7  23  15    5.44   14.59
   7 -23 -15   13.79   16.31
  -8  24  16    5.57   15.25
   8 -24 -16   -6.90   16.71
  -9  25  17   -4.51   13.66
   9 -25 -17   -7.03   16.05
 -10  26  18   18.70   15.92
  10 -26 -18   -2.79   16.45
 -11  27  19   11.14   13.79
  11 -27 -19   -1.33   14.06
 -12  28  20    3.71   11.54
  12 -28 -20    1.46   13.53
 -13  29  21   -4.51   12.47
  13 -29 -21    2.79   18.57
 -14  30  22    7.29    9.82
  14 -30 -22  -11.27   12.07
  29 -15 -23    2.25   11.01
  28 -14 -22    8.89   15.25
 -28  14  22    0.27   11.14
  27 -13 -21   13.00   12.34
 -27  13  21   -0.53    9.95
  26 -12 -20  -12.60   20.29
 -26  12  20   -3.58   10.48
  25 -11 -19   -1.46   12.73
 -25  11  19   -1.33   10.61
  24 -10 -18    1.19   14.06
 -24  10  18   17.11   11.80
  23  -9 -17    0.93   13.66
 -23   9  17   -7.83   11.67
  22  -8 -16   -0.93   14.06
 -22   8  16    2.25   12.73
  21  -7 -15   -2.12   15.52
 -21   7  15  -17.91   11.27
  20  -6 -14    5.17   11.41
 -20   6  14   -9.42   10.21
  19  -5 -13   20.03   12.20
 -19   5  13   15.12   10.48
  18  -4 -12   35.81   11.94
 -18   4  12   29.45   11.80
  17  -3 -11   64.99   13.26
 -17   3  11   71.49   11.80
  16  -2 -10    4.24    9.82
 -16   2  10    9.68    9.68
  15  -1  -9   -2.25    9.02
 -15   1   9    1.46    9.02
  14   0  -8   77.72   10.08
 -14   0   8   80.51    9.55
  13   1  -7   -1.86    7.29
 -13  -1   7   -2.12    6.10
  12   2  -6  446.05   17.64
 -12  -2   6  457.19   17.11
  11   3  -5  342.47   13.26
 -11  -3   5  343.92   13.26
   9   5  -3   40.98    3.85
  -9  -5   3   42.18    3.58
   7   7  -1  239.81   10.48
   6   8   0  339.41   12.07
  -6  -8   0  346.05   12.34
  -5  -9  -1  315.01   17.91
   4  10   2    8.62    5.44
  -4 -10  -2    5.44    5.84
   2  12   4   60.35    8.75
  -2 -12  -4   60.48    8.75
   1  13   5   80.11    9.95
  -1 -13  -5   71.62   10.61
   0  14   6   71.62   10.74
   0 -14  -6   95.76   11.27
  -1  15   7   21.49   10.08
   1 -15  -7    0.00   11.14
  -2  16   8  199.88   15.12
   2 -16  -8  185.96   15.39
  -3  17   9   32.23   12.34
   3 -17  -9   28.78   14.46
  -4  18  10   65.79   14.59
   4 -18 -10   69.10   14.72
  -5  19  11   16.84   13.40
   5 -19 -11   18.17   14.46
  -6  20  12   15.12   13.93
   6 -20 -12   11.01   14.99
  -7  21  13  -18.04   13.53
   7 -21 -13   -9.28   14.86
  -8  22  14   -1.99   17.24
   8 -22 -14    1.46   19.63
  -9  23  15   29.84   15.25
   9 -23 -15    1.06   15.65
 -10  24  16    3.32   13.93
  10 -24 -16   11.41   16.31
 -11  25  17   -4.51   14.72
  11 -25 -17    5.97   18.30
 -12  26  18   -2.39   14.86
  12 -26 -18  -11.54   15.65
 -13  27  19    4.24   29.05
  13 -27 -19   15.78   18.30
 -14  28  20    7.56   11.41
  14 -28 -20    2.92   12.87
 -15  29  21    1.06   16.71
  15 -29 -21   -0.27   15.12
 -16  30  22  -11.67    9.95
  16 -30 -22   -5.57   20.96
  28 -16 -24    0.80   12.87
  27 -15 -23    6.23   12.87
 -27  15  23   -3.71    9.82
  26 -14 -22    4.91   15.39
 -26  14  22   -6.63   12.34
  25 -13 -21   10.88   13.79
 -25  13  21    0.00    9.55
  24 -12 -20   -6.23   15.65
 -24  12  20   -3.05   10.88
  23 -11 -19    1.59   14.59
 -23  11  19  -12.07   13.00
  22 -10 -18    4.64   15.39
 -22  10  18    4.38   13.13
  21  -9 -17    5.44   14.19
 -21   9  17   -0.93   12.20
  20  -8 -16    1.46   14.72
 -20   8  16   -3.71   13.93
  19  -7 -15    8.22   13.00
 -19   7  15    2.12   11.01
  18  -6 -14   -2.39   12.20
 -18   6  14    0.27   11.01
  17  -5 -13    4.51   11.80
 -17   5  13    4.11   10.48
  16  -4 -12    9.28   11.54
 -16   4  12   14.46   11.14
  15  -3 -11   10.35    9.82
 -15   3  11    3.32    9.15
  14  -2 -10  123.22   11.67
 -14   2  10  122.95   11.54
  13  -1  -9   42.58    9.95
 -13   1   9   45.10    8.62
  12   0  -8  236.89   13.00
 -12   0   8  216.59   12.47
  11   1  -7   22.81    7.56
 -11  -1   7   23.48    5.31
  10   2  -6  126.67    8.49
 -10  -2   6  137.15    7.96
   9   3  -5   44.17    5.17
  -9  -3   5   43.64    4.77
   8   4  -4  243.12    9.82
  -8  -4   4  242.86    9.28
   5   7  -1  270.97   10.61
  -5  -7   1  248.82   14.59
   4   8   0  346.31   19.23
  -4  -8   0  375.62   20.16
   3   9   1   36.21    5.84
  -3  -9  -1   47.62    6.10
   2  10   2  268.59   12.73
  -2 -10  -2  283.57   14.19
   1  11   3    2.39    6.37
  -1 -11  -3   -6.63    7.29
   0  12   4  130.51   10.48
   0 -12  -4  132.50   11.01
  -1  13   5   75.07   10.35
   1 -13  -5   53.58    9.82
  -2  14   6  137.15   12.87
   2 -14  -6  145.77   13.00
  -3  15   7   -3.32   11.67
   3 -15  -7   -1.06   12.20
  -4  16   8    4.11   10.61
   4 -16  -8   32.76   12.07
  -5  17   9    4.11   10.88
   5 -17  -9   -2.39   13.40
  -6  18  10  -10.35   12.07
   6 -18 -10    8.36   14.06
  -7  19  11   13.53   12.73
   7 -19 -11   20.03   16.18
  -8  20  12   20.82   14.72
   8 -20 -12   22.28   15.65
  -9  21  13   22.15   14.59
   9 -21 -13   -0.80   15.78
 -10  22  14    9.28   14.86
  10 -22 -14    5.84   16.05
 -11  23  15   -1.72   16.71
  11 -23 -15    7.69   18.57
 -12  24  16  -11.94   14.59
  12 -24 -16   -6.50   15.39
 -13  25  17  -18.70   14.59
  13 -25 -17   -2.12   23.08
 -14  26  18    5.70   13.53
  14 -26 -18    1.99   15.92
 -15  27  19   -0.27   13.13
  15 -27 -19    0.80   17.51
 -16  28  20    4.11   10.48
  16 -28 -20   -6.76   21.35
 -17  29  21   13.93   10.61
  17 -29 -21    4.24   17.91
  27 -17 -25    0.53   11.01
 -26  16  24   -5.97   13.00
  25 -15 -23  -10.74   13.13
 -25  15  23    3.58   15.65
  24 -14 -22  -10.61   16.71
 -24  14  22    8.49   13.66
  23 -13 -21   -5.57   14.99
 -23  13  21    2.79   11.54
  22 -12 -20    7.83   16.45
 -22  12  20    1.46   12.87
  21 -11 -19   -7.43   15.92
 -21  11  19   11.94   14.06
  20 -10 -18   -8.89   16.84
 -20  10  18  -17.77   12.87
  19  -9 -17   22.68   14.19
 -19   9  17   13.79   11.80
  18  -8 -16  -10.74   19.50
 -18   8  16   -0.27   16.84
  17  -7 -15    9.55   14.06
 -17   7  15   10.21   12.73
  16  -6 -14   26.79   13.40
 -16   6  14   25.47   12.47
  15  -5 -13    3.32   23.48
 -15   5  13   20.16   14.46
  14  -4 -12    7.96   12.60
 -14   4  12   14.32    9.68
  13  -3 -11   23.87   10.48
 -13   3  11   15.12    9.82
  12  -2 -10    9.28   11.94
 -12   2  10   27.99    9.68
  11  -1  -9   95.90   10.35
 -11   1   9  100.41    9.95
  10   0  -8  129.58   11.01
 -10   0   8  112.08   10.21
   9   1  -7  333.98   15.39
  -9  -1   7  319.65   14.19
   8   2  -6  328.14   14.72
  -8  -2   6  326.42   13.93
   7   3  -5  348.57   21.35
  -7  -3   5  357.06   20.16
   4   6  -2  165.79   12.07
  -4  -6   2  159.56   12.34
   3   7  -1    1.99    5.17
  -3  -7   1    2.39    5.04
   2   8   0   24.14    6.50
  -2  -8   0   41.91    6.90
   1   9   1   23.74    8.09
  -1  -9  -1   13.66   11.01
   0  10   2   75.07    9.55
   0 -10  -2   47.88    8.89
  -1  11   3    7.56    9.28
   1 -11  -3    8.09    9.55
  -2  12   4   66.98    9.95
   2 -12  -4   61.68   10.35
  -3  13   5   53.58   11.27
   3 -13  -5   38.73   15.12
  -4  14   6   21.88   10.08
   4 -14  -6   25.33   11.41
  -5  15   7   80.51   12.73
   5 -15  -7   78.12   13.13
  -6  16   8   51.73   17.11
   6 -16  -8   39.13   15.78
  -7  17   9   35.94   13.13
   7 -17  -9   23.21   19.76
  -8  18  10   -2.79   13.00
   8 -18 -10    4.51   15.12
  -9  19  11   13.53   13.26
   9 -19 -11    4.64   14.59
 -10  20  12   -7.16   13.93
  10 -20 -12    3.58   15.65
 -11  21  13   18.04   14.46
  11 -21 -13   -5.31   16.31
 -12  22  14    1.72   15.25
  12 -22 -14    8.49   15.78
 -13  23  15    2.65   14.99
  13 -23 -15  -13.40   17.64
 -14  24  16    7.43   15.25
  14 -24 -16  -23.34   16.31
 -15  25  17   11.41   14.59
  15 -25 -17   -7.16   22.42
 -16  26  18    1.46   14.06
  16 -26 -18   -3.18   17.91
 -17  27  19   -2.12   11.14
  19 -29 -21   -1.72   18.17
  26 -18 -26   -2.79   12.20
 -26  18  26   -1.19   10.08
 -25  17  25    5.44   16.05
  24 -16 -24    5.17   16.31
 -24  16  24    6.37   10.08
  23 -15 -23   -4.51   13.66
 -23  15  23   12.73   11.67
  22 -14 -22    9.15   16.45
 -22  14  22  -14.99   19.23
  21 -13 -21   18.57   15.52
 -21  13  21  -12.60   13.26
  20 -12 -20    1.72   22.68
 -20  12  20   -9.28   17.64
  19 -11 -19  -19.10   22.02
 -19  11  19   -3.85   21.49
 -18  10  18   -5.04   17.77
  17  -9 -17   -7.16   14.19
 -17   9  17   -7.83   12.20
  16  -8 -16   21.88   18.97
 -16   8  16   -7.69   15.92
  15  -7 -15  -12.07   19.76
 -15   7  15    6.50   16.31
  14  -6 -14    5.31   12.47
 -14   6  14   -0.53   10.35
  13  -5 -13   52.66   12.47
 -13   5  13   48.54   11.01
  12  -4 -12   62.60   11.67
 -12   4  12   48.81   10.08
  11  -3 -11  432.66   23.21
 -11   3  11  388.89   19.10
  10  -2 -10   92.98   12.07
 -10   2  10  103.19    9.95
   9  -1  -9  559.59   23.87
  -9   1   9  555.61   21.75
   8   0  -8  137.01   10.48
  -8   0   8  155.98   10.48
   7   1  -7  244.98   14.19
  -7  -1   7  240.20   13.26
   6   2  -6   63.27    7.16
  -6  -2   6   64.20    6.76
  -4  -4   4 1821.75   72.15
   3   5  -3  121.49    7.56
  -3  -5   3  124.81    7.56
   2   6  -2  288.22   12.20
  -2  -6   2  305.06   12.60
   1   7  -1   42.58    6.76
  -1  -7   1   59.16    6.90
  -1   9   1   26.39    7.96
   1  -9  -1   35.41    7.69
  -2  10   2  269.52   14.06
   2 -10  -2  277.87   14.86
   3 -11  -3  594.74   33.82
  -4  12   4   20.29    9.28
   4 -12  -4   20.56   10.48
  -5  13   5  119.24   11.27
   5 -13  -5  119.24   12.34
  -6  14   6    9.15   11.41
   6 -14  -6   13.13   11.54
  -7  15   7    0.93   10.61
   7 -15  -7    5.70   12.47
  -8  16   8   17.77   11.41
   8 -16  -8    8.09   13.53
  -9  17   9   -3.32   12.73
   9 -17  -9  -13.13   13.53
 -10  18  10   34.75   14.46
  10 -18 -10   48.28   15.78
 -11  19  11   20.82   14.06
  11 -19 -11   13.66   21.62
 -12  20  12   22.55   17.11
  12 -20 -12   27.46   23.48
 -13  21  13    6.50   15.12
  13 -21 -13    3.05   24.54
 -14  22  14   20.82   18.30
  14 -22 -14    5.04   25.73
 -15  23  15    9.28   14.86
  15 -23 -15    0.40   23.74
 -16  24  16    6.37   21.49
  16 -24 -16   -0.40   17.77
 -17  25  17   -0.80   22.68
  17 -25 -17   -0.27   16.05
 -18  26  18   18.17   23.87
  18 -26 -18   12.34   17.11
 -19  27  19   -9.82   19.90
  19 -27 -19    4.91   11.01
 -20  28  20    0.93    8.36
  20 -28 -20    5.17   11.67
 -24  18  26  -11.94   13.66
  23 -17 -25   11.94   13.93
 -23  17  25   -5.04   11.01
  22 -16 -24   -7.43   13.40
 -22  16  24  -12.47   17.38
  21 -15 -23  -29.31   25.07
 -21  15  23   15.92   16.84
  20 -14 -22    5.17   16.84
 -20  14  22   -6.23   14.99
  19 -13 -21   -0.53   24.54
 -19  13  21   10.74   16.84
  18 -12 -20   27.06   23.61
 -18  12  20  -11.41   18.70
  17 -11 -19  -14.32   20.16
 -17  11  19   -3.98   18.83
  16 -10 -18   -1.59   28.38
 -16  10  18   -5.57   20.96
  15  -9 -17    2.39   15.25
 -15   9  17   -1.59   16.18
  14  -8 -16    7.03   19.76
 -14   8  16   14.86   16.98
  13  -7 -15    9.28   12.87
 -13   7  15   -5.57   11.41
  12  -6 -14    2.12   17.11
 -12   6  14   29.05   11.41
  11  -5 -13  -12.87   18.57
 -11   5  13  -11.54   14.19
  10  -4 -12   76.53   13.79
 -10   4  12   80.38   12.73
   9  -3 -11   90.72   11.41
  -9   3  11   78.12   10.35
   8  -2 -10   -6.76    9.42
  -8   2  10    2.92    8.62
   7  -1  -9  333.05   18.17
  -7   1   9  317.26   16.84
   6   0  -8  313.02   16.18
  -6   0   8  323.37   16.58
   5   1  -7  232.51   12.60
  -5  -1   7  227.07   13.00
   4   2  -6  133.03   10.61
  -4  -2   6  129.32   13.00
   3   3  -5   98.42    8.75
  -3  -3   5   98.81    7.83
   2   4  -4  707.48   36.21
  -2  -4   4  607.07   23.34
   1   5  -3   11.80    4.77
  -1  -5   3    4.91    5.17
   0   6  -2  836.00   29.31
   0  -6   2  877.65   30.37
[truncated: 1,491,619 more chars]
