# Supplementary material for: Crystalline hydrogen bonding of water molecules confined in a metal-organic framework
Source: Commun Chem. 2022 Apr 8;5:51. doi: 10.1038/s42004-022-00666-8 (PMC9814150; doi:10.1038/s42004-022-00666-8)
Supplement: Supplementary file 3 — Supplementary Data 1 [file 42004_2022_666_MOESM3_ESM.zip › 220_Act-HK.cif]

 
data_Act-HK
 
_audit_creation_method            'SHELXL-2018/3'
_shelx_SHELXL_version_number      '2018/3'
_chemical_name_systematic         ?
_chemical_name_common             ?
_chemical_melting_point           ?
_chemical_formula_moiety          
 'C18 H6 Cu3 O12' 
_chemical_formula_sum
 'C18 H6 Cu3 O12' 
_chemical_formula_weight          604.85

loop_
 _atom_type_symbol
 _atom_type_description
 _atom_type_scat_dispersion_real
 _atom_type_scat_dispersion_imag
 _atom_type_scat_source
 'C'  'C'   0.0019   0.0011
 'International Tables Vol C Tables 4.2.6.8 and 6.1.1.4'
 'H'  'H'   0.0000   0.0000
 'International Tables Vol C Tables 4.2.6.8 and 6.1.1.4'
 'O'  'O'   0.0074   0.0043
 'International Tables Vol C Tables 4.2.6.8 and 6.1.1.4'
 'Cu'  'Cu'   0.3373   0.9674
 'International Tables Vol C Tables 4.2.6.8 and 6.1.1.4'
 
_space_group_crystal_system       cubic
_space_group_IT_number            225
_space_group_name_H-M_alt         'F m -3 m'
_space_group_name_Hall            '-F 4 2 3'
 
_shelx_space_group_comment
;
The symmetry employed for this shelxl refinement is uniquely defined
by the following loop, which should always be used as a source of
symmetry information in preference to the above space-group names.
They are only intended as comments.
;
 
loop_
 _space_group_symop_operation_xyz
 'x, y, z'
 '-x, -y, z'
 '-x, y, -z'
 'x, -y, -z'
 'z, x, y'
 'z, -x, -y'
 '-z, -x, y'
 '-z, x, -y'
 'y, z, x'
 '-y, z, -x'
 'y, -z, -x'
 '-y, -z, x'
 'y, x, -z'
 '-y, -x, -z'
 'y, -x, z'
 '-y, x, z'
 'x, z, -y'
 '-x, z, y'
 '-x, -z, -y'
 'x, -z, y'
 'z, y, -x'
 'z, -y, x'
 '-z, y, x'
 '-z, -y, -x'
 'x, y+1/2, z+1/2'
 '-x, -y+1/2, z+1/2'
 '-x, y+1/2, -z+1/2'
 'x, -y+1/2, -z+1/2'
 'z, x+1/2, y+1/2'
 'z, -x+1/2, -y+1/2'
 '-z, -x+1/2, y+1/2'
 '-z, x+1/2, -y+1/2'
 'y, z+1/2, x+1/2'
 '-y, z+1/2, -x+1/2'
 'y, -z+1/2, -x+1/2'
 '-y, -z+1/2, x+1/2'
 'y, x+1/2, -z+1/2'
 '-y, -x+1/2, -z+1/2'
 'y, -x+1/2, z+1/2'
 '-y, x+1/2, z+1/2'
 'x, z+1/2, -y+1/2'
 '-x, z+1/2, y+1/2'
 '-x, -z+1/2, -y+1/2'
 'x, -z+1/2, y+1/2'
 'z, y+1/2, -x+1/2'
 'z, -y+1/2, x+1/2'
 '-z, y+1/2, x+1/2'
 '-z, -y+1/2, -x+1/2'
 'x+1/2, y, z+1/2'
 '-x+1/2, -y, z+1/2'
 '-x+1/2, y, -z+1/2'
 'x+1/2, -y, -z+1/2'
 'z+1/2, x, y+1/2'
 'z+1/2, -x, -y+1/2'
 '-z+1/2, -x, y+1/2'
 '-z+1/2, x, -y+1/2'
 'y+1/2, z, x+1/2'
 '-y+1/2, z, -x+1/2'
 'y+1/2, -z, -x+1/2'
 '-y+1/2, -z, x+1/2'
 'y+1/2, x, -z+1/2'
 '-y+1/2, -x, -z+1/2'
 'y+1/2, -x, z+1/2'
 '-y+1/2, x, z+1/2'
 'x+1/2, z, -y+1/2'
 '-x+1/2, z, y+1/2'
 '-x+1/2, -z, -y+1/2'
 'x+1/2, -z, y+1/2'
 'z+1/2, y, -x+1/2'
 'z+1/2, -y, x+1/2'
 '-z+1/2, y, x+1/2'
 '-z+1/2, -y, -x+1/2'
 'x+1/2, y+1/2, z'
 '-x+1/2, -y+1/2, z'
 '-x+1/2, y+1/2, -z'
 'x+1/2, -y+1/2, -z'
 'z+1/2, x+1/2, y'
 'z+1/2, -x+1/2, -y'
 '-z+1/2, -x+1/2, y'
 '-z+1/2, x+1/2, -y'
 'y+1/2, z+1/2, x'
 '-y+1/2, z+1/2, -x'
 'y+1/2, -z+1/2, -x'
 '-y+1/2, -z+1/2, x'
 'y+1/2, x+1/2, -z'
 '-y+1/2, -x+1/2, -z'
 'y+1/2, -x+1/2, z'
 '-y+1/2, x+1/2, z'
 'x+1/2, z+1/2, -y'
 '-x+1/2, z+1/2, y'
 '-x+1/2, -z+1/2, -y'
 'x+1/2, -z+1/2, y'
 'z+1/2, y+1/2, -x'
 'z+1/2, -y+1/2, x'
 '-z+1/2, y+1/2, x'
 '-z+1/2, -y+1/2, -x'
 '-x, -y, -z'
 'x, y, -z'
 'x, -y, z'
 '-x, y, z'
 '-z, -x, -y'
 '-z, x, y'
 'z, x, -y'
 'z, -x, y'
 '-y, -z, -x'
 'y, -z, x'
 '-y, z, x'
 'y, z, -x'
 '-y, -x, z'
 'y, x, z'
 '-y, x, -z'
 'y, -x, -z'
 '-x, -z, y'
 'x, -z, -y'
 'x, z, y'
 '-x, z, -y'
 '-z, -y, x'
 '-z, y, -x'
 'z, -y, -x'
 'z, y, x'
 '-x, -y+1/2, -z+1/2'
 'x, y+1/2, -z+1/2'
 'x, -y+1/2, z+1/2'
 '-x, y+1/2, z+1/2'
 '-z, -x+1/2, -y+1/2'
 '-z, x+1/2, y+1/2'
 'z, x+1/2, -y+1/2'
 'z, -x+1/2, y+1/2'
 '-y, -z+1/2, -x+1/2'
 'y, -z+1/2, x+1/2'
 '-y, z+1/2, x+1/2'
 'y, z+1/2, -x+1/2'
 '-y, -x+1/2, z+1/2'
 'y, x+1/2, z+1/2'
 '-y, x+1/2, -z+1/2'
 'y, -x+1/2, -z+1/2'
 '-x, -z+1/2, y+1/2'
 'x, -z+1/2, -y+1/2'
 'x, z+1/2, y+1/2'
 '-x, z+1/2, -y+1/2'
 '-z, -y+1/2, x+1/2'
 '-z, y+1/2, -x+1/2'
 'z, -y+1/2, -x+1/2'
 'z, y+1/2, x+1/2'
 '-x+1/2, -y, -z+1/2'
 'x+1/2, y, -z+1/2'
 'x+1/2, -y, z+1/2'
 '-x+1/2, y, z+1/2'
 '-z+1/2, -x, -y+1/2'
 '-z+1/2, x, y+1/2'
 'z+1/2, x, -y+1/2'
 'z+1/2, -x, y+1/2'
 '-y+1/2, -z, -x+1/2'
 'y+1/2, -z, x+1/2'
 '-y+1/2, z, x+1/2'
 'y+1/2, z, -x+1/2'
 '-y+1/2, -x, z+1/2'
 'y+1/2, x, z+1/2'
 '-y+1/2, x, -z+1/2'
 'y+1/2, -x, -z+1/2'
 '-x+1/2, -z, y+1/2'
 'x+1/2, -z, -y+1/2'
 'x+1/2, z, y+1/2'
 '-x+1/2, z, -y+1/2'
 '-z+1/2, -y, x+1/2'
 '-z+1/2, y, -x+1/2'
 'z+1/2, -y, -x+1/2'
 'z+1/2, y, x+1/2'
 '-x+1/2, -y+1/2, -z'
 'x+1/2, y+1/2, -z'
 'x+1/2, -y+1/2, z'
 '-x+1/2, y+1/2, z'
 '-z+1/2, -x+1/2, -y'
 '-z+1/2, x+1/2, y'
 'z+1/2, x+1/2, -y'
 'z+1/2, -x+1/2, y'
 '-y+1/2, -z+1/2, -x'
 'y+1/2, -z+1/2, x'
 '-y+1/2, z+1/2, x'
 'y+1/2, z+1/2, -x'
 '-y+1/2, -x+1/2, z'
 'y+1/2, x+1/2, z'
 '-y+1/2, x+1/2, -z'
 'y+1/2, -x+1/2, -z'
 '-x+1/2, -z+1/2, y'
 'x+1/2, -z+1/2, -y'
 'x+1/2, z+1/2, y'
 '-x+1/2, z+1/2, -y'
 '-z+1/2, -y+1/2, x'
 '-z+1/2, y+1/2, -x'
 'z+1/2, -y+1/2, -x'
 'z+1/2, y+1/2, x'
 
_cell_length_a                    26.267(3)
_cell_length_b                    26.267(3)
_cell_length_c                    26.267(3)
_cell_angle_alpha                 90
_cell_angle_beta                  90
_cell_angle_gamma                 90
_cell_volume                      18123(6)
_cell_formula_units_Z             16
_cell_measurement_temperature     220(2)
_cell_measurement_reflns_used     146844
_cell_measurement_theta_min       0.350
_cell_measurement_theta_max       33.679
 
_exptl_crystal_description        'octahedron'
_exptl_crystal_colour             'purple'
_exptl_crystal_density_meas       ?
_exptl_crystal_density_method     ?
_exptl_crystal_density_diffrn     0.887          
_exptl_crystal_F_000              4752
_exptl_transmission_factor_min    ?
_exptl_transmission_factor_max    ?
_exptl_crystal_size_max           0.125
_exptl_crystal_size_mid           0.117
_exptl_crystal_size_min           0.085
_exptl_absorpt_coefficient_mu     0.938
_shelx_estimated_absorpt_T_min    0.892
_shelx_estimated_absorpt_T_max    0.925
_exptl_absorpt_correction_type    'empirical'
_exptl_absorpt_correction_T_min   0.956
_exptl_absorpt_correction_T_max   1.000
_exptl_absorpt_process_details    '<i>HKL3000sm Scalepack</i>(Otwinowski et.al,2003)'
_exptl_absorpt_special_details    ?
_diffrn_ambient_temperature       220(2)
_diffrn_radiation_wavelength      0.610
_diffrn_radiation_type            synchrotron
_diffrn_source                    'PLSII 2D bending magnet'
_diffrn_measurement_device_type   'Rayonix MX225HS CCD area detector'
_diffrn_measurement_method        'omega scan'
_diffrn_detector_area_resol_mean  ?
_diffrn_reflns_number             46582
_diffrn_reflns_av_unetI/netI      0.0206
_diffrn_reflns_av_R_equivalents   0.0997
_diffrn_reflns_limit_h_min        -36
_diffrn_reflns_limit_h_max        36
_diffrn_reflns_limit_k_min        -36
_diffrn_reflns_limit_k_max        36
_diffrn_reflns_limit_l_min        -36
_diffrn_reflns_limit_l_max        36
_diffrn_reflns_theta_min          1.331
_diffrn_reflns_theta_max          24.993
_diffrn_reflns_theta_full         21.469
_diffrn_measured_fraction_theta_max   0.999
_diffrn_measured_fraction_theta_full  0.999
_diffrn_reflns_Laue_measured_fraction_max    0.999
_diffrn_reflns_Laue_measured_fraction_full   0.999
_diffrn_reflns_point_group_measured_fraction_max   0.999
_diffrn_reflns_point_group_measured_fraction_full  0.999
_reflns_number_total              1320
_reflns_number_gt                 1303
_reflns_threshold_expression      'I > 2\s(I)'
_reflns_Friedel_coverage          0.000
_reflns_Friedel_fraction_max      .
_reflns_Friedel_fraction_full     .
 
_reflns_special_details
;
 Reflections were merged by SHELXL according to the crystal
 class for the calculation of statistics and refinement.
 
 _reflns_Friedel_fraction is defined as the number of unique
 Friedel pairs measured divided by the number that would be
 possible theoretically, ignoring centric projections and
 systematic absences.
;
 
_computing_data_collection        '<i>PAL BL2D-SMDC Program</i>(Shin et.al, 2016)'
_computing_cell_refinement        '<i>HKL3000sm</i>(Otwinowski & Minor, 1997)'
_computing_data_reduction         '<i>HKL3000sm</i>(Otwinowski & Minor, 1997)'
_computing_structure_solution     '<i>SHELXT-2018</i>(Sheldrick, 2018)'
_computing_structure_refinement   '<i>SHELXL-2018</i>(Sheldrick, 2018)'
_computing_molecular_graphics     '<i>DIAMOND 4</i>(Putx&Brandenburg, 2014)'
_computing_publication_material   '<i>publCIF</i>(Westrip, 2010)'
_refine_special_details           ?
_refine_ls_structure_factor_coef  Fsqd
_refine_ls_matrix_type            full
_refine_ls_weighting_scheme       calc
_refine_ls_weighting_details
'w=1/[\s^2^(Fo^2^)+(0.0438P)^2^+19.0442P] where P=(Fo^2^+2Fc^2^)/3'
_atom_sites_solution_primary      ?
_atom_sites_solution_secondary    ?
_atom_sites_solution_hydrogens    geom
_refine_ls_hydrogen_treatment     constr
_refine_ls_extinction_method      'SHELXL-2018/3 (Sheldrick 2018)'
_refine_ls_extinction_coef        0.000191(18)
_refine_ls_extinction_expression
 'Fc^*^=kFc[1+0.001xFc^2^\l^3^/sin(2\q)]^-1/4^'
_refine_ls_number_reflns          1320
_refine_ls_number_parameters      33
_refine_ls_number_restraints      0
_refine_ls_R_factor_all           0.0275
_refine_ls_R_factor_gt            0.0273
_refine_ls_wR_factor_ref          0.0731
_refine_ls_wR_factor_gt           0.0730
_refine_ls_goodness_of_fit_ref    1.073
_refine_ls_restrained_S_all       1.073
_refine_ls_shift/su_max           0.003
_refine_ls_shift/su_mean          0.000
 
loop_
 _atom_site_label
 _atom_site_type_symbol
 _atom_site_fract_x
 _atom_site_fract_y
 _atom_site_fract_z
 _atom_site_U_iso_or_equiv
 _atom_site_adp_type
 _atom_site_occupancy
 _atom_site_site_symmetry_order  
 _atom_site_calc_flag
 _atom_site_refinement_flags_posn
 _atom_site_refinement_flags_adp
 _atom_site_refinement_flags_occupancy
 _atom_site_disorder_assembly
 _atom_site_disorder_group
Cu1 Cu 0.78345(2) 0.28345(2) 0.500000 0.01431(10) Uani 1 4 d S T P . .
O1 O 0.74377(3) 0.31665(3) 0.44771(3) 0.02589(18) Uani 1 1 d . . . . .
C1 C 0.70363(4) 0.29637(4) 0.43097(5) 0.0203(2) Uani 1 2 d S T P . .
C2 C 0.67860(4) 0.32140(4) 0.38628(5) 0.0205(3) Uani 1 2 d S T P . .
C3 C 0.63527(4) 0.29975(5) 0.36473(4) 0.0213(3) Uani 1 2 d S T P . .
H3 H 0.620601 0.270583 0.379399 0.026 Uiso 1 2 calc R U P . .
 
loop_
 _atom_site_aniso_label
 _atom_site_aniso_U_11
 _atom_site_aniso_U_22
 _atom_site_aniso_U_33
 _atom_site_aniso_U_23
 _atom_site_aniso_U_13
 _atom_site_aniso_U_12
Cu1 0.01543(11) 0.01543(11) 0.01206(13) 0.000 0.000 -0.00588(6)
O1 0.0270(4) 0.0269(4) 0.0237(4) 0.0075(3) -0.0094(3) -0.0072(3)
C1 0.0226(4) 0.0226(4) 0.0158(5) 0.0017(3) -0.0017(3) -0.0010(5)
C2 0.0216(4) 0.0216(4) 0.0185(5) 0.0032(3) -0.0032(3) -0.0026(5)
C3 0.0211(4) 0.0218(6) 0.0211(4) 0.0042(3) -0.0028(4) -0.0042(3)
 
_geom_special_details
;
 All esds (except the esd in the dihedral angle between two l.s. planes)
 are estimated using the full covariance matrix.  The cell esds are taken
 into account individually in the estimation of esds in distances, angles
 and torsion angles; correlations between esds in cell parameters are only
 used when they are defined by crystal symmetry.  An approximate (isotropic)
 treatment of cell esds is used for estimating esds involving l.s. planes.
;
 
loop_
 _geom_bond_atom_site_label_1
 _geom_bond_atom_site_label_2
 _geom_bond_distance
 _geom_bond_site_symmetry_2
 _geom_bond_publ_flag
Cu1 O1 1.9320(7) . ?
Cu1 O1 1.9321(7) 182_545 ?
Cu1 O1 1.9321(7) 85_546 ?
Cu1 O1 1.9321(7) 98_556 ?
Cu1 Cu1 2.4849(5) 169_656 ?
O1 C1 1.2606(9) . ?
C1 C2 1.4974(18) . ?
C2 C3 1.3926(9) . ?
C2 C3 1.3926(9) 10_656 ?
C3 H3 0.9400 . ?
 
loop_
 _geom_angle_atom_site_label_1
 _geom_angle_atom_site_label_2
 _geom_angle_atom_site_label_3
 _geom_angle
 _geom_angle_site_symmetry_1
 _geom_angle_site_symmetry_3
 _geom_angle_publ_flag
O1 Cu1 O1 88.94(5) . 182_545 ?
O1 Cu1 O1 172.87(4) . 85_546 ?
O1 Cu1 O1 90.61(5) 182_545 85_546 ?
O1 Cu1 O1 90.61(5) . 98_556 ?
O1 Cu1 O1 172.87(4) 182_545 98_556 ?
O1 Cu1 O1 88.94(5) 85_546 98_556 ?
O1 Cu1 Cu1 86.43(2) . 169_656 ?
O1 Cu1 Cu1 86.43(2) 182_545 169_656 ?
O1 Cu1 Cu1 86.43(2) 85_546 169_656 ?
O1 Cu1 Cu1 86.43(2) 98_556 169_656 ?
C1 O1 Cu1 120.56(7) . . ?
O1 C1 O1 125.82(12) 109_665 . ?
O1 C1 C2 117.08(6) 109_665 . ?
O1 C1 C2 117.08(6) . . ?
C3 C2 C3 120.16(13) . 10_656 ?
C3 C2 C1 119.87(7) . . ?
C3 C2 C1 119.87(7) 10_656 . ?
C2 C3 C2 119.84(13) . 7_665 ?
C2 C3 H3 120.1 . . ?
C2 C3 H3 120.1 7_665 . ?
 
loop_
 _geom_torsion_atom_site_label_1
 _geom_torsion_atom_site_label_2
 _geom_torsion_atom_site_label_3
 _geom_torsion_atom_site_label_4
 _geom_torsion
 _geom_torsion_site_symmetry_1
 _geom_torsion_site_symmetry_2
 _geom_torsion_site_symmetry_3
 _geom_torsion_site_symmetry_4
 _geom_torsion_publ_flag
Cu1 O1 C1 O1 5.3(2) . . . 109_665 ?
Cu1 O1 C1 C2 -172.88(8) . . . . ?
O1 C1 C2 C3 -0.88(19) 109_665 . . . ?
O1 C1 C2 C3 177.47(13) . . . . ?
O1 C1 C2 C3 -177.46(13) 109_665 . . 10_656 ?
O1 C1 C2 C3 0.89(19) . . . 10_656 ?
C3 C2 C3 C2 0.3(3) 10_656 . . 7_665 ?
C1 C2 C3 C2 -176.31(9) . . . 7_665 ?
 
_refine_diff_density_max    0.450
_refine_diff_density_min   -0.509
_refine_diff_density_rms    0.074

_shelx_res_file
;
TITL Act-HK in Fm-3m
    Act-HK.res
    created by SHELXL-2018/3 at 20:55:27 on 29-Jun-2021
CELL  0.61000  26.2668  26.2668  26.2668   90.000   90.000   90.000
ZERR   16.000   0.0030   0.0030   0.0030    0.000    0.000    0.000
LATT  4
SYMM -X, -Y, Z
SYMM -X, Y, -Z
SYMM X, -Y, -Z
SYMM Z, X, Y
SYMM Z, -X, -Y
SYMM -Z, -X, Y
SYMM -Z, X, -Y
SYMM Y, Z, X
SYMM -Y, Z, -X
SYMM Y, -Z, -X
SYMM -Y, -Z, X
SYMM Y, X, -Z
SYMM -Y, -X, -Z
SYMM Y, -X, Z
SYMM -Y, X, Z
SYMM X, Z, -Y
SYMM -X, Z, Y
SYMM -X, -Z, -Y
SYMM X, -Z, Y
SYMM Z, Y, -X
SYMM Z, -Y, X
SYMM -Z, Y, X
SYMM -Z, -Y, -X
SFAC C H O CU
DISP C          0.0019         0.0011           8.51
DISP H          0.0000         0.0000           0.66
DISP O          0.0074         0.0043          22.01
DISP Cu         0.3373         0.9674        3402.11
UNIT 288 96 192 48
ACTA
OMIT -3 50
L.S. 10
BOND $H
SIZE 0.125 0.117 0.085
TEMP -53.15
LIST 4
FMAP -2
PLAN -10
CONF
WPDB
WGHT    0.043800   19.044201
EXTI    0.000191
FVAR       0.06513
CU1   4    0.783447    0.283447    0.500000    10.25000    0.01543    0.01543 =
         0.01206    0.00000    0.00000   -0.00588
O1    3    0.743775    0.316648    0.447712    11.00000    0.02703    0.02694 =
         0.02370    0.00751   -0.00938   -0.00723
C1    1    0.703629    0.296371    0.430967    10.50000    0.02257    0.02257 =
         0.01578    0.00168   -0.00168   -0.00103
C2    1    0.678597    0.321403    0.386283    10.50000    0.02157    0.02157 =
         0.01848    0.00322   -0.00322   -0.00260
C3    1    0.635266    0.299747    0.364734    10.50000    0.02113    0.02178 =
         0.02113    0.00418   -0.00276   -0.00418
AFIX  43
H3    2    0.620601    0.270583    0.379399    10.50000   -1.20000
AFIX   0
HKLF 4


REM  Act-HK in Fm-3m
REM wR2 = 0.0731, GooF = S = 1.073, Restrained GooF = 1.073 for all data
REM R1 = 0.0273 for 1303 Fo > 4sig(Fo) and 0.0275 for all 1320 data
REM 33 parameters refined using 0 restraints

END

WGHT      0.0438     19.0441

REM Highest difference peak  0.450,  deepest hole -0.509,  1-sigma level  0.074
Q1    1   0.7591  0.2409  0.5000  10.25000  0.05   -0.51
Q2    1   0.7500  0.2500  0.5000  10.12500  0.05   -0.47
Q3    1   0.6566  0.3124  0.3779  11.00000  0.05    0.45
Q4    1   0.6911  0.3089  0.4089  10.50000  0.05    0.40
Q5    1   0.8014  0.3014  0.5000  10.25000  0.05    0.38
Q6    1   0.8001  0.3001  0.5163  10.50000  0.05    0.37
Q7    1   0.8484  0.3484  0.5000  10.25000  0.05    0.35
Q8    1   0.8062  0.2405  0.5000  10.50000  0.05   -0.35
Q9    1   0.0000  0.0000  0.0000  10.02083  0.05    0.34
Q10   1   0.7359  0.2359  0.5000  10.25000  0.05    0.30
;
_shelx_res_checksum   76215

_shelx_hkl_file
;
   2  -2  -2 9173.54  316.64
   3  -3  -3 2803.06   66.01
  -3   3   3 2752.62   64.31
   4  -4  -4 1983.93   45.70
  -4   4   4 1974.86   44.72
   5  -5  -5 5750.43  140.51
  -5   5   5 6095.12  155.96
   6  -6  -6  378.25   10.24
  -6   6   6  365.44    9.83
   7  -7  -7 9055.90  222.71
  -7   7   7 9026.75  300.38
   8  -8  -8 1380.70   34.31
  -8   8   8 1360.47   32.61
   9  -9  -9 1116.37   27.29
  -9   9   9 1110.75   27.83
  10 -10 -10  961.49   24.71
 -10  10  10  967.73   24.70
  11 -11 -11   84.85    2.78
 -11  11  11   86.29    2.82
  12 -12 -12  442.01   12.85
  13 -13 -13    1.03    0.42
 -13  13  13    0.57    0.40
  14 -14 -14  905.84   21.88
 -14  14  14  895.62   22.00
  15 -15 -15  144.39    4.52
 -15  15  15  148.65    8.62
  16 -16 -16 1071.06   27.36
 -16  16  16 1096.85   28.04
  17 -17 -17   56.53    2.38
 -17  17  17   52.97    1.91
  18 -18 -18  205.55    6.58
 -18  18  18  203.26   10.78
  19 -19 -19   10.31    0.89
 -19  19  19   10.29    0.89
  20 -20 -20    3.59    0.71
 -20  20  20    3.27    0.67
  21 -21 -21  177.16    5.63
 -21  21  21  163.58    7.68
  22 -22 -22  154.83    4.84
 -22  22  22  146.73    6.87
  23 -23 -23  269.15    9.16
 -23  23  23  284.81    9.56
  24 -24 -24   -0.44    0.69
 -24  24  24    0.37    0.74
  25 -25 -25   16.23    1.30
 -25  25  25   15.65    1.18
 -26  24  26    0.35    0.62
  26 -24 -26    0.17    0.66
 -25  23  25    0.37    0.62
  25 -23 -25    0.08    0.62
 -24  22  24   -0.17    0.74
  24 -22 -24    0.15    0.62
 -23  21  23    8.69    1.65
  23 -21 -23    8.52    0.84
 -22  20  22   15.74    1.20
  22 -20 -22   15.79    1.23
  21 -19 -21    5.08    0.89
 -20  18  20    1.67    0.52
  20 -18 -20    2.06    0.54
 -19  17  19    4.28    0.74
  19 -17 -19    4.93    0.67
 -18  16  18   64.59    4.23
  18 -16 -18   61.89    3.56
 -17  15  17   16.75    1.30
  17 -15 -17   18.49    0.98
 -16  14  16  209.27    8.54
  16 -14 -16  220.99    6.09
 -15  13  15   11.72    1.01
  15 -13 -15   10.63    0.67
 -14  12  14  187.72    5.52
  14 -12 -14  185.18    5.15
 -13  11  13   51.79    1.91
  13 -11 -13   46.44    1.70
 -12  10  12   97.39    3.19
  12 -10 -12   97.08    3.21
 -11   9  11  271.06    7.56
  11  -9 -11  276.32   11.08
 -10   8  10  360.48    9.75
  10  -8 -10  344.79    9.18
  -9   7   9  519.53   13.97
   9  -7  -9  509.96   13.04
  -8   6   8 1074.43   27.11
   8  -6  -8 1068.41   26.35
  -7   5   7 1558.67   51.87
   7  -5  -7 1571.41   51.91
  -6   4   6  762.25   18.91
   6  -4  -6  777.85   19.32
  -5   3   5 1263.79   29.89
   5  -3  -5 1227.27   28.59
  -4   2   4 1343.28   31.24
   4  -2  -4 1403.03   32.27
  -3   1   3  822.15   18.57
   3  -1  -3  818.89   26.10
  -2   0   2 1762.28   62.72
   1  -3  -1  294.27    7.27
  -1   3   1  291.99    7.05
   2  -4  -2  917.23   21.64
  -2   4   2  873.18   20.61
   3  -5  -3   40.18    1.35
  -3   5   3   40.62    1.32
   4  -6  -4   89.66    2.70
  -4   6   4   89.00    2.83
   5  -7  -5  204.10    5.77
  -5   7   5  201.83    5.90
   6  -8  -6  242.13    6.61
  -6   8   6  238.23    6.68
   7  -9  -7  345.13    9.33
  -7   9   7  339.33    9.38
   8 -10  -8   61.07    2.01
  -8  10   8   60.04    2.16
   9 -11  -9   16.75    0.73
  -9  11   9   16.68    0.89
  10 -12 -10    2.48    0.40
 -10  12  10    1.96    0.52
  11 -13 -11  108.99    4.61
 -11  13  11  106.78    3.59
  12 -14 -12    3.90    0.47
 -12  14  12    5.30    0.56
  13 -15 -13   46.48    1.74
  14 -16 -14   10.54    0.74
 -14  16  14    9.36    0.74
  15 -17 -15   21.91    1.20
 -15  17  15   19.37    1.00
  16 -18 -16   19.38    1.77
 -16  18  16   22.55    1.87
  17 -19 -17    1.99    0.73
 -17  19  17    1.18    0.66
  18 -20 -18   -0.35    0.57
 -18  20  18    0.10    0.59
  19 -21 -19   10.02    1.37
 -19  21  19    9.31    0.93
  20 -22 -20    7.93    0.98
 -20  22  20    4.86    1.05
  21 -23 -21   28.85    1.75
 -21  23  21   26.50    1.62
  22 -24 -22   17.61    1.37
 -22  24  22   18.54    1.81
  23 -25 -23   42.22    3.02
 -23  25  23   44.64    2.41
  24 -26 -24    0.25    0.73
 -24  26  24   -0.27    0.71
  25 -27 -25    2.24    0.83
 -25  27  25    1.89    1.10
 -26  22  26    0.35    0.66
  26 -22 -26    0.25    0.57
 -25  21  25  118.44    4.62
  25 -21 -25  112.84    4.10
 -24  20  24   15.12    1.16
  24 -20 -24   15.40    1.11
 -23  19  23   67.85    4.39
  23 -19 -23   72.44    3.88
 -22  18  22    6.60    1.18
  22 -18 -22    9.45    0.84
  21 -17 -21   55.26    2.65
 -20  16  20   76.38    2.73
  20 -16 -20   76.32    2.56
 -19  15  19    0.19    0.49
  19 -15 -19   -0.05    0.40
 -18  14  18  600.35   22.18
  18 -14 -18  618.37   16.70
 -17  13  17    1.10    0.51
  17 -13 -17    0.86    0.44
 -16  12  16  689.76   17.39
  16 -12 -16  689.29   17.48
 -15  11  15    3.48    0.39
  15 -11 -15    3.21    0.40
 -14  10  14  590.77   15.40
  14 -10 -14  587.87   15.27
 -13   9  13  108.45    3.56
  13  -9 -13  106.50    3.24
  12  -8 -12  369.46    9.97
 -11   7  11 1071.21   26.18
  11  -7 -11 1079.90   26.91
 -10   6  10  188.50    5.23
  10  -6 -10  195.11    5.58
  -9   5   9 4698.99  109.43
   9  -5  -9 4949.95  116.79
  -8   4   8  384.69   14.90
   8  -4  -8  374.60    9.62
  -7   3   7 3464.41  123.62
   7  -3  -7 3196.66   76.47
  -6   2   6   55.25    2.36
   6  -2  -6   49.48    1.50
  -5   1   5  749.09   25.00
   5  -1  -5  692.61   16.63
  -4   0   4 2526.15   93.88
   4   0  -4 2453.80   64.88
  -3  -1   3  861.64   29.69
   3   1  -3  856.28   29.32
  -1  -3   1  297.17    7.30
   1   3  -1  300.45    7.44
   0  -4   0 5411.17  208.89
   0   4   0 5372.94  199.21
   1  -5  -1   12.89    0.56
  -1   5   1   12.13    0.52
   2  -6  -2  275.02    7.39
  -2   6   2  258.73    6.90
   3  -7  -3  884.55   21.47
  -3   7   3  852.84   21.58
   4  -8  -4  137.92    3.93
  -4   8   4  136.05    4.13
   5  -9  -5 3014.08   70.24
  -5   9   5 3121.91   71.91
   6 -10  -6  342.62    9.28
  -6  10   6  356.49    9.82
   7 -11  -7 1376.87   33.52
  -7  11   7 1411.84   34.50
   8 -12  -8   87.50    2.68
  -8  12   8   87.79    2.92
   9 -13  -9  300.66    8.32
  -9  13   9  287.64   11.94
  10 -14 -10  171.44    7.15
 -10  14  10  170.03    4.96
  11 -15 -11    4.61    0.52
 -11  15  11    3.56    0.52
  12 -16 -12  713.17   17.97
 -12  16  12  686.13   23.67
  13 -17 -13   39.31    1.54
 -13  17  13   43.27    1.64
  14 -18 -14  700.96   19.62
 -14  18  14  700.61   28.34
  15 -19 -15    0.32    0.67
 -15  19  15    0.84    0.94
  16 -20 -16  307.60    8.76
 -16  20  16  305.96   11.56
  17 -21 -17   16.80    1.11
 -17  21  17   16.63    1.30
  18 -22 -18   15.67    1.08
 -18  22  18   14.78    1.37
  19 -23 -19  175.34    5.45
 -19  23  19  171.56   10.04
  20 -24 -20   49.97    2.34
 -20  24  20   49.55    2.55
  21 -25 -21  158.49    5.30
 -21  25  21  164.46    5.58
  22 -26 -22    2.04    0.84
 -22  26  22    2.23    1.01
  23 -27 -23   66.63    3.59
 -23  27  23   63.60    4.10
  24 -28 -24    5.23    1.01
 -24  28  24    6.51    1.37
  27 -21 -27    1.87    0.96
 -26  20  26   14.58    1.42
  26 -20 -26   14.47    0.98
 -25  19  25   10.43    1.25
  25 -19 -25   11.98    0.91
 -24  18  24    5.28    1.13
  24 -18 -24    4.42    0.74
 -23  17  23    8.91    1.13
  23 -17 -23    9.09    0.91
  22 -16 -22    8.50    0.79
 -21  15  21   28.34    1.32
  21 -15 -21   31.28    1.45
 -20  14  20   70.60    2.48
  20 -14 -20   71.97    2.68
 -19  13  19  134.69    4.25
  19 -13 -19  139.97    4.39
 -18  12  18  145.35    4.57
  18 -12 -18  116.94    5.35
  17 -11 -17   50.52    1.92
 -16  10  16   30.65    1.77
  16 -10 -16   31.56    1.13
 -15   9  15    5.70    0.42
  15  -9 -15    6.07    0.44
 -14   8  14    0.47    0.35
  14  -8 -14    0.78    0.29
 -13   7  13  153.60    4.72
  13  -7 -13  151.50    4.23
 -12   6  12  106.72    3.22
  12  -6 -12  104.12    4.49
 -11   5  11  300.07    8.42
  11  -5 -11  281.06   10.51
 -10   4  10  129.39    3.73
  10  -4 -10  128.68    3.75
  -9   3   9  233.78    8.91
   9  -3  -9  238.92    6.49
  -8   2   8  342.84   12.43
   8  -2  -8  331.79    8.33
  -7   1   7   84.79    2.40
   7  -1  -7   77.89    2.90
  -6   0   6  867.16   28.41
  -5  -1   5  712.35   23.48
  -4  -2   4 1390.60   33.49
   4   2  -4 1350.80   45.60
  -3  -3   3 2804.45   67.90
   3   3  -3 2837.83   68.79
  -2  -4   2  888.01   30.38
   2   4  -2  874.02   20.33
  -1  -5   1   12.58    0.51
   1   5  -1   12.03    0.47
   0  -6   0  192.94    7.10
   0   6   0  185.72    6.88
   1  -7  -1    2.34    0.35
  -1   7   1    2.56    0.29
   2  -8  -2  611.15   15.40
  -2   8   2  593.53   15.12
   3  -9  -3  179.49    4.86
  -3   9   3  185.87    5.28
   4 -10  -4 1554.42   36.40
  -4  10   4 1514.89   36.76
   5 -11  -5   31.77    1.45
  -5  11   5   31.87    1.21
   6 -12  -6  162.59    4.72
  -6  12   6  151.77    4.71
   7 -13  -7  108.42    3.21
  -7  13   7  102.47    3.48
   8 -14  -8    3.27    0.51
  -8  14   8    4.22    0.71
   9 -15  -9  298.24    8.60
  -9  15   9  302.40    8.52
  10 -16 -10   73.10    2.41
 -10  16  10   69.10    2.45
  11 -17 -11  352.47   12.64
 -11  17  11  325.75   12.72
  12 -18 -12   36.42    1.48
 -12  18  12   40.17    1.94
  13 -19 -13  149.58    7.22
 -13  19  13  146.14    5.16
  14 -20 -14    4.27    0.64
 -14  20  14    2.95    0.89
  15 -21 -15    0.25    0.73
 -15  21  15    0.19    0.84
  16 -22 -16   65.82    2.38
 -16  22  16   66.74    2.85
  17 -23 -17   40.15    1.91
  18 -24 -18   84.03    3.27
 -18  24  18   87.05    3.51
  19 -25 -19   50.88    2.13
 -19  25  19   52.41    2.21
  20 -26 -20   79.71    3.54
 -20  26  20   73.53    3.93
  21 -27 -21   -0.46    0.81
 -21  27  21   -0.02    1.42
  22 -28 -22    0.27    1.01
 -22  28  22    0.05    0.93
  23 -29 -23    5.62    1.08
 -23  29  23    5.25    1.67
  24 -30 -24    4.44    1.15
 -24  30  24    1.33    1.40
 -27  19  27   26.16    1.81
  27 -19 -27   23.38    1.08
 -26  18  26   11.39    1.10
  26 -18 -26    9.55    0.76
 -25  17  25   32.02    1.42
  25 -17 -25   30.72    1.69
 -24  16  24   16.68    0.98
  24 -16 -24   14.78    1.03
 -23  15  23   20.21    1.15
  23 -15 -23   20.07    1.60
 -22  14  22    8.97    1.06
  22 -14 -22    7.03    0.67
 -21  13  21    5.47    0.51
  21 -13 -21    5.23    0.66
 -20  12  20   94.69    3.27
  20 -12 -20   99.12    4.77
 -19  11  19    4.81    0.69
  19 -11 -19    5.38    0.49
 -18  10  18  137.71    6.21
  18 -10 -18  140.34    4.62
 -17   9  17    2.31    0.52
  17  -9 -17    2.70    0.39
 -16   8  16   79.52    2.53
  16  -8 -16   77.57    2.60
 -15   7  15    9.26    0.51
  15  -7 -15    8.79    0.44
 -14   6  14   32.93    1.23
  14  -6 -14   32.68    1.20
 -13   5  13  257.75    7.59
  13  -5 -13  231.89    6.16
 -12   4  12  233.84    6.46
  12  -4 -12  226.78    6.53
 -11   3  11 1333.67   46.15
  11  -3 -11 1373.46   32.42
 -10   2  10  303.11   11.44
  10  -2 -10  294.34    7.49
  -9   1   9 1088.81   25.88
  -8   0   8  376.71   12.55
   8   0  -8  375.65   13.23
  -7  -1   7   79.51    3.09
   7   1  -7   81.43    3.02
  -6  -2   6   48.87    1.43
  -5  -3   5 1224.60   27.85
   5   3  -5 1202.35   39.42
  -4  -4   4 1927.50   44.45
   4   4  -4 1891.74   43.34
  -3  -5   3   39.69    1.30
   3   5  -3   38.60    1.62
  -2  -6   2  261.65    6.82
   2   6  -2  264.55    6.90
  -1  -7   1    2.33    0.24
   1   7  -1    2.46    0.32
   0  -8   0  394.44   15.15
   0   8   0  412.75   16.45
  -1   9   1   49.55    2.55
   2 -10  -2  532.30   13.60
  -2  10   2  544.21   13.75
   3 -11  -3  749.39   18.94
  -3  11   3  802.13   19.96
   4 -12  -4   81.19    2.45
  -4  12   4   83.34    2.56
   5 -13  -5  552.15   14.25
  -5  13   5  522.13   13.61
   6 -14  -6   69.38    2.36
  -6  14   6   67.60    2.31
   7 -15  -7  110.11    3.32
  -7  15   7  111.90    3.31
   8 -16  -8   22.66    1.35
  -8  16   8   23.28    1.75
   9 -17  -9    3.58    0.54
  10 -18 -10  234.38    9.21
 -10  18  10  218.14    7.32
  11 -19 -11   82.34    3.04
 -11  19  11   79.35    2.94
  12 -20 -12  284.20    8.79
 -12  20  12  271.40    9.01
  13 -21 -13   24.97    1.38
 -13  21  13   26.70    1.50
  14 -22 -14  107.46    3.64
 -14  22  14  107.19    3.90
  15 -23 -15   -0.08    0.69
 -15  23  15    0.94    0.64
  16 -24 -16    1.59    0.89
 -16  24  16    1.20    0.88
  17 -25 -17   96.22    3.58
 -17  25  17   96.92    5.70
  18 -26 -18   42.39    1.91
  19 -27 -19   62.38    2.63
 -19  27  19   67.97    3.05
  20 -28 -20    2.26    0.93
 -20  28  20    2.24    1.15
  21 -29 -21   29.76    2.02
 -21  29  21   27.18    2.92
  22 -30 -22    2.58    0.98
 -22  30  22    2.97    1.97
  23 -31 -23    0.22    1.03
 -23  31  23    0.35    0.96
  27 -17 -27    3.46    0.46
  26 -16 -26   26.42    1.16
 -25  15  25    4.98    0.67
  25 -15 -25    5.20    0.56
 -24  14  24    5.28    0.71
  24 -14 -24    7.02    0.74
 -23  13  23   82.68    4.28
  23 -13 -23   75.10    2.83
 -22  12  22   14.74    0.84
  22 -12 -22   15.52    0.81
 -21  11  21  214.53   11.57
  21 -11 -21  241.81    8.18
 -20  10  20    0.03    0.34
  20 -10 -20    0.19    0.24
 -19   9  19  321.90   13.95
  19  -9 -19  312.84   12.15
 -18   8  18   17.49    1.21
  18  -8 -18   16.35    1.10
 -17   7  17  132.75    5.40
  17  -7 -17  124.97    5.57
 -16   6  16  246.01    6.97
  16  -6 -16  234.69    6.44
 -15   5  15   24.63    0.98
  15  -5 -15   23.55    1.05
 -14   4  14  915.32   22.22
  14  -4 -14  923.23   22.62
 -13   3  13   47.40    2.55
  13  -3 -13   43.79    2.06
 -11   1  11   19.84    1.03
  11  -1 -11   19.06    0.73
  -9  -1   9 1064.95   34.99
   9   1  -9 1089.29   36.76
  -8  -2   8  331.91   11.39
   8   2  -8  336.01   11.47
  -7  -3   7 3258.99  116.58
   7   3  -7 3172.67  112.92
  -6  -4   6  777.61   27.24
   6   4  -6  772.13   26.74
  -5  -5   5 6058.46  159.35
   5   5  -5 5797.58  208.34
  -4  -6   4   92.71    2.94
   4   6  -4   94.37    3.53
  -3  -7   3  844.25   30.43
   3   7  -3  848.69   21.02
  -2  -8   2  591.80   14.69
   2   8  -2  606.22   20.70
  -1  -9   1   50.49    1.75
   1   9  -1   49.66    1.65
   0 -10   0 1148.66   28.37
   0  10   0 1129.49   39.68
   1 -11  -1   32.63    1.65
  -1  11   1   31.87    1.70
   2 -12  -2 1085.08   25.78
  -2  12   2 1092.06   38.73
   3 -13  -3   86.19    2.72
  -3  13   3   86.61    2.73
   4 -14  -4  864.76   21.14
  -4  14   4  840.32   20.99
   5 -15  -5  264.63    7.36
  -5  15   5  264.34   10.64
   6 -16  -6   58.10    2.36
  -6  16   6   63.46    2.33
   7 -17  -7 1034.15   24.63
  -7  17   7 1052.50   25.76
   8 -18  -8  169.76    4.71
  -8  18   8  168.56    4.76
   9 -19  -9  960.38   24.68
  -9  19   9  946.02   22.59
  10 -20 -10  207.49    5.94
 -10  20  10  201.24    6.38
  11 -21 -11  772.25   20.11
 -11  21  11  813.80   21.53
  12 -22 -12    3.56    0.71
 -12  22  12    3.63    0.67
  13 -23 -13   83.52    2.68
 -13  23  13   83.96    3.15
  14 -24 -14  165.27    5.47
 -14  24  14  163.23    5.99
  15 -25 -15   10.12    1.01
 -15  25  15   10.09    1.00
  16 -26 -16  179.52    5.87
 -16  26  16  195.08    6.12
  17 -27 -17   48.48    3.17
 -17  27  17   42.46    2.77
  18 -28 -18  113.75    4.72
 -18  28  18  112.74    4.00
  19 -29 -19   18.94    1.74
 -19  29  19   19.59    2.18
  20 -30 -20    6.55    1.27
 -20  30  20    8.03    1.55
  21 -31 -21   45.33    2.38
 -21  31  21   43.91    2.29
  22 -32 -22    4.69    1.37
 -22  32  22    4.82    1.82
  23 -33 -23   41.45    2.38
 -23  33  23   45.18    2.85
  26 -14 -26    5.77    0.66
  25 -13 -25    0.51    0.25
 -24  12  24   -0.12    0.37
  24 -12 -24    0.15    0.25
  23 -11 -23    6.16    0.49
  22 -10 -22   26.23    1.35
  21  -9 -21   31.12    1.30
 -20   8  20    0.69    0.35
  20  -8 -20    0.88    0.25
  19  -7 -19   48.70    1.86
  18  -6 -18    1.32    0.22
  17  -5 -17   44.57    1.69
  16  -4 -16    2.99    0.25
  15  -3 -15   89.64    4.13
  14  -2 -14  226.79    8.84
  13  -1 -13   57.83    2.67
 -11  -1  11   19.77    0.94
 -10  -2  10  306.08   10.93
  10   2 -10  303.03   10.73
  -9  -3   9  244.32    8.92
   9   3  -9  238.01    8.52
  -8  -4   8  361.77    9.03
   8   4  -8  380.93   13.65
  -7  -5   7 1582.78   37.77
   7   5  -7 1534.97   51.08
  -6  -6   6  358.78   13.87
   6   6  -6  366.62    9.60
  -5  -7   5  205.27    5.80
   5   7  -5  204.00    7.51
  -4  -8   4  134.21    4.12
   4   8  -4  137.10    4.00
  -3  -9   3  176.86    5.16
   3   9  -3  183.57    7.37
  -2 -10   2  543.50   13.80
   2  10  -2  537.93   13.77
  -1 -11   1   30.52    1.21
   1  11  -1   32.36    1.23
   0 -12   0  596.59   14.96
   0  12   0  581.24   20.72
   1 -13  -1   65.23    3.00
  -1  13   1   67.24    2.99
   2 -14  -2    0.84    0.40
  -2  14   2    0.94    0.44
   3 -15  -3   26.40    1.30
  -3  15   3   26.35    1.08
   4 -16  -4  145.35    4.34
  -4  16   4  150.26    4.25
   5 -17  -5   11.08    0.66
  -5  17   5   10.37    0.62
   6 -18  -6  108.32    3.24
  -6  18   6  112.47    3.22
   7 -19  -7  165.88    4.64
  -7  19   7  175.93    7.34
   8 -20  -8  133.05    4.23
  -8  20   8  130.49    4.39
   9 -21  -9   89.07    2.90
  -9  21   9   91.99    3.27
  10 -22 -10   56.29    2.73
 -10  22  10   52.85    2.26
  11 -23 -11   71.93    2.88
 -11  23  11   76.18    2.72
  12 -24 -12    6.19    0.81
 -12  24  12    5.65    0.84
  13 -25 -13   14.20    1.03
 -13  25  13   14.02    1.06
  14 -26 -14   33.49    2.14
 -14  26  14   31.02    1.89
  15 -27 -15   32.59    1.74
 -15  27  15   30.37    1.62
  16 -28 -16   29.20    1.67
 -16  28  16   31.43    1.70
  17 -29 -17    3.12    1.10
 -17  29  17    2.55    1.05
  18 -30 -18    1.38    0.94
 -18  30  18    1.55    1.18
  19 -31 -19   -1.03    1.01
 -19  31  19    0.89    1.00
  20 -32 -20    0.98    1.48
  21 -33 -21    0.98    1.11
 -21  33  21    1.72    1.20
  22 -34 -22    0.67    1.23
 -22  34  22    1.33    1.20
 -11  -3  11 1430.50   47.66
 -10  -4  10  123.60    3.48
  10   4 -10  126.00    3.53
  -9  -5   9 4871.92  176.89
   9   5  -9 4752.38  114.44
  -8  -6   8 1054.04   26.47
   8   6  -8 1073.47   36.78
  -7  -7   7 8924.25  235.04
  -6  -8   6  236.86    6.66
   6   8  -6  241.30    9.03
  -5  -9   5 3044.03   69.72
   5   9  -5 3059.48   71.00
  -4 -10   4 1464.78   35.19
   4  10  -4 1485.27   35.49
  -3 -11   3  779.64   19.40
  -2 -12   2 1101.17   26.27
   2  12  -2 1127.42   27.36
  -1 -13   1   66.40    2.19
   1  13  -1   69.28    3.26
   0 -14   0 1251.19   30.53
   0  14   0 1296.23   31.92
   1 -15  -1    0.91    0.57
  -1  15   1    0.91    0.54
   2 -16  -2 1729.22   40.03
  -2  16   2 1729.52   41.72
   3 -17  -3  139.43    4.05
  -3  17   3  140.96    4.08
   4 -18  -4  535.27   14.07
  -4  18   4  554.09   14.76
   5 -19  -5  694.11   17.31
  -5  19   5  671.42   16.67
   6 -20  -6   21.93    1.21
   7 -21  -7 1689.59   43.30
  -7  21   7 1697.30   47.42
   8 -22  -8  900.00   21.81
  -8  22   8  871.21   22.86
   9 -23  -9 1584.50   40.37
  -9  23   9 1591.48   54.05
  10 -24 -10    8.70    0.94
 -10  24  10    7.91    0.89
  11 -25 -11  316.07    8.70
 -11  25  11  319.46   12.82
  12 -26 -12  228.13    6.82
 -12  26  12  233.91    7.07
  13 -27 -13    1.60    0.81
 -13  27  13    1.33    0.83
  14 -28 -14  422.88   12.50
 -14  28  14  432.70   23.13
  15 -29 -15   85.93    3.10
 -15  29  15   86.03    3.21
  16 -30 -16  175.43    6.26
 -16  30  16  175.54    5.60
  17 -31 -17   27.72    2.06
 -17  31  17   28.43    2.38
  18 -32 -18   41.87    2.43
 -18  32  18   38.21    2.46
  19 -33 -19   86.93    3.98
 -19  33  19   81.07    3.59
  20 -34 -20    0.66    1.15
 -20  34  20    1.11    1.59
  21 -35 -21   62.91    3.85
 -21  35  21   69.89    5.33
  22 -36 -22    5.53    1.75
 -22  36  22    5.84    2.43
 -11  -5  11  288.10    7.89
  11   5 -11  292.16   11.32
 -10  -6  10  188.90    5.13
  10   6 -10  188.06    5.08
  -9  -7   9  519.44   12.97
   9   7  -9  510.89   13.26
  -8  -8   8 1365.70   32.91
   8   8  -8 1354.08   33.20
  -7  -9   7  352.10    9.23
   7   9  -7  337.30   12.45
  -6 -10   6  354.09    9.48
   6  10  -6  350.48   14.05
  -5 -11   5   31.28    1.21
   5  11  -5   30.26    1.06
  -4 -12   4   85.22    4.47
   4  12  -4   85.43    2.61
  -3 -13   3   83.13    2.75
   3  13  -3   84.94    2.80
  -2 -14   2    1.18    0.42
   2  14  -2    0.88    0.40
  -1 -15   1    0.84    0.37
   1  15  -1    0.17    0.39
   0 -16   0 1125.65   27.43
   0  16   0 1116.15   39.29
   1 -17  -1   38.34    2.09
  -1  17   1   33.84    1.92
   2 -18  -2   64.37    2.13
  -2  18   2   65.08    2.34
   3 -19  -3   57.25    1.94
  -3  19   3   51.55    2.53
   4 -20  -4   10.81    0.73
  -4  20   4   11.50    0.83
   5 -21  -5   64.88    2.78
  -5  21   5   70.08    2.77
   6 -22  -6    2.06    0.64
  -6  22   6    2.07    0.67
   7 -23  -7    5.09    1.43
  -7  23   7    6.82    1.00
   8 -24  -8  126.59    4.27
  -8  24   8  122.52    3.90
   9 -25  -9  190.10    6.07
  -9  25   9  196.53    8.43
  10 -26 -10   17.83    1.82
 -10  26  10   16.57    1.28
  11 -27 -11   71.83    2.83
 -11  27  11   74.65    2.92
  12 -28 -12   64.12    2.68
 -12  28  12   65.47    2.88
  13 -29 -13    0.62    0.88
 -13  29  13    1.30    1.01
  14 -30 -14   60.04    2.51
 -14  30  14   57.39    2.41
  15 -31 -15    1.55    1.21
  16 -32 -16    8.57    1.20
 -16  32  16    6.61    1.21
  17 -33 -17    7.79    1.40
  18 -34 -18    0.35    1.08
 -18  34  18    0.25    1.32
  19 -35 -19   25.71    2.09
 -19  35  19   25.54    2.13
  20 -36 -20    0.98    1.33
 -20  36  20    0.22    1.38
 -13  -5  13  240.44    9.41
 -12  -6  12  106.90    3.17
  12   6 -12  108.94    4.44
 -11  -7  11 1087.20   26.11
  11   7 -11 1065.10   35.56
 -10  -8  10  340.31    9.11
  10   8 -10  355.00   13.51
  -9  -9   9 1094.56   27.11
   9   9  -9 1101.36   37.77
  -8 -10   8   59.16    1.94
   8  10  -8   57.37    1.97
  -7 -11   7 1308.34   31.43
   7  11  -7 1361.37   33.50
  -6 -12   6  153.19    4.69
   6  12  -6  152.08    4.44
  -5 -13   5  523.46   13.83
   5  13  -5  536.25   13.56
  -4 -14   4  844.97   20.88
   4  14  -4  814.04   20.60
  -3 -15   3   23.94    0.94
   3  15  -3   24.04    1.55
  -2 -16   2 1727.55   41.26
   2  16  -2 1767.60   60.07
  -1 -17   1   37.06    1.55
   1  17  -1   36.12    1.38
   0 -18   0 1260.44   30.82
   0  18   0 1234.15   29.67
   1 -19  -1  103.60    4.27
  -1  19   1  109.65    4.72
   2 -20  -2  789.95   19.42
  -2  20   2  812.53   19.50
   3 -21  -3  635.37   16.16
  -3  21   3  662.33   16.70
   4 -22  -4   35.97    1.65
  -4  22   4   38.34    1.72
   5 -23  -5 1568.86   37.57
  -5  23   5 1491.19   53.37
   6 -24  -6   35.54    1.50
  -6  24   6   35.83    1.89
   7 -25  -7  523.86   13.73
  -7  25   7  559.44   15.60
   8 -26  -8   58.82    2.28
  -8  26   8   60.98    2.51
   9 -27  -9  437.10   12.31
  -9  27   9  448.73   17.41
  10 -28 -10  220.75    6.44
 -10  28  10  214.65    7.25
  11 -29 -11   60.88    2.56
 -11  29  11   63.68    2.77
  12 -30 -12  435.60   12.03
 -12  30  12  445.74   19.48
  13 -31 -13    6.71    1.13
 -13  31  13    5.42    1.10
  14 -32 -14  127.16    4.57
 -14  32  14  124.58    6.43
  15 -33 -15    3.58    1.23
 -15  33  15    4.12    1.25
  16 -34 -16  125.34    5.03
 -16  34  16  118.42    6.55
  17 -35 -17   22.50    1.87
 -17  35  17   24.88    2.14
  18 -36 -18   21.05    2.36
 -18  36  18   19.57    3.68
  19 -37 -19   55.91    3.22
 -19  37  19   54.76    3.27
 -14  -6  14   29.93    1.50
 -13  -7  13  146.68    4.15
  13   7 -13  150.34    6.04
 -12  -8  12  376.17   10.17
  12   8 -12  356.13   13.09
 -11  -9  11  271.38    7.37
  11   9 -11  258.32    6.70
 -10 -10  10  978.73   35.46
  10  10 -10  948.28   23.60
  -9 -11   9   15.89    1.10
   9  11  -9   17.06    0.89
  -8 -12   8   82.66    2.87
   8  12  -8   83.98    2.82
  -7 -13   7  104.10    3.31
   7  13  -7  106.85    3.44
  -6 -14   6   67.43    2.33
   6  14  -6   71.22    2.21
  -5 -15   5  252.43    7.56
   5  15  -5  247.10   10.02
  -4 -16   4  141.48    4.44
   4  16  -4  145.35    4.45
  -3 -17   3  139.92    4.22
   3  17  -3  138.03    4.22
  -2 -18   2   72.86    3.39
   2  18  -2   67.39    2.28
  -1 -19   1  117.66    3.66
   1  19  -1  121.36    5.79
   0 -20   0  116.82    4.28
   0  20   0  123.37    4.25
   1 -21  -1   76.25    3.39
  -1  21   1   69.76    3.69
   2 -22  -2   99.55    6.46
  -2  22   2   96.29    4.28
   3 -23  -3  227.97    6.60
  -3  23   3  233.63    9.40
   4 -24  -4  102.08    3.53
  -4  24   4   98.08    3.66
   5 -25  -5  132.32    4.22
  -5  25   5  137.47    4.66
   6 -26  -6  193.02    6.61
  -6  26   6  191.76    5.85
   7 -27  -7    3.04    0.96
  -7  27   7    2.40    0.89
   8 -28  -8    2.26    0.76
  -8  28   8    2.21    1.30
   9 -29  -9   18.15    1.30
  -9  29   9   19.10    1.42
  10 -30 -10   70.83    4.42
 -10  30  10   66.58    2.75
  11 -31 -11   43.30    2.23
 -11  31  11   38.26    1.97
  12 -32 -12   54.35    2.31
 -12  32  12   54.37    2.48
  13 -33 -13    6.85    1.52
 -13  33  13    8.87    2.83
  14 -34 -14   12.96    1.48
 -14  34  14   11.91    1.57
  15 -35 -15    0.71    1.37
 -15  35  15    2.90    1.47
  16 -36 -16   16.55    1.70
 -16  36  16   15.77    1.87
  17 -37 -17   14.36    1.86
 -17  37  17   14.76    2.73
  18 -38 -18   12.26    2.77
 -18  38  18   12.06    2.63
 -15  -7  15    8.25    0.44
 -14  -8  14    0.66    0.29
  14   8 -14    0.49    0.29
 -13  -9  13  102.23    3.15
  13   9 -13  105.33    4.59
 -12 -10  12   97.67    4.40
  12  10 -12   93.78    2.75
 -11 -11  11   75.90    2.85
 -10 -12  10    2.06    0.30
  10  12 -10    2.99    0.37
  -9 -13   9  289.40    8.03
   9  13  -9  300.21    8.54
  -8 -14   8    3.36    0.40
   8  14  -8    3.83    0.47
  -7 -15   7  109.18    3.56
   7  15  -7  110.95    3.49
  -6 -16   6   56.28    2.28
   6  16  -6   61.20    2.06
  -5 -17   5   11.15    0.71
   5  17  -5   10.93    0.66
  -4 -18   4  536.31   13.88
   4  18  -4  556.86   14.24
  -3 -19   3   57.39    1.97
   3  19  -3   61.15    2.94
  -2 -20   2  787.62   19.47
   2  20  -2  821.53   20.51
  -1 -21   1   65.64    2.36
   1  21  -1   68.64    2.33
   0 -22   0  468.68   15.08
   0  22   0  455.56   15.10
   1 -23  -1   73.48    3.10
   2 -24  -2    5.48    1.03
  -2  24   2    8.33    0.94
   3 -25  -3  516.26   14.17
  -3  25   3  512.48   13.53
   4 -26  -4   12.60    1.03
  -4  26   4   12.35    1.06
   5 -27  -5  244.49    7.56
  -5  27   5  243.27    6.92
   6 -28  -6    3.07    0.89
  -6  28   6    4.71    0.89
   7 -29  -7  120.77    4.35
  -7  29   7  116.06    6.60
   8 -30  -8   95.16    3.59
  -8  30   8   80.75    3.21
   9 -31  -9    4.22    1.37
  -9  31   9    1.67    2.11
  10 -32 -10  167.50    5.75
 -10  32  10  163.85    5.63
  11 -33 -11    5.84    1.20
 -11  33  11    4.55    1.59
  12 -34 -12   53.04    2.46
 -12  34  12   44.13    2.46
  13 -35 -13    5.69    1.28
 -13  35  13    5.13    1.42
  14 -36 -14   58.96    3.42
 -14  36  14   63.92    4.59
  15 -37 -15    1.72    1.28
 -15  37  15    1.92    1.30
  16 -38 -16   19.26    1.99
 -16  38  16   17.53    3.34
 -16  -8  16   82.73    3.73
 -15  -9  15    4.50    0.35
  15   9 -15    4.89    0.52
 -14 -10  14  570.31   14.47
  14  10 -14  541.59   13.82
 -13 -11  13   47.74    1.67
  13  11 -13   49.43    2.67
 -12 -12  12  419.51   11.86
  12  12 -12  407.80   11.88
 -11 -13  11  105.92    3.85
  11  13 -11  102.68    3.26
 -10 -14  10  165.73    4.88
  10  14 -10  161.37    4.79
  -9 -15   9  293.33    8.42
   9  15  -9  289.53    7.96
  -8 -16   8   22.59    1.06
   8  16  -8   23.74    1.25
  -7 -17   7  975.58   23.57
   7  17  -7  997.51   24.78
  -6 -18   6  107.10    3.31
   6  18  -6  107.14    3.39
  -5 -19   5  673.38   24.48
   5  19  -5  667.47   24.98
  -4 -20   4   11.57    0.83
   4  20  -4   10.78    0.76
  -3 -21   3  614.01   15.25
   3  21  -3  647.30   17.56
  -2 -22   2   89.86    5.75
   2  22  -2   87.62    3.78
  -1 -23   1   69.76    2.36
   1  23  -1   72.30    2.72
   0 -24   0  501.92   13.65
   0  24   0  475.35   17.06
   1 -25  -1   36.25    1.69
  -1  25   1   37.92    2.24
   2 -26  -2  655.68   24.31
  -2  26   2  663.00   17.46
   3 -27  -3   61.62    2.56
  -3  27   3   60.02    3.63
   4 -28  -4  362.27   10.64
  -4  28   4  385.48   11.15
   5 -29  -5   69.92    2.85
  -5  29   5   69.87    2.72
   6 -30  -6   75.58    2.95
  -6  30   6   76.89    3.41
   7 -31  -7  221.56    7.19
  -7  31   7  224.14    7.52
   8 -32  -8   17.83    1.38
  -8  32   8   19.10    1.50
   9 -33  -9  281.21    8.91
  -9  33   9  292.63    9.19
  10 -34 -10   12.70    1.84
 -10  34  10   11.49    2.50
  11 -35 -11   52.77    2.58
 -11  35  11   53.95    2.41
  12 -36 -12   17.71    1.86
 -12  36  12   16.60    1.72
  13 -37 -13   24.60    2.16
 -13  37  13   26.22    2.53
  14 -38 -14   57.81    2.80
 -14  38  14   54.30    4.10
  15 -39 -15    5.01    1.72
 -15  39  15    4.20    2.77
 -17  -9  17    2.38    0.25
 -16 -10  16   30.47    1.25
 -15 -11  15    3.31    0.54
  15  11 -15    3.90    0.61
 -14 -12  14  180.50    7.29
  14  12 -14  180.66    8.99
 -13 -13  13    1.05    0.34
  13  13 -13    0.67    0.46
 -12 -14  12    4.52    0.76
  12  14 -12    4.05    0.76
 -11 -15  11    3.24    0.46
  11  15 -11    2.95    0.73
 -10 -16  10   72.47    2.45
  -9 -17   9    3.48    0.56
   9  17  -9    3.66    0.64
  -8 -18   8  165.37    4.82
   8  18  -8  168.58    7.59
  -7 -19   7  156.23    4.54
   7  19  -7  172.78    7.02
  -6 -20   6   18.08    0.89
   6  20  -6   20.55    1.05
  -5 -21   5   63.11    2.31
   5  21  -5   65.49    2.33
  -4 -22   4   35.39    1.94
  -3 -23   3  211.27    6.46
   3  23  -3  206.80    5.95
  -2 -24   2    4.49    0.78
   2  24  -2    5.45    0.71
  -1 -25   1   36.45    1.82
   1  25  -1   36.44    1.79
   0 -26   0  242.40    6.92
   0  26   0  233.47    6.38
   1 -27  -1   42.16    1.86
  -1  27   1   45.82    3.26
   2 -28  -2  202.69    9.70
  -2  28   2  206.03    6.17
   3 -29  -3   33.25    1.84
  -3  29   3   30.77    1.64
   4 -30  -4   69.92    2.72
  -4  30   4   71.14    3.48
   5 -31  -5    3.22    1.03
  -5  31   5    4.05    1.20
   6 -32  -6    4.86    1.06
  -6  32   6    5.28    1.74
   7 -33  -7    5.63    1.16
  -7  33   7    6.31    1.18
   8 -34  -8    6.85    1.11
  -8  34   8    7.39    1.87
   9 -35  -9   15.60    1.70
  -9  35   9   12.45    1.97
  10 -36 -10    2.70    1.23
 -10  36  10    2.82    1.13
  11 -37 -11    0.10    1.27
 -11  37  11    0.37    1.27
  12 -38 -12    4.35    1.52
 -12  38  12    3.76    1.54
  13 -39 -13   -0.35    1.38
 -13  39  13    0.84    1.72
 -18 -10  18  134.62    4.50
 -17 -11  17   49.66    1.89
  17  11 -17   48.72    1.92
 -16 -12  16  673.23   17.54
  16  12 -16  700.59   28.48
 -15 -13  15   10.88    0.91
  15  13 -15   10.07    0.62
 -14 -14  14  862.25   21.26
 -13 -15  13   42.95    1.60
 -12 -16  12  660.44   17.97
  12  16 -12  659.22   16.75
 -11 -17  11  333.78    8.77
  11  17 -11  335.55    9.03
 -10 -18  10  224.08    6.01
  10  18 -10  214.77    5.94
  -9 -19   9  898.87   21.69
   9  19  -9  953.92   23.03
  -8 -20   8  129.14    4.22
   8  20  -8  130.67    5.94
  -7 -21   7 1645.35   38.68
   7  21  -7 1591.75   37.80
  -6 -22   6    1.35    0.62
  -5 -23   5 1467.64   34.58
   5  23  -5 1458.89   37.60
  -4 -24   4   93.44    3.04
   4  24  -4  101.32    3.54
  -3 -25   3  488.67   13.26
   3  25  -3  512.48   13.55
  -2 -26   2  661.00   24.31
   2  26  -2  667.91   16.94
  -1 -27   1   44.40    1.94
   1  27  -1   43.20    2.83
   0 -28   0 1345.93   35.71
   0  28   0 1449.78   36.91
   1 -29  -1   24.78    1.62
  -1  29   1   24.02    2.06
   2 -30  -2  822.81   29.17
  -2  30   2  790.50   22.42
   3 -31  -3   25.57    1.64
   4 -32  -4  228.23    6.66
  -4  32   4  224.31    7.68
   5 -33  -5  268.06    7.81
  -5  33   5  271.99    9.19
   6 -34  -6    4.10    1.01
  -6  34   6    5.67    1.18
   7 -35  -7  346.57   10.27
  -7  35   7  342.06   11.50
   8 -36  -8    1.65    1.11
  -8  36   8   -0.15    1.16
   9 -37  -9  195.75    6.07
  -9  37   9  181.80    7.05
  10 -38 -10    0.32    1.75
 -10  38  10   -0.74    1.62
  11 -39 -11   68.44    3.66
 -11  39  11   63.14    4.93
  12 -40 -12   30.57    2.24
 -12  40  12   31.80    2.23
 -19 -11  19    4.47    0.34
 -18 -12  18  141.35    4.82
 -17 -13  17    1.05    0.29
  17  13 -17    1.87    0.57
 -16 -14  16  232.80    7.30
  16  14 -16  232.41    6.90
 -15 -15  15  151.61    4.42
  15  15 -15  150.76    6.04
 -14 -16  14    9.82    0.67
  14  16 -14    8.77    0.64
 -13 -17  13   40.67    1.43
  13  17 -13   43.14    2.06
 -12 -18  12   35.41    1.45
  12  18 -12   36.96    1.32
 -11 -19  11   80.28    2.72
  11  19 -11   84.40    4.12
 -10 -20  10  203.18    6.34
  10  20 -10  194.23    7.78
  -9 -21   9   79.46    2.60
   9  21  -9   83.17    3.76
  -8 -22   8  787.25   22.72
   8  22  -8  755.90   24.55
  -7 -23   7    5.28    0.73
   7  23  -7    6.90    0.73
  -6 -24   6   33.69    1.55
   6  24  -6   35.44    2.28
  -5 -25   5  131.14    4.00
   5  25  -5  130.45    4.07
  -4 -26   4   12.08    0.96
   4  26  -4   13.39    1.35
  -3 -27   3   62.08    2.43
   3  27  -3   59.23    2.34
  -2 -28   2  190.35    6.14
   2  28  -2  199.35    6.14
  -1 -29   1   22.99    1.65
   1  29  -1   23.97    2.14
   0 -30   0  179.00    6.46
   0  30   0  187.13    5.90
   1 -31  -1    7.30    1.05
  -1  31   1    9.40    1.60
   2 -32  -2   75.09    3.85
  -2  32   2   80.18    4.99
   3 -33  -3    4.08    1.11
  -3  33   3    3.04    1.06
   4 -34  -4   -0.17    1.16
  -4  34   4   -0.20    1.13
   5 -35  -5   15.79    1.69
  -5  35   5   18.27    1.89
   6 -36  -6   -0.93    1.18
  -6  36   6    0.62    1.35
   7 -37  -7    0.67    1.21
  -7  37   7    1.74    1.16
   8 -38  -8   67.78    3.34
  -8  38   8   69.10    4.84
   9 -39  -9    2.28    1.52
  -9  39   9    1.40    1.91
  10 -40 -10    2.94    1.72
 -10  40  10    0.96    1.62
 -20 -12  20   68.61    2.72
 -19 -13  19  130.65    4.47
 -18 -14  18  574.05   15.65
  18  14 -18  577.95   15.38
 -17 -15  17   16.36    0.89
  17  15 -17   16.52    0.83
 -16 -16  16 1148.12   42.17
  16  16 -16 1189.26   29.42
 -15 -17  15   23.28    1.03
  15  17 -15   22.50    1.06
 -14 -18  14  741.29   19.33
  14  18 -14  744.30   27.95
 -13 -19  13  129.73    4.74
  13  19 -13  139.65    4.52
 -12 -20  12  249.45    7.27
  12  20 -12  256.13    7.09
 -11 -21  11  672.55   19.50
  11  21 -11  685.00   25.69
 -10 -22  10   45.85    2.07
  10  22 -10   45.51    2.07
  -9 -23   9 1409.73   35.49
   9  23  -9 1294.38   33.91
  -8 -24   8  112.49    3.69
   8  24  -8  112.99    3.98
  -7 -25   7  498.76   13.56
   7  25  -7  511.16   13.60
  -6 -26   6  190.76    6.19
   6  26  -6  180.06    7.14
  -5 -27   5  236.54    7.73
   5  27  -5  223.50    6.55
  -4 -28   4  345.69   10.48
   4  28  -4  358.58   10.48
  -3 -29   3   34.30    1.81
   3  29  -3   28.43    2.31
  -2 -30   2  785.26   30.65
   2  30  -2  824.97   20.99
  -1 -31   1    9.23    1.15
   1  31  -1    9.26    1.13
   0 -32   0  403.26   11.54
   0  32   0  390.63   10.54
   1 -33  -1    1.87    0.94
  -1  33   1    2.51    1.45
   2 -34  -2  236.88    7.52
  -2  34   2  208.91    6.65
   3 -35  -3   62.16    2.87
  -3  35   3   56.53    4.32
   4 -36  -4   15.47    1.50
  -4  36   4   17.02    1.67
   5 -37  -5  292.40    8.92
  -5  37   5  274.90   14.63
   6 -38  -6    6.09    1.52
  -6  38   6    4.94    1.48
   7 -39  -7  207.24    7.62
  -7  39   7  227.20    7.89
   8 -40  -8   -1.15    1.42
  -8  40   8    0.88    1.43
   9 -41  -9   75.20    4.27
  -9  41   9   82.00    4.28
 -20 -14  20   64.05    2.48
 -19 -15  19    0.03    0.27
  19  15 -19    0.22    0.52
 -18 -16  18   66.77    2.24
  18  16 -18   64.42    2.24
 -17 -17  17   57.31    2.04
  17  17 -17   59.72    2.06
 -16 -18  16   23.41    1.23
  16  18 -16   23.14    1.50
 -15 -19  15    1.37    0.49
  15  19 -15    1.37    0.47
 -14 -20  14    4.69    0.59
  14  20 -14    4.82    0.71
 -13 -21  13   20.95    1.32
  13  21 -13   18.73    1.16
 -12 -22  12    1.42    0.79
  12  22 -12    1.82    1.15
 -11 -23  11   58.59    2.40
 -10 -24  10    5.99    0.86
  10  24 -10    7.20    1.15
  -9 -25   9  169.27    5.69
   9  25  -9  177.84    9.67
  -8 -26   8   52.97    2.07
   8  26  -8   49.61    2.19
  -7 -27   7    1.48    0.86
   7  27  -7    2.14    0.88
  -6 -28   6    3.69    0.83
   6  28  -6    3.34    0.84
  -5 -29   5   65.82    2.88
   5  29  -5   63.70    2.58
  -4 -30   4   73.52    2.73
   4  30  -4   71.78    2.78
  -3 -31   3   26.70    1.47
   3  31  -3   27.26    1.67
  -2 -32   2   78.93    3.21
   2  32  -2   74.23    3.29
  -1 -33   1    2.46    0.98
   1  33  -1    3.44    1.30
   0 -34   0    8.32    1.23
   0  34   0    7.89    1.25
   1 -35  -1    6.49    1.23
  -1  35   1    6.39    2.04
   2 -36  -2   52.85    2.67
  -2  36   2   52.62    2.77
   3 -37  -3   19.06    2.21
  -3  37   3   16.48    1.67
   4 -38  -4   12.37    1.54
  -4  38   4   10.73    2.11
   5 -39  -5    2.19    1.50
  -5  39   5    0.37    1.62
   6 -40  -6    2.58    1.38
  -6  40   6    0.96    1.45
   7 -41  -7    9.56    1.60
  -7  41   7    9.95    1.92
 -21 -15  21   24.24    1.74
 -20 -16  20   67.41    2.51
 -19 -17  19    4.59    0.81
  19  17 -19    3.71    0.54
 -18 -18  18  204.42    6.12
 -17 -19  17    1.50    0.62
  17  19 -17    1.87    0.64
 -16 -20  16  299.25    8.23
  16  20 -16  309.10    8.40
 -15 -21  15    0.24    0.73
  15  21 -15   -0.17    0.73
 -14 -22  14   90.30    2.83
  14  22 -14   86.59    4.57
 -13 -23  13   70.19    2.90
  13  23 -13   73.42    3.69
 -12 -24  12    4.39    0.81
  12  24 -12    4.37    1.18
 -11 -25  11  267.57    7.32
  11  25 -11  269.14    8.64
 -10 -26  10   13.31    1.05
  10  26 -10   14.22    1.08
  -9 -27   9  403.77   11.34
   9  27  -9  382.68   10.73
  -8 -28   8    2.45    0.74
   8  28  -8    1.82    0.81
  -7 -29   7  111.93    3.98
   7  29  -7  112.33    4.25
  -6 -30   6   71.86    3.21
   6  30  -6   78.78    5.67
  -5 -31   5    2.70    0.96
   5  31  -5    3.66    1.08
  -4 -32   4  209.54    6.95
   4  32  -4  222.12    6.93
  -3 -33   3    4.54    1.05
   3  33  -3    2.67    1.05
  -2 -34   2  234.22    8.57
   2  34  -2  232.22    7.64
  -1 -35   1    4.69    1.20
   1  35  -1    5.09    1.20
   0 -36   0  120.09    4.61
   0  36   0  111.49    4.94
   1 -37  -1   13.36    1.48
   2 -38  -2   14.29    1.86
  -2  38   2   16.70    1.81
   3 -39  -3   71.41    4.93
  -3  39   3   70.04    4.91
   4 -40  -4   -1.40    1.35
  -4  40   4   -0.37    1.40
   5 -41  -5   72.32    3.19
  -5  41   5   70.90    3.59
   6 -42  -6    2.75    2.23
  -6  42   6    5.40    2.40
 -22 -16  22    5.50    0.44
 -21 -17  21   50.88    2.11
 -20 -18  20    2.50    0.46
  20  18 -20    1.79    0.51
 -19 -19  19    9.83    0.81
 -18 -20  18    0.56    0.47
  18  20 -18    0.27    0.64
 -17 -21  17   13.66    0.88
  17  21 -17   15.06    0.91
 -16 -22  16   55.13    2.46
 -15 -23  15    0.35    0.59
  15  23 -15    0.17    0.56
 -14 -24  14  154.78    5.01
  14  24 -14  153.34    4.86
 -13 -25  13   12.53    1.06
  13  25 -13   10.63    0.94
 -12 -26  12  196.28    6.87
  12  26 -12  187.69    8.91
 -11 -27  11   58.49    2.51
  11  27 -11   59.52    4.42
 -10 -28  10  187.23    6.14
  -9 -29   9   18.22    1.40
   9  29  -9   18.32    1.43
  -8 -30   8   77.73    2.92
   8  30  -8   76.76    3.24
  -7 -31   7  201.72    5.92
   7  31  -7  196.51    6.78
  -6 -32   6    2.87    0.94
   6  32  -6    4.30    1.03
  -5 -33   5  247.69    9.14
   5  33  -5  255.50    8.49
  -4 -34   4    0.76    1.10
   4  34  -4    0.71    1.25
  -3 -35   3   59.55    2.78
   3  35  -3   62.52    2.73
  -2 -36   2   50.59    2.80
   2  36  -2   57.66    2.78
  -1 -37   1   13.98    1.67
   1  37  -1   11.91    1.97
   0 -38   0  192.90    7.14
   0  38   0  190.25    6.19
   1 -39  -1    6.36    1.38
  -1  39   1    7.02    1.43
   2 -40  -2  144.20    6.65
  -2  40   2  144.50    6.09
   3 -41  -3   -0.76    1.99
  -3  41   3   -0.17    1.38
   4 -42  -4   50.19    2.92
  -4  42   4   41.43    3.69
 -22 -18  22    6.97    0.57
  22  18 -22    5.95    0.71
 -21 -19  21    3.68    0.44
  21  19 -21    2.53    0.73
 -20 -20  20    2.75    0.51
  20  20 -20    2.70    0.93
 -19 -21  19    9.48    0.83
  19  21 -19    7.91    1.08
 -18 -22  18   14.04    0.84
  18  22 -18   12.91    0.88
 -17 -23  17   35.04    1.81
  17  23 -17   35.73    2.16
 -16 -24  16    1.74    0.66
  16  24 -16    1.42    0.71
 -15 -25  15   10.16    0.89
  15  25 -15    9.09    0.89
 -14 -26  14   30.08    1.55
  14  26 -14   30.08    1.59
 -13 -27  13    0.88    0.67
  13  27 -13    1.11    0.74
 -12 -28  12   62.05    3.41
  12  28 -12   55.38    2.16
 -11 -29  11   50.25    2.16
  11  29 -11   54.17    2.28
 -10 -30  10   55.85    2.68
  10  30 -10   59.58    2.61
  -9 -31   9    4.03    0.98
   9  31  -9    3.14    0.93
  -8 -32   8   15.92    1.37
   8  32  -8   15.37    1.27
  -7 -33   7    4.22    0.98
   7  33  -7    5.95    1.23
  -6 -34   6    3.21    1.45
   6  34  -6    3.64    2.29
  -5 -35   5   14.79    1.43
   5  35  -5   15.74    1.40
  -4 -36   4   18.12    1.47
   4  36  -4   15.74    1.50
  -3 -37   3   16.14    1.67
   3  37  -3   16.16    1.59
  -2 -38   2   13.51    1.59
   2  38  -2   14.19    1.64
  -1 -39   1    7.93    1.45
   1  39  -1    6.68    1.48
   0 -40   0    9.78    1.65
   0  40   0    8.72    1.50
   1 -41  -1    6.38    1.57
   2 -42  -2   -0.40    1.86
  -2  42   2   -0.02    1.70
 -23 -19  23   57.61    2.24
 -22 -20  22   12.45    0.81
 -21 -21  21  132.09    5.18
  21  21 -21  154.32    6.56
 -20 -22  20    5.79    0.76
  20  22 -20    4.54    1.03
 -19 -23  19  138.46    4.49
  19  23 -19  138.95    6.17
 -18 -24  18   72.62    2.56
  18  24 -18   75.37    4.00
 -17 -25  17   77.36    3.09
  17  25 -17   80.25    3.61
 -16 -26  16  160.46    5.52
  16  26 -16  161.39    4.99
 -15 -27  15   31.11    1.47
  15  27 -15   29.66    1.64
 -14 -28  14  385.15   12.15
  14  28 -14  392.30   11.18
 -13 -29  13    0.30    0.96
 -12 -30  12  408.38   12.96
  12  30 -12  400.72   15.49
 -11 -31  11   37.15    2.16
  11  31 -11   33.62    2.61
 -10 -32  10  145.74    5.21
  10  32 -10  140.05    8.59
  -9 -33   9  254.43    8.72
   9  33  -9  263.94    8.38
  -8 -34   8    8.13    1.23
   8  34  -8    4.67    1.08
  -7 -35   7  319.66   10.48
   7  35  -7  321.85    9.55
  -6 -36   6    0.44    1.11
   6  36  -6   -0.66    1.05
  -5 -37   5  276.25    8.96
   5  37  -5  271.78    7.95
  -4 -38   4   13.29    1.77
   4  38  -4   12.48    3.05
  -3 -39   3   68.96    2.97
   3  39  -3   65.64    4.12
  -2 -40   2  151.69    5.40
   2  40  -2  137.65    7.46
  -1 -41   1    4.17    1.59
   1  41  -1    9.35    2.50
   0 -42   0   98.45    4.74
   0  42   0   93.36    4.44
 -24 -20  24    6.66    0.56
 -23 -21  23    6.39    0.54
  23  21 -23    6.60    0.93
 -22 -22  22  106.56    3.61
  22  22 -22  103.56    5.18
 -21 -23  21   20.65    1.10
  21  23 -21   19.74    1.67
 -20 -24  20   37.91    1.82
 -19 -25  19   42.98    2.43
  19  25 -19   38.58    2.61
 -18 -26  18   32.63    1.65
  18  26 -18   34.90    1.55
 -17 -27  17   39.42    2.04
  17  27 -17   37.06    1.84
 -16 -28  16   26.08    1.77
  16  28 -16   25.54    2.51
 -15 -29  15   79.40    2.95
  15  29 -15   79.34    2.80
 -14 -30  14   56.95    2.85
  14  30 -14   52.75    2.24
 -13 -31  13    4.77    1.32
  13  31 -13    5.13    1.11
 -12 -32  12   48.79    2.45
  12  32 -12   47.22    2.29
 -11 -33  11    4.18    1.13
  11  33 -11    3.12    1.20
 -10 -34  10    8.47    1.30
  10  34 -10    7.22    1.15
  -9 -35   9   12.99    1.38
   9  35  -9   10.63    1.47
  -8 -36   8    0.46    1.16
   8  36  -8    0.07    1.23
  -7 -37   7    2.75    1.13
   7  37  -7    0.64    1.74
  -6 -38   6    3.91    1.50
   6  38  -6    5.08    1.42
  -5 -39   5    1.57    1.27
   5  39  -5    1.43    1.20
  -4 -40   4   -0.39    1.28
   4  40  -4   -0.20    1.35
  -3 -41   3    0.49    1.35
   3  41  -3    0.64    1.35
  -2 -42   2   -0.56    1.40
   2  42  -2    2.95    1.72
 -24 -22  24    0.27    0.35
 -23 -23  23  189.58    5.58
  23  23 -23  196.87    8.49
 -22 -24  22   10.98    0.96
  22  24 -22   11.64    1.38
 -21 -25  21  117.16    4.62
  21  25 -21  123.57    5.50
 -20 -26  20   62.80    2.67
  20  26 -20   57.73    3.22
 -19 -27  19   49.24    2.33
  19  27 -19   52.08    2.94
 -18 -28  18   86.15    5.28
  18  28 -18   90.12    7.64
 -17 -29  17    1.92    0.93
  17  29 -17    2.65    0.94
 -16 -30  16  150.98    5.72
  16  30 -16  160.33    4.86
 -15 -31  15    0.64    1.00
  15  31 -15    0.94    0.93
 -14 -32  14  105.50    4.37
  14  32 -14  118.69    5.74
 -13 -33  13    7.95    1.30
 -12 -34  12   46.39    2.51
  12  34 -12   44.43    3.21
 -11 -35  11   49.17    2.67
  11  35 -11   48.48    3.58
 -10 -36  10    3.51    1.64
  10  36 -10    3.91    2.24
  -9 -37   9  167.82    6.44
   9  37  -9  157.24    6.44
  -8 -38   8   59.57    3.02
   8  38  -8   61.17    3.19
  -7 -39   7  198.10    6.88
   7  39  -7  192.43    6.09
  -6 -40   6    1.47    1.33
   6  40  -6    1.32    1.35
  -5 -41   5   60.71    3.27
   5  41  -5   61.51    4.32
  -4 -42   4   42.22    3.05
   4  42  -4   41.09    4.15
 -25 -23  25    0.13    0.25
 -24 -24  24    0.13    0.39
  24  24 -24   -0.03    0.81
 -23 -25  23   24.75    1.25
  23  25 -23   25.64    1.86
 -22 -26  22    1.70    0.59
  22  26 -22    2.06    1.20
 -21 -27  21   -0.07    0.81
  21  27 -21   -0.02    1.25
 -20 -28  20    1.81    0.69
  20  28 -20    1.37    1.15
 -19 -29  19   15.76    1.27
  19  29 -19   15.10    1.23
 -18 -30  18    0.47    0.94
  18  30 -18    0.05    1.11
 -17 -31  17   20.67    1.70
  17  31 -17   20.95    2.26
 -16 -32  16    6.19    1.16
  16  32 -16    5.36    1.65
 -15 -33  15    4.28    1.08
  15  33 -15    3.41    1.11
 -14 -34  14   11.29    1.45
  14  34 -14   10.68    1.82
 -13 -35  13    3.58    1.15
  13  35 -13    4.99    1.25
 -12 -36  12   18.54    1.96
  12  36 -12   17.88    1.62
 -11 -37  11    1.01    1.11
  11  37 -11   -0.02    1.11
 -10 -38  10    0.02    1.11
  10  38 -10    0.49    1.23
  -9 -39   9    3.63    1.55
   9  39  -9    3.59    1.59
  -8 -40   8   -0.05    1.33
   8  40  -8   -0.69    1.94
  -7 -41   7    8.25    1.74
   7  41  -7    5.26    2.28
  -6 -42   6    3.02    1.50
   6  42  -6    3.36    1.77
 -24 -26  24   -0.03    0.51
  24  26 -24    0.49    0.84
 -23 -27  23   36.59    1.75
  23  27 -23   46.91    3.41
 -22 -28  22    0.13    0.84
  22  28 -22   -0.54    1.25
 -21 -29  21   18.51    1.33
  21  29 -21   17.71    2.19
 -20 -30  20    5.92    1.23
  20  30 -20    5.01    1.01
 -19 -31  19    0.19    1.15
  19  31 -19   -0.25    1.77
 -18 -32  18   32.68    2.16
  18  32 -18   27.33    2.36
 -17 -33  17    6.87    1.23
  17  33 -17    7.02    1.30
 -16 -34  16  104.29    4.86
  16  34 -16  100.85    3.63
 -15 -35  15    1.25    1.15
  15  35 -15    1.35    1.25
 -14 -36  14   55.70    2.78
  14  36 -14   49.41    3.32
 -13 -37  13   20.87    1.87
  13  37 -13   22.71    2.92
 -12 -38  12    2.60    1.21
  12  38 -12    2.72    1.65
 -11 -39  11   72.62    3.96
  11  39 -11   65.64    6.17
 -10 -40  10    1.25    1.42
  10  40 -10    0.86    1.55
  -9 -41   9   80.05    3.71
   9  41  -9   75.42    4.12
  -8 -42   8    0.24    1.43
   8  42  -8    0.02    1.50
 -23 -29  23    2.09    1.00
  23  29 -23    3.26    0.98
 -22 -30  22    2.02    0.69
  22  30 -22    1.59    0.83
 -21 -31  21   30.25    1.55
  21  31 -21   30.52    1.81
 -20 -32  20    0.52    0.94
 -19 -33  19   63.78    2.77
  19  33 -19   61.56    3.66
 -18 -34  18   -0.13    1.28
  18  34 -18    1.47    1.94
 -17 -35  17   20.50    1.60
  17  35 -17   19.52    2.38
 -16 -36  16   15.35    1.62
  16  36 -16   15.33    1.54
 -15 -37  15    1.23    1.37
  15  37 -15    1.86    1.74
 -14 -38  14   42.87    2.33
  14  38 -14   47.35    2.63
 -13 -39  13    0.37    1.43
  13  39 -13    0.32    1.54
 -12 -40  12   35.61    2.70
  12  40 -12   31.43    2.07
 -11 -41  11    0.56    1.35
  11  41 -11    0.56    1.40
 -10 -42  10   24.90    2.29
  10  42 -10   24.63    2.31
 -22 -32  22    2.95    1.28
  22  32 -22    1.23    1.01
 -21 -33  21    1.48    0.76
 -20 -34  20    0.47    0.86
  20  34 -20    0.84    1.94
 -19 -35  19   19.35    1.50
 -18 -36  18   14.73    1.81
  18  36 -18   16.79    1.67
 -17 -37  17   11.93    1.62
  17  37 -17    9.85    1.35
 -16 -38  16   15.65    1.79
  16  38 -16   16.90    1.84
 -15 -39  15    4.42    1.64
 -14 -40  14    3.37    1.64
  14  40 -14    2.82    1.81
 -13 -41  13    3.48    1.70
  13  41 -13    3.00    1.97
 -20 -36  20   -0.67    1.06
  20  36 -20    0.52    1.65
 -19 -37  19   42.80    2.68
  19  37 -19   36.24    3.68
 -18 -38  18   10.71    1.77
  18  38 -18   11.10    2.58
 -17 -39  17    7.68    1.42
  17  39 -17    8.62    1.42
 -16 -40  16   56.66    3.17
  16  40 -16   50.14    3.76
 -15 -41  15    3.56    1.43
  15  41 -15    3.34    1.42
 -18 -40  18    0.10    1.30
  18  40 -18    1.50    1.32
  18  40 -16    8.35    2.88
 -18 -40  16    7.30    1.45
  19  39 -17    2.70    2.09
 -19 -39  17    2.61    1.37
  20  38 -18    1.11    1.13
 -20 -38  18    1.15    1.16
  21  37 -19    3.98    1.87
 -21 -37  19    6.39    1.45
  15  41 -13    1.91    1.40
 -15 -41  13    2.55    1.35
  16  40 -14   11.89    2.63
 -16 -40  14   13.33    1.89
  17  39 -15    6.28    1.37
 -17 -39  15    6.70    1.59
  18  38 -16    6.78    1.60
 -18 -38  16    8.92    1.60
  19  37 -17   -0.07    1.42
 -19 -37  17    0.15    1.27
  20  36 -18   -0.25    1.11
 -20 -36  18    0.47    1.00
  21  35 -19    0.57    1.00
 -21 -35  19    1.18    0.79
  22  34 -20    0.93    1.32
 -22 -34  20    1.32    1.01
  23  33 -21    3.29    1.74
 -12 -42  10   18.13    4.34
  13  41 -11   14.27    2.34
 -13 -41  11   11.10    1.69
 -14 -40  12   21.39    2.43
 -15 -39  13    6.53    1.75
  16  38 -14   41.68    2.95
 -16 -38  14   39.27    2.58
  17  37 -15    4.25    2.61
 -17 -37  15    5.21    1.33
  18  36 -16   25.71    2.68
 -18 -36  16   27.36    2.50
  19  35 -17    5.40    1.13
 -19 -35  17    5.92    1.20
  20  34 -18    3.14    1.01
 -20 -34  18    4.62    1.16
  21  33 -19   12.84    1.37
 -21 -33  19   13.60    1.16
  22  32 -20    1.60    0.89
 -22 -32  20    2.45    0.86
  23  31 -21   11.24    1.96
 -23 -31  21   11.20    1.11
  24  30 -22    0.74    1.10
 -24 -30  22    1.42    0.79
  10  42  -8    1.72    1.60
 -10 -42   8    3.32    1.50
  11  41  -9    6.16    1.45
 -11 -41   9    6.75    1.60
  12  40 -10   -0.42    1.23
 -12 -40  10    0.49    1.25
  13  39 -11    0.71    1.42
 -13 -39  11    0.57    1.16
  14  38 -12   12.20    1.47
 -14 -38  12   10.66    1.54
  15  37 -13    7.95    1.84
 -15 -37  13    6.39    1.62
  16  36 -14   23.84    1.72
 -16 -36  14   22.00    1.72
  17  35 -15    4.89    1.33
 -17 -35  15    2.92    1.21
  18  34 -16    7.32    1.72
 -18 -34  16    7.17    1.21
  19  33 -17    0.30    1.27
 -19 -33  17    0.35    1.05
  20  32 -18   -0.08    0.96
 -20 -32  18    0.74    0.81
  21  31 -19    7.64    1.01
 -21 -31  19    8.23    0.81
  22  30 -20    2.01    1.69
 -22 -30  20    1.69    0.93
 -23 -29  21   12.26    1.06
  24  28 -22   -0.12    1.32
 -24 -28  22   -0.17    0.81
  25  27 -23    1.69    0.81
 -25 -27  23    2.38    1.13
   8  42  -6    5.04    1.60
  -8 -42   6    7.41    1.62
   9  41  -7   32.49    2.67
  -9 -41   7   34.31    2.46
 -10 -40   8    5.18    1.67
  11  39  -9   65.86    4.99
 -11 -39   9   68.15    3.69
  12  38 -10    8.99    1.99
 -12 -38  10    7.41    1.52
  13  37 -11   34.50    2.88
 -13 -37  11   34.19    2.16
  14  36 -12   37.55    1.97
 -14 -36  12   40.13    2.51
  15  35 -13    7.96    1.23
 -15 -35  13    8.43    1.27
  16  34 -14   47.20    2.97
 -16 -34  14   51.57    3.14
  17  33 -15    4.44    1.40
 -17 -33  15    5.62    1.50
  18  32 -16   12.15    2.36
 -18 -32  16   12.84    1.33
  19  31 -17    7.41    1.00
 -19 -31  17    9.70    1.20
 -20 -30  18    5.36    1.00
  21  29 -19    9.92    1.50
 -21 -29  19    8.20    1.06
  22  28 -20    1.03    1.43
 -22 -28  20    1.69    0.76
 -23 -27  21    5.45    0.79
 -24 -26  22    1.00    0.71
  25  25 -23    0.56    0.66
 -25 -25  23    0.46    0.46
 -26 -24  24   -0.03    0.30
   6  42  -4    5.45    1.82
  -6 -42   4    5.67    1.74
   7  41  -5    5.89    1.72
  -7 -41   5    6.09    1.86
   8  40  -6   29.20    2.82
  -8 -40   6   27.36    2.26
   9  39  -7   19.25    1.79
  -9 -39   7   19.13    1.86
  10  38  -8   17.56    1.72
 -10 -38   8   18.49    1.79
  11  37  -9    4.10    2.06
 -11 -37   9    3.48    1.15
  12  36 -10    3.27    1.55
 -12 -36  10    1.92    1.03
  13  35 -11    0.62    1.08
 -13 -35  11   -0.27    0.93
  14  34 -12   31.51    1.99
 -14 -34  12   31.61    1.86
  15  33 -13    0.15    0.94
 -15 -33  13   -0.29    0.98
  16  32 -14   31.85    3.02
 -16 -32  14   30.72    2.26
  17  31 -15    1.33    1.28
 -17 -31  15    0.05    0.94
  18  30 -16   27.38    2.36
 -18 -30  16   24.33    1.77
  19  29 -17   14.19    2.19
 -19 -29  17   16.33    1.25
  20  28 -18    9.62    1.35
 -20 -28  18    9.23    1.69
 -21 -27  19   36.81    2.13
  22  26 -20    5.79    1.13
 -22 -26  20    4.77    0.83
  23  25 -21   28.68    1.69
 -23 -25  21   28.95    1.35
 -24 -24  22    0.05    0.62
 -25 -23  23   25.08    1.15
 -26 -22  24    0.61    0.30
   4  42  -2   42.58    2.78
  -4 -42   2   40.89    2.53
   5  41  -3    4.45    2.01
  -5 -41   3    7.47    1.48
   6  40  -4    2.18    1.47
  -6 -40   4    1.40    1.38
   7  39  -5   25.59    2.02
  -7 -39   5   23.35    1.74
   8  38  -6   12.53    1.67
  -8 -38   6   14.10    1.60
   9  37  -7   56.56    2.72
  -9 -37   7   53.44    2.75
  10  36  -8   24.98    1.97
 -10 -36   8   26.28    2.04
  11  35  -9   18.62    2.26
 -11 -35   9   19.74    1.64
  12  34 -10    5.25    1.54
 -12 -34  10    4.91    1.21
  13  33 -11   -0.27    1.00
 -13 -33  11    0.37    0.86
  14  32 -12    0.30    1.32
 -14 -32  12   -0.71    0.89
  15  31 -13    9.06    1.05
 -15 -31  13    9.36    1.06
 -16 -30  14    0.22    0.83
  17  29 -15   16.21    1.47
 -17 -29  15   18.27    1.48
  18  28 -16    3.86    1.18
 -18 -28  16    2.16    0.91
  19  27 -17    3.12    0.93
 -19 -27  17    3.85    0.91
  20  26 -18    0.76    0.74
 -20 -26  18    0.86    0.73
  21  25 -19    0.12    0.88
 -21 -25  19   -0.20    0.66
  22  24 -20    1.16    0.74
 -22 -24  20    1.06    0.54
  23  23 -21    8.27    1.05
 -23 -23  21    8.03    0.73
  24  22 -22   10.61    0.81
 -24 -22  22   11.57    0.79
  25  21 -23   18.22    1.40
 -25 -21  23   18.74    1.08
   2  42   0   30.60    2.65
  -2 -42   0   31.50    2.53
   3  41  -1   14.47    2.07
  -3 -41   1   12.65    1.91
   4  40  -2   19.87    2.94
  -4 -40   2   18.37    2.04
   5  39  -3   54.10    2.94
  -5 -39   3   52.72    3.24
   6  38  -4    2.21    2.04
  -6 -38   4    0.49    1.13
   7  37  -5  106.61    5.06
  -7 -37   5  105.75    4.07
   8  36  -6    4.55    1.16
  -8 -36   6    2.33    1.25
   9  35  -7   56.19    2.65
  -9 -35   7   49.39    2.50
  10  34  -8   21.42    2.48
 -10 -34   8   20.19    1.70
  11  33  -9   29.13    1.65
 -11 -33   9   30.01    1.79
  12  32 -10   53.66    2.29
 -12 -32  10   53.88    2.65
  13  31 -11   11.25    1.74
 -13 -31  11   11.83    1.28
  14  30 -12   79.02    3.00
 -14 -30  12   79.32    3.32
  15  29 -13    1.86    0.79
 -15 -29  13    2.18    0.86
  16  28 -14   53.78    3.04
 -16 -28  14   51.96    2.82
  17  27 -15    0.83    0.89
 -17 -27  15    1.74    0.71
  18  26 -16   11.03    1.62
 -18 -26  16   10.27    1.00
  19  25 -17    9.94    1.00
 -19 -25  17   10.76    0.88
  20  24 -18    0.74    0.81
 -20 -24  18    0.67    0.71
  21  23 -19   26.82    1.96
 -21 -23  19   27.63    1.40
  22  22 -20   12.31    1.35
 -22 -22  20   13.14    0.93
  23  21 -21   17.71    1.38
 -23 -21  21   18.52    1.45
 -24 -20  22    1.00    0.29
 -25 -19  23    1.30    0.35
   0  42   2   32.52    3.31
   0 -42  -2   29.20    2.36
   1  41   1    8.25    1.69
  -1 -41  -1    5.65    1.50
   2  40   0   48.36    2.99
  -2 -40   0   50.57    3.09
   3  39  -1    5.09    1.30
  -3 -39   1    4.81    1.30
   4  38  -2   14.20    1.72
  -4 -38   2   15.22    1.57
   5  37  -3    0.49    1.28
  -5 -37   3    1.28    1.21
   6  36  -4    5.01    1.28
  -6 -36   4    3.31    1.13
   7  35  -5   48.18    3.48
  -7 -35   5   44.67    2.41
   8  34  -6   21.26    1.79
  -8 -34   6   25.32    2.07
   9  33  -7   53.37    2.58
  -9 -33   7   55.67    2.92
  10  32  -8    5.26    1.47
 -10 -32   8    4.50    0.91
  11  31  -9   19.26    1.57
 -11 -31   9   20.45    1.47
  12  30 -10    0.47    0.81
 -12 -30  10    0.13    0.79
  13  29 -11    0.37    0.93
 -13 -29  11    0.67    1.01
  14  28 -12    9.78    1.00
 -14 -28  12    9.08    0.96
  15  27 -13    3.36    0.78
 -15 -27  13    3.00    0.79
  16  26 -14   26.38    1.89
 -16 -26  14   27.09    1.47
  17  25 -15    1.75    0.78
 -17 -25  15    1.77    0.78
  18  24 -16   30.89    1.32
 -18 -24  16   26.84    1.50
  19  23 -17   -0.10    1.23
 -19 -23  17    0.56    1.06
  20  22 -18    3.91    0.96
 -20 -22  18    4.52    0.62
  21  21 -19    3.56    1.03
 -21 -21  19    4.74    0.57
  22  20 -20    4.93    0.66
 -22 -20  20    5.58    0.61
  23  19 -21   21.93    1.48
 -23 -19  21   22.03    1.05
 -24 -18  22    6.48    0.69
  -2  42   4   47.77    3.41
   2 -42  -4   48.58    4.32
  -1  41   3   13.14    1.92
   1 -41  -3   11.96    1.72
   0  40   2   50.78    3.46
   0 -40  -2   50.36    2.70
   1  39   1    8.32    1.62
  -1 -39  -1    6.31    1.43
   2  38   0   82.69    4.62
  -2 -38   0   84.36    3.59
   3  37  -1   21.63    3.19
  -3 -37   1   17.73    1.55
   4  36  -2   43.39    3.32
  -4 -36   2   39.93    2.18
   5  35  -3   42.88    2.23
  -5 -35   3   41.03    2.29
   6  34  -4   28.98    1.94
  -6 -34   4   31.80    2.13
   7  33  -5   42.38    2.94
  -7 -33   5   42.75    2.24
   8  32  -6   19.62    1.45
  -8 -32   6   20.68    1.54
   9  31  -7   48.75    2.72
  -9 -31   7   50.07    2.72
  10  30  -8   33.91    1.81
 -10 -30   8   32.83    1.74
  11  29  -9   31.11    2.60
 -11 -29   9   28.36    1.48
  12  28 -10   69.82    2.65
 -12 -28  10   66.80    2.85
  13  27 -11    1.11    1.06
 -13 -27  11    0.73    1.01
  14  26 -12   39.47    2.04
 -14 -26  12   39.98    2.50
  15  25 -13    4.00    0.88
 -15 -25  13    3.59    0.79
  16  24 -14   32.37    1.37
 -16 -24  14   30.28    1.52
  17  23 -15    3.27    1.06
 -17 -23  15    2.87    0.64
  18  22 -16   33.99    3.22
 -18 -22  16   28.54    1.45
  19  21 -17   17.07    1.37
 -19 -21  17   17.32    0.94
  20  20 -18    2.46    1.00
 -20 -20  18    1.47    0.44
  21  19 -19    9.40    0.74
 -21 -19  19    8.22    0.69
 -22 -18  20    4.07    0.51
 -23 -17  21   13.38    0.78
 -24 -16  22    0.07    0.15
  -4  42   6    8.72    1.77
   4 -42  -6    7.36    1.69
  -3  41   5    5.80    1.72
   3 -41  -5    5.89    1.74
  -2  40   4   23.65    3.32
   2 -40  -4   21.63    2.65
  -1  39   3    4.61    1.94
   1 -39  -3    4.77    1.52
   0  38   2   94.86    5.67
   0 -38  -2   83.91    3.15
   1  37   1   12.25    1.37
  -1 -37  -1   12.69    1.50
   2  36   0   75.74    4.15
  -2 -36   0   75.00    3.09
   3  35  -1    5.40    1.23
  -3 -35   1    4.77    1.20
   4  34  -2   13.01    1.37
  -4 -34   2   11.17    1.33
   5  33  -3   31.41    2.56
  -5 -33   3   26.59    1.77
   6  32  -4    1.65    1.08
  -6 -32   4    0.88    1.03
   7  31  -5   77.28    3.14
  -7 -31   5   78.70    2.95
   8  30  -6    1.69    1.00
  -8 -30   6    0.71    0.81
   9  29  -7   73.84    4.17
  -9 -29   7   76.45    3.27
  10  28  -8    0.40    1.05
 -10 -28   8    1.50    0.81
  11  27  -9   22.49    1.30
 -11 -27   9   23.09    1.30
  12  26 -10    5.97    0.83
 -12 -26  10    5.47    0.79
  13  25 -11   -0.37    0.78
 -13 -25  11    0.69    0.81
  14  24 -12   43.44    2.43
 -14 -24  12   42.21    1.75
  15  23 -13   10.04    1.11
 -15 -23  13    9.35    0.96
 -16 -22  14   91.94    3.09
  17  21 -15   11.05    1.32
 -17 -21  15   12.13    0.94
  18  20 -16   58.94    3.12
 -18 -20  16   53.26    2.82
  19  19 -17    5.65    1.15
 -19 -19  17    4.98    0.56
  20  18 -18   -0.12    0.52
 -20 -18  18   -0.20    0.47
  21  17 -19   18.71    1.74
 -21 -17  19   14.51    0.81
  22  16 -20   12.47    1.13
 -22 -16  20   10.81    0.69
 -23 -15  21   25.81    1.25
  -5  41   7    7.64    1.77
   5 -41  -7    8.42    1.69
  -4  40   6    5.11    2.80
   4 -40  -6    3.42    1.50
  -3  39   5   59.19    3.10
   3 -39  -5   53.05    2.70
  -2  38   4   16.52    2.07
   2 -38  -4   10.43    2.87
  -1  37   3   18.39    1.69
   1 -37  -3   18.10    1.59
   0  36   2   78.38    4.66
   0 -36  -2   76.13    3.42
   1  35   1    5.25    1.13
  -1 -35  -1    5.45    1.20
   2  34   0   83.07    3.07
  -2 -34   0   82.20    4.01
   3  33  -1    7.91    1.27
  -3 -33   1    7.22    1.40
   4  32  -2   72.81    2.72
  -4 -32   2   73.08    2.78
   5  31  -3   17.21    1.43
  -5 -31   3   18.94    1.40
   6  30  -4   37.99    2.16
  -6 -30   4   38.34    1.99
   7  29  -5   62.52    3.91
  -7 -29   5   57.52    2.63
   8  28  -6   36.20    2.34
  -8 -28   6   37.67    1.84
   9  27  -7   54.51    2.28
  -9 -27   7   53.44    2.53
  10  26  -8   77.48    3.09
 -10 -26   8   68.49    2.72
  11  25  -9   25.69    1.30
 -11 -25   9   24.09    1.27
  12  24 -10    7.57    1.23
 -12 -24  10    8.28    1.01
  13  23 -11   31.51    2.94
 -13 -23  11   34.63    1.62
  14  22 -12   23.08    1.54
 -14 -22  12   26.18    1.52
  15  21 -13   10.63    1.01
 -15 -21  13    9.41    1.43
  16  20 -14   75.56    2.72
 -16 -20  14   75.73    2.43
  17  19 -15    8.79    0.76
 -17 -19  15    9.85    0.74
  18  18 -16   60.53    3.34
 -18 -18  16   68.29    2.43
  19  17 -17    1.57    0.73
 -19 -17  17    1.96    0.88
  20  16 -18   52.58    2.85
 -20 -16  18   52.99    1.96
  21  15 -19   10.32    1.00
 -21 -15  19    9.50    0.57
 -22 -14  20    5.75    0.44
  -7  41   9   38.48    2.95
   7 -41  -9   33.72    2.45
  -6  40   8   27.23    2.40
   6 -40  -8   31.38    2.61
  -5  39   7   28.34    3.21
   5 -39  -7   25.29    2.04
  -4  38   6    1.21    1.21
   4 -38  -6    2.16    1.32
  -3  37   5    1.33    1.45
   3 -37  -5   -0.24    1.32
  -2  36   4   44.59    3.56
   2 -36  -4   44.75    2.70
  -1  35   3    7.39    1.60
   1 -35  -3    5.50    2.04
   0  34   2   77.57    4.82
   0 -34  -2   83.81    3.59
   1  33   1    1.25    1.62
  -1 -33  -1    2.72    1.03
   2  32   0   28.31    1.70
  -2 -32   0   25.19    1.62
   3  31  -1   15.76    1.91
  -3 -31   1   20.21    1.45
   4  30  -2   11.05    1.38
  -4 -30   2   13.41    1.37
   5  29  -3   58.62    3.49
  -5 -29   3   59.68    2.45
   6  28  -4    9.23    1.00
  -6 -28   4    9.06    1.03
   7  27  -5  109.09    3.80
  -7 -27   5  111.00    3.80
  -8 -26   6    8.55    1.13
   9  25  -7  135.12    4.01
  -9 -25   7  136.39    4.27
  10  24  -8    1.18    1.05
 -10 -24   8    1.20    0.71
  11  23  -9   87.89    3.34
 -11 -23   9   77.89    2.83
  12  22 -10   16.94    1.03
 -12 -22  10   14.69    1.01
  13  21 -11    6.63    0.74
 -13 -21  11    6.55    0.73
  14  20 -12  107.93    3.85
 -14 -20  12  110.02    3.44
  15  19 -13    4.20    0.54
 -15 -19  13    3.39    0.54
  16  18 -14  164.39    7.22
 -16 -18  14  171.58    5.57
  17  17 -15   15.84    0.96
 -17 -17  15   17.00    1.23
  18  16 -16   23.30    1.43
 -18 -16  16   23.82    1.20
  19  15 -17   10.24    1.03
 -19 -15  17   10.00    0.62
  20  14 -18    2.41    0.62
 -20 -14  18    2.14    0.44
  21  13 -19   32.39    1.94
 -21 -13  19   35.34    1.52
  -9  41  11    6.97    1.69
   9 -41 -11    6.11    1.72
  -8  40  10    4.47    2.21
   8 -40 -10    6.56    2.16
  -7  39   9   23.52    2.18
   7 -39  -9   25.17    2.06
  -6  38   8   18.66    2.11
   6 -38  -8   17.46    2.16
  -5  37   7  109.63    4.44
   5 -37  -7  116.33    4.79
  -4  36   6    2.28    1.62
   4 -36  -6    1.81    1.52
  -3  35   5   44.77    2.33
   3 -35  -5   44.28    2.41
  -2  34   4   11.61    1.60
   2 -34  -4   11.12    1.45
  -1  33   3    7.42    1.13
   1 -33  -3    7.29    1.81
   0 -32  -2   25.34    1.60
   1  31   1    8.00    1.15
  -1 -31  -1    9.24    1.10
   2  30   0   80.64    3.29
  -2 -30   0   77.28    2.61
   3  29  -1   20.14    2.29
  -3 -29   1   21.12    1.38
   4  28  -2   44.48    2.09
  -4 -28   2   40.20    1.79
   5  27  -3    0.13    0.71
  -5 -27   3    0.08    0.73
   6  26  -4   34.53    1.72
  -6 -26   4   37.18    1.81
   7  25  -5   16.31    1.06
  -7 -25   5   15.65    0.98
   8  24  -6    3.34    0.74
  -8 -24   6    3.56    0.64
   9  23  -7  119.67    3.83
  -9 -23   7  118.93    5.53
 -10 -22   8   48.85    2.09
  11  21  -9  144.40    4.18
 -11 -21   9  141.64    4.27
  12  20 -10    0.59    0.46
 -12 -20  10    0.00    0.47
  13  19 -11   57.69    2.02
 -13 -19  11   55.97    2.09
  14  18 -12   86.71    4.44
 -14 -18  12   80.13    2.92
  15  17 -13    8.49    0.62
 -15 -17  13    9.99    0.76
  16  16 -14  231.11    8.65
 -16 -16  14  225.41    6.29
  17  15 -15   21.91    1.10
 -17 -15  15   24.39    1.06
  18  14 -16  174.19    5.33
 -18 -14  16  178.31    5.25
 -19 -13  17    4.45    0.47
  20  12 -18   50.03    2.55
 -20 -12  18   52.16    2.02
 -21 -11  19   38.66    1.87
 -10  40  12    0.30    1.57
  10 -40 -12    0.37    1.50
   9 -39 -11   66.52    3.42
  -8  38  10   19.67    1.74
   8 -38 -10   22.61    1.81
  -7  37   9   72.39    3.54
   7 -37  -9   73.70    3.66
  -6  36   8    3.68    1.50
   6 -36  -8    3.37    1.37
  -5  35   7   50.73    2.61
   5 -35  -7   47.49    2.82
  -4  34   6   33.30    2.01
   4 -34  -6   29.84    1.97
  -3  33   5   32.52    2.02
   3 -33  -5   29.45    1.92
  -2  32   4   82.34    3.32
   2 -32  -4   76.13    3.34
  -1  31   3   21.71    2.60
   1 -31  -3   20.55    2.29
   0  30   2   73.10    4.20
   0 -30  -2   79.51    2.97
   1  29   1   24.68    1.52
  -1 -29  -1   25.35    1.81
   2  28   0   82.56    3.12
  -2 -28   0   81.75    3.12
   3  27  -1   51.50    3.34
  -3 -27   1   44.55    1.94
   4  26  -2   41.23    1.79
  -4 -26   2   47.76    2.07
   5  25  -3  144.28    4.55
  -5 -25   3  139.86    4.44
   6  24  -4    0.30    0.59
  -6 -24   4    0.25    0.61
   7  23  -5  366.93   14.66
  -7 -23   5  374.45   10.19
   8  22  -6   77.80    3.24
  -8 -22   6   70.18    3.26
   9  21  -7  235.23    6.31
  -9 -21   7  225.60    6.26
  10  20  -8    2.95    0.78
 -10 -20   8    3.42    0.67
  11  19  -9   47.12    2.38
 -11 -19   9   51.87    1.82
  12  18 -10   35.80    2.55
 -12 -18  10   37.75    1.59
  13  17 -11    0.12    0.57
 -13 -17  11    0.22    0.46
  14  16 -12  148.32    4.67
 -14 -16  12  144.00    4.55
  15  15 -13   11.37    0.64
 -15 -15  13   10.27    0.69
 -16 -14  14   11.54    0.69
  17  13 -15    9.68    0.91
 -17 -13  15   10.71    0.64
  18  12 -16    0.57    0.54
 -18 -12  16   -0.02    0.27
  19  11 -17   34.33    1.99
 -19 -11  17   34.21    1.45
 -20 -10  18    1.84    0.24
 -12  40  14   23.95    2.48
  12 -40 -14   25.57    1.97
  11 -39 -13    1.87    1.50
 -10  38  12    6.44    1.52
  10 -38 -12    6.88    1.50
  -9  37  11    3.83    1.42
   9 -37 -11    2.68    1.25
   8 -36 -10   32.31    2.38
  -7  35   9   63.90    3.07
   7 -35  -9   60.70    2.82
  -6  34   8   24.81    1.89
   6 -34  -8   23.38    1.74
  -5  33   7   46.54    2.63
   5 -33  -7   42.02    2.07
  -4  32   6    0.07    2.16
   4 -32  -6   -0.20    1.32
  -3  31   5   18.12    1.67
   3 -31  -5   19.50    1.35
  -2  30   4   13.36    1.33
   2 -30  -4   11.08    1.32
  -1  29   3   21.73    1.38
   1 -29  -3   20.48    1.94
   0  28   2   91.06    5.23
   0 -28  -2   85.90    3.32
   1  27   1   44.01    1.96
  -1 -27  -1   47.12    2.28
   2  26   0   67.29    2.40
  -2 -26   0   66.62    2.72
   3  25  -1   13.73    1.03
  -3 -25   1   13.23    1.05
   4  24  -2   86.07    3.05
  -4 -24   2   88.40    3.19
   5  23  -3   11.39    0.89
  -5 -23   3    9.70    1.06
   6  22  -4    6.76    0.81
  -6 -22   4    5.55    0.76
   7  21  -5  137.65    4.32
  -7 -21   5  132.32    4.39
   8  20  -6   73.30    2.72
  -8 -20   6   75.09    2.33
   9  19  -7  179.22    4.91
  -9 -19   7  167.09    4.74
  10  18  -8   36.30    1.42
 -10 -18   8   36.35    1.48
  11  17  -9  147.59    4.20
 -11 -17   9  147.69    4.27
  12  16 -10   20.67    0.93
 -12 -16  10   21.78    1.01
  13  15 -11   42.14    2.23
 -13 -15  11   38.72    1.57
  14  14 -12  184.57    7.12
 -14 -14  12  186.58    5.75
  15  13 -13   42.00    1.57
 -15 -13  13   44.43    2.04
  16  12 -14  138.36    5.53
 -16 -12  14  143.07    4.42
  17  11 -15    7.24    0.52
 -17 -11  15    7.52    0.47
  18  10 -16   53.70    2.68
 -18 -10  16   53.61    1.96
  19   9 -17    7.91    0.76
 -19  -9  17    7.39    0.51
 -13  39  15    8.65    1.59
  13 -39 -15    7.89    1.64
  12 -38 -14   11.62    1.75
 -11  37  13   34.80    2.21
  11 -37 -13   32.93    2.14
 -10  36  12    1.62    1.47
  10 -36 -12    2.48    1.28
  -9  35  11   19.32    1.89
   9 -35 -11   23.58    2.38
  -8  34  10   24.60    1.69
   8 -34 -10   23.40    1.72
  -7  33   9   62.55    2.65
   7 -33  -9   68.76    2.90
  -6  32   8   16.94    2.33
   6 -32  -8   22.35    1.74
  -5  31   7   80.33    4.23
   5 -31  -7   84.09    3.05
  -4  30   6   42.87    2.21
   4 -30  -6   40.87    1.96
  -3  29   5   61.52    2.94
   3 -29  -5   58.10    2.41
  -2  28   4   42.36    2.01
   2 -28  -4   44.10    2.21
  -1  27   3   47.84    2.21
   1 -27  -3   46.26    2.83
   0  26   2   66.38    3.39
   0 -26  -2   63.31    2.80
   1  25   1   37.86    1.74
  -1 -25  -1   40.71    1.74
   2  24   0   95.77    3.17
  -2 -24   0  104.84    3.17
   3  23  -1   67.80    2.65
  -3 -23   1   69.18    2.51
   4  22  -2   23.45    1.54
  -4 -22   2   27.23    1.74
   5  21  -3  232.82    6.65
  -5 -21   3  234.86    6.61
   6  20  -4    0.94    0.59
  -6 -20   4    0.22    0.54
   7  19  -5  126.37    4.98
  -7 -19   5  117.36    3.53
   8  18  -6    0.47    0.44
  -8 -18   6    0.00    0.40
   9  17  -7  202.15    6.60
  -9 -17   7  200.63    5.87
  10  16  -8    5.15    0.51
 -10 -16   8    4.62    0.51
  11  15  -9   88.46    2.88
 -11 -15   9   86.42    2.88
  12  14 -10   79.94    3.75
 -12 -14  10   78.38    2.43
  13  13 -11   50.56    1.81
 -13 -13  11   50.42    1.75
  14  12 -12    3.48    0.35
 -14 -12  12    4.35    0.46
  15  11 -13   37.03    1.40
 -15 -11  13   35.02    2.01
 -16 -10  14   31.44    1.15
 -17  -9  15   36.99    1.38
 -18  -8  16   26.54    1.15
 -15  39  17    6.95    2.41
 -14  38  16   52.57    3.32
  14 -38 -16   43.54    3.05
 -13  37  15    9.62    1.75
  13 -37 -15   10.31    1.74
 -12  36  14   47.23    2.65
  12 -36 -14   45.09    2.56
 -11  35  13    0.56    1.54
  11 -35 -13    0.12    1.13
 -10  34  12    4.30    1.38
  10 -34 -12    4.77    1.15
  -9  33  11   33.06    2.51
   9 -33 -11   35.07    2.24
  -8  32  10    6.19    1.84
   8 -32 -10    7.17    1.15
  -7  31   9   56.50    3.49
   7 -31  -9   55.77    2.63
  -6  30   8    0.30    0.89
   6 -30  -8    1.28    0.91
  -5  29   7   61.84    2.58
   5 -29  -7   61.88    2.72
  -4  28   6    9.63    1.79
   4 -28  -6   10.05    1.10
  -3  27   5   -0.51    0.88
   3 -27  -5   -0.89    0.81
  -2  26   4   43.84    1.94
   2 -26  -4   45.16    1.97
  -1  25   3   11.76    1.01
   1 -25  -3   10.78    1.37
   0  24   2  103.09    5.04
   0 -24  -2   99.63    3.59
   1  23   1   69.74    2.65
  -1 -23  -1   72.40    2.68
   2  22   0  281.64   10.24
  -2 -22   0  288.86    9.95
   3  21  -1   35.86    1.81
  -3 -21   1   34.33    1.52
   4  20  -2  149.67    7.14
  -4 -20   2  151.25    4.42
   5  19  -3    8.37    0.66
  -5 -19   3    8.67    0.69
   6  18  -4   53.32    1.91
  -6 -18   4   54.45    1.94
  -7 -17   5  118.14    3.61
   8  16  -6  223.32    6.19
  -8 -16   6  208.62    5.87
   9  15  -7  187.30    5.15
  -9 -15   7  185.02    5.47
  10  14  -8   25.62    1.15
 -10 -14   8   26.08    1.27
  11  13  -9   67.98    2.29
 -11 -13   9   67.95    2.38
  12  12 -10   99.29    3.17
 -12 -12  10   97.29    3.19
  13  11 -11  100.81    4.47
 -13 -11  11   97.71    3.04
 -14 -10  12   76.47    2.85
  15   9 -13   52.65    2.83
 -15  -9  13   49.43    2.50
  16   8 -14   40.50    1.54
 -16  -8  14   40.00    1.47
 -17  -7  15   10.78    0.54
 -18  -6  16   37.87    2.60
 -16  38  18    9.90    3.22
  16 -38 -18    8.33    2.18
 -15  37  17    5.16    1.54
  15 -37 -17    6.11    1.45
 -14  36  16   20.61    2.06
  14 -36 -16   26.97    2.14
 -13  35  15    7.54    1.77
  13 -35 -15    8.27    1.60
 -12  34  14   31.31    2.99
  12 -34 -14   31.90    1.96
 -11  33  13    0.67    1.13
  11 -33 -13    0.39    1.06
 -10  32  12   58.23    2.78
  10 -32 -12   59.89    2.53
  -9  31  11   24.95    1.67
   9 -31 -11   25.00    1.62
  -8  30  10   32.98    1.97
   8 -30 -10   36.34    2.14
  -7  29   9   83.99    3.41
   7 -29  -9   86.66    3.71
  -6  28   8   40.45    2.67
   6 -28  -8   43.10    2.21
  -5  27   7  111.83    3.95
   5 -27  -7  129.91    5.95
  -4  26   6   38.60    1.74
   4 -26  -6   38.04    1.89
  -3  25   5  138.52    6.29
   3 -25  -5  134.33    4.20
  -2  24   4   94.91    3.29
   2 -24  -4   87.67    3.07
  -1  23   3   67.43    2.82
   1 -23  -3   63.02    2.65
   0  22   2  289.88   15.82
   0 -22  -2  300.88   15.77
   1  21   1   72.25    2.70
  -1 -21  -1   65.34    2.18
   2  20   0  350.56    9.56
  -2 -20   0  361.26   10.07
  -3 -19   1  142.67    4.34
   4  18  -2  398.90   10.76
  -4 -18   2  385.94   10.48
   5  17  -3   48.31    1.89
  -5 -17   3   48.28    1.65
   6  16  -4  153.02    4.32
  -6 -16   4  157.32    4.27
   7  15  -5  241.94    6.88
  -7 -15   5  231.43   11.30
   8  14  -6   86.47    2.75
  -8 -14   6   88.97    2.80
   9  13  -7  280.29    7.76
  -9 -13   7  283.12    8.32
  10  12  -8  116.23    4.96
 -10 -12   8  114.80    3.48
  11  11  -9  284.23   11.12
 -11 -11   9  273.20    7.78
  12  10 -10    2.58    0.37
 -12 -10  10    2.21    0.29
  13   9 -11   61.71    1.92
 -13  -9  11   65.05    2.21
  14   8 -12   52.30    2.56
 -14  -8  12   49.38    1.72
  15   7 -13    9.31    0.49
 -15  -7  13    8.97    0.64
  16   6 -14  104.59    4.99
 -16  -6  14   94.77    4.03
 -17  -5  15    6.17    0.39
 -17  37  19    1.82    1.94
  17 -37 -19    1.10    1.57
 -16  36  18   39.63    3.85
  16 -36 -18   35.04    2.24
  15 -35 -17    5.99    1.55
 -14  34  16   57.04    2.70
  14 -34 -16   58.99    2.97
 -13  33  15   -0.08    1.77
  13 -33 -15    0.67    1.05
 -12  32  14   -1.43    1.48
  12 -32 -14    0.30    1.01
 -11  31  13   10.86    1.35
  11 -31 -13   11.56    1.30
 -10  30  12    1.72    1.87
  10 -30 -12    1.42    1.47
  -9  29  11   32.44    1.70
   9 -29 -11   30.96    1.64
  -8  28  10    1.60    0.89
   8 -28 -10    1.10    0.86
  -7  27   9   59.67    2.73
   7 -27  -9   60.33    2.72
  -6  26   8   10.10    1.00
   6 -26  -8    9.90    0.98
  -5  25   7   19.05    1.21
   5 -25  -7   17.59    1.10
  -4  24   6    0.24    0.67
   4 -24  -6    0.08    0.62
  -3  23   5   11.96    0.94
   3 -23  -5   11.84    0.93
  -2  22   4   29.54    2.28
   2 -22  -4   28.24    1.54
  -1  21   3   37.11    1.47
   1 -21  -3   38.09    1.59
   0 -20  -2  346.65   14.36
   1  19   1  108.27    3.12
  -1 -19  -1  109.55    3.41
   2  18   0  538.12   13.23
  -2 -18   0  525.62   13.50
   3  17  -1   26.27    1.10
  -3 -17   1   26.52    1.18
   4  16  -2   16.62    0.93
  -4 -16   2   15.57    0.79
   5  15  -3   40.66    1.47
  -5 -15   3   42.12    1.55
   6  14  -4   54.42    1.86
  -6 -14   4   52.97    1.79
   7  13  -5  256.74    7.03
  -7 -13   5  249.99    7.03
   8  12  -6    0.79    0.27
  -8 -12   6    0.91    0.30
   9  11  -7  171.11    4.82
  -9 -11   7  165.57    4.79
  10  10  -8  353.55   13.68
 -10 -10   8  358.48    9.72
  11   9  -9   16.57    0.93
 -11  -9   9   17.32    0.73
  12   8 -10  112.70    3.31
 -12  -8  10  110.34    4.52
  13   7 -11    1.28    0.37
 -13  -7  11    1.21    0.27
  14   6 -12  109.25    4.82
 -14  -6  12  108.82    4.47
 -15  -5  13    2.13    0.19
 -16  -4  14  170.77    5.28
 -19  37  21    4.67    2.45
  19 -37 -21    8.50    1.69
 -18  36  20    0.10    1.50
  18 -36 -20    0.32    1.43
 -17  35  19    8.06    1.47
  17 -35 -19    7.10    1.40
 -16  34  18   10.31    2.04
  16 -34 -18    7.49    1.50
 -15  33  17    4.86    1.33
  15 -33 -17    4.18    1.18
 -14  32  16   39.31    2.34
  14 -32 -16   37.03    2.26
 -13  31  15    9.97    1.40
  13 -31 -15   11.67    1.25
 -12  30  14   84.52    3.46
  12 -30 -14   80.84    2.99
 -11  29  13   -0.44    1.03
  11 -29 -13   -0.25    0.86
 -10  28  12   77.82    3.21
  10 -28 -12   76.79    3.36
  -9  27  11   26.22    2.41
   9 -27 -11   25.86    1.74
  -8  26  10   76.22    3.17
   8 -26 -10   77.09    2.75
  -7  25   9  151.39    4.49
   7 -25  -9  147.03    4.72
  -6  24   8    3.73    0.88
   6 -24  -8    4.34    0.83
  -5  23   7  458.50   16.43
   5 -23  -7  397.92   10.56
  -4  22   6    7.39    1.11
   4 -22  -6    6.51    0.83
  -3  21   5  231.92    6.68
   3 -21  -5  254.63    6.78
  -2  20   4  147.35    4.45
   2 -20  -4  145.14    4.08
  -1  19   3  144.91    4.50
   1 -19  -3  147.49    4.15
   0  18   2  502.59   18.19
   0 -18  -2  567.42   20.23
   1  17   1   40.93    2.29
  -1 -17  -1   33.37    1.20
   2  16   0 1226.21   29.71
  -2 -16   0 1254.60   30.74
   3  15  -1    5.45    0.49
  -3 -15   1    6.12    0.47
   4  14  -2  406.96   15.42
  -4 -14   2  427.08   11.00
   5  13  -3   56.58    1.94
  -5 -13   3   56.19    2.07
   6  12  -4  181.28    5.26
  -6 -12   4  176.81    4.99
   7  11  -5  138.90    4.13
  -7 -11   5  136.86    6.14
   8  10  -6  112.45    3.31
  -8 -10   6  112.49    3.56
  -9  -9   7  518.47   14.25
  10   8  -8   59.09    1.87
 -10  -8   8   56.58    1.96
  11   7  -9  155.49    6.06
 -11  -7   9  168.68    6.61
  12   6 -10    3.73    0.40
 -12  -6  10    2.51    0.34
  13   5 -11   27.97    1.45
 -13  -5  11   27.04    1.03
  14   4 -12   28.31    1.74
 -14  -4  12   27.29    0.94
 -15  -3  13    0.44    0.17
 -16  -2  14  201.05    7.98
 -20  36  22    1.20    1.96
  20 -36 -22    0.32    1.54
 -19  35  21    1.38    1.16
  19 -35 -21    2.19    1.28
 -18  34  20    8.42    1.75
  18 -34 -20    5.01    1.20
 -17  33  19   -0.44    1.32
  17 -33 -19    0.56    1.03
 -16  32  18   15.52    1.43
  16 -32 -18   14.37    1.42
 -15  31  17    0.37    0.96
  15 -31 -17    1.25    1.03
 -14  30  16   -0.27    1.11
  14 -30 -16    0.46    1.01
 -13  29  15    2.01    0.96
  13 -29 -15    0.88    0.89
 -12  28  14   11.59    1.18
  12 -28 -14    9.94    1.05
 -11  27  13   -0.24    0.93
  11 -27 -13   -0.13    0.78
 -10  26  12    7.51    1.40
  10 -26 -12    8.86    1.06
  -9  25  11   27.72    1.59
   9 -25 -11   27.60    1.48
  -8  24  10    0.30    0.86
   8 -24 -10    0.78    0.81
  -7  23   9  135.21    5.57
   7 -23  -9  136.37    4.28
  -6  22   8   79.52    4.23
   6 -22  -8   85.07    2.97
  -5  21   7  148.28    6.60
   5 -21  -7  149.62    5.82
  -4  20   6    0.52    0.54
   4 -20  -6    0.07    0.46
  -3  19   5   10.95    0.81
   3 -19  -5    8.43    0.66
  -2  18   4  395.37   14.24
   2 -18  -4  403.96   11.32
  -1  17   3   29.02    1.21
   1 -17  -3   28.73    1.15
   0  16   2 1191.81   40.71
   0 -16  -2 1244.97   41.97
  -1 -15  -1    1.69    0.57
   2  14   0  351.98    9.68
  -2 -14   0  327.67    8.94
   3  13  -1  160.66    4.66
  -3 -13   1  165.00    4.86
   4  12  -2  156.82    4.59
  -4 -12   2  153.73    4.61
   5  11  -3  580.07   14.78
  -5 -11   3  547.40   14.12
   6  10  -4  417.20   10.98
  -6 -10   4  439.96   11.64
   7   9  -5  648.53   17.68
  -7  -9   5  661.52   17.17
   8   8  -6 1107.58   26.72
  -8  -8   6 1113.65   28.00
   9   7  -7  326.14    9.11
  -9  -7   7  338.86   13.02
  10   6  -8  105.99    3.29
 -10  -6   8  104.19    4.54
  11   5  -9  279.22    7.78
 -11  -5   9  273.56   10.51
  12   4 -10  151.71    6.61
 -12  -4  10  148.13    6.07
  13   3 -11   50.14    2.21
 -13  -3  11   49.90    1.57
 -14  -2  12  483.68   17.75
  15   1 -13    2.31    0.27
 -15  -1  13    2.45    0.25
  16   0 -14  551.63   20.65
  17  -1 -15   64.12    3.07
  20  -4 -18    0.02    0.19
  22  -6 -20    5.25    0.61
 -21  35  23   10.56    1.62
  21 -35 -23    9.43    1.81
 -20  34  22    2.19    1.18
  20 -34 -22    2.09    1.16
 -19  33  21   16.03    2.31
  19 -33 -21   20.80    1.82
 -18  32  20   -0.05    1.01
  18 -32 -20   -0.07    1.06
 -17  31  19   10.53    1.62
  17 -31 -19   12.91    1.64
 -16  30  18   32.88    1.89
  16 -30 -18   33.20    2.01
 -15  29  17   17.70    1.70
  15 -29 -17   19.38    1.59
 -14  28  16   63.58    4.57
  14 -28 -16   59.16    2.50
 -13  27  15    2.99    1.62
  13 -27 -15    5.53    1.40
 -12  26  14   45.68    2.16
  12 -26 -14   45.90    1.91
 -11  25  13   -0.42    1.06
  11 -25 -13   -0.24    0.81
 -10  24  12    9.97    1.43
  10 -24 -12   11.30    1.11
  -9  23  11  103.90    3.54
   9 -23 -11  100.36    3.42
  -8  22  10   68.68    2.38
   8 -22 -10   66.68    2.41
  -7  21   9  226.71   10.90
   7 -21  -9  233.15    7.19
  -6  20   8   74.28    2.61
   6 -20  -8   79.79    2.78
  -5  19   7  122.39    3.56
   5 -19  -7  121.48    3.83
  -4  18   6   54.24    2.68
   4 -18  -6   55.43    2.04
  -3  17   5   46.69    1.67
   3 -17  -5   51.03    2.02
  -2  16   4   17.34    0.91
   2 -16  -4   17.29    0.88
  -1  15   3    5.53    0.59
   1 -15  -3    4.69    0.59
   0  14   2  375.75   10.32
   0 -14  -2  350.83   14.22
   1  13   1   65.88    2.94
  -1 -13  -1   66.26    2.11
   2  12   0   22.66    1.40
  -2 -12   0   24.12    1.45
   3  11  -1    9.13    0.54
  -3 -11   1    9.85    0.54
   4  10  -2    4.72    0.34
  -4 -10   2    5.08    0.40
   5   9  -3   70.50    2.29
  -5  -9   3   70.90    2.46
   6   8  -4    4.94    0.37
  -6  -8   4    4.25    0.35
  -7  -7   5 1591.30   39.22
   8   6  -6  232.85    6.26
  -8  -6   6  233.61    6.29
   9   5  -7  653.74   23.38
  -9  -5   7  647.26   23.79
  10   4  -8   29.50    1.05
 -10  -4   8   29.25    1.11
  11   3  -9  327.05    8.33
 -11  -3   9  328.01    8.47
  12   2 -10    9.06    0.56
 -12  -2  10    7.46    0.56
 -13  -1  11   78.19    3.36
 -14   0  12  392.74   14.98
  15  -1 -13    2.56    0.32
 -15   1  13    2.78    0.29
  16  -2 -14  196.95    8.10
 -16   2  14  210.50    8.47
  17  -3 -15    3.73    0.39
 -17   3  15    4.17    0.44
  18  -4 -16   66.40    3.34
 -18   4  16   65.91    3.27
  19  -5 -17   11.81    0.66
  20  -6 -18    7.57    0.71
 -20   6  18    8.38    0.56
  21  -7 -19   51.45    2.92
  22  -8 -20    4.66    0.69
  23  -9 -21   51.82    2.18
 -23   9  21   50.86    2.26
  24 -10 -22    1.74    0.30
  25 -11 -23   13.50    0.84
 -25  11  23   14.04    1.27
  26 -12 -24   -0.05    0.29
  27 -13 -25    1.01    0.24
  22 -34 -24   -1.11    1.64
 -21  33  23    3.61    2.38
  21 -33 -23    5.70    1.65
 -20  32  22    2.65    1.48
  20 -32 -22    2.01    1.11
 -19  31  21    8.76    1.43
  19 -31 -21    7.88    1.21
 -18  30  20    6.41    1.92
  18 -30 -20    8.11    1.21
 -17  29  19   17.70    1.72
  17 -29 -19   18.76    1.60
  16 -28 -18    4.12    1.05
 -15  27  17    2.19    0.83
  15 -27 -17    1.65    0.88
 -14  26  16   34.14    2.43
  14 -26 -16   27.21    1.87
 -13  25  15    4.27    1.08
  13 -25 -15    4.35    1.00
 -12  24  14   49.80    2.87
  12 -24 -14   52.68    2.60
 -11  23  13   48.33    2.09
  11 -23 -13   50.12    1.99
 -10  22  12   19.53    1.15
  10 -22 -12   21.78    1.69
  -9  21  11  163.21    5.33
   9 -21 -11  151.39    6.65
  -8  20  10    3.10    0.62
   8 -20 -10    2.82    0.61
  -7  19   9  168.17    4.66
   7 -19  -9  170.79    4.98
   6 -18  -8    0.10    0.67
  -5  17   7  131.62    5.52
   5 -17  -7  121.97    3.68
  -4  16   6  157.73    4.44
   4 -16  -6  156.21    4.39
  -3  15   5   39.34    1.48
   3 -15  -5   42.11    1.57
  -2  14   4  410.96   15.45
   2 -14  -4  409.44   11.15
  -1  13   3  159.13    4.40
   1 -13  -3  165.05    4.82
   0  12   2   24.41    1.01
   0 -12  -2   24.26    1.32
   1  11   1   32.20    1.64
  -1 -11  -1   32.17    1.64
   2  10   0   22.10    1.03
  -2 -10   0   23.47    1.10
   3   9  -1   79.12    3.37
  -3  -9   1   79.34    2.60
   4   8  -2  238.33    6.46
  -4  -8   2  238.87    6.92
   5   7  -3  149.92    4.59
  -5  -7   3  164.22    4.96
   6   6  -4  771.12   19.28
  -6  -6   4  777.34   19.82
   7   5  -5  194.17    8.54
  -7  -5   5  207.58    8.37
   8   4  -6    5.11    0.32
  -8  -4   6    4.34    0.27
   9   3  -7  328.95   11.99
  -9  -3   7  317.06   12.33
  10   2  -8    1.55    0.15
 -10  -2   8    1.96    0.19
 -11  -1   9  245.21    9.58
  12   0 -10  222.63    8.45
 -12   0  10  227.20    9.18
  13  -1 -11   74.34    3.24
 -13   1  11   79.30    3.71
  14  -2 -12  464.99   11.96
 -14   2  12  466.22   11.88
  15  -3 -13    0.44    0.20
 -15   3  13    0.40    0.20
  16  -4 -14  175.48    5.23
 -16   4  14  183.56    7.68
  17  -5 -15    6.82    0.42
 -17   5  15    6.41    0.42
  18  -6 -16   47.74    1.74
 -18   6  16   44.96    2.50
  19  -7 -17   57.52    3.05
 -19   7  17   59.30    3.39
  20  -8 -18   20.78    1.03
 -20   8  18   20.60    1.54
  21  -9 -19   46.26    1.91
  22 -10 -20   26.72    1.21
  23 -11 -21   21.10    1.45
 -23  11  21   21.07    1.01
  24 -12 -22    4.74    0.69
 -24  12  22    5.16    0.81
  25 -13 -23    8.81    0.69
 -25  13  23    7.20    0.69
  26 -14 -24    2.94    0.69
 -26  14  24    2.55    0.59
  27 -15 -25    2.28    0.62
 -27  15  25    2.29    0.39
  28 -16 -26    2.78    0.52
 -22  32  24    3.39    1.33
  22 -32 -24    3.71    1.11
 -21  31  23   14.32    1.75
  21 -31 -23   15.25    1.74
  20 -30 -22    2.67    1.18
 -19  29  21   12.77    1.27
  19 -29 -21   11.94    1.33
 -18  28  20   10.85    1.35
  18 -28 -20   11.64    1.74
 -17  27  19    4.22    1.05
  17 -27 -19    3.02    1.08
 -16  26  18   11.64    1.64
  16 -26 -18   12.42    1.16
 -15  25  17    2.23    0.78
  15 -25 -17    2.48    0.81
 -14  24  16   39.02    1.69
  14 -24 -16   34.99    1.70
 -13  23  15    9.56    1.03
  13 -23 -15    9.89    1.11
 -12  22  14   30.25    1.69
  12 -22 -14   31.39    1.43
 -11  21  13    7.86    0.89
  11 -21 -13    9.28    0.81
 -10  20  12   -0.13    0.64
  10 -20 -12    0.17    0.71
  -9  19  11   54.47    2.77
   9 -19 -11   52.60    1.91
  -8  18  10   35.54    1.43
   8 -18 -10   35.83    1.47
  -7  17   9  204.68    6.04
   7 -17  -9  206.33    8.38
  -6  16   8  222.59    6.02
   6 -16  -8  218.29    5.82
  -5  15   7  248.55    9.08
   5 -15  -7  247.54    6.83
  -4  14   6   57.07    2.01
   4 -14  -6   54.42    1.96
  -3  13   5   57.36    1.94
   3 -13  -5   56.21    1.74
  -2  12   4  170.36    4.98
   2 -12  -4  151.34    4.32
  -1  11   3   10.73    0.54
   1 -11  -3    8.77    0.52
   0  10   2   25.76    1.47
   0 -10  -2   25.34    1.35
   1   9   1   48.70    2.55
  -1  -9  -1   50.12    2.45
   2   8   0    1.52    0.24
  -2  -8   0    1.91    0.25
   3   7  -1    0.27    0.20
  -3  -7   1    0.08    0.20
   4   6  -2   76.99    2.40
  -4  -6   2   78.75    2.56
   5   5  -3 1230.37   28.58
  -5  -5   3 1252.41   29.72
   6   4  -4   89.04    3.95
  -6  -4   4   92.55    3.86
   7   3  -5  154.86    6.12
  -7  -3   5  157.49    4.30
   8   2  -6  215.63    5.52
  -8  -2   6  211.49    7.64
   9   1  -7  442.84   11.30
  -9  -1   7  458.12   16.06
  10   0  -8  278.38   10.31
 -10   0   8  281.77   10.68
 -11   1   9  225.65    5.95
  12  -2 -10    9.18    0.42
  13  -3 -11   49.58    2.31
 -13   3  11   50.95    2.46
  14  -4 -12   27.87    1.75
 -14   4  12   29.35    1.92
  15  -5 -13    1.92    0.25
 -15   5  13    1.94    0.32
  16  -6 -14   99.12    3.26
 -16   6  14  102.79    3.22
  17  -7 -15   10.02    0.54
 -17   7  15   11.83    0.93
  18  -8 -16   28.64    1.20
 -18   8  16   28.12    1.15
  19  -9 -17    7.51    0.57
 -19   9  17    7.83    0.54
  20 -10 -18    1.64    0.32
 -20  10  18    1.97    0.42
  21 -11 -19   52.94    3.22
 -21  11  19   47.76    2.99
  22 -12 -20    7.36    0.84
 -22  12  20    7.66    0.59
  23 -13 -21   35.38    1.81
 -23  13  21   35.07    1.47
  24 -14 -22    7.05    0.59
 -24  14  22    8.03    0.94
  25 -15 -23   13.73    1.01
  26 -16 -24    1.15    0.54
  27 -17 -25    0.05    0.42
 -27  17  25   -0.19    0.69
  28 -18 -26    1.38    0.52
 -23  31  25    0.29    2.14
  23 -31 -25    2.65    1.18
 -22  30  24    3.00    1.06
  22 -30 -24    1.97    1.16
 -21  29  23   14.54    1.97
  21 -29 -23   16.53    1.50
 -20  28  22    2.36    1.06
  20 -28 -22    2.48    1.33
 -19  27  21   43.03    2.16
  19 -27 -21   42.44    2.04
 -18  26  20    0.73    1.16
  18 -26 -20    0.08    0.73
 -17  25  19   12.72    2.04
  17 -25 -19   11.83    1.37
 -16  24  18   34.63    2.82
  16 -24 -18   33.00    1.64
 -15  23  17    2.45    0.89
  15 -23 -17    2.45    1.10
 -14  22  16  100.96    3.53
  14 -22 -16   99.75    3.73
 -13  21  15   10.95    1.18
  13 -21 -15   11.32    1.43
 -12  20  14  112.03    4.52
  12 -20 -14  131.31    4.66
 -11  19  13   56.12    1.99
  11 -19 -13   55.08    1.87
 -10  18  12   39.36    1.40
  10 -18 -12   36.94    1.62
  -9  17  11  144.66    4.39
   9 -17 -11  152.36    4.82
  -8  16  10    5.72    0.64
   8 -16 -10    5.63    0.61
  -7  15   9  188.06    5.50
   7 -15  -9  192.50    5.31
  -6  14   8   92.09    2.77
   6 -14  -8   91.99    3.00
  -5  13   7  249.97    9.82
   5 -13  -7  255.12    6.83
  -4  12   6  183.10    5.45
   4 -12  -6  182.06    9.35
  -3  11   5  576.01   14.85
   3 -11  -5  538.41   15.06
  -2  10   4    4.71    0.37
   2 -10  -4    4.98    0.47
  -1   9   3   82.36    2.73
   1  -9  -3   88.08    3.75
   0   8   2    1.91    0.27
   0  -8  -2    1.55    0.27
   1   7   1    2.83    0.39
  -1  -7  -1    2.78    0.35
   2   6   0  348.32    9.21
  -2  -6   0  358.32    9.38
   3   5  -1    1.55    0.19
  -3  -5   1    1.47    0.17
   4   4  -2 1343.62   32.59
  -4  -4   2 1409.60   33.28
   5   3  -3   39.93    1.75
  -5  -3   3   39.81    1.25
   6   2  -4   75.52    3.36
  -6  -2   4   74.63    2.14
   7   1  -5  339.89   12.40
  -7  -1   5  338.77   11.91
   8   0  -6  336.50    8.42
  -8   0   6  362.64    9.19
   9  -1  -7  441.81   10.91
  -9   1   7  444.19   10.97
 -10   2   8    1.72    0.22
  11  -3  -9  337.90   12.58
 -11   3   9  335.99    8.64
  12  -4 -10  142.07    5.62
 -12   4  10  154.19    4.69
  13  -5 -11   25.79    1.03
 -13   5  11   28.27    1.03
  14  -6 -12  111.09    3.32
 -14   6  12  106.94    4.74
  15  -7 -13    9.63    0.56
 -15   7  13    9.56    0.52
  16  -8 -14   39.10    1.55
 -16   8  14   40.93    1.48
  17  -9 -15   35.90    1.33
 -17   9  15   37.52    1.55
  18 -10 -16   55.38    1.91
 -18  10  16   53.07    1.87
  19 -11 -17   34.31    1.50
 -19  11  17   34.65    1.62
  20 -12 -18   54.83    2.04
 -20  12  18   51.99    1.84
  21 -13 -19   38.23    1.67
 -21  13  19   39.34    1.75
  22 -14 -20    6.93    0.54
 -22  14  20    7.10    0.61
  23 -15 -21   33.65    1.60
 -23  15  21   34.18    1.55
  24 -16 -22    0.08    0.40
 -24  16  22    0.10    0.47
  25 -17 -23   24.65    1.25
 -25  17  23   23.04    1.23
  26 -18 -24   -0.17    0.54
 -26  18  24    0.46    0.79
  27 -19 -25   10.21    0.91
 -27  19  25    9.45    0.91
  28 -20 -26    4.66    0.76
 -23  29  25    5.95    1.37
  23 -29 -25    6.66    2.13
  22 -28 -24    0.44    0.96
 -21  27  23    6.36    1.00
  21 -27 -23    7.09    1.06
 -20  26  22    7.51    1.03
  20 -26 -22    7.30    1.06
 -19  25  21    1.35    1.20
  19 -25 -21   -0.10    0.84
 -18  24  20    0.08    0.79
  18 -24 -20    0.47    0.79
 -17  23  19    0.13    1.23
  17 -23 -19    0.08    0.67
 -16  22  18   36.40    1.75
  16 -22 -18   33.55    1.52
 -15  21  17   14.25    0.89
  15 -21 -17   13.55    0.91
 -14  20  16   77.80    4.61
  14 -20 -16   75.25    2.82
 -13  19  15    5.36    0.93
  13 -19 -15    4.15    0.69
 -12  18  14   83.32    4.39
  12 -18 -14   90.56    2.75
 -11  17  13    0.03    0.42
  11 -17 -13    0.34    0.46
 -10  16  12   22.44    1.03
  10 -16 -12   23.23    1.01
  -9  15  11   90.40    2.92
   9 -15 -11   81.38    5.13
  -8  14  10   26.32    1.18
   8 -14 -10   26.50    1.10
  -7  13   9  298.03    8.57
   7 -13  -9  283.12    7.57
  -6  12   8    1.11    0.39
   6 -12  -8    1.00    0.37
  -5  11   7  137.08    4.37
   5 -11  -7  134.01    4.08
  -4  10   6  433.12   11.05
   4 -10  -6  419.39   11.35
  -3   9   5   71.32    2.38
   3  -9  -5   69.86    2.16
  -2   8   4  226.42    9.04
   2  -8  -4  242.16    6.48
  -1   7   3   -0.20    0.24
   1  -7  -3    0.47    0.22
   0   6   2  356.23    9.04
   0  -6  -2  369.07    9.67
   1   5   1   11.24    0.59
  -1  -5  -1   12.11    0.67
   2   4   0  100.58    2.92
  -2  -4   0  104.00    2.99
   3   3  -1  843.39   19.91
  -3  -3   1  840.40   28.49
   4   2  -2  874.28   28.49
  -4  -2   2  857.56   20.65
   5   1  -3    1.65    0.13
  -5  -1   3    1.67    0.13
   6   0  -4   25.89    0.81
  -6   0   4   24.61    0.78
   7  -1  -5  321.97   11.27
  -7   1   5  333.68    8.55
   8  -2  -6  214.46    5.74
  -8   2   6  223.12    8.22
   9  -3  -7  326.69    8.32
  -9   3   7  315.76    8.49
  10  -4  -8   31.46    1.06
 -10   4   8   29.93    1.05
  11  -5  -9  276.63    7.54
 -11   5   9  268.76   10.68
  12  -6 -10    3.31    0.29
 -12   6  10    3.05    0.29
  13  -7 -11    1.55    0.39
 -13   7  11    1.67    0.34
  14  -8 -12   53.90    2.02
 -14   8  12   52.58    1.77
  15  -9 -13   54.02    1.86
 -15   9  13   58.47    2.75
  16 -10 -14   32.02    1.30
 -16  10  14   30.15    2.14
  17 -11 -15    6.78    0.57
 -17  11  15    6.82    0.88
  18 -12 -16    0.29    0.44
 -18  12  16    0.56    0.44
  19 -13 -17    6.11    0.98
 -19  13  17    4.77    0.94
  20 -14 -18    2.21    0.49
 -20  14  18    1.86    0.51
  21 -15 -19   10.88    0.83
 -21  15  19   11.05    1.20
  22 -16 -20   14.51    0.86
 -22  16  20   13.73    0.88
  23 -17 -21   16.68    1.01
 -23  17  21   16.14    0.91
  24 -18 -22    8.06    0.83
 -24  18  22    8.40    0.94
  25 -19 -23    1.69    0.59
 -25  19  23    1.65    0.64
  26 -20 -24    1.65    0.62
 -26  20  24    2.13    0.61
  27 -21 -25    4.93    0.69
 -27  21  25    4.28    0.64
 -24  28  26    2.65    0.86
  24 -28 -26    1.81    0.96
 -23  27  25    4.47    1.05
  23 -27 -25    3.64    0.94
 -22  26  24    1.01    1.32
  22 -26 -24    1.10    0.89
 -21  25  23   40.66    2.18
  21 -25 -23   40.59    1.97
 -20  24  22    1.27    0.86
  20 -24 -22    0.84    0.73
 -19  23  21   35.12    1.82
  19 -23 -21   32.83    2.36
 -18  22  20    5.35    1.27
  18 -22 -20    4.69    0.78
 -17  21  19   17.75    1.08
  17 -21 -19   18.88    1.28
 -16  20  18   54.20    2.67
  16 -20 -18   60.27    2.36
 -15  19  17    8.81    0.93
  15 -19 -17    9.41    0.81
 -14  18  16  151.50    7.02
  14 -18 -16  146.01    5.75
 -13  17  15   10.32    0.76
  13 -17 -15    9.97    0.74
 -12  16  14  145.04    4.71
  12 -16 -14  157.68    6.61
 -11  15  13   38.21    1.99
  11 -15 -13   41.84    1.60
 -10  14  12   81.19    2.73
  10 -14 -12   82.15    2.88
  -9  13  11   70.16    2.53
   9 -13 -11   73.53    2.50
  -8  12  10  122.05    3.83
   8 -12 -10  115.24    3.53
  -7  11   9  168.00    4.94
   7 -11  -9  169.02    4.66
  -6  10   8  112.69    3.58
   6 -10  -8  111.44    3.34
  -5   9   7  674.93   17.07
   5  -9  -7  681.15   17.06
   4  -8  -6    4.81    0.32
  -3   7   5  156.58    4.52
   3  -7  -5  158.42    4.61
  -2   6   4   75.54    2.38
   2  -6  -4   73.57    2.18
  -1   5   3    1.79    0.24
   1  -5  -3    1.50    0.39
   0   4   2   97.79    2.73
   0  -4  -2   98.52    2.80
   1   3   1  292.23   10.22
  -1  -3  -1  307.02   10.80
   2   2   0 2420.11   86.37
  -2  -2   0 2501.72   63.56
   3   1  -1  298.74    7.20
  -3  -1   1  305.84   10.43
   4   0  -2  100.66    2.48
  -4   0   2  101.12    2.60
   5  -1  -3    1.75    0.13
  -5   1   3    1.62    0.13
   6  -2  -4   72.44    2.13
  -6   2   4   77.97    2.33
   7  -3  -5  157.43    4.45
  -7   3   5  154.15    5.87
   8  -4  -6    4.52    0.29
  -8   4   6    4.79    0.30
   9  -5  -7  642.19   17.68
  10  -6  -8  110.76    3.26
 -10   6   8  109.25    3.46
  11  -7  -9  165.91    4.88
 -11   7   9  161.51    4.62
  12  -8 -10  114.21    4.81
 -12   8  10  113.30    3.90
  13  -9 -11   65.98    3.26
 -13   9  11   65.49    3.75
  14 -10 -12   81.48    2.68
 -14  10  12   78.92    2.65
  15 -11 -13   38.02    1.40
 -15  11  13   39.00    1.55
  16 -12 -14  137.96    4.40
 -16  12  14  143.58    5.43
  17 -13 -15    9.73    0.66
 -17  13  15   10.26    0.73
  18 -14 -16  174.18    5.36
 -18  14  16  172.74    6.73
  19 -15 -17    8.70    0.69
 -19  15  17   10.53    1.08
  20 -16 -18   55.67    2.23
 -20  16  18   55.77    1.97
  21 -17 -19   17.39    1.16
 -21  17  19   16.52    1.18
  22 -18 -20    4.88    0.61
 -22  18  20    4.20    0.62
  23 -19 -21   28.76    1.35
 -23  19  21   27.89    2.33
  24 -20 -22    1.10    0.71
 -24  20  22    2.01    0.67
  25 -21 -23   32.83    1.50
 -25  21  23   30.03    1.55
  26 -22 -24    0.61    0.62
 -26  22  24    1.03    1.05
  27 -23 -25    3.09    0.71
 -27  23  25    3.27    1.00
 -24  26  26    0.57    0.81
  24 -26 -26   -0.13    0.74
 -23  25  25    0.46    0.96
  23 -25 -25    0.56    0.73
 -22  24  24    0.24    1.01
  22 -24 -24   -0.69    1.00
  21 -23 -23    9.97    1.13
 -20  22  22   15.50    1.65
  20 -22 -22   17.95    1.30
 -19  21  21    4.72    0.88
  19 -21 -21    5.50    0.74
 -18  20  20    2.48    0.84
  18 -20 -20    2.38    0.71
 -17  19  19    4.96    0.74
  17 -19 -19    4.62    0.71
 -16  18  18   64.19    3.68
  16 -18 -18   62.54    4.07
 -15  17  17   14.59    1.00
  15 -17 -17   14.12    0.96
 -14  16  16  218.73    6.39
  14 -16 -16  208.69    6.34
 -13  15  15   10.43    1.11
  13 -15 -15   10.70    0.66
 -12  14  14  197.68    5.75
  12 -14 -14  202.48    5.55
 -11  13  13   49.61    2.70
  11 -13 -13   52.57    1.82
 -10  12  12  102.84    3.42
  10 -12 -12  103.06    3.27
  -9  11  11  269.35    7.39
   9 -11 -11  277.89    7.61
  -8  10  10  355.02   13.29
   8 -10 -10  357.89    9.72
  -7   9   9  530.43   14.02
   7  -9  -9  543.70   14.09
  -6   8   8 1092.43   27.19
   6  -8  -8 1102.23   27.08
  -5   7   7 1611.12   38.61
   5  -7  -7 1589.19   37.57
  -4   6   6  811.54   20.41
   4  -6  -6  792.05   19.32
  -3   5   5 1220.98   28.68
   3  -5  -5 1211.01   28.58
  -2   4   4 1330.07   31.33
   2  -4  -4 1384.34   31.83
  -1   3   3  851.81   20.02
   1  -3  -3  871.31   28.88
   0   2   2 2545.82   64.09
   0  -2  -2 2595.16   64.14
   2   0   0 4283.95  160.31
   3  -1  -1  299.50    7.36
  -3   1   1  301.64    7.30
   4  -2  -2  870.77   20.72
  -4   2   2  855.23   28.88
   5  -3  -3   41.01    1.84
  -5   3   3   39.88    1.74
   6  -4  -4   90.77    3.81
  -6   4   4   92.07    3.69
   7  -5  -5  199.31    5.53
  -7   5   5  211.49    6.14
   8  -6  -6  229.69    8.76
  -8   6   6  239.51    9.75
   9  -7  -7  335.33    8.91
  -9   7   7  337.96    9.21
  10  -8  -8   60.11    2.07
 -10   8   8   63.09    2.07
  11  -9  -9   18.12    0.96
 -11   9   9   18.76    1.42
  12 -10 -10    1.77    0.64
 -12  10  10    1.60    0.54
  13 -11 -11  106.67    3.26
 -13  11  11  108.18    3.37
  14 -12 -12    4.62    0.49
 -14  12  12    4.23    0.51
  15 -13 -13   43.27    1.48
 -15  13  13   41.95    1.48
  16 -14 -14   10.27    0.84
 -16  14  14   10.63    1.15
  17 -15 -15   21.73    1.69
 -17  15  15   21.69    1.13
  18 -16 -16   21.71    1.32
 -18  16  16   23.75    1.45
  19 -17 -17    1.82    0.52
 -19  17  17    1.74    0.54
  20 -18 -18   -0.40    0.62
 -20  18  18    0.12    0.76
  21 -19 -19   10.24    1.06
 -21  19  19    8.03    1.08
  22 -20 -20    5.30    0.73
 -22  20  20    6.29    0.94
  23 -21 -21   23.94    1.45
 -23  21  21   23.52    1.62
  24 -22 -22   16.97    1.30
 -24  22  22   16.65    1.69
  25 -23 -23   40.17    1.82
 -25  23  23   36.98    1.67
  26 -24 -24    0.35    0.69
 -26  24  24    0.02    0.66
  27 -25 -25    1.21    0.69
 -27  25  25    1.62    1.10
 -24  24  26    0.47    0.74
  24 -24 -26   -0.27    0.61
 -23  23  25   30.87    1.74
  23 -23 -25   33.17    3.00
 -22  22  24   13.75    1.82
  22 -22 -24   13.46    1.16
 -21  21  23   24.56    1.97
  21 -21 -23   23.74    1.33
 -20  20  22    6.63    0.84
  20 -20 -22    6.78    0.78
 -19  19  21    8.42    1.38
  19 -19 -21    7.52    0.84
  18 -18 -20   -0.17    0.59
 -17  17  19    1.65    0.49
  17 -17 -19    1.74    0.52
 -16  16  18   21.69    1.94
  16 -16 -18   26.43    1.82
 -15  15  17   24.09    1.28
  15 -15 -17   21.04    0.96
 -14  14  16    9.62    0.84
  14 -14 -16   10.59    0.71
 -13  13  15   40.93    1.92
  13 -13 -15   43.62    1.62
 -12  12  14    4.30    0.46
  12 -12 -14    4.13    0.42
 -11  11  13  101.23    5.89
  11 -11 -13  102.55    4.52
 -10  10  12    2.09    0.42
  10 -10 -12    2.67    0.37
  -9   9  11   16.77    0.73
   9  -9 -11   16.79    0.78
  -8   8  10   59.77    1.92
   8  -8 -10   61.37    2.77
  -7   7   9  349.67    9.50
   7  -7  -9  329.78    8.45
  -6   6   8  239.66    6.56
   6  -6  -8  238.30    6.34
  -5   5   7  203.16    5.67
   5  -5  -7  199.65    5.38
  -4   4   6   92.21    2.77
   4  -4  -6   92.24    2.67
  -3   3   5   39.20    1.20
   3  -3  -5   38.83    1.59
   2  -2  -4  901.82   21.04
  -1   1   3  299.45   10.39
   1  -1  -3  297.27    9.87
   0   0  -2 3961.69  138.77
   2  -2   0 2301.87   55.30
  -2   2   0 2416.60   58.40
   3  -3  -1  831.56   19.53
  -3   3   1  871.54   20.43
   4  -4  -2 1393.47   32.64
  -4   4   2 1373.12   32.42
   5  -5  -3 1193.97   28.34
  -5   5   3 1230.54   29.64
   6  -6  -4  792.86   19.33
  -6   6   4  815.22   20.92
   7  -7  -5 1576.64   37.25
  -7   7   5 1596.74   38.85
   8  -8  -6 1058.98   26.11
  -8   8   6 1081.57   27.08
   9  -9  -7  524.39   13.97
  -9   9   7  538.91   14.39
  10 -10  -8  364.26    9.85
 -10  10   8  378.16   15.32
  11 -11  -9  289.67   11.22
 -11  11   9  273.83    8.50
  12 -12 -10  100.46    3.22
 -12  12  10  104.76    3.39
  13 -13 -11   50.90    1.79
 -13  13  11   52.53    1.92
  14 -14 -12  193.83    5.50
 -14  14  12  202.64    7.81
  15 -15 -13   11.77    0.98
 -15  15  13    9.72    0.76
  16 -16 -14  220.43    6.38
 -16  16  14  206.30    9.26
  17 -17 -15   15.87    1.05
 -17  17  15   14.02    0.84
  18 -18 -16   58.05    2.65
 -18  18  16   66.77    2.58
  19 -19 -17    4.30    0.83
 -19  19  17    4.23    0.78
  20 -20 -18    2.23    0.73
 -20  20  18    2.11    0.64
  21 -21 -19    4.77    0.78
 -21  21  19    5.04    0.81
  22 -22 -20   17.43    1.28
 -22  22  20   15.33    1.86
  23 -23 -21    9.62    1.01
 -23  23  21   11.22    1.18
  24 -24 -22    0.71    0.71
 -24  24  22   -0.22    0.71
  25 -25 -23    0.56    0.73
 -25  25  23    0.17    0.86
  26 -26 -24    0.78    0.89
 -26  26  24    0.46    0.84
 -25  23  27    3.68    1.13
  25 -23 -27    2.56    0.88
  24 -22 -26    0.88    0.86
  23 -21 -25   29.72    1.59
 -22  20  24    1.74    0.81
  22 -20 -24    0.81    0.64
 -21  19  23   24.31    1.32
  21 -19 -23   26.74    1.33
 -20  18  22    4.76    1.13
  20 -18 -22    3.48    0.56
 -19  17  21   15.57    1.15
  19 -17 -21   15.25    1.03
  18 -16 -20   54.72    2.34
 -17  15  19    9.87    0.71
  17 -15 -19    9.63    0.66
 -16  14  18  169.15    4.69
  16 -14 -18  154.84    6.41
 -15  13  17    8.62    0.66
  15 -13 -17   10.93    0.71
 -14  12  16  136.83    5.60
  14 -12 -16  148.10    4.49
 -13  11  15   42.61    2.33
  13 -11 -15   38.56    1.33
 -12  10  14   75.41    2.58
  12 -10 -14   79.61    2.75
 -11   9  13   63.75    3.14
  11  -9 -13   67.19    2.43
 -10   8  12  110.75    4.88
  10  -8 -12  115.24    3.36
  -9   7  11  163.16    4.62
   9  -7 -11  162.50    4.86
  -8   6  10  106.48    3.12
   8  -6 -10  111.44    3.22
  -7   5   9  640.30   16.63
   7  -5  -9  645.37   22.79
  -6   4   8    4.66    0.30
   6  -4  -8    4.59    0.40
  -5   3   7  157.02    6.73
   5  -3  -7  150.16    5.53
  -4   2   6   75.19    3.00
   4  -2  -6   71.95    2.02
  -3   1   5    1.87    0.12
   3  -1  -5    1.77    0.08
  -1  -1   3  325.77   10.88
   0  -2   2 2384.62   58.39
   0   2  -2 2319.62   56.83
   1  -3   1  298.12   10.37
  -1   3  -1  327.50   10.98
   2  -4   0  104.67    2.94
   3  -5  -1    1.55    0.22
  -3   5   1    1.75    0.22
   4  -6  -2   77.53    3.41
  -4   6   2   75.61    2.51
   5  -7  -3  148.35    4.61
  -5   7   3  162.13    4.88
   6  -8  -4    5.11    0.35
  -6   8   4    5.33    0.37
   7  -9  -5  655.63   16.68
  -7   9   5  654.01   23.08
   8 -10  -6  110.29    3.42
  -8  10   6  112.33    5.20
   9 -11  -7  168.19    4.99
  -9  11   7  174.58    5.47
  10 -12  -8  116.92    3.54
  11 -13  -9   71.16    2.36
 -11  13   9   73.31    2.61
  12 -14 -10   83.23    2.58
 -12  14  10   83.01    3.63
  13 -15 -11   43.00    1.60
 -13  15  11   42.31    2.09
  14 -16 -12  153.77    4.52
 -14  16  12  152.03    4.54
  15 -17 -13    8.72    0.73
 -15  17  13    8.89    0.84
  16 -18 -14  156.48    5.62
 -16  18  14  150.10    6.93
  17 -19 -15    8.40    0.94
 -17  19  15   10.31    1.15
  18 -20 -16   59.43    2.26
 -18  20  16   59.57    2.21
  19 -21 -17   20.21    1.38
 -19  21  17   15.08    1.52
  20 -22 -18    5.70    0.98
 -20  22  18    5.45    1.03
  21 -23 -19   36.42    1.84
 -21  23  19   33.65    1.72
  22 -24 -20    0.71    0.74
 -22  24  20    1.32    0.73
  23 -25 -21   42.56    2.45
  24 -26 -22    1.81    1.59
 -24  26  22    1.38    1.10
  25 -27 -23    5.55    0.93
 -25  27  23    5.04    1.42
  26 -28 -24    2.43    0.94
 -26  28  24    2.07    0.89
 -25  21  27    4.49    0.81
  25 -21 -27    4.62    0.67
 -24  20  26    1.89    0.78
  24 -20 -26    1.52    0.51
 -23  19  25    1.77    0.46
  23 -19 -25    1.45    0.49
 -22  18  24    8.70    0.74
  22 -18 -24    8.74    0.76
 -21  17  23   16.35    1.70
  21 -17 -23   14.78    0.86
 -20  16  22   14.42    1.08
  20 -16 -22   12.62    0.96
  19 -15 -21   11.08    0.81
 -18  14  20    2.23    0.40
  18 -14 -20    2.50    0.40
 -17  13  19    5.72    0.89
  17 -13 -19    4.20    0.69
 -16  12  18   -0.57    0.67
  16 -12 -18    0.08    0.46
 -15  11  17    6.60    0.64
  15 -11 -17    7.29    0.49
 -14  10  16   30.53    2.01
  14 -10 -16   29.88    1.18
 -13   9  15   51.20    2.45
  13  -9 -15   53.21    2.01
 -12   8  14   53.90    1.77
  12  -8 -14   55.65    2.77
 -11   7  13    1.20    0.27
  11  -7 -13    1.05    0.24
 -10   6  12    2.75    0.40
  10  -6 -12    3.05    0.29
  -9   5  11  281.33    7.37
   9  -5 -11  280.74    7.27
  -8   4  10   30.43    1.57
   8  -4 -10   30.16    1.03
  -7   3   9  317.38   12.03
   7  -3  -9  319.58    8.01
   6  -2  -8  214.02    5.52
  -5   1   7  344.66   11.74
  -3  -1   5    1.77    0.08
  -2  -2   4  837.03   27.02
   2   2  -4  897.40   28.71
  -1  -3   3  825.64   19.23
   1   3  -3  804.67   18.46
   0  -4   2  106.72    2.97
   0   4  -2  104.42    3.02
   1  -5   1   12.31    0.69
  -1   5  -1   12.30    0.64
   2  -6   0  345.67   13.01
  -2   6   0  329.49   12.84
   3  -7  -1    0.27    0.20
  -3   7   1    0.22    0.20
   4  -8  -2  234.62    6.39
  -4   8   2  235.50    6.51
   5  -9  -3   70.18    2.33
  -5   9   3   70.16    2.34
   6 -10  -4  438.54   11.59
  -6  10   4  449.01   11.49
   7 -11  -5  137.28    4.37
  -7  11   5  136.04    4.39
   8 -12  -6    0.93    0.34
  -8  12   6    0.86    0.34
   9 -13  -7  286.31    7.89
  -9  13   7  283.91    8.30
  10 -14  -8   27.33    1.81
 -10  14   8   27.06    1.33
  11 -15  -9   95.46    3.12
 -11  15   9   94.27    4.00
  12 -16 -10   22.82    1.10
 -12  16  10   19.32    1.32
  13 -17 -11    0.67    0.49
 -13  17  11    0.88    0.64
  14 -18 -12   84.84    2.75
 -14  18  12   87.91    5.01
  15 -19 -13    3.04    0.96
 -15  19  13    4.67    0.84
  16 -20 -14   73.58    3.19
 -16  20  14   81.09    3.04
  17 -21 -15   14.69    1.06
 -17  21  15   13.33    0.93
  18 -22 -16   35.07    1.48
 -18  22  16   38.80    1.72
  19 -23 -17   -0.10    0.78
 -19  23  17    0.05    0.76
  20 -24 -18    1.05    0.73
 -20  24  18    0.51    1.18
  21 -25 -19    1.28    1.05
 -21  25  19    0.19    0.91
  22 -26 -20    7.17    1.25
 -22  26  20    7.71    1.13
  23 -27 -21    6.70    1.05
 -23  27  21    6.16    1.47
  24 -28 -22    0.73    1.11
 -24  28  22    0.02    1.35
  25 -29 -23    6.02    1.27
 -25  29  23    4.69    1.13
  26 -20 -28    3.68    0.66
 -25  19  27    9.92    1.06
  25 -19 -27    9.01    0.76
 -24  18  26    0.78    0.83
  24 -18 -26   -0.08    0.59
 -23  17  25   22.87    1.77
  23 -17 -25   25.14    1.28
  22 -16 -24   -0.10    0.54
  21 -15 -23   31.16    1.52
 -20  14  22    7.83    0.57
  20 -14 -22    6.92    0.59
 -19  13  21   37.55    1.62
  19 -13 -21   40.62    1.64
  18 -12 -20   52.18    2.06
 -17  11  19   36.22    2.18
  17 -11 -19   34.92    1.38
 -16  10  18   56.06    2.11
  16 -10 -18   53.37    2.02
 -15   9  17   37.70    1.81
  15  -9 -17   37.87    1.48
 -14   8  16   40.67    1.60
  14  -8 -16   40.66    1.47
 -13   7  15    9.40    0.74
  13  -7 -15    9.63    0.51
 -12   6  14  113.50    5.04
  12  -6 -14  110.97    3.32
  11  -5 -13   26.92    1.03
 -10   4  12  146.80    5.79
  10  -4 -12  145.57    4.00
  -9   3  11  313.86    8.30
   9  -3 -11  312.51    7.98
   8  -2 -10    1.70    0.13
   7  -1  -9  439.84   10.37
  -3  -3   5   41.28    1.23
   3   3  -5   37.23    1.08
  -2  -4   4 1390.73   31.88
   2   4  -4 1347.36   30.63
  -1  -5   3    1.92    0.19
   1   5  -3    2.19    0.22
   0  -6   2  355.29    9.18
   0   6  -2  352.35    8.86
   1  -7   1    2.50    0.29
  -1   7  -1    2.58    0.37
   2  -8   0    3.32    0.59
  -2   8   0    1.79    0.37
   3  -9  -1   78.51    2.60
  -3   9   1   81.09    2.67
   4 -10  -2    4.98    0.51
  -4  10   2    5.11    0.49
   5 -11  -3  559.51   14.54
  -5  11   3  594.73   15.59
   6 -12  -4  192.97    5.53
  -6  12   4  180.98    5.42
   7 -13  -5  261.29    7.14
  -7  13   5  252.92    7.36
   8 -14  -6   94.38    3.04
  -8  14   6   85.61    3.85
   9 -15  -7  194.30    5.31
  -9  15   7  193.54    5.62
  10 -16  -8    5.13    0.54
 -10  16   8    6.33    0.67
  11 -17  -9  161.95    4.52
 -11  17   9  150.90    4.18
  12 -18 -10   39.46    1.47
 -12  18  10   38.28    1.45
  13 -19 -11   56.77    2.02
 -13  19  11   57.20    2.28
  14 -20 -12  127.99    7.27
 -14  20  12  121.07    4.08
  15 -21 -13   12.77    0.91
 -15  21  13   10.48    1.37
  16 -22 -14   97.42    3.98
 -16  22  14  106.97    5.79
  17 -23 -15    3.83    0.76
 -17  23  15    3.07    0.73
  18 -24 -16   30.06    1.75
 -18  24  16   32.78    1.59
  19 -25 -17   11.62    1.57
 -19  25  17   13.24    1.28
  20 -26 -18    0.27    0.78
 -20  26  18    0.76    0.84
  21 -27 -19   47.84    2.23
 -21  27  19   46.31    3.10
  22 -28 -20    1.86    1.03
 -22  28  20    5.04    1.84
  23 -29 -21   16.08    1.43
 -23  29  21   16.94    1.45
  24 -30 -22    2.60    1.01
 -24  30  22    1.84    0.94
  25 -31 -23    1.74    1.18
 -26  18  28    0.67    0.49
  26 -18 -28    1.05    0.51
  25 -17 -27   -0.24    0.56
  24 -16 -26    1.72    0.47
  23 -15 -25   12.87    0.94
  22 -14 -24    7.15    0.66
 -21  13  23   35.86    2.16
  21 -13 -23   34.28    1.54
 -20  12  22    6.97    0.64
  20 -12 -22    7.25    0.57
 -19  11  21   47.40    2.73
  19 -11 -21   45.99    2.40
 -18  10  20    2.43    0.57
  18 -10 -20    2.26    0.35
  17  -9 -19    7.47    0.56
 -16   8  18   28.81    1.15
  16  -8 -18   25.34    1.40
 -15   7  17   12.28    0.88
  15  -7 -17   10.56    0.52
 -14   6  16  100.53    3.14
  14  -6 -16  102.09    4.49
 -13   5  15    2.28    0.35
  13  -5 -15    1.97    0.22
 -12   4  14   28.34    1.52
  12  -4 -14   28.12    1.03
 -11   3  13   51.57    2.31
  11  -3 -13   48.94    1.57
 -10   2  12    9.09    0.54
  10  -2 -12    8.89    0.40
  -5  -3   7  157.34    4.13
  -4  -4   6   90.64    2.51
   4   4  -6   89.36    3.58
  -3  -5   5 1231.20   40.20
   3   5  -5 1228.42   29.18
  -2  -6   4   79.02    2.29
   2   6  -4   77.48    2.19
  -1  -7   3    0.46    0.30
   1   7  -3    0.93    0.24
   0  -8   2    1.42    0.39
   0   8  -2    2.21    0.29
   1  -9   1   49.90    1.77
  -1   9  -1   48.16    1.67
   2 -10   0   23.23    1.30
  -2  10   0   23.85    1.33
   3 -11  -1    9.23    0.57
  -3  11   1    9.58    0.54
   4 -12  -2  156.46    4.55
  -4  12   2  159.53    4.72
   5 -13  -3   57.52    1.97
  -5  13   3   55.77    1.86
   6 -14  -4   53.39    1.89
  -6  14   4   54.56    1.86
   7 -15  -5  244.25    6.75
  -7  15   5  264.07   10.44
   8 -16  -6  221.82    6.07
  -8  16   6  218.41    5.99
   9 -17  -7  209.37    8.30
  -9  17   7  201.51    5.53
  10 -18  -8   36.83    1.43
 -10  18   8   34.50    1.35
  11 -19  -9   57.09    2.31
 -11  19   9   54.98    1.97
  12 -20 -10    0.13    0.56
 -12  20  10    0.69    0.83
  13 -21 -11   10.81    1.37
 -13  21  11    9.18    0.98
  14 -22 -12   32.09    1.60
 -14  22  12   36.17    1.70
  15 -23 -13   10.85    1.16
 -15  23  13    9.80    1.16
  16 -24 -14   38.46    1.91
 -16  24  14   34.65    1.77
  17 -25 -15    2.83    0.94
  18 -26 -16   14.81    1.18
 -18  26  16   12.85    1.27
  19 -27 -17    5.55    0.91
 -19  27  17    4.59    1.01
  20 -28 -18   11.72    1.38
 -20  28  18    9.99    1.87
  21 -29 -19   10.17    1.30
 -21  29  19   13.71    1.52
  22 -30 -20    1.32    1.08
 -22  30  20    1.40    0.96
  23 -31 -21   16.48    1.67
 -23  31  21   16.85    2.26
  24 -32 -22    3.98    1.45
 -24  32  22    2.77    2.01
  25 -15 -27    1.69    0.46
  24 -14 -26    2.19    0.42
  23 -13 -25    7.36    0.59
  22 -12 -24    4.30    0.62
 -21  11  23   19.60    1.50
  21 -11 -23   17.78    1.00
  20 -10 -22   26.27    1.20
 -19   9  21   45.46    2.68
  19  -9 -21   43.52    1.82
 -18   8  20   22.32    1.37
  18  -8 -20   19.74    1.50
 -17   7  19   59.16    3.07
  17  -7 -19   56.31    3.02
 -16   6  18   48.03    2.55
  16  -6 -18   45.56    1.70
  15  -5 -17    5.85    0.54
 -14   4  16  175.51    7.52
  14  -4 -16  170.40    5.16
  13  -3 -15    0.47    0.15
  -7  -3   9  311.78    7.36
  -6  -4   8    4.72    0.24
  -5  -5   7  200.71    5.36
   5   5  -7  202.11    7.84
  -4  -6   6  792.65   19.20
   4   6  -6  786.20   19.45
  -3  -7   5  158.84    4.72
   3   7  -5  154.32    4.34
  -2  -8   4  235.77    6.71
   2   8  -4  232.87    6.38
  -1  -9   3   81.11    2.85
   1   9  -3   81.93    2.61
   0 -10   2   23.11    1.06
   0  10  -2   24.70    1.01
   1 -11   1   31.56    1.20
  -1  11  -1   31.78    1.23
   2 -12   0   23.79    1.28
  -2  12   0   23.75    1.21
   3 -13  -1  166.72    5.13
  -3  13   1  160.72    4.76
   4 -14  -2  416.44   16.89
  -4  14   2  421.67   10.97
   5 -15  -3   42.33    1.64
  -5  15   3   40.54    1.55
   6 -16  -4  161.95    4.96
  -6  16   4  149.63    4.34
   7 -17  -5  123.62    3.73
  -7  17   5  126.20    3.96
   8 -18  -6    0.52    0.46
  -8  18   6    0.30    0.51
   9 -19  -7  178.61    4.98
  -9  19   7  175.85    4.86
  10 -20  -8    2.48    0.89
 -10  20   8    2.77    0.88
  11 -21  -9  155.47    4.64
 -11  21   9  161.83    4.62
  12 -22 -10   20.77    1.40
 -12  22  10   21.02    2.34
  13 -23 -11   46.93    1.99
 -13  23  11   47.27    2.09
  14 -24 -12   56.90    2.26
 -14  24  12   53.27    2.14
  15 -25 -13    5.38    0.93
 -15  25  13    4.79    0.91
  16 -26 -14   26.72    1.57
 -16  26  14   30.74    1.77
  17 -27 -15    1.47    0.89
 -17  27  15    1.84    1.11
  18 -28 -16    1.96    0.91
  19 -29 -17   17.66    1.47
 -19  29  17   18.40    1.59
  20 -30 -18    6.76    1.33
 -20  30  18    5.40    1.57
  21 -31 -19    7.86    1.45
  22 -32 -20    3.22    1.23
 -22  32  20    2.83    1.16
  23 -33 -21    3.95    1.32
 -23  33  21    5.77    1.30
  24 -34 -22    0.79    1.62
 -24  34  22    1.11    2.68
  20  -8 -22    3.88    0.44
  -8  -4  10   28.12    0.91
  -7  -5   9  634.46   15.82
   7   5  -9  632.76   21.46
  -6  -6   8  231.99    6.36
   6   6  -8  234.01    6.14
  -5  -7   7 1581.14   54.44
   5   7  -7 1557.19   38.16
  -4  -8   6    4.55    0.39
   4   8  -6    4.50    0.49
  -3  -9   5   68.88    2.33
   3   9  -5   70.06    2.99
  -2 -10   4    5.09    0.39
   2  10  -4    4.69    0.39
  -1 -11   3   10.04    0.52
   1  11  -3    9.23    0.54
   0 -12   2   24.68    1.01
   0  12  -2   25.05    1.10
   1 -13   1   64.02    2.02
  -1  13  -1   65.67    2.21
   2 -14   0  354.34   14.32
  -2  14   0  330.12   13.39
   3 -15  -1    6.02    0.52
  -3  15   1    6.28    0.57
   4 -16  -2   17.29    0.83
  -4  16   2   17.95    0.96
   5 -17  -3   48.11    2.46
  -5  17   3   51.06    1.82
   6 -18  -4   52.62    1.74
  -6  18   4   54.15    1.89
   7 -19  -5  131.72    3.98
  -7  19   5  128.44    3.95
   8 -20  -6   81.34    2.78
  -8  20   6   78.83    3.93
   9 -21  -7  250.60    8.30
  -9  21   7  220.38    6.65
  10 -22  -8   67.01    2.45
 -10  22   8   62.67    2.16
  11 -23  -9  107.95    3.80
 -11  23   9  107.76    4.81
  12 -24 -10   11.20    0.94
 -12  24  10    9.77    1.32
  13 -25 -11    0.07    0.83
 -13  25  11    0.44    0.93
  14 -26 -12   41.63    1.77
 -14  26  12   45.13    2.11
  15 -27 -13    4.66    1.13
 -15  27  13    6.17    1.45
  16 -28 -14   61.02    2.80
 -16  28  14   63.92    2.65
  17 -29 -15   18.62    1.60
  18 -30 -16   33.15    1.94
 -18  30  16   36.81    2.88
  19 -31 -17   10.59    1.20
 -19  31  17   10.09    1.30
  20 -32 -18   -0.03    1.11
 -20  32  18    0.52    2.04
  21 -33 -19   19.18    1.74
 -21  33  19   20.90    2.04
  22 -34 -20    1.92    1.45
 -22  34  20    2.82    1.92
  23 -35 -21    8.40    1.64
 -23  35  21    7.66    1.69
  -9  -5  11  273.22   10.04
  -8  -6  10  105.97    3.10
   8   6 -10  103.78    3.93
  -7  -7   9  331.59    8.76
   7   7  -9  330.93    8.74
  -6  -8   8 1109.91   26.86
   6   8  -8 1070.86   25.61
  -5  -9   7  680.92   24.65
   5   9  -7  647.16   16.84
  -4 -10   6  420.59   15.12
   4  10  -6  418.28   11.10
  -3 -11   5  560.25   13.66
   3  11  -5  562.77   14.73
  -2 -12   4  152.67    4.50
   2  12  -4  157.19    4.88
  -1 -13   3  160.56    4.44
   1  13  -3  154.78    4.44
   0 -14   2  339.92    9.21
   0  14  -2  371.57    9.72
   1 -15   1    1.18    0.39
  -1  15  -1    0.76    0.54
   2 -16   0 1272.01   44.27
  -2  16   0 1245.78   42.09
   3 -17  -1   28.88    1.13
  -3  17   1   27.01    1.16
   4 -18  -2  398.91   11.02
  -4  18   2  414.18   11.40
   5 -19  -3    7.96    0.62
  -5  19   3   10.53    0.74
   6 -20  -4    0.22    0.62
  -6  20   4    0.15    1.05
   7 -21  -5  148.72    6.04
  -7  21   5  146.88    6.28
   8 -22  -6   82.63    2.83
  -8  22   6   83.18    3.19
   9 -23  -7  140.78    4.18
  -9  23   7  131.67    4.17
  10 -24  -8    1.52    0.79
 -10  24   8    1.20    0.81
  11 -25  -9   28.53    1.52
 -11  25   9   28.85    1.64
  12 -26 -10    6.38    1.03
 -12  26  10    7.68    1.57
  13 -27 -11    0.30    0.74
 -13  27  11    0.74    0.88
  14 -28 -12    9.85    1.23
 -14  28  12   10.59    1.21
  15 -29 -13    2.94    1.10
 -15  29  13    1.77    1.03
  16 -30 -14   -0.84    1.10
 -16  30  14    0.64    1.16
  17 -31 -15    0.89    0.96
 -17  31  15    1.65    1.30
  18 -32 -16   16.03    1.65
  19 -33 -17   -0.30    1.01
 -19  33  17    0.67    1.06
  20 -34 -18    7.20    1.52
 -20  34  18    6.70    1.86
  21 -35 -19    0.62    1.86
 -21  35  19    0.81    2.24
  22 -36 -20    0.10    1.23
 -22  36  20    0.19    1.18
 -11  -5  13   25.64    0.93
 -10  -6  12    2.88    0.29
  -9  -7  11  168.27    5.15
  -8  -8  10   59.21    2.02
  -7  -9   9  526.41   13.23
   7   9  -9  539.91   13.31
  -6 -10   8  114.17    3.36
   6  10  -8  114.54    3.48
  -5 -11   7  141.97    4.30
   5  11  -7  137.20    4.08
  -4 -12   6  178.41    5.21
   4  12  -6  175.83    5.25
  -3 -13   5   52.78    1.99
   3  13  -5   54.10    1.89
  -2 -14   4  413.39   10.80
   2  14  -4  428.87   11.02
  -1 -15   3    6.75    0.62
   1  15  -3    6.28    0.57
   0 -16   2 1277.12   31.24
   0  16  -2 1256.67   30.97
   1 -17   1   33.28    1.30
  -1  17  -1   34.85    1.35
   2 -18   0  534.63   19.84
  -2  18   0  565.97   20.26
   3 -19  -1  146.81    6.06
  -3  19   1  142.45    5.87
   4 -20  -2  149.67    4.69
  -4  20   2  154.52    4.32
   5 -21  -3  238.77    7.10
  -5  21   3  229.69    6.82
   6 -22  -4    6.76    0.83
  -6  22   4    6.85    0.78
   7 -23  -5  431.25   11.30
  -7  23   5  404.16   11.72
   8 -24  -6    3.76    0.91
   9 -25  -7  162.13    4.67
  -9  25   7  146.83    4.69
  10 -26  -8   80.10    3.10
 -10  26   8   84.63    3.36
  11 -27  -9   25.47    1.72
 -11  27   9   25.41    1.67
  12 -28 -10   80.84    3.12
 -12  28  10   82.49    2.82
  13 -29 -11    0.35    0.96
 -13  29  11   -1.86    1.96
  14 -30 -12   89.59    3.46
 -14  30  12   87.82    3.68
  15 -31 -13   10.78    1.62
 -15  31  13   12.35    2.38
  16 -32 -14   41.06    2.24
 -16  32  14   39.76    2.24
  17 -33 -15    4.47    1.30
 -17  33  15    6.93    2.18
  18 -34 -16   10.05    1.65
 -18  34  16    9.89    1.65
  19 -35 -17    6.22    1.38
 -19  35  17    9.31    2.19
  20 -36 -18    1.47    1.32
 -20  36  18    0.30    1.40
 -21  37  19    3.96    3.37
 -12  -6  14  106.90    3.21
 -11  -7  13    1.55    0.25
  11   7 -13    1.37    0.30
 -10  -8  12  110.34    3.29
  10   8 -12  108.29    3.05
  -9  -9  11   17.80    0.74
   9   9 -11   16.89    0.94
  -8 -10  10  355.00    9.41
   8  10 -10  352.79   12.74
  -7 -11   9  169.32    4.99
   7  11  -9  167.23    4.76
  -6 -12   8    0.69    0.30
   6  12  -8    0.91    0.29
  -5 -13   7  249.85    7.09
   5  13  -7  245.40    6.68
  -4 -14   6   50.93    1.72
   4  14  -6   53.43    1.94
  -3 -15   5   39.56    1.54
   3  15  -5   40.96    1.81
  -2 -16   4   16.77    0.78
   2  16  -4   16.53    0.86
  -1 -17   3   28.05    1.06
   1  17  -3   25.71    1.21
   0 -18   2  529.06   13.24
   0  18  -2  547.48   13.71
   1 -19   1  113.94    3.29
  -1  19  -1  115.69    3.32
   2 -20   0  331.84    8.52
  -2  20   0  362.41   14.15
   3 -21  -1   36.96    2.21
  -3  21   1   36.12    1.48
   4 -22  -2   28.58    1.72
  -4  22   2   27.56    1.43
   5 -23  -3   11.64    0.98
   6 -24  -4    0.25    0.64
  -6  24   4   -0.44    0.98
   7 -25  -5   14.44    1.03
  -7  25   5   17.61    1.16
   8 -26  -6    8.40    0.94
  -8  26   6    7.81    1.00
   9 -27  -7   60.53    2.85
  -9  27   7   58.52    3.59
  10 -28  -8    0.62    0.81
 -10  28   8    0.89    0.84
  11 -29  -9   32.52    1.89
 -11  29   9   30.94    1.87
  12 -30 -10    1.81    1.01
 -12  30  10    0.78    0.91
  13 -31 -11   11.00    1.43
 -13  31  11   11.77    1.74
  14 -32 -12    0.81    1.11
 -14  32  12    0.66    1.62
  15 -33 -13    0.78    1.15
 -15  33  13    0.05    1.11
  16 -34 -14   61.24    2.70
 -16  34  14   58.55    4.05
  17 -35 -15    7.22    1.32
 -17  35  15    7.62    1.45
  18 -36 -16   36.62    2.95
  19 -37 -17    1.11    1.33
 -19  37  17    1.75    1.37
 -13  -7  15    8.52    0.40
 -12  -8  14   47.96    1.65
 -11  -9  13   57.47    1.91
  11   9 -13   61.49    3.34
 -10 -10  12    2.36    0.32
  -9 -11  11  270.60    7.54
   9  11 -11  272.73    7.59
  -8 -12  10  114.68    3.41
   8  12 -10  109.53    4.86
  -7 -13   9  273.49    7.59
   7  13  -9  287.59    7.78
  -6 -14   8   89.36    2.97
   6  14  -8   92.01    2.85
  -5 -15   7  243.88    6.92
   5  15  -7  243.68    6.76
  -4 -16   6  156.89    4.57
   4  16  -6  151.02    4.39
  -3 -17   5   46.64    1.60
   3  17  -5   47.96    1.77
  -2 -18   4  406.15   10.46
   2  18  -4  393.11   10.29
  -1 -19   3  140.96    4.13
   1  19  -3  151.15    4.57
   0 -20   2  328.87   10.22
   0  20  -2  309.40   11.88
   1 -21   1   69.92    2.38
  -1  21  -1   65.84    2.45
   2 -22   0  295.10   10.56
   3 -23  -1   65.74    3.49
  -3  23   1   65.15    2.61
   4 -24  -2   94.44    3.09
  -4  24   2   93.22    3.24
   5 -25  -3  139.76    4.18
  -5  25   3  137.77    4.20
   6 -26  -4   38.56    1.82
  -6  26   4   40.17    1.84
   7 -27  -5  115.25    4.28
  -7  27   5  110.63    6.75
   8 -28  -6   43.56    1.96
  -8  28   6   39.12    1.75
   9 -29  -7   87.25    3.78
  -9  29   7   86.39    3.98
  10 -30  -8   36.20    1.86
 -10  30   8   35.98    1.94
  11 -31  -9   22.98    1.55
 -11  31   9   23.55    1.55
  12 -32 -10   57.22    2.75
 -12  32  10   57.83    3.02
  13 -33 -11   -0.17    1.01
 -13  33  11   -1.48    1.67
  14 -34 -12   33.52    2.02
 -14  34  12   35.75    3.15
  15 -35 -13    7.44    1.45
 -15  35  13   10.54    2.24
  16 -36 -14   22.12    2.21
 -16  36  14   26.75    2.51
  17 -37 -15    3.37    1.74
 -17  37  15    4.57    2.01
  18 -38 -16   11.20    1.59
 -18  38  16   11.89    1.69
 -14  -8  16   36.83    1.45
 -13  -9  15   50.84    1.65
 -12 -10  14   75.61    2.51
  12  10 -14   73.10    2.34
 -11 -11  13  102.89    3.48
  11  11 -13   98.75    3.98
 -10 -12  12   94.99    3.05
  10  12 -12   96.19    3.85
  -9 -13  11   69.23    2.29
   9  13 -11   69.25    2.28
  -8 -14  10   25.89    1.01
   8  14 -10   24.29    1.05
  -7 -15   9  190.57    9.11
   7  15  -9  186.24    5.28
  -6 -16   8  211.53    8.69
   6  16  -8  214.04    5.85
  -5 -17   7  120.77    3.80
   5  17  -7  125.64    3.73
  -4 -18   6   55.52    2.01
   4  18  -6   57.49    1.86
  -3 -19   5    8.52    0.74
   3  19  -5    8.38    0.74
  -2 -20   4  149.06    4.49
   2  20  -4  148.40    4.08
  -1 -21   3   37.06    1.65
   1  21  -3   36.56    1.42
   0 -22   2  291.32   10.09
   0  22  -2  301.32   10.59
   1 -23   1   67.90    2.68
  -1  23  -1   70.97    2.65
   2 -24   0  105.42    3.31
  -2  24   0  107.05    4.99
   3 -25  -1   12.91    1.40
  -3  25   1   13.21    1.01
   4 -26  -2   44.55    2.02
  -4  26   2   44.18    2.60
   5 -27  -3    1.23    0.83
  -5  27   3   -1.23    1.15
   6 -28  -4   10.53    1.21
  -6  28   4   10.37    1.16
   7 -29  -5   58.69    2.55
  -7  29   5   59.50    2.78
   8 -30  -6    0.44    0.86
  -8  30   6    0.76    1.20
   9 -31  -7   54.12    2.65
  -9  31   7   48.36    2.16
  10 -32  -8    8.08    1.18
 -10  32   8    7.32    1.47
  11 -33  -9   35.81    2.09
 -11  33   9   37.10    2.92
  12 -34 -10    4.42    1.37
 -12  34  10    5.23    1.42
  13 -35 -11    0.57    1.16
 -13  35  11   -0.17    1.23
  14 -36 -12   44.82    2.43
  15 -37 -13   10.37    1.54
 -15  37  13   10.09    1.55
  16 -38 -14   45.58    2.85
 -16  38  14   50.29    3.78
 -15  -9  17   37.06    1.43
 -14 -10  16   30.10    1.75
  14  10 -16   28.75    1.60
 -13 -11  15   36.64    1.33
  13  11 -15   37.37    1.40
 -12 -12  14    4.55    0.66
  12  12 -14    3.73    0.66
 -11 -13  13   48.99    1.79
  11  13 -13   48.77    1.79
 -10 -14  12   79.27    2.61
  -9 -15  11   89.07    2.97
   9  15 -11   91.11    2.80
  -8 -16  10    4.89    0.44
   8  16 -10    6.21    0.49
  -7 -17   9  207.16    5.89
   7  17  -9  193.07    5.67
  -6 -18   8    0.29    0.42
   6  18  -8    0.25    0.40
  -5 -19   7  117.14    3.76
   5  19  -7  119.74    5.08
  -4 -20   6    0.13    0.49
   4  20  -6    0.27    0.47
  -3 -21   5  230.47    6.73
   3  21  -5  240.56    6.90
  -2 -22   4   26.15    1.79
   2  22  -4   28.44    1.69
  -1 -23   3   66.67    2.36
   1  23  -3   67.04    2.72
   0 -24   2  102.92    3.48
   0  24  -2   91.74    4.64
   1 -25   1   38.78    1.86
  -1  25  -1   38.83    2.48
   2 -26   0   65.18    2.80
  -2  26   0   64.61    4.00
   3 -27  -1   48.50    3.81
  -3  27   1   49.53    2.14
   4 -28  -2   42.19    1.86
  -4  28   2   41.01    2.09
   5 -29  -3   57.58    2.68
  -5  29   3   59.03    2.56
   6 -30  -4   41.58    2.02
  -6  30   4   43.17    3.00
   7 -31  -5   80.06    3.00
  -7  31   5   80.57    4.79
   8 -32  -6   18.89    1.54
  -8  32   6   18.08    1.55
   9 -33  -7   58.84    2.60
  -9  33   7   65.55    3.12
  10 -34  -8   24.11    1.79
 -10  34   8   22.47    2.50
  11 -35  -9   23.40    2.02
 -11  35   9   18.42    1.72
  12 -36 -10    1.20    1.11
 -12  36  10    1.62    1.27
  13 -37 -11   33.99    2.28
 -13  37  11   39.90    3.53
  14 -38 -12   11.07    1.62
 -14  38  12   13.26    1.72
  15 -39 -13   11.69    2.11
 -15  39  13    7.29    3.42
 -16 -10  18   54.52    2.04
 -15 -11  17    7.12    0.44
  15  11 -17    7.10    0.49
 -14 -12  16  140.17    6.19
  14  12 -16  142.75    5.92
 -13 -13  15   40.91    1.69
 -12 -14  14  180.79    5.25
  12  14 -14  183.84    5.13
 -11 -15  13   41.13    1.55
  11  15 -13   42.07    2.18
 -10 -16  12   21.15    1.40
  10  16 -12   20.09    1.10
  -9 -17  11  144.64    4.32
   9  17 -11  147.78    6.04
  -8 -18  10   34.21    1.40
   8  18 -10   35.41    1.37
  -7 -19   9  166.77    5.21
   7  19  -9  173.15    5.13
  -6 -20   8   73.55    2.67
   6  20  -8   74.78    3.04
  -5 -21   7  132.21    4.54
   5  21  -7  135.85    4.10
  -4 -22   6    6.80    0.79
   4  22  -6    5.84    1.06
  -3 -23   5   10.27    0.84
   3  23  -5   12.21    1.18
  -2 -24   4   90.13    3.14
   2  24  -4   89.90    3.31
  -1 -25   3   13.65    1.13
   1  25  -3   11.45    1.32
   0 -26   2   66.09    2.55
   0  26  -2   70.63    2.51
   1 -27   1   45.72    2.06
  -1  27  -1   42.49    1.84
   2 -28   0   80.80    3.26
  -2  28   0   87.49    5.04
   3 -29  -1   21.37    1.92
  -3  29   1   22.94    1.23
   4 -30  -2   11.81    1.20
  -4  30   2   10.80    1.32
   5 -31  -3   17.48    1.45
  -5  31   3   17.22    1.33
   6 -32  -4    2.06    0.93
  -6  32   4    1.50    1.00
   7 -33  -5   49.78    2.72
  -7  33   5   47.47    3.66
   8 -34  -6   24.22    1.81
  -8  34   6   23.60    2.09
   9 -35  -7   57.47    3.04
  -9  35   7   57.76    2.77
  10 -36  -8   29.05    1.97
 -10  36   8   32.42    2.19
  11 -37  -9    5.09    1.82
 -11  37   9    3.85    1.82
  12 -38 -10    9.16    1.50
 -12  38  10    7.56    1.59
  13 -39 -11    0.54    1.43
 -13  39  11   -0.52    1.94
  14 -40 -12   28.58    3.04
 -14  40  12   21.32    3.58
 -17 -11  19   30.72    2.09
 -16 -12  18    0.13    0.24
  16  12 -18    0.44    0.25
 -15 -13  17   10.16    0.66
 -14 -14  16   10.54    0.76
  14  14 -16   10.64    0.81
 -13 -15  15   11.03    0.69
  13  15 -15   10.41    0.61
 -12 -16  14  139.54    3.96
  12  16 -14  145.80    5.89
 -11 -17  13    0.56    0.39
  11  17 -13    0.05    0.59
 -10 -18  12   35.43    1.45
  10  18 -12   35.54    1.47
  -9 -19  11   51.20    2.36
   9  19 -11   54.12    2.14
  -8 -20  10    2.87    0.57
   8  20 -10    2.68    0.61
  -7 -21   9  221.31    6.36
   7  21  -9  228.09    5.95
  -6 -22   8   70.62    2.82
   6  22  -8   76.84    2.55
  -5 -23   7  362.22    9.87
   5  23  -7  380.02   10.36
  -4 -24   6    0.17    0.56
   4  24  -6    0.64    0.56
  -3 -25   5  138.95    4.25
   3  25  -5  134.55    4.39
  -2 -26   4   45.82    2.01
   2  26  -4   42.12    1.81
  -1 -27   3   49.36    2.09
   1  27  -3   48.62    2.14
   0 -28   2   87.62    3.34
   0  28  -2   82.00    3.22
   1 -29   1   19.47    1.52
  -1  29  -1   22.71    1.70
   2 -30   0   76.11    2.73
  -2  30   0   83.81    4.45
   3 -31  -1   17.17    1.32
  -3  31   1   19.18    1.43
   4 -32  -2   80.53    3.49
  -4  32   2   80.92    4.22
   5 -33  -3   30.90    1.92
  -5  33   3   32.98    1.87
   6 -34  -4   33.60    2.68
  -6  34   4   29.29    2.50
   7 -35  -5   49.26    2.36
  -7  35   5   48.38    2.50
   8 -36  -6    2.16    1.16
  -8  36   6    3.29    1.42
   9 -37  -7   66.80    3.36
  -9  37   7   65.66    2.97
  10 -38  -8   20.93    1.79
 -10  38   8   18.76    2.48
  11 -39  -9   64.98    3.48
 -11  39   9   67.66    3.37
  12 -40 -10    0.73    1.60
 -12  40  10    0.44    2.16
 -18 -12  20   45.80    2.06
 -17 -13  19    4.22    0.39
  17  13 -19    4.54    0.42
 -16 -14  18  170.13    5.16
 -15 -15  17   23.43    1.15
  15  15 -17   21.96    1.35
 -14 -16  16  235.36    6.98
  14  16 -16  235.13    6.48
 -13 -17  15    9.75    0.64
  13  17 -15    8.15    0.84
 -12 -18  14   83.17    2.70
  12  18 -14   82.41    2.73
 -11 -19  13   52.11    2.13
  11  19 -13   56.34    3.22
 -10 -20  12    0.56    0.56
  10  20 -12   -0.13    0.61
  -9 -21  11  141.30    4.66
   9  21 -11  136.34    5.47
  -8 -22  10   54.02    2.29
   8  22 -10   56.51    2.14
  -7 -23   9  123.08    4.34
   7  23  -9  115.32    4.15
  -6 -24   8    3.36    0.74
   6  24  -8    3.31    0.66
  -5 -25   7   17.41    1.15
   5  25  -7   15.77    1.10
  -4 -26   6   33.74    1.96
   4  26  -6   34.40    1.74
  -3 -27   5   -0.17    0.66
   3  27  -5   -0.08    0.67
  -2 -28   4   45.87    2.06
   2  28  -4   43.81    1.87
  -1 -29   3   21.96    1.43
   1  29  -3   23.16    1.57
   0 -30   2   74.06    2.73
   0  30  -2   74.26    3.05
   1 -31   1    6.97    1.00
  -1  31  -1    8.99    1.13
   2 -32   0   28.17    1.82
  -2  32   0   25.05    1.59
   3 -33  -1    7.84    1.21
  -3  33   1    9.28    2.13
   4 -34  -2    9.63    1.81
  -4  34   2    6.70    1.70
   5 -35  -3   46.29    2.43
  -5  35   3   40.45    2.24
   6 -36  -4    3.88    1.21
  -6  36   4    3.41    1.33
   7 -37  -5  115.66    4.35
  -7  37   5  117.21    4.64
   8 -38  -6   14.51    1.81
  -8  38   6   16.25    2.61
   9 -39  -7   22.00    1.94
  -9  39   7   24.43    2.01
  10 -40  -8    5.43    1.50
 -10  40   8    8.70    1.65
  11 -41  -9    5.92    2.53
 -11  41   9    4.71    3.02
 -19 -13  21   22.74    1.84
 -18 -14  20    1.67    0.40
  18  14 -20    2.33    0.47
 -17 -15  19    9.48    0.67
 -16 -16  18   24.90    1.40
  16  16 -18   24.39    1.67
 -15 -17  17   17.29    0.91
  15  17 -17   15.30    1.72
 -14 -18  16  176.86    5.58
  14  18 -16  176.30    7.15
 -13 -19  15    4.54    0.62
  13  19 -15    4.76    0.96
 -12 -20  14  117.75    3.91
  12  20 -14  115.93    5.28
 -11 -21  13    6.92    0.78
  11  21 -13    7.74    1.15
 -10 -22  12   15.64    1.16
  10  22 -12   17.07    1.15
  -9 -23  11   78.19    2.94
   9  23 -11   80.13    4.98
  -8 -24  10    1.13    0.73
   8  24 -10   -0.08    0.84
  -7 -25   9  131.33    3.80
   7  25  -9  137.99    4.35
  -6 -26   8    6.71    0.94
   6  26  -8    7.46    1.81
  -5 -27   7  111.07    3.59
   5  27  -7  111.95    3.95
  -4 -28   6    9.16    1.03
   4  28  -6   10.39    1.05
  -3 -29   5   58.57    2.51
   3  29  -5   55.64    2.28
  -2 -30   4   13.24    1.28
   2  30  -4   11.29    1.48
  -1 -31   3   17.80    1.37
   1  31  -3   18.19    1.48
   0 -32   2   26.74    1.82
   0  32  -2   26.20    1.54
   1 -33   1    2.50    1.01
  -1  33  -1    1.96    0.94
   2 -34   0   78.78    3.59
  -2  34   0   80.57    3.27
   3 -35  -1    4.55    1.21
  -3  35   1    3.39    1.15
   4 -36  -2   44.52    3.37
  -4  36   2   46.68    2.48
   5 -37  -3    0.73    1.13
  -5  37   3    0.64    1.82
   6 -38  -4    0.05    1.35
  -6  38   4    1.10    1.96
   7 -39  -5   27.40    2.11
  -7  39   5   25.66    2.04
   8 -40  -6   30.89    2.21
  -8  40   6   31.24    2.41
   9 -41  -7   36.00    3.27
  -9  41   7   33.87    3.73
 -19 -15  21    9.04    0.62
 -18 -16  20   54.64    1.99
  18  16 -20   49.68    2.78
 -17 -17  19    1.01    0.61
  17  17 -19    1.57    0.51
 -16 -18  18   66.77    2.40
 -15 -19  17   10.70    1.23
  15  19 -17   10.44    1.27
 -14 -20  16   81.56    2.78
  14  20 -16   78.00    2.95
 -13 -21  15   10.75    0.91
  13  21 -15   10.31    1.25
 -12 -22  14   23.99    1.38
  12  22 -14   21.26    1.15
 -11 -23  13   33.11    1.43
  11  23 -13   36.78    2.45
 -10 -24  12    8.86    0.89
  10  24 -12    9.06    0.91
  -9 -25  11   23.60    1.28
   9  25 -11   23.53    1.45
  -8 -26  10   71.88    2.53
   8  26 -10   67.16    2.68
  -7 -27   9   51.54    1.99
   7  27  -9   52.90    2.09
  -6 -28   8   36.22    1.81
   6  28  -8   37.40    1.77
  -5 -29   7   63.72    2.60
   5  29  -7   59.65    2.43
  -4 -30   6   37.25    1.79
  -3 -31   5   18.02    1.32
   3  31  -5   19.84    1.65
  -2 -32   4   79.08    3.05
   2  32  -4   79.99    2.85
  -1 -33   3    8.49    1.20
   1  33  -3    9.08    1.15
   0 -34   2   77.85    3.32
   0  34  -2   83.59    3.26
   1 -35   1    5.53    1.13
  -1  35  -1    6.65    1.33
   2 -36   0   78.26    3.10
  -2  36   0   84.55    4.94
   3 -37  -1   15.55    2.06
  -3  37   1   17.09    2.07
   4 -38  -2   11.12    1.96
  -4  38   2   13.26    1.65
   5 -39  -3   55.94    2.87
  -5  39   3   58.39    2.97
   6 -40  -4    3.95    1.47
  -6  40   4    1.99    1.42
   7 -41  -5    7.89    1.60
  -7  41   5    5.43    1.97
 -20 -16  22   11.30    0.73
 -19 -17  21   13.87    0.74
  19  17 -21   14.41    1.32
 -18 -18  20    0.12    0.69
  18  18 -20   -0.07    0.49
 -17 -19  19    5.09    0.59
 -16 -20  18   58.13    2.50
 -15 -21  17   14.73    0.98
  15  21 -17   13.44    1.00
 -14 -22  16   90.05    3.39
  14  22 -16   88.38    4.12
 -13 -23  15    8.79    0.83
  13  23 -15    8.03    0.83
 -12 -24  14   41.38    1.77
  12  24 -14   39.34    1.89
 -11 -25  13    0.39    0.84
 -10 -26  12    4.72    0.83
  10  26 -12    4.66    0.83
  -9 -27  11   23.62    1.21
   9  27 -11   20.99    1.32
  -8 -28  10    0.81    0.76
   8  28 -10    0.30    0.73
  -7 -29   9   76.25    3.42
   7  29  -9   69.06    4.39
  -6 -30   8    1.28    0.84
   6  30  -8    1.37    0.93
  -5 -31   7   73.72    3.12
   5  31  -7   75.90    4.00
  -4 -32   6    1.28    0.93
   4  32  -6    0.81    0.94
  -3 -33   5   31.23    1.89
   3  33  -5   32.96    1.87
  -2 -34   4   11.40    1.28
   2  34  -4   10.88    1.38
  -1 -35   3    4.13    1.13
   1  35  -3    4.93    1.25
   0 -36   2   75.66    3.31
   0  36  -2   78.75    3.56
   1 -37   1   10.39    1.32
  -1  37  -1   12.18    1.54
   2 -38   0   84.68    3.91
  -2  38   0   84.18    3.81
   3 -39  -1    5.95    1.48
  -3  39   1    4.88    1.96
   4 -40  -2   18.37    2.41
  -4  40   2   20.90    1.96
   5 -41  -3    6.56    1.87
  -5  41   3    5.18    1.75
   6 -42  -4    8.86    1.74
  -6  42   4    5.11    1.67
 -21 -17  23   10.34    0.76
 -20 -18  22    3.83    0.42
  20  18 -22    4.50    0.73
 -19 -19  21    7.83    0.54
  19  19 -21    8.65    0.71
 -18 -20  20    1.79    0.49
 -17 -21  19   14.37    0.88
 -16 -22  18   30.15    1.33
  16  22 -18   28.88    2.16
 -15 -23  17    2.75    0.62
  15  23 -17    3.05    1.03
 -14 -24  16   32.36    1.57
  14  24 -16   31.41    2.21
 -13 -25  15    4.34    0.76
  13  25 -15    4.13    0.74
 -12 -26  14   37.87    1.72
  12  26 -14   39.41    2.01
 -11 -27  13    0.64    0.78
  11  27 -13    0.62    0.83
 -10 -28  12   59.09    2.80
  10  28 -12   67.61    3.02
  -9 -29  11   26.59    1.72
   9  29 -11   26.37    1.79
  -8 -30  10   31.34    1.59
   8  30 -10   31.90    1.64
  -7 -31   9   50.09    2.61
   7  31  -9   51.28    2.18
  -6 -32   8   17.71    1.50
   6  32  -8   17.73    1.48
  -5 -33   7   41.90    2.31
   5  33  -7   45.51    2.99
  -4 -34   6   28.48    1.84
   4  34  -6   29.93    1.82
  -3 -35   5   40.01    2.24
   3  35  -5   39.04    2.48
  -2 -36   4   41.57    2.19
   2  36  -4   44.21    2.29
  -1 -37   3   18.05    1.69
   1  37  -3   20.73    1.81
   0 -38   2   76.69    3.61
   0  38  -2   76.62    5.43
   1 -39   1    8.37    1.50
  -1  39  -1    9.89    2.19
   2 -40   0   50.83    3.15
  -2  40   0   48.77    3.12
   3 -41  -1   14.81    1.89
   4 -42  -2   45.04    3.85
  -4  42   2   40.28    2.72
 -21 -19  23   22.40    1.64
 -20 -20  22    4.37    0.47
  20  20 -22    5.94    0.88
 -19 -21  21    4.32    0.59
 -18 -22  20    4.01    0.59
  18  22 -20    4.15    0.93
 -17 -23  19   -0.34    0.59
  17  23 -19    0.12    1.06
 -16 -24  18   24.49    1.50
  16  24 -18   27.09    1.35
 -15 -25  17    1.92    0.67
  15  25 -17    1.92    0.64
 -14 -26  16   25.59    1.54
  14  26 -16   25.83    1.50
 -13 -27  15    3.93    0.98
  13  27 -15    4.13    1.16
 -12 -28  14    9.48    1.05
  12  28 -14   10.21    1.54
 -11 -29  13    0.20    0.78
  11  29 -13    0.69    0.84
 -10 -30  12   -0.24    0.79
  10  30 -12    0.37    0.83
  -9 -31  11   18.35    1.25
   9  31 -11   20.04    1.48
  -8 -32  10    5.38    1.23
   8  32 -10    7.30    1.28
  -7 -33   9   57.22    2.46
   7  33  -9   56.99    2.46
  -6 -34   8   22.35    1.82
   6  34  -8   24.65    2.21
  -5 -35   7   41.79    2.43
   5  35  -7   47.17    2.70
  -4 -36   6    3.44    1.18
   4  36  -6    2.61    1.20
  -3 -37   5    0.49    1.08
   3  37  -5    0.27    1.11
  -2 -38   4   12.99    1.48
   2  38  -4   13.77    1.52
  -1 -39   3    5.50    1.52
   1  39  -3    4.67    1.57
   0 -40   2   47.18    3.00
   0  40  -2   45.51    2.60
   1 -41   1    4.89    1.54
  -1  41  -1    5.60    1.67
   2 -42   0   26.54    2.43
  -2  42   0   28.64    2.61
 -22 -20  24    1.18    0.30
  22  20 -24    0.96    0.46
 -21 -21  23   18.51    1.00
 -20 -22  22   14.19    1.32
  20  22 -22   12.72    1.27
 -19 -23  21   26.57    1.38
  19  23 -21   27.33    1.77
 -18 -24  20    0.61    0.54
  18  24 -20    0.96    0.67
 -17 -25  19    9.41    1.11
 -16 -26  18    9.83    1.05
  16  26 -18    9.33    1.00
 -15 -27  17    1.40    0.73
  15  27 -17    0.76    0.96
 -14 -28  16   54.02    2.53
  14  28 -16   53.98    2.34
 -13 -29  15    2.26    0.94
  13  29 -15    2.04    0.79
 -12 -30  14   79.07    3.00
  12  30 -14   80.79    3.76
 -11 -31  13   10.49    1.18
  11  31 -13    8.60    1.20
 -10 -32  12   46.54    2.70
  10  32 -12   50.59    2.34
  -9 -33  11   27.99    1.99
   9  33 -11   29.79    2.07
  -8 -34  10   19.67    1.50
   8  34 -10   21.71    1.54
  -7 -35   9   51.94    2.43
   7  35  -9   48.40    3.39
  -6 -36   8    1.91    1.33
   6  36  -8    2.83    1.37
  -5 -37   7   98.10    4.08
   5  37  -7  103.38    4.10
  -4 -38   6    0.83    1.25
   4  38  -6   -0.19    1.27
  -3 -39   5   52.85    2.63
   3  39  -5   52.09    3.15
  -2 -40   4   21.24    1.86
   2  40  -4   17.44    1.97
  -1 -41   3   12.11    1.70
   1  41  -3   10.91    1.67
   0 -42   2   28.58    2.24
   0  42  -2   28.78    2.14
 -23 -21  25   14.56    0.81
 -22 -22  24    9.19    0.73
  22  22 -24   10.51    1.01
 -21 -23  23    7.96    0.83
  21  23 -23    7.32    1.08
 -20 -24  22    1.23    0.52
  20  24 -22    1.20    0.61
 -19 -25  21    0.02    0.51
  19  25 -21    0.47    0.66
 -18 -26  20    0.35    0.61
  18  26 -20   -0.27    1.00
 -17 -27  19    2.23    0.86
  17  27 -19    4.72    1.10
 -16 -28  18    2.14    0.81
  16  28 -18    2.16    1.11
 -15 -29  17   16.09    1.30
  15  29 -17   17.32    1.42
 -14 -30  16   -0.19    0.98
  14  30 -16    0.66    1.18
 -13 -31  15    8.08    1.08
  13  31 -15    8.13    1.59
 -12 -32  14    0.08    0.88
  12  32 -14    0.20    0.89
 -11 -33  13    0.74    0.86
  11  33 -13   -0.37    1.45
 -10 -34  12    4.50    1.06
  10  34 -12    4.45    1.10
  -9 -35  11   19.13    1.75
   9  35 -11   17.85    1.70
  -8 -36  10   29.66    1.87
   8  36 -10   25.81    2.18
  -7 -37   9   56.46    2.50
   7  37  -9   57.71    2.55
  -6 -38   8   14.49    1.60
   6  38  -8   12.67    2.09
  -5 -39   7   24.24    2.16
   5  39  -7   27.04    2.55
  -4 -40   6    3.36    1.40
   4  40  -6    2.78    1.42
  -3 -41   5    3.04    1.43
   3  41  -5    4.52    1.43
  -2 -42   4   38.70    2.41
   2  42  -4   43.81    2.68
 -23 -23  25   20.01    1.45
 -22 -24  24    0.52    0.46
  22  24 -24   -0.66    0.83
 -21 -25  23   24.95    1.25
  21  25 -23   27.82    2.04
 -20 -26  22    6.07    0.71
 -19 -27  21   33.10    1.92
  19  27 -21   35.61    2.19
 -18 -28  20    7.83    0.94
  18  28 -20    9.21    1.45
 -17 -29  19   14.17    1.16
  17  29 -19   13.18    1.38
 -16 -30  18   27.13    1.89
 -15 -31  17   -0.03    0.83
  15  31 -17    0.35    0.83
 -14 -32  16   28.80    1.86
  14  32 -16   34.57    1.75
 -13 -33  15   -0.44    1.00
  13  33 -15    0.17    1.37
 -12 -34  14   29.81    1.92
  12  34 -14   30.96    1.91
 -11 -35  13    1.30    1.18
  11  35 -13    1.03    2.02
 -10 -36  12    1.97    1.25
  10  36 -12    1.25    1.54
  -9 -37  11    3.61    1.33
   9  37 -11    3.19    1.38
  -8 -38  10   16.36    1.86
   8  38 -10   16.92    1.79
  -7 -39   9   23.47    2.21
   7  39  -9   20.23    2.18
  -6 -40   8   23.48    1.84
   6  40  -8   23.33    3.10
  -5 -41   7    6.44    1.52
   5  41  -7    6.16    1.64
  -4 -42   6    6.90    1.70
   4  42  -6    6.78    1.72
 -24 -24  26    0.20    0.27
 -23 -25  25    0.42    0.39
 -22 -26  24    0.81    0.67
 -21 -27  23    4.82    0.69
 -20 -28  22    1.69    0.78
  20  28 -22    1.99    0.93
 -19 -29  21    8.01    0.88
  19  29 -21    9.55    0.93
 -18 -30  20    6.38    1.03
  18  30 -20    6.90    1.57
 -17 -31  19    6.93    1.03
  17  31 -19    7.69    1.18
 -16 -32  18   12.84    1.25
  16  32 -18   14.34    1.50
 -15 -33  17    6.12    1.15
  15  33 -17    3.63    1.45
 -14 -34  16   50.32    2.38
  14  34 -16   47.76    3.05
 -13 -35  15    6.85    1.27
  13  35 -15    6.93    1.16
 -12 -36  14   38.18    2.55
  12  36 -14   36.91    2.97
 -11 -37  13   32.51    2.04
  11  37 -13   32.10    2.18
 -10 -38  12    7.03    1.43
  10  38 -12    6.02    1.54
  -9 -39  11   62.03    2.73
   9  39 -11   62.82    4.15
  -8 -40  10    5.99    1.50
   8  40 -10    5.85    1.50
  -7 -41   9   34.36    2.53
   7  41  -9   35.39    2.38
  -6 -42   8    9.63    1.67
   6  42  -8    5.45    2.19
 -23 -27  25    1.86    0.94
  23  27 -25    1.67    0.81
 -22 -28  24    0.52    0.69
  22  28 -24    0.49    0.93
 -21 -29  23   10.54    0.98
 -20 -30  22    1.15    0.69
  20  30 -22    1.62    0.73
 -19 -31  21    8.13    1.00
  19  31 -21    6.61    1.67
 -18 -32  20    0.05    0.81
  18  32 -20    0.03    1.11
 -17 -33  19    0.17    0.81
  17  33 -19   -0.03    1.65
 -16 -34  18    6.95    1.13
  16  34 -18    6.73    1.11
 -15 -35  17    4.05    1.16
  15  35 -17    4.89    1.16
 -14 -36  16   22.99    1.91
  14  36 -16   20.02    1.96
 -13 -37  15    9.01    1.60
  13  37 -15    7.22    1.79
 -12 -38  14   12.25    1.82
 -11 -39  13    0.59    1.20
 -10 -40  12   -0.13    1.40
  10  40 -12    0.08    1.86
  -9 -41  11    9.40    1.89
   9  41 -11    6.51    2.14
  -8 -42  10    1.82    1.72
   8  42 -10    2.40    2.26
 -22 -30  24    1.48    0.66
  22  30 -24    0.79    0.79
 -21 -31  23    9.95    1.01
  21  31 -23    9.06    1.65
 -20 -32  22    1.01    0.64
  20  32 -22    1.03    0.94
 -19 -33  21   11.88    2.16
  19  33 -21   12.69    1.77
 -18 -34  20    4.98    1.05
  18  34 -20    5.33    1.21
 -17 -35  19    6.49    1.11
  17  35 -19    2.61    2.31
 -16 -36  18   28.05    2.26
  16  36 -18   28.12    2.90
 -15 -37  17    2.83    1.40
  15  37 -17    1.52    1.96
 -14 -38  16   41.06    2.50
  14  38 -16   37.20    2.18
 -13 -39  15    7.47    1.70
  13  39 -15    5.13    1.92
 -12 -40  14   23.26    2.09
  12  40 -14   21.07    1.86
 -11 -41  13   11.64    1.67
  11  41 -13    9.26    2.53
 -10 -42  12   18.40    3.46
  10  42 -12   16.92    3.14
 -20 -34  22    0.51    0.74
  20  34 -22    1.00    1.64
 -19 -35  21    1.48    1.45
  19  35 -21    1.05    1.15
 -18 -36  20    0.08    1.15
  18  36 -20    1.32    1.82
 -17 -37  19   -0.24    1.10
  17  37 -19    0.44    1.10
 -16 -38  18    8.25    1.37
  16  38 -18    7.36    2.07
 -15 -39  17    4.71    1.43
  15  39 -17    7.54    2.82
 -14 -40  16   12.47    2.02
  14  40 -16   11.35    2.36
 -13 -41  15    2.24    1.70
  13  41 -15    3.56    1.74
 -18 -38  20    1.30    1.15
  18  38 -20    1.13    1.28
 -17 -39  19    1.84    1.47
  17  39 -19    0.98    1.81
 -16 -40  18    7.49    1.57
  16  40 -18    7.49    1.70
 -15 -41  17    0.24    1.96
  15  41 -17    2.13    2.21
 -20 -40  16    9.58    1.97
  21  39 -17    8.84    3.14
 -17 -41  13    3.78    3.21
  18  40 -14    0.47    2.63
 -18 -40  14    0.35    1.65
  19  39 -15    4.76    3.14
 -19 -39  15    7.39    1.50
  20  38 -16    1.32    1.30
 -20 -38  16    0.39    1.21
  21  37 -17   11.27    1.62
 -21 -37  17   10.36    1.20
  22  36 -18    0.66    1.99
 -22 -36  18    0.34    1.45
  23  35 -19    3.19    2.11
 -23 -35  19    2.24    1.28
  15  41 -11    1.70    1.40
 -15 -41  11    2.06    1.54
  16  40 -12   40.37    2.56
 -16 -40  12   44.00    2.87
  17  39 -13    0.89    1.25
 -17 -39  13   -0.15    1.21
  18  38 -14   22.05    2.04
 -18 -38  14   23.35    2.11
  19  37 -15    6.04    1.27
 -19 -37  15    6.38    1.32
  20  36 -16    0.94    1.47
 -20 -36  16    0.49    1.15
  21  35 -17   33.87    2.28
 -21 -35  17   30.10    1.60
  22  34 -18    1.50    1.13
 -22 -34  18    0.89    1.11
  23  33 -19   32.83    4.22
 -23 -33  19   27.50    2.26
  24  32 -20    0.10    0.91
 -24 -32  20    0.71    0.79
  12  42  -8    4.62    2.46
 -12 -42   8    5.80    2.46
  13  41  -9   25.17    2.80
 -13 -41   9   24.81    2.40
 -14 -40  10    1.97    1.92
  15  39 -11    7.44    2.07
 -15 -39  11    7.83    1.67
  16  38 -12   12.47    2.21
 -16 -38  12   14.37    1.52
 -17 -37  13    1.94    1.45
 -18 -36  14   45.24    2.90
  19  35 -15    5.90    1.33
 -19 -35  15    5.48    1.38
  20  34 -16   22.00    1.65
 -20 -34  16   22.50    1.67
  21  33 -17    3.24    1.13
 -21 -33  17    3.32    0.84
  22  32 -18    5.77    1.96
 -22 -32  18    3.66    1.08
  23  31 -19    2.11    0.91
 -23 -31  19    2.21    0.79
 -24 -30  20    0.27    0.81
  25  29 -21   16.09    1.87
 -25 -29  21   14.74    1.06
 -26 -28  22   -0.34    0.91
  10  42  -6   -0.13    1.96
 -10 -42   6    0.78    1.59
  11  41  -7    0.91    1.52
 -11 -41   7    1.40    1.45
  12  40  -8   11.94    1.92
 -12 -40   8   11.30    1.91
  13  39  -9    6.71    1.47
 -13 -39   9    5.60    1.38
  14  38 -10   16.38    1.69
 -14 -38  10   14.56    1.77
  15  37 -11   10.56    1.72
 -15 -37  11   12.20    1.62
  16  36 -12   10.17    1.38
 -16 -36  12    7.47    1.40
  17  35 -13    0.86    1.21
 -17 -35  13    0.98    1.08
  18  34 -14    0.93    1.60
 -18 -34  14    2.11    1.01
  19  33 -15    2.02    0.91
 -19 -33  15    1.62    1.00
  20  32 -16    6.26    1.08
 -20 -32  16    6.48    1.00
  21  31 -17   14.61    1.38
 -21 -31  17   12.11    1.00
  22  30 -18    8.69    1.01
 -22 -30  18   11.45    1.10
 -23 -29  19    1.43    0.83
  24  28 -20    0.40    0.79
 -24 -28  20    0.32    0.61
  25  27 -21    5.23    0.89
 -25 -27  21    5.82    0.81
  26  26 -22    0.03    1.01
 -26 -26  22    1.25    0.73
  27  25 -23    0.34    1.01
 -27 -25  23    2.36    0.64
   8  42  -4    2.67    2.36
  -8 -42   4    0.89    1.42
   9  41  -5   93.81    5.08
  -9 -41   5  104.42    4.86
  10  40  -6   10.71    1.64
 -10 -40   6   10.05    1.72
  11  39  -7  145.60    5.03
 -11 -39   7  144.64    5.52
  12  38  -8    1.06    1.45
 -12 -38   8    0.61    1.43
  13  37  -9   96.73    6.68
 -13 -37   9   96.49    3.98
  14  36 -10   28.10    2.11
 -14 -36  10   29.77    1.86
  15  35 -11   38.68    3.34
 -15 -35  11   36.30    2.67
  16  34 -12  123.33    4.28
 -16 -34  12  120.95    5.75
  17  33 -13    5.23    1.20
 -17 -33  13    6.36    1.37
  18  32 -14  191.45    8.06
 -18 -32  14  185.99    6.98
  19  31 -15    1.87    1.01
 -19 -31  15    1.11    0.98
  20  30 -16   88.75    3.49
 -20 -30  16   89.29    3.59
  21  29 -17   17.09    1.25
 -21 -29  17   17.12    1.28
 -22 -28  18   35.09    2.13
  23  27 -19   68.78    2.55
 -23 -27  19   72.34    2.67
  24  26 -20    2.29    1.40
 -24 -26  20    2.55    0.76
  25  25 -21  114.36    5.06
 -25 -25  21  105.50    3.56
  26  24 -22    0.29    0.88
 -26 -24  22    0.66    0.40
 -27 -23  23   25.15    1.16
   6  42  -2   22.89    2.18
  -6 -42   2   22.57    2.21
   7  41  -3   14.04    1.94
  -7 -41   3   15.82    1.86
   8  40  -4   25.91    2.02
  -8 -40   4   27.23    2.11
   9  39  -5   42.11    2.38
  -9 -39   5   36.49    2.65
  10  38  -6    4.54    2.18
 -10 -38   6    3.93    1.23
  11  37  -7   43.78    2.55
 -11 -37   7   45.78    2.97
  12  36  -8   24.24    1.72
 -12 -36   8   27.63    1.92
  13  35  -9   41.48    2.16
 -13 -35   9   38.28    2.21
  14  34 -10   24.58    2.34
 -14 -34  10   27.48    1.84
  15  33 -11   52.90    2.65
 -15 -33  11   49.19    2.82
  16  32 -12   16.89    1.40
 -16 -32  12   17.85    1.67
  17  31 -13   60.70    2.82
 -17 -31  13   57.85    3.24
  18  30 -14   41.97    2.61
 -18 -30  14   38.11    2.23
  19  29 -15    2.41    0.83
 -19 -29  15    3.54    0.84
  20  28 -16   27.13    2.18
 -20 -28  16   28.17    1.50
  21  27 -17    2.29    1.62
 -21 -27  17    1.87    0.98
  22  26 -18   21.83    1.89
 -22 -26  18   21.32    1.30
  23  25 -19    1.64    1.27
 -23 -25  19    1.54    0.69
  24  24 -20   14.68    1.64
 -24 -24  20   15.94    1.10
  25  23 -21   26.69    1.38
 -25 -23  21   23.09    1.74
  26  22 -22    1.28    0.79
 -26 -22  22    0.91    0.47
 -27 -21  23    2.18    0.34
   4  42   0  172.68    8.55
  -4 -42   0  177.28    6.63
   5  41  -1   36.84    3.37
  -5 -41   1   38.12    2.63
   6  40  -2   57.19    3.14
  -6 -40   2   63.58    3.07
   7  39  -3  184.08    8.79
  -7 -39   3  187.44    6.11
   8  38  -4    1.25    1.65
  -8 -38   4    0.61    1.16
   9  37  -5  355.39   10.53
  -9 -37   5  347.68   12.58
  10  36  -6    7.78    1.72
 -10 -36   6    9.04    1.37
 -11 -35   7  259.69    8.59
  12  34  -8   26.86    2.61
 -12 -34   8   25.52    1.92
  13  33  -9   55.25    2.60
 -13 -33   9   56.39    2.97
  14  32 -10  166.64    6.31
 -14 -32  10  169.45    5.57
  15  31 -11    3.76    0.94
 -15 -31  11    3.29    0.91
  16  30 -12  179.10    5.40
 -16 -30  12  167.78    6.51
  17  29 -13    4.74    1.05
 -17 -29  13    4.05    0.96
  18  28 -14  116.65    5.35
 -18 -28  14  112.01    4.59
 -19 -27  15    5.28    1.05
  20  26 -16   48.23    2.18
 -20 -26  16   50.41    3.22
  21  25 -17   46.14    1.94
 -21 -25  17   44.84    1.89
  22  24 -18   11.47    1.86
 -22 -24  18    9.75    0.96
 -23 -23  19   71.85    2.70
  24  22 -20    1.37    0.88
 -24 -22  20    1.84    0.64
  25  21 -21  122.24    6.48
 -25 -21  21   95.28    3.24
  26  20 -22    3.85    0.73
 -26 -20  22    3.63    0.57
   2  42   2   -1.08    1.54
  -2 -42  -2    1.50    1.72
   3  41   1   11.54    1.77
  -3 -41  -1   11.94    1.79
   4  40   0    2.19    1.27
  -4 -40   0    2.88    1.38
   5  39  -1   23.74    2.28
  -5 -39   1   26.40    2.29
   6  38  -2   -0.49    1.23
  -6 -38   2   -0.51    1.06
   7  37  -3   39.05    2.36
  -7 -37   3   35.83    2.34
   8  36  -4    0.35    1.28
  -8 -36   4    1.54    1.18
   9  35  -5   10.59    1.55
  -9 -35   5    9.80    1.35
  10  34  -6   13.92    1.48
 -10 -34   6   15.01    1.35
  11  33  -7    5.70    1.08
 -11 -33   7    5.69    1.03
  12  32  -8   39.04    1.97
 -12 -32   8   40.25    2.26
  13  31  -9    2.31    1.08
 -13 -31   9    2.88    1.08
 -14 -30  10   46.04    2.41
  15  29 -11    2.19    1.11
 -15 -29  11    0.03    0.91
  16  28 -12   41.68    3.19
 -16 -28  12   43.84    2.29
  17  27 -13   23.68    1.52
 -17 -27  13   24.61    1.37
  18  26 -14    1.81    1.05
 -18 -26  14    2.80    0.73
  19  25 -15   31.51    2.01
 -19 -25  15   32.41    1.45
  20  24 -16    1.43    0.69
 -20 -24  16    1.05    0.61
  21  23 -17   18.19    1.21
 -21 -23  17   19.45    1.54
 -22 -22  18    6.93    0.91
  23  21 -19   26.03    1.69
 -23 -21  19   24.98    1.37
 -24 -20  20   32.44    1.43
 -25 -19  21   -0.02    0.32
 -26 -18  22   10.32    0.64
   0  42   4  189.39    7.46
   0 -42  -4  189.41    7.73
   1  41   3   13.04    2.67
  -1 -41  -3   12.58    1.82
   2  40   2  153.51    7.51
  -2 -40  -2  148.16    6.49
   3  39   1    4.32    1.94
  -3 -39  -1    5.52    1.89
   4  38   0   84.20    3.71
  -4 -38   0   84.35    4.18
   5  37  -1   61.29    4.25
  -5 -37   1   62.20    2.77
   6  36  -2    0.17    1.32
  -6 -36   2    0.64    1.27
   7  35  -3  288.81    8.92
  -7 -35   3  281.21    9.13
   8  34  -4   13.66    1.45
  -8 -34   4   15.67    1.38
   9  33  -5  242.18    7.76
  -9 -33   5  222.19    6.87
  10  32  -6   12.04    2.28
 -10 -32   6   11.15    1.55
  11  31  -7   85.16    3.09
 -11 -31   7   84.63    3.54
  12  30  -8  122.56    4.34
 -12 -30   8  114.70    4.15
  13  29  -9    1.84    0.83
 -13 -29   9    1.89    0.84
  14  28 -10  218.66    8.81
 -14 -28  10  222.27    7.34
  15  27 -11   20.01    1.25
 -15 -27  11   17.11    1.28
  16  26 -12  255.05    7.19
 -16 -26  12  256.90    8.08
  17  25 -13    1.16    0.73
 -17 -25  13    0.35    0.67
  18  24 -14   90.37    3.10
 -18 -24  14   91.79    3.14
 -19 -23  15   26.22    1.42
  20  22 -16   13.63    1.06
 -20 -22  16   14.24    0.94
  21  21 -17   62.62    2.09
 -21 -21  17   58.84    2.29
  22  20 -18    4.35    0.62
 -22 -20  18    4.54    0.66
  23  19 -19  132.10    4.28
 -23 -19  19  127.82    3.93
 -24 -18  20    0.81    0.34
 -25 -17  21   29.20    1.35
  -2  42   6   21.68    3.24
   2 -42  -6   23.94    2.23
  -1  41   5   30.75    3.95
   1 -41  -5   44.64    4.18
   0  40   4    0.84    1.86
   0 -40  -4    0.81    1.38
   1  39   3    4.82    2.31
  -1 -39  -3    5.67    1.45
   2  38   2   12.99    1.65
  -2 -38  -2   13.39    1.48
   3  37   1   20.23    1.75
  -3 -37  -1   19.06    1.65
   4  36   0   59.53    3.09
  -4 -36   0   57.32    2.73
   5  35  -1   19.21    1.62
  -5 -35   1   18.34    1.72
   6  34  -2   80.42    3.42
  -6 -34   2   76.89    3.75
   7  33  -3    9.72    1.52
  -7 -33   3   11.03    1.52
   8  32  -4   11.81    1.75
  -8 -32   4   12.57    1.25
   9  31  -5    8.08    1.15
  -9 -31   5    8.50    1.03
  10  30  -6   21.85    1.50
 -10 -30   6   23.70    1.50
  11  29  -7   73.13    4.05
 -11 -29   7   70.04    3.91
  12  28  -8   10.10    1.54
 -12 -28   8    8.76    1.06
  13  27  -9  135.68    4.77
 -13 -27   9  130.40    4.47
  14  26 -10   23.35    1.99
 -14 -26  10   23.67    1.57
  15  25 -11   21.80    1.16
 -15 -25  11   22.01    1.43
  16  24 -12    0.32    0.62
 -16 -24  12    0.61    0.62
  17  23 -13    4.52    0.96
 -17 -23  13    3.93    0.74
  18  22 -14   42.90    2.02
 -18 -22  14   42.11    1.96
  19  21 -15    9.82    0.73
 -19 -21  15   11.40    0.83
  20  20 -16   79.64    2.99
 -20 -20  16   77.21    2.70
  21  19 -17   15.59    1.06
 -21 -19  17   17.04    0.89
  22  18 -18   15.03    1.60
 -22 -18  18   12.52    0.74
  23  17 -19   -0.57    0.69
 -23 -17  19    0.00    0.29
  24  16 -20    1.18    0.40
 -24 -16  20    1.01    0.39
 -25 -15  21   14.04    0.91
  -4  42   8    2.63    3.49
   4 -42  -8    0.29    2.88
  -3  41   7   14.20    2.68
   3 -41  -7   15.01    1.84
  -2  40   6   61.93    3.53
   2 -40  -6   63.46    3.91
  -1  39   5   22.57    2.01
   1 -39  -5   22.32    2.09
   0  38   4   85.63    3.54
   0 -38  -4   86.52    3.71
   1  37   3   16.97    2.28
  -1 -37  -3   17.39    1.64
   2  36   2   51.10    2.61
  -2 -36  -2   53.04    2.70
   3  35   1    6.01    1.60
  -3 -35  -1    4.25    1.06
   4  34   0   13.12    1.45
  -4 -34   0   15.67    1.40
   5  33  -1   36.40    2.07
  -5 -33   1   32.49    2.07
   6  32  -2   40.98    2.07
  -6 -32   2   44.13    2.11
   7  31  -3   91.03    3.63
  -7 -31   3   86.39    3.48
   8  30  -4   15.22    1.89
  -8 -30   4   14.96    1.18
   9  29  -5   34.19    2.56
  -9 -29   5   33.30    1.96
  10  28  -6   33.57    1.70
 -10 -28   6   32.83    1.57
  11  27  -7   21.73    1.42
 -11 -27   7   21.14    1.47
  12  26  -8   12.31    1.15
 -12 -26   8   11.99    1.00
  13  25  -9  112.81    4.08
 -13 -25   9  115.59    3.48
  14  24 -10   60.06    2.55
 -14 -24  10   60.53    2.46
  15  23 -11   42.48    2.68
 -15 -23  11   39.58    2.01
  16  22 -12   37.82    1.87
 -16 -22  12   36.40    1.64
  17  21 -13    1.16    1.11
 -17 -21  13    1.18    0.56
  18  20 -14    1.91    0.84
 -18 -20  14    2.06    0.51
  19  19 -15    0.52    0.47
 -19 -19  15    0.20    0.44
  20  18 -16   55.18    2.90
 -20 -18  16   55.23    1.89
 -21 -17  17   14.02    0.89
 -22 -16  18   26.25    1.23
  23  15 -19   23.60    1.70
 -23 -15  19   22.34    1.15
  24  14 -20    8.40    0.83
 -24 -14  20    7.32    0.52
  -5  41   9  123.84    7.41
   5 -41  -9  134.18    5.74
  -4  40   8   31.16    2.28
   4 -40  -8   31.56    2.19
  -3  39   7  197.86    6.14
   3 -39  -7  195.97    7.32
  -2  38   6    0.13    1.30
   2 -38  -6   -0.81    1.18
  -1  37   5   67.87    4.98
   1 -37  -5   68.93    3.61
   0  36   4   50.34    3.17
   0 -36  -4   64.53    3.66
   1  35   3    5.60    1.91
  -1 -35  -3    5.87    1.21
   2  34   2  222.74    9.18
  -2 -34  -2  242.48    7.89
   3  33   1    7.54    1.75
  -3 -33  -1    9.72    1.21
   4  32   0  537.98   21.64
  -4 -32   0  537.07   21.53
   5  31  -1    8.28    1.30
  -5 -31   1    9.33    1.21
   6  30  -2  240.39    7.51
  -6 -30   2  246.94    7.49
   7  29  -3   57.27    2.43
  -7 -29   3   56.50    2.46
   8  28  -4   89.93    3.48
  -8 -28   4   89.10    4.03
   9  27  -5  205.18    8.00
  -9 -27   5  228.97    7.49
  10  26  -6    2.67    0.84
 -10 -26   6    2.26    0.86
  11  25  -7  814.09   20.33
 -11 -25   7  787.52   21.29
  12  24  -8    5.77    0.74
 -12 -24   8    4.57    0.74
  13  23  -9  367.86   11.18
 -13 -23   9  370.40   10.81
  14  22 -10   41.38    1.94
 -14 -22  10   31.17    1.62
  15  21 -11   47.10    1.84
 -15 -21  11   41.87    1.60
  16  20 -12  208.24    6.66
 -16 -20  12  205.39    6.41
  17  19 -13    4.32    0.81
 -17 -19  13    4.18    0.62
  18  18 -14  592.96   15.81
 -18 -18  14  581.69   15.12
  19  17 -15   11.02    0.78
 -19 -17  15   11.32    1.03
 -20 -16  16  304.71    8.60
  21  15 -17   13.11    1.05
 -21 -15  17   12.52    0.79
  22  14 -18   39.88    2.34
 -22 -14  18   39.59    2.16
  23  13 -19   52.55    3.29
 -23 -13  19   53.24    2.11
  -7  41  11    1.59    1.69
   7 -41 -11    0.49    1.64
  -6  40  10   11.50    2.53
   6 -40 -10   11.05    1.94
  -5  39   9   48.35    3.02
   5 -39  -9   48.58    2.53
  -4  38   8   -0.20    1.45
   4 -38  -8    1.40    1.37
  -3  37   7   36.74    2.77
   3 -37  -7   41.40    2.46
  -2  36   6    0.54    1.25
   2 -36  -6    0.37    1.21
  -1  35   5   20.61    1.64
   1 -35  -5   18.96    1.62
   0  34   4   13.85    1.57
   0 -34  -4   16.48    2.48
   1  33   3    7.39    1.67
  -1 -33  -3    8.25    1.13
   2  32   2   78.17    3.04
  -2 -32  -2   73.38    3.32
   3  31   1   18.78    1.33
  -3 -31  -1   19.03    1.40
   4  30   0  205.98    6.76
  -4 -30   0  207.78    6.83
   5  29  -1   20.29    1.96
  -5 -29   1   18.54    1.30
   6  28  -2   77.75    4.64
  -6 -28   2   77.77    3.05
   7  27  -3    6.53    1.30
  -7 -27   3    6.46    0.93
   8  26  -4   54.69    1.97
  -8 -26   4   54.57    2.19
   9  25  -5   -0.56    0.88
  -9 -25   5    0.74    0.67
  10  24  -6   82.07    2.73
 -10 -24   6   82.61    2.92
  11  23  -7  227.52    7.96
 -11 -23   7  233.59    8.00
  12  22  -8   23.45    1.40
 -12 -22   8   22.07    1.42
  13  21  -9   75.69    2.67
 -13 -21   9   73.01    2.97
  14  20 -10    0.86    0.51
 -14 -20  10    0.54    0.47
  15  19 -11   18.76    1.33
 -15 -19  11   16.28    0.94
  16  18 -12    0.61    0.66
 -16 -18  12    0.71    0.47
  17  17 -13    1.13    0.62
 -17 -17  13    0.88    0.78
  18  16 -14  172.63    8.13
 -18 -16  14  175.91    7.68
  19  15 -15    1.06    0.40
 -19 -15  15    1.18    0.37
  20  14 -16   77.46    2.58
 -20 -14  16   76.50    2.68
  21  13 -17    0.88    0.37
 -21 -13  17    1.08    0.27
  22  12 -18   11.08    0.94
 -22 -12  18   11.62    0.69
 -23 -11  19    1.33    0.20
  -8  40  12   11.44    1.94
   8 -40 -12   11.83    1.70
  -7  39  11  146.24    8.28
   7 -39 -11  148.43    5.58
  -6  38  10    4.17    1.32
   6 -38 -10    5.28    1.38
  -5  37   9  379.44   11.17
   5 -37  -9  388.17   10.53
  -4  36   8   -0.44    1.13
   4 -36  -8    0.52    1.10
  -3  35   7  290.51    9.13
   3 -35  -7  303.36    8.70
  -2  34   6   94.20    4.03
   2 -34  -6   87.87    3.54
  -1  33   5   34.99    2.23
   1 -33  -5   34.23    1.79
   0  32   4  569.53   17.12
   0 -32  -4  583.97   22.61
   1  31   3   19.89    2.61
  -1 -31  -3   18.64    1.59
   2  30   2  784.56   29.47
  -2 -30  -2  807.17   23.75
   3  29   1   23.89    1.69
  -3 -29  -1   23.72    1.57
   4  28   0  528.57   14.59
  -4 -28   0  562.95   15.52
   5  27  -1  128.19    4.18
  -5 -27   1  133.74    4.32
   6  26  -2  109.36    3.31
  -6 -26   2  107.73    3.37
   7  25  -3  470.47   12.75
  -7 -25   3  486.73   12.97
   8  24  -4    7.29    0.83
  -8 -24   4    8.15    0.84
   9  23  -5  615.58   16.72
  -9 -23   5  596.88   15.87
  10  22  -6   49.87    2.07
 -10 -22   6   46.32    2.23
  11  21  -7  781.29   20.01
 -11 -21   7  739.68   19.43
  12  20  -8   27.40    1.84
 -12 -20   8   25.42    1.87
 -13 -19   9  260.89    7.27
  14  18 -10  229.93    6.28
 -14 -18  10  232.73    6.78
  15  17 -11    6.68    0.59
 -15 -17  11    6.36    0.54
  17  15 -13    9.65    0.73
 -17 -15  13    9.70    0.64
  18  14 -14  750.69   18.73
 -18 -14  14  763.28   19.75
 -19 -13  15    4.34    0.47
 -20 -12  16  220.99    7.12
  21  11 -17  152.90    4.76
 -21 -11  17  147.27    6.90
 -22 -10  18    4.08    0.32
 -10  40  14    0.96    1.79
  10 -40 -14    1.15    1.69
  -9  39  13    2.68    2.21
   9 -39 -13    4.91    1.62
  -8  38  12    0.32    1.35
   8 -38 -12    0.00    1.25
  -7  37  11   42.80    3.80
   7 -37 -11   51.01    2.67
  -6  36  10    7.81    1.91
   6 -36 -10    9.41    1.40
  -5  35   9    9.08    1.28
   5 -35  -9    8.76    1.30
  -4  34   8   14.25    1.54
   4 -34  -8   15.45    1.48
  -3  33   7    8.25    1.87
   3 -33  -7    9.30    1.21
  -2  32   6   44.27    2.60
   2 -32  -6   42.87    2.53
  -1  31   5    9.95    1.69
   1 -31  -5    9.30    1.10
   0  30   4  202.67    6.31
   0 -30  -4  209.03    9.23
   1  29   3   27.48    2.38
  -1 -29  -3   24.36    1.52
   2  28   2  202.45    6.55
  -2 -28  -2  200.75    6.46
   3  27   1   50.00    2.28
  -3 -27  -1   48.45    2.02
   4  26   0   23.13    1.50
  -4 -26   0   24.97    1.47
   5  25  -1  105.21    3.44
  -5 -25   1  106.31    3.78
   6  24  -2    7.57    0.76
  -6 -24   2    6.38    0.84
   7  23  -3   93.04    2.94
  -7 -23   3   94.44    3.44
   8  22  -4    1.82    0.61
  -8 -22   4    1.77    0.61
   9  21  -5   90.42    3.37
  -9 -21   5   89.31    4.17
  10  20  -6  346.82    8.96
 -10 -20   6  346.92    9.26
  11  19  -7    2.50    0.52
 -11 -19   7    2.97    0.54
  12  18  -8  115.83    3.44
 -12 -18   8  115.79    3.56
  13  17  -9    1.94    0.46
 -13 -17   9    2.07    0.62
  14  16 -10   32.56    1.91
 -14 -16  10   32.95    1.30
  15  15 -11    3.27    0.61
 -15 -15  11    3.90    0.52
  16  14 -12  135.29    4.25
 -16 -14  12  137.59    4.27
  17  13 -13   39.41    1.64
 -17 -13  13   41.47    2.21
  18  12 -14   87.15    4.05
 -18 -12  14   87.08    2.97
  19  11 -15   19.72    0.93
 -19 -11  15   18.05    1.28
  20  10 -16   16.38    1.20
 -20 -10  16   17.29    1.08
  21   9 -17   47.91    1.97
 -21  -9  17   47.10    2.65
 -11  39  15    4.37    1.92
  11 -39 -15    7.73    1.86
 -10  38  14   19.05    2.04
  10 -38 -14   16.92    1.87
  -9  37  13   87.40    3.78
   9 -37 -13  101.62    3.98
  -8  36  12   33.18    3.88
   8 -36 -12   27.72    2.80
  -7  35  11  298.00    8.89
   7 -35 -11  307.95    9.53
  -6  34  10   17.27    1.64
   6 -34 -10   15.54    1.45
   5 -33  -9  244.22    8.13
  -4  32   8   11.54    1.47
   4 -32  -8   12.53    1.32
  -3  31   7   96.85    4.00
   3 -31  -7   92.71    4.03
  -2  30   6  259.06    7.39
   2 -30  -6  255.32    7.76
  -1  29   5   20.40    1.92
   1 -29  -5   19.91    1.42
   0  28   4  567.17   15.82
   0 -28  -4  589.50   21.41
   1  27   3   52.24    3.27
  -1 -27  -3   52.50    2.01
   2  26   2  682.12   17.38
  -2 -26  -2  670.78   17.19
   3  25   1   13.24    0.93
  -3 -25  -1   11.98    1.03
   4  24   0  153.53    5.23
  -4 -24   0  159.26    5.09
   5  23  -1  314.53   12.74
  -5 -23   1  339.24   10.24
   6  22  -2    2.48    0.62
  -6 -22   2    2.51    0.66
   7  21  -3  876.01   22.10
  -7 -21   3  862.65   21.83
   8  20  -4  173.25    5.04
  -8 -20   4  170.55    4.61
   9  19  -5 1217.33   40.82
  -9 -19   5 1215.85   29.81
  10  18  -6    2.26    0.69
 -10 -18   6    1.16    0.57
  11  17  -7  348.27    9.14
 -11 -17   7  357.95    9.56
  12  16  -8   97.67    4.50
 -12 -16   8   99.16    3.37
  13  15  -9   57.25    1.92
 -13 -15   9   53.95    3.15
  14  14 -10  610.72   15.01
 -14 -14  10  601.73   16.48
  15  13 -11   39.68    2.11
 -15 -13  11   40.00    2.36
  16  12 -12  624.86   16.26
 -16 -12  12  610.42   15.69
  17  11 -13    0.86    0.52
 -17 -11  13    0.37    0.34
  18  10 -14  217.51    8.97
 -18 -10  14  210.19    6.14
  19   9 -15   69.11    2.41
 -19  -9  15   68.89    2.36
 -20  -8  16   15.69    0.71
 -21  -7  17  342.48   17.06
 -13  39  17    1.20    1.50
  13 -39 -17    0.78    1.30
 -12  38  16   11.71    2.36
  12 -38 -16   14.05    2.19
 -11  37  15   12.72    1.69
  11 -37 -15   10.76    1.74
 -10  36  14   32.00    3.41
  10 -36 -14   27.75    1.91
  -9  35  13   44.55    2.50
   9 -35 -13   40.08    2.40
  -8  34  12   27.50    1.79
   8 -34 -12   28.56    1.87
  -7  33  11    6.02    1.18
   7 -33 -11    5.25    1.06
  -6  32  10   14.15    1.50
   6 -32 -10   14.00    1.87
  -5  31   9    9.14    1.15
   5 -31  -9    7.52    1.11
  -4  30   8   18.24    1.40
   4 -30  -8   19.40    1.65
  -3  29   7   56.53    2.26
   3 -29  -7   57.76    2.48
  -2  28   6   74.38    4.64
   2 -28  -6   86.27    3.58
  -1  27   5  138.19    7.41
   1 -27  -5  139.46    4.35
   0  26   4   25.86    2.02
   0 -26  -4   24.56    1.50
   1  25   3   14.39    1.35
  -1 -25  -3   11.91    1.32
   2  24   2    4.18    0.76
  -2 -24  -2    4.32    0.66
   3  23   1   65.25    2.33
  -3 -23  -1   70.31    2.63
   4  22   0  186.68    7.09
  -4 -22   0  193.97    7.47
   5  21  -1  185.48    5.58
  -5 -21   1  181.53    5.58
   6  20  -2  324.50    8.81
  -6 -20   2  325.56    8.74
   7  19  -3   88.16    2.87
  -7 -19   3   84.55    2.67
   8  18  -4    5.36    0.56
  -8 -18   4    5.47    0.59
   9  17  -5    8.77    1.00
  -9 -17   5    8.32    0.66
  10  16  -6   28.58    1.23
 -10 -16   6   29.56    1.30
  11  15  -7  100.66    3.00
 -11 -15   7  106.08    3.27
  12  14  -8   57.17    2.09
 -12 -14   8   56.65    2.04
  13  13  -9  108.94    3.17
 -13 -13   9  112.33    3.61
  14  12 -10   73.38    3.32
 -14 -12  10   74.77    2.53
  15  11 -11    3.58    0.37
 -15 -11  11    4.28    0.47
  16  10 -12   19.84    1.25
 -16 -10  12   20.28    0.86
  17   9 -13    2.07    0.54
 -17  -9  13    2.01    0.34
  18   8 -14   39.34    1.45
 -18  -8  14   39.83    2.21
  19   7 -15   39.90    1.60
 -19  -7  15   41.62    2.02
 -20  -6  16   73.74    3.37
 -14  38  18   25.76    2.40
  14 -38 -18   29.23    2.34
 -13  37  17    1.77    1.40
  13 -37 -17    3.64    1.48
 -12  36  16   10.58    1.65
  12 -36 -16    9.87    1.59
 -11  35  15   44.35    3.95
  11 -35 -15   48.08    2.58
 -10  34  14   28.48    1.74
  10 -34 -14   27.77    1.91
  -9  33  13   64.05    3.29
   9 -33 -13   61.86    3.19
  -8  32  12   43.57    3.85
   8 -32 -12   43.29    2.73
  -7  31  11   91.62    3.68
   7 -31 -11   88.21    3.36
  -6  30  10   22.10    1.64
   6 -30 -10   23.43    1.37
  -5  29   9   35.95    1.84
   5 -29  -9   35.16    1.92
  -4  28   8   96.19    4.84
   4 -28  -8   95.58    3.90
  -3  27   7    4.66    1.16
   3 -27  -7    6.63    1.18
  -2  26   6  109.42    3.68
   2 -26  -6  112.45    3.71
  -1  25   5  109.31    3.59
   1 -25  -5  109.25    3.54
   0  24   4  159.23    5.13
   0 -24  -4  163.25    4.94
   1  23   3   66.28    4.05
  -1 -23  -3   72.32    3.48
   2  22   2  100.51    6.80
  -2 -22  -2  103.92    4.47
   3  21   1   36.22    2.11
  -3 -21  -1   34.26    1.45
   4  20   0    1.05    0.64
  -4 -20   0    1.28    0.57
   5  19  -1  361.41    9.35
  -5 -19   1  375.72    9.53
   6  18  -2  282.78    7.71
  -6 -18   2  282.18    7.78
   7  17  -3  317.60    8.59
  -7 -17   3  300.58    7.93
   8  16  -4  231.08    6.21
  -8 -16   4  229.85    6.44
   9  15  -5  230.32    6.11
  -9 -15   5  222.41    6.65
  10  14  -6   26.08    1.60
 -10 -14   6   23.67    1.00
  11  13  -7    0.98    0.37
 -11 -13   7    1.62    0.35
  12  12  -8  384.56   16.43
 -12 -12   8  373.96   17.06
  13  11  -9   67.41    2.43
 -13 -11   9   70.82    3.22
  14  10 -10  157.68    6.33
 -14 -10  10  153.77    4.69
  15   9 -11   84.38    3.69
 -15  -9  11   81.82    3.58
  16   8 -12   84.92    4.03
 -16  -8  12   83.10    3.61
  17   7 -13   23.77    0.93
 -17  -7  13   24.31    1.42
  18   6 -14    1.23    0.30
 -18  -6  14    1.11    0.19
 -19  -5  15   95.53    3.26
 -16  38  20    0.07    3.14
  16 -38 -20    3.46    2.75
 -15  37  19    9.43    1.62
  15 -37 -19   10.22    1.59
 -14  36  18   51.03    4.01
  14 -36 -18   53.19    3.21
 -13  35  17    0.59    1.35
  13 -35 -17    1.75    1.43
 -12  34  16  133.52    7.12
  12 -34 -16  139.27    5.48
 -11  33  15   56.45    2.58
  11 -33 -15   56.50    2.53
 -10  32  14  180.71    5.65
  10 -32 -14  180.71    6.28
  -9  31  13    3.22    1.18
   9 -31 -13    1.81    1.13
  -8  30  12  133.25    4.45
   8 -30 -12  136.98    4.64
  -7  29  11   81.53    3.58
   7 -29 -11   77.31    2.95
  -6  28  10   34.89    2.13
   6 -28 -10   31.31    1.64
  -5  27   9  235.58    7.37
   5 -27  -9  254.05    9.60
  -4  26   8   61.98    3.19
   4 -26  -8   61.30    2.31
  -3  25   7  504.30   13.68
   3 -25  -7  502.05   13.18
  -2  24   6    6.58    0.79
   2 -24  -6    5.89    0.74
  -1  23   5  346.68    9.35
   1 -23  -5  343.29    9.01
   0  22   4  195.64    7.00
   0 -22  -4  201.34    7.02
   1  21   3   37.80    1.55
  -1 -21  -3   38.97    2.34
   2  20   2  781.39   28.26
  -2 -20  -2  817.61   19.75
   3  19   1  154.10    6.28
  -3 -19  -1  143.90    4.08
   4  18   0 1528.22   35.78
  -4 -18   0 1541.67   37.03
   5  17  -1   79.96    2.55
  -5 -17   1   75.34    2.56
   6  16  -2  725.59   18.25
  -6 -16   2  751.35   19.38
   7  15  -3  109.31    3.29
  -7 -15   3  109.94    3.34
   8  14  -4  115.94    3.71
  -8 -14   4  121.58    3.93
   9  13  -5  705.11   24.01
  -9 -13   5  709.78   18.17
  10  12  -6    3.27    0.37
 -10 -12   6    3.15    0.39
  11  11  -7 1122.09   27.18
 -11 -11   7 1125.70   42.46
  12  10  -8  113.26    5.13
 -12 -10   8  114.56    3.54
  13   9  -9  285.23    8.20
 -13  -9   9  296.45   11.56
  14   8 -10   23.75    1.23
 -14  -8  10   24.66    0.96
  15   7 -11   94.25    4.18
 -15  -7  11   93.73    4.34
  16   6 -12  262.30    7.39
 -16  -6  12  265.10    7.03
  17   5 -13   15.72    1.05
 -17  -5  13   16.03    0.66
  18   4 -14  526.06   19.55
 -18  -4  14  524.24   19.55
  19   3 -15  102.45    5.18
 -19  -3  15  108.34    5.26
 -17  37  21   12.55    2.41
  17 -37 -21   13.06    1.52
 -16  36  20   -0.81    1.87
  16 -36 -20    0.61    1.32
 -15  35  19    7.05    2.97
  15 -35 -19    5.87    1.50
 -14  34  18    1.65    1.16
  14 -34 -18    1.86    1.18
 -13  33  17    6.34    1.25
  13 -33 -17    7.07    1.32
 -12  32  16   17.12    1.62
  12 -32 -16   17.93    1.64
 -11  31  15    4.27    1.11
  11 -31 -15    3.80    1.10
 -10  30  14   46.27    2.43
  10 -30 -14   52.18    2.80
  -9  29  13    0.54    0.91
   9 -29 -13    1.15    0.88
  -8  28  12   10.76    1.08
   8 -28 -12   11.37    1.06
  -7  27  11   17.81    1.91
   7 -27 -11   21.32    1.40
  -6  26  10    2.67    0.94
   6 -26 -10    2.06    0.84
  -5  25   9    0.44    0.76
   5 -25  -9    1.30    0.67
  -4  24   8    8.64    0.94
   4 -24  -8    7.95    0.78
  -3  23   7   99.39    3.24
   3 -23  -7   98.55    3.51
  -2  22   6    2.45    0.67
   2 -22  -6    2.56    0.64
  -1  21   5  186.37    5.72
   1 -21  -5  186.90    5.38
   0  20   4    1.15    0.57
   0 -20  -4    2.09    0.62
   1  19   3  142.68    4.37
  -1 -19  -3  145.63    5.99
   2  18   2   64.81    3.02
  -2 -18  -2   72.42    2.36
   3  17   1   27.58    1.15
  -3 -17  -1   26.96    1.15
   4  16   0  119.91    3.53
  -4 -16   0  107.88    3.36
   5  15  -1    4.03    0.47
  -5 -15   1    3.48    0.39
   6  14  -2  401.49   15.25
  -6 -14   2  419.05   11.30
   7  13  -3   47.76    1.79
  -7 -13   3   46.66    1.77
   8  12  -4   38.70    1.42
  -8 -12   4   40.00    1.50
   9  11  -5  301.17   12.08
  10  10  -6  199.23    5.65
 -10 -10   6  194.66    8.87
  11   9  -7  164.87    4.66
 -11  -9   7  169.99    4.93
  12   8  -8   80.11    3.41
 -12  -8   8   82.32    2.55
  13   7  -9  256.69    9.53
 -13  -7   9  263.10    7.17
  14   6 -10   22.39    0.94
 -14  -6  10   22.40    1.30
  15   5 -11  129.96    5.18
 -15  -5  11  133.56    3.86
  16   4 -12   57.05    2.50
 -16  -4  12   60.11    1.87
  17   3 -13  105.60    4.98
 -17  -3  13  102.40    4.49
 -18  -2  14    3.34    0.39
  19   1 -15    0.27    0.19
 -19  -1  15    0.10    0.17
 -18  36  22    1.15    1.67
  18 -36 -22    0.91    1.33
 -17  35  21   43.98    2.34
  17 -35 -21   43.08    2.40
 -16  34  20   25.96    1.96
  16 -34 -20   28.02    2.07
  15 -33 -19    1.13    1.11
 -14  32  18  207.29    9.55
  14 -32 -18  204.44    6.97
 -13  31  17   62.89    2.65
  13 -31 -17   63.28    2.82
 -12  30  16  186.68    6.95
  12 -30 -16  186.76    6.51
 -11  29  15    0.59    1.28
  11 -29 -15    0.57    1.27
 -10  28  14  238.16    7.64
  10 -28 -14  247.54    7.54
  -9  27  13  145.41    4.76
   9 -27 -13  146.78    4.62
  -8  26  12   14.12    2.04
   8 -26 -12   12.77    1.18
  -7  25  11  883.50   22.22
   7 -25 -11  851.45   23.03
  -6  24  10   85.55    3.09
   6 -24 -10   88.21    3.69
  -5  23   9  660.32   16.99
   5 -23  -9  645.29   16.75
   4 -22  -8    2.11    0.73
  -3  21   7  930.62   27.11
   3 -21  -7  894.20   26.62
  -2  20   6  335.38    8.77
   2 -20  -6  315.10    8.08
  -1  19   5  380.56    9.94
   1 -19  -5  373.37    9.85
   0  18   4 1435.78   35.43
   0 -18  -4 1513.73   36.18
   1  17   3   27.60    1.18
  -1 -17  -3   25.54    1.57
   2  16   2 1671.66   56.61
  -2 -16  -2 1676.44   40.30
   3  15   1    5.11    0.56
  -3 -15  -1    6.02    0.57
   4  14   0 1777.20   42.41
  -4 -14   0 1733.67   41.33
   5  13  -1  198.76    5.70
  -5 -13   1  195.06    5.45
   6  12  -2 1191.96   28.95
  -6 -12   2 1231.93   30.50
   7  11  -3 1912.17   47.02
  -7 -11   3 1969.83   69.08
   8  10  -4   31.23    1.74
  -8 -10   4   31.16    1.33
   9   9  -5 4942.87  164.36
  -9  -9   5 5148.44  117.43
  10   8  -6  106.56    5.87
 -10  -8   6  112.64    4.81
  11   7  -7 1347.04   46.04
 -11  -7   7 1339.62   32.91
  12   6  -8    1.00    0.25
 -12  -6   8    1.52    0.27
  13   5  -9  647.01   16.03
 -13  -5   9  641.78   16.40
  14   4 -10  861.81   29.59
 -14  -4  10  847.27   20.63
  15   3 -11   19.25    1.13
 -15  -3  11   19.01    1.08
  17   1 -13    1.05    0.17
 -17  -1  13    0.91    0.32
  18   0 -14  334.52   13.23
 -18   0  14  325.11   12.70
  19  -1 -15    0.44    0.17
  21  -3 -17  114.17    6.12
  22  -4 -18   27.67    1.92
 -20  36  24   -0.07    1.21
  20 -36 -24    0.30    1.23
 -19  35  23    4.88    1.37
  19 -35 -23    4.12    1.33
 -18  34  22    1.35    2.61
  18 -34 -22    0.94    1.23
 -17  33  21    8.38    1.69
  17 -33 -21    5.80    1.33
 -16  32  20    6.22    1.42
  16 -32 -20    6.41    1.47
 -15  31  19    0.51    0.98
  15 -31 -19    1.70    0.98
 -14  30  18   48.79    2.46
  14 -30 -18   48.47    2.45
 -13  29  17    6.51    1.42
  13 -29 -17    5.82    1.08
 -12  28  16   44.40    3.09
  12 -28 -16   50.09    2.55
 -11  27  15   19.37    1.40
  11 -27 -15   20.51    1.45
 -10  26  14   29.79    1.74
  10 -26 -14   30.96    1.60
  -9  25  13  133.25    4.25
   9 -25 -13  134.69    4.22
  -8  24  12    6.34    0.81
   8 -24 -12    6.87    0.89
  -7  23  11  260.75    7.44
   7 -23 -11  273.98    8.23
   6 -22 -10   51.79    2.02
  -5  21   9   91.74    4.23
   5 -21  -9   95.23    5.53
  -4  20   8  165.08    4.84
   4 -20  -8  171.11    5.11
  -3  19   7   79.93    4.28
   3 -19  -7   87.27    2.53
  -2  18   6  286.93    8.11
   2 -18  -6  298.81    7.98
  -1  17   5   78.97    2.78
   1 -17  -5   78.56    2.51
   0  16   4  112.10    3.49
   0 -16  -4  113.51    3.41
   1  15   3    6.65    0.67
  -1 -15  -3    4.66    0.73
   2  14   2    1.37    0.71
  -2 -14  -2    0.88    0.40
   3  13   1  168.73    5.04
  -3 -13  -1  161.27    4.69
   4  12   0  151.76    4.28
  -4 -12   0  151.44    4.25
   5  11  -1   93.44    2.85
  -5 -11   1   89.19    2.90
   6  10  -2  147.07    6.31
  -6 -10   2  158.30    4.57
   7   9  -3  333.49    9.06
  -7  -9   3  340.58   12.67
   8   8  -4  378.35   14.54
  -8  -8   4  386.41   10.27
   9   7  -5  657.82   23.33
  -9  -7   5  666.04   17.44
  10   6  -6  343.36    9.06
 -10  -6   6  348.78   13.70
  11   5  -7  128.73    5.53
 -11  -5   7  132.73    3.80
  12   4  -8   36.40    1.92
 -12  -4   8   36.54    1.64
  13   3  -9   21.90    1.33
 -13  -3   9   21.93    1.25
  14   2 -10  403.10   15.52
 -14  -2  10  377.20   15.33
  15   1 -11    4.74    0.44
 -15  -1  11    4.77    0.52
  16   0 -12  287.67    7.93
 -16   0  12  278.60   10.16
  17  -1 -13    1.55    0.32
 -17   1  13    1.48    0.35
  18  -2 -14    2.94    0.35
 -18   2  14    3.75    0.39
  19  -3 -15  109.08    4.94
 -19   3  15  114.98    5.55
 -20   4  16    5.50    0.42
  21  -5 -17  112.37    5.23
 -21   5  17  109.08    5.23
  22  -6 -18   22.49    1.52
 -22   6  18   24.41    1.16
  23  -7 -19   98.06    5.15
 -23   7  19  101.84    5.15
  24  -8 -20    1.75    0.32
 -24   8  20    1.32    0.42
  25  -9 -21    7.76    0.67
  26 -10 -22    2.55    0.54
  27 -11 -23   12.94    1.35
  28 -12 -24    3.44    0.59
 -20  34  24    4.72    2.11
  20 -34 -24    4.18    1.42
 -19  33  23   43.47    2.51
  19 -33 -23   43.68    2.75
 -18  32  22    7.22    2.13
  18 -32 -22    5.13    1.18
 -17  31  21   18.05    1.59
  17 -31 -21   17.51    1.81
 -16  30  20  104.96    5.63
  16 -30 -20  102.82    4.15
 -15  29  19    4.47    1.50
  15 -29 -19    4.20    1.03
 -14  28  18  122.67    4.15
  14 -28 -18  137.20    4.47
 -13  27  17   28.95    1.96
  13 -27 -17   27.65    1.91
 -12  26  16  258.90    7.62
  12 -26 -16  273.91    7.79
 -11  25  15   23.92    1.55
  11 -25 -15   24.09    1.32
 -10  24  14   71.48    2.70
  10 -24 -14   71.70    2.72
  -9  23  13  420.69   11.30
   9 -23 -13  416.57   11.42
  -8  22  12   25.22    1.30
   8 -22 -12   26.99    1.45
  -7  21  11  883.40   33.11
   7 -21 -11  834.79   21.04
  -6  20  10  347.60    9.58
   6 -20 -10  351.29    9.73
  -5  19   9 1163.94   27.78
   5 -19  -9 1235.59   30.16
  -4  18   8    6.11    0.59
   4 -18  -8    5.40    0.62
  -3  17   7  316.00    8.15
   3 -17  -7  324.28    8.50
  -2  16   6  715.15   17.88
   2 -16  -6  747.08   18.69
  -1  15   5    2.75    0.40
   1 -15  -5    2.58    0.44
   0  14   4 1769.10   42.43
   0 -14  -4 1766.69   43.71
   1  13   3  158.74    6.85
  -1 -13  -3  172.59    7.52
   2  12   2 1087.74   38.28
   3  11   1    9.41    0.61
  -3 -11  -1    9.99    0.59
   4  10   0  641.33   16.19
  -4 -10   0  602.51   15.65
   5   9  -1  695.43   17.34
  -5  -9   1  679.92   17.81
   6   8  -2  225.88    6.29
  -6  -8   2  219.86    6.51
   7   7  -3 3240.72   74.82
  -7  -7   3 3256.41   77.13
   8   6  -4    4.69    0.34
  -8  -6   4    4.77    0.42
   9   5  -5 3011.57   69.92
  -9  -5   5 2993.37   99.77
  10   4  -6  416.78   10.70
 -10  -4   6  411.53   15.27
 -11  -3   7 1804.63   42.24
  12   2  -8  304.11    7.98
 -12  -2   8  300.73   11.57
  13   1  -9  239.46    6.92
 -13  -1   9  201.83    7.96
  14   0 -10 2332.64   77.87
 -14   0  10 2409.43   57.34
 -15   1  11    4.05    0.25
  17  -3 -13  107.14    3.34
 -17   3  13  103.06    3.21
  18  -4 -14  524.18   20.28
 -18   4  14  556.02   14.46
  19  -5 -15   98.21    3.26
 -19   5  15  115.34    5.30
  20  -6 -16   75.05    3.75
 -20   6  16   81.43    4.45
  21  -7 -17  413.86   11.39
 -21   7  17  398.15   11.07
  22  -8 -18    3.10    0.37
  23  -9 -19  352.55   13.88
 -23   9  19  346.73   10.07
  24 -10 -20    5.94    0.71
 -24  10  20    4.96    0.76
  25 -11 -21   91.06    3.37
 -25  11  21   84.43    4.64
  26 -12 -22    5.35    0.76
 -26  12  22    6.07    0.81
  27 -13 -23   14.95    0.94
  28 -14 -24   24.83    1.25
  29 -15 -25    0.66    0.57
 -21  33  25    1.40    1.40
  21 -33 -25    2.04    1.11
 -20  32  24    0.07    1.16
  20 -32 -24   -0.51    1.11
 -19  31  23    4.08    1.69
  19 -31 -23    2.87    1.08
 -18  30  22   12.58    1.42
  18 -30 -22   13.19    1.32
 -17  29  21   18.15    1.92
  17 -29 -21   19.42    1.70
 -16  28  20   31.33    2.11
  16 -28 -20   30.94    1.64
 -15  27  19    7.17    1.10
  15 -27 -19    6.80    1.47
 -14  26  18    3.12    0.93
  14 -26 -18    2.38    0.84
 -13  25  17    0.02    1.42
  13 -25 -17    0.20    0.81
 -12  24  16    0.08    0.89
  12 -24 -16   -0.02    0.81
 -11  23  15   45.97    2.75
  11 -23 -15   43.37    1.92
 -10  22  14   43.19    2.07
  10 -22 -14   42.26    1.94
  -9  21  13   78.27    2.77
   9 -21 -13   82.74    3.46
  -8  20  12   23.72    2.56
   8 -20 -12   24.85    1.32
  -7  19  11    2.40    0.57
   7 -19 -11    2.77    0.57
  -6  18  10    0.96    0.49
   6 -18 -10    1.72    0.51
  -5  17   9    9.95    0.67
   5 -17  -9    9.56    0.66
  -4  16   8  231.35    6.06
   4 -16  -8  223.33    6.26
  -3  15   7  107.02    3.39
   3 -15  -7  103.54    3.29
  -2  14   6  423.61   11.02
   2 -14  -6  425.97   11.22
  -1  13   5  202.18    5.82
   1 -13  -5  209.91    8.82
   0  12   4  150.48    4.40
   0 -12  -4  142.50    5.89
   1  11   3    9.18    0.54
  -1 -11  -3    9.60    0.52
   2  10   2  532.08   19.13
  -2 -10  -2  532.52   18.62
   3   9   1   84.67    2.73
  -3  -9  -1   81.88    2.73
   4   8   0   57.74    1.89
  -4  -8   0   57.61    2.65
   5   7  -1  357.41   13.68
  -5  -7   1  350.04    9.53
   6   6  -2   50.69    1.72
  -6  -6   2   51.05    1.79
   7   5  -3  157.29    6.55
  -7  -5   3  153.66    4.52
   8   4  -4  136.85    5.62
  -8  -4   4  133.99    3.96
   9   3  -5   67.44    2.94
  -9  -3   5   66.87    3.26
  10   2  -6  142.14    6.04
 -10  -2   6  147.20    5.95
  11   1  -7   27.48    1.74
 -11  -1   7   27.75    1.38
  12   0  -8  627.29   21.93
 -12   0   8  617.56   22.45
  13  -1  -9  242.53    9.55
 -13   1   9  253.53    6.76
  14  -2 -10  390.58   10.07
 -14   2  10  406.98   15.54
  15  -3 -11   19.16    1.03
 -15   3  11   20.88    0.94
  16  -4 -12   62.38    2.28
 -16   4  12   59.97    2.65
  17  -5 -13   16.43    0.86
 -17   5  13   16.30    1.03
  18  -6 -14    0.89    0.35
 -18   6  14    0.91    0.47
  19  -7 -15   39.78    1.48
 -19   7  15   43.12    2.63
  20  -8 -16   16.43    1.15
 -20   8  16   16.41    0.91
  21  -9 -17   51.50    2.01
 -21   9  17   53.09    2.94
  22 -10 -18    4.08    0.46
 -22  10  18    5.09    0.83
  23 -11 -19    1.74    0.35
 -23  11  19    1.33    0.34
 -24  12  20    2.18    0.51
  25 -13 -21    1.89    0.49
  26 -14 -22   13.04    0.88
 -26  14  22   13.73    1.25
  27 -15 -23    6.28    0.59
 -27  15  23    7.83    0.67
  28 -16 -24   15.28    0.81
  29 -17 -25    4.03    0.51
 -21  31  25   15.35    1.92
  21 -31 -25   12.35    1.40
 -20  30  24   -0.03    0.86
  20 -30 -24    0.76    0.96
 -19  29  23    0.64    1.10
  19 -29 -23    1.15    1.06
 -18  28  22   44.86    2.04
  18 -28 -22   44.87    2.18
 -17  27  21    2.51    1.20
  17 -27 -21    2.75    1.00
  16 -26 -20   55.01    2.43
 -15  25  19   36.66    1.91
  15 -25 -19   37.30    1.70
 -14  24  18   95.72    4.54
  14 -24 -18   99.77    3.96
 -13  23  17    5.04    0.81
  13 -23 -17    4.44    0.83
 -12  22  16   37.43    2.24
  12 -22 -16   41.08    1.97
 -11  21  15   51.97    4.05
  11 -21 -15   53.17    2.28
 -10  20  14    0.34    0.57
  10 -20 -14    0.69    0.57
  -9  19  13  236.90   10.81
   9 -19 -13  277.27    7.73
  -8  18  12  108.15    3.39
   8 -18 -12  119.96    3.46
  -7  17  11  342.69    9.78
   7 -17 -11  355.47    8.87
  -6  16  10   29.77    1.28
   6 -16 -10   29.89    1.38
  -5  15   9  238.53   10.02
   5 -15  -9  231.84    6.38
  -4  14   8  116.82    3.68
   4 -14  -8  120.23    3.76
  -3  13   7   46.12    1.64
   3 -13  -7   46.54    1.74
  -2  12   6 1201.71   29.12
   2 -12  -6 1224.23   28.63
  -1  11   5   85.51    4.13
   1 -11  -5   94.52    2.97
   0  10   4  610.03   21.34
   0 -10  -4  644.68   16.19
   1   9   3   84.04    2.80
  -1  -9  -3   81.40    2.82
   2   8   2  637.60   22.81
  -2  -8  -2  539.82   20.24
   3   7   1    0.29    0.20
  -3  -7  -1    0.13    0.20
   4   6   0   28.48    1.50
  -4  -6   0   27.50    1.06
   5   5  -1  715.82   24.97
  -5  -5   1  751.52   19.18
   6   4  -2   72.10    2.14
  -6  -4   2   77.68    3.32
  -7  -3   3  871.34   21.32
   8   2  -4  228.51    8.77
  -8  -2   4  225.75    8.57
   9   1  -5  644.80   16.08
  -9  -1   5  641.60   15.87
  10   0  -6   80.89    3.31
 -10   0   6   83.05    3.64
  11  -1  -7   29.32    1.10
 -11   1   7   28.19    1.60
  12  -2  -8  293.31   10.56
 -12   2   8  309.44    8.37
  13  -3  -9   22.89    1.28
 -13   3   9   21.15    0.83
  14  -4 -10  847.91   22.15
 -14   4  10  876.98   31.55
  15  -5 -11  133.56    4.23
 -15   5  11  136.34    5.75
  16  -6 -12  267.58   10.49
 -16   6  12  269.93    7.79
  17  -7 -13   24.01    0.98
 -17   7  13   26.06    1.43
  18  -8 -14   39.53    2.33
 -18   8  14   39.53    1.47
  19  -9 -15   72.30    2.99
 -19   9  15   75.74    3.59
  20 -10 -16   16.21    0.88
 -20  10  16   17.80    1.37
  21 -11 -17  168.02    5.28
 -21  11  17  159.99    4.89
  22 -12 -18   11.49    0.73
 -22  12  18   12.08    0.79
  23 -13 -19   65.62    2.53
 -23  13  19   62.25    3.46
  24 -14 -20    9.33    0.96
 -24  14  20    8.82    0.74
  25 -15 -21   23.63    1.20
 -25  15  21   23.70    2.11
  26 -16 -22    4.99    1.03
 -26  16  22    7.74    1.18
  27 -17 -23    1.03    0.49
  28 -18 -24    9.85    0.81
  29 -19 -25    1.40    0.88
 -29  19  25    1.01    0.88
 -22  30  26    1.89    1.06
  22 -30 -26    0.79    1.45
 -21  29  25   19.16    2.04
  21 -29 -25   18.49    1.70
 -20  28  24    0.25    0.84
  20 -28 -24    1.06    0.83
 -19  27  23   92.39    3.26
  19 -27 -23   89.37    3.58
 -18  26  22   27.90    2.48
  18 -26 -22   24.56    1.70
 -17  25  21   53.81    2.50
  17 -25 -21   54.67    2.29
  16 -24 -20    1.67    0.84
 -15  23  19   34.84    1.67
  15 -23 -19   32.71    1.50
 -14  22  18   49.41    1.92
  14 -22 -18   45.99    1.94
 -13  21  17    1.28    0.59
  13 -21 -17    0.52    0.61
 -12  20  16  210.97   12.35
  12 -20 -16  214.24    6.56
 -11  19  15   15.30    1.48
  11 -19 -15   18.91    1.01
 -10  18  14  233.22    6.82
  10 -18 -14  242.25    7.22
  -9  17  13    1.55    0.56
   9 -17 -13    3.71    0.57
  -8  16  12   98.64    2.95
   8 -16 -12  100.66    3.14
  -7  15  11  103.92    3.37
   7 -15 -11  106.45    3.29
  -6  14  10   25.05    1.03
   6 -14 -10   24.14    0.96
  -5  13   9  719.79   18.22
   5 -13  -9  708.30   18.19
  -4  12   8   40.10    2.07
   4 -12  -8   41.87    1.54
  -3  11   7 1977.94   47.74
   3 -11  -7 1958.56   46.14
  -2  10   6  154.59    4.77
   2 -10  -6  155.50    4.34
  -1   9   5  675.54   17.36
   1  -9  -5  632.67   17.75
   0   8   4   57.17    1.86
   0  -8  -4   58.71    1.86
   1   7   3    0.40    0.20
  -1  -7  -3    0.00    0.22
   2   6   2  288.70   10.95
  -2  -6  -2  267.09    9.85
   3   5   1    1.82    0.20
  -3  -5  -1    1.77    0.20
   4   4   0 3624.35   85.14
  -4  -4   0 3803.96   91.28
   5   3  -1    2.06    0.24
  -5  -3   1    1.64    0.20
   6   2  -2  261.44    6.49
  -6  -2   2  274.55    7.19
   7   1  -3    0.32    0.19
  -7  -1   3    0.37    0.13
   8   0  -4   54.10    1.70
  -8   0   4   53.16    1.65
   9  -1  -5  644.41   15.87
  -9   1   5  662.36   16.16
  10  -2  -6  143.27    6.53
 -10   2   6  139.16    6.29
  11  -3  -7 1799.26   43.37
 -11   3   7 1711.59   41.20
  12  -4  -8   34.80    1.25
 -12   4   8   34.57    1.62
  13  -5  -9  647.21   16.70
 -13   5   9  666.95   16.72
  14  -6 -10   21.58    0.88
 -14   6  10   22.25    0.91
  15  -7 -11   93.69    4.03
 -15   7  11   95.38    2.95
  16  -8 -12   89.85    2.75
 -16   8  12   92.11    4.20
  17  -9 -13    1.77    0.35
 -17   9  13    1.47    0.37
  18 -10 -14  210.77    6.12
 -18  10  14  220.59    6.38
  19 -11 -15   19.33    0.91
 -19  11  15   19.62    0.91
  20 -12 -16  232.07   12.21
 -20  12  16  231.94    6.80
  21 -13 -17    1.30    0.67
 -21  13  17    1.13    0.46
  22 -14 -18   40.79    2.33
 -22  14  18   42.95    2.06
  23 -15 -19   26.47    1.64
 -23  15  19   24.87    1.21
  24 -16 -20    1.18    0.96
 -24  16  20    1.06    0.64
  25 -17 -21   38.51    1.57
 -25  17  21   38.85    1.54
  26 -18 -22   16.85    1.15
 -26  18  22   15.37    1.42
  27 -19 -23   52.94    2.11
 -27  19  23   54.47    3.00
  28 -20 -24   -0.02    0.62
 -28  20  24    1.43    1.13
  29 -21 -25    8.08    0.79
 -29  21  25    7.14    1.20
 -22  28  26    0.51    0.93
  22 -28 -26    0.42    0.88
 -21  27  25    8.91    1.67
  21 -27 -25    7.84    1.25
 -20  26  24    2.92    0.91
  20 -26 -24    2.51    0.84
 -19  25  23    2.28    1.08
  19 -25 -23    1.79    0.79
 -18  24  22   11.72    1.77
  18 -24 -22   12.57    1.35
 -17  23  21   20.75    1.91
  17 -23 -21   22.98    1.25
 -16  22  20   15.64    1.20
  16 -22 -20   16.60    1.15
 -15  21  19   12.70    0.91
  15 -21 -19   11.88    0.96
 -14  20  18    2.06    0.78
  14 -20 -18    1.67    0.86
 -13  19  17    3.49    0.76
  13 -19 -17    3.31    0.62
 -12  18  16    0.30    0.67
  12 -18 -16   -0.05    0.69
 -11  17  15    8.32    0.89
  11 -17 -15    7.19    0.71
 -10  16  14   33.91    1.37
  10 -16 -14   32.27    1.27
  -9  15  13   59.77    2.16
   9 -15 -13   59.97    2.07
  -8  14  12   56.39    1.92
   8 -14 -12   56.75    1.75
  -7  13  11    1.47    0.40
   7 -13 -11    2.11    0.37
  -6  12  10    3.26    0.40
   6 -12 -10    3.36    0.39
  -5  11   9  293.82    7.95
   5 -11  -9  288.47    8.00
  -4  10   8   32.04    1.21
   4 -10  -8   31.71    1.23
  -3   9   7  356.30    9.40
   3  -9  -7  333.42   12.97
  -2   8   6  221.21    6.44
   2  -8  -6  224.31    6.26
  -1   7   5  336.83    9.13
   1  -7  -5  347.51    9.68
   0   6   4   27.89    1.13
   0  -6  -4   27.02    1.01
   1   5   3    1.64    0.20
  -1  -5  -3    1.60    0.20
   2   4   2  906.46   31.17
  -2  -4  -2  897.46   30.50
   3   3   1  804.23   26.89
  -3  -3  -1  858.08   29.07
   4   2   0  104.35    2.82
  -4  -2   0   99.66    4.08
   5   1  -1   12.03    0.46
  -5  -1   1   12.01    0.44
   6   0  -2  352.18    8.91
  -6   0   2  360.23    9.04
   7  -1  -3    0.08    0.13
  -7   1   3    0.10    0.13
   8  -2  -4  237.51    6.26
  -8   2   4  234.92    6.56
   9  -3  -5   68.93    2.11
  -9   3   5   65.35    2.21
  10  -4  -6  392.50   10.36
 -10   4   6  416.62   10.71
  11  -5  -7  135.28    3.86
 -11   5   7  135.98    4.08
  12  -6  -8    0.94    0.29
 -12   6   8    0.71    0.30
  13  -7  -9  248.81    7.22
 -13   7   9  261.75    7.15
  14  -8 -10   25.27    1.59
 -14   8  10   24.53    1.11
  15  -9 -11   81.97    2.97
 -15   9  11   88.33    4.28
  16 -10 -12   21.15    1.08
 -16  10  12   19.89    1.28
  17 -11 -13    0.42    0.37
 -17  11  13    0.07    0.34
  18 -12 -14   86.46    2.78
 -18  12  14   85.83    2.80
  19 -13 -15    4.49    0.57
 -19  13  15    4.55    0.54
  20 -14 -16   76.84    2.48
 -20  14  16   76.64    2.78
  21 -15 -17   12.25    0.84
 -21  15  17   15.13    1.59
  22 -16 -18   29.44    1.48
 -22  16  18   31.24    2.11
  23 -17 -19   -0.24    0.67
 -23  17  19   -0.47    1.05
  24 -18 -20    1.06    0.67
 -24  18  20    0.81    0.83
  25 -19 -21    0.88    0.61
  26 -20 -22    5.35    0.98
 -26  20  22    5.20    0.94
  27 -21 -23    4.72    0.79
 -27  21  23    4.30    1.32
  28 -22 -24   -0.02    0.69
 -28  22  24    0.83    0.91
 -23  27  27    8.10    1.21
  23 -27 -27    6.68    1.05
 -22  26  26    0.47    1.01
  22 -26 -26    1.64    1.11
 -21  25  25  135.63   10.16
  21 -25 -25  154.71    6.22
 -20  24  24   21.10    1.43
  20 -24 -24   20.33    1.69
 -19  23  23   91.90    4.88
  19 -23 -23   89.32    3.51
 -18  22  22    8.91    1.32
  18 -22 -22    8.74    0.98
 -17  21  21   65.05    2.46
  17 -21 -21   69.55    2.50
 -16  20  20   79.05    2.72
  16 -20 -20   82.04    4.17
 -15  19  19    0.08    0.69
  15 -19 -19   -0.29    0.52
 -14  18  18  540.41   14.49
  14 -18 -18  537.63   17.21
 -13  17  17    0.47    0.69
  13 -17 -17    1.42    0.54
 -12  16  16  684.83   23.48
  12 -16 -16  676.36   17.07
 -11  15  15    4.03    0.56
  11 -15 -15    4.10    0.52
 -10  14  14  641.17   22.32
  10 -14 -14  628.22   15.91
  -9  13  13  112.22    3.49
   9 -13 -13  119.05    5.33
  -8  12  12  392.00   10.97
   8 -12 -12  382.38   10.05
  -7  11  11 1136.44   28.21
   7 -11 -11 1102.57   26.60
  -6  10  10  201.34    5.65
   6 -10 -10  204.56    5.85
  -5   9   9 5154.97  166.11
   5  -9  -9 4827.23  114.73
  -4   8   8  398.47   10.21
   4  -8  -8  391.62   10.22
   3  -7  -7 3241.16   78.17
  -2   6   6   52.24    1.89
   2  -6  -6   50.71    2.21
  -1   5   5  744.20   18.15
   1  -5  -5  738.63   17.86
   0   4   4 3757.25   91.67
   0  -4  -4 3785.95   91.25
   1   3   3  841.82   20.11
  -1  -3  -3  878.63   21.20
   2   2   2 8298.17  309.44
   3   1   1  307.02    7.52
  -3  -1  -1  298.98   10.32
   4   0   0 5208.90  144.59
  -4   0   0 5277.12  145.72
   5  -1  -1   11.94    0.46
  -5   1   1   11.88    0.51
   6  -2  -2  265.66    6.65
  -6   2   2  260.13    6.70
   7  -3  -3  900.63   21.73
  -7   3   3  861.08   20.97
   8  -4  -4  131.04    4.00
  -8   4   4  133.35    4.00
   9  -5  -5 3040.82   69.97
  -9   5   5 2977.90   71.12
  10  -6  -6  339.57    9.83
 -10   6   6  354.04   13.34
  11  -7  -7 1326.85   32.44
 -11   7   7 1351.53   32.96
  12  -8  -8   87.23    4.13
 -12   8   8   84.35    2.83
  13  -9  -9  284.42    7.88
 -13   9   9  277.55   12.18
  14 -10 -10  161.04    4.57
 -14  10  10  151.42    6.61
  15 -11 -11    2.73    0.47
  16 -12 -12  661.11   16.84
 -16  12  12  668.77   25.12
  17 -13 -13   39.74    1.79
 -17  13  13   40.37    2.33
  18 -14 -14  707.77   18.56
 -18  14  14  720.87   17.73
  19 -15 -15    0.44    0.64
 -19  15  15    0.67    0.54
  20 -16 -16  301.69    8.37
 -20  16  16  275.23   10.93
  21 -17 -17   14.12    1.05
 -21  17  17   15.50    1.06
  22 -18 -18   13.39    0.93
 -22  18  18   13.50    0.93
  23 -19 -19  147.83    4.79
 -23  19  19  151.37    5.99
  24 -20 -20   39.27    1.92
 -24  20  20   40.33    1.92
  25 -21 -21  137.47    4.57
 -25  21  21  133.34    6.19
  26 -22 -22    2.07    0.89
 -26  22  22    0.13    1.38
  27 -23 -23   52.48    2.29
 -27  23  23   55.25    3.22
  28 -24 -24    3.42    0.91
 -28  24  24    4.99    1.21
 -23  25  27    4.88    0.93
  23 -25 -27    3.31    0.79
 -22  24  26    0.54    1.16
  22 -24 -26    0.86    0.76
 -21  23  25   33.35    2.36
  21 -23 -25   34.38    2.13
 -20  22  24    1.20    0.64
  20 -22 -24    1.69    0.69
 -19  21  23   29.12    1.72
  19 -21 -23   31.66    1.57
  18 -20 -22    3.98    0.78
 -17  19  21   15.96    1.28
  17 -19 -21   16.09    1.06
 -16  18  20   55.26    2.26
  16 -18 -20   53.75    2.58
 -15  17  19   10.31    1.05
  15 -17 -19   10.36    0.86
 -14  16  18  175.12    5.45
  14 -16 -18  170.52    7.24
 -13  15  17   10.05    0.71
  13 -15 -17    8.15    0.62
 -12  14  16  144.39    6.01
  12 -14 -16  147.34    4.17
 -11  13  15   40.45    1.55
  11 -13 -15   39.96    1.40
 -10  12  14   79.62    2.60
  10 -12 -14   77.46    2.46
  -9  11  13   71.83    3.53
   9 -11 -13   69.00    2.40
  -8  10  12  111.93    3.49
   8 -10 -12  117.23    3.53
  -7   9  11  167.48    4.84
   7  -9 -11  165.41    4.91
  -6   8  10  107.53    3.27
   6  -8 -10  109.67    3.21
  -5   7   9  680.19   25.93
   5  -7  -9  658.72   16.30
  -4   6   8    4.71    0.42
   4  -6  -8    4.30    0.30
  -3   5   7  160.75    4.64
   3  -5  -7  159.11    4.57
  -2   4   6   77.50    2.21
   2  -4  -6   78.11    2.31
  -1   3   5    1.94    0.19
   1  -3  -5    1.60    0.17
   0   2   4   96.46    2.70
   0  -2  -4  101.81    2.80
   1   1   3  314.14   10.75
  -1  -1  -3  306.21    7.59
   2   0   2 2352.26   81.56
  -2   0  -2 2330.36   80.53
   3  -1   1  299.70    7.41
  -3   1  -1  297.02    9.95
   4  -2   0  103.54    2.94
  -4   2   0  103.33    2.80
   5  -3  -1    1.91    0.22
  -5   3   1    2.07    0.22
   6  -4  -2   74.29    2.94
  -6   4   2   75.74    2.26
   7  -5  -3  166.74    6.73
  -7   5   3  157.78    4.74
   8  -6  -4    4.61    0.37
  -8   6   4    4.76    0.35
   9  -7  -5  664.83   24.06
  -9   7   5  677.21   24.80
  10  -8  -6  112.91    3.44
 -10   8   6  109.33    3.54
  11  -9  -7  171.87    5.26
 -11   9   7  173.89    7.89
  12 -10  -8  117.14    3.75
 -12  10   8  112.84    3.64
  13 -11  -9   69.38    2.31
 -13  11   9   68.84    3.12
  14 -12 -10   81.14    2.73
 -14  12  10   82.96    2.67
  15 -13 -11   40.35    1.65
 -15  13  11   42.88    2.38
  16 -14 -12  145.63    5.26
 -16  14  12  157.17    4.98
  17 -15 -13    8.91    0.69
 -17  15  13   10.14    0.96
  18 -16 -14  151.03    5.40
 -18  16  14  155.45    7.25
  19 -17 -15    8.79    0.79
 -19  17  15    8.65    1.18
  20 -18 -16   50.03    2.28
 -20  18  16   58.49    2.26
  21 -19 -17   17.48    1.11
 -21  19  17   16.16    1.72
  22 -20 -18    4.82    1.08
 -22  20  18    4.64    0.89
  23 -21 -19   30.96    1.77
 -23  21  19   31.41    2.70
  24 -22 -20    0.98    0.74
 -24  22  20    1.84    0.91
  25 -23 -21   36.88    1.82
 -25  23  21   36.02    2.04
  26 -24 -22    0.98    0.71
 -26  24  22    0.94    1.08
  27 -25 -23    4.57    0.94
 -27  25  23    4.17    1.64
  24 -24 -28    3.80    1.01
 -23  23  27   45.53    2.83
  23 -23 -27   44.15    2.68
  22 -22 -26    0.98    0.73
 -21  21  25  117.14    4.96
  21 -21 -25  117.72    4.28
 -20  20  24   38.04    3.26
  20 -20 -24   37.59    2.14
  19 -19 -23  143.69    4.50
 -18  18  22   12.87    0.86
  18 -18 -22   11.54    0.84
 -17  17  21   14.42    1.06
  17 -17 -21   14.34    1.00
  16 -16 -20  314.68    8.33
 -15  15  19    1.00    0.46
  15 -15 -19    1.06    0.40
 -14  14  18  770.48   26.62
  14 -14 -18  763.43   18.81
 -13  13  17   43.83    2.21
  13 -13 -17   39.95    1.69
 -12  12  16  622.58   21.93
  12 -12 -16  646.67   16.65
 -11  11  15    3.75    0.76
  11 -11 -15    3.14    0.49
 -10  10  14  156.46    4.77
  10 -10 -14  159.01    4.66
  -9   9  13  289.28    7.79
   9  -9 -13  281.21    7.93
  -8   8  12   81.13    3.81
   8  -8 -12   84.89    2.61
  -7   7  11 1321.35   33.49
   7  -7 -11 1260.69   42.87
  -6   6  10  351.73    9.24
   6  -6 -10  354.41    9.33
  -5   5   9 3004.10   70.16
   5  -5  -9 3042.73   69.96
  -4   4   8  134.28    3.71
   4  -4  -8  130.45    3.71
  -3   3   7  831.70   29.03
   3  -3  -7  864.22   20.88
  -2   2   6  263.92    9.51
   2  -2  -6  263.33    6.78
  -1   1   5   11.94    0.52
   1  -1  -5   12.47    0.59
   0   0   4 4250.68  116.13
   0   0  -4 4208.74  162.52
   1  -1   3  303.38    7.36
  -1   1  -3  305.19    7.44
   2  -2   2 8506.41  313.81
  -2   2  -2 9242.00  348.93
   3  -3   1  857.53   28.44
  -3   3  -1  845.43   28.69
   4  -4   0 3612.34   81.92
  -4   4   0 3399.63   79.52
   5  -5  -1  751.25   25.68
  -5   5   1  737.40   18.49
   6  -6  -2   52.75    1.82
  -6   6   2   52.67    2.31
   7  -7  -3 3152.09   72.39
  -7   7   3 3200.42   75.32
   8  -8  -4  403.35   10.56
  -8   8   4  389.75   10.24
   9  -9  -5 5058.88  116.37
  -9   9   5 4796.56  114.49
  10 -10  -6  195.74    5.72
 -10  10   6  196.41    8.33
  11 -11  -7 1118.78   27.55
 -11  11   7 1137.84   28.61
  12 -12  -8  398.69   10.66
 -12  12   8  397.53   10.93
  13 -13  -9  116.10    3.68
 -13  13   9  115.54    4.98
  14 -14 -10  635.81   15.81
 -14  14  10  647.37   22.74
  15 -15 -11    3.44    1.06
 -15  15  11    3.32    0.69
  16 -16 -12  708.99   18.25
 -16  16  12  656.76   17.71
  17 -17 -13    1.64    0.59
 -17  17  13    0.20    0.59
  18 -18 -14  483.06   14.24
 -18  18  14  569.80   19.50
  19 -19 -15    0.02    1.16
 -19  19  15   -0.05    0.81
  20 -20 -16   87.06    3.07
 -20  20  16   82.76    3.32
  21 -21 -17   68.02    3.04
 -21  21  17   75.51    4.32
  22 -22 -18    9.65    1.03
 -22  22  18    9.55    0.98
  23 -23 -19   93.74    4.57
 -23  23  19   95.63    4.81
  24 -24 -20   20.46    2.04
 -24  24  20   24.28    2.43
  25 -25 -21  168.73    5.75
 -25  25  21  167.80    6.06
  26 -26 -22    1.18    0.86
 -26  26  22    2.09    0.83
  27 -27 -23    9.65    1.13
 -27  27  23   10.51    1.13
 -24  22  28   -0.02    0.98
  24 -22 -28    0.74    0.62
 -23  21  27    3.17    0.74
  23 -21 -27    4.05    0.79
 -22  20  26    4.74    0.78
  22 -20 -26    5.04    0.78
 -21  19  25    0.44    0.91
  21 -19 -25    0.08    0.67
  20 -18 -24    0.94    0.67
 -19  17  23   -0.20    0.52
  19 -17 -23    0.47    0.49
 -18  16  22   33.99    2.24
  18 -16 -22   29.35    1.32
 -17  15  21   13.44    1.11
  17 -15 -21   12.52    0.89
 -16  14  20   86.76    4.18
  16 -14 -20   71.66    2.61
 -15  13  19    4.34    0.88
  15 -13 -19    4.47    0.51
 -14  12  18   88.13    2.80
  14 -12 -18   79.91    2.60
  13 -11 -17    0.37    0.39
 -12  10  16   20.87    1.18
  12 -10 -16   21.80    0.89
 -11   9  15   87.62    3.95
  11  -9 -15   84.85    2.77
 -10   8  14   24.44    0.94
  10  -8 -14   24.02    0.98
   9  -7 -13  263.96    7.15
  -8   6  12    0.52    0.24
   8  -6 -12    0.89    0.20
  -7   5  11  133.64    3.95
   7  -5 -11  135.11    5.28
  -6   4  10  416.96   16.41
   6  -4 -10  412.09   10.39
  -5   3   9   66.57    2.65
   5  -3  -9   66.45    3.07
  -4   2   8  228.65    5.82
   4  -2  -8  224.90    5.69
  -3   1   7    0.25    0.08
   3  -1  -7    0.35    0.08
  -2   0   6  345.64   11.54
   2   0  -6  335.75   11.29
  -1  -1   5   12.28    0.42
   1   1  -5   12.50    0.40
   0  -2   4  104.52    2.82
   0   2  -4  101.45    2.65
   1  -3   3  851.99   29.05
  -1   3  -3  868.61   20.38
   2  -4   2  912.45   21.93
  -2   4  -2  892.50   21.66
   3  -5   1    1.87    0.30
   4  -6   0   25.42    0.98
  -4   6   0   27.19    1.15
   5  -7  -1  348.47    9.18
  -5   7   1  339.70    9.18
   6  -8  -2  236.66    6.53
  -6   8   2  225.27    6.68
   7  -9  -3  350.50    9.55
  -7   9   3  330.10    9.09
   8 -10  -4   31.48    1.28
  -8  10   4   34.45    1.37
   9 -11  -5  295.77    8.40
  -9  11   5  317.31    8.94
  10 -12  -6    3.80    0.56
 -10  12   6    4.54    0.78
  11 -13  -7    2.16    0.40
 -11  13   7    0.96    0.44
  12 -14  -8   59.01    2.16
 -12  14   8   59.40    2.19
  13 -15  -9   59.18    2.02
 -13  15   9   58.05    2.01
  14 -16 -10   36.00    1.94
 -14  16  10   34.55    1.96
  15 -17 -11    8.52    0.73
 -15  17  11    6.78    0.71
  16 -18 -12    0.73    0.52
 -16  18  12    0.44    0.73
  17 -19 -13    3.48    0.83
 -17  19  13    3.10    0.81
  18 -20 -14    2.13    0.64
 -18  20  14    1.92    0.78
  19 -21 -15   12.48    1.00
 -19  21  15   14.61    1.20
  20 -22 -16   16.26    1.28
  21 -23 -17   22.44    1.89
 -21  23  17   20.28    1.38
  22 -24 -18   12.26    1.03
 -22  24  18   13.82    1.27
  23 -25 -19    2.50    0.98
 -23  25  19    2.87    0.91
  24 -26 -20    2.68    0.91
 -24  26  20    3.64    1.33
  25 -27 -21    8.13    1.20
 -25  27  21   10.07    1.82
  26 -28 -22   -1.13    1.81
 -26  28  22    0.20    1.55
 -24  20  28    0.54    0.79
  24 -20 -28    0.46    0.44
 -23  19  27   49.97    2.56
  23 -19 -27   46.93    2.13
  22 -18 -26   14.64    1.08
 -21  17  25   33.01    1.50
  21 -17 -25   35.38    1.62
 -20  16  24    1.13    0.47
  20 -16 -24    1.30    0.67
 -19  15  23   21.74    2.04
  19 -15 -23   24.12    1.37
 -18  14  22   41.36    1.62
  18 -14 -22   40.01    1.74
 -17  13  21    1.18    0.51
  17 -13 -21    1.79    0.64
  16 -12 -20  223.87    7.36
 -15  11  19   19.79    1.50
  15 -11 -19   19.59    0.96
 -14  10  18  216.87    9.23
  14 -10 -18  206.67    5.62
 -13   9  17    1.74    0.56
  13  -9 -17    2.04    0.34
 -12   8  16   81.72    2.77
  12  -8 -16   82.39    3.86
 -11   7  15   96.22    4.28
  11  -7 -15   93.79    2.92
 -10   6  14   22.35    1.38
  10  -6 -14   22.50    0.88
   9  -5 -13  640.80   15.86
  -8   4  12   36.12    1.69
   8  -4 -12   35.48    1.70
   7  -3 -11 1810.77   42.21
  -6   2  10  142.68    5.72
   6  -2 -10  143.73    5.74
   5  -1  -9  630.28   20.58
  -3  -1   7    0.22    0.07
   3   1  -7    0.29    0.08
  -2  -2   6  267.62    6.80
   2   2  -6  256.26    9.06
  -1  -3   5    1.86    0.15
   1   3  -5    1.72    0.17
   0  -4   4 3677.93   90.13
   0   4  -4 3664.96   85.63
   1  -5   3    1.59    0.24
  -1   5  -3    1.86    0.24
   2  -6   2  262.67    7.25
  -2   6  -2  272.17    7.56
   3  -7   1    0.88    0.47
  -3   7  -1   -0.24    0.47
   4  -8   0   55.15    1.96
  -4   8   0   55.48    2.60
   5  -9  -1  679.72   17.53
  -5   9   1  678.44   17.78
   6 -10  -2  157.24    4.81
  -6  10   2  148.40    6.21
   7 -11  -3 1941.71   46.90
  -7  11   3 2019.65   49.87
   8 -12  -4   38.77    1.43
  -8  12   4   39.32    1.69
   9 -13  -5  703.00   18.56
  -9  13   5  696.27   18.76
  10 -14  -6   23.36    1.06
 -10  14   6   26.65    1.62
  11 -15  -7  106.21    3.46
 -11  15   7  106.38    4.94
  12 -16  -8   97.64    3.00
 -12  16   8  100.76    3.15
  13 -17  -9    2.34    0.59
 -13  17   9    2.11    1.03
  14 -18 -10  236.26    6.60
 -14  18  10  222.22    6.48
  15 -19 -11   19.69    1.25
 -15  19  11   17.16    1.65
  16 -20 -12  238.47    6.98
 -16  20  12  240.02    6.71
  17 -21 -13    1.33    0.64
 -17  21  13    1.55    0.86
  18 -22 -14   49.33    1.94
 -18  22  14   51.86    2.14
  19 -23 -15   34.73    1.79
 -19  23  15   33.30    2.92
  20 -24 -16    1.30    0.81
 -20  24  16    1.92    0.78
  21 -25 -17   56.23    2.43
 -21  25  17   59.60    2.46
  22 -26 -18   27.13    2.11
 -22  26  18   26.30    3.19
  23 -27 -19   96.98    3.59
 -23  27  19   91.43    3.31
  24 -28 -20    1.05    0.94
 -24  28  20    0.61    0.96
  25 -29 -21   19.80    2.04
 -25  29  21   20.95    2.06
  26 -30 -22    1.05    1.18
 -26  30  22    0.81    2.14
  25 -19 -29    1.47    0.40
 -24  18  28    7.83    0.56
  24 -18 -28    7.30    0.84
  23 -17 -27    1.74    0.44
  22 -16 -26    5.09    0.62
 -21  15  25   20.13    1.45
  21 -15 -25   21.49    1.18
 -20  14  24    8.94    0.89
  20 -14 -24    8.74    0.78
 -19  13  23   57.86    3.29
  19 -13 -23   59.77    2.13
 -18  12  22   10.83    0.69
  18 -12 -22   10.36    0.69
 -17  11  21  154.12    7.22
  17 -11 -21  167.08    5.63
 -16  10  20   17.68    1.32
  16 -10 -20   17.65    0.84
 -15   9  19   74.28    3.42
  15  -9 -19   70.23    2.80
 -14   8  18   40.66    1.70
  14  -8 -18   37.60    2.01
 -13   7  17   23.35    1.55
  13  -7 -17   23.53    0.98
 -12   6  16  275.01    7.39
  12  -6 -16  261.02    7.10
  11  -5 -15  131.56    3.86
 -10   4  14  822.69   29.10
  10  -4 -14  823.15   20.36
   9  -3 -13   21.15    0.76
   8  -2 -12  299.04    7.54
   4   2  -8  218.97    7.73
  -3  -3   7  868.71   20.31
   3   3  -7  880.64   29.03
  -2  -4   6   74.90    3.19
   2   4  -6   73.06    2.16
  -1  -5   5  735.14   25.00
   1   5  -5  757.37   18.17
   0  -6   4   27.41    1.03
   0   6  -4   27.21    1.03
   1  -7   3    0.30    0.22
  -1   7  -3    0.51    0.24
   2  -8   2  582.96   15.82
  -2   8  -2  610.15   15.52
   3  -9   1   86.47    4.15
  -3   9  -1   82.69    3.95
   4 -10   0  641.46   23.45
  -4  10   0  620.14   16.31
   5 -11  -1   88.92    2.73
  -5  11   1   89.59    3.78
   6 -12  -2 1231.34   41.18
  -6  12   2 1233.11   30.11
   7 -13  -3   49.51    1.72
  -7  13   3   45.99    1.74
   8 -14  -4  118.29    3.59
  -8  14   4  114.48    4.79
   9 -15  -5  234.08    6.68
  -9  15   5  235.30    6.93
  10 -16  -6   30.72    1.38
 -10  16   6   31.33    2.02
  11 -17  -7  352.18    9.08
 -11  17   7  347.07    9.89
  12 -18  -8  120.95    3.66
 -12  18   8  113.08    3.51
  13 -19  -9  279.90    8.16
 -13  19   9  279.26    7.83
  14 -20 -10    1.03    0.66
 -14  20  10    0.39    0.66
  15 -21 -11   58.66    2.33
 -15  21  11   56.66    2.19
  16 -22 -12   46.24    2.13
 -16  22  12   48.35    2.29
  17 -23 -13    5.01    0.81
 -17  23  13    5.94    0.84
  18 -24 -14   99.97    3.24
 -18  24  14  104.69    6.07
  19 -25 -15   36.81    1.91
 -19  25  15   38.61    2.61
  20 -26 -16   61.39    2.68
 -20  26  16   55.05    3.39
  21 -27 -17    3.63    1.05
 -21  27  17    2.90    1.23
  22 -28 -18   46.09    2.45
 -22  28  18   44.47    2.50
  23 -29 -19    1.50    0.91
 -23  29  19    1.15    0.94
  24 -30 -20    0.10    1.30
 -24  30  20    1.45    1.69
  25 -31 -21   17.68    1.59
 -25  31  21   15.76    1.54
  26 -32 -22    2.58    1.77
  24 -16 -28    9.46    0.76
  23 -15 -27    5.16    0.49
  22 -14 -26   13.53    1.08
  21 -13 -25    1.55    0.47
 -20  12  24    2.06    0.51
  20 -12 -24    1.70    0.52
  19 -11 -23    1.64    0.35
 -18  10  22    4.20    0.57
  18 -10 -22    3.63    0.35
  17  -9 -21   47.44    2.02
 -16   8  20   16.13    0.81
  16  -8 -20   15.98    1.32
  15  -7 -19   38.78    1.55
  14  -6 -18    1.06    0.30
  13  -5 -17   16.18    0.83
  12  -4 -16   54.84    1.86
  -5  -3   9   66.65    1.84
  -4  -4   8  127.75    3.46
   4   4  -8  128.12    3.53
  -3  -5   7  160.01    4.50
   3   5  -7  161.85    4.45
  -2  -6   6   51.01    1.72
   2   6  -6   50.29    1.81
  -1  -7   5  345.47    9.31
   1   7  -5  343.09    9.26
   0  -8   4   56.73    2.01
   0   8  -4   55.94    1.84
   1  -9   3   83.30    2.90
  -1   9  -3   79.78    2.48
   2 -10   2  546.15   14.54
  -2  10  -2  540.90   13.60
   3 -11   1   10.22    0.74
  -3  11  -1    9.56    0.73
   4 -12   0  144.30    4.15
  -4  12   0  147.81    4.01
   5 -13  -1  201.66    5.62
  -5  13   1  205.17    5.72
   6 -14  -2  392.10   10.54
  -6  14   2  409.00   10.68
   7 -15  -3  107.76    3.59
  -7  15   3  110.85    3.39
   8 -16  -4  238.82    9.21
  -8  16   4  233.73    8.54
   9 -17  -5   10.04    0.84
  -9  17   5    9.31    0.67
  10 -18  -6    1.50    0.73
 -10  18   6    1.65    0.64
  11 -19  -7    2.34    0.56
 -11  19   7    3.58    0.62
  12 -20  -8   25.05    1.43
 -12  20   8   27.01    1.60
  13 -21  -9   95.35    3.44
 -13  21   9   86.25    3.10
  14 -22 -10   47.27    2.70
 -14  22  10   47.64    2.07
  15 -23 -11   45.60    1.94
 -15  23  11   45.83    1.74
  16 -24 -12    0.76    0.74
 -16  24  12   -0.20    0.98
  17 -25 -13   -0.20    0.81
 -17  25  13    0.91    0.78
  18 -26 -14    2.04    1.06
 -18  26  14    1.65    0.98
  19 -27 -15    4.82    1.13
 -19  27  15    7.12    1.15
  20 -28 -16   30.74    2.13
 -20  28  16   34.33    1.81
  21 -29 -17   20.41    1.62
 -21  29  17   20.68    1.82
  22 -30 -18   13.06    1.47
 -22  30  18   11.76    1.60
  23 -31 -19    3.42    1.11
 -23  31  19    4.12    1.13
  24 -32 -20    0.19    1.28
 -24  32  20    0.24    1.32
  25 -33 -21    0.86    1.33
 -25  33  21    0.88    1.81
  20 -10 -24    3.98    0.54
  18  -8 -22    2.58    0.29
  17  -7 -21  336.14   14.88
  16  -6 -20   65.17    2.65
  -6  -4  10  403.03   14.32
  -5  -5   9 2917.18   68.84
   5   5  -9 2930.93   69.05
  -4  -6   8    4.62    0.27
   4   6  -8    4.82    0.29
  -3  -7   7 3138.80   73.82
   3   7  -7 3177.46   72.40
  -2  -8   6  225.04    6.55
   2   8  -6  217.72    5.99
  -1  -9   5  682.56   17.58
   1   9  -5  650.98   23.13
   0 -10   4  605.16   15.74
   0  10  -4  610.89   15.91
   1 -11   3    9.65    0.54
  -1  11  -3    9.75    0.56
   2 -12   2 1058.93   36.22
  -2  12  -2  997.68   34.33
   3 -13   1  162.10    7.02
  -3  13  -1  163.03    7.15
   4 -14   0 1704.86   41.84
  -4  14   0 1761.76   42.41
   5 -15  -1    3.31    0.46
  -5  15   1    3.04    0.49
   6 -16  -2  635.19   17.22
  -6  16   2  771.83   19.33
   7 -17  -3  329.98    8.87
  -7  17   3  320.84    8.49
   8 -18  -4    5.23    0.61
  -8  18   4    5.74    0.66
   9 -19  -5 1194.21   29.88
  -9  19   5 1178.96   42.19
  10 -20  -6  363.28   10.46
 -10  20   6  333.32   10.46
  11 -21  -7  819.47   20.50
 -11  21   7  879.08   30.26
  12 -22  -8   27.62    1.27
 -12  22   8   28.51    1.48
  13 -23  -9  464.92   13.12
 -13  23   9  427.17   17.92
  14 -24 -10   77.53    2.63
 -14  24  10   79.52    2.82
  15 -25 -11   26.32    1.43
 -15  25  11   27.24    2.13
  16 -26 -12  284.49    8.55
 -16  26  12  284.01    8.49
  17 -27 -13   28.93    1.57
 -17  27  13   28.31    1.65
  18 -28 -14  135.78    5.94
 -18  28  14  126.81    4.91
  19 -29 -15    4.82    1.05
 -19  29  15    3.80    1.06
  20 -30 -16  107.21    4.30
  21 -31 -17   17.59    1.55
 -21  31  17   17.29    2.24
  22 -32 -18    7.46    1.27
 -22  32  18    6.39    1.20
  23 -33 -19   45.38    3.15
  24 -34 -20    5.79    1.30
 -24  34  20    5.58    1.87
  -8  -4  12   35.70    1.54
  -7  -5  11  127.50    3.73
  -6  -6  10  346.55    9.03
   6   6 -10  331.99    8.67
  -5  -7   9  668.86   17.11
   5   7  -9  631.22   23.41
  -4  -8   8  377.00   11.00
  -3  -9   7  324.43    8.69
   3   9  -7  317.42    8.49
  -2 -10   6  147.59    6.14
   2  10  -6  153.07    4.34
  -1 -11   5   91.40    2.87
   1  11  -5   89.14    2.83
   0 -12   4  144.82    4.47
   0  12  -4  153.97    6.12
   1 -13   3  169.62    4.99
  -1  13  -3  156.41    4.66
   2 -14   2    0.78    0.42
  -2  14  -2    0.62    0.42
   3 -15   1    5.90    0.78
  -3  15  -1    6.17    0.78
   4 -16   0  113.24    5.13
  -4  16   0  112.40    3.49
   5 -17  -1   76.18    2.51
  -5  17   1   74.60    2.36
   6 -18  -2  285.08    7.49
  -6  18   2  294.54    8.10
   7 -19  -3   93.46    3.12
  -7  19   3   84.53    2.97
   8 -20  -4  168.21    4.96
  -8  20   4  184.15    5.25
   9 -21  -5  100.02    3.71
  -9  21   5   97.34    4.96
  10 -22  -6   56.75    2.21
 -10  22   6   51.05    1.99
  11 -23  -7  285.35    8.89
  12 -24  -8    6.01    0.86
 -12  24   8    6.31    0.86
  13 -25  -9  139.02    4.86
 -13  25   9  130.08    6.24
  14 -26 -10   32.09    1.70
 -14  26  10   33.91    1.72
  15 -27 -11   22.84    1.45
 -15  27  11   19.05    2.01
  16 -28 -12   46.00    2.34
 -16  28  12   53.75    2.55
  17 -29 -13    5.38    1.05
 -17  29  13    4.66    1.11
  18 -30 -14   48.04    2.41
 -18  30  14   49.24    2.43
  19 -31 -15    1.86    1.18
 -19  31  15   -0.62    1.67
  20 -32 -16    9.18    1.23
 -20  32  16    6.73    1.57
  21 -33 -17    5.11    1.21
 -21  33  17    6.43    1.81
  22 -34 -18    1.62    1.70
 -22  34  18    0.39    1.50
  23 -35 -19    3.81    1.35
 -23  35  19    3.49    1.97
  -9  -5  13  663.31   16.14
  -8  -6  12    0.78    0.12
   8   6 -12    0.67    0.22
  -7  -7  11 1247.38   30.18
  -6  -8  10  109.43    3.15
   6   8 -10  108.88    3.31
  -5  -9   9 4968.58  114.39
   5   9  -9 4845.75  110.36
  -4 -10   8   31.12    1.15
   4  10  -8   32.81    1.16
  -3 -11   7 1975.09   46.64
   3  11  -7 1845.25   62.21
  -2 -12   6 1189.48   29.69
   2  12  -6 1232.13   30.08
  -1 -13   5  192.75    6.22
   1  13  -5  200.80    5.72
   0 -14   4 1701.66   41.26
   0  14  -4 1749.03   41.35
   1 -15   3    5.11    0.51
  -1  15  -3    4.69    0.49
   2 -16   2 1724.67   41.95
  -2  16  -2 1687.57   39.96
   3 -17   1   28.43    1.30
  -3  17  -1   29.02    1.64
   4 -18   0 1488.29   51.84
  -4  18   0 1550.94   38.51
   5 -19  -1  359.79    9.94
  -5  19   1  375.26    9.77
   6 -20  -2  317.92    8.70
  -6  20   2  309.44    8.18
   7 -21  -3  889.41   27.33
  -7  21   3  897.00   27.14
   8 -22  -4    2.21    0.67
  -8  22   4    1.86    0.69
   9 -23  -5  669.99   17.49
  -9  23   5  686.64   26.37
  10 -24  -6   88.24    3.24
 -10  24   6   88.72    4.50
  11 -25  -7  872.03   23.20
 -11  25   7  844.42   29.81
  12 -26  -8   12.77    1.20
 -12  26   8   12.15    1.28
  13 -27  -9  147.69    4.39
 -13  27   9  154.76    7.34
  14 -28 -10  253.56   10.44
 -14  28  10  255.03    8.86
  15 -29 -11    1.05    0.89
 -15  29  11   -0.15    0.94
  16 -30 -12  188.09    7.59
 -16  30  12  192.65    8.96
  17 -31 -13   62.99    2.78
 -17  31  13   68.78    3.29
  18 -32 -14  212.20    7.46
 -18  32  14  215.52    8.38
  19 -33 -15    1.01    1.08
 -19  33  15    1.37    1.15
  20 -34 -16   28.91    2.07
  21 -35 -17   46.00    2.85
 -21  35  17   44.79    4.86
  22 -36 -18    1.38    1.32
 -22  36  18   -0.35    1.30
 -10  -6  14   21.29    1.18
  -9  -7  13  250.73    6.73
   9   7 -13  252.79    9.41
  -8  -8  12   79.56    2.38
   8   8 -12   79.15    3.21
  -7  -9  11  169.45    5.01
   7   9 -11  160.72    6.97
  -6 -10  10  185.67    7.86
   6  10 -10  196.80    5.13
  -5 -11   9  293.24    8.15
   5  11  -9  295.59   11.88
  -4 -12   8   36.27    1.57
   4  12  -8   38.48    2.28
  -3 -13   7   47.44    1.87
   3  13  -7   48.35    1.65
  -2 -14   6  398.22   10.81
   2  14  -6  399.22   11.08
  -1 -15   5    3.46    0.46
   1  15  -5    2.04    0.35
   0 -16   4  117.14    3.59
   0  16  -4  111.88    3.49
   1 -17   3   28.34    1.18
  -1  17  -3   26.18    1.16
   2 -18   2   65.32    2.19
  -2  18  -2   66.55    2.29
   3 -19   1  146.28    4.32
  -3  19  -1  150.80    6.41
   4 -20   0    2.36    0.78
  -4  20   0    1.28    0.62
   5 -21  -1  190.98    6.22
  -5  21   1  190.56    5.85
   6 -22  -2    2.61    0.73
  -6  22   2    2.51    0.79
   7 -23  -3  100.58    3.39
  -7  23   3   99.29    3.56
   8 -24  -4    5.50    0.84
  -8  24   4    7.81    0.96
   9 -25  -5    1.11    0.69
  -9  25   5    0.74    0.73
  10 -26  -6    2.36    0.79
 -10  26   6    3.48    0.84
  11 -27  -7   24.11    1.59
 -11  27   7   23.90    1.42
  12 -28  -8   11.30    1.13
 -12  28   8   11.79    1.06
  13 -29  -9    2.67    1.06
 -13  29   9    2.73    1.15
  14 -30 -10   48.08    2.50
 -14  30  10   50.03    2.29
  15 -31 -11    4.89    1.21
 -15  31  11    3.02    1.30
  16 -32 -12   18.52    1.60
 -16  32  12   17.80    1.69
  17 -33 -13    8.81    1.54
 -17  33  13    5.28    1.57
  18 -34 -14    2.82    1.20
 -18  34  14    0.96    1.50
  19 -35 -15    6.49    1.59
 -19  35  15    8.01    2.24
  20 -36 -16    1.28    1.28
 -20  36  16    0.94    1.25
  21 -37 -17   13.48    1.86
 -21  37  17   13.58    2.01
 -11  -7  15   88.65    2.73
 -10  -8  14   23.52    0.88
  10   8 -14   24.93    1.40
  -9  -9  13  274.28    7.46
   9   9 -13  279.70   10.34
  -8 -10  12  112.37    3.42
   8  10 -12  113.45    3.58
  -7 -11  11 1135.28   27.40
   7  11 -11 1060.90   25.56
  -6 -12  10    3.76    0.37
   6  12 -10    3.10    0.47
  -5 -13   9  673.34   17.04
   5  13  -9  700.20   25.05
  -4 -14   8  119.28    3.80
   4  14  -8  118.69    3.75
  -3 -15   7  107.29    3.69
   3  15  -7  102.92    3.69
  -2 -16   6  736.39   18.07
   2  16  -6  708.30   18.07
  -1 -17   5   72.79    2.40
   1  17  -5   80.55    2.65
   0 -18   4 1518.08   36.61
   0  18  -4 1523.70   36.69
   1 -19   3  148.89    4.34
  -1  19  -3  149.35    4.18
   2 -20   2  826.15   20.36
  -2  20  -2  838.70   20.68
   3 -21   1   31.83    1.38
  -3  21  -1   35.97    2.58
   4 -22   0  193.04    9.90
  -4  22   0  202.47    6.41
   5 -23  -1  332.70    9.53
  -5  23   1  373.59   14.64
   6 -24  -2    6.93    0.84
  -6  24   2    6.49    1.10
   7 -25  -3  520.32   13.78
  -7  25   3  504.14   14.25
   8 -26  -4   61.69    2.50
  -8  26   4   59.87    2.43
   9 -27  -5  244.89    7.30
  -9  27   5  238.43    7.39
  10 -28  -6   33.18    1.79
 -10  28   6   35.85    1.87
  11 -29  -7   79.20    2.83
 -11  29   7   79.17    3.39
  12 -30  -8  137.91    4.89
 -12  30   8  137.23    7.37
  13 -31  -9    2.16    0.93
 -13  31   9    2.87    1.11
  14 -32 -10  185.51    5.53
 -14  32  10  198.79    9.94
  15 -33 -11   50.93    2.67
 -15  33  11   55.55    2.58
  16 -34 -12  141.28    6.38
 -16  34  12  145.50    5.33
  17 -35 -13    1.52    1.23
 -17  35  13    0.10    1.16
  18 -36 -14   59.35    3.14
 -18  36  14   55.35    4.22
  19 -37 -15    8.81    1.59
 -19  37  15    7.71    2.06
 -12  -8  16   83.28    3.76
 -11  -9  15   80.55    3.54
  11   9 -15   81.83    2.58
 -10 -10  14  153.06    6.04
  10  10 -14  147.39    4.28
  -9 -11  13   62.89    2.16
  -8 -12  12  377.42   10.17
  -7 -13  11    1.52    0.35
   7  13 -11    1.65    0.30
  -6 -14  10   22.45    1.52
   6  14 -10   23.48    1.13
  -5 -15   9  225.95    6.92
   5  15  -9  227.43    9.51
  -4 -16   8  222.12    6.31
   4  16  -8  225.92    6.55
  -3 -17   7  301.41    7.88
   3  17  -7  316.34   12.10
  -2 -18   6  279.83    7.54
   2  18  -6  286.49    8.08
  -1 -19   5  372.31    9.85
   1  19  -5  371.84   15.33
   0 -20   4    1.43    0.61
   0  20  -4    1.82    0.62
   1 -21   3   36.29    1.70
  -1  21  -3   35.93    1.52
   2 -22   2   97.51    4.18
   3 -23   1   65.89    2.55
  -3  23  -1   63.23    3.04
   4 -24   0  165.47    7.17
  -4  24   0  153.53    4.81
   5 -25  -1  108.15    3.91
  -5  25   1  108.12    3.71
   6 -26  -2  109.21    3.53
  -6  26   2  112.45    3.81
   7 -27  -3    6.83    1.01
  -7  27   3    6.97    1.43
   8 -28  -4   93.10    3.58
  -8  28   4   95.48    3.59
   9 -29  -5   33.10    1.70
  -9  29   5   37.82    1.97
  10 -30  -6   23.50    1.67
 -10  30   6   23.38    2.29
  11 -31  -7   99.77    3.88
 -11  31   7   89.00    4.13
  12 -32  -8   44.28    2.38
 -12  32   8   39.49    2.65
  13 -33  -9   60.17    2.60
 -13  33   9   63.36    2.56
  14 -34 -10   29.35    1.84
 -14  34  10   31.68    2.83
  15 -35 -11   45.77    2.65
 -15  35  11   39.02    3.37
  16 -36 -12    8.32    1.47
 -16  36  12    9.77    1.48
  17 -37 -13    2.34    1.54
  18 -38 -14   21.83    2.24
 -18  38  14   25.17    2.19
 -13  -9  17    1.74    0.19
 -12 -10  16   19.47    0.78
 -11 -11  15    3.49    0.32
  11  11 -15    3.91    0.51
 -10 -12  14   75.58    2.36
  10  12 -14   77.68    2.68
  -9 -13  13  102.90    3.58
   9  13 -13  104.59    3.26
  -8 -14  12   59.48    2.02
   8  14 -12   55.99    1.91
  -7 -15  11   96.63    2.99
   7  15 -11  100.32    3.27
  -6 -16  10   28.64    1.25
   6  16 -10   28.66    1.13
  -5 -17   9    8.42    0.81
   5  17  -9   10.17    0.84
  -4 -18   8    5.79    0.67
   4  18  -8    4.98    0.61
  -3 -19   7   80.94    3.59
   3  19  -7   87.54    2.82
  -2 -20   6  309.88    8.50
   2  20  -6  315.58   11.62
  -1 -21   5  189.65    5.21
   1  21  -5  186.51    5.85
   0 -22   4  189.29    7.51
   0  22  -4  181.97    7.25
   1 -23   3   70.03    2.41
  -1  23  -3   64.61    2.46
   2 -24   2    5.25    0.78
  -2  24  -2    4.40    0.73
   3 -25   1   13.63    0.96
  -3  25  -1   14.86    1.48
   4 -26   0   28.17    2.06
  -4  26   0   24.41    1.45
   5 -27  -1  130.25    4.42
  -5  27   1  142.02    4.54
   6 -28  -2   80.35    3.41
  -6  28   2   78.95    3.12
   7 -29  -3   62.40    3.02
  -7  29   3   60.46    2.46
   8 -30  -4   19.53    1.54
  -8  30   4   18.93    1.50
   9 -31  -5    8.57    1.01
  -9  31   5    8.25    1.70
  10 -32  -6   14.27    1.30
 -10  32   6   13.90    1.43
  11 -33  -7    6.26    1.27
 -11  33   7    5.23    1.32
  12 -34  -8   29.30    1.62
 -12  34   8   30.89    1.97
  13 -35  -9   48.87    2.45
 -13  35   9   40.47    3.91
  14 -36 -10   29.23    2.13
 -14  36  10   28.78    2.33
  15 -37 -11   12.35    1.52
 -15  37  11   12.26    1.96
  16 -38 -12   12.62    1.94
 -16  38  12   14.64    2.65
  17 -39 -13    0.24    1.57
 -17  39  13   -1.10    1.70
 -14 -10  18  219.72    6.70
 -13 -11  17    0.35    0.22
  13  11 -17    0.22    0.40
 -12 -12  16  559.96   19.16
  12  12 -16  595.54   22.20
 -11 -13  15   36.13    1.21
  11  13 -15   37.38    1.30
 -10 -14  14  591.43   15.08
  10  14 -14  586.70   14.69
  -9 -15  13   54.47    2.80
   9  15 -13   57.09    2.06
  -8 -16  12   92.33    2.90
   8  16 -12   93.61    3.15
  -7 -17  11  335.23    8.87
   7  17 -11  345.99    9.62
  -6 -18  10    0.94    0.46
   6  18 -10    1.92    0.71
  -5 -19   9 1180.66   28.59
   5  19  -9 1190.95   29.71
  -4 -20   8  164.29    4.86
   4  20  -8  167.14    4.88
  -3 -21   7  837.84   21.69
   3  21  -7  861.88   21.00
  -2 -22   6    2.40    0.69
   2  22  -6    2.45    0.56
  -1 -23   5  330.17    9.63
   1  23  -5  338.30    9.09
   0 -24   4  155.84    4.89
   0  24  -4  154.51    6.46
   1 -25   3   12.47    1.00
  -1  25  -3   11.89    0.89
   2 -26   2  630.75   15.37
  -2  26  -2  653.51   16.99
   3 -27   1   49.46    2.01
  -3  27  -1   49.49    1.94
   4 -28   0  563.24   22.59
  -4  28   0  553.94   21.90
   5 -29  -1   22.23    1.54
  -5  29   1   19.79    1.40
   6 -30  -2  255.12    7.83
   7 -31  -3   89.86    3.21
  -7  31   3   95.26    3.95
   8 -32  -4   12.11    1.23
  -8  32   4   12.28    1.43
   9 -33  -5  229.86    7.14
  -9  33   5  237.88    7.59
  10 -34  -6   14.85    1.37
 -10  34   6   15.98    1.47
  11 -35  -7  304.53    8.40
 -11  35   7  288.57   13.16
  12 -36  -8   29.02    1.89
 -12  36   8   28.78    2.13
  13 -37  -9   96.49    3.93
 -13  37   9  100.29    7.07
  14 -38 -10   18.40    1.86
 -14  38  10   16.28    1.84
  15 -39 -11    5.94    1.62
 -15  39  11    9.60    2.26
 -15 -11  19   18.35    1.40
 -14 -12  18   86.35    2.82
 -13 -13  17   41.74    1.59
  13  13 -17   38.75    1.86
 -12 -14  16  137.22    4.12
  12  14 -16  132.21    4.50
 -11 -15  15    3.58    0.44
  11  15 -15    3.63    0.47
 -10 -16  14   33.60    1.35
  10  16 -14   32.00    1.70
  -9 -17  13    1.86    0.44
   9  17 -13    2.48    0.52
  -8 -18  12  108.35    3.37
   8  18 -12  115.93    3.37
  -7 -19  11    2.87    0.61
   7  19 -11    3.75    0.78
  -6 -20  10  326.63    8.94
   6  20 -10  344.79    8.86
  -5 -21   9   87.54    2.67
   5  21  -9   87.23    2.70
  -4 -22   8    1.77    0.56
   4  22  -8    1.94    0.56
  -3 -23   7   92.07    2.94
   3  23  -7   92.78    3.24
  -2 -24   6    8.20    0.96
   2  24  -6    6.90    0.93
  -1 -25   5  107.17    3.81
   1  25  -5  105.60    3.61
   0 -26   4   23.72    1.40
   0  26  -4   26.27    2.29
   1 -27   3   49.34    2.26
  -1  27  -3   49.60    2.19
   2 -28   2  197.63    7.20
  -2  28  -2  203.06    6.78
   3 -29   1   23.25    1.45
  -3  29  -1   21.73    2.18
   4 -30   0  209.89    6.88
  -4  30   0  195.58    6.22
   5 -31  -1    9.31    1.82
  -5  31   1    9.40    1.13
   6 -32  -2   49.75    2.18
  -6  32   2   49.17    2.48
   7 -33  -3   12.99    2.06
  -7  33   3   12.28    1.57
   8 -34  -4   15.81    1.55
  -8  34   4   15.77    1.77
   9 -35  -5    9.92    1.23
  -9  35   5    9.19    1.40
  10 -36  -6    8.47    1.57
 -10  36   6   10.04    1.62
  11 -37  -7   54.47    2.95
 -11  37   7   56.72    2.77
  12 -38  -8    0.32    1.32
 -12  38   8    0.13    1.77
  13 -39  -9    6.39    1.75
 -13  39   9    4.66    1.81
  14 -40 -10    1.21    1.69
 -14  40  10    0.88    1.75
 -16 -12  20  212.67    7.14
 -15 -13  19    4.74    0.34
 -14 -14  18  776.55   19.74
  14  14 -18  710.71   27.33
 -13 -15  17    9.53    0.62
 -12 -16  16  677.95   18.08
  12  16 -16  575.82   21.56
 -11 -17  15    7.44    0.69
  11  17 -15    7.59    1.06
 -10 -18  14  222.27    6.01
  10  18 -14  216.40    6.38
  -9 -19  13  264.60    7.36
   9  19 -13  259.59    6.90
  -8 -20  12   22.81    1.03
  -7 -21  11  776.52   20.18
   7  21 -11  763.87   27.43
  -6 -22  10   43.78    1.87
   6  22 -10   46.32    1.97
  -5 -23   9  563.15   13.87
   5  23  -9  588.25   15.23
  -4 -24   8    7.64    0.88
   4  24  -8    6.04    0.89
  -3 -25   7  479.40   12.85
   3  25  -7  450.72   16.72
  -2 -26   6  103.85    3.88
   2  26  -6  104.00    3.83
  -1 -27   5  124.83    3.81
   1  27  -5  129.02    4.17
   0 -28   4  566.68   15.15
   0  28  -4  526.93   14.42
   1 -29   3   22.07    1.47
  -1  29  -3   24.90    1.54
   2 -30   2  820.01   22.17
  -2  30  -2  788.43   31.19
   3 -31   1   20.34    1.37
  -3  31  -1   17.14    1.37
   4 -32   0  567.03   15.54
  -4  32   0  509.91   21.85
   5 -33  -1   32.66    2.53
  -5  33   1   32.47    3.00
   6 -34  -2   87.33    3.75
  -6  34   2   87.20    3.53
   7 -35  -3  296.31    8.69
  -7  35   3  309.94    9.19
   8 -36  -4    0.47    1.10
  -8  36   4    0.44    1.18
   9 -37  -5  402.08   13.34
  -9  37   5  359.69   15.27
  10 -38  -6    2.31    1.35
 -10  38   6    3.39    1.30
  11 -39  -7  160.21    5.92
 -11  39   7  164.14    5.53
  12 -40  -8   11.35    1.67
 -12  40   8   10.22    2.48
 -17 -13  21    1.15    0.20
 -16 -14  20   75.69    2.80
  16  14 -20   69.06    3.22
 -15 -15  19    1.16    0.32
 -14 -16  18  177.84    5.40
  14  16 -18  175.09    7.27
 -13 -17  17    1.72    0.39
  13  17 -17    1.57    0.59
 -12 -18  16    0.05    0.47
  12  18 -16    0.17    0.46
 -11 -19  15   20.60    1.08
  11  19 -15   17.29    0.96
 -10 -20  14    0.71    0.46
  10  20 -14    0.66    0.47
  -9 -21  13   73.28    2.51
   9  21 -13   70.36    2.48
  -8 -22  12   21.91    1.27
   8  22 -12   22.20    1.38
  -7 -23  11  218.56    6.51
   7  23 -11  221.61    6.80
  -6 -24  10   80.43    2.80
   6  24 -10   79.76    2.99
  -5 -25   9    0.64    0.66
   5  25  -9    0.83    0.71
  -4 -26   8   55.21    2.31
   4  26  -8   51.96    2.80
  -3 -27   7    6.31    0.86
   3  27  -7    6.71    0.88
  -2 -28   6   76.60    3.07
   2  28  -6   72.56    4.03
  -1 -29   5   19.60    1.47
   1  29  -5   18.47    1.57
   0 -30   4  209.60    6.06
   0  30  -4  200.90    8.43
   1 -31   3   18.52    1.40
  -1  31  -3   17.17    2.24
   2 -32   2   78.14    3.21
  -2  32  -2   81.83    3.12
   3 -33   1    7.39    1.16
  -3  33  -1    7.44    1.18
   4 -34   0   11.61    1.32
   5 -35  -1   20.77    2.02
  -5  35   1   21.74    1.94
   6 -36  -2    1.11    1.06
   7 -37  -3   38.82    2.31
  -7  37   3   42.31    3.54
   8 -38  -4    0.83    1.32
  -8  38   4    0.24    1.28
   9 -39  -5   44.38    2.70
  -9  39   5   47.44    3.80
  10 -40  -6   12.79    2.02
 -10  40   6   12.13    2.04
  11 -41  -7    0.46    1.42
 -11  41   7    2.72    2.09
 -18 -14  22   29.67    1.52
 -17 -15  21   11.47    0.64
 -16 -16  20  292.52    8.60
 -15 -17  19   10.22    0.66
  15  17 -19   10.71    1.25
 -14 -18  18  589.87   15.64
  14  18 -18  603.13   21.81
 -13 -19  17    5.13    0.62
  13  19 -17    4.91    0.73
 -12 -20  16  230.91    6.92
  12  20 -16  213.70    6.66
 -11 -21  15   42.63    1.97
  11  21 -15   42.54    1.79
 -10 -22  14   31.31    1.45
  10  22 -14   32.12    1.43
  -9 -23  13  348.44   10.37
   9  23 -13  385.11   16.73
  -8 -24  12    4.94    0.74
   8  24 -12    4.69    0.73
  -7 -25  11  740.97   18.44
   7  25 -11  812.62   33.08
  -6 -26  10    2.82    0.73
   6  26 -10    3.04    0.78
  -5 -27   9  216.28    7.24
   5  27  -9  219.86    9.60
  -4 -28   8   83.61    3.14
   4  28  -8   91.90    5.30
  -3 -29   7   55.47    2.72
   3  29  -7   54.81    2.53
  -2 -30   6  240.46    7.61
   2  30  -6  241.82    7.73
  -1 -31   5    8.65    1.23
   1  31  -5    8.37    1.16
   0 -32   4  551.33   14.88
   0  32  -4  542.71   15.20
   1 -33   3    6.19    1.18
  -1  33  -3    5.40    1.15
   2 -34   2  235.65    7.52
  -2  34  -2  226.84   11.50
   3 -35   1    2.97    1.03
  -3  35  -1    3.37    1.82
   4 -36   0   59.84    2.87
  -4  36   0   57.98    4.20
   5 -37  -1   69.23    4.18
  -5  37   1   63.45    4.86
   6 -38  -2    0.07    1.15
  -6  38   2   -0.49    1.28
   7 -39  -3  185.75    6.17
  -7  39   3  200.70    6.78
   8 -40  -4   29.81    2.36
  -8  40   4   29.79    3.61
   9 -41  -5  125.10    4.86
  -9  41   5  120.80    5.58
 -18 -16  22   26.84    1.27
 -17 -17  21   13.98    0.76
 -16 -18  20   55.87    2.11
  16  18 -20   51.69    2.70
 -15 -19  19   -0.27    0.46
 -14 -20  18    1.65    0.57
  14  20 -18    2.75    0.93
 -13 -21  17    1.50    0.69
  13  21 -17    1.57    1.11
 -12 -22  16   36.84    1.60
  12  22 -16   35.98    1.79
 -11 -23  15   31.12    1.54
  11  23 -15   32.46    1.97
 -10 -24  14   54.74    2.31
  -9 -25  13  101.33    3.32
   9  25 -13  106.58    4.84
  -8 -26  12   11.72    1.01
   8  26 -12    9.23    0.89
  -7 -27  11   19.45    1.30
   7  27 -11   16.03    1.21
  -6 -28  10   30.16    1.64
   6  28 -10   31.92    2.28
  -5 -29   9   33.57    1.67
   5  29  -9   33.08    1.72
  -4 -30   8   15.89    1.23
   4  30  -8   17.90    2.24
  -3 -31   7   87.00    3.58
   3  31  -7   78.51    3.37
  -2 -32   6   45.58    2.41
   2  32  -6   42.43    2.19
  -1 -33   5   30.18    2.02
   1  33  -5   34.33    2.11
   0 -34   4   12.84    1.35
   0  34  -4   13.18    1.35
   1 -35   3    3.54    1.21
  -1  35  -3    4.47    1.27
   2 -36   2   55.99    2.77
  -2  36  -2   54.37    2.60
   3 -37   1   19.25    1.86
  -3  37  -1   16.89    1.65
   4 -38   0   85.66    3.75
   5 -39  -1   25.03    2.94
  -5  39   1   22.10    1.94
   6 -40  -2   67.49    3.48
  -6  40   2   63.56    3.24
   7 -41  -3   16.26    2.06
  -7  41   3   15.62    2.31
   8 -42  -4    0.81    2.29
  -8  42   4   -0.94    2.23
 -19 -17  23   -0.29    0.25
 -18 -18  22   12.11    0.67
  18  18 -22   13.70    1.32
 -17 -19  21   17.12    1.03
  17  19 -21   16.14    1.35
 -16 -20  20   76.55    2.97
  16  20 -20   79.94    2.83
 -15 -21  19   10.75    0.86
  15  21 -19   11.66    0.83
 -14 -22  18   40.42    1.72
 -13 -23  17    4.89    0.64
  13  23 -17    4.89    0.79
 -12 -24  16    0.25    0.54
  12  24 -16    0.05    0.61
 -11 -25  15   18.98    1.37
  11  25 -15   19.42    1.18
 -10 -26  14   24.83    1.43
  10  26 -14   26.05    1.40
  -9 -27  13  117.26    4.22
   9  27 -13  115.61    4.50
  -8 -28  12    8.72    1.18
   8  28 -12    8.81    1.25
  -7 -29  11   66.13    2.83
   7  29 -11   63.73    2.85
  -6 -30  10   19.43    1.47
   6  30 -10   21.56    1.55
  -5 -31   9    8.33    1.23
   5  31  -9    7.42    2.07
  -4 -32   8    9.24    1.15
   4  32  -8   10.93    1.79
  -3 -33   7   10.59    1.32
   3  33  -7    8.94    1.15
  -2 -34   6   83.49    3.29
   2  34  -6   82.15    3.41
  -1 -35   5   20.46    1.60
   1  35  -5   21.26    2.29
   0 -36   4   63.58    3.10
   0  36  -4   57.17    2.65
   1 -37   3   19.10    1.50
  -1  37  -3   20.01    1.87
   2 -38   2   13.18    1.47
  -2  38  -2   16.36    1.91
   3 -39   1    5.77    1.96
  -3  39  -1    5.99    2.13
   4 -40   0    1.69    1.47
  -4  40   0    1.94    2.38
   5 -41  -1   36.07    2.70
  -5  41   1   37.06    2.63
   6 -42  -2   23.01    2.26
  -6  42   2   23.75    2.45
 -20 -18  24    0.61    0.22
 -19 -19  23  115.69    4.13
 -18 -20  22    3.93    0.47
 -17 -21  21   56.07    2.02
  17  21 -21   56.66    2.14
 -16 -22  20   14.27    0.91
  16  22 -20   12.47    1.42
 -15 -23  19   25.27    1.38
  15  23 -19   25.62    1.69
 -14 -24  18   84.11    3.26
  14  24 -18   84.53    3.90
 -13 -25  17    0.40    0.64
  13  25 -17    0.19    0.64
 -12 -26  16  249.95    7.95
  12  26 -16  232.92   10.34
 -11 -27  15   15.57    1.21
  11  27 -15   21.17    1.84
 -10 -28  14  218.48    5.90
  10  28 -14  209.60    5.87
  -9 -29  13    1.65    0.81
   9  29 -13    1.03    0.84
  -8 -30  12  108.44    3.91
   8  30 -12  115.15    4.08
  -7 -31  11   80.72    3.29
   7  31 -11   81.67    3.14
  -6 -32  10   11.52    1.18
   6  32 -10   10.95    1.11
  -5 -33   9  215.20    7.29
   5  33  -9  209.74    7.20
  -4 -34   8   14.42    1.52
   4  34  -8   13.55    1.47
  -3 -35   7  277.00    7.88
   3  35  -7  280.76   11.81
  -2 -36   6    1.75    1.20
   2  36  -6    0.37    1.32
  -1 -37   5   59.89    2.88
   1  37  -5   63.23    2.63
   0 -38   4   82.86    3.48
   0  38  -4   79.83    3.49
   1 -39   3    5.65    1.48
  -1  39  -3    5.89    1.42
   2 -40   2  142.28    4.99
  -2  40  -2  142.82    9.08
   3 -41   1   10.61    1.72
  -3  41  -1   11.61    1.84
   4 -42   0  187.10    7.96
  -4  42   0  181.77   10.19
 -21 -19  25    0.08    0.10
 -20 -20  24   28.31    1.28
 -19 -21  23   23.89    1.20
 -18 -22  22    7.91    0.73
  18  22 -22    8.23    1.18
 -17 -23  21   16.06    1.03
  17  23 -21   16.25    0.96
 -16 -24  20    0.42    0.62
  16  24 -20    2.33    1.38
 -15 -25  19   28.59    1.55
  15  25 -19   28.88    1.35
 -14 -26  18    3.24    0.79
  14  26 -18    2.45    1.01
 -13 -27  17   24.14    1.65
  13  27 -17   25.14    1.47
 -12 -28  16   45.90    2.09
  12  28 -16   41.80    3.15
 -11 -29  15    0.49    0.81
  11  29 -15   -0.57    1.10
 -10 -30  14   44.89    2.14
  10  30 -14   41.40    2.53
  -9 -31  13    1.74    0.83
   9  31 -13    2.40    1.00
  -8 -32  12   36.51    2.19
   8  32 -12   35.59    1.87
  -7 -33  11    3.93    1.13
   7  33 -11    6.34    1.06
  -6 -34  10   14.31    1.52
   6  34 -10   11.25    1.67
  -5 -35   9    8.62    1.74
   5  35  -9    6.29    1.70
  -4 -36   8   -0.25    1.06
   4  36  -8    0.32    2.29
  -3 -37   7   36.57    2.26
   3  37  -7   36.64    2.02
  -2 -38   6   -0.93    1.25
   2  38  -6    0.15    1.16
  -1 -39   5   20.41    1.96
   1  39  -5   21.29    1.82
   0 -40   4    2.13    1.62
   0  40  -4   -0.02    2.95
   1 -41   3   13.34    1.99
  -1  41  -3   11.59    2.02
   2 -42   2   -0.86    1.57
  -2  42  -2   -0.67    1.84
 -21 -21  25   78.36    4.05
  21  21 -25   75.81    5.89
 -20 -22  24    0.83    0.39
  20  22 -24    1.03    0.73
 -19 -23  23   67.58    2.67
  19  23 -23   75.15    4.22
 -18 -24  22    9.62    0.94
 -17 -25  21   41.80    2.28
 -16 -26  20   46.24    2.06
  16  26 -20   44.79    1.79
 -15 -27  19    4.72    0.76
  15  27 -19    4.98    0.81
 -14 -28  18  107.09    4.13
  14  28 -18  110.26    4.20
 -13 -29  17    4.15    0.81
  13  29 -17    3.75    0.88
 -12 -30  16  167.94    5.40
  12  30 -16  174.65    7.34
 -11 -31  15    3.39    0.93
  11  31 -15    2.85    1.05
 -10 -32  14  168.96    6.33
  10  32 -14  160.36    7.64
  -9 -33  13   55.92    2.73
   9  33 -13   58.25    2.60
  -8 -34  12   23.85    1.70
  -7 -35  11  271.19    8.01
   7  35 -11  266.32   11.69
  -6 -36  10    7.09    1.30
   6  36 -10    6.80    1.23
  -5 -37   9  340.97   11.27
   5  37  -9  343.99   11.00
  -4 -38   8    0.47    1.25
   4  38  -8   -0.03    1.32
  -3 -39   7  175.37    6.71
   3  39  -7  172.84    6.56
  -2 -40   6   59.09    3.27
   2  40  -6   53.48    4.28
  -1 -41   5   37.06    2.78
   1  41  -5   37.59    2.50
   0 -42   4  174.21    6.95
   0  42  -4  177.74    6.46
 -22 -22  26    0.61    0.22
 -21 -23  25   22.59    1.25
  21  23 -25   22.28    1.64
 -20 -24  24   12.92    0.88
  20  24 -24   13.36    0.91
 -19 -25  23    1.82    0.74
 -18 -26  22   20.24    1.62
  18  26 -22   20.87    1.82
 -17 -27  21    1.94    0.78
 -16 -28  20   25.12    1.55
  16  28 -20   23.99    1.87
 -15 -29  19    2.80    0.83
  15  29 -19    3.91    1.08
 -14 -30  18   41.35    2.34
  14  30 -18   39.80    2.14
 -13 -31  17   55.60    2.73
  13  31 -17   52.16    3.56
 -12 -32  16   14.98    1.30
 -11 -33  15   52.04    2.55
  11  33 -15   48.08    2.55
 -10 -34  14   26.30    1.79
  10  34 -14   29.10    1.77
  -9 -35  13   36.22    2.26
   9  35 -13   39.93    2.97
  -8 -36  12   27.08    1.74
   8  36 -12   27.70    1.92
  -7 -37  11   44.06    2.41
   7  37 -11   42.53    2.34
  -6 -38  10    5.58    1.28
   6  38 -10    3.10    1.97
  -5 -39   9   38.39    2.78
   5  39  -9   41.23    3.64
  -4 -40   8   27.67    2.26
   4  40  -8   25.08    3.78
  -3 -41   7   14.76    1.81
   3  41  -7   12.62    2.41
  -2 -42   6   19.28    1.99
   2  42  -6   18.64    3.14
 -22 -24  26    0.84    0.39
  22  24 -26    0.12    0.62
 -21 -25  25   89.91    3.34
 -20 -26  24    2.56    1.10
  20  26 -24    1.79    1.08
 -19 -27  23   57.41    2.56
  19  27 -23   62.11    3.37
 -18 -28  22   30.72    1.54
 -17 -29  21   15.84    1.45
  17  29 -21   16.04    1.23
 -16 -30  20   83.22    3.48
  16  30 -20   79.73    3.00
 -15 -31  19    0.73    0.89
  15  31 -19    1.57    0.88
 -14 -32  18  174.63    5.97
  14  32 -18  170.21    5.57
 -13 -33  17    4.86    1.28
  13  33 -17    5.15    1.20
 -12 -34  16  119.22    4.50
  12  34 -16  114.80    5.82
 -11 -35  15   38.90    2.65
  11  35 -15   43.08    2.80
 -10 -36  14   25.29    1.91
  10  36 -14   26.94    2.02
  -9 -37  13   81.68    4.50
   9  37 -13   88.77    4.03
  -8 -38  12    1.77    1.69
   8  38 -12    2.72    1.81
  -7 -39  11  137.77    5.79
   7  39 -11  138.28    5.25
  -6 -40  10   11.59    1.54
   6  40 -10    8.72    1.94
  -5 -41   9  106.48    5.01
   5  41  -9  106.14    4.54
  -4 -42   8    1.84    1.55
   4  42  -8    1.10    1.59
 -22 -26  26    0.44    0.76
  22  26 -26    0.32    0.62
 -21 -27  25    4.34    0.71
  21  27 -25    5.18    1.35
 -20 -28  24    0.56    0.57
  20  28 -24   -0.03    0.91
 -19 -29  23    0.42    0.94
 -18 -30  22    9.63    1.20
  18  30 -22    8.67    1.23
 -17 -31  21   13.63    1.27
  17  31 -21   12.45    1.33
 -16 -32  20    4.77    0.96
  16  32 -20    7.15    1.05
 -15 -33  19    0.52    0.83
  15  33 -19    1.03    0.88
 -14 -34  18    1.21    1.38
 -13 -35  17    0.44    0.98
  13  35 -17    0.56    0.94
 -12 -36  16    7.69    1.35
  12  36 -16    7.25    1.35
 -11 -37  15   11.64    1.38
  11  37 -15    9.56    1.42
 -10 -38  14   16.97    1.86
  10  38 -14   16.75    1.79
  -9 -39  13    5.63    1.38
   9  39 -13    6.14    1.47
  -8 -40  12   11.00    1.57
   8  40 -12   10.10    1.59
  -7 -41  11   -0.74    1.45
   7  41 -11    2.24    1.37
  -6 -42  10    0.76    1.40
   6  42 -10   -0.34    1.75
 -21 -29  25   10.71    1.10
 -20 -30  24    0.30    1.03
  20  30 -24    0.42    0.76
 -19 -31  23    1.91    0.78
 -18 -32  22    4.00    1.00
  18  32 -22    5.38    1.40
 -17 -33  21    5.67    1.06
  17  33 -21    5.33    1.01
 -16 -34  20   22.10    1.86
  16  34 -20   21.22    2.23
 -15 -35  19    4.34    1.11
  15  35 -19    5.11    1.77
 -14 -36  18   40.47    2.40
  14  36 -18   42.90    2.46
 -13 -37  17    1.96    1.15
  13  37 -17    1.97    1.38
 -12 -38  16   11.67    1.96
  12  38 -16   12.53    2.02
 -11 -39  15    5.69    1.59
  11  39 -15    6.17    1.96
 -10 -40  14   -0.13    1.32
  10  40 -14    1.05    1.84
  -9 -41  13   24.63    2.24
   9  41 -13   19.25    3.26
  -8 -42  12    6.19    1.72
 -20 -32  24    0.29    0.71
  20  32 -24    0.07    1.20
 -19 -33  23   27.89    1.86
  19  33 -23   29.67    2.56
 -18 -34  22    0.76    0.89
  18  34 -22   -0.35    1.01
 -17 -35  21   30.60    2.21
  17  35 -21   32.32    1.84
 -16 -36  20    0.46    1.06
  16  36 -20    1.21    1.57
 -15 -37  19    6.31    1.70
  15  37 -19    5.80    2.51
 -14 -38  18   22.71    2.02
  14  38 -18   24.21    1.82
 -13 -39  17    0.74    1.42
  13  39 -17    0.47    1.86
 -12 -40  16   44.37    2.78
  12  40 -16   38.65    2.48
 -11 -41  15    3.07    1.35
  11  41 -15    2.41    1.65
 -10 -42  14   26.99    5.67
 -18 -36  22    0.47    0.96
  18  36 -22    0.89    0.94
 -17 -37  21    8.15    1.69
  17  37 -21   10.04    1.77
 -16 -38  20    0.30    1.35
  16  38 -20    1.69    1.94
 -15 -39  19    6.48    1.47
  15  39 -19    8.37    1.52
 -14 -40  18    0.24    1.32
  14  40 -18   -0.19    1.37
 -13 -41  17    4.91    1.60
  13  41 -17    2.38    1.89
 -16 -40  20   12.03    1.86
  16  40 -20    8.60    2.72
  20  40 -14    3.19    1.48
 -20 -40  14    1.92    1.38
  21  39 -15    6.04    2.75
 -21 -39  15    9.48    2.31
  22  38 -16    0.46    2.58
 -22 -38  16   -0.83    1.05
  23  37 -17    1.43    1.15
 -23 -37  17    0.61    1.08
 -17 -41  11    3.09    3.27
  18  40 -12   16.45    3.49
 -18 -40  12   22.27    2.45
  19  39 -13   15.82    1.82
 -19 -39  13   13.75    1.81
  20  38 -14    9.38    1.75
 -20 -38  14   10.48    1.50
  21  37 -15   14.61    1.65
 -21 -37  15   14.98    2.18
  22  36 -16    1.62    1.69
 -22 -36  16    1.52    0.89
  23  35 -17   13.41    1.43
 -23 -35  17   10.81    1.33
  24  34 -18    1.25    1.20
 -24 -34  18    0.86    1.15
  25  33 -19    4.76    1.75
 -25 -33  19    7.91    1.20
  15  41  -9   14.39    1.87
 -15 -41   9   15.74    1.75
  16  40 -10    0.12    1.54
 -16 -40  10   -0.64    1.62
  17  39 -11   37.96    2.33
 -17 -39  11   39.46    2.82
  18  38 -12    1.74    1.43
 -18 -38  12    1.08    1.45
  19  37 -13   38.93    2.16
 -19 -37  13   38.07    2.45
  20  36 -14    0.73    1.70
 -20 -36  14    1.27    1.05
  21  35 -15    9.68    1.97
 -21 -35  15   11.20    1.82
 -22 -34  16    2.88    0.94
  23  33 -17    0.66    1.99
 -23 -33  17   -0.02    0.83
  24  32 -18   19.99    2.38
 -24 -32  18   22.50    1.69
  25  31 -19    2.56    1.28
 -25 -31  19    2.95    0.98
  26  30 -20   15.10    1.69
 -26 -30  20   16.21    1.18
  12  42  -6    5.62    2.28
 -12 -42   6    6.63    2.48
  13  41  -7   32.83    2.97
 -13 -41   7   33.76    2.51
  14  40  -8   20.34    2.31
 -14 -40   8   20.34    2.11
  15  39  -9   17.98    2.55
 -15 -39   9   19.20    2.33
 -16 -38  10   22.77    1.92
  17  37 -11   12.87    1.52
 -17 -37  11   15.42    1.65
  18  36 -12   26.38    2.77
 -18 -36  12   27.78    2.45
  19  35 -13   12.10    1.64
 -19 -35  13   10.80    1.35
 -20 -34  14   15.77    1.57
  21  33 -15    3.90    1.45
  22  32 -16   12.28    1.89
 -22 -32  16   12.42    1.37
  23  31 -17    4.91    1.08
 -23 -31  17    4.30    1.13
  24  30 -18   12.13    1.37
 -24 -30  18   11.29    1.20
  25  29 -19    2.56    0.86
 -25 -29  19    2.99    0.79
  26  28 -20    7.39    1.16
 -26 -28  20    6.75    0.79
  27  27 -21    2.31    0.96
 -27 -27  21    2.55    0.71
  10  42  -4   43.51    4.27
 -10 -42   4   46.86    3.00
  11  41  -5    8.67    2.29
 -11 -41   5    8.96    2.23
  12  40  -6   16.80    1.89
 -12 -40   6   15.65    1.74
  13  39  -7    1.25    1.37
 -13 -39   7    3.86    1.47
  14  38  -8    0.69    1.84
 -14 -38   8   -0.57    1.16
  15  37  -9   20.07    1.74
 -15 -37   9   18.17    1.84
  16  36 -10    7.66    1.28
 -16 -36  10    9.03    1.37
  17  35 -11   21.20    2.24
 -17 -35  11   23.52    1.74
  18  34 -12   17.81    2.21
 -18 -34  12   16.04    1.59
  19  33 -13   24.80    1.70
 -19 -33  13   19.99    1.54
  20  32 -14    5.36    1.48
 -20 -32  14    6.80    1.15
  21  31 -15   -0.07    1.01
 -21 -31  15   -0.34    0.66
  22  30 -16    6.24    1.06
 -22 -30  16    6.31    0.91
  23  29 -17   11.20    2.18
 -23 -29  17    6.06    1.37
  24  28 -18   16.16    1.13
 -24 -28  18   15.17    1.20
  25  27 -19   15.22    1.32
 -25 -27  19   14.71    1.10
  26  26 -20   19.11    1.81
 -26 -26  20   16.62    1.33
  27  25 -21    4.93    0.84
 -27 -25  21    5.72    1.25
 -28 -24  22    0.46    0.49
   8  42  -2    5.25    1.69
  -8 -42   2    4.91    1.59
   9  41  -3    1.84    2.02
  -9 -41   3    2.36    1.47
  10  40  -4    4.40    1.43
 -10 -40   4    2.11    1.32
  11  39  -5   13.66    1.67
 -11 -39   5   11.69    1.50
  12  38  -6    0.93    1.55
 -12 -38   6    1.37    1.50
  13  37  -7   18.78    1.75
 -13 -37   7   21.96    1.99
  14  36  -8    7.64    1.32
 -14 -36   8    6.34    1.30
  15  35  -9   12.52    1.72
 -15 -35   9   13.01    1.55
  16  34 -10    0.66    1.06
 -16 -34  10    1.15    1.06
  17  33 -11   -0.61    1.05
 -17 -33  11   -0.19    0.94
  18  32 -12   15.10    1.99
 -18 -32  12   17.81    1.59
  19  31 -13    6.24    1.05
 -19 -31  13    6.07    0.96
  20  30 -14   18.66    1.25
 -20 -30  14   16.16    1.21
  21  29 -15    0.30    0.93
 -21 -29  15   -0.25    0.67
  22  28 -16   10.54    1.27
 -22 -28  16   11.50    1.08
  23  27 -17    2.61    1.15
 -23 -27  17    2.75    0.79
  24  26 -18    0.08    0.91
 -24 -26  18    0.10    0.83
 -25 -25  19   15.03    1.28
  26  24 -20    1.10    1.08
 -26 -24  20    1.72    0.61
 -27 -23  21    4.18    0.59
 -28 -22  22    0.32    0.46
 -29 -21  23    2.48    0.25
   6  42   0   -0.17    1.54
  -6 -42   0   -0.22    1.54
   7  41  -1   23.08    2.18
  -7 -41   1   25.47    2.24
   8  40  -2    4.79    2.38
  -8 -40   2    3.69    1.47
   9  39  -3   16.77    2.01
  -9 -39   3   20.50    2.11
  10  38  -4   -0.17    1.32
 -10 -38   4   -0.29    1.32
  11  37  -5    2.48    1.18
 -11 -37   5    1.65    1.16
  12  36  -6    1.55    1.18
 -12 -36   6    1.54    1.01
  13  35  -7    1.69    1.30
 -13 -35   7    1.35    1.16
  14  34  -8   10.56    1.30
 -14 -34   8   11.29    1.27
  15  33  -9   17.09    2.72
 -15 -33   9   14.51    1.81
  16  32 -10   56.16    2.61
 -16 -32  10   61.05    3.22
  17  31 -11   28.07    3.00
 -17 -31  11   28.58    1.97
 -18 -30  12   13.01    1.42
  19  29 -13   -0.12    0.94
 -19 -29  13   -0.35    0.86
  20  28 -14    1.35    0.89
 -20 -28  14    1.30    0.78
  21  27 -15    6.26    0.91
 -21 -27  15    5.45    0.81
  22  26 -16    8.50    1.37
 -22 -26  16    7.27    1.00
  23  25 -17   30.85    1.62
 -23 -25  17   33.86    2.51
  24  24 -18    3.80    0.86
 -24 -24  18    4.12    0.76
  25  23 -19    2.06    0.79
 -25 -23  19    1.70    0.64
  26  22 -20    4.99    0.64
 -26 -22  20    5.92    0.61
  27  21 -21   -0.24    0.74
 -27 -21  21   -0.51    0.76
  28  20 -22    1.00    0.52
 -28 -20  22    0.71    0.30
   4  42   2   45.68    2.67
  -4 -42  -2   44.32    2.99
   5  41   1   35.90    3.53
  -5 -41  -1   38.39    2.73
   6  40   0   23.40    2.07
  -6 -40   0   25.15    2.01
   7  39  -1   12.53    1.57
  -7 -39   1   14.88    1.72
   8  38  -2   -0.12    1.81
  -8 -38   2    0.62    1.35
   9  37  -3    6.22    1.32
  -9 -37   3    5.80    1.28
  10  36  -4   38.51    3.05
 -10 -36   4   38.55    2.33
  11  35  -5   68.66    4.18
 -11 -35   5   68.74    3.17
  12  34  -6   75.07    2.87
 -12 -34   6   72.67    3.44
  13  33  -7   35.22    3.00
 -13 -33   7   36.59    1.81
  14  32  -8   30.82    1.74
 -14 -32   8   32.90    1.99
  15  31  -9    1.10    1.16
 -15 -31   9    0.74    0.93
  16  30 -10    7.12    1.06
 -16 -30  10    6.66    1.08
  17  29 -11   10.37    1.16
 -17 -29  11   11.91    1.18
  18  28 -12    0.30    1.15
 -18 -28  12    0.32    0.88
  19  27 -13   39.04    2.24
 -19 -27  13   40.40    1.92
  20  26 -14   17.38    1.81
 -20 -26  14   12.43    1.42
  21  25 -15   32.44    1.69
 -21 -25  15   33.69    1.52
  22  24 -16   -0.05    0.67
 -22 -24  16    0.02    0.84
  23  23 -17   10.26    0.93
 -23 -23  17    9.70    0.81
  24  22 -18    8.84    0.93
 -24 -22  18    8.96    0.74
  25  21 -19    0.10    0.67
 -25 -21  19    0.05    0.57
  26  20 -20   46.90    2.68
 -26 -20  20   42.58    1.75
  27  19 -21   19.96    1.45
 -27 -19  21   19.99    1.57
 -28 -18  22    9.62    0.64
   2  42   4   38.07    3.63
  -2 -42  -4   42.36    2.94
   3  41   3    0.22    2.41
  -3 -41  -3   -1.82    1.67
   4  40   2   17.49    2.13
  -4 -40  -2   22.69    2.07
   5  39   1   25.66    2.18
  -5 -39  -1   24.58    2.28
   6  38   0   16.92    2.18
  -6 -38   0   16.75    2.07
   7  37  -1   40.20    3.26
  -7 -37   1   50.90    2.56
   8  36  -2   12.03    1.33
  -8 -36   2   10.22    1.38
   9  35  -3   66.52    3.05
  -9 -35   3   63.55    2.94
  10  34  -4    6.22    1.27
 -10 -34   4    6.31    1.20
  11  33  -5   16.36    2.07
 -11 -33   5   18.35    1.60
  12  32  -6   41.74    1.94
 -12 -32   6   42.76    2.26
  13  31  -7    6.87    1.21
 -13 -31   7    8.00    1.25
  14  30  -8  128.98    8.22
 -14 -30   8  122.89    4.08
  15  29  -9    4.59    0.96
 -15 -29   9    6.93    1.08
  16  28 -10   55.97    2.24
 -16 -28  10   52.09    2.19
  17  27 -11    3.98    1.28
 -17 -27  11    3.85    0.86
  18  26 -12   44.64    1.87
 -18 -26  12   47.29    2.14
  19  25 -13    5.67    0.88
 -19 -25  13    5.92    0.81
  20  24 -14   11.49    1.45
 -20 -24  14   11.07    1.06
  21  23 -15   41.41    2.48
 -21 -23  15   36.47    2.18
  22  22 -16   10.76    1.16
 -22 -22  16    9.18    0.78
  23  21 -17   17.92    1.28
 -23 -21  17   15.10    0.91
  24  20 -18    0.98    0.88
 -24 -20  18    0.64    0.47
 -25 -19  19   35.41    1.57
  26  18 -20    0.49    0.44
 -26 -18  20    0.39    0.34
 -27 -17  21    1.18    0.30
   0  42   6    2.21    2.48
   0 -42  -6    1.27    1.43
   1  41   5   38.38    2.75
  -1 -41  -5   39.71    2.36
  -2 -40  -4   20.53    2.16
   3  39   3   69.92    3.59
  -3 -39  -3   71.49    3.42
   4  38   2   11.86    1.60
  -4 -38  -2   12.89    1.64
   5  37   1   61.56    3.05
  -5 -37  -1   65.27    2.88
   6  36   0    3.63    1.16
  -6 -36   0    4.34    1.16
   7  35  -1    4.84    1.16
  -7 -35   1    5.72    1.35
   8  34  -2   47.56    3.02
  -8 -34   2   43.39    2.28
   9  33  -3   20.90    2.38
  -9 -33   3   19.74    1.30
  10  32  -4  111.36    4.08
 -10 -32   4  123.52    4.25
  11  31  -5   43.37    2.11
 -11 -31   5   42.75    2.34
  12  30  -6   97.96    5.13
 -12 -30   6  100.02    4.07
  13  29  -7    3.76    0.88
 -13 -29   7    4.69    0.88
  14  28  -8   37.16    2.85
 -14 -28   8   36.57    1.75
  15  27  -9   17.83    2.04
 -15 -27   9   19.40    1.55
  16  26 -10    3.48    1.05
 -16 -26  10    4.81    0.86
  17  25 -11  103.33    5.15
 -17 -25  11  104.81    3.96
  18  24 -12   34.87    2.23
 -18 -24  12   35.09    1.52
  19  23 -13   73.33    2.46
 -19 -23  13   64.91    2.67
  20  22 -14    7.61    0.96
 -20 -22  14    7.96    0.86
  21  21 -15   34.72    1.43
 -21 -21  15   32.57    1.42
 -22 -20  16   13.93    0.89
  23  19 -17    0.25    0.42
 -23 -19  17    0.07    0.39
  24  18 -18   62.37    3.04
 -24 -18  18   63.34    2.29
 -25 -17  19    7.88    0.66
 -26 -16  20   32.44    1.45
 -27 -15  21    1.30    0.19
  -2  42   8    6.87    1.65
   2 -42  -8    6.92    1.74
  -1  41   7   24.95    2.16
   1 -41  -7   24.33    2.04
   0  40   6   23.70    2.23
   0 -40  -6   23.95    2.04
   1  39   5   25.78    2.14
  -1 -39  -5   25.62    2.58
   2  38   4   16.73    2.53
  -2 -38  -4   13.60    1.62
   3  37   3   14.41    2.13
  -3 -37  -3   14.83    1.81
   4  36   2   45.11    2.63
  -4 -36  -2   46.34    2.55
   5  35   1   19.86    1.69
  -5 -35  -1   18.44    1.52
   6  34   0   44.50    2.53
  -6 -34   0   47.93    2.51
   7  33  -1   22.77    1.64
  -7 -33   1   25.30    1.67
   8  32  -2   30.45    2.11
  -8 -32   2   28.98    1.91
   9  31  -3   14.37    1.82
  -9 -31   3   12.35    1.30
  10  30  -4   36.15    1.75
 -10 -30   4   32.14    1.82
  11  29  -5   11.77    1.28
 -11 -29   5   11.64    1.20
  12  28  -6   70.83    3.24
 -12 -28   6   83.28    3.49
  13  27  -7   58.20    2.63
 -13 -27   7   56.18    2.48
  14  26  -8   12.25    1.40
 -14 -26   8   13.31    1.01
  15  25  -9   34.04    2.19
 -15 -25   9   31.78    1.99
  16  24 -10   14.14    1.54
 -16 -24  10   15.12    1.00
  17  23 -11   49.60    2.73
 -17 -23  11   42.90    1.96
  18  22 -12   13.31    1.27
 -18 -22  12   13.23    1.08
  19  21 -13   37.16    2.73
 -19 -21  13   43.68    1.74
  20  20 -14   70.19    3.44
 -20 -20  14   73.53    2.50
  21  19 -15   11.83    1.03
 -21 -19  15   12.21    0.79
  22  18 -16   28.64    1.70
 -22 -18  16   31.50    1.23
  23  17 -17   30.82    1.47
 -23 -17  17   30.30    1.54
  24  16 -18   22.50    1.16
 -24 -16  18   24.58    1.28
 -25 -15  19   22.37    1.16
 -26 -14  20    6.75    0.54
  -3  41   9    1.96    1.48
   3 -41  -9    2.19    1.37
  -2  40   8    5.69    1.62
   2 -40  -8    5.75    1.37
  -1  39   7   12.45    1.84
   1 -39  -7   13.53    1.64
   0  38   6   17.90    1.87
   0 -38  -6   20.02    2.02
   1  37   5   65.59    3.26
  -1 -37  -5   71.02    4.45
   2  36   4   43.71    3.49
  -2 -36  -4   41.58    2.28
   3  35   3   61.66    4.08
  -3 -35  -3   66.70    3.09
   4  34   2    9.18    2.14
  -4 -34  -2   10.76    1.35
   5  33   1   31.50    2.19
  -5 -33  -1   34.53    1.89
   6  32   0    0.69    1.25
  -6 -32   0   -0.22    1.27
   7  31  -1    4.74    0.98
  -7 -31   1    5.57    1.05
   8  30  -2   41.23    2.28
  -8 -30   2   41.72    2.11
   9  29  -3   37.74    1.82
  -9 -29   3   36.98    1.87
  10  28  -4   90.07    3.29
 -10 -28   4   86.22    3.37
  11  27  -5   59.13    2.41
 -11 -27   5   64.58    2.61
  12  26  -6  140.56    4.39
 -12 -26   6  133.03    7.10
  13  25  -7    1.37    0.67
 -13 -25   7    1.08    0.73
  14  24  -8    0.17    0.62
 -14 -24   8   -0.02    0.62
  15  23  -9   92.28    4.10
 -15 -23   9   82.53    2.83
  16  22 -10   32.86    1.82
 -16 -22  10   32.83    1.74
  17  21 -11  128.16    4.57
 -17 -21  11  153.28    4.98
  18  20 -12   46.19    2.34
 -18 -20  12   49.53    2.01
  19  19 -13  138.99    4.39
 -19 -19  13  135.95    4.13
  20  18 -14    2.48    0.74
 -20 -18  14    2.72    0.64
  21  17 -15   15.12    1.23
 -21 -17  15   12.64    1.27
  22  16 -16   55.16    3.00
 -22 -16  16   57.25    1.94
  23  15 -17    2.38    0.42
 -23 -15  17    2.24    0.56
 -24 -14  18   69.25    2.61
  25  13 -19    3.21    0.51
 -25 -13  19    2.99    0.35
  -5  41  11    9.73    1.75
   5 -41 -11    7.14    1.60
  -4  40  10    2.01    1.32
   4 -40 -10    2.41    1.38
  -3  39   9   17.14    2.87
   3 -39  -9   17.14    1.82
  -2  38   8    0.47    2.38
   2 -38  -8    1.75    1.35
  -1  37   7   48.30    2.85
   1 -37  -7   46.95    2.72
   0  36   6    6.70    1.74
   0 -36  -6    4.35    1.13
   1  35   5   18.91    1.54
  -1 -35  -5   17.39    2.02
   2  34   4   11.88    1.99
  -2 -34  -4   10.48    1.25
   3  33   3    2.55    0.91
  -3 -33  -3    2.16    0.89
   4  32   2   85.06    3.48
  -4 -32  -2   79.51    2.90
   5  31   1    9.97    1.15
  -5 -31  -1    8.59    1.13
   6  30   0   55.20    2.33
  -6 -30   0   60.44    2.31
   7  29  -1    4.39    1.15
  -7 -29   1    3.93    1.21
   8  28  -2   46.22    2.19
  -8 -28   2   43.78    2.01
   9  27  -3   16.72    1.16
  -9 -27   3   17.46    1.20
  10  26  -4    7.10    1.43
 -10 -26   4    5.55    1.06
  11  25  -5  170.09    4.94
 -11 -25   5  174.36    5.47
  12  24  -6    0.78    0.74
 -12 -24   6    0.25    0.76
  13  23  -7   47.23    2.13
 -13 -23   7   48.20    2.48
  14  22  -8    0.27    0.61
 -14 -22   8    1.91    0.76
  15  21  -9   81.16    3.32
 -15 -21   9   73.43    3.54
  16  20 -10   14.88    0.86
 -16 -20  10   15.20    1.00
  17  19 -11   29.12    1.84
 -17 -19  11   29.03    1.70
  18  18 -12  132.26    4.57
 -18 -18  12  143.46    4.45
  19  17 -13    4.76    0.57
 -19 -17  13    3.86    0.51
  20  16 -14   83.55    2.87
 -20 -16  14   80.01    2.90
  21  15 -15    0.12    0.52
 -21 -15  15    0.00    0.34
  22  14 -16   93.27    3.24
 -22 -14  16   91.99    3.22
  23  13 -17    4.66    0.69
 -23 -13  17    4.64    0.46
  24  12 -18   29.72    1.86
 -24 -12  18   26.47    1.23
 -25 -11  19   31.50    1.69
  -7  41  13   35.81    4.27
   7 -41 -13   31.14    3.32
  -6  40  12   16.21    1.86
   6 -40 -12   15.60    1.64
  -5  39  11   14.22    2.45
   5 -39 -11   14.07    1.81
  -4  38  10   -0.19    1.43
   4 -38 -10   -0.59    1.25
  -3  37   9    6.58    1.86
   3 -37  -9    5.16    1.21
  -2  36   8   11.64    1.62
   2 -36  -8   13.38    1.48
  -1  35   7    4.74    1.37
   1 -35  -7    5.75    1.33
   0  34   6   48.99    2.33
   0 -34  -6   49.33    2.50
   1  33   5   35.58    2.23
  -1 -33  -5   32.39    3.04
   2  32   4   81.07    5.23
  -2 -32  -4   72.37    2.75
   3  31   3   29.37    1.91
  -3 -31  -3   27.08    1.75
   4  30   2   11.93    1.21
  -4 -30  -2   11.81    1.16
   5  29   1   20.72    1.47
  -5 -29  -1   19.01    1.25
   6  28   0   15.49    1.25
  -6 -28   0   15.37    1.18
   7  27  -1   83.05    3.15
  -7 -27   1   82.39    3.09
   8  26  -2  154.56    4.82
  -8 -26   2  159.74    5.09
   9  25  -3  214.87    6.44
  -9 -25   3  207.04    6.33
  10  24  -4  112.54    5.79
 -10 -24   4  110.19    3.59
  11  23  -5    2.19    0.64
 -11 -23   5    1.32    0.59
  12  22  -6    2.55    0.79
 -12 -22   6    2.07    0.62
  13  21  -7    7.12    0.78
 -13 -21   7    6.76    0.74
  14  20  -8   20.53    1.64
 -14 -20   8   17.54    1.11
  15  19  -9   72.18    2.40
 -15 -19   9   71.02    2.40
  16  18 -10   54.27    2.18
 -16 -18  10   50.46    2.13
  17  17 -11   46.78    2.80
 -17 -17  11   49.93    1.82
  18  16 -12    0.05    0.40
 -18 -16  12    0.35    0.40
 -19 -15  13    4.01    0.51
  20  14 -14    4.93    0.64
 -20 -14  14    4.20    0.83
  21  13 -15   12.13    0.98
 -21 -13  15   12.47    0.78
  22  12 -16   39.26    1.75
 -22 -12  16   39.66    2.09
  23  11 -17   41.45    2.75
 -23 -11  17   39.76    2.28
 -24 -10  18   63.88    2.56
  -8  40  14   19.01    2.14
   8 -40 -14   22.28    1.99
  -7  39  13    3.10    1.79
   7 -39 -13    2.95    1.37
  -6  38  12    2.75    1.70
   6 -38 -12    0.27    1.50
  -5  37  11    2.41    1.42
   5 -37 -11    2.07    1.21
  -4  36  10   41.04    2.53
   4 -36 -10   39.04    2.24
  -3  35   9   69.70    3.29
   3 -35  -9   67.34    2.88
  -2  34   8   48.06    3.51
   2 -34  -8   49.97    2.67
  -1  33   7   23.36    1.74
   1 -33  -7   25.78    1.86
   0  32   6    1.28    1.23
   0 -32  -6    0.27    1.05
   1  31   5    8.22    1.47
  -1 -31  -5   11.93    1.69
   2  30   4   11.35    1.45
  -2 -30  -4   11.94    1.16
   3  29   3   34.43    2.28
  -3 -29  -3   31.50    1.79
   4  28   2   44.38    2.92
  -4 -28  -2   41.92    2.13
   5  27   1  131.46    5.50
  -5 -27  -1  138.26    4.25
   6  26   0   76.30    3.02
  -6 -26   0   78.53    2.85
   7  25  -1   36.49    1.65
  -7 -25   1   37.99    1.72
   8  24  -2   48.04    2.07
  -8 -24   2   48.42    3.00
   9  23  -3    2.51    0.62
  -9 -23   3    2.80    0.66
  10  22  -4    6.73    0.84
 -10 -22   4    7.39    0.83
  11  21  -5   11.32    1.16
 -11 -21   5   13.09    0.94
  12  20  -6  152.01    4.32
 -12 -20   6  155.40    4.88
  13  19  -7  116.91    3.56
 -13 -19   7  111.95    3.59
  14  18  -8   42.39    1.86
 -14 -18   8   44.01    1.67
  15  17  -9   42.90    2.02
 -15 -17   9   37.96    1.77
  16  16 -10   32.22    1.23
 -16 -16  10   32.36    1.16
  17  15 -11    7.36    0.61
 -17 -15  11    6.38    0.81
  18  14 -12   79.99    2.83
 -18 -14  12   86.86    2.99
  19  13 -13  142.09    5.47
 -19 -13  13  145.23    4.82
  20  12 -14  123.23    5.72
 -20 -12  14  118.42    5.16
  21  11 -15   48.48    2.51
 -21 -11  15   50.61    1.91
  22  10 -16   32.44    1.94
 -22 -10  16   33.52    1.45
  23   9 -17    3.04    0.51
 -23  -9  17    3.24    0.34
 -24  -8  18    1.25    0.25
 -10  40  16    0.44    2.31
  10 -40 -16    1.50    2.04
  -9  39  15   17.68    1.97
   9 -39 -15   17.36    1.84
  -8  38  14   -0.20    1.50
   8 -38 -14    0.81    1.67
  -7  37  13   19.06    2.09
   7 -37 -13   23.40    1.96
  -6  36  12    0.91    1.21
   6 -36 -12    0.39    1.15
  -5  35  11   78.12    3.36
   5 -35 -11   82.76    3.22
  -4  34  10    5.63    2.02
   4 -34 -10    5.45    1.20
  -3  33   9   24.61    1.97
   3 -33  -9   25.35    2.95
  -2  32   8   31.46    1.84
   2 -32  -8   30.60    1.67
  -1  31   7    5.75    1.54
   1 -31  -7    3.88    0.96
   0  30   6   61.89    2.77
   0 -30  -6   61.03    2.28
   1  29   5   21.66    1.45
  -1 -29  -5   19.33    1.35
   2  28   4   44.75    1.99
  -2 -28  -4   49.16    2.11
   3  27   3   61.84    2.77
  -3 -27  -3   61.64    2.43
   4  26   2   46.15    1.87
  -4 -26  -2   46.73    1.84
   5  25   1  104.02    3.34
  -5 -25  -1  111.22    5.38
   6  24   0    0.86    0.69
  -6 -24   0    1.38    0.64
   7  23  -1  189.19    5.42
  -7 -23   1  178.39    5.80
   8  22  -2    0.24    0.69
  -8 -22   2    1.59    0.67
   9  21  -3  136.09    4.12
  -9 -21   3  136.10    4.49
  10  20  -4   13.39    0.91
 -10 -20   4   14.22    0.86
  11  19  -5  266.47    9.26
 -11 -19   5  253.51    7.42
  12  18  -6    9.06    1.03
 -12 -18   6    9.65    0.76
  13  17  -7   25.93    1.37
 -13 -17   7   27.53    1.25
  14  16  -8   45.13    2.50
 -14 -16   8   45.75    1.57
  15  15  -9    6.60    0.73
 -15 -15   9    5.33    0.57
  16  14 -10   34.43    1.25
 -16 -14  10   32.47    1.32
  17  13 -11   -0.37    0.44
 -17 -13  11    0.05    0.32
  18  12 -12   34.03    1.54
 -18 -12  12   33.50    1.27
  19  11 -13   52.38    1.74
 -19 -11  13   55.55    2.01
  20  10 -14    0.73    0.46
 -20 -10  14    0.81    0.30
  21   9 -15   80.65    2.92
 -21  -9  15   78.51    2.70
  22   8 -16    9.18    0.81
 -22  -8  16    9.99    0.62
 -23  -7  17   37.38    2.67
 -11  39  17   40.30    2.85
  11 -39 -17   44.77    2.68
 -10  38  16   24.41    2.82
  10 -38 -16   24.33    1.97
  -9  37  15   20.92    2.67
   9 -37 -15   20.92    1.86
  -8  36  14    6.39    1.35
   8 -36 -14    6.02    1.40
  -7  35  13    1.30    1.40
   7 -35 -13    1.54    1.20
  -6  34  12   79.35    3.36
   6 -34 -12   82.26    3.22
  -5  33  11   18.34    1.64
   5 -33 -11   18.40    1.55
  -4  32  10  123.28    6.95
   4 -32 -10  120.25    4.37
  -3  31   9   14.05    1.32
   3 -31  -9   13.11    1.23
  -2  30   8   47.72    3.53
   2 -30  -8   44.11    1.94
  -1  29   7    3.68    0.89
   1 -29  -7    5.21    0.88
   0  28   6   17.02    1.21
   0 -28  -6   18.57    1.18
   1  27   5  136.15    4.64
  -1 -27  -5  137.42    4.67
   2  26   4   47.25    2.24
  -2 -26  -4   44.89    3.15
   3  25   3  519.38   19.15
  -3 -25  -3  523.98   14.90
   4  24   2   94.27    3.10
  -4 -24  -2   88.24    3.14
   5  23   1  348.12    9.55
  -5 -23  -1  343.29    9.30
   6  22   0   70.75    3.17
  -6 -22   0   66.62    2.48
   7  21  -1   67.61    3.53
  -7 -21   1   67.75    3.22
   8  20  -2   67.60    2.61
  -8 -20   2   69.32    2.50
   9  19  -3   36.56    2.41
  -9 -19   3   34.95    1.50
  10  18  -4  626.01   15.38
 -10 -18   4  623.58   16.14
  11  17  -5   38.02    1.52
 -11 -17   5   35.44    1.54
  12  16  -6  311.28    8.20
 -12 -16   6  303.08    8.13
  13  15  -7   10.73    0.67
 -13 -15   7    9.77    0.89
  14  14  -8    0.40    0.37
 -14 -14   8    0.27    0.35
  15  13  -9   59.01    1.92
 -15 -13   9   55.79    1.97
  16  12 -10   21.32    1.37
 -16 -12  10   20.73    0.81
  17  11 -11  307.97   13.02
 -17 -11  11  302.05   11.25
  18  10 -12   34.77    2.14
 -18 -10  12   36.02    1.42
  19   9 -13  233.20    6.49
  20   8 -14   19.25    0.91
 -20  -8  14   19.70    1.35
  21   7 -15   29.71    2.07
 -21  -7  15   29.57    1.21
  22   6 -16    0.76    0.29
 -22  -6  16    1.03    0.22
 -23  -5  17    1.05    0.24
 -13  39  19   12.28    3.46
 -12  38  18    2.70    1.60
  12 -38 -18    2.43    1.35
 -11  37  17   17.17    2.56
  11 -37 -17   18.73    1.82
 -10  36  16    5.94    2.09
  10 -36 -16    8.54    1.50
  -9  35  15   13.68    1.52
   9 -35 -15   13.31    1.55
  -8  34  14    9.26    1.84
   8 -34 -14   10.41    1.33
  -7  33  13   37.67    2.94
   7 -33 -13   39.78    2.07
  -6  32  12   48.15    3.46
   6 -32 -12   49.75    2.60
  -5  31  11   47.25    2.33
   5 -31 -11   45.18    2.28
  -4  30  10   37.11    1.96
   4 -30 -10   34.19    1.97
  -3  29   9   38.46    2.14
   3 -29  -9   42.12    2.26
  -2  28   8   45.09    2.85
   2 -28  -8   43.79    2.13
  -1  27   7   85.56    3.32
   1 -27  -7   82.26    3.61
   0  26   6   77.89    3.22
   0 -26  -6   77.95    3.19
   1  25   5  114.91    4.10
  -1 -25  -5  105.77    3.98
   2  24   4   90.17    4.84
   3  23   3  215.78    8.70
  -3 -23  -3  217.78    6.83
   4  22   2   30.03    1.74
  -4 -22  -2   25.19    1.27
   5  21   1  188.41    5.38
  -5 -21  -1  187.79    5.28
   6  20   0  104.84    3.24
  -6 -20   0  108.98    3.19
   7  19  -1  168.63    4.45
  -7 -19   1  176.34    4.94
   8  18  -2   93.29    4.45
  -8 -18   2   84.72    2.72
   9  17  -3  151.96    6.95
  -9 -17   3  150.37    5.85
  10  16  -4  274.09   10.85
 -10 -16   4  286.46    7.71
  11  15  -5  149.08    6.53
 -11 -15   5  148.08    4.34
  12  14  -6  116.06    3.59
 -12 -14   6  124.43    4.20
  13  13  -7  164.95    6.82
 -13 -13   7  165.07    5.23
  14  12  -8   60.36    2.85
 -14 -12   8   56.92    2.06
  15  11  -9   88.35    4.23
 -15 -11   9   88.53    2.77
  16  10 -10   65.07    2.23
 -16 -10  10   66.13    2.19
  17   9 -11  134.37    3.88
 -17  -9  11  132.63    3.98
  18   8 -12   90.89    2.75
 -18  -8  12   97.71    4.03
  19   7 -13   96.41    3.12
 -19  -7  13   97.74    5.03
  20   6 -14   33.38    1.27
 -20  -6  14   32.25    1.74
 -21  -5  15   30.18    1.27
 -22  -4  16   25.19    1.64
 -14  38  20   13.02    1.92
  14 -38 -20   12.06    1.69
 -13  37  19   46.53    3.66
  13 -37 -19   46.15    2.82
 -12  36  18   32.52    2.14
  12 -36 -18   33.23    2.16
 -11  35  17   21.26    2.56
  11 -35 -17   26.03    1.92
 -10  34  16    0.67    1.50
  10 -34 -16    0.71    1.35
  -9  33  15   18.08    1.48
   9 -33 -15   15.27    1.55
  -8  32  14   32.15    2.53
   8 -32 -14   34.90    2.04
  -7  31  13    6.88    1.23
   7 -31 -13    7.25    1.25
  -6  30  12  104.20    4.10
   6 -30 -12  110.11    4.07
  -5  29  11   13.56    1.25
   5 -29 -11   14.68    1.30
   4 -28 -10   95.90    4.32
  -3  27   9   19.53    1.40
   3 -27  -9   17.92    1.87
  -2  26   8  156.95    5.18
   2 -26  -8  158.44    5.25
  -1  25   7   33.87    1.54
   1 -25  -7   37.52    1.67
   0  24   6    1.42    0.67
   0 -24  -6    2.24    0.71
   1  23   5  365.48   10.29
  -1 -23  -5  356.11   10.00
   2  22   4   25.32    1.86
  -2 -22  -4   28.00    2.23
   3  21   3  666.12   23.52
  -3 -21  -3  659.63   17.85
   4  20   2  155.64    7.15
  -4 -20  -2  145.45    6.17
   5  19   1  366.17    9.36
  -5 -19  -1  372.04    9.70
   6  18   0   33.40    1.87
  -6 -18   0   36.27    1.47
   7  17  -1    9.16    1.08
  -7 -17   1    6.24    0.66
   8  16  -2  782.46   19.92
  -8 -16   2  773.45   19.80
   9  15  -3   36.37    1.33
  -9 -15   3   36.67    1.45
  10  14  -4  966.03   24.19
 -10 -14   4  869.03   34.57
  11  13  -5   27.82    1.54
 -11 -13   5   29.91    1.16
  12  12  -6  116.72    3.44
 -12 -12   6  114.81    3.56
  13  11  -7    1.35    0.32
 -13 -11   7    1.10    0.27
  14  10  -8   24.98    1.45
 -14 -10   8   24.44    0.98
  15   9  -9  277.82    7.81
 -15  -9   9  275.70   11.05
  16   8 -10    4.67    0.35
 -16  -8  10    4.84    0.34
  17   7 -11  304.26    8.60
 -17  -7  11  319.63   12.50
  18   6 -12    7.73    0.46
 -18  -6  12    8.57    0.47
  19   5 -13  125.02    3.69
 -19  -5  13  131.87    5.79
  20   4 -14   51.25    2.04
 -20  -4  14   52.82    2.95
  21   3 -15   39.47    2.18
 -21  -3  15   40.50    2.41
  22   2 -16   33.52    2.36
 -22  -2  16   38.53    2.68
 -15  37  21   22.18    1.91
  15 -37 -21   17.66    2.04
 -14  36  20    0.30    1.92
  14 -36 -20    1.50    1.33
 -13  35  19   19.30    2.53
  13 -35 -19   12.99    1.52
 -12  34  18   22.84    2.73
  12 -34 -18   17.97    1.77
 -11  33  17    0.27    1.11
  11 -33 -17   -0.10    1.05
 -10  32  16   61.17    2.85
  10 -32 -16   69.06    3.21
  -9  31  15    0.37    2.18
   9 -31 -15    0.44    1.28
  -8  30  14  136.37    4.62
   8 -30 -14  131.31    4.55
  -7  29  13    3.17    0.88
   7 -29 -13    3.44    0.94
  -6  28  12   86.42    3.05
   6 -28 -12   89.46    3.63
  -5  27  11   65.49    2.68
   5 -27 -11   67.14    2.88
  -4  26  10    5.63    0.83
   4 -26 -10    5.52    0.86
  -3  25   9  232.46    6.93
   3 -25  -9  217.53    6.76
  -2  24   8   47.17    1.92
   2 -24  -8   48.01    1.79
  -1  23   7  182.63    5.89
   1 -23  -7  184.75    5.84
   0  22   6   67.49    2.43
   0 -22  -6   67.21    2.36
   1  21   5  185.63    5.84
  -1 -21  -5  185.67    6.12
   2  20   4  143.69    4.15
  -2 -20  -4  148.38    5.92
   3  19   3   58.94    2.78
  -3 -19  -3   58.01    2.07
   4  18   2  403.08   11.17
  -4 -18  -2  392.86   10.63
   5  17   1   78.04    2.45
  -5 -17  -1   85.11    2.72
   6  16   0  399.64   10.56
  -6 -16   0  387.22    9.99
   7  15  -1    2.02    0.49
  -7 -15   1    2.31    0.47
   8  14  -2  586.52   15.20
  -8 -14   2  562.63   22.03
   9  13  -3   22.77    1.33
  -9 -13   3   21.64    1.13
  10  12  -4  164.98    4.86
 -10 -12   4  162.76    4.93
  11  11  -5  318.92   12.03
 -11 -11   5  306.23   12.23
  12  10  -6    3.58    0.44
 -12 -10   6    3.58    0.39
  13   9  -7  263.65    7.41
 -13  -9   7  270.43    7.61
  14   8  -8    3.46    0.34
 -14  -8   8    3.44    0.34
  15   7  -9  174.16    7.25
 -15  -7   9  174.53    5.09
  16   6 -10   24.90    1.45
 -16  -6  10   25.81    1.05
  17   5 -11   30.08    1.13
 -17  -5  11   31.34    1.74
  18   4 -12  142.80    6.09
 -18  -4  12  153.41    6.36
  19   3 -13   15.50    0.73
 -19  -3  13   16.30    0.71
  20   2 -14   61.35    3.04
 -20  -2  14   61.39    3.19
  21   1 -15    1.97    0.32
 -21  -1  15    2.53    0.27
  22   0 -16   38.90    2.26
 -22   0  16   39.34    2.31
  23  -1 -17    7.19    0.56
 -23   1  17    8.27    0.78
 -17  37  23   -0.32    1.32
  17 -37 -23    0.79    1.33
 -16  36  22    2.73    2.40
  16 -36 -22    1.18    1.25
 -15  35  21   12.97    1.67
  15 -35 -21   13.09    1.81
 -14  34  20   17.88    1.75
  14 -34 -20   19.28    1.67
 -13  33  19   24.83    1.92
  13 -33 -19   23.58    2.06
 -12  32  18   19.92    1.79
  12 -32 -18   18.34    1.62
 -11  31  17   29.34    2.04
  11 -31 -17   30.75    2.01
 -10  30  16    6.22    1.43
  10 -30 -16    7.29    1.23
  -9  29  15    6.11    1.05
   9 -29 -15    5.82    0.98
  -8  28  14   41.36    2.06
   8 -28 -14   39.93    1.86
  -7  27  13   65.03    2.58
   7 -27 -13   62.47    2.73
  -6  26  12  155.08    5.36
   6 -26 -12  150.68    7.49
  -5  25  11  189.07    5.72
   5 -25 -11  182.19    5.31
  -4  24  10  116.82    4.10
   4 -24 -10  115.96    3.95
  -3  23   9    2.85    0.66
   3 -23  -9    2.94    0.67
  -2  22   8   -0.12    0.56
   2 -22  -8   -0.20    0.61
  -1  21   7   63.07    2.88
   1 -21  -7   68.98    3.12
   0  20   6  104.10    3.34
   0 -20  -6  101.82    3.14
   1  19   5  369.31    9.75
  -1 -19  -5  357.35    9.35
   2  18   4  394.19   10.86
  -2 -18  -4  407.75   15.91
   3  17   3  153.39    5.90
  -3 -17  -3  135.73    4.15
   4  16   2   17.02    0.89
  -4 -16  -2   15.60    0.96
   5  15   1    2.97    0.52
  -5 -15  -1    3.10    0.49
   6  14   0  105.47    3.36
  -6 -14   0  113.24    3.37
   7  13  -1  111.54    3.37
  -7 -13   1  115.66    3.56
   8  12  -2  336.90    9.04
  -8 -12   2  325.02    8.82
   9  11  -3  346.84    9.40
  -9 -11   3  353.75    9.89
  10  10  -4  139.56    4.08
 -10 -10   4  138.99    4.37
  11   9  -5  286.66    8.15
 -11  -9   5  292.55   11.67
  12   8  -6    0.59    0.24
 -12  -8   6    1.43    0.39
  13   7  -7   98.86    2.88
 -13  -7   7  103.51    4.32
  14   6  -8   83.81    2.72
 -14  -6   8   82.41    2.53
  15   5  -9  205.96    8.01
 -15  -5   9  207.48    5.69
  16   4 -10  253.58   10.04
 -16  -4  10  255.13   10.21
  17   3 -11  268.68    7.57
 -17  -3  11  258.12   10.07
  18   2 -12  248.22   10.04
 -18  -2  12  238.01    8.91
  19   1 -13   12.25    0.98
 -19  -1  13   13.06    0.93
  20   0 -14    6.38    0.47
 -20   0  14    7.07    0.64
  21  -1 -15    2.24    0.32
 -21   1  15    2.63    0.46
 -22   2  16   37.21    2.23
  24  -4 -18   68.05    4.01
 -24   4  18   63.46    3.78
  26  -6 -20    1.97    0.39
  27  -7 -21    0.29    0.22
 -18  36  24    6.16    1.79
  18 -36 -24    4.18    1.20
 -17  35  23   17.44    2.50
  17 -35 -23   16.23    1.92
 -16  34  22    3.96    1.27
  16 -34 -22    4.93    1.37
 -15  33  21    3.09    2.09
  15 -33 -21    3.53    1.35
 -14  32  20    5.74    1.28
  14 -32 -20    8.25    1.47
 -13  31  19    7.61    1.87
  13 -31 -19    6.21    1.27
 -12  30  18   11.56    1.23
  12 -30 -18   10.44    1.30
 -11  29  17   10.04    1.20
  11 -29 -17    9.11    1.32
 -10  28  16   58.71    3.78
  10 -28 -16   49.33    2.38
  -9  27  15   17.38    1.25
   9 -27 -15   19.69    1.27
  -8  26  14   13.97    1.05
   8 -26 -14   14.04    1.23
  -7  25  13    0.54    0.84
   7 -25 -13    2.92    0.71
  -6  24  12    0.96    0.86
   6 -24 -12    0.15    0.79
  -5  23  11    1.96    0.66
   5 -23 -11    3.09    0.69
  -4  22  10    8.65    0.83
   4 -22 -10    7.07    0.71
  -3  21   9  133.47    5.57
   3 -21  -9  147.71    5.48
  -2  20   8   65.98    2.28
   2 -20  -8   66.63    2.40
  -1  19   7  175.63    5.13
   1 -19  -7  174.70    4.81
   0  18   6   38.56    1.59
   0 -18  -6   34.75    1.32
   1  17   5   73.08    2.40
  -1 -17  -5   78.48    2.43
   2  16   4   15.10    0.79
  -2 -16  -4   16.30    1.18
   3  15   3   24.55    1.37
  -3 -15  -3   21.86    1.40
   4  14   2  430.10   11.98
  -4 -14  -2  420.54   16.35
   5  13   1  203.87    5.70
  -5 -13  -1  209.10    5.72
   6  12   0  367.92   10.09
  -6 -12   0  360.50    9.70
   7  11  -1   30.18    1.74
  -7 -11   1   31.36    1.27
   8  10  -2    1.86    0.32
  -8 -10   2    1.84    0.34
   9   9  -3  252.32   10.04
  -9  -9   3  251.03    7.39
  10   8  -4   30.75    1.25
 -10  -8   4   31.16    1.25
  11   7  -5  134.87    6.02
 -11  -7   5  135.46    5.97
  12   6  -6  152.82    6.12
 -12  -6   6  153.04    4.42
  13   5  -7  234.23    6.46
 -13  -5   7  235.35    8.77
  14   4  -8  104.32    3.04
 -14  -4   8  108.69    3.09
  15   3  -9   32.63    1.99
 -15  -3   9   34.11    1.69
  16   2 -10    4.49    0.47
 -16  -2  10    5.04    0.35
  17   1 -11    7.42    0.56
 -17  -1  11    8.08    0.57
  18   0 -12   14.27    0.98
 -18   0  12   12.52    0.81
  19  -1 -13   12.53    1.10
 -19   1  13   13.87    1.23
  20  -2 -14   64.49    3.29
 -20   2  14   69.86    3.90
  21  -3 -15   40.79    1.65
 -21   3  15   42.14    2.24
  22  -4 -16   26.86    1.69
 -22   4  16   24.63    1.15
  23  -5 -17    1.67    0.27
 -23   5  17    1.99    0.39
  24  -6 -18    2.26    0.35
 -24   6  18    1.48    0.44
  25  -7 -19    2.88    0.35
 -25   7  19    3.04    0.54
 -26   8  20   18.22    1.47
  27  -9 -21   46.02    2.36
  28 -10 -22   15.45    1.27
  29 -11 -23   10.27    0.61
 -19  35  25    3.04    2.72
  19 -35 -25    3.71    1.59
 -18  34  24    0.35    1.50
  18 -34 -24    0.35    1.18
 -17  33  23    0.07    1.87
  17 -33 -23   -0.35    1.03
 -16  32  22   16.31    1.59
  16 -32 -22   16.79    1.52
 -15  31  21    1.11    0.89
  15 -31 -21    0.22    0.94
 -14  30  20   16.67    1.50
  14 -30 -20   18.81    1.42
 -13  29  19    0.44    0.94
  13 -29 -19   -0.56    1.03
 -12  28  18   -0.64    0.79
  12 -28 -18    0.54    0.91
 -11  27  17    4.35    1.10
  11 -27 -17    3.91    1.05
 -10  26  16    4.93    0.96
  10 -26 -16    5.77    0.86
  -9  25  15   38.78    1.84
   9 -25 -15   37.62    2.87
  -8  24  14    0.83    1.35
   8 -24 -14   -0.07    0.89
  -7  23  13   51.55    2.09
   7 -23 -13   50.14    2.21
  -6  22  12    1.86    0.69
   6 -22 -12    1.50    0.57
  -5  21  11   11.76    1.00
   5 -21 -11   15.18    1.00
  -4  20  10   12.69    1.65
   4 -20 -10   14.14    0.94
  -3  19   9   33.18    1.89
   3 -19  -9   37.65    1.45
  -2  18   8   94.20    4.54
   2 -18  -8   86.66    2.87
  -1  17   7    6.92    0.98
   1 -17  -7    7.20    0.61
   0  16   6  387.74    9.99
   0 -16  -6  390.09   10.09
   1  15   5    2.67    0.46
  -1 -15  -5    4.47    0.54
   2  14   4  413.89   11.15
  -2 -14  -4  420.20   17.88
   3  13   3   92.41    4.22
  -3 -13  -3   90.94    4.15
   4  12   2  159.47    4.62
  -4 -12  -2  161.15    4.66
   5  11   1   93.74    4.17
  -5 -11  -1   89.49    2.88
   6  10   0   86.74    2.94
  -6 -10   0   88.48    2.88
   7   9  -1  459.96   16.75
  -7  -9   1  477.54   12.75
   8   8  -2  339.06   12.57
  -8  -8   2  355.29    9.38
   9   7  -3  335.67   13.14
  -9  -7   3  335.47    8.86
  10   6  -4  411.67   11.35
 -10  -6   4  420.17   11.62
  11   5  -5   30.43    1.10
 -11  -5   5   30.11    1.18
  12   4  -6  173.45    7.14
 -12  -4   6  173.70    5.18
  13   3  -7   43.44    1.57
 -13  -3   7   41.80    1.37
  14   2  -8  536.57   13.73
 -14  -2   8  507.15   18.25
  15   1  -9    9.08    0.64
 -15  -1   9    8.86    0.59
  16   0 -10  483.07   12.47
 -16   0  10  487.32   12.64
  17  -1 -11    8.62    0.62
 -17   1  11    8.96    0.73
  18  -2 -12  259.11   10.90
 -18   2  12  263.10   10.81
  19  -3 -13   16.09    0.78
 -19   3  13   18.15    1.15
  20  -4 -14   53.91    2.72
 -20   4  14   54.40    2.58
  21  -5 -15   29.61    1.65
 -21   5  15   30.82    1.28
  22  -6 -16    0.91    0.37
 -22   6  16    1.38    0.34
  23  -7 -17   40.94    1.62
 -23   7  17   44.18    2.34
  24  -8 -18    1.28    0.34
  25  -9 -19   24.02    1.55
 -25   9  19   27.50    1.37
  26 -10 -20   -0.05    0.39
 -26  10  20    0.20    0.57
  27 -11 -21    0.27    0.57
 -27  11  21    0.19    0.52
  28 -12 -22    8.15    0.62
 -28  12  22    9.33    0.89
  29 -13 -23    3.07    0.67
 -29  13  23    3.42    0.56
  30 -14 -24    6.41    0.56
 -19  33  25   11.00    2.26
  19 -33 -25   10.27    1.48
 -18  32  24   25.51    2.92
  18 -32 -24   22.37    2.16
 -17  31  23    5.48    1.48
  17 -31 -23    3.26    1.23
  16 -30 -22    6.06    1.23
 -15  29  21    0.83    0.79
  15 -29 -21    0.07    0.88
 -14  28  20    1.21    1.27
  14 -28 -20    1.00    1.00
 -13  27  19   49.34    3.24
  13 -27 -19   45.04    2.01
 -12  26  18   51.08    3.48
  12 -26 -18   48.89    2.26
 -11  25  17  105.27    3.64
  11 -25 -17  112.87    3.51
 -10  24  16   17.38    1.15
  10 -24 -16   18.29    1.27
  -9  23  15   96.39    5.09
   9 -23 -15   92.44    4.27
  -8  22  14    2.13    0.73
   8 -22 -14    1.38    0.61
  -7  21  13    7.14    0.88
   7 -21 -13    6.76    0.83
  -6  20  12  158.52    4.91
   6 -20 -12  154.64    4.57
  -5  19  11  263.45    9.60
   5 -19 -11  278.85    7.27
  -4  18  10  629.15   16.08
   4 -18 -10  620.17   15.50
  -3  17   9  150.49    4.54
   3 -17  -9  149.11    4.35
  -2  16   8  766.68   19.00
   2 -16  -8  731.65   18.81
  -1  15   7    1.69    0.39
   1 -15  -7    2.14    0.42
   0  14   6  107.34    3.44
   0 -14  -6  110.82    3.44
   1  13   5  197.61    5.62
  -1 -13  -5  200.61    5.77
   2  12   4  153.41    4.44
  -2 -12  -4  166.38    4.74
   3  11   3  816.23   29.54
  -3 -11  -3  820.07   29.77
   4  10   2    5.45    0.42
  -4 -10  -2    4.91    0.62
   5   9   1  653.73   16.43
  -5  -9  -1  677.75   17.75
   6   8   0  371.80   13.48
  -6  -8   0  375.09   10.17
   7   7  -1   88.72    2.68
  -7  -7   1   85.31    2.73
   8   6  -2  220.18    6.14
  -8  -6   2  220.03    6.51
   9   5  -3   68.52    2.29
  -9  -5   3   70.19    2.40
  10   4  -4 1474.78   35.61
 -10  -4   4 1471.25   50.32
  11   3  -5  537.24   18.93
 -11  -3   5  537.07   13.39
  12   2  -6 1120.17   27.19
 -12  -2   6 1130.03   27.89
  13   1  -7  101.39    4.61
 -13  -1   7  103.68    4.47
  14   0  -8  495.91   18.40
 -14   0   8  471.15   12.26
  15  -1  -9    9.33    0.51
 -15   1   9    8.84    0.47
  16  -2 -10    4.76    0.37
 -16   2  10    4.42    0.30
  17  -3 -11  274.97   11.20
 -17   3  11  270.77    7.44
  18  -4 -12  146.43    4.72
 -18   4  12  156.45    6.58
  19  -5 -13  132.68    4.15
 -19   5  13  127.25    3.85
  20  -6 -14   33.79    1.30
 -20   6  14   32.76    1.13
  21  -7 -15   28.56    1.70
 -21   7  15   30.97    1.97
  22  -8 -16   10.41    0.67
 -22   8  16    9.99    1.03
  23  -9 -17    3.51    0.49
 -23   9  17    3.71    0.67
  24 -10 -18   69.15    2.40
 -24  10  18   67.58    3.68
  25 -11 -19   44.30    2.16
 -25  11  19   43.19    1.74
  26 -12 -20   42.93    1.84
 -26  12  20   37.35    2.26
  27 -13 -21   23.38    1.15
 -27  13  21   24.95    1.89
  28 -14 -22   17.71    1.60
 -28  14  22   11.91    1.55
  29 -15 -23   -0.07    0.47
 -29  15  23    0.25    0.71
  30 -16 -24    2.70    0.84
 -30  16  24    2.58    0.49
 -20  32  26    5.31    1.13
  20 -32 -26    4.89    1.15
 -19  31  25    4.49    1.03
  19 -31 -25    4.07    1.10
 -18  30  24   12.16    2.45
  18 -30 -24   14.10    1.62
 -17  29  23   11.02    1.28
  17 -29 -23    8.43    1.30
 -16  28  22   15.15    2.07
  16 -28 -22   15.10    1.32
 -15  27  21    7.20    1.06
  15 -27 -21    6.98    1.08
 -14  26  20   16.45    1.35
  14 -26 -20   14.71    1.11
 -13  25  19    5.42    0.93
  13 -25 -19    4.50    0.81
 -12  24  18   42.48    2.87
  12 -24 -18   37.23    1.77
 -11  23  17   51.25    2.58
  11 -23 -17   45.08    1.81
 -10  22  16   40.17    1.81
  10 -22 -16   39.66    2.13
  -9  21  15   84.87    3.48
   9 -21 -15   89.31    3.10
  -8  20  14   20.24    1.35
   8 -20 -14   19.99    1.25
  -7  19  13  118.85    3.66
   7 -19 -13  113.65    3.46
  -6  18  12   10.21    0.71
   6 -18 -12    9.55    0.67
  -5  17  11   36.02    1.77
   5 -17 -11   34.57    1.48
  -4  16  10  293.75    7.83
   4 -16 -10  284.05    7.88
  -3  15   9   37.30    1.57
   3 -15  -9   36.37    1.47
  -2  14   8  556.89   19.75
   2 -14  -8  582.64   14.59
  -1  13   7  112.72    3.36
   1 -13  -7  113.46    3.54
   0  12   6  369.42    9.62
   0 -12  -6  376.54   10.12
   1  11   5   94.40    2.97
  -1 -11  -5   87.96    2.72
   2  10   4    4.39    0.47
  -2 -10  -4    5.09    0.47
   3   9   3  185.01    7.89
  -3  -9  -3  187.10    7.68
   4   8   2  228.87    6.49
  -4  -8  -2  237.17    7.07
   5   7   1  347.38    9.33
  -5  -7  -1  353.50    9.33
   6   6   0  856.70   21.69
  -6  -6   0  876.22   22.12
   7   5  -1  353.33    9.38
  -7  -5   1  341.96    9.53
   8   4  -2  231.18    6.48
  -8  -4   2  236.68    9.33
   9   3  -3  178.90    5.03
  -9  -3   3  177.42    5.38
  10   2  -4    4.28    0.37
 -10  -2   4    4.74    0.35
  11   1  -5   82.96    2.60
 -11  -1   5   81.55    3.64
  12   0  -6  342.57   12.97
 -12   0   6  351.83    9.43
  13  -1  -7  109.84    4.77
 -13   1   7  104.88    2.97
  14  -2  -8  541.76   13.66
 -14   2   8  521.99   19.13
  15  -3  -9   34.51    1.67
 -15   3   9   33.74    1.27
  16  -4 -10  245.06    6.55
 -16   4  10  259.62    7.14
  17  -5 -11   30.20    1.16
 -17   5  11   33.44    1.82
  18  -6 -12    8.77    0.51
 -18   6  12    8.38    0.83
  19  -7 -13  101.69    4.57
 -19   7  13   98.87    3.34
  20  -8 -14   19.32    0.86
 -20   8  14   19.55    0.93
  21  -9 -15   78.27    3.85
 -21   9  15   79.15    2.68
  22 -10 -16   35.26    1.42
 -22  10  16   35.36    2.06
  23 -11 -17   41.18    1.48
 -23  11  17   41.03    1.69
  24 -12 -18   29.76    1.30
 -24  12  18   30.72    1.45
  25 -13 -19    3.71    0.54
 -25  13  19    3.32    0.93
  26 -14 -20   10.48    0.79
 -26  14  20   10.70    1.08
  27 -15 -21    3.26    0.59
 -27  15  21    3.29    0.71
  28 -16 -22    7.32    0.74
 -28  16  22    7.42    0.78
  29 -17 -23    4.44    0.62
 -29  17  23    3.98    0.67
  30 -18 -24    5.47    0.64
 -30  18  24    6.85    1.01
 -20  30  26   22.01    2.40
  20 -30 -26   24.06    1.81
 -19  29  25    3.51    1.25
  19 -29 -25    4.71    1.08
 -18  28  24   18.91    1.67
  18 -28 -24   22.93    1.99
 -17  27  23    2.55    1.10
  17 -27 -23    3.17    1.01
  16 -26 -22    8.97    1.23
 -15  25  21   35.29    1.81
  15 -25 -21   35.61    2.13
 -14  24  20   12.57    1.08
  14 -24 -20   10.83    1.05
 -13  23  19   75.69    2.68
  13 -23 -19   77.90    2.85
 -12  22  18   14.15    1.11
  12 -22 -18   12.03    1.05
 -11  21  17  149.51    4.49
  11 -21 -17  159.52    5.40
 -10  20  16   14.66    1.99
  10 -20 -16   15.94    1.33
   9 -19 -15   73.97    2.51
  -8  18  14   41.30    1.69
   8 -18 -14   45.13    1.74
  -7  17  13   26.50    1.20
   7 -17 -13   29.50    1.16
  -6  16  12  310.72   12.01
   6 -16 -12  293.04    7.88
  -5  15  11  132.90    5.82
   5 -15 -11  149.75    4.50
  -4  14  10  917.78   31.88
   4 -14 -10  949.56   23.43
  -3  13   9   21.14    1.10
   3 -13  -9   23.99    1.00
  -2  12   8  330.52    9.58
   2 -12  -8  324.74    8.84
  -1  11   7   29.81    1.20
   1 -11  -7   28.83    1.08
   0  10   6   90.44    2.95
   0 -10  -6   88.90    2.87
   1   9   5  691.28   17.83
  -1  -9  -5  621.35   16.43
   2   8   4  238.67    9.99
  -2  -8  -4  243.24    6.58
   3   7   3  913.70   32.96
   4   6   2   74.12    2.45
  -4  -6  -2   71.05    3.37
   5   5   1  745.76   18.39
  -5  -5  -1  758.99   19.45
   6   4   0   27.63    1.01
  -6  -4   0   26.91    1.03
   7   3  -1    0.07    0.24
  -7  -3   1    0.10    0.17
   8   2  -2  587.28   20.18
  -8  -2   2  580.63   14.59
   9   1  -3   80.26    2.48
  -9  -1   3   81.19    2.43
  10   0  -4  583.09   14.90
 -10   0   4  587.65   15.15
  11  -1  -5   82.74    3.46
 -11   1   5   94.40    4.08
  12  -2  -6 1087.24   26.16
 -12   2   6 1111.14   39.12
  13  -3  -7   44.05    1.50
 -13   3   7   42.95    1.54
  14  -4  -8  111.47    3.48
 -14   4   8  111.52    3.21
  15  -5  -9  215.56    5.85
 -15   5   9  209.67    6.02
  16  -6 -10   26.38    1.08
 -16   6  10   28.44    1.15
  17  -7 -11  307.23    8.94
 -17   7  11  311.82   11.52
  18  -8 -12   99.53    3.17
 -18   8  12  101.05    3.02
  19  -9 -13  234.06    7.00
 -19   9  13  250.22    9.73
  20 -10 -14    0.76    0.35
 -20  10  14    0.67    0.39
  21 -11 -15   52.94    1.91
 -21  11  15   54.74    2.07
  22 -12 -16   41.53    2.43
 -22  12  16   39.71    2.34
  23 -13 -17    4.57    0.56
 -23  13  17    4.76    0.57
  24 -14 -18   74.87    2.63
 -24  14  18   78.88    3.69
  25 -15 -19   25.56    1.33
 -25  15  19   28.16    1.92
  26 -16 -20   37.53    1.70
 -26  16  20   36.44    1.54
  27 -17 -21    2.01    0.52
 -27  17  21    1.52    0.52
  28 -18 -22   24.88    1.32
 -28  18  22   26.11    1.99
  29 -19 -23    1.52    1.10
 -29  19  23    1.01    0.69
  30 -20 -24   -0.12    1.08
 -30  20  24    0.54    1.06
 -21  29  27    0.67    1.42
  21 -29 -27    1.40    1.20
 -20  28  26   10.54    1.86
  20 -28 -26    9.92    1.28
 -19  27  25   20.60    1.40
  19 -27 -25   18.78    1.48
 -18  26  24    1.08    1.11
  18 -26 -24    0.49    0.88
 -17  25  23   36.84    2.99
  17 -25 -23   40.66    1.96
 -16  24  22    0.40    0.89
  16 -24 -22   -0.25    0.67
 -15  23  21   41.16    2.88
  15 -23 -21   43.25    2.07
 -14  22  20    7.79    0.86
  14 -22 -20    7.64    0.83
 -13  21  19   38.93    1.97
  13 -21 -19   43.19    1.69
 -12  20  18   55.25    2.41
  12 -20 -18   49.07    2.11
 -11  19  17   28.16    1.42
  11 -19 -17   29.96    1.42
 -10  18  16   53.53    3.19
  10 -18 -16   51.99    2.06
  -9  17  15   39.61    1.89
   9 -17 -15   42.46    2.31
  -8  16  14   43.91    1.60
   8 -16 -14   46.27    1.69
  -7  15  13    9.62    0.71
   7 -15 -13   12.08    0.73
  -6  14  12  121.14    3.69
   6 -14 -12  126.99    5.53
  -5  13  11   28.76    1.23
   5 -13 -11   29.37    1.16
  -4  12  10  161.98    4.55
   4 -12 -10  165.62    4.55
  -3  11   9  343.65    9.24
   3 -11  -9  346.94    9.18
  -2  10   8    1.27    0.44
   2 -10  -8    1.69    0.34
  -1   9   7  479.53   12.42
   1  -9  -7  482.26   12.30
   0   8   6  368.80    9.90
   0  -8  -6  374.76    9.97
   1   7   5  347.19    9.43
  -1  -7  -5  351.98    9.38
   2   6   4   77.50    2.55
  -2  -6  -4   82.32    2.50
   3   5   3   38.09    1.84
  -3  -5  -3   39.53    1.89
   4   4   2 1389.50   32.49
  -4  -4  -2 1370.05   32.52
  -5  -3  -1    1.89    0.22
   6   2   0  344.49   12.82
  -6  -2   0  349.43    9.09
   7   1  -1    2.07    0.20
  -7  -1   1    2.06    0.19
   8   0  -2    1.84    0.27
  -8   0   2    1.82    0.20
   9  -1  -3   75.49    2.28
  -9   1   3   81.13    2.50
  10  -2  -4    5.21    0.30
 -10   2   4    5.15    0.32
  11  -3  -5  529.90   13.93
 -11   3   5  557.54   14.31
  12  -4  -6  171.83    4.77
 -12   4   6  173.67    4.99
  13  -5  -7  239.04    6.56
 -13   5   7  244.00    6.66
  14  -6  -8   83.79    3.00
  15  -7  -9  177.45    4.94
 -15   7   9  177.92    7.68
  16  -8 -10    5.21    0.42
 -16   8  10    5.04    0.42
  17  -9 -11  134.58    4.10
 -17   9  11  138.21    4.03
  18 -10 -12   34.26    2.13
 -18  10  12   35.92    1.43
  19 -11 -13   52.84    2.29
 -19  11  13   53.90    2.53
  20 -12 -14  106.43    3.85
 -20  12  14  123.01    4.20
  21 -13 -15   12.52    0.78
 -21  13  15   11.29    1.11
  22 -14 -16   97.18    3.29
 -22  14  16   96.92    3.21
  23 -15 -17    2.18    0.59
 -23  15  17    2.85    0.56
  24 -16 -18   26.32    1.30
 -24  16  18   24.31    1.27
  25 -17 -19    9.16    0.94
 -25  17  19   10.05    0.88
  26 -18 -20    0.59    0.51
 -26  18  20    0.39    0.52
  27 -19 -21   28.27    1.37
 -27  19  21   31.51    2.07
  28 -20 -22    2.28    0.71
 -28  20  22    1.69    0.86
  29 -21 -23    9.99    0.88
 -29  21  23   11.56    1.01
 -21  27  27    3.83    1.15
  21 -27 -27    4.01    1.32
 -20  26  26   28.29    2.55
  20 -26 -26   27.68    1.69
 -19  25  25   21.02    1.79
  19 -25 -25   19.03    1.52
 -18  24  24    5.95    1.43
  18 -24 -24    5.69    1.50
 -17  23  23    8.70    1.28
  17 -23 -23   10.90    0.94
 -16  22  22    8.27    0.89
  16 -22 -22   11.74    0.98
 -15  21  21   39.00    2.38
  15 -21 -21   35.54    1.65
 -14  20  20   80.82    3.53
  14 -20 -20   72.71    2.77
 -13  19  19  130.60    4.20
  13 -19 -19  127.08    5.13
 -12  18  18  130.10    4.18
  12 -18 -18  123.84    5.77
 -11  17  17   46.46    1.94
  11 -17 -17   49.09    1.86
 -10  16  16   33.89    2.07
  10 -16 -16   31.51    1.43
  -9  15  15    5.65    0.69
   9 -15 -15    6.02    0.86
  -8  14  14    0.15    0.37
   8 -14 -14    0.42    0.35
  -7  13  13  170.03    4.98
   7 -13 -13  163.06    4.57
  -6  12  12  120.84    3.81
   6 -12 -12  115.51    3.58
  -5  11  11  311.85    8.43
   5 -11 -11  313.43    8.43
  -4  10  10  136.93    4.47
   4 -10 -10  137.11    6.41
  -3   9   9  232.82    8.70
   3  -9  -9  246.13    6.93
  -2   8   8  346.60    9.04
   2  -8  -8  353.87    9.28
  -1   7   7   90.39    2.92
   1  -7  -7   87.62    2.67
   0   6   6  859.43   21.61
   0  -6  -6  857.29   21.22
   1   5   5  771.04   19.21
  -1  -5  -5  738.24   17.88
   2   4   4 1358.18   32.52
  -2  -4  -4 1346.08   32.25
   3   3   3 2903.01   93.05
  -3  -3  -3 2908.01   94.45
   4   2   2  920.82   31.75
  -4  -2  -2  919.66   31.17
   5   1   1   12.47    0.51
  -5  -1  -1   12.30    0.69
   6   0   0  179.47    6.56
  -6   0   0  178.29    7.12
   7  -1  -1    2.36    0.20
  -7   1   1    2.06    0.20
   8  -2  -2  579.80   14.76
  -8   2   2  549.83   20.04
   9  -3  -3  169.67    4.69
  -9   3   3  172.63    7.41
  10  -4  -4 1440.43   48.80
 -10   4   4 1465.77   35.75
  11  -5  -5   30.57    1.16
 -11   5   5   30.15    1.81
  12  -6  -6  155.32    4.69
 -12   6   6  143.86    6.24
  13  -7  -7   96.76    2.99
 -13   7   7  107.73    3.32
  14  -8  -8    3.69    0.42
 -14   8   8    3.86    0.37
  15  -9  -9  271.04    7.24
 -15   9   9  280.83    8.32
  16 -10 -10   66.92    2.24
 -16  10  10   66.99    2.21
  17 -11 -11  302.76   12.15
 -17  11  11  312.86    8.38
  18 -12 -12   34.82    2.45
 -18  12  12   33.38    1.50
  19 -13 -13  134.20    4.27
 -19  13  13  133.50    6.01
  20 -14 -14    4.23    0.57
 -20  14  14    3.56    0.57
  21 -15 -15    0.47    0.51
 -21  15  15    0.25    0.69
  22 -16 -16   58.91    2.33
 -22  16  16   58.49    2.36
  23 -17 -17   30.72    2.18
 -23  17  17   30.77    1.57
  24 -18 -18   75.37    3.51
 -24  18  18   67.63    2.70
  25 -19 -19   42.68    2.40
 -25  19  19   42.75    2.19
  26 -20 -20   56.23    2.63
 -26  20  20   57.49    2.85
  27 -21 -21    0.32    0.73
 -27  21  21    0.07    1.10
  28 -22 -22    0.62    0.98
 -28  22  22    0.83    0.86
  29 -23 -23    4.07    1.28
 -29  23  23    3.69    0.78
 -22  26  28   -0.07    0.78
  22 -26 -28    0.05    1.01
 -21  25  27    7.12    1.40
  21 -25 -27    5.94    1.03
 -20  24  26    2.24    0.67
  20 -24 -26    2.92    0.71
 -19  23  25    1.91    0.78
  19 -23 -25    2.31    0.67
 -18  22  24    9.67    1.30
  18 -22 -24   11.29    1.01
 -17  21  23   18.13    1.21
  17 -21 -23   18.62    1.32
 -16  20  22   12.20    1.01
  16 -20 -22   14.39    1.27
 -15  19  21    8.20    1.10
  15 -19 -21    9.78    0.81
 -14  18  20    3.31    1.03
  14 -18 -20    1.18    0.73
 -13  17  19    3.69    0.62
  13 -17 -19    4.23    0.56
 -12  16  18   -0.25    0.88
  12 -16 -18    0.08    0.47
 -11  15  17    6.63    0.62
  11 -15 -17    7.89    0.89
 -10  14  16   33.74    1.42
  10 -14 -16   30.06    1.37
  -9  13  15   55.25    3.02
   9 -13 -15   57.90    1.91
  -8  12  14   58.28    2.87
   8 -12 -14   57.20    2.21
  -7  11  13    1.65    0.46
   7 -11 -13    1.52    0.35
  -6  10  12    3.44    0.52
   6 -10 -12    3.46    0.40
  -5   9  11  288.47    8.06
   5  -9 -11  296.36    7.93
  -4   8  10   31.73    1.69
   4  -8 -10   31.98    1.16
  -3   7   9  333.59    8.99
   3  -7  -9  335.85    8.77
  -2   6   8  211.51    8.52
   2  -6  -8  215.14    5.95
  -1   5   7  337.02    9.31
   1  -5  -7  345.72   12.58
   0   4   6   25.39    1.21
   0  -4  -6   26.32    0.98
   1   3   5    1.37    0.20
  -1  -3  -5    1.84    0.22
   2   2   4  881.99   21.61
  -2  -2  -4  879.89   20.70
   3   1   3  871.37   29.76
  -3  -1  -3  882.88   29.71
   4   0   2  101.00    3.88
  -4   0  -2  105.11    4.12
   5  -1   1   13.21    0.49
  -5   1  -1   13.28    0.73
   6  -2   0  354.07    8.91
  -6   2   0  337.51   13.77
   7  -3  -1    0.27    0.20
  -7   3   1    0.13    0.17
   8  -4  -2  235.94    6.48
  -8   4   2  239.65   10.09
   9  -5  -3   66.40    2.09
  -9   5   3   68.49    2.29
  10  -6  -4  441.41   16.38
 -10   6   4  427.61   11.37
  11  -7  -5  136.78    5.75
 -11   7   5  136.19    4.28
  12  -8  -6    0.30    0.29
 -12   8   6    0.66    0.29
  13  -9  -7  267.90    7.05
 -13   9   7  261.07    7.37
  14 -10  -8   29.83    1.16
 -14  10   8   26.32    1.27
  15 -11  -9   88.19    4.45
 -15  11   9   88.70    3.07
  16 -12 -10   21.32    1.20
 -16  12  10   21.17    1.05
  17 -13 -11    0.46    0.88
 -17  13  11    0.12    0.71
  18 -14 -12   86.84    4.08
 -18  14  12   84.48    2.77
  19 -15 -13    4.74    0.59
 -19  15  13    4.32    0.64
  20 -16 -14   71.58    2.94
 -20  16  14   73.52    2.70
  21 -17 -15   12.87    1.08
 -21  17  15   11.07    0.91
  22 -18 -16   32.24    1.42
 -22  18  16   31.66    1.99
  23 -19 -17   -0.46    0.64
 -23  19  17   -0.54    0.59
  24 -20 -18    1.60    0.67
 -24  20  18    0.79    0.62
  25 -21 -19   -0.02    0.78
 -25  21  19    0.17    1.38
  26 -22 -20    7.83    1.03
 -26  22  20    6.66    1.23
  27 -23 -21    5.26    0.93
 -27  23  21    4.72    1.28
  28 -24 -22    0.54    1.06
 -28  24  22    1.91    1.59
  29 -25 -23    4.12    0.91
 -29  25  23    3.56    1.62
 -22  24  28   -0.49    1.37
  22 -24 -28    0.83    0.94
 -21  23  27    4.96    0.83
  21 -23 -27    4.88    0.89
 -20  22  26    5.48    1.00
  20 -22 -26    5.55    0.81
 -19  21  25    0.52    0.79
  19 -21 -25    0.47    0.83
 -18  20  24    1.25    1.30
  18 -20 -24    1.30    0.66
 -17  19  23   -0.44    0.73
  17 -19 -23    0.37    0.57
  16 -18 -22   33.32    1.54
 -15  17  21   11.02    1.20
  15 -17 -21   12.50    0.86
  14 -16 -20   76.49    2.72
 -13  15  19    4.35    0.98
  13 -15 -19    4.30    0.51
 -12  14  18   79.62    4.07
  12 -14 -18   79.35    2.85
  11 -13 -17   -0.12    0.49
 -10  12  16   19.50    1.30
  10 -12 -16   22.44    1.52
  -9  11  15   80.75    2.56
   9 -11 -15   88.23    2.83
  -8  10  14   23.43    1.01
   8 -10 -14   26.15    1.00
  -7   9  13  276.05    7.79
   7  -9 -13  271.04    7.42
  -6   8  12    0.61    0.44
   6  -8 -12    0.93    0.40
  -5   7  11  135.29    5.42
   5  -7 -11  136.07    3.96
  -4   6  10  409.30   15.13
   4  -6 -10  417.99   11.13
  -3   5   9   66.97    2.19
   3  -5  -9   68.25    2.19
  -2   4   8  237.32    6.39
   2  -4  -8  236.64    6.68
  -1   3   7    0.46    0.20
   1  -3  -7    0.15    0.13
   0   2   6  352.71    9.06
   0  -2  -6  347.53    8.54
   1   1   5   11.96    0.49
  -1  -1  -5   12.23    0.44
   2   0   4  102.68    2.85
  -2   0  -4   99.66    2.70
   3  -1   3  845.99   20.04
  -3   1  -3  823.57   19.10
   4  -2   2  878.02   29.94
  -4   2  -2  864.39   30.13
   5  -3   1    1.65    0.29
  -5   3  -1    1.43    0.20
   6  -4   0   28.02    1.00
  -6   4   0   27.78    1.18
   7  -5  -1  355.89   13.60
  -7   5   1  357.13   10.00
   8  -6  -2  237.42    6.61
  -8   6   2  223.66    6.56
   9  -7  -3  342.18    9.19
  -9   7   3  325.18    8.70
  10  -8  -4   30.96    1.11
 -10   8   4   33.79    1.30
  11  -9  -5  277.30   10.93
 -11   9   5  291.59   12.69
  12 -10  -6    3.46    0.49
 -12  10   6    2.73    0.78
  13 -11  -7    1.30    0.52
 -13  11   7    1.82    0.76
  14 -12  -8   57.90    2.34
  15 -13  -9   60.17    2.18
 -15  13   9   57.34    2.07
  16 -14 -10   33.01    2.04
 -16  14  10   35.29    1.43
  17 -15 -11    7.27    0.78
 -17  15  11    7.37    0.84
  18 -16 -12   -0.08    0.46
 -18  16  12   -0.05    0.52
  19 -17 -13    3.73    0.67
 -19  17  13    4.37    0.81
  20 -18 -14    1.92    0.59
 -20  18  14    2.60    0.64
  21 -19 -15   11.76    0.96
 -21  19  15   13.11    0.96
  22 -20 -16   15.72    1.08
 -22  20  16   16.35    1.60
  23 -21 -17   21.17    2.13
 -23  21  17   20.95    1.59
  24 -22 -18   13.44    1.06
 -24  22  18   13.12    1.06
  25 -23 -19    2.67    0.76
 -25  23  19    1.47    0.98
  26 -24 -20    3.05    0.84
 -26  24  20    3.14    0.91
  27 -25 -21    7.37    0.96
 -27  25  21    8.10    1.06
  28 -26 -22   -0.19    0.78
 -28  26  22    0.22    0.79
 -23  23  29    2.60    0.79
  23 -23 -29    2.06    0.67
 -22  22  28    0.32    0.76
  22 -22 -28    0.20    0.57
 -21  21  27    0.15    0.73
  21 -21 -27   -0.24    0.76
  20 -20 -26   48.75    2.38
 -19  19  25   33.28    2.14
  19 -19 -25   33.17    1.74
 -18  18  24   61.56    4.08
  18 -18 -24   60.17    2.63
 -17  17  23   31.39    1.94
  17 -17 -23   31.19    1.48
 -16  16  22   59.58    2.21
  16 -16 -22   58.13    2.16
 -15  15  21    1.01    0.84
  15 -15 -21    0.47    0.49
 -14  14  20    5.65    0.61
  14 -14 -20    4.99    0.52
 -13  13  19  137.08    4.12
  13 -13 -19  143.56    4.08
 -12  12  18   33.37    2.04
  12 -12 -18   32.71    1.47
 -11  11  17  306.94    8.67
  11 -11 -17  310.25    8.30
 -10  10  16   66.04    2.18
  10 -10 -16   67.07    2.13
  -9   9  15  271.87    7.44
   9  -9 -15  272.56    7.14
  -8   8  14    3.26    0.40
   8  -8 -14    3.41    0.30
  -7   7  13   99.95    4.03
   7  -7 -13   99.23    3.04
  -6   6  12  151.50    4.61
   6  -6 -12  152.82    4.18
  -5   5  11   28.64    1.01
   5  -5 -11   28.64    1.00
  -4   4  10 1463.66   35.24
   4  -4 -10 1472.80   34.89
  -3   3   9  171.24    4.88
   3  -3  -9  182.38    7.30
  -2   2   8  565.06   19.60
   2  -2  -8  582.84   14.39
  -1   1   7    2.04    0.22
   1  -1  -7    1.96    0.15
   0   0   6  177.58    6.71
   0   0  -6  177.82    4.52
   1  -1   5   12.75    0.46
  -1   1  -5   11.94    0.44
   2  -2   4  917.21   30.38
  -2   2  -4  899.95   21.17
   3  -3   3 2925.28   66.89
  -3   3  -3 2804.40   64.27
   4  -4   2 1358.23   45.97
  -4   4  -2 1404.30   46.54
   5  -5   1  762.55   19.01
  -5   5  -1  754.84   27.24
   6  -6   0  849.14   21.10
  -6   6   0  873.30   22.08
   7  -7  -1   87.79    2.61
  -7   7   1   89.53    2.82
   8  -8  -2  361.06    9.63
  -8   8   2  350.80    9.41
   9  -9  -3  259.32    7.51
  -9   9   3  256.47    7.32
  10 -10  -4  143.54    4.32
 -10  10   4  139.17    4.22
  11 -11  -5  331.16    8.92
 -11  11   5  313.32    8.54
  12 -12  -6  120.28    3.78
 -12  12   6  116.91    3.63
  13 -13  -7  170.47    5.25
 -13  13   7  175.02    7.83
  14 -14  -8    0.54    0.49
 -14  14   8    1.15    0.62
  15 -15  -9    5.52    0.67
 -15  15   9    6.76    0.67
  16 -16 -10   31.87    1.20
 -16  16  10   34.38    1.84
  17 -17 -11   51.91    1.92
 -17  17  11   53.76    2.06
  18 -18 -12  127.65    4.50
 -18  18  12  121.19    4.71
  19 -19 -13  137.50    4.82
 -19  19  13  138.99    5.52
  20 -20 -14   85.34    3.05
 -20  20  14   85.31    2.92
  21 -21 -15   36.62    1.72
 -21  21  15   39.31    1.75
  22 -22 -16   11.81    1.06
 -22  22  16   10.56    1.00
  23 -23 -17   12.35    1.06
 -23  23  17   12.97    1.23
  24 -24 -18    5.87    1.01
 -24  24  18    7.29    1.92
  25 -25 -19   19.72    1.62
 -25  25  19   22.35    1.94
  26 -26 -20   25.47    2.43
 -26  26  20   32.02    1.96
  27 -27 -21    6.07    1.25
 -27  27  21    6.44    1.33
  28 -28 -22    6.44    1.15
 -28  28  22    6.60    1.50
  23 -21 -29    5.15    0.71
 -22  20  28    0.57    0.89
  22 -20 -28    1.28    0.52
 -21  19  27   25.64    1.25
  21 -19 -27   22.87    1.37
 -20  18  26    0.81    0.59
  20 -18 -26    0.66    0.57
 -19  17  25    8.38    1.23
  19 -17 -25    8.67    0.78
 -18  16  24   24.19    1.15
  18 -16 -24   24.76    1.33
 -17  15  23    2.24    0.56
  17 -15 -23    2.63    0.49
 -16  14  22   97.40    4.61
  16 -14 -22   95.84    3.44
 -15  13  21   11.83    0.84
  15 -13 -21   12.01    0.83
 -14  12  20  120.84    4.18
  14 -12 -20  118.85    3.78
 -13  11  19   57.20    3.53
  13 -11 -19   52.85    1.82
 -12  10  18   30.99    1.97
  12 -10 -18   33.47    1.43
 -11   9  17  131.80    5.57
  11  -9 -17  133.34    3.93
 -10   8  16    4.57    0.46
  10  -8 -16    4.76    0.35
   9  -7 -15  174.92    5.11
  -8   6  14   81.82    2.48
   8  -6 -14   82.88    3.44
  -7   5  13  225.60    6.36
   7  -5 -13  231.92    6.19
  -6   4  12  173.52    6.92
   6  -4 -12  162.82    4.66
  -5   3  11  557.52   19.86
   5  -3 -11  526.92   19.45
  -4   2  10    4.45    0.35
   4  -2 -10    4.91    0.24
  -3   1   9   77.41    2.24
  -2   0   8    1.75    0.13
   2   0  -8    1.54    0.15
   1   1  -7    2.24    0.17
   0  -2   6  353.77    8.65
   0   2  -6  359.52    8.84
  -1   3  -5    1.11    0.20
   2  -4   4 1401.73   32.71
  -2   4  -4 1317.91   44.03
   3  -5   3   41.79    1.50
  -3   5  -3   38.78    1.32
   4  -6   2   79.64    3.80
  -4   6  -2   73.64    3.36
   5  -7   1  355.36    9.38
  -5   7  -1  349.74    9.41
   6  -8   0  378.01   10.07
  -6   8   0  378.40   14.47
   7  -9  -1  486.80   13.09
  -7   9   1  453.45   12.74
   8 -10  -2    2.28    0.39
  -8  10   2    2.36    0.39
   9 -11  -3  342.72   10.00
  -9  11   3  375.48   10.97
  10 -12  -4  161.27    4.82
 -10  12   4  166.60    7.74
  11 -13  -5   27.68    1.45
 -11  13   5   30.84    1.30
  12 -14  -6  135.93    4.15
 -12  14   6  121.48    3.80
  13 -15  -7   10.73    0.79
 -13  15   7   10.46    0.84
  14 -16  -8   49.09    1.69
 -14  16   8   49.85    1.75
  15 -17  -9   42.76    1.55
 -15  17   9   42.58    1.57
  16 -18 -10   55.48    2.18
 -16  18  10   57.17    3.21
  17 -19 -11   33.13    1.72
 -17  19  11   34.65    1.64
  18 -20 -12   52.70    2.33
  19 -21 -13   44.79    2.82
 -19  21  13   45.70    2.11
  20 -22 -14    8.47    0.88
 -20  22  14    9.72    1.18
  21 -23 -15   46.49    2.09
 -21  23  15   48.47    2.13
  22 -24 -16   -0.19    0.84
 -22  24  16   -0.67    1.20
  23 -25 -17   43.29    2.95
 -23  25  17   40.42    1.97
  24 -26 -18   -0.27    0.78
 -24  26  18    0.05    0.83
  25 -27 -19   20.45    1.62
 -25  27  19   24.80    2.24
  26 -28 -20   10.70    1.30
 -26  28  20   11.71    1.43
  27 -29 -21    0.67    1.11
 -27  29  21    0.10    1.33
 -23  19  29    0.30    0.44
  23 -19 -29    0.74    0.73
 -22  18  28   20.40    1.13
  22 -18 -28   20.78    1.43
 -21  17  27    1.79    0.66
  21 -17 -27    1.91    0.61
  20 -16 -26   32.19    1.60
  19 -15 -25   23.23    1.25
 -18  14  24   70.40    3.68
  18 -14 -24   69.59    2.72
  17 -13 -23    3.93    0.54
 -16  12  22   37.45    2.78
  16 -12 -22   38.92    1.64
  15 -11 -21   51.54    2.06
 -14  10  20    0.37    0.34
  14 -10 -20    0.64    0.32
 -13   9  19  244.25   10.16
  13  -9 -19  247.05   10.16
 -12   8  18  101.15    4.62
  12  -8 -18   99.34    5.09
  11  -7 -17  301.37    8.37
  10  -6 -16   26.42    0.98
   9  -5 -15  202.87    5.85
  -8   4  14  106.14    3.10
   8  -4 -14  111.93    4.50
   7  -3 -13   41.99    1.77
   6  -2 -12 1055.84   36.15
  -5   1  11   84.21    3.39
   5  -1 -11   82.24    2.28
  -4   0  10  593.28   19.99
   4   0 -10  588.52   19.62
  -3  -1   9   77.68    2.23
   3   1  -9   84.08    3.19
  -2  -2   8  580.85   19.15
   2   2  -8  596.88   20.02
  -1  -3   7    0.32    0.17
   1   3  -7    0.59    0.20
   0  -4   6   26.45    0.94
   0   4  -6   27.50    0.94
   1  -5   5  752.66   18.78
  -1   5  -5  751.87   26.32
   2  -6   4   79.25    2.63
  -2   6  -4   75.47    2.60
   3  -7   3  873.55   21.42
  -3   7  -3  807.52   19.96
   4  -8   2  242.26    9.95
   5  -9   1  672.57   17.07
  -5   9  -1  711.99   26.27
   6 -10   0   87.62    2.92
  -6  10   0   81.97    2.70
   7 -11  -1   30.67    1.20
  -7  11   1   31.16    1.35
   8 -12  -2  320.35    8.59
  -8  12   2  314.50    8.62
   9 -13  -3   24.07    1.01
  -9  13   3   21.86    1.21
  10 -14  -4  995.52   24.90
 -10  14   4  952.77   24.06
  11 -15  -5  145.92    4.34
 -11  15   5  133.81    5.70
  12 -16  -6  302.47    8.42
 -12  16   6  294.42    8.28
  13 -17  -7   27.87    1.18
 -13  17   7   27.06    1.20
  14 -18  -8   47.52    1.82
 -14  18   8   41.74    2.41
  15 -19  -9   82.59    3.27
 -15  19   9   75.44    3.09
  16 -20 -10   20.19    1.25
 -16  20  10   18.81    1.28
  17 -21 -11  180.15    5.43
 -17  21  11  177.48    9.19
  18 -22 -12   12.92    1.18
 -18  22  12   14.52    1.32
  19 -23 -13   78.39    3.31
 -19  23  13   81.92    3.02
  20 -24 -14   12.79    1.15
 -20  24  14   12.75    1.48
  21 -25 -15   38.88    2.50
 -21  25  15   36.30    2.01
  22 -26 -16    9.09    1.27
 -22  26  16   10.90    1.33
  23 -27 -17    2.83    0.98
 -23  27  17    3.24    0.96
  24 -28 -18   19.45    1.52
 -24  28  18   21.26    2.23
  25 -29 -19    4.79    1.52
 -25  29  19    4.98    1.50
  26 -30 -20   24.49    1.99
 -26  30  20   25.41    2.07
  27 -31 -21    5.06    1.21
 -27  31  21    4.91    1.16
  24 -18 -30    2.31    0.47
  23 -17 -29    3.09    0.39
  22 -16 -28    6.24    0.59
 -21  15  27    3.37    0.57
  21 -15 -27    3.00    0.62
 -20  14  26    9.68    0.64
  20 -14 -26    8.67    0.81
 -19  13  25    3.80    0.69
  19 -13 -25    3.36    0.39
 -18  12  24   26.20    1.81
  18 -12 -24   25.83    1.23
 -17  11  23   40.25    2.43
  17 -11 -23   34.13    1.64
 -16  10  22   34.30    2.21
  16 -10 -22   30.37    1.43
 -15   9  21   77.89    3.88
  15  -9 -21   75.98    2.73
  14  -8 -20   19.23    0.94
  13  -7 -19   93.74    3.22
 -12   6  18    8.89    0.71
  12  -6 -18    8.81    0.57
  11  -5 -17   30.21    1.20
  10  -4 -16  239.02    6.56
   9  -3 -15   32.95    1.62
   8  -2 -14  511.21   12.55
  -5  -1  11   85.24    3.21
   5   1 -11   81.31    3.10
  -4  -2  10    4.47    0.30
  -3  -3   9  180.33    6.60
   3   3  -9  167.45    4.39
  -2  -4   8  230.89    6.07
   2   4  -8  229.32    6.04
  -1  -5   7  355.15   13.43
   1   5  -7  342.08    8.86
   0  -6   6  871.26   21.74
   0   6  -6  790.55   19.25
   1  -7   5  348.05    9.43
  -1   7  -5  343.63    9.41
   2  -8   4  241.84    6.70
  -2   8  -4  242.95    6.82
   3  -9   3  177.97    5.26
  -3   9  -3  190.96    5.58
   4 -10   2    5.57    0.52
   5 -11   1   87.47    2.72
  -5  11  -1   90.66    2.92
   6 -12   0  360.79   13.51
  -6  12   0  365.78   14.32
   7 -13  -1  119.35    3.90
  -7  13   1  116.96    3.73
   8 -14  -2  599.17   15.82
  -8  14   2  579.80   14.78
   9 -15  -3   36.12    1.55
  -9  15   3   37.67    1.47
  10 -16  -4  303.45    8.37
 -10  16   4  293.04   11.52
  11 -17  -5   40.33    1.52
 -11  17   5   34.70    1.54
  12 -18  -6   10.05    0.83
 -12  18   6   10.95    0.81
  13 -19  -7  118.83    4.50
 -13  19   7  116.99    3.78
  14 -20  -8   24.04    1.25
 -14  20   8   20.63    1.32
  15 -21  -9   98.48    3.58
 -15  21   9   96.59    2.95
  16 -22 -10   42.39    1.84
 -16  22  10   42.14    1.77
  17 -23 -11   48.99    2.09
 -17  23  11   46.19    2.36
  18 -24 -12   36.27    1.86
 -18  24  12   36.20    1.86
  19 -25 -13    4.67    1.00
 -19  25  13    4.57    1.91
  20 -26 -14   17.83    1.35
 -20  26  14   16.41    1.32
  21 -27 -15    7.91    1.21
 -21  27  15    8.40    1.64
  22 -28 -16   17.06    1.38
 -22  28  16   14.56    1.33
  23 -29 -17   12.23    1.69
 -23  29  17   10.54    1.45
  24 -30 -18   13.14    1.64
 -24  30  18   15.92    1.70
  25 -31 -19    3.69    1.10
 -25  31  19    4.25    1.32
  26 -32 -20    4.77    1.38
 -26  32  20    7.19    1.79
  21 -13 -27   13.14    0.81
  20 -12 -26   27.90    2.11
  19 -11 -25   33.76    2.29
 -18  10  24   57.04    3.37
  18 -10 -24   61.46    2.68
  17  -9 -23    2.95    0.30
  15  -7 -21   28.59    1.27
  14  -6 -20   31.50    1.25
  13  -5 -19  115.64    4.00
  -5  -3  11  557.37   18.93
   5   3 -11  534.10   18.13
  -4  -4  10 1505.30   35.46
   4   4 -10 1425.96   33.17
  -3  -5   9   67.87    2.21
   3   5  -9   67.11    2.90
  -2  -6   8  225.19    9.33
   2   6  -8  222.74    6.24
  -1  -7   7   84.43    3.90
   1   7  -7   86.61    2.68
   0  -8   6  372.98   10.10
   0   8  -6  372.29   10.10
   1  -9   5  661.49   17.48
  -1   9  -5  675.44   17.12
   2 -10   4    5.23    0.46
  -2  10  -4    5.42    0.46
   3 -11   3  795.90   19.92
  -3  11  -3  798.79   20.16
   4 -12   2  158.37    6.92
   5 -13   1  204.74    9.14
  -5  13  -1  201.59    5.89
   6 -14   0  106.46    3.58
  -6  14   0  103.07    3.31
   7 -15  -1    1.87    0.56
  -7  15   1    2.24    0.51
   8 -16  -2  789.57   20.09
  -8  16   2  795.41   27.01
   9 -17  -3  158.67    4.62
  -9  17   3  155.96    4.59
  10 -18  -4  616.76   15.00
 -10  18   4  621.39   16.13
  11 -19  -5  285.65    7.66
 -11  19   5  283.17   10.19
  12 -20  -6  167.43    5.94
 -12  20   6  163.94    6.95
  13 -21  -7    7.36    0.89
 -13  21   7    8.40    0.81
  14 -22  -8    1.79    0.73
 -14  22   8    1.99    0.74
  15 -23  -9  104.83    3.36
 -15  23   9  101.22    3.36
  16 -24 -10   18.30    1.50
 -16  24  10   18.29    2.16
  17 -25 -11  118.91    4.03
 -17  25  11  117.48    3.64
  18 -26 -12   47.37    2.04
 -18  26  12   50.12    3.21
  19 -27 -13   45.99    2.19
 -19  27  13   49.01    2.31
  20 -28 -14    0.88    0.98
 -20  28  14    1.47    0.93
  21 -29 -15   -0.34    1.33
 -21  29  15   -0.42    2.04
  22 -30 -16    7.51    1.27
 -22  30  16    8.00    1.16
  23 -31 -17    7.10    1.27
 -23  31  17    4.34    1.21
  24 -32 -18   27.67    2.04
 -24  32  18   27.01    3.59
  25 -33 -19   11.12    1.64
 -25  33  19   13.28    1.89
  26 -34 -20   13.16    1.82
 -26  34  20   14.32    1.69
  -6  -4  12  171.02    4.76
  -5  -5  11   29.52    1.16
   5   5 -11   28.90    1.27
  -4  -6  10  424.57   11.25
   4   6 -10  416.37   10.73
  -3  -7   9  326.66    8.87
   3   7  -9  316.03    8.50
  -2  -8   8  349.16    9.89
   2   8  -8  345.59    9.28
  -1  -9   7  473.39   16.84
   1   9  -7  468.31   12.18
   0 -10   6   79.24    3.69
   0  10  -6   83.23    3.73
   1 -11   5   89.59    3.02
  -1  11  -5   92.41    2.83
   2 -12   4  152.38    4.59
  -2  12  -4  159.45    4.55
   3 -13   3   86.37    2.61
  -3  13  -3   87.89    2.82
   4 -14   2  415.51   11.64
  -4  14  -2  450.50   18.52
   5 -15   1    3.63    0.59
  -5  15  -1    3.31    0.47
   6 -16   0  404.31   10.81
  -6  16   0  401.38   10.70
   7 -17  -1    7.36    0.67
  -7  17   1    9.48    1.05
   8 -18  -2   88.48    2.95
  -8  18   2   83.79    2.56
   9 -19  -3   33.06    1.50
  -9  19   3   33.35    1.47
  10 -20  -4   13.97    1.00
 -10  20   4   13.95    1.08
  11 -21  -5   15.15    1.28
 -11  21   5   15.18    1.11
  12 -22  -6    2.23    0.69
 -12  22   6    3.04    0.93
  13 -23  -7   52.65    2.11
 -13  23   7   58.44    2.18
  14 -24  -8   -0.10    0.83
 -14  24   8   -0.17    0.89
  15 -25  -9   36.67    2.09
 -15  25   9   40.72    1.86
  16 -26 -10    4.81    1.00
 -16  26  10    6.29    1.28
  17 -27 -11    5.25    0.94
 -17  27  11    4.67    0.96
  18 -28 -12    1.20    0.86
 -18  28  12    0.40    1.27
  19 -29 -13   -0.24    0.89
 -19  29  13    1.21    0.94
  20 -30 -14   19.94    1.67
 -20  30  14   20.61    1.64
  21 -31 -15    0.25    1.05
 -21  31  15    0.00    1.11
  22 -32 -16   17.27    1.64
 -22  32  16   20.18    1.72
  23 -33 -17    1.25    2.28
 -23  33  17   -0.03    2.23
  24 -34 -18    1.33    1.25
 -24  34  18    0.24    1.18
  25 -35 -19    3.42    1.38
 -25  35  19    2.04    1.38
  -7  -5  13  249.75    9.01
   7   5 -13  222.76    8.25
  -6  -6  12  148.40    4.17
   6   6 -12  155.81    5.82
  -5  -7  11  133.88    3.93
   5   7 -11  134.60    3.83
  -4  -8  10   27.92    1.47
   4   8 -10   32.24    2.04
  -3  -9   9  241.57    7.22
   3   9  -9  245.86    6.68
  -2 -10   8    1.79    0.30
   2  10  -8    1.74    0.40
  -1 -11   7   29.32    1.11
   1  11  -7   29.12    1.11
   0 -12   6  360.16    9.80
   0  12  -6  353.57    9.33
   1 -13   5  196.61    5.31
  -1  13  -5  205.54    5.87
   2 -14   4  429.82   11.37
  -2  14  -4  434.98   11.83
   3 -15   3   24.33    1.15
  -3  15  -3   25.79    1.10
   4 -16   2   16.35    0.88
  -4  16  -2   18.05    1.25
   5 -17   1   78.90    3.22
  -5  17  -1   83.22    2.56
   6 -18   0   33.82    1.40
  -6  18   0   35.93    1.87
   7 -19  -1  175.78    5.40
  -7  19   1  183.39    7.25
   8 -20  -2   71.34    2.34
  -8  20   2   69.64    2.33
   9 -21  -3  143.07    5.03
  -9  21   3  140.66    6.97
  10 -22  -4    7.69    0.83
 -10  22   4    8.42    0.83
  11 -23  -5    2.65    0.79
 -11  23   5    1.32    0.71
  12 -24  -6    1.11    0.76
 -12  24   6    2.13    1.18
  13 -25  -7    1.01    0.76
 -13  25   7    1.25    0.74
  14 -26  -8   14.85    1.43
 -14  26   8   17.36    1.40
  15 -27  -9   18.07    1.21
 -15  27   9   22.72    1.37
  16 -28 -10   56.51    2.23
 -16  28  10   58.27    2.41
  17 -29 -11   12.48    1.33
 -17  29  11   11.42    1.33
  18 -30 -12   11.72    1.25
 -18  30  12   17.22    1.87
  19 -31 -13    5.38    1.60
 -19  31  13    6.97    1.33
  20 -32 -14    5.47    1.20
 -20  32  14    6.44    1.18
  21 -33 -15    4.08    1.21
  22 -34 -16    8.03    1.43
 -22  34  16    6.56    1.45
  23 -35 -17   18.57    2.01
 -23  35  17   14.61    2.48
 -24  36  18   -0.22    1.99
  -8  -6  14   79.73    2.29
   8   6 -14   81.45    3.59
  -7  -7  13   99.12    3.12
   7   7 -13   99.73    3.81
  -6  -8  12    0.59    0.22
  -5  -9  11  294.03   11.34
   5   9 -11  278.82    7.91
  -4 -10  10  133.34    3.98
   4  10 -10  133.37    4.13
  -3 -11   9  344.76    9.30
   3  11  -9  342.57    9.08
  -2 -12   8  307.85    8.77
   2  12  -8  325.29    9.13
  -1 -13   7  111.84    3.48
   1  13  -7  113.19    5.28
   0 -14   6  105.70    3.15
   0  14  -6  106.23    3.26
   1 -15   5    3.09    0.44
  -1  15  -5    2.90    0.46
   2 -16   4   13.75    0.81
  -2  16  -4   16.33    1.30
   3 -17   3  139.83    4.08
  -3  17  -3  143.58    4.13
   4 -18   2  415.71   11.42
  -4  18  -2  404.21   15.64
   5 -19   1  349.01   13.92
  -5  19  -1  371.11    9.67
   6 -20   0  108.35    3.73
  -6  20   0  109.01    3.37
   7 -21  -1   63.99    4.82
  -7  21   1   60.75    4.71
   8 -22  -2   -0.17    0.66
  -8  22   2    0.15    0.57
   9 -23  -3    3.34    0.69
  -9  23   3    2.94    0.98
  10 -24  -4  121.04    3.95
 -10  24   4  115.44    3.64
  11 -25  -5  198.82    6.11
 -11  25   5  187.94    6.07
  12 -26  -6  163.25    7.81
 -12  26   6  156.46    9.89
  13 -27  -7   65.23    2.90
 -13  27   7   65.57    2.82
  14 -28  -8   45.18    2.13
 -14  28   8   42.34    3.04
  15 -29  -9    8.38    1.08
 -15  29   9    6.06    1.05
  16 -30 -10    7.42    1.27
 -16  30  10    5.28    2.07
  17 -31 -11   28.51    1.82
 -17  31  11   30.08    1.74
  18 -32 -12   18.98    1.59
 -18  32  12   19.45    3.02
  19 -33 -13   24.31    1.79
 -19  33  13   24.38    1.92
  20 -34 -14   17.16    1.89
 -20  34  14   20.36    2.85
  21 -35 -15   12.99    1.65
 -21  35  15   11.67    1.72
  22 -36 -16    1.97    1.27
 -22  36  16    2.65    1.42
  -9  -7  15  162.18    4.64
   9   7 -15  164.75    4.54
  -8  -8  14    3.59    0.27
   8   8 -14    3.29    0.40
  -7  -9  13  256.35    6.78
  -6 -10  12    2.70    0.37
   6  10 -12    3.34    0.54
  -5 -11  11  309.86    8.32
   5  11 -11  297.44    8.79
  -4 -12  10  161.71    4.99
   4  12 -10  154.57    6.66
  -3 -13   9   21.86    1.05
   3  13  -9   22.82    0.93
  -2 -14   8  574.20   14.83
   2  14  -8  577.42   21.02
  -1 -15   7    1.30    0.39
   1  15  -7    1.45    0.39
   0 -16   6  395.72   10.37
   0  16  -6  386.23   10.54
   1 -17   5   76.32    2.48
  -1  17  -5   80.89    2.61
   2 -18   4  390.48   10.68
  -2  18  -4  401.63   10.59
   3 -19   3   57.39    1.91
  -3  19  -3   54.34    2.11
   4 -20   2  156.08    4.55
  -4  20  -2  153.19    6.11
   5 -21   1  182.09    8.20
  -5  21  -1  186.88    6.70
   6 -22   0   66.80    2.63
  -6  22   0   63.02    2.46
   7 -23  -1  182.56    5.40
  -7  23   1  190.95    5.50
   8 -24  -2   48.99    2.04
  -8  24   2   49.19    2.04
   9 -25  -3  222.85    7.05
  -9  25   3  217.65    6.22
  10 -26  -4    5.13    0.84
 -10  26   4    4.89    0.96
  11 -27  -5   61.93    2.67
 -11  27   5   66.79    2.77
  12 -28  -6   86.42    3.49
 -12  28   6   87.84    3.24
  13 -29  -7    3.81    1.11
 -13  29   7    4.13    1.57
  14 -30  -8  142.28    4.89
 -14  30   8  141.25    7.42
  15 -31  -9   -0.62    1.13
 -15  31   9    1.05    1.20
  16 -32 -10   62.84    3.29
 -16  32  10   58.77    3.80
  17 -33 -11    0.12    1.28
 -17  33  11   -1.23    1.38
  18 -34 -12   19.74    1.79
 -18  34  12   22.93    1.87
  19 -35 -13   11.81    1.82
  20 -36 -14    0.35    1.23
 -20  36  14    0.39    1.30
  21 -37 -15   18.81    1.94
 -21  37  15   17.09    1.92
 -10  -8  16    4.59    0.29
  -9  -9  15  269.86    7.39
   9   9 -15  272.54   10.36
  -8 -10  14   23.25    0.89
   8  10 -14   24.28    0.94
  -7 -11  13    1.45    0.29
   7  11 -13    1.40    0.29
  -6 -12  12  116.37    5.36
   6  12 -12  114.22    3.58
  -5 -13  11   29.81    1.25
   5  13 -11   30.55    1.06
  -4 -14  10  942.21   23.68
   4  14 -10  938.68   23.70
  -3 -15   9   36.02    1.47
   3  15  -9   37.10    1.52
  -2 -16   8  738.21   18.37
   2  16  -8  775.91   19.74
  -1 -17   7    7.84    0.69
   1  17  -7    7.34    0.62
   0 -18   6   35.00    1.27
   0  18  -6   35.05    1.37
   1 -19   5  360.40    9.40
  -1  19  -5  376.78    9.87
   2 -20   4  152.69    4.55
  -2  20  -4  145.09    4.30
   3 -21   3  644.04   16.11
  -3  21  -3  628.13   15.64
   4 -22   2   25.44    1.45
  -4  22  -2   26.87    1.65
   5 -23   1  345.49   15.15
  -5  23  -1  350.26    9.90
   6 -24   0    0.61    0.74
  -6  24   0    1.32    0.88
   7 -25  -1   38.46    1.75
  -7  25   1   39.53    1.81
   8 -26  -2  160.28    5.38
  -8  26   2  165.54    5.08
   9 -27  -3   17.43    1.35
  -9  27   3   19.77    1.50
  10 -28  -4   92.02    3.61
 -10  28   4   95.16    3.37
  11 -29  -5   14.91    1.30
  12 -30  -6  107.80    3.69
 -12  30   6  110.98    3.83
  13 -31  -7    8.05    1.21
 -13  31   7    8.89    1.18
  14 -32  -8   35.00    2.18
 -14  32   8   36.10    2.51
  15 -33  -9   16.53    1.48
 -15  33   9   16.94    1.65
  16 -34 -10    0.51    1.37
 -16  34  10   -0.47    1.72
  17 -35 -11   27.33    1.96
 -17  35  11   23.85    2.60
  18 -36 -12   29.66    2.13
 -18  36  12   35.43    3.44
  19 -37 -13   48.96    2.85
 -19  37  13   48.28    2.90
  20 -38 -14   10.70    2.43
 -20  38  14   11.59    2.78
 -11  -9  17  118.41    3.59
  11   9 -17  121.00    5.92
 -10 -10  16   62.13    2.11
  -9 -11  15   82.91    2.56
   9  11 -15   77.72    3.58
  -8 -12  14   55.42    2.11
   8  12 -14   54.34    1.87
  -7 -13  13  158.25    4.86
   7  13 -13  157.97    4.69
  -6 -14  12  118.47    3.78
   6  14 -12  117.80    3.53
  -5 -15  11  144.59    7.27
   5  15 -11  141.86    4.84
  -4 -16  10  282.16    7.73
   4  16 -10  276.22    7.86
  -3 -17   9  146.41    4.39
   3  17  -9  145.23    4.59
  -2 -18   8   84.72    2.58
   2  18  -8   83.12    2.80
  -1 -19   7  176.35    5.03
   1  19  -7  180.42    5.30
   0 -20   6  106.31    3.37
   0  20  -6  113.97    3.59
   1 -21   5  185.60    5.33
  -1  21  -5  179.90    5.25
   2 -22   4   25.76    1.69
  -2  22  -4   27.26    1.64
   3 -23   3  209.43    6.09
  -3  23  -3  220.52    6.22
   4 -24   2   87.01    2.95
  -4  24  -2   93.14    3.26
   5 -25   1  105.57    5.18
  -5  25  -1  111.90    5.84
   6 -26   0   80.91    3.15
  -6  26   0   82.73    4.28
   7 -27  -1   84.52    3.26
  -7  27   1   84.33    3.75
   8 -28  -2   40.69    2.18
  -8  28   2   47.39    2.19
   9 -29  -3   41.26    1.99
  -9  29   3   39.05    1.87
  10 -30  -4   37.50    1.96
 -10  30   4   38.39    1.99
  11 -31  -5   48.48    2.41
 -11  31   5   46.02    2.53
  12 -32  -6   50.36    3.14
 -12  32   6   46.10    2.60
  13 -33  -7   43.07    2.06
 -13  33   7   38.28    2.48
  14 -34  -8   11.44    1.27
 -14  34   8   10.95    1.48
  15 -35  -9   12.74    1.75
 -15  35   9   15.65    1.87
  16 -36 -10    8.05    1.42
 -16  36  10    9.06    1.55
  17 -37 -11   14.52    2.07
 -17  37  11   13.78    1.82
  18 -38 -12    2.23    1.30
 -18  38  12    2.29    1.37
 -12 -10  18   32.52    1.21
 -11 -11  17  305.93    9.19
 -10 -12  16   19.72    0.88
  -9 -13  15   54.57    1.81
   9  13 -15   53.46    1.77
  -8 -14  14    0.47    0.35
   8  14 -14    0.39    0.39
  -7 -15  13   10.09    0.61
   7  15 -13    9.41    0.79
  -6 -16  12  299.38    8.55
   6  16 -12  297.14   11.45
  -5 -17  11   34.31    1.35
   5  17 -11   35.51    1.89
  -4 -18  10  605.34   15.67
   4  18 -10  609.32   15.40
  -3 -19   9   33.79    1.38
   3  19  -9   35.41    1.42
  -2 -20   8   70.56    2.24
   2  20  -8   66.25    2.58
  -1 -21   7   65.47    2.53
   1  21  -7   64.91    2.45
   0 -22   6   61.81    3.42
   0  22  -6   64.53    3.21
   1 -23   5  324.37    9.35
  -1  23  -5  328.47    8.96
   2 -24   4   88.68    3.32
  -2  24  -4   85.76    4.44
   3 -25   3  535.82   19.30
  -3  25  -3  473.83   17.49
   4 -26   2   46.37    2.16
  -4  26  -2   42.81    1.97
   5 -27   1  136.10    4.86
  -5  27  -1  130.55    7.78
   6 -28   0   17.85    1.96
  -6  28   0   17.29    1.28
   7 -29  -1    3.14    1.33
  -7  29   1    4.03    1.59
   8 -30  -2   44.00    2.18
  -8  30   2   42.61    2.13
   9 -31  -3   13.73    1.32
  -9  31   3   11.52    1.27
  10 -32  -4  116.55    4.55
 -10  32   4  117.31    6.90
  11 -33  -5   20.72    1.52
 -11  33   5   17.27    1.48
  12 -34  -6   80.13    3.41
 -12  34   6   84.33    3.42
  13 -35  -7    1.11    1.38
 -13  35   7    1.82    1.43
  14 -36  -8    8.13    1.37
 -14  36   8    7.76    1.50
  15 -37  -9   17.39    1.70
 -15  37   9   17.38    2.14
  16 -38 -10   25.61    2.06
 -16  38  10   24.63    2.11
  17 -39 -11   45.16    2.55
 -17  39  11   40.87    2.60
 -13 -11  19   50.83    1.87
 -12 -12  18   35.90    1.45
  12  12 -18   34.36    1.40
 -11 -13  17    0.10    0.30
  11  13 -17   -0.47    0.35
 -10 -14  16   30.87    1.16
  -9 -15  15    4.74    0.47
  -8 -16  14   42.66    1.60
   8  16 -14   46.10    1.70
  -7 -17  13   26.28    1.11
   7  17 -13   24.46    1.06
  -6 -18  12    9.43    0.64
   6  18 -12    9.28    0.69
  -5 -19  11  268.36    7.24
   5  19 -11  252.96    9.30
  -4 -20  10   13.36    0.83
   4  20 -10   13.31    0.79
  -3 -21   9  122.08    4.07
   3  21  -9  129.89    3.95
  -2 -22   8    0.73    0.57
   2  22  -8    0.83    0.56
  -1 -23   7  179.74    5.33
   1  23  -7  168.81    5.21
   0 -24   6    0.91    0.73
   0  24  -6    1.54    0.78
   1 -25   5  106.95    3.63
  -1  25  -5  108.77    5.20
   2 -26   4   43.30    1.89
  -2  26  -4   44.62    1.84
   3 -27   3   62.74    2.63
  -3  27  -3   63.75    2.46
   4 -28   2   43.10    2.01
  -4  28  -2   46.41    2.95
   5 -29   1   21.22    1.27
  -5  29  -1   20.45    2.18
   6 -30   0   55.74    3.31
  -6  30   0   60.51    2.53
   7 -31  -1    4.96    1.06
  -7  31   1    6.48    1.60
   8 -32  -2   29.84    1.96
  -8  32   2   30.53    1.77
   9 -33  -3   23.62    1.67
  -9  33   3   24.36    1.74
  10 -34  -4    6.48    1.15
 -10  34   4    6.33    1.60
  11 -35  -5   77.06    3.54
 -11  35   5   77.26    3.00
  12 -36  -6   -1.11    1.32
 -12  36   6    1.21    1.45
  13 -37  -7   24.90    2.01
 -13  37   7   21.26    2.02
  14 -38  -8    1.21    1.86
 -14  38   8   -0.51    2.02
  15 -39  -9   17.59    1.97
 -15  39   9   16.94    1.86
 -14 -12  20  116.35    4.00
  14  12 -20  111.95    5.16
 -13 -13  19  143.54    4.74
 -12 -14  18   83.10    2.77
 -11 -15  17    7.17    0.52
  11  15 -17    7.51    0.71
 -10 -16  16   33.18    2.26
  10  16 -16   31.75    1.25
  -9 -17  15   36.93    1.27
   9  17 -15   34.63    1.33
  -8 -18  14   40.98    1.60
   8  18 -14   41.25    2.61
  -7 -19  13  112.28    3.36
   7  19 -13  113.38    3.24
  -6 -20  12  147.10    4.22
   6  20 -12  147.86    4.17
  -5 -21  11   12.85    0.96
   5  21 -11   11.93    0.91
  -4 -22  10    6.31    0.81
  -3 -23   9    1.54    0.71
   3  23  -9    1.96    0.83
  -2 -24   8   45.18    1.87
   2  24  -8   44.91    1.87
  -1 -25   7   35.12    1.69
   1  25  -7   39.15    1.79
   0 -26   6   79.08    2.68
   0  26  -6   73.65    2.94
   1 -27   5  135.58    4.18
  -1  27  -5  124.67    3.98
   2 -28   4   44.69    2.13
  -2  28  -4   43.42    1.97
   3 -29   3   31.92    1.75
  -3  29  -3   30.20    2.68
   4 -30   2   12.75    1.25
  -4  30  -2   12.21    1.23
   5 -31   1    8.50    1.10
  -5  31  -1   10.88    1.81
   6 -32   0   -0.34    1.32
  -6  32   0   -0.12    1.10
   7 -33  -1   26.62    1.69
  -7  33   1   22.84    1.79
   8 -34  -2   54.88    2.45
  -8  34   2   55.96    2.46
   9 -35  -3   70.14    2.92
  -9  35   3   66.21    3.17
  10 -36  -4   39.10    2.26
 -10  36   4   40.23    3.27
  11 -37  -5    3.12    1.35
 -11  37   5    2.06    1.28
  12 -38  -6    1.25    1.28
 -12  38   6    1.48    1.33
  13 -39  -7    2.02    1.48
 -13  39   7    3.46    1.60
  14 -40  -8   16.14    1.81
 -14  40   8   16.80    1.99
 -15 -13  21   10.70    0.66
  15  13 -21   11.62    1.23
 -14 -14  20    4.00    0.39
  14  14 -20    4.69    0.73
 -13 -15  19    3.51    0.46
  13  15 -19    4.82    0.73
 -12 -16  18    0.35    0.30
  12  16 -18    0.10    0.44
 -11 -17  17   52.03    1.96
  11  17 -17   52.41    2.58
 -10 -18  16   53.51    2.04
  10  18 -16   49.78    2.58
  -9 -19  15   70.90    2.28
   9  19 -15   68.86    2.48
  -8 -20  14   19.62    1.03
   8  20 -14   19.21    1.00
  -7 -21  13    7.84    0.67
   7  21 -13    6.90    0.66
  -6 -22  12    1.55    0.52
   6  22 -12    1.08    0.78
  -5 -23  11    1.99    0.62
   5  23 -11    2.43    0.74
  -4 -24  10  102.38    3.29
   4  24 -10  106.01    3.49
  -3 -25   9  198.35    5.75
   3  25  -9  201.51    6.34
  -2 -26   8  150.98    4.59
   2  26  -8  141.45    5.20
  -1 -27   7   82.95    3.24
   1  27  -7   77.85    3.02
   0 -28   6   16.38    1.27
   0  28  -6   18.32    1.74
   1 -29   5   19.62    1.55
  -1  29  -5   20.26    2.09
   2 -30   4   13.61    1.47
  -2  30  -4   10.70    2.09
   3 -31   3   31.50    1.77
  -3  31  -3   29.39    2.09
   4 -32   2   73.79    3.36
  -4  32  -2   79.84    3.22
   5 -33   1   32.42    1.99
  -5  33  -1   31.85    2.67
   6 -34   0   53.63    3.64
  -6  34   0   46.10    3.32
   7 -35  -1    4.96    1.18
  -7  35   1    5.45    1.94
   8 -36  -2   12.53    1.50
   9 -37  -3    5.55    1.40
  -9  37   3    5.04    1.33
  10 -38  -4    0.67    1.21
 -10  38   4    0.15    1.27
  11 -39  -5   13.50    1.81
  12 -40  -6   20.02    2.04
 -12  40   6   18.52    1.96
 -16 -14  22   80.65    4.71
  16  14 -22   79.15    4.44
 -15 -15  21    0.34    0.30
  15  15 -21    0.17    0.47
 -14 -16  20   76.27    2.80
  14  16 -20   74.60    3.37
 -13 -17  19    4.47    0.54
  13  17 -19    5.31    0.89
 -12 -18  18  147.56    4.76
  12  18 -18  133.13    6.12
 -11 -19  17   35.75    1.48
  11  19 -17   31.56    1.47
 -10 -20  16   15.54    0.93
  10  20 -16   15.08    0.86
  -9 -21  15   68.07    2.40
   9  21 -15   62.35    2.68
  -8 -22  14    1.13    0.57
   8  22 -14    0.98    0.67
  -7 -23  13   40.10    1.92
   7  23 -13   42.43    2.06
  -6 -24  12    0.81    0.59
   6  24 -12    1.60    0.59
  -5 -25  11  167.58    4.89
   5  25 -11  165.84    5.08
  -4 -26  10    6.01    0.88
   4  26 -10    4.52    0.94
  -3 -27   9   15.99    1.21
   3  27  -9   15.28    1.20
  -2 -28   8   42.97    1.82
   2  28  -8   43.57    2.01
  -1 -29   7    4.67    0.88
   1  29  -7    4.71    0.94
   0 -30   6   57.24    2.14
   0  30  -6   57.05    2.55
   1 -31   5    9.50    1.18
  -1  31  -5    8.13    1.23
   2 -32   4   81.24    3.46
  -2  32  -4   79.03    2.99
   3 -33   3    4.08    1.00
  -3  33  -3    3.75    1.10
   4 -34   2   10.49    1.15
  -4  34  -2   10.88    1.86
   5 -35   1   20.95    1.81
   6 -36   0    5.62    1.89
  -6  36   0    3.56    1.16
   7 -37  -1   48.80    2.40
  -7  37   1   45.82    2.55
   8 -38  -2    1.91    1.21
  -8  38   2    0.84    1.28
   9 -39  -3   18.67    1.97
  -9  39   3   20.65    2.31
  10 -40  -4    1.64    1.45
 -10  40   4    4.79    1.84
  11 -41  -5   11.57    1.55
 -11  41   5    9.04    1.75
 -17 -15  23    1.94    0.40
 -16 -16  22   54.56    2.24
  16  16 -22   53.41    3.53
 -15 -17  21   12.64    0.73
 -14 -18  20    2.61    0.57
  14  18 -20    2.68    0.71
 -13 -19  19  138.19    4.49
  13  19 -19  145.60    9.06
 -12 -20  18   53.04    2.02
  12  20 -18   52.85    2.97
 -11 -21  17  160.36    4.50
  11  21 -17  146.70    5.28
 -10 -22  16   28.80    1.40
  10  22 -16   29.64    1.37
  -9 -23  15   79.96    2.99
   9  23 -15   73.31    2.97
  -8 -24  14    0.12    0.81
   8  24 -14    0.67    1.18
  -7 -25  13    0.44    0.66
   7  25 -13    1.57    0.67
  -6 -26  12  131.87    4.08
   6  26 -12  132.59    5.45
  -5 -27  11   52.35    2.24
   5  27 -11   57.25    2.14
  -4 -28  10   84.08    3.39
   4  28 -10   84.94    3.14
  -3 -29   9   34.92    1.55
   3  29  -9   36.72    1.82
  -2 -30   8   42.95    1.96
   2  30  -8   39.91    2.14
  -1 -31   7    3.76    1.08
   0 -32   6    1.28    0.89
   1 -33   5   34.68    2.26
  -1  33  -5   33.81    1.96
   2 -34   4    9.53    1.35
  -2  34  -4   10.73    1.32
   3 -35   3   60.90    2.67
  -3  35  -3   59.67    3.39
   4 -36   2   42.00    2.33
  -4  36  -2   40.44    3.24
   5 -37   1   72.18    3.21
  -5  37  -1   64.07    4.62
   6 -38   0   20.92    1.70
  -6  38   0   17.66    2.65
   7 -39  -1   11.86    1.75
   8 -40  -2    7.29    1.54
  -8  40   2    5.87    1.65
   9 -41  -3    3.00    1.82
  -9  41   3    2.18    1.62
 -18 -16  24   11.56    1.00
 -17 -17  23   25.89    1.25
  17  17 -23   28.07    2.02
 -16 -18  22   28.26    1.97
  16  18 -22   28.95    1.87
 -15 -19  21   11.88    0.76
  15  19 -21   13.80    1.15
 -14 -20  20   77.25    2.68
  14  20 -20   71.98    3.61
 -13 -21  19   36.61    1.43
 -12 -22  18   11.98    0.91
  12  22 -18   10.59    0.78
 -11 -23  17   42.00    2.14
  11  23 -17   35.34    1.81
 -10 -24  16   14.22    1.06
  10  24 -16   15.42    1.10
  -9 -25  15   31.14    1.75
   9  25 -15   32.20    2.29
  -8 -26  14   10.51    1.01
   8  26 -14   11.27    1.11
  -7 -27  13   49.38    2.21
  -6 -28  12   76.96    2.94
   6  28 -12   74.50    4.32
  -5 -29  11    9.31    1.13
   5  29 -11   10.41    1.65
  -4 -30  10   31.97    2.04
   4  30 -10   34.24    2.73
  -3 -31   9   11.34    1.30
   3  31  -9   11.91    1.43
  -2 -32   8   28.17    1.77
   2  32  -8   33.47    2.72
  -1 -33   7   22.37    1.74
   1  33  -7   23.03    1.69
   0 -34   6   49.97    2.45
   0  34  -6   48.96    2.53
   1 -35   5   19.28    1.62
  -1  35  -5   21.56    1.65
   2 -36   4   41.94    2.55
  -2  36  -4   40.81    2.56
   3 -37   3   17.85    1.79
  -3  37  -3   16.57    1.84
   4 -38   2   16.80    1.89
  -4  38  -2   14.46    2.68
   5 -39   1   24.33    2.13
  -5  39  -1   19.08    2.77
   6 -40   0   25.59    2.33
  -6  40   0   21.58    3.00
   7 -41  -1   28.46    3.09
  -7  41   1   22.61    2.14
   8 -42  -2    3.59    3.46
 -18 -18  24   51.20    3.14
 -17 -19  23    0.27    0.30
  17  19 -23   -0.03    0.44
 -16 -20  22   12.94    0.78
  16  20 -22   15.22    1.37
 -15 -21  21   32.12    1.55
  15  21 -21   33.49    1.45
 -14 -22  20    7.88    0.86
 -13 -23  19   63.80    2.68
  13  23 -19   58.18    2.61
 -12 -24  18   32.74    1.57
  12  24 -18   30.60    1.47
 -11 -25  17   99.87    3.53
  11  25 -17   96.02    3.71
 -10 -26  16    4.35    0.81
  10  26 -16    4.84    1.20
  -9 -27  15   16.63    1.11
   9  27 -15   15.00    1.23
  -8 -28  14   34.04    1.65
   8  28 -14   36.74    1.67
  -7 -29  13    3.41    0.86
   7  29 -13    3.71    0.93
  -6 -30  12   87.91    3.21
   6  30 -12   93.24    3.17
  -5 -31  11   41.26    2.07
   5  31 -11   39.56    1.92
  -4 -32  10  107.81    3.91
   4  32 -10  107.80    4.08
  -3 -33   9   23.45    1.70
   3  33  -9   21.24    1.50
  -2 -34   8   47.96    2.38
   2  34  -8   46.51    2.63
  -1 -35   7    4.91    1.10
   1  35  -7    4.25    1.13
   0 -36   6    5.79    1.23
   0  36  -6    4.50    1.70
   1 -37   5   60.60    3.15
  -1  37  -5   68.17    3.32
   2 -38   4   14.39    1.77
  -2  38  -4   12.70    1.57
   3 -39   3   71.81    3.12
  -3  39  -3   69.57    3.07
   4 -40   2   18.35    1.82
  -4  40  -2   22.25    2.77
   5 -41   1   40.84    2.36
  -5  41  -1   37.52    4.01
   6 -42   0    1.30    1.64
  -6  42   0    1.27    2.48
 -19 -19  25   25.10    1.96
  19  19 -25   23.25    2.04
 -18 -20  24    0.67    0.34
  18  20 -24   -0.24    0.69
 -17 -21  23   14.47    1.18
  17  21 -23   15.76    1.52
 -16 -22  22    8.20    0.83
 -15 -23  21   32.74    1.59
  15  23 -21   38.07    2.73
 -14 -24  20   10.71    0.93
  14  24 -20   12.18    1.01
 -13 -25  19    4.61    0.73
  13  25 -19    5.06    0.83
 -12 -26  18   46.24    2.01
  12  26 -18   46.46    2.09
 -11 -27  17    4.34    0.76
  11  27 -17    5.97    0.81
 -10 -28  16   45.43    3.63
  10  28 -16   46.68    3.19
  -9 -29  15    6.68    0.93
   9  29 -15    5.33    0.93
  -8 -30  14  115.32    5.36
   8  30 -14  113.13    4.37
  -7 -31  13    6.11    1.06
   7  31 -13    8.11    1.10
  -6 -32  12   40.55    2.01
   6  32 -12   38.34    2.09
  -5 -33  11   18.47    1.55
   5  33 -11   16.43    1.37
  -4 -34  10    7.42    1.30
   4  34 -10    7.15    1.32
  -3 -35   9   64.78    2.82
   3  35  -9   61.79    2.55
  -2 -36   8   12.91    1.40
  -1 -37   7   48.85    2.40
   1  37  -7   42.88    4.94
   0 -38   6   17.00    1.65
   0  38  -6   19.23    2.68
   1 -39   5   24.53    2.14
  -1  39  -5   21.76    2.11
   2 -40   4   20.99    1.99
  -2  40  -4   18.59    2.04
   3 -41   3   -0.56    1.54
  -3  41  -3    0.57    1.64
   4 -42   2   45.19    2.88
  -4  42  -2   46.14    2.88
 -20 -20  26   21.14    1.50
 -19 -21  25   -0.10    0.39
 -18 -22  24    9.41    0.66
  18  22 -24    9.18    0.79
 -17 -23  23    8.10    0.71
  17  23 -23    8.96    1.15
 -16 -24  22    0.10    0.51
  16  24 -22    0.29    0.64
 -15 -25  21   25.14    1.48
  15  25 -21   29.47    2.24
 -14 -26  20   12.33    0.96
  14  26 -20   13.07    1.55
 -13 -27  19   34.94    1.87
  13  27 -19   38.82    1.86
 -12 -28  18    0.54    0.71
  12  28 -18    0.32    0.96
 -11 -29  17    9.41    1.15
  11  29 -17    9.87    1.11
 -10 -30  16    7.25    0.94
  10  30 -16    7.34    1.35
  -9 -31  15   -0.32    1.20
   9  31 -15    1.10    1.81
  -8 -32  14   29.98    1.97
   8  32 -14   31.66    2.73
  -7 -33  13   34.31    1.96
  -6 -34  12   73.43    3.12
  -5 -35  11   68.52    3.22
   5  35 -11   69.00    4.47
  -4 -36  10   32.25    2.40
   4  36 -10   36.40    2.14
  -3 -37   9    6.04    1.33
   3  37  -9    4.25    1.42
  -2 -38   8    0.35    1.18
   2  38  -8    1.35    1.28
  -1 -39   7   11.84    1.62
   1  39  -7    9.70    1.64
   0 -40   6   22.45    1.92
   0  40  -6   23.38    2.14
   1 -41   5   38.24    2.34
  -1  41  -5   37.96    3.37
   2 -42   4   45.70    2.94
  -2  42  -4   37.70    4.22
 -20 -22  26    3.46    0.40
  20  22 -26    5.04    0.74
 -19 -23  25    1.72    0.47
  19  23 -25    2.18    0.89
 -18 -24  24    3.85    0.57
  18  24 -24    4.44    0.98
 -17 -25  23   28.39    1.37
  17  25 -23   25.20    1.27
 -16 -26  22    7.14    0.89
  16  26 -22    6.29    1.50
 -15 -27  21    5.65    0.76
  15  27 -21    4.27    0.78
 -14 -28  20    0.94    0.81
  14  28 -20    2.13    1.00
 -13 -29  19   -0.02    0.74
  13  29 -19    0.24    0.73
 -12 -30  18   10.04    1.45
 -11 -31  17   25.57    1.65
  11  31 -17   27.11    1.72
 -10 -32  16   58.67    2.65
  10  32 -16   59.87    2.80
  -9 -33  15   14.19    1.40
   9  33 -15   12.69    1.40
  -8 -34  14   12.85    1.38
   8  34 -14   10.58    1.65
  -7 -35  13    0.12    0.96
   7  35 -13    0.84    1.08
  -6 -36  12    0.78    1.08
   6  36 -12    0.79    1.05
  -5 -37  11    1.40    1.13
   5  37 -11    2.50    1.21
  -4 -38  10    0.20    1.16
   4  38 -10    0.00    1.42
  -3 -39   9   16.28    1.97
   3  39  -9   14.34    2.06
  -2 -40   8    3.81    1.57
   2  40  -8    4.52    1.60
  -1 -41   7   21.81    2.06
   1  41  -7   18.96    3.37
   0 -42   6    1.57    1.75
   0  42  -6    0.91    2.07
 -21 -23  27    2.26    0.32
 -20 -24  26    1.52    0.52
 -19 -25  25   11.54    0.86
 -18 -26  24    0.29    0.49
  18  26 -24   -0.25    1.15
 -17 -27  23    1.92    0.88
  17  27 -23    1.84    0.94
 -16 -28  22   10.70    1.11
  16  28 -22   10.90    1.81
 -15 -29  21   -0.15    0.67
  15  29 -21    0.25    0.73
 -14 -30  20   15.06    1.35
  14  30 -20   11.79    1.75
 -13 -31  19    5.72    1.03
  13  31 -19    5.35    1.30
 -12 -32  18   18.76    1.38
  12  32 -18   16.25    2.18
 -11 -33  17   -0.40    1.05
  11  33 -17    0.66    1.25
 -10 -34  16    0.08    1.57
  10  34 -16   -0.05    1.13
  -9 -35  15   12.08    1.47
   9  35 -15   11.15    1.33
  -8 -36  14    8.01    1.28
   8  36 -14    4.67    1.18
  -7 -37  13   20.92    1.74
   7  37 -13   21.64    1.94
  -6 -38  12    1.32    1.27
   6  38 -12    1.45    1.94
  -5 -39  11   12.06    1.54
   5  39 -11   12.96    1.48
  -4 -40  10    1.42    1.32
   4  40 -10    3.22    1.37
  -3 -41   9    1.72    1.69
   3  41  -9    2.24    1.94
  -2 -42   8    3.64    1.55
   2  42  -8    3.29    1.84
 -21 -25  27    3.12    0.42
 -20 -26  26   13.92    0.86
  20  26 -26   14.22    1.50
 -19 -27  25   11.24    0.88
  19  27 -25   14.19    1.10
 -18 -28  24   13.24    1.23
  18  28 -24   13.06    1.55
 -17 -29  23    7.20    1.20
 -16 -30  22    6.17    1.00
  16  30 -22    5.25    1.00
 -15 -31  21   -0.20    0.79
  15  31 -21    0.42    0.83
 -14 -32  20    3.83    0.91
  14  32 -20    3.15    2.02
 -13 -33  19   18.24    1.69
  13  33 -19   15.82    2.72
 -12 -34  18   15.84    1.37
  12  34 -18   17.00    1.42
 -11 -35  17   19.48    1.69
  11  35 -17   18.10    2.07
 -10 -36  16    9.80    1.32
  10  36 -16    6.31    1.54
  -9 -37  15   17.71    1.91
   9  37 -15   17.93    1.99
  -8 -38  14   -0.42    1.35
   8  38 -14    0.44    2.65
  -7 -39  13    1.94    1.38
   7  39 -13    2.45    1.38
  -6 -40  12   14.66    1.91
   6  40 -12   16.30    2.06
  -5 -41  11    9.35    1.62
   5  41 -11    7.95    1.86
  -4 -42  10   53.19    2.63
   4  42 -10   49.44    4.27
 -20 -28  26    5.38    0.67
  20  28 -26    5.23    1.42
 -19 -29  25    2.41    0.79
 -18 -30  24   10.61    1.16
  18  30 -24    9.82    1.54
 -17 -31  23    4.17    1.00
 -16 -32  22   13.02    1.18
  16  32 -22   10.46    1.08
 -15 -33  21    2.82    1.00
 -14 -34  20   17.16    1.72
  14  34 -20   15.17    1.50
 -13 -35  19   11.62    1.69
  13  35 -19    8.91    1.35
 -12 -36  18   24.55    1.79
  12  36 -18   29.89    2.95
 -11 -37  17   12.97    1.52
  11  37 -17   12.89    1.54
 -10 -38  16   21.26    1.84
  10  38 -16   20.68    2.78
  -9 -39  15   17.21    1.75
   9  39 -15   15.72    1.77
  -8 -40  14   23.82    1.99
   8  40 -14   18.64    1.91
  -7 -41  13   40.18    3.15
   7  41 -13   34.62    2.48
  -6 -42  12    8.52    1.64
   6  42 -12    6.51    2.43
 -19 -31  25    2.36    0.84
  19  31 -25    3.37    1.48
 -18 -32  24   15.01    1.35
 -17 -33  23    0.57    0.96
  17  33 -23    1.28    1.65
 -16 -34  22    3.96    1.03
  16  34 -22    4.47    1.47
 -15 -35  21    9.83    1.79
  15  35 -21    8.94    2.46
 -14 -36  20    0.57    1.06
  14  36 -20    0.30    1.45
 -13 -37  19   33.55    2.06
  13  37 -19   33.05    1.94
 -12 -38  18    1.43    1.18
  12  38 -18    3.21    1.69
 -11 -39  17   36.74    2.75
  11  39 -17   38.01    2.60
 -10 -40  16    1.20    1.48
  10  40 -16   -0.76    1.62
  -9 -41  15   14.58    2.01
   9  41 -15   14.25    3.15
  -8 -42  14    7.19    2.36
 -18 -34  24    1.65    1.06
 -17 -35  23    7.12    1.42
  17  35 -23    8.96    2.13
 -16 -36  22    2.06    1.15
 -15 -37  21   12.89    1.47
  15  37 -21   13.18    1.64
 -14 -38  20    8.70    1.65
  14  38 -20    7.64    1.97
 -13 -39  19   13.36    1.75
  13  39 -19   10.54    2.28
 -12 -40  18   20.85    2.02
  12  40 -18   18.07    1.74
 -11 -41  17    1.92    1.64
  11  41 -17    2.34    1.54
 -16 -38  22    0.03    1.33
  16  38 -22    0.52    2.07
 -15 -39  21    9.35    1.59
  15  39 -21    8.38    1.43
 -14 -40  20    1.99    1.32
  14  40 -20    2.75    2.31
 -13 -41  19   18.66    2.61
  13  41 -19   29.52    4.25
  23  39 -15    2.07    1.45
 -23 -39  15    4.39    1.47
  20  40 -12   20.48    2.13
 -20 -40  12   20.67    2.31
  21  39 -13   -0.30    1.47
 -21 -39  13    0.93    1.70
  22  38 -14    1.38    1.30
 -22 -38  14    1.35    1.03
  23  37 -15    6.56    1.91
 -23 -37  15    6.93    1.47
  24  36 -16    2.73    2.51
 -24 -36  16   -0.13    1.10
  25  35 -17    8.42    1.45
 -25 -35  17   11.24    1.33
 -17 -41   9   -1.21    2.01
  18  40 -10    1.89    1.54
 -18 -40  10   -0.79    1.77
  19  39 -11    7.93    1.69
 -19 -39  11    8.40    1.72
  20  38 -12    1.62    1.42
 -20 -38  12    3.81    1.47
  21  37 -13    3.36    2.94
 -21 -37  13    2.87    1.86
  22  36 -14    2.45    1.25
 -22 -36  14    2.34    0.96
  23  35 -15    6.22    1.20
 -23 -35  15    7.02    1.25
  24  34 -16    0.05    1.00
 -24 -34  16   -0.64    0.98
  25  33 -17    0.20    1.27
 -25 -33  17   -0.30    1.00
  26  32 -18    3.61    0.88
 -26 -32  18    4.40    0.89
  15  41  -7    6.49    2.18
 -15 -41   7    7.93    1.65
  16  40  -8   10.58    2.48
 -16 -40   8    8.03    1.59
  17  39  -9   36.17    2.46
 -17 -39   9   34.11    2.33
  18  38 -10    3.90    1.48
 -18 -38  10    4.59    1.64
  19  37 -11    6.12    1.32
 -19 -37  11    4.35    1.23
  20  36 -12    0.89    1.60
 -20 -36  12   -0.08    1.05
  21  35 -13    0.71    1.47
 -21 -35  13    0.73    1.05
  22  34 -14    6.68    1.15
 -22 -34  14    6.28    0.89
  23  33 -15    5.62    1.08
 -23 -33  15    3.85    1.00
  24  32 -16   13.46    1.47
 -24 -32  16   12.84    1.43
  25  31 -17    1.54    0.91
 -25 -31  17    2.16    0.83
 -26 -30  18    2.31    0.96
  27  29 -19    0.40    0.73
 -27 -29  19    0.35    0.62
  28  28 -20    2.92    1.59
 -28 -28  20    3.26    0.93
  12  42  -4    7.29    2.70
 -12 -42   4    6.88    2.51
  13  41  -5   34.73    2.85
 -13 -41   5   40.33    2.97
  14  40  -6    2.48    1.40
 -14 -40   6    3.88    1.48
  15  39  -7   20.58    2.11
 -15 -39   7   23.67    2.36
  16  38  -8    1.48    2.43
 -16 -38   8    1.32    1.77
  17  37  -9    6.83    1.43
 -17 -37   9    8.11    1.57
  18  36 -10   18.37    2.56
 -18 -36  10   16.73    2.09
  19  35 -11    1.67    1.10
 -19 -35  11    0.44    1.11
  20  34 -12   66.11    2.78
 -20 -34  12   67.55    3.14
  21  33 -13    6.78    1.52
 -21 -33  13    5.90    1.75
 -22 -32  14   37.18    1.70
  23  31 -15    2.28    1.89
 -23 -31  15    1.16    0.88
  24  30 -16    4.88    1.43
 -24 -30  16    6.53    1.06
  25  29 -17   10.29    1.13
 -25 -29  17   11.50    1.20
  26  28 -18    2.70    0.98
 -26 -28  18    2.36    0.74
  27  27 -19   42.06    3.10
 -27 -27  19   42.81    3.04
  28  26 -20    6.83    1.45
 -28 -26  20    6.92    0.96
  29  25 -21    6.24    1.32
 -29 -25  21    7.34    0.79
  10  42  -2   27.16    2.53
 -10 -42   2   25.05    2.07
  11  41  -3   15.28    1.94
 -11 -41   3   13.93    2.01
  12  40  -4    4.52    1.81
 -12 -40   4    9.11    1.79
  13  39  -5   32.20    2.01
 -13 -39   5   29.57    2.24
  14  38  -6    2.14    1.59
 -14 -38   6    1.28    1.50
  15  37  -7   62.77    3.04
 -15 -37   7   56.41    2.99
  16  36  -8    4.66    1.79
 -16 -36   8    5.45    1.18
  17  35  -9   52.82    2.58
 -17 -35   9   53.17    2.92
  18  34 -10    0.46    1.99
 -18 -34  10    0.57    1.06
  19  33 -11   48.40    2.78
 -19 -33  11   44.97    2.94
  20  32 -12   15.64    2.88
 -20 -32  12   15.89    1.82
  21  31 -13    7.81    1.42
 -21 -31  13    8.25    1.81
  22  30 -14   21.58    2.14
 -22 -30  14   22.55    1.75
  23  29 -15    0.51    0.89
 -23 -29  15    0.49    0.94
  24  28 -16   27.23    2.21
 -24 -28  16   29.67    1.77
  25  27 -17    0.47    0.86
 -25 -27  17    0.07    0.69
  26  26 -18   14.51    2.23
 -26 -26  18   16.52    1.16
  27  25 -19   14.86    1.20
 -27 -25  19   13.58    1.03
  28  24 -20   -0.02    0.62
 -28 -24  20   -0.49    0.74
 -29 -23  21    6.02    0.69
   8  42   0    9.94    1.82
  -8 -42   0    7.39    1.65
   9  41  -1   38.31    2.50
  -9 -41   1   40.27    2.46
 -10 -40   2    0.67    1.52
  11  39  -3  100.73    4.08
 -11 -39   3   98.52    4.07
  12  38  -4    7.03    1.45
 -12 -38   4    7.74    1.37
  13  37  -5   82.02    4.86
 -13 -37   5   84.53    4.25
 -14 -36   6   -0.05    1.32
  15  35  -7   28.78    1.69
 -15 -35   7   28.37    1.99
  16  34  -8   25.66    1.75
 -16 -34   8   26.27    1.70
  17  33  -9    3.56    1.62
 -17 -33   9    1.92    1.08
  18  32 -10   93.88    5.20
 -18 -32  10   86.64    4.25
  19  31 -11    0.25    0.88
 -19 -31  11    0.08    0.88
  20  30 -12   94.08    3.46
 -20 -30  12   97.40    3.46
  21  29 -13    0.40    1.16
 -21 -29  13    0.79    0.66
  22  28 -14   21.93    1.96
 -22 -28  14   26.42    1.55
  23  27 -15   15.12    1.45
 -23 -27  15   12.30    1.20
  24  26 -16    1.55    1.48
 -24 -26  16    2.78    0.69
  25  25 -17   48.84    2.19
 -25 -25  17   51.20    2.18
  26  24 -18    0.02    0.84
 -26 -24  18    0.59    0.61
  27  23 -19   54.62    2.14
 -27 -23  19   55.87    2.21
  28  22 -20    1.30    0.56
 -28 -22  20    1.45    0.61
 -29 -21  21   10.29    0.79
 -30 -20  22    0.61    0.27
   6  42   2   23.03    2.04
  -6 -42  -2   25.83    2.28
   7  41   1   21.07    2.07
  -7 -41  -1   21.44    2.18
   8  40   0   13.98    2.29
  -8 -40   0    9.51    1.97
   9  39  -1   51.25    2.63
  -9 -39   1   49.43    2.72
  10  38  -2    9.41    1.48
 -10 -38   2   10.81    1.48
  11  37  -3   55.57    2.94
 -11 -37   3   55.05    2.70
  12  36  -4    7.96    1.37
 -12 -36   4    6.97    1.45
  13  35  -5   47.52    2.19
 -13 -35   5   46.12    2.28
  14  34  -6   60.41    2.88
 -14 -34   6   59.72    3.07
  15  33  -7   21.88    2.01
 -15 -33   7   19.65    1.84
  16  32  -8   39.10    2.80
 -16 -32   8   38.16    2.28
  17  31  -9   47.72    3.02
 -17 -31   9   47.37    2.38
  18  30 -10   43.59    3.07
 -18 -30  10   40.91    2.40
  19  29 -11   71.76    2.72
 -19 -29  11   71.09    2.95
  20  28 -12   34.43    1.82
 -20 -28  12   30.30    1.62
  21  27 -13   41.48    1.97
 -21 -27  13   38.12    1.87
  22  26 -14   20.19    1.79
 -22 -26  14   20.50    1.59
  23  25 -15   19.48    1.89
 -23 -25  15   22.34    1.30
  24  24 -16   21.71    1.27
 -24 -24  16   20.45    1.15
  25  23 -17   30.47    1.81
 -25 -23  17   30.08    1.42
  26  22 -18   16.36    1.74
 -26 -22  18   16.38    1.60
 -27 -21  19   24.34    1.40
  28  20 -20    1.32    0.78
 -28 -20  20    0.96    0.46
  29  19 -21    5.03    0.79
 -29 -19  21    4.32    0.52
   4  42   4   44.87    3.86
  -4 -42  -4   52.33    3.22
   5  41   3    1.10    2.21
  -5 -41  -3    4.98    1.55
   6  40   2   62.69    4.62
  -6 -40  -2   61.13    3.58
   7  39   1   10.80    2.19
  -7 -39  -1   13.33    1.60
   8  38   0    4.28    1.54
  -8 -38   0    2.19    1.47
  -9 -37   1  102.62    4.62
  10  36  -2    2.88    1.15
 -10 -36   2    3.34    1.11
  11  35  -3  175.37    5.30
 -11 -35   3  183.51    6.93
  12  34  -4   13.39    1.55
 -12 -34   4   12.67    1.52
  13  33  -5  136.79    6.46
 -13 -33   5  121.65    4.39
  14  32  -6   13.65    1.33
 -14 -32   6   11.22    1.23
  15  31  -7    6.06    1.15
 -15 -31   7    5.06    1.20
  16  30  -8  109.16    3.63
 -16 -30   8  107.64    4.01
  17  29  -9    2.36    1.03
 -17 -29   9    2.90    0.98
  18  28 -10  122.15    4.23
 -18 -28  10  128.36    4.74
 -19 -27  11   -0.29    1.03
  20  26 -12   60.81    3.88
 -20 -26  12   63.23    2.72
  21  25 -13    1.20    1.38
 -21 -25  13    0.49    1.33
  22  24 -14    9.41    1.01
 -22 -24  14   10.81    0.91
  23  23 -15   23.55    1.89
 -23 -23  15   23.97    1.32
 -24 -22  16    0.46    0.57
  25  21 -17   39.17    1.69
 -25 -21  17   36.18    1.47
  26  20 -18    1.16    0.57
 -26 -20  18    0.54    0.44
  27  19 -19   37.65    1.79
 -27 -19  19   34.99    1.62
  28  18 -20    4.98    0.81
 -28 -18  20    4.55    0.46
 -29 -17  21    6.12    0.54
   2  42   6   23.82    2.48
  -2 -42  -6   24.01    2.18
   3  41   5    5.67    2.31
  -3 -41  -5    3.69    1.54
   4  40   4    1.45    1.43
  -4 -40  -4    0.56    1.38
   5  39   3   56.66    2.82
  -5 -39  -3   58.03    2.87
   6  38   2    0.24    1.15
  -6 -38  -2   -0.52    1.20
   7  37   1   49.53    2.73
  -7 -37  -1   48.72    3.04
   8  36   0    0.57    1.11
  -8 -36   0    0.96    1.21
   9  35  -1   37.05    3.24
  -9 -35   1   42.75    2.28
  10  34  -2    4.34    2.41
 -10 -34   2    6.33    1.27
  11  33  -3    3.68    1.10
 -11 -33   3    4.30    1.05
  12  32  -4   71.21    2.77
 -12 -32   4   70.45    2.83
  13  31  -5    0.46    1.23
 -13 -31   5    0.51    1.27
  14  30  -6   46.93    2.14
 -14 -30   6   46.39    2.19
  15  29  -7   14.68    1.35
 -15 -29   7   13.92    1.33
  16  28  -8   79.20    3.14
 -16 -28   8   73.06    2.95
  17  27  -9    0.84    0.74
 -17 -27   9    0.94    0.78
  18  26 -10   14.90    1.54
 -18 -26  10   16.92    1.18
  19  25 -11   59.13    2.41
 -19 -25  11   61.30    2.26
  20  24 -12    3.81    1.05
 -20 -24  12    3.85    0.76
  21  23 -13   46.12    1.72
 -21 -23  13   44.00    1.82
  22  22 -14    8.43    1.13
 -22 -22  14    9.78    0.93
  23  21 -15   34.94    1.96
 -23 -21  15   35.34    1.64
  24  20 -16    1.21    0.56
 -24 -20  16    1.16    0.47
 -25 -19  17    8.01    0.81
  26  18 -18   25.83    1.74
 -26 -18  18   25.20    1.75
  27  17 -19    2.65    0.56
 -27 -17  19    2.06    0.73
  28  16 -20   13.18    0.91
 -28 -16  20   14.79    0.88
   0  42   8   10.56    1.87
   0 -42  -8    8.40    1.77
   1  41   7   21.09    2.34
  -1 -41  -7   22.07    2.23
   2  40   6   60.90    2.80
  -2 -40  -6   62.20    3.95
   3  39   5   49.19    4.59
  -3 -39  -5   57.71    2.73
   4  38   4   12.21    2.34
  -4 -38  -4   11.44    1.47
  -5 -37  -3    1.03    1.23
   6  36   2    0.62    1.10
  -6 -36  -2    2.26    1.11
   7  35   1    4.59    1.18
  -7 -35  -1    3.48    1.05
   8  34   0   36.02    3.32
  -8 -34   0   39.09    2.28
   9  33  -1   90.62    3.46
  -9 -33   1   93.15    3.86
  10  32  -2   66.82    3.98
 -10 -32   2   65.10    3.02
  11  31  -3   40.81    2.70
 -11 -31   3   42.81    2.06
  12  30  -4    0.02    0.89
 -12 -30   4    0.71    0.79
  13  29  -5    4.12    1.01
 -13 -29   5    5.43    1.13
  14  28  -6    4.82    1.08
 -14 -28   6    4.55    1.06
  15  27  -7   21.61    1.45
 -15 -27   7   23.08    1.40
  16  26  -8   67.90    4.35
 -16 -26   8   60.61    2.60
  17  25  -9   33.44    1.64
 -17 -25   9   33.44    1.86
  18  24 -10   87.55    3.21
 -18 -24  10   88.19    2.85
  19  23 -11    1.57    0.64
 -19 -23  11    1.57    0.62
  20  22 -12   10.34    1.30
 -20 -22  12    9.13    0.89
  21  21 -13    4.82    0.93
 -21 -21  13    5.63    0.76
  22  20 -14    5.82    0.98
 -22 -20  14    6.09    0.73
  23  19 -15   26.52    2.56
 -23 -19  15   25.86    1.99
  24  18 -16   24.63    1.79
 -24 -18  16   22.39    1.25
  25  17 -17   66.20    2.43
 -25 -17  17   62.32    2.61
  26  16 -18    8.38    0.76
 -26 -16  18    6.36    0.52
 -27 -15  19    3.75    0.46
 -28 -14  20    0.46    0.22
  -1  41   9   44.99    2.77
   1 -41  -9   40.47    2.53
   0  40   8   12.79    2.26
   0 -40  -8   11.34    1.99
   1  39   7   13.53    1.75
  -1 -39  -7   12.82    1.81
   2  38   6    1.43    2.06
  -2 -38  -6    0.79    1.59
   3  37   5    1.01    1.18
  -3 -37  -5   -0.89    1.16
   4  36   4   17.41    2.04
  -4 -36  -4   16.04    2.09
   5  35   3   42.46    2.31
  -5 -35  -3   42.16    2.24
   6  34   2   89.54    4.79
  -6 -34  -2   88.62    3.81
   7  33   1   21.88    1.72
  -7 -33  -1   22.00    1.94
   8  32   0   43.41    2.11
  -8 -32   0   41.85    2.21
   9  31  -1   10.10    1.15
  -9 -31   1    9.06    1.10
  10  30  -2    1.91    0.93
 -10 -30   2    2.72    0.89
  11  29  -3    2.77    1.87
 -11 -29   3    6.36    1.13
  12  28  -4  102.74    3.91
 -12 -28   4  108.12    4.12
  13  27  -5  178.36    5.79
 -13 -27   5  180.23    5.84
  14  26  -6   75.68    2.80
 -14 -26   6   77.21    3.02
  15  25  -7   70.62    2.56
 -15 -25   7   67.78    2.92
  16  24  -8   14.76    1.11
 -16 -24   8   13.46    1.23
  17  23  -9    3.58    1.10
 -17 -23   9    2.97    0.76
  18  22 -10    4.57    0.84
 -18 -22  10    3.49    0.78
  19  21 -11   54.56    2.73
 -19 -21  11   54.05    2.07
  20  20 -12   90.00    3.90
 -20 -20  12   92.39    2.88
  21  19 -13   36.30    1.54
 -21 -19  13   38.26    1.62
  22  18 -14   41.57    1.67
 -22 -18  14   41.30    1.60
  23  17 -15    3.04    0.51
 -23 -17  15    2.90    0.66
  24  16 -16    1.00    0.57
 -24 -16  16    0.81    0.40
  25  15 -17    1.21    0.73
 -25 -15  17    1.28    0.40
 -26 -14  18    1.97    0.39
  27  13 -19   22.49    1.70
 -27 -13  19   20.70    1.16
  -3  41  11   17.71    2.87
   3 -41 -11   17.27    1.94
  -2  40  10    0.27    1.70
   2 -40 -10    1.15    1.54
  -1  39   9   45.45    4.05
   1 -39  -9   52.97    2.58
   0  38   8    3.73    1.42
   0 -38  -8    3.96    1.32
   1  37   7   47.15    2.83
  -1 -37  -7   47.13    2.56
   2  36   6   -0.20    1.10
  -2 -36  -6    0.19    1.40
   3  35   5   43.49    2.21
  -3 -35  -5   42.88    2.34
   4  34   4    1.45    0.98
  -4 -34  -4    0.67    1.01
   5  33   3   31.55    1.94
  -5 -33  -3   30.90    1.92
   6  32   2   45.18    2.24
  -6 -32  -2   47.71    2.36
   7  31   1    4.10    1.23
  -7 -31  -1    4.17    1.06
   8  30   0   66.72    2.51
  -8 -30   0   67.88    2.61
   9  29  -1    3.12    1.06
  -9 -29   1    2.51    1.30
  10  28  -2  102.40    3.61
 -10 -28   2  105.42    4.13
  11  27  -3   34.78    1.75
 -11 -27   3   34.53    2.02
  12  26  -4   45.28    2.01
 -12 -26   4   40.23    2.21
  13  25  -5   61.30    2.29
 -13 -25   5   59.14    2.36
  14  24  -6    2.58    0.69
 -14 -24   6    2.56    0.64
  15  23  -7  126.55    4.10
 -15 -23   7  127.85    3.85
  16  22  -8   11.59    1.00
 -16 -22   8    9.24    1.01
  17  21  -9   46.29    2.26
 -17 -21   9   50.37    2.13
  18  20 -10    1.54    0.57
 -18 -20  10    1.69    0.54
  19  19 -11    4.17    0.64
 -19 -19  11    4.74    0.69
  20  18 -12   51.27    1.91
 -20 -18  12   54.71    2.04
  21  17 -13    0.91    0.44
 -21 -17  13    1.28    0.52
  22  16 -14   94.99    3.15
 -22 -16  14   94.77    3.21
  23  15 -15    0.57    0.59
 -23 -15  15    0.00    0.40
  24  14 -16   26.82    1.60
 -24 -14  16   27.63    1.28
  25  13 -17    0.12    0.40
 -25 -13  17    0.42    0.39
  26  12 -18   31.12    1.35
 -26 -12  18   30.69    1.48
 -27 -11  19   -0.03    0.22
  -5  41  13   31.19    2.63
   5 -41 -13   30.57    2.34
   4 -40 -12   11.71    1.82
  -3  39  11  106.29    6.56
   3 -39 -11  106.60    4.39
  -2  38  10   10.12    1.70
   2 -38 -10    7.96    1.38
  -1  37   9  120.08    4.57
   1 -37  -9  108.50    4.00
   0  36   8    1.59    1.30
   0 -36  -8    0.96    1.13
   1  35   7    4.00    1.64
  -1 -35  -7    6.16    1.32
   2  34   6   89.56    3.73
  -2 -34  -6   93.63    4.54
   3  33   5   33.32    2.41
  -3 -33  -5   31.60    2.11
   4  32   4  222.10    6.71
  -4 -32  -4  226.05    7.68
   5  31   3   20.55    2.01
  -5 -31  -3   16.13    1.33
   6  30   2  248.67    7.69
  -6 -30  -2  249.89    8.15
   7  29   1    4.12    0.88
  -7 -29  -1    3.58    0.88
   8  28   0    6.55    0.94
  -8 -28   0    5.75    0.98
   9  27  -1   64.98    3.95
  -9 -27   1   63.70    2.43
  10  26  -2   25.61    2.01
 -10 -26   2   25.25    1.64
  11  25  -3  160.33    4.93
 -11 -25   3  157.48    5.84
  12  24  -4    9.03    0.83
 -12 -24   4    8.76    0.86
  13  23  -5  234.42   10.41
 -13 -23   5  236.54    6.65
  14  22  -6    1.18    0.83
 -14 -22   6    1.38    0.67
  15  21  -7   30.38    2.45
 -15 -21   7   33.47    1.69
  16  20  -8   14.31    1.45
 -16 -20   8   15.76    1.10
  17  19  -9    7.79    0.78
  18  18 -10  129.84    4.62
 -18 -18  10  140.08    4.55
  19  17 -11   31.28    1.60
 -19 -17  11   33.01    1.52
  20  16 -12  235.23    9.60
 -20 -16  12  224.79    6.19
  21  15 -13   10.64    1.05
 -21 -15  13   12.23    0.89
  22  14 -14  102.62    4.49
 -22 -14  14   98.48    3.17
  23  13 -15    8.99    0.69
 -23 -13  15    8.47    0.59
  24  12 -16    0.03    0.42
 -24 -12  16    0.30    0.35
  25  11 -17   79.40    3.10
 -25 -11  17   75.24    3.71
  26  10 -18    9.24    0.86
 -26 -10  18    9.77    0.67
  -6  40  14    2.24    1.59
   6 -40 -14    2.14    1.40
  -5  39  13   29.08    2.67
   5 -39 -13   31.07    2.34
  -4  38  12    7.00    1.45
   4 -38 -12   10.34    1.59
  -3  37  11   55.96    2.78
   3 -37 -11   57.51    2.90
  -2  36  10    2.67    1.25
   2 -36 -10    2.80    1.08
  -1  35   9   41.43    3.07
   1 -35  -9   45.77    2.26
   0  34   8   40.37    2.41
   0 -34  -8   40.44    2.50
   1  33   7   25.07    1.94
  -1 -33  -7   22.18    1.86
   2  32   6   47.25    3.36
  -2 -32  -6   47.54    2.58
   3  31   5   21.66    2.31
  -3 -31  -5   18.27    1.28
  -4 -30  -4   76.96    4.40
   5  29   3   60.80    2.77
  -5 -29  -3   62.43    2.70
   6  28   2   83.12    4.81
  -6 -28  -2   76.92    5.57
   7  27   1   80.65    2.82
  -7 -27  -1   89.17    3.21
   8  26   0   43.05    1.82
  -8 -26   0   45.26    1.87
   9  25  -1   33.52    1.69
  -9 -25   1   31.90    1.60
  10  24  -2   12.69    1.00
 -10 -24   2   11.05    1.23
  11  23  -3   45.99    2.04
 -11 -23   3   48.42    1.92
  12  22  -4   77.82    2.73
 -12 -22   4   76.22    2.43
  13  21  -5  150.09    6.34
 -13 -21   5  134.84    4.76
  14  20  -6   38.85    1.48
 -14 -20   6   34.99    1.67
  15  19  -7   44.30    1.81
 -15 -19   7   42.54    1.60
  16  18  -8   31.58    1.30
 -16 -18   8   26.45    1.23
  17  17  -9    2.09    0.62
 -17 -17   9    2.61    0.69
  18  16 -10   53.78    2.02
 -18 -16  10   47.49    1.99
  19  15 -11   15.82    0.83
 -19 -15  11   19.38    0.93
  20  14 -12  120.23    3.71
 -20 -14  12  118.69    3.51
  21  13 -13   24.38    1.43
 -21 -13  13   24.41    1.05
 -22 -12  14   29.61    1.38
  23  11 -15   35.80    2.07
 -23 -11  15   36.02    2.16
  24  10 -16   13.87    0.79
 -24 -10  16   11.98    0.67
  25   9 -17   28.02    1.91
 -25  -9  17   25.71    1.77
 -26  -8  18   11.25    0.78
  -8  40  16    9.14    1.74
   8 -40 -16    8.25    1.69
  -7  39  15   17.95    2.92
   7 -39 -15   18.57    1.82
  -6  38  14    0.67    1.59
   6 -38 -14    2.28    1.48
  -5  37  13   86.64    3.69
   5 -37 -13   81.77    3.39
  -4  36  12    6.14    1.37
   4 -36 -12    9.38    1.45
  -3  35  11  209.65    9.09
   3 -35 -11  186.68    7.57
  -2  34  10    4.03    1.43
   2 -34 -10    5.95    1.57
  -1  33   9   91.20    4.20
   1 -33  -9   97.25    3.95
   0  32   8   43.74    2.48
   0 -32  -8   44.30    2.43
   1  31   7    5.31    1.05
  -1 -31  -7    4.50    1.00
   2  30   6  254.95    7.15
  -2 -30  -6  249.16    7.36
   3  29   5   63.78    2.85
  -3 -29  -5   58.94    3.34
   4  28   4  363.72   15.23
  -4 -28  -4  381.91   11.37
   5  27   3    1.08    1.01
  -5 -27  -3    0.05    0.76
   6  26   2  106.02    3.73
  -6 -26  -2  107.81    3.64
   7  25   1   39.32    1.79
  -7 -25  -1   38.83    1.74
   8  24   0    5.62    0.83
  -8 -24   0    5.62    0.76
   9  23  -1  174.60    5.01
  -9 -23   1  180.45    5.04
  10  22  -2   45.78    1.84
 -10 -22   2   43.79    1.81
  11  21  -3  186.07    5.75
 -11 -21   3  177.64    6.78
  12  20  -4    0.96    0.61
 -12 -20   4    0.56    0.54
  13  19  -5  164.65    6.12
 -13 -19   5  153.92    7.09
  14  18  -6    1.81    0.76
 -14 -18   6    1.91    0.61
  15  17  -7   11.71    0.91
 -15 -17   7   12.08    1.15
  16  16  -8   88.33    2.70
 -16 -16   8   76.18    3.66
  17  15  -9   39.14    1.52
 -17 -15   9   40.22    1.92
  18  14 -10  214.31    8.70
 -18 -14  10  211.19    6.44
  19  13 -11   51.22    1.86
 -19 -13  11   53.97    2.68
  20  12 -12  253.19    6.61
 -20 -12  12  265.04   10.71
  21  11 -13    8.06    0.59
 -21 -11  13    7.62    0.73
  22  10 -14   38.04    1.50
 -22 -10  14   37.92    1.45
  23   9 -15   76.28    2.56
 -23  -9  15   73.82    2.63
  24   8 -16   10.83    1.00
 -24  -8  16   11.35    0.67
  25   7 -17  122.73    6.36
 -25  -7  17  130.33    4.67
  -9  39  17   43.54    2.80
   9 -39 -17   39.46    2.55
   8 -38 -16   -0.17    1.48
  -7  37  15   58.55    3.17
   7 -37 -15   59.03    2.77
  -6  36  14    0.07    1.18
   6 -36 -14   -0.07    1.08
  -5  35  13   43.76    3.09
   5 -35 -13   50.91    2.55
  -4  34  12   13.90    1.72
   4 -34 -12   14.66    1.47
  -3  33  11    2.85    1.13
   3 -33 -11    3.88    1.06
  -2  32  10   68.93    3.22
   2 -32 -10   67.75    3.12
  -1  31   9    9.01    1.11
   1 -31  -9    9.97    1.28
   0  30   8   64.46    2.53
   0 -30  -8   73.64    2.99
   1  29   7    4.77    0.93
  -1 -29  -7    3.56    0.93
   2  28   6   75.47    3.26
  -2 -28  -6   78.00    3.10
   3  27   5   -0.08    0.84
  -3 -27  -5    3.00    1.75
   4  26   4   12.25    1.50
  -4 -26  -4   13.92    1.03
   5  25   3  132.56    6.29
  -5 -25  -3  133.61    5.82
   6  24   2    5.92    0.98
  -6 -24  -2    7.07    0.88
   7  23   1  181.52    5.65
  -7 -23  -1  186.73    5.48
   8  22   0  117.48    3.96
  -8 -22   0  126.61    4.34
   9  21  -1  110.14    4.69
  -9 -21   1  114.32    4.50
  10  20  -2   15.57    0.98
 -10 -20   2   13.77    0.88
  11  19  -3   20.80    1.05
 -11 -19   3   19.32    0.98
  12  18  -4  183.54    4.98
 -12 -18   4  173.18    4.81
  13  17  -5   19.89    0.93
 -13 -17   5   20.36    1.05
  14  16  -6  112.81    3.37
 -14 -16   6  118.24    3.73
  15  15  -7    9.21    0.76
 -15 -15   7    7.81    0.71
  16  14  -8   42.02    1.57
 -16 -14   8   45.56    1.65
  17  13  -9    2.40    0.47
 -17 -13   9    1.47    0.49
 -18 -12  10   34.75    1.38
  19  11 -11   75.02    2.63
 -19 -11  11   76.10    2.40
  20  10 -12    0.03    0.30
 -20 -10  12    0.15    0.30
  21   9 -13   72.61    2.40
 -21  -9  13   77.06    3.61
  22   8 -14    0.91    0.46
 -22  -8  14    1.11    0.35
  23   7 -15  102.01    4.74
 -23  -7  15  107.15    5.20
  24   6 -16    0.52    0.25
 -24  -6  16    0.64    0.24
 -25  -5  17   60.04    4.17
 -11  39  19    9.19    2.58
  11 -39 -19    6.24    1.54
 -10  38  18    3.05    1.45
  10 -38 -18    4.13    1.43
  -9  37  17    9.65    2.88
   9 -37 -17    9.70    2.04
  -8  36  16    5.99    1.38
   8 -36 -16    6.29    1.33
  -7  35  15   24.39    1.86
   7 -35 -15   27.70    1.96
  -6  34  14   63.85    4.59
   6 -34 -14   65.86    3.04
  -5  33  13  134.91    4.94
   5 -33 -13  124.85    5.20
  -4  32  12   76.30    3.26
   4 -32 -12   74.75    3.17
  -3  31  11   44.81    3.31
   3 -31 -11   45.92    2.36
  -2  30  10    2.68    0.86
   2 -30 -10    2.75    0.88
  -1  29   9    3.31    0.89
   1 -29  -9    3.22    0.93
   0  28   8    5.40    1.27
   0 -28  -8    7.44    1.00
   1  27   7   93.29    4.96
  -1 -27  -7   85.90    3.58
   2  26   6  113.70    3.81
  -2 -26  -6  103.93    3.46
   3  25   5  135.09    4.23
  -3 -25  -5  145.36    6.36
   4  24   4  101.32    5.55
  -4 -24  -4  105.84    3.54
   5  23   3   11.27    1.01
  -5 -23  -3   11.47    1.27
   6  22   2    2.07    0.73
  -6 -22  -2    2.18    0.59
   7  21   1   64.07    3.05
  -7 -21  -1   59.99    4.22
   8  20   0  190.15    5.72
  -8 -20   0  188.94    5.48
   9  19  -1  197.68    5.67
  -9 -19   1  210.06    5.65
  10  18  -2  373.07   13.80
 -10 -18   2  352.55   14.29
  11  17  -3  312.68    8.42
 -11 -17   3  303.06    9.06
  12  16  -4   72.17    2.45
 -12 -16   4   66.21    2.56
  13  15  -5    2.43    0.57
 -13 -15   5    2.11    0.46
  14  14  -6   34.94    2.16
 -14 -14   6   35.58    1.47
  15  13  -7   10.43    0.66
 -15 -13   7    9.85    0.62
  16  12  -8   95.95    4.42
 -16 -12   8   91.69    2.97
  17  11  -9  139.58    4.07
 -17 -11   9  135.33    3.88
  18  10 -10  198.44    5.58
 -18 -10  10  189.14    7.19
 -19  -9  11   46.27    1.62
  20   8 -12   21.86    0.94
 -20  -8  12   23.09    1.03
  21   7 -13    6.29    0.44
 -21  -7  13    6.16    0.37
  22   6 -14    0.98    0.27
 -22  -6  14    1.21    0.27
 -23  -5  15   67.41    2.48
  24   4 -16   46.39    2.70
 -24  -4  16   46.69    2.70
 -25  -3  17   86.10    5.36
 -12  38  20    1.55    1.81
  12 -38 -20    1.40    1.70
 -11  37  19    4.72    1.67
  11 -37 -19    4.55    1.64
 -10  36  18   18.56    2.85
  10 -36 -18   23.16    2.07
  -9  35  17   61.22    2.67
   9 -35 -17   52.78    2.70
  -8  34  16   28.53    2.23
   8 -34 -16   26.89    1.96
  -7  33  15   23.48    2.46
   7 -33 -15   21.24    1.82
  -6  32  14   13.07    1.99
   6 -32 -14   15.67    1.43
  -5  31  13   -0.40    1.28
   5 -31 -13   -0.30    0.88
  -4  30  12    1.05    0.86
   4 -30 -12    0.29    0.84
  -3  29  11    7.24    0.96
   3 -29 -11    7.39    1.10
  -2  28  10  109.36    5.97
   2 -28 -10  112.49    4.00
  -1  27   9   63.01    2.75
   1 -27  -9   65.05    2.77
   0  26   8   46.66    1.94
   0 -26  -8   44.86    2.95
   1  25   7   40.66    1.75
  -1 -25  -7   36.34    1.79
   2  24   6    6.06    0.94
  -2 -24  -6    6.31    0.89
   3  23   5   11.83    1.62
  -3 -23  -5   11.22    1.30
   4  22   4   37.96    3.02
  -4 -22  -4   37.65    1.54
   5  21   3  252.35    9.35
  -5 -21  -3  244.35    8.57
   6  20   2  325.16    9.14
  -6 -20  -2  329.41    8.65
   7  19   1  172.42    5.26
  -7 -19  -1  187.32    8.10
   8  18   0  204.04    5.77
  -8 -18   0  190.89    5.26
   9  17  -1    0.12    0.46
  -9 -17   1    0.46    0.46
  10  16  -2    6.63    0.54
 -10 -16   2    5.53    0.62
  11  15  -3   22.08    0.96
 -11 -15   3   21.64    1.05
  12  14  -4   32.41    1.79
 -12 -14   4   31.29    1.30
  13  13  -5  279.97    7.78
 -13 -13   5  276.24    8.40
  14  12  -6  123.74    3.88
 -14 -12   6  119.64    5.13
  15  11  -7  101.01    3.39
 -15 -11   7  102.36    3.54
  16  10  -8    5.31    0.44
 -16 -10   8    5.42    0.56
  17   9  -9    3.17    0.52
 -17  -9   9    3.15    0.35
  18   8 -10   30.92    1.82
 -18  -8  10   31.14    1.21
  19   7 -11    2.24    0.32
 -19  -7  11    2.43    0.35
  20   6 -12  129.59    3.90
 -20  -6  12  131.99    5.70
  21   5 -13  121.34    5.90
 -21  -5  13  108.76    3.54
  22   4 -14   55.37    2.26
 -22  -4  14   63.63    2.21
  23   3 -15   38.88    2.28
 -23  -3  15   38.11    2.26
  24   2 -16    4.32    0.54
 -24  -2  16    3.64    0.30
 -25  -1  17    5.06    0.56
 -14  38  22    3.46    3.39
  13 -37 -21    3.93    1.54
 -12  36  20   -0.08    1.11
  12 -36 -20    0.03    1.16
 -11  35  19    1.06    1.87
  11 -35 -19    1.08    1.15
 -10  34  18    1.01    1.23
  10 -34 -18    0.91    1.16
  -9  33  17    2.83    1.21
   9 -33 -17    2.13    1.11
  -8  32  16   41.16    3.68
   8 -32 -16   38.36    2.40
  -7  31  15    5.69    1.08
   7 -31 -15    6.76    1.06
  -6  30  14   50.81    2.28
   6 -30 -14   51.18    2.51
  -5  29  13    4.13    0.98
   5 -29 -13    5.97    0.94
  -4  28  12  120.94    5.75
   4 -28 -12  112.77    3.86
  -3  27  11   31.24    2.23
   3 -27 -11   36.15    1.82
  -2  26  10   26.18    1.54
   2 -26 -10   26.50    1.38
  -1  25   9   33.86    1.60
   1 -25  -9   33.94    1.55
   0  24   8    6.19    0.88
   0 -24  -8    5.50    0.81
   1  23   7  191.45    5.85
  -1 -23  -7  187.88    5.62
   2  22   6    2.70    0.79
  -2 -22  -6    2.90    0.67
   3  21   5  251.27   11.30
  -3 -21  -5  235.24    9.97
   4  20   4    8.81    1.25
  -4 -20  -4   11.37    0.88
   5  19   3    8.76    0.69
  -5 -19  -3    9.77    0.73
   6  18   2  327.49   13.16
  -6 -18  -2  294.81    8.27
   7  17   1    8.11    0.67
  -7 -17  -1    7.32    0.67
   8  16   0  773.75   19.91
  -8 -16   0  783.86   19.52
   9  15  -1   11.08    0.73
  -9 -15   1   11.22    0.81
  10  14  -2  434.79   11.39
 -10 -14   2  453.50   11.96
  11  13  -3   56.72    2.01
 -11 -13   3   58.33    2.29
  12  12  -4  248.67    7.14
 -12 -12   4  249.36    7.88
  13  11  -5   30.01    1.65
 -13 -11   5   32.19    1.84
  14  10  -6   24.83    1.60
 -14 -10   6   23.50    1.05
  15   9  -7  183.71    7.24
 -15  -9   7  183.51    5.50
  16   8  -8   22.55    1.30
 -16  -8   8   21.29    1.01
  17   7  -9  178.18    8.22
 -17  -7   9  175.78    7.47
  18   6 -10    1.38    0.30
 -18  -6  10    1.20    0.39
  19   5 -11  230.30    9.26
 -19  -5  11  227.97    6.09
  20   4 -12    1.05    0.27
 -20  -4  12    0.79    0.32
  21   3 -13    0.03    0.24
 -21  -3  13    0.30    0.40
  22   2 -14   42.56    2.72
 -22  -2  14   40.86    2.38
  23   1 -15   16.85    1.20
 -23  -1  15   16.50    0.79
  24   0 -16   69.62    4.01
 -24   0  16   67.66    3.93
  25  -1 -17    5.84    0.59
  26  -2 -18   37.50    1.72
 -26   2  18   34.23    2.40
 -15  37  23    8.15    1.62
  15 -37 -23    7.96    1.50
 -14  36  22    2.94    1.37
  14 -36 -22    2.72    1.37
 -13  35  21    1.70    1.10
  13 -35 -21    1.01    1.20
 -12  34  20   68.17    3.56
  12 -34 -20   73.47    4.40
 -11  33  19   51.99    2.78
  11 -33 -19   43.24    2.29
 -10  32  18   99.21    4.07
  10 -32 -18   92.29    3.90
  -9  31  17   47.91    3.12
   9 -31 -17   48.77    2.50
  -8  30  16  108.25    6.07
   8 -30 -16  114.71    4.71
  -7  29  15   16.77    1.30
   7 -29 -15   15.03    1.38
  -6  28  14    3.90    1.00
   6 -28 -14    3.05    0.98
  -5  27  13  179.00    7.73
   5 -27 -13  191.25    5.63
  -4  26  12   43.81    2.99
   4 -26 -12   44.57    2.21
  -3  25  11  161.32    5.21
   3 -25 -11  166.01    5.13
  -2  24  10   11.61    0.93
   2 -24 -10   10.70    1.00
  -1  23   9  185.09    6.06
   1 -23  -9  181.11    5.40
   0  22   8  119.79    3.98
   0 -22  -8  118.04    4.01
   1  21   7   67.87    3.14
  -1 -21  -7   68.05    3.32
   2  20   6  305.78   11.72
  -2 -20  -6  323.78    9.40
   3  19   5   10.76    1.13
  -3 -19  -5    8.45    1.06
   4  18   4  576.14   20.29
  -4 -18  -4  532.48   20.40
   5  17   3   52.06    2.48
  -5 -17  -3   50.84    1.79
   6  16   2  741.14   18.51
  -6 -16  -2  741.53   18.07
   7  15   1    2.33    0.67
  -7 -15  -1    2.34    0.46
   8  14   0  555.88   14.56
  -8 -14   0  526.43   13.82
   9  13  -1  281.65    7.66
  -9 -13   1  273.18    7.74
  10  12  -2   10.05    0.61
 -10 -12   2   10.21    1.08
 -11 -11   3 1454.55   35.38
  12  10  -4  169.23    6.88
 -12 -10   4  160.23    4.76
  13   9  -5  650.54   24.88
 -13  -9   5  675.25   17.76
  14   8  -6   86.54    2.72
 -14  -8   6   88.11    2.80
  15   7  -7  104.86    3.51
 -15  -7   7  103.26    3.29
  16   6  -8  194.47    5.67
 -16  -6   8  186.14    8.03
  17   5  -9    8.76    0.57
 -17  -5   9    9.78    0.81
  18   4 -10  492.15   13.56
 -18  -4  10  516.95   18.54
  19   3 -11   15.45    1.15
 -19  -3  11   14.61    0.89
  20   2 -12   97.07    3.59
 -20  -2  12  102.47    4.69
  21   1 -13   22.30    1.30
 -21  -1  13   21.96    0.93
  22   0 -14    9.60    0.81
 -22   0  14    9.28    0.81
  23  -1 -15   15.99    0.79
 -23   1  15   17.46    1.27
 -24   2  16    3.54    0.54
 -25   3  17   93.83    5.31
  26  -4 -18    8.86    0.94
  27  -5 -19   56.51    2.40
 -27   5  19   56.02    3.41
  28  -6 -20   18.27    1.57
  29  -7 -21   18.98    0.98
 -16  36  24    3.37    1.81
  16 -36 -24    2.55    1.50
 -15  35  23    6.53    1.74
  15 -35 -23    9.28    1.57
 -14  34  22    8.84    1.60
  14 -34 -22    7.51    1.55
 -13  33  21    7.15    1.28
  13 -33 -21    5.48    1.20
 -12  32  20   18.10    1.92
  12 -32 -20   18.47    1.62
 -11  31  19    0.30    1.08
  11 -31 -19    0.81    0.93
 -10  30  18   41.90    3.02
  10 -30 -18   41.41    2.09
  -9  29  17    2.70    1.06
   9 -29 -17    2.58    1.38
  -8  28  16   81.70    3.26
   8 -28 -16   82.51    3.09
  -7  27  15   21.41    1.87
   7 -27 -15   23.04    1.47
   6 -26 -14   81.72    3.22
  -5  25  13   66.03    2.72
   5 -25 -13   65.18    2.55
  -4  24  12    9.45    0.94
   4 -24 -12   10.00    0.88
  -3  23  11   51.55    1.97
   3 -23 -11   49.38    1.87
  -2  22  10   45.70    2.09
   2 -22 -10   46.85    1.89
  -1  21   9  114.58    5.11
   1 -21  -9  114.41    5.06
   0  20   8  187.25    5.67
   0 -20  -8  177.15    5.26
   1  19   7  173.25    5.08
  -1 -19  -7  181.41    5.33
   2  18   6  303.75    8.18
  -2 -18  -6  296.67   11.44
   3  17   5   50.74    1.86
  -3 -17  -5   45.36    1.57
   5  15   3   40.05    1.64
  -5 -15  -3   44.21    1.64
   6  14   2  430.12   11.77
  -6 -14  -2  412.90   11.05
   7  13   1  114.51    3.71
  -7 -13  -1  113.57    3.51
   8  12   0  705.75   25.41
  -8 -12   0  699.26   17.63
   9  11  -1  248.05    6.80
  -9 -11   1  243.83    8.06
  10  10  -2  324.86   12.38
 -10 -10   2  324.35    8.60
  11   9  -3  339.01   13.38
 -11  -9   3  335.36    9.31
  12   8  -4   36.61    1.48
 -12  -8   4   39.54    1.65
  13   7  -5  242.50    6.76
 -13  -7   5  237.10    7.03
  14   6  -6   64.74    2.21
 -14  -6   6   64.10    2.90
  15   5  -7  225.27    6.36
 -15  -5   7  229.44    6.28
  16   4  -8  206.08    6.04
 -16  -4   8  208.88    8.37
  17   3  -9  133.32    3.78
 -17  -3   9  136.52    5.87
  18   2 -10  300.97    8.25
 -18  -2  10  302.42   12.08
  19   1 -11   35.54    1.38
 -19  -1  11   33.59    1.74
  20   0 -12   50.24    2.63
 -20   0  12   51.65    3.19
  21  -1 -13   22.77    1.37
 -21   1  13   21.63    1.33
  22  -2 -14   42.76    2.31
 -22   2  14   43.61    1.70
  23  -3 -15   41.48    1.65
 -23   3  15   36.20    1.94
  24  -4 -16   47.12    1.77
 -24   4  16   46.39    1.94
  25  -5 -17   67.44    3.42
 -25   5  17   68.12    2.63
 -26   6  18   19.47    1.01
  27  -7 -19   14.52    1.15
 -27   7  19   13.63    0.81
  28  -8 -20    1.65    0.49
 -28   8  20    1.64    0.44
  29  -9 -21    9.60    0.66
 -29   9  21    8.70    0.79
  30 -10 -22    1.65    0.30
 -17  35  25   15.55    1.59
  17 -35 -25   14.27    1.62
 -16  34  24   -0.22    1.54
  16 -34 -24    0.25    1.20
 -15  33  23    6.19    1.55
  15 -33 -23    6.14    1.40
 -14  32  22   41.48    2.55
  14 -32 -22   39.98    2.67
 -13  31  21   12.15    1.74
  13 -31 -21    9.51    1.30
 -12  30  20  104.56    3.95
  12 -30 -20   98.06    3.75
 -11  29  19   75.10    2.94
  11 -29 -19   74.88    2.99
 -10  28  18  134.74    5.94
  10 -28 -18  127.06    4.54
  -9  27  17    0.51    1.00
   9 -27 -17   -0.74    0.96
  -8  26  16   66.11    2.68
   8 -26 -16   70.40    2.87
  -7  25  15   85.95    4.22
   7 -25 -15   75.76    2.94
  -6  24  14    2.65    0.83
   6 -24 -14    2.95    1.01
  -5  23  13  238.70    6.88
   5 -23 -13  259.67    7.44
  -4  22  12   86.88    2.97
   4 -22 -12   83.40    2.78
  -3  21  11  185.41    5.42
   3 -21 -11  185.11    6.34
  -2  20  10   14.05    0.94
   2 -20 -10   15.32    0.86
  -1  19   9  185.80    5.31
   1 -19  -9  201.03    5.99
   0  18   8  197.17    5.36
   0 -18  -8  196.85    5.42
   1  17   7    7.62    0.64
  -1 -17  -7    8.43    0.67
   2  16   6  726.77   24.55
  -2 -16  -6  741.80   18.27
   3  15   5   41.74    1.60
  -3 -15  -5   42.83    1.67
   4  14   4  851.87   30.90
  -4 -14  -4  860.22   31.01
   5  13   3   56.46    1.92
  -5 -13  -3   55.40    1.87
   6  12   2 1230.91   29.81
  -6 -12  -2 1187.32   28.98
   7  11   1   31.43    1.15
  -7 -11  -1   31.21    1.25
   8  10   0  321.97   12.84
  -8 -10   0  328.62    9.62
   9   9  -1 1190.49   40.72
  -9  -9   1 1179.11   28.66
  10   8  -2    1.99    0.40
 -10  -8   2    1.97    0.30
  11   7  -3 1921.01   64.66
 -11  -7   3 1920.87   46.56
  12   6  -4  183.98    7.74
 -12  -6   4  177.96    5.79
  13   5  -5  492.72   12.77
 -13  -5   5  500.55   12.84
  14   4  -6   51.97    1.74
 -14  -4   6   51.22    1.64
 -15  -3   7   95.06    2.88
  16   2  -8  675.93   17.17
 -16  -2   8  702.36   17.31
  17   1  -9    1.21    0.40
 -17  -1   9   -0.10    0.29
  18   0 -10  720.71   26.38
 -18   0  10  750.91   18.79
  19  -1 -11   36.74    2.24
 -19   1  11   37.45    1.43
  20  -2 -12   98.25    4.91
 -20   2  12   93.68    4.64
  21  -3 -13    0.08    0.25
  22  -4 -14   62.01    2.97
 -22   4  14   61.19    2.48
  23  -5 -15   68.22    2.43
 -23   5  15   67.88    3.73
  24  -6 -16    0.20    0.32
 -24   6  16    0.15    0.37
  25  -7 -17  144.00    5.01
 -25   7  17  143.66    7.36
  26  -8 -18   17.34    0.84
  27  -9 -19   58.17    3.17
 -27   9  19   61.05    3.73
  28 -10 -20   11.52    1.18
 -28  10  20   10.36    0.69
  29 -11 -21   27.35    1.42
  30 -12 -22    2.38    0.44
 -30  12  22    2.48    0.62
  31 -13 -23   -0.13    0.34
 -31  13  23   -0.03    0.39
  32 -14 -24   12.11    1.33
  18 -34 -26    3.90    1.27
[truncated: 2,030,060 more chars]
